# Supplementary material for: Cohesin contributes to transcriptional repression of stage‐specific genes in the human malaria parasite
Source: EMBO Rep. 2023 Aug 18;24(10):e57090. doi: 10.15252/embr.202357090 (PMC10561359; doi:10.15252/embr.202357090)
Supplement: Supplementary file 2 — Dataset EV1 [file EMBR-24-e57090-s001.xlsx]

## Sheet: DatasetEV1
Dataset EV1: LC-MS/MS analysis of SMC3-3HA immunoprecipitation in late stage parasites. Total (TotPep) and unique (UniPep) peptide counts for the proteins listed are shown for three replicates each of the SMC3-3HA and 3D7 WT control immunoprecipitations. Predicted members of the cohesin complex are highlighted in grey based on (Hillier et al., 2019; Batugedara et al., 2020).
Gene ID	Protein ID	Description	SMC3-3HA Rep1 - TotPep	SMC3-3HA Rep2 - TotPep	SMC3-3HA Rep3 - TotPep	SMC3-3HA Rep1 - UniPep	SMC3-3HA Rep2 - UniPep	SMC3-3HA Rep3 - UniPep	WT Rep1 - TotPep	WT Rep2 - TotPep	WT Rep3 - TotPep	WT Rep1 - UniPep	WT Rep2 - UniPep	WT Rep3 - UniPep	Size (aa)	Molecular weight (Da)
PF3D7_0414000	Q8I1U7	structural maintenance of chromosomes protein 3	11	8	10	11	8	10							1193	141225
PF3D7_1130700	Q8II57	structural maintenance of chromosomes protein 1, putative	11	3	6	11	3	6							1818	214676
PF3D7_1456500	Q8IKR4	STAG domain-containing protein, putative	2	1	2	2	1	2							2391	283202
PF3D7_1470100	Q8IKD7	conserved Plasmodium protein, unknown function	5		1	2		1							2454	295114
PF3D7_0708800	Q8IC01	heat shock protein 110	1	1	2	1	1	2							873	99964
PF3D7_0108700	Q8I255	secreted ookinete protein, putative	1	1	1	1	1	1							1152	135625
PF3D7_0918000	Q8I2X3	glideosome-associated protein 50	1	1	1	1	1	1							396	44604
PF3D7_1470800	Q8IKD0	conserved Plasmodium protein, unknown function		2	2		1	1							1095	131075
PF3D7_0321700	O97291	conserved Plasmodium protein, unknown function	1	2		1	1								1946	231793
PF3D7_0319400	O97277	kinesin-8X	1		1	1		1							1363	157396
PF3D7_0527500	Q8I3J0	Hsc70-interacting protein	1		1	1		1							458	51126
PF3D7_0608300	C6KST1	heptatricopeptide repeat-containing protein, putative		1	1		1	1							1431	171022
PF3D7_0621900	C6KT56	signal recognition particle subunit SRP68, putative	1		1	1		1							776	92452
PF3D7_0720700	Q8IBP4	phosphoinositide-binding protein PX1	1		1	1		1							2166	258426
PF3D7_0804500	A0A143ZZV5	conserved Plasmodium membrane protein, unknown function	1	1		1	1								6034	720963
PF3D7_0806400	Q8IAQ4	UDP-N-acetylglucosamine transferase subunit ALG13, putative	1	1		1	1								177	20800
PF3D7_1029100	Q8IJB4	conserved Plasmodium protein, unknown function	1		1	1		1							1396	168497
PF3D7_1036900	A0A143ZYL5	conserved Plasmodium protein, unknown function	1		1	1		1							1681	192685
PF3D7_1203300	Q8I612	TBCC domain-containing protein, putative	1		1	1		1							992	117534
PF3D7_1221700	Q8I5J6	FbpA domain protein, putative	1	1		1	1								913	109146
PF3D7_1329000	Q8IE49	DNA-directed RNA polymerase III subunit RPC1, putative		1	1		1	1							2356	274831
PF3D7_1338300	Q8IDV0	elongation factor 1-gamma, putative		1	1		1	1							411	47777
PF3D7_1434300	A0A144A2J9	Hsp70/Hsp90 organizing protein	1		1	1		1							564	66057
PF3D7_1440100	Q8IL69	cohesin complex subunit, putative	1	1		1	1								1014	118503
PF3D7_1449700	Q8IKX8	Exosome complex exonuclease RRP6		1	1		1	1							1136	135628
PF3D7_0915400	Q8I2Z8	ATP-dependent 6-phosphofructokinase	3		1	3		1			1			1	1418	159452
PF3D7_1203700	Q8I608	nucleosome assembly protein	1	1	2	1	1	2			1			1	347	40488
PF3D7_1142600	Q8IHT9	60S ribosomal protein L35ae, putative	1	1	1	1	1	1		1			1		140	16265
PF3D7_0612600	C6KSW9	cytoplasmic tRNA 2-thiolation protein 1, putative	1	1	1	1	1	1			4			1	482	55955
PF3D7_1346300	Q8IDN4	DNA/RNA-binding protein Alba 2	2		1	2		1			1			1	211	24984
PF3D7_1323400	Q8IE82	60S ribosomal protein L23	5	1	8	4	1	8	2	2	3	2	1	2	190	22093
PF3D7_0307200	O97250	60S ribosomal protein L7, putative	8	2	5	5	2	3	1		4	1		3	257	30523
PF3D7_1438900	Q8IL80	thioredoxin peroxidase 1	2	2	1	2	2	1			2			2	195	21807
PF3D7_1013600	Q8IJQ9	conserved Plasmodium protein, unknown function	1		1	1		1			1			1	2238	269272
PF3D7_1350500	Q8IDJ4	conserved Plasmodium protein, unknown function	1		1	1		1		2			1		1144	133581
PF3D7_0517700	Q8I3T1	eukaryotic translation initiation factor 3 subunit B, putative	1	1		1	1				1			1	716	84057
PF3D7_0716800	Q8IBT2	eukaryotic translation initiation factor 3 subunit I, putative	1	1		1	1				1			1	327	37284
PF3D7_0917700	Q8I2X6	GPN-loop GTPase, putative	1		1	1		1		1			1		358	41647
PF3D7_0715600	Q8IBU4	eukaryotic translation initiation factor 3 subunit I, putative	1		1	1		1		1			1		754	86237
PF3D7_0905400	Q8I395	high molecular weight rhoptry protein 3	3		1	3		1		3	2		1	1	897	104856
PF3D7_1136500	Q8IHZ9	casein kinase I	1		1	1		1			1			1	324	37789
PF3D7_0526600	Q8I3J9	conserved Plasmodium protein, unknown function	1		1	1		1	1			1			4524	525293
PF3D7_0610400	C6KSV0	histone H3	1	1		1	1				2			1	136	15446
PF3D7_1311900	Q76NM6	V-type proton ATPase catalytic subunit A	1		1	1		1	1			1			611	68576
PF3D7_0617200	C6KT13	BFR1 domain-containing protein, putative	1	1		1	1				1			1	446	52980
PF3D7_1418100	Q8ILR5	liver specific protein 1, putative	2	1		1	1				2			1	3597	423709
PF3D7_0311900	O77348	heptatricopeptide repeat-containing protein, putative	2	1		1	1		1			1			768	92359
PF3D7_0503800	Q8I463	60S ribosomal protein L31	3		2	1		1			2			1	120	14065
PF3D7_1329200	Q8IE51	conserved Plasmodium protein, unknown function		1	1		1	1			1			1	270	31757
PF3D7_1318300	Q8IED3	conserved Plasmodium protein, unknown function	1		2	1		1			2			1	1840	214846
PF3D7_0603400	Q6LFN2	trophozoite exported protein 1	1		1	1		1		1			1		1103	132471
PF3D7_1224300	Q8I5H4	polyadenylate-binding protein 1, putative	3	2	2	3	2	2			4			4	875	97230
PF3D7_0309600	O00806	60S acidic ribosomal protein P2	2	2	1	2	2	1		2	1		2	1	112	11948
PF3D7_0513300	Q8I3X4	purine nucleoside phosphorylase	1	1	1	1	1	1		1	1		1	1	245	26858
PF3D7_0106000	B9ZSI3	conserved protein, unknown function	4	2	2	1	1	1	2		1	1		1	922	109280
PF3D7_1130100	Q8II62	60S ribosomal protein L38	1		2	1		2	1		1	1		1	87	10314
PF3D7_1305300	C0H5A0	translational activator GCN1, putative	2	1	1	1	1	1	1		1	1		1	3525	418581
PF3D7_1342000	Q8IDR9	40S ribosomal protein S6	15	5	9	11	5	7	6	6	8	5	5	6	306	35384
PF3D7_1424400	Q8ILL2	60S ribosomal protein L7-3, putative	6	2	5	5	2	4	3	2	3	3	2	3	283	32681
PF3D7_0617800	C6KT18	Histone H2A	2	1	1	2	1	1		1	2		1	2	132	14122
PF3D7_1004000	Q8IJZ7	60S ribosomal protein L13, putative	3	1	4	3	1	4	2	2	2	2	2	2	202	23754
PF3D7_0519400	Q8I3R6	40S ribosomal protein	3	1	1	3	1	1		1	3		1	3	133	15391
PF3D7_1351400	Q8IDI5	60S ribosomal protein, putative	3	1	3	2	1	3	2	2	3	1	2	2	203	23415
PF3D7_0524000	Q8I3M5	Karyopherin beta	4	2		4	2		2	1	2	2	1	2	1123	127353
PF3D7_0614500	C6KSY6	60S ribosomal protein	3	3	6	2	1	3	1	2	4	1	1	3	182	21580
PF3D7_0415900	C0H4A6	Ribosomal protein L15	5	5	4	2	3	2	4	3	4	2	2	2	205	24134
PF3D7_0519700	C0H4F1	FoP domain-containing protein, putative	2	2	5	2	2	4	3	3	5	2	2	3	192	22734
PF3D7_0507100	Q8I431	60S ribosomal protein	19	11	8	14	10	8	11	7	13	10	7	12	411	46211
PF3D7_1341300	C0H5G3	60S ribosomal protein, putative	8	4	10	3	3	6	5	6	6	4	4	3	187	21454
PF3D7_1015900	Q8IJN7	Enolase	7	5	7	6	5	7	7	3	8	6	3	8	446	48678
PF3D7_0814000	Q8IAX6	60S ribosomal protein	10	5	13	8	4	10	9	5	16	7	5	9	215	25441
PF3D7_1461300	Q8IKL9	40S ribosomal protein S28e, putative	1	1	1	1	1	1	1	1	1	1	1	1	67	7494
PF3D7_1127800	Q8II85	TFIIS central domain-containing protein, putative	2		2	1		1		4	1		1	1	1420	168743
PF3D7_0505100	Q8I451	Trafficking protein particle complex subunit 8, putative	2	1	2	1	1	1	2	2	2	1	1	1	2754	328677
PF3D7_0514100	Q8I3W6	ATP-dependent DNA helicase UvrD	5	4	6	1	1	1	6	6	11	1	1	1	1441	170292
PF3D7_1460300	C6S3J6	60S ribosomal protein	1	1	1	1	1	1	1	1	1	1	1	1	67	8014
PF3D7_0320900	O97320	Histone H2A	1		1	1		1	1	1		1	1		158	16453
PF3D7_0617800	C6KT18														132	14122
PF3D7_0723800	Q8IBL5	conserved Plasmodium protein, unknown function	2		1	2		1	1		2	1		2	2190	260767
PF3D7_0814200	Q8IAX8	DNA/RNA-binding protein Alba 1	2		2	2		2			4			4	248	27259
PF3D7_0516900	Q8I3T9	60S ribosomal protein L2	2	1	4	2	1	4	1	2	5	1	2	4	260	28000
PF3D7_0523000	Q7K6A5	Multidrug resistance protein 1	1	2		1	1		1		1	1		1	1419	162252
PF3D7_1460700	Q8IKM5	60S ribosomal protein L27	1	2	2	1	2	2	2	1	2	2	1	2	146	16745
PF3D7_1109900	Q8I713	60S ribosomal protein L36	3	1	1	3	1	1	1		4	1		4	112	12787
PF3D7_0618300	C6KT23	60S ribosomal protein L27a, putative	4	1	2	3	1	1	2	3	3	1	2	2	148	16723
PF3D7_1028100	Q8IJC3	Protoporphyrinogen oxidase	1	1		1	1		1	1		1	1		609	72232
PF3D7_0831700	K7NTP5	Heat shock protein 70	5	2	3	3	1	3	2	2	4	2	2	3	679	75053
PF3D7_0818900	Q8IB24	Heat shock protein 70													677	73915
PF3D7_1475100	Q8IK87	conserved Plasmodium protein, unknown function	3		2	2		1	5		8	1		2	1526	185912
PF3D7_1027300	Q8IJD0	Peroxiredoxin	15	9	22	8	6	14	13	12	14	8	10	11	393	43930
PF3D7_0826700	Q8IBA0	Receptor for activated c kinase	6	4	6	6	4	6	5	6	7	4	6	7	323	35686
PF3D7_1465900	Q8IKH8	40S ribosomal protein S3	5	4	4	5	4	4	5	3	8	5	3	6	221	24668
PF3D7_0903900	Q8I3B0	60S ribosomal protein L32	6	3	2	3	2	2	3	4	8	1	2	5	131	15527
PF3D7_1105000	Q8IIV2	Histone H4	15	11	15	8	5	8	41	15	36	9	6	9	103	11456
PF3D7_0831700	K7NTP5	Heat shock protein 70	3	3	3	2	2	2	2	2	4	2	2	3	679	75053
PF3D7_1117700	Q7KQK6	GTP-binding nuclear protein	7	3	6	7	3	6	9	6	7	8	5	6	214	24875
PF3D7_0312800	O77364	60S ribosomal protein L26	2	1	1	2	1	1	1	1	5	1	1	3	126	14813

## Sheet: Sheet1
			SMC3 Rep A		SMC3 Rep B		SMC3 Rep C		WT Rep A		WT Rep B		WT Rep C
Protein	Gene ID	Protein description	Total Peptide	Unique Peptide	Total Peptide	Unique Peptide	Total Peptide	Unique Peptide	Total Peptide	Unique Peptide	Total Peptide	Unique Peptide	Total Peptide	Unique Peptide
Q8I2Z8	PF3D7_0915400	ATP-dependent 6-phosphofructokinase	3	3			1	1					1	1	4
Q8I608	PF3D7_1203700	nucleosome assembly protein	1	1	1	1	2	2					1	1	4
Q8IHT9	PF3D7_1142600	60S ribosomal protein L35ae, putative	1	1	1	1	1	1			1	1			3
C6KSW9	PF3D7_0612600	cytoplasmic tRNA 2-thiolation protein 1, putative	1	1	1	1	1	1					4	1	0.75
Q8IDN4	PF3D7_1346300	DNA/RNA-binding protein Alba 2	2	2			1	1					1	1	3
Q8IE82	PF3D7_1323400	60S ribosomal protein L23	5	4	1	1	8	8	2	2	2	1	3	2	2
O97250	PF3D7_0307200	60S ribosomal protein L7, putative	8	5	2	2	5	3	1	1			4	3	3
Q8IL80	PF3D7_1438900	thioredoxin peroxidase 1	2	2	2	2	1	1					2	2	2.5
Q8IJQ9	PF3D7_1013600	conserved Plasmodium protein, unknown function	1	1			1	1					1	1	2
Q8IDJ4	PF3D7_1350500	conserved Plasmodium protein, unknown function	1	1			1	1			2	1			1
Q8I3T1	PF3D7_0517700	eukaryotic translation initiation factor 3 subunit B, putative	1	1	1	1							1	1	2
Q8IBT2	PF3D7_0716800	eukaryotic translation initiation factor 3 subunit I, putative	1	1	1	1							1	1	2
Q8I2X6	PF3D7_0917700	GPN-loop GTPase, putative	1	1			1	1			1	1			2
Q8IBU4	PF3D7_0715600	eukaryotic translation initiation factor 3 subunit I, putative	1	1			1	1			1	1			2
Q8I395	PF3D7_0905400	high molecular weight rhoptry protein 3	3	3			1	1			3	1	2	1	0.8
Q8IHZ9		casein kinase I	1	1			1	1					1	1	2
Q8I3J9	PF3D7_0526600	conserved Plasmodium protein, unknown function	1	1			1	1	1	1					2
C6KSV0	PF3D7_0610400	histone H3	1	1	1	1							2	1	1
Q76NM6	PF3D7_1311900	V-type proton ATPase catalytic subunit A	1	1			1	1	1	1					2
C6KT13	PF3D7_0617200	BFR1 domain-containing protein, putative	1	1	1	1							1	1	2
Q8ILR5	PF3D7_1418100	liver specific protein 1, putative	2	1	1	1							2	1	1.5
O77348	PF3D7_0311900	heptatricopeptide repeat-containing protein, putative	2	1	1	1			1	1					3
Q8I463	PF3D7_0503800	60S ribosomal protein L31	3	1			2	1					2	1	2.5
Q8IE51	PF3D7_1329200	conserved Plasmodium protein, unknown function			1	1	1	1					1	1	2
Q8IED3	PF3D7_1318300	conserved Plasmodium protein, unknown function	1	1			2	1					2	1	1.5
Q6LFN2	PF3D7_0603400	trophozoite exported protein 1	1	1			1	1			1	1			2
Q8I5H4	PF3D7_1224300	polyadenylate-binding protein 1, putative	3	3	2	2	2	2					4	4	1.75
O00806	PF3D7_0309600	60S acidic ribosomal protein P2	2	2	2	2	1	1			2	2	1	1	1.66667
Q8I3X4	PF3D7_0513300	purine nucleoside phosphorylase	1	1	1	1	1	1			1	1	1	1	1.5
B9ZSI3	PF3D7_0106000	conserved protein, unknown function	4	1	2	1	2	1	2	1			1	1	2.66667
Q8II62	PF3D7_1130100	60S ribosomal protein L38	1	1			2	2	1	1			1	1	1.5
C0H5A0	PF3D7_1305300	translational activator GCN1, putative	2	1	1	1	1	1	1	1			1	1	2
Q8IDR9	PF3D7_1342000	40S ribosomal protein S6	15	11	5	5	9	7	6	5	6	5	8	6	1.45
Q8ILL2	PF3D7_1424400	60S ribosomal protein L7-3, putative	6	5	2	2	5	4	3	3	2	2	3	3	1.625
C6KT18	PF3D7_0617800	Histone H2A	2	2	1	1	1	1			1	1	2	2	1.33333
Q8IJZ7	PF3D7_1004000	60S ribosomal protein L13, putative	3	3	1	1	4	4	2	2	2	2	2	2	1.33333
Q8I3R6	PF3D7_1004000	40S ribosomal protein	3	3	1	1	1	1			1	1	3	3	1.25
Q8IDI5	PF3D7_1351400	60S ribosomal protein, putative	3	2	1	1	3	3	2	1	2	2	3	2	1
Q8I3M5	PF3D7_0524000	Karyopherin beta	4	4	2	2			2	2	1	1	2	2	1.2
C6KSY6	PF3D7_0614500	60S ribosomal protein	3	2	3	1	6	3	1	1	2	1	4	3	1.71429
C0H4A6	PF3D7_0415900	Ribosomal protein L15	5	2	5	3	4	2	4	2	3	2	4	2	1.27273
C0H4F1	PF3D7_0519700	FoP domain-containing protein, putative	2	2	2	2	5	4	3	2	3	2	5	3	0.818182
Q8I431	PF3D7_0507100	60S ribosomal protein	19	14	11	10	8	8	11	10	7	7	13	12	1.22581
C0H5G3	PF3D7_1341300	60S ribosomal protein, putative	8	3	4	3	10	6	5	4	6	4	6	3	1.29412
Q8IJN7		Enolase	7	6	5	5	7	7	7	6	3	3	8	8	1.05556
Q8IAX6	PF3D7_0814000	60S ribosomal protein	10	8	5	4	13	10	9	7	5	5	16	9	0.933333
Q8IKL9	PF3D7_1461300	40S ribosomal protein S28e, putative	1	1	1	1	1	1	1	1	1	1	1	1	1
Q8II85	PF3D7_1127800	TFIIS central domain-containing protein, putative	2	1			2	1			4	1	1	1	0.8
Q8I451	PF3D7_0505100	Trafficking protein particle complex subunit 8, putative	2	1	1	1	2	1	2	1	2	1	2	1	0.833333
Q8I3W6	PF3D7_0514100	ATP-dependent DNA helicase UvrD	5	1	4	1	6	1	6	1	6	1	11	1	0.652174
C6S3J6	PF3D7_1460300	60S ribosomal protein	1	1	1	1	1	1	1	1	1	1	1	1	1
O97320; C6KT18	PF3D7_0320900	Histone H2A	1	1			1	1	1	1	1	1			1
Q8IBL5	PF3D7_0723800	conserved Plasmodium protein, unknown function	2	2			1	1	1	1			2	2	1
Q8IAX8	PF3D7_0814200	DNA/RNA-binding protein Alba 1	2	2			2	2					4	4	1
Q8I3T9	PF3D7_0516900	60S ribosomal protein L2	2	2	1	1	4	4	1	1	2	2	5	4	0.875
Q7K6A5	PF3D7_0523000	Multidrug resistance protein 1	1	1	2	1			1	1			1	1	1.5
Q8IKM5	PF3D7_1460700	60S ribosomal protein L27	1	1	2	2	2	2	2	2	1	1	2	2	1
Q8I713	PF3D7_1109900	60S ribosomal protein L36	3	3	1	1	1	1	1	1			4	4	1
C6KT23	PF3D7_0618300	60S ribosomal protein L27a, putative	4	3	1	1	2	1	2	1	3	2	3	2	0.875
Q8IJC3	PF3D7_1028100	Protoporphyrinogen oxidase	1	1	1	1			1	1	1	1			1
K7NTP5; Q8IB24	PF3D7_0831700	Heat shock protein 70	5	3	2	1	3	3	2	2	2	2	4	3	1.25
	PF3D7_0818900	Heat shock protein 70													#DIV/0!
Q8IK87	PF3D7_1475100	conserved Plasmodium protein, unknown function	3	2			2	1	5	1			8	2	0.384615
Q8IJD0	PF3D7_1027300	Peroxiredoxin	15	8	9	6	22	14	13	8	12	10	14	11	1.17949
Q8IBA0	PF3D7_0826700	Receptor for activated c kinase	6	6	4	4	6	6	5	4	6	6	7	7	0.888889
Q8IKH8	PF3D7_1465900	40S ribosomal protein S3	5	5	4	4	4	4	5	5	3	3	8	6	0.8125
Q8I3B0	PF3D7_0903900	60S ribosomal protein L32	6	3	3	2	2	2	3	1	4	2	8	5	0.733333
Q8IIV2	PF3D7_1105000	Histone H4	15	8	11	5	15	8	41	9	15	6	36	9	0.445652
K7NTP5	PF3D7_0831700	Heat shock protein 70	3	2	3	2	3	2	2	2	2	2	4	3	1.125
Q7KQK6	PF3D7_1117700	GTP-binding nuclear protein	7	7	3	3	6	6	9	8	6	5	7	6	0.727273
O77364	PF3D7_0312800	60S ribosomal protein L26	2	2	1	1	1	1	1	1	1	1	5	3	0.571429
