# Supplementary material for: Cohesin contributes to transcriptional repression of stage‐specific genes in the human malaria parasite
Source: EMBO Rep. 2023 Aug 18;24(10):e57090. doi: 10.15252/embr.202357090 (PMC10561359; doi:10.15252/embr.202357090)
Supplement: Supplementary file 3 — Dataset EV2 [file EMBR-24-e57090-s002.xlsx]

## Sheet: Summary
Dataset EV2: MACS2 peak calling results for SMC3-3HA ChIP-seq clone A at 12, 24, and 36 hpi. The paired end deduplicated ChIP and input BAM files were used as treatment and control, respectively, for the peak calling algorithm macs2 command callpeak. Significant peaks (q < 0.05) are shown for each time point, along with their chromosomal coordinates, fold enrichment (ChIP/Input), and -log10(q-val…
	12 hpi	24 hpi	36 hpi
Number of SMC3 peaks ( q value cutoff = 0.05)	1164	1614	1027
Tab 2: Significant SMC3 peaks in clone A at 12 hpi
Tab 3: Significant SMC3 peaks in clone A at 24 hpi
Tab 4: Significant SMC3 peaks in clone A at 36 hpi

## Sheet: 12 hpi
Chromosome	Start	End	Name	Fold enrichment	-log10qvalue
Pf3D7_01_v3	178199	178380	SMC3_A5_12hpi_peak_1	1.50258	2.07049
Pf3D7_01_v3	194966	195143	SMC3_A5_12hpi_peak_2	1.5989	3.40147
Pf3D7_01_v3	330702	330951	SMC3_A5_12hpi_peak_3	1.81467	7.97939
Pf3D7_01_v3	401256	401559	SMC3_A5_12hpi_peak_4	1.32745	1.41345
Pf3D7_01_v3	402271	402563	SMC3_A5_12hpi_peak_5	1.46289	2.48152
Pf3D7_01_v3	408925	409128	SMC3_A5_12hpi_peak_6	1.48073	2.85906
Pf3D7_01_v3	420290	420877	SMC3_A5_12hpi_peak_7	2.01182	8.61704
Pf3D7_01_v3	432536	432763	SMC3_A5_12hpi_peak_8	1.61697	3.08668
Pf3D7_01_v3	433206	433419	SMC3_A5_12hpi_peak_9	1.85696	7.92135
Pf3D7_01_v3	433690	434599	SMC3_A5_12hpi_peak_10	1.80518	8.78472
Pf3D7_01_v3	436794	437099	SMC3_A5_12hpi_peak_11	1.82759	7.77782
Pf3D7_01_v3	437618	438518	SMC3_A5_12hpi_peak_12	2.36174	20.2194
Pf3D7_01_v3	441049	441366	SMC3_A5_12hpi_peak_13	1.61642	3.36949
Pf3D7_01_v3	442929	443238	SMC3_A5_12hpi_peak_14	2.35242	14.2915
Pf3D7_01_v3	443640	443852	SMC3_A5_12hpi_peak_15	1.66812	3.54308
Pf3D7_01_v3	446053	446434	SMC3_A5_12hpi_peak_16	1.65882	5.37328
Pf3D7_01_v3	448395	449589	SMC3_A5_12hpi_peak_17	2.65385	25.8967
Pf3D7_01_v3	449975	450652	SMC3_A5_12hpi_peak_18	3.44353	32.4561
Pf3D7_01_v3	451594	452441	SMC3_A5_12hpi_peak_19	4.8607	120.759
Pf3D7_01_v3	452837	453025	SMC3_A5_12hpi_peak_20	4.22504	51.4655
Pf3D7_01_v3	453439	455450	SMC3_A5_12hpi_peak_21	13.9016	857.695
Pf3D7_01_v3	455626	457658	SMC3_A5_12hpi_peak_22	14.9006	519.899
Pf3D7_01_v3	460525	462569	SMC3_A5_12hpi_peak_23	11.8613	334.346
Pf3D7_01_v3	462947	463253	SMC3_A5_12hpi_peak_24	5.54384	89.1495
Pf3D7_01_v3	464510	470570	SMC3_A5_12hpi_peak_25	9.79409	513.778
Pf3D7_01_v3	471900	472574	SMC3_A5_12hpi_peak_26	3.52677	53.1708
Pf3D7_01_v3	476272	477050	SMC3_A5_12hpi_peak_27	1.92062	10.4689
Pf3D7_01_v3	477303	477693	SMC3_A5_12hpi_peak_28	1.6379	6.26223
Pf3D7_01_v3	478432	479150	SMC3_A5_12hpi_peak_29	1.9268	8.12593
Pf3D7_01_v3	479353	479739	SMC3_A5_12hpi_peak_30	1.99744	8.44341
Pf3D7_01_v3	481915	482176	SMC3_A5_12hpi_peak_31	1.47581	2.74951
Pf3D7_01_v3	489164	489424	SMC3_A5_12hpi_peak_32	1.53456	3.84411
Pf3D7_01_v3	497544	497738	SMC3_A5_12hpi_peak_33	1.49829	3.4145
Pf3D7_01_v3	498575	498779	SMC3_A5_12hpi_peak_34	1.36311	1.91147
Pf3D7_01_v3	499045	499325	SMC3_A5_12hpi_peak_35	1.41274	1.99264
Pf3D7_01_v3	499757	500226	SMC3_A5_12hpi_peak_36	1.6708	6.02022
Pf3D7_01_v3	508746	508998	SMC3_A5_12hpi_peak_37	1.31499	1.64106
Pf3D7_01_v3	515883	516133	SMC3_A5_12hpi_peak_38	1.58109	3.41444
Pf3D7_01_v3	556375	556627	SMC3_A5_12hpi_peak_39	1.70107	3.74301
Pf3D7_01_v3	569557	569939	SMC3_A5_12hpi_peak_40	2.01958	9.31569
Pf3D7_02_v3	66633	66827	SMC3_A5_12hpi_peak_41	1.77221	5.39355
Pf3D7_02_v3	128046	128324	SMC3_A5_12hpi_peak_42	1.35195	1.5141
Pf3D7_02_v3	135607	135873	SMC3_A5_12hpi_peak_43	1.42293	1.3647
Pf3D7_02_v3	154758	154968	SMC3_A5_12hpi_peak_44	1.34967	1.35773
Pf3D7_02_v3	196207	196841	SMC3_A5_12hpi_peak_45	1.87576	7.33303
Pf3D7_02_v3	198437	198778	SMC3_A5_12hpi_peak_46	1.38127	1.57896
Pf3D7_02_v3	215635	215862	SMC3_A5_12hpi_peak_47	1.62455	3.61705
Pf3D7_02_v3	259675	259998	SMC3_A5_12hpi_peak_48	1.48842	2.91481
Pf3D7_02_v3	260576	260760	SMC3_A5_12hpi_peak_49	1.46059	2.53536
Pf3D7_02_v3	288192	288406	SMC3_A5_12hpi_peak_50	1.40377	1.85019
Pf3D7_02_v3	311677	311913	SMC3_A5_12hpi_peak_51	1.5922	5.28872
Pf3D7_02_v3	331762	332066	SMC3_A5_12hpi_peak_52	1.55149	3.81514
Pf3D7_02_v3	337616	337909	SMC3_A5_12hpi_peak_53	1.70202	4.41355
Pf3D7_02_v3	338743	338926	SMC3_A5_12hpi_peak_54	1.60657	4.50735
Pf3D7_02_v3	340563	340966	SMC3_A5_12hpi_peak_55	2.04857	11.0327
Pf3D7_02_v3	341636	342120	SMC3_A5_12hpi_peak_56	1.61915	4.0714
Pf3D7_02_v3	363841	364144	SMC3_A5_12hpi_peak_57	1.47088	3.18502
Pf3D7_02_v3	370474	370729	SMC3_A5_12hpi_peak_58	1.55539	3.93486
Pf3D7_02_v3	376514	376697	SMC3_A5_12hpi_peak_59	1.46398	2.91191
Pf3D7_02_v3	389113	389475	SMC3_A5_12hpi_peak_60	2.05606	9.05943
Pf3D7_02_v3	389866	390091	SMC3_A5_12hpi_peak_61	1.69102	5.05337
Pf3D7_02_v3	391667	391880	SMC3_A5_12hpi_peak_62	1.47319	2.91141
Pf3D7_02_v3	413591	413766	SMC3_A5_12hpi_peak_63	1.53806	2.57833
Pf3D7_02_v3	423106	423347	SMC3_A5_12hpi_peak_64	1.47086	3.07605
Pf3D7_02_v3	426127	426505	SMC3_A5_12hpi_peak_65	1.66527	3.89091
Pf3D7_02_v3	427985	428351	SMC3_A5_12hpi_peak_66	1.82577	6.64273
Pf3D7_02_v3	429946	430386	SMC3_A5_12hpi_peak_67	1.86525	10.3343
Pf3D7_02_v3	431301	431640	SMC3_A5_12hpi_peak_68	1.82829	8.31279
Pf3D7_02_v3	432120	432501	SMC3_A5_12hpi_peak_69	1.48076	1.95958
Pf3D7_02_v3	433433	433610	SMC3_A5_12hpi_peak_70	2.25704	11.7889
Pf3D7_02_v3	436170	436893	SMC3_A5_12hpi_peak_71	1.80401	8.45057
Pf3D7_02_v3	437801	438966	SMC3_A5_12hpi_peak_72	3.19956	41.0014
Pf3D7_02_v3	441886	442950	SMC3_A5_12hpi_peak_73	5.15931	144.093
Pf3D7_02_v3	444014	444591	SMC3_A5_12hpi_peak_74	9.63098	409.669
Pf3D7_02_v3	445122	447378	SMC3_A5_12hpi_peak_75	12.0036	629.045
Pf3D7_02_v3	450199	451295	SMC3_A5_12hpi_peak_76	9.02222	242.05
Pf3D7_02_v3	451541	455135	SMC3_A5_12hpi_peak_77	12.7307	792.095
Pf3D7_02_v3	455556	456273	SMC3_A5_12hpi_peak_78	4.57822	114.094
Pf3D7_02_v3	457913	458195	SMC3_A5_12hpi_peak_79	2.25343	14.8807
Pf3D7_02_v3	458371	458696	SMC3_A5_12hpi_peak_80	2.83048	21.9622
Pf3D7_02_v3	459644	460029	SMC3_A5_12hpi_peak_81	2.36927	24.702
Pf3D7_02_v3	462317	462563	SMC3_A5_12hpi_peak_82	2.75316	18.6336
Pf3D7_02_v3	463250	465008	SMC3_A5_12hpi_peak_83	1.54261	4.82628
Pf3D7_02_v3	467884	468230	SMC3_A5_12hpi_peak_84	1.76331	7.27865
Pf3D7_02_v3	469845	470323	SMC3_A5_12hpi_peak_85	1.68299	6.2489
Pf3D7_02_v3	471023	472456	SMC3_A5_12hpi_peak_86	1.69226	6.28477
Pf3D7_02_v3	473142	473534	SMC3_A5_12hpi_peak_87	1.39506	2.51849
Pf3D7_02_v3	476643	476848	SMC3_A5_12hpi_peak_88	1.38426	1.73056
Pf3D7_02_v3	478984	479274	SMC3_A5_12hpi_peak_89	1.56647	4.29948
Pf3D7_02_v3	480157	480442	SMC3_A5_12hpi_peak_90	1.4704	1.80508
Pf3D7_02_v3	481233	481476	SMC3_A5_12hpi_peak_91	1.72406	5.72442
Pf3D7_02_v3	490208	490425	SMC3_A5_12hpi_peak_92	1.51226	3.37023
Pf3D7_02_v3	495341	495618	SMC3_A5_12hpi_peak_93	1.57091	3.7933
Pf3D7_02_v3	497847	498204	SMC3_A5_12hpi_peak_94	1.67537	5.79291
Pf3D7_02_v3	502280	502662	SMC3_A5_12hpi_peak_95	2.05237	8.29609
Pf3D7_02_v3	504182	504450	SMC3_A5_12hpi_peak_96	1.33815	1.52393
Pf3D7_02_v3	511749	511962	SMC3_A5_12hpi_peak_97	1.58675	2.7861
Pf3D7_02_v3	519398	519773	SMC3_A5_12hpi_peak_98	1.55278	3.08864
Pf3D7_02_v3	538240	538485	SMC3_A5_12hpi_peak_99	1.5641	4.00834
Pf3D7_02_v3	544741	544960	SMC3_A5_12hpi_peak_100	1.39363	1.34869
Pf3D7_02_v3	559443	559673	SMC3_A5_12hpi_peak_101	1.48902	2.80724
Pf3D7_02_v3	599086	599262	SMC3_A5_12hpi_peak_102	1.336	1.30692
Pf3D7_02_v3	612056	612392	SMC3_A5_12hpi_peak_103	1.44209	2.01508
Pf3D7_02_v3	644107	644315	SMC3_A5_12hpi_peak_104	1.57445	3.23371
Pf3D7_02_v3	659352	659643	SMC3_A5_12hpi_peak_105	1.48829	2.43237
Pf3D7_02_v3	777640	777821	SMC3_A5_12hpi_peak_106	1.44021	2.06686
Pf3D7_02_v3	863162	863570	SMC3_A5_12hpi_peak_107	1.56418	3.38456
Pf3D7_02_v3	866855	867450	SMC3_A5_12hpi_peak_108	1.54203	3.18409
Pf3D7_03_v3	134686	135215	SMC3_A5_12hpi_peak_109	2.96262	35.5074
Pf3D7_03_v3	143304	143587	SMC3_A5_12hpi_peak_110	1.54956	3.19439
Pf3D7_03_v3	164678	164877	SMC3_A5_12hpi_peak_111	1.66744	4.43503
Pf3D7_03_v3	178442	178826	SMC3_A5_12hpi_peak_112	1.54581	2.91557
Pf3D7_03_v3	213072	213316	SMC3_A5_12hpi_peak_113	1.49865	2.38357
Pf3D7_03_v3	227111	227494	SMC3_A5_12hpi_peak_114	1.37414	1.33467
Pf3D7_03_v3	283749	283968	SMC3_A5_12hpi_peak_115	1.66129	4.17867
Pf3D7_03_v3	285766	285992	SMC3_A5_12hpi_peak_116	1.49798	2.12047
Pf3D7_03_v3	343886	344085	SMC3_A5_12hpi_peak_117	1.44983	2.32554
Pf3D7_03_v3	347339	347672	SMC3_A5_12hpi_peak_118	1.4602	2.42945
Pf3D7_03_v3	351394	351595	SMC3_A5_12hpi_peak_119	1.44613	2.16944
Pf3D7_03_v3	391147	391449	SMC3_A5_12hpi_peak_120	1.5712	4.02213
Pf3D7_03_v3	416547	416722	SMC3_A5_12hpi_peak_121	1.65482	4.75909
Pf3D7_03_v3	419277	419466	SMC3_A5_12hpi_peak_122	1.88333	6.07147
Pf3D7_03_v3	442931	443122	SMC3_A5_12hpi_peak_123	1.49189	2.38038
Pf3D7_03_v3	452949	453166	SMC3_A5_12hpi_peak_124	1.54541	4.37272
Pf3D7_03_v3	476191	476413	SMC3_A5_12hpi_peak_125	1.5297	2.56902
Pf3D7_03_v3	478766	479002	SMC3_A5_12hpi_peak_126	1.36874	1.5602
Pf3D7_03_v3	482570	482898	SMC3_A5_12hpi_peak_127	1.56064	3.49147
Pf3D7_03_v3	492686	492863	SMC3_A5_12hpi_peak_128	1.56052	4.62617
Pf3D7_03_v3	493135	493464	SMC3_A5_12hpi_peak_129	1.52159	3.93994
Pf3D7_03_v3	501898	502131	SMC3_A5_12hpi_peak_130	1.60991	3.18578
Pf3D7_03_v3	509313	509570	SMC3_A5_12hpi_peak_131	1.36319	1.57916
Pf3D7_03_v3	513726	513950	SMC3_A5_12hpi_peak_132	1.55631	3.37135
Pf3D7_03_v3	538131	538356	SMC3_A5_12hpi_peak_133	1.39748	1.39218
Pf3D7_03_v3	539800	540150	SMC3_A5_12hpi_peak_134	1.7856	7.12163
Pf3D7_03_v3	573528	573885	SMC3_A5_12hpi_peak_135	1.63063	4.15756
Pf3D7_03_v3	574754	575205	SMC3_A5_12hpi_peak_136	1.73645	6.71389
Pf3D7_03_v3	575689	576061	SMC3_A5_12hpi_peak_137	1.93727	10.4302
Pf3D7_03_v3	578133	578334	SMC3_A5_12hpi_peak_138	1.9331	6.05563
Pf3D7_03_v3	584735	585162	SMC3_A5_12hpi_peak_139	1.88542	8.74544
Pf3D7_03_v3	586608	587230	SMC3_A5_12hpi_peak_140	1.89824	11.6439
Pf3D7_03_v3	587507	587966	SMC3_A5_12hpi_peak_141	2.60726	19.5471
Pf3D7_03_v3	588909	592569	SMC3_A5_12hpi_peak_142	6.05921	262.247
Pf3D7_03_v3	593594	595857	SMC3_A5_12hpi_peak_143	10.9418	374.319
Pf3D7_03_v3	596053	596725	SMC3_A5_12hpi_peak_144	5.91017	100.67
Pf3D7_03_v3	597259	597756	SMC3_A5_12hpi_peak_145	4.98213	72.3303
Pf3D7_03_v3	600607	603577	SMC3_A5_12hpi_peak_146	10.4776	402.507
Pf3D7_03_v3	603883	604168	SMC3_A5_12hpi_peak_147	6.56957	122.41
Pf3D7_03_v3	604462	605102	SMC3_A5_12hpi_peak_148	5.78251	182.052
Pf3D7_03_v3	605297	607894	SMC3_A5_12hpi_peak_149	5.21879	131.786
Pf3D7_03_v3	608876	610946	SMC3_A5_12hpi_peak_150	3.52755	69.9676
Pf3D7_03_v3	611267	612084	SMC3_A5_12hpi_peak_151	5.32164	157.41
Pf3D7_03_v3	612805	613360	SMC3_A5_12hpi_peak_152	2.45521	28.4374
Pf3D7_03_v3	614886	615081	SMC3_A5_12hpi_peak_153	2.07859	10.0729
Pf3D7_03_v3	616317	617067	SMC3_A5_12hpi_peak_154	2.55286	28.5309
Pf3D7_03_v3	617249	618037	SMC3_A5_12hpi_peak_155	1.51844	4.61632
Pf3D7_03_v3	619412	619714	SMC3_A5_12hpi_peak_156	1.54245	4.40109
Pf3D7_03_v3	622010	622676	SMC3_A5_12hpi_peak_157	1.42183	2.67592
Pf3D7_03_v3	626114	626527	SMC3_A5_12hpi_peak_158	1.76651	6.26676
Pf3D7_03_v3	628523	629128	SMC3_A5_12hpi_peak_159	1.84195	7.78072
Pf3D7_03_v3	629418	629641	SMC3_A5_12hpi_peak_160	1.73019	6.18503
Pf3D7_03_v3	629853	630074	SMC3_A5_12hpi_peak_161	1.55871	3.04219
Pf3D7_03_v3	637060	637341	SMC3_A5_12hpi_peak_162	1.61484	4.52886
Pf3D7_03_v3	639605	639883	SMC3_A5_12hpi_peak_163	1.72488	8.2363
Pf3D7_03_v3	650728	650911	SMC3_A5_12hpi_peak_164	1.38937	1.35615
Pf3D7_03_v3	654809	654991	SMC3_A5_12hpi_peak_165	1.46425	2.39129
Pf3D7_03_v3	667939	668257	SMC3_A5_12hpi_peak_166	1.37004	1.82942
Pf3D7_03_v3	675279	675583	SMC3_A5_12hpi_peak_167	1.47324	2.80386
Pf3D7_03_v3	707437	707672	SMC3_A5_12hpi_peak_168	1.57746	2.63539
Pf3D7_03_v3	719086	719369	SMC3_A5_12hpi_peak_169	1.46131	2.74993
Pf3D7_03_v3	758756	759240	SMC3_A5_12hpi_peak_170	1.75216	4.94333
Pf3D7_03_v3	770532	770794	SMC3_A5_12hpi_peak_171	1.48426	3.29728
Pf3D7_03_v3	773885	774115	SMC3_A5_12hpi_peak_172	1.3249	1.31149
Pf3D7_03_v3	822809	823000	SMC3_A5_12hpi_peak_173	1.4434	2.38244
Pf3D7_03_v3	832890	833067	SMC3_A5_12hpi_peak_174	1.65294	3.85986
Pf3D7_03_v3	878776	879041	SMC3_A5_12hpi_peak_175	1.56064	3.49147
Pf3D7_03_v3	882539	882778	SMC3_A5_12hpi_peak_176	1.79202	5.98169
Pf3D7_03_v3	883611	883848	SMC3_A5_12hpi_peak_177	1.54811	3.52772
Pf3D7_03_v3	896862	897075	SMC3_A5_12hpi_peak_178	1.5068	3.09082
Pf3D7_03_v3	957511	957699	SMC3_A5_12hpi_peak_179	1.42203	1.56621
Pf3D7_03_v3	973147	973340	SMC3_A5_12hpi_peak_180	1.4434	2.38244
Pf3D7_03_v3	977875	978078	SMC3_A5_12hpi_peak_181	1.50576	2.38795
Pf3D7_04_v3	138041	138273	SMC3_A5_12hpi_peak_182	1.45113	2.16773
Pf3D7_04_v3	193435	193684	SMC3_A5_12hpi_peak_183	1.46804	2.48144
Pf3D7_04_v3	194371	194586	SMC3_A5_12hpi_peak_184	1.70827	5.41914
Pf3D7_04_v3	236031	236210	SMC3_A5_12hpi_peak_185	1.70966	4.13017
Pf3D7_04_v3	269487	269699	SMC3_A5_12hpi_peak_186	1.7319	5.4402
Pf3D7_04_v3	284121	284372	SMC3_A5_12hpi_peak_187	1.64936	4.92224
Pf3D7_04_v3	359291	359544	SMC3_A5_12hpi_peak_188	1.58109	3.41444
Pf3D7_04_v3	392148	392343	SMC3_A5_12hpi_peak_189	1.56197	3.32554
Pf3D7_04_v3	401472	401684	SMC3_A5_12hpi_peak_190	1.5874	3.59622
Pf3D7_04_v3	426060	426285	SMC3_A5_12hpi_peak_191	1.5114	3.20418
Pf3D7_04_v3	429759	429969	SMC3_A5_12hpi_peak_192	1.37414	1.33467
Pf3D7_04_v3	447700	447986	SMC3_A5_12hpi_peak_193	1.34569	1.42937
Pf3D7_04_v3	464787	465046	SMC3_A5_12hpi_peak_194	1.42758	1.71417
Pf3D7_04_v3	493072	493343	SMC3_A5_12hpi_peak_195	1.46319	2.58862
Pf3D7_04_v3	520805	520987	SMC3_A5_12hpi_peak_196	1.39758	1.75486
Pf3D7_04_v3	521821	522303	SMC3_A5_12hpi_peak_197	1.49392	2.91748
Pf3D7_04_v3	553761	554062	SMC3_A5_12hpi_peak_198	1.3638	1.30856
Pf3D7_04_v3	622377	622831	SMC3_A5_12hpi_peak_199	1.82513	6.30948
Pf3D7_04_v3	629786	630224	SMC3_A5_12hpi_peak_200	2.12849	17.0109
Pf3D7_04_v3	630413	630769	SMC3_A5_12hpi_peak_201	2.30317	14.2257
Pf3D7_04_v3	631352	632925	SMC3_A5_12hpi_peak_202	3.83135	75.173
Pf3D7_04_v3	634441	634658	SMC3_A5_12hpi_peak_203	2.30367	12.4719
Pf3D7_04_v3	634885	639063	SMC3_A5_12hpi_peak_204	8.43334	362.709
Pf3D7_04_v3	639563	640344	SMC3_A5_12hpi_peak_205	12.3752	650.741
Pf3D7_04_v3	640570	641627	SMC3_A5_12hpi_peak_206	9.5735	234.807
Pf3D7_04_v3	644621	645760	SMC3_A5_12hpi_peak_207	10.5131	318.622
Pf3D7_04_v3	645974	646804	SMC3_A5_12hpi_peak_208	13.1281	458.45
Pf3D7_04_v3	647244	648518	SMC3_A5_12hpi_peak_209	9.62231	350.115
Pf3D7_04_v3	649355	649739	SMC3_A5_12hpi_peak_210	2.61317	15.734
Pf3D7_04_v3	651202	651491	SMC3_A5_12hpi_peak_211	2.44222	12.8299
Pf3D7_04_v3	651684	652065	SMC3_A5_12hpi_peak_212	2.83512	23.9175
Pf3D7_04_v3	652645	653505	SMC3_A5_12hpi_peak_213	2.68468	32.2486
Pf3D7_04_v3	657123	657342	SMC3_A5_12hpi_peak_214	2.79313	23.9851
Pf3D7_04_v3	658632	659144	SMC3_A5_12hpi_peak_215	1.55724	4.39474
Pf3D7_04_v3	663264	663924	SMC3_A5_12hpi_peak_216	1.77977	8.06534
Pf3D7_04_v3	669224	669488	SMC3_A5_12hpi_peak_217	1.51389	4.15636
Pf3D7_04_v3	671331	671647	SMC3_A5_12hpi_peak_218	1.71178	4.9359
Pf3D7_04_v3	672638	672944	SMC3_A5_12hpi_peak_219	1.78829	5.45121
Pf3D7_04_v3	673165	673777	SMC3_A5_12hpi_peak_220	1.52587	4.39825
Pf3D7_04_v3	674518	675012	SMC3_A5_12hpi_peak_221	1.44708	3.75237
Pf3D7_04_v3	675948	676344	SMC3_A5_12hpi_peak_222	1.75748	6.61289
Pf3D7_04_v3	676904	677724	SMC3_A5_12hpi_peak_223	1.58919	5.92389
Pf3D7_04_v3	677948	678150	SMC3_A5_12hpi_peak_224	1.63713	4.7671
Pf3D7_04_v3	678459	679118	SMC3_A5_12hpi_peak_225	1.74193	6.23171
Pf3D7_04_v3	689707	690336	SMC3_A5_12hpi_peak_226	1.36591	1.56945
Pf3D7_04_v3	698025	698360	SMC3_A5_12hpi_peak_227	1.51512	3.59534
Pf3D7_04_v3	709547	710093	SMC3_A5_12hpi_peak_228	1.5227	4.4509
Pf3D7_04_v3	715054	715237	SMC3_A5_12hpi_peak_229	1.55973	3.26572
Pf3D7_04_v3	736176	736374	SMC3_A5_12hpi_peak_230	1.58129	4.10843
Pf3D7_04_v3	749204	749417	SMC3_A5_12hpi_peak_231	1.35371	1.45218
Pf3D7_04_v3	758377	758587	SMC3_A5_12hpi_peak_232	1.49383	2.54054
Pf3D7_04_v3	760092	760298	SMC3_A5_12hpi_peak_233	1.38971	1.30354
Pf3D7_04_v3	764880	765081	SMC3_A5_12hpi_peak_234	1.45747	2.37648
Pf3D7_04_v3	786196	786375	SMC3_A5_12hpi_peak_235	1.50132	3.36072
Pf3D7_04_v3	792242	792463	SMC3_A5_12hpi_peak_236	1.57481	3.91445
Pf3D7_04_v3	794301	794483	SMC3_A5_12hpi_peak_237	1.38847	1.5116
Pf3D7_04_v3	801989	802241	SMC3_A5_12hpi_peak_238	1.79996	7.44832
Pf3D7_04_v3	806097	806375	SMC3_A5_12hpi_peak_239	1.52987	2.73025
Pf3D7_04_v3	806715	807061	SMC3_A5_12hpi_peak_240	1.3871	1.83125
Pf3D7_04_v3	808139	808511	SMC3_A5_12hpi_peak_241	1.6143	5.11644
Pf3D7_04_v3	839100	839294	SMC3_A5_12hpi_peak_242	1.3666	1.67753
Pf3D7_04_v3	887920	888182	SMC3_A5_12hpi_peak_243	1.50561	3.19898
Pf3D7_04_v3	897418	897624	SMC3_A5_12hpi_peak_244	1.41922	2.2471
Pf3D7_04_v3	907989	908269	SMC3_A5_12hpi_peak_245	1.35728	1.76926
Pf3D7_04_v3	992052	992241	SMC3_A5_12hpi_peak_246	1.5562	2.22469
Pf3D7_04_v3	994044	994299	SMC3_A5_12hpi_peak_247	1.40785	1.32932
Pf3D7_04_v3	1038743	1039013	SMC3_A5_12hpi_peak_248	1.69287	4.57045
Pf3D7_04_v3	1047778	1047965	SMC3_A5_12hpi_peak_249	1.51088	2.07587
Pf3D7_04_v3	1128383	1128756	SMC3_A5_12hpi_peak_250	1.686	5.34249
Pf3D7_04_v3	1136802	1137116	SMC3_A5_12hpi_peak_251	1.56574	3.21936
Pf3D7_04_v3	1138169	1138384	SMC3_A5_12hpi_peak_252	1.51776	2.77262
Pf3D7_05_v3	36630	36919	SMC3_A5_12hpi_peak_253	1.49984	2.27805
Pf3D7_05_v3	39524	39740	SMC3_A5_12hpi_peak_254	1.47324	2.80386
Pf3D7_05_v3	44897	45214	SMC3_A5_12hpi_peak_255	1.53843	3.96348
Pf3D7_05_v3	88408	88757	SMC3_A5_12hpi_peak_256	1.50558	3.47569
Pf3D7_05_v3	99339	99574	SMC3_A5_12hpi_peak_257	1.38514	1.41285
Pf3D7_05_v3	119076	119294	SMC3_A5_12hpi_peak_258	1.56685	2.833
Pf3D7_05_v3	132820	133119	SMC3_A5_12hpi_peak_259	1.66371	4.72531
Pf3D7_05_v3	167851	168096	SMC3_A5_12hpi_peak_260	1.60535	3.0649
Pf3D7_05_v3	169979	170274	SMC3_A5_12hpi_peak_261	2.27775	12.1551
Pf3D7_05_v3	175864	176121	SMC3_A5_12hpi_peak_262	1.55278	3.08864
Pf3D7_05_v3	185978	186256	SMC3_A5_12hpi_peak_263	1.62353	3.90592
Pf3D7_05_v3	208090	208343	SMC3_A5_12hpi_peak_264	1.61396	3.59391
Pf3D7_05_v3	216116	216326	SMC3_A5_12hpi_peak_265	1.37786	1.42937
Pf3D7_05_v3	217723	218001	SMC3_A5_12hpi_peak_266	1.568	3.27929
Pf3D7_05_v3	230760	231081	SMC3_A5_12hpi_peak_267	1.62839	3.74278
Pf3D7_05_v3	265532	265744	SMC3_A5_12hpi_peak_268	1.92523	8.2584
Pf3D7_05_v3	286835	287015	SMC3_A5_12hpi_peak_269	1.4296	2.28715
Pf3D7_05_v3	310524	310729	SMC3_A5_12hpi_peak_270	1.70583	3.5318
Pf3D7_05_v3	345870	346310	SMC3_A5_12hpi_peak_271	1.67537	5.79291
Pf3D7_05_v3	396590	396822	SMC3_A5_12hpi_peak_272	1.69024	6.15379
Pf3D7_05_v3	413133	413323	SMC3_A5_12hpi_peak_273	1.56276	3.55162
Pf3D7_05_v3	416797	417362	SMC3_A5_12hpi_peak_274	2.29464	16.0861
Pf3D7_05_v3	418586	418799	SMC3_A5_12hpi_peak_275	1.73102	6.25119
Pf3D7_05_v3	419029	419719	SMC3_A5_12hpi_peak_276	2.36905	15.2572
Pf3D7_05_v3	420022	420209	SMC3_A5_12hpi_peak_277	2.07499	10.2112
Pf3D7_05_v3	420774	420994	SMC3_A5_12hpi_peak_278	2.32582	12.2633
Pf3D7_05_v3	422860	423192	SMC3_A5_12hpi_peak_279	1.67301	6.14967
Pf3D7_05_v3	423672	423919	SMC3_A5_12hpi_peak_280	1.52236	4.2805
Pf3D7_05_v3	427262	427665	SMC3_A5_12hpi_peak_281	1.62265	4.19633
Pf3D7_05_v3	437513	438286	SMC3_A5_12hpi_peak_282	1.60829	4.86404
Pf3D7_05_v3	439111	439657	SMC3_A5_12hpi_peak_283	1.58119	5.31771
Pf3D7_05_v3	440762	441431	SMC3_A5_12hpi_peak_284	2.48051	26.5769
Pf3D7_05_v3	442966	443425	SMC3_A5_12hpi_peak_285	2.4608	18.7967
Pf3D7_05_v3	444248	445655	SMC3_A5_12hpi_peak_286	4.27063	115.248
Pf3D7_05_v3	445913	448477	SMC3_A5_12hpi_peak_287	2.84443	53.246
Pf3D7_05_v3	449664	450121	SMC3_A5_12hpi_peak_288	4.84075	81.4682
Pf3D7_05_v3	450853	451491	SMC3_A5_12hpi_peak_289	14.9075	501.624
Pf3D7_05_v3	451738	455168	SMC3_A5_12hpi_peak_290	15.6547	587.121
Pf3D7_05_v3	457862	460530	SMC3_A5_12hpi_peak_291	10.7013	630.555
Pf3D7_05_v3	460798	465126	SMC3_A5_12hpi_peak_292	7.48279	379.925
Pf3D7_05_v3	465641	465931	SMC3_A5_12hpi_peak_293	2.49106	13.6386
Pf3D7_05_v3	467582	468060	SMC3_A5_12hpi_peak_294	2.13879	18.1093
Pf3D7_05_v3	469376	469785	SMC3_A5_12hpi_peak_295	2.01321	11.5514
Pf3D7_05_v3	471096	472095	SMC3_A5_12hpi_peak_296	2.08114	10.8513
Pf3D7_05_v3	472773	472991	SMC3_A5_12hpi_peak_297	1.53638	4.07416
Pf3D7_05_v3	473374	473986	SMC3_A5_12hpi_peak_298	1.71374	6.4942
Pf3D7_05_v3	474476	476154	SMC3_A5_12hpi_peak_299	2.09164	14.4885
Pf3D7_05_v3	476357	476593	SMC3_A5_12hpi_peak_300	1.5441	2.53124
Pf3D7_05_v3	476874	477066	SMC3_A5_12hpi_peak_301	2.41433	17.1722
Pf3D7_05_v3	477249	477759	SMC3_A5_12hpi_peak_302	1.55849	3.1096
Pf3D7_05_v3	478249	478620	SMC3_A5_12hpi_peak_303	1.71036	5.54996
Pf3D7_05_v3	488522	488983	SMC3_A5_12hpi_peak_304	1.6836	5.21193
Pf3D7_05_v3	491514	491826	SMC3_A5_12hpi_peak_305	1.50658	3.64286
Pf3D7_05_v3	506459	506693	SMC3_A5_12hpi_peak_306	1.39811	1.70192
Pf3D7_05_v3	511070	511276	SMC3_A5_12hpi_peak_307	1.34433	1.49369
Pf3D7_05_v3	513297	513484	SMC3_A5_12hpi_peak_308	1.36275	1.52524
Pf3D7_05_v3	521780	521987	SMC3_A5_12hpi_peak_309	1.53256	3.44924
Pf3D7_05_v3	530002	530411	SMC3_A5_12hpi_peak_310	1.41652	2.19914
Pf3D7_05_v3	546895	547169	SMC3_A5_12hpi_peak_311	1.41472	2.30875
Pf3D7_05_v3	550891	551118	SMC3_A5_12hpi_peak_312	1.67184	5.11361
Pf3D7_05_v3	552260	552507	SMC3_A5_12hpi_peak_313	1.49181	3.24534
Pf3D7_05_v3	561439	561672	SMC3_A5_12hpi_peak_314	1.5057	2.65528
Pf3D7_05_v3	563505	563888	SMC3_A5_12hpi_peak_315	1.72808	5.1773
Pf3D7_05_v3	581310	581515	SMC3_A5_12hpi_peak_316	1.51614	2.44791
Pf3D7_05_v3	592361	592651	SMC3_A5_12hpi_peak_317	1.35908	1.70524
Pf3D7_05_v3	600158	600424	SMC3_A5_12hpi_peak_318	1.88874	5.4115
Pf3D7_05_v3	610794	611189	SMC3_A5_12hpi_peak_319	1.3584	1.37807
Pf3D7_05_v3	636240	636437	SMC3_A5_12hpi_peak_320	1.94715	7.05253
Pf3D7_05_v3	641162	641401	SMC3_A5_12hpi_peak_321	2.23157	9.61664
Pf3D7_05_v3	719591	719835	SMC3_A5_12hpi_peak_322	1.46555	2.53486
Pf3D7_05_v3	762412	762707	SMC3_A5_12hpi_peak_323	1.72253	3.46326
Pf3D7_05_v3	775097	775312	SMC3_A5_12hpi_peak_324	1.37298	1.92775
Pf3D7_05_v3	780008	780349	SMC3_A5_12hpi_peak_325	1.37414	1.33467
Pf3D7_05_v3	865815	866050	SMC3_A5_12hpi_peak_326	1.5792	2.90673
Pf3D7_05_v3	917127	917350	SMC3_A5_12hpi_peak_327	1.55099	3.41944
Pf3D7_05_v3	926438	926740	SMC3_A5_12hpi_peak_328	1.64793	4.85859
Pf3D7_05_v3	967995	968510	SMC3_A5_12hpi_peak_329	1.41461	1.67753
Pf3D7_05_v3	1098061	1098262	SMC3_A5_12hpi_peak_330	2.17358	8.70648
Pf3D7_05_v3	1169348	1169552	SMC3_A5_12hpi_peak_331	1.70955	3.10562
Pf3D7_05_v3	1184590	1184812	SMC3_A5_12hpi_peak_332	1.70585	4.60982
Pf3D7_05_v3	1220865	1221068	SMC3_A5_12hpi_peak_333	1.42203	1.56621
Pf3D7_05_v3	1239334	1239597	SMC3_A5_12hpi_peak_334	1.66008	3.70059
Pf3D7_05_v3	1324276	1324559	SMC3_A5_12hpi_peak_335	1.58373	4.45175
Pf3D7_06_v3	81196	81385	SMC3_A5_12hpi_peak_336	1.52522	1.88025
Pf3D7_06_v3	99919	100094	SMC3_A5_12hpi_peak_337	1.41118	1.62976
Pf3D7_06_v3	123274	123551	SMC3_A5_12hpi_peak_338	1.6198	3.78131
Pf3D7_06_v3	143427	143702	SMC3_A5_12hpi_peak_339	1.36438	1.74011
Pf3D7_06_v3	155680	156059	SMC3_A5_12hpi_peak_340	1.61179	3.82137
Pf3D7_06_v3	165602	165783	SMC3_A5_12hpi_peak_341	1.35691	1.49466
Pf3D7_06_v3	169444	169696	SMC3_A5_12hpi_peak_342	1.48786	3.02462
Pf3D7_06_v3	224699	224969	SMC3_A5_12hpi_peak_343	1.44723	2.01284
Pf3D7_06_v3	229695	230129	SMC3_A5_12hpi_peak_344	1.56544	3.83896
Pf3D7_06_v3	231463	231646	SMC3_A5_12hpi_peak_345	1.61456	4.82238
Pf3D7_06_v3	238674	238914	SMC3_A5_12hpi_peak_346	1.50711	2.54854
Pf3D7_06_v3	239335	239693	SMC3_A5_12hpi_peak_347	1.79635	6.71352
Pf3D7_06_v3	241802	242247	SMC3_A5_12hpi_peak_348	1.61407	5.41074
Pf3D7_06_v3	243997	244393	SMC3_A5_12hpi_peak_349	1.66287	4.24303
Pf3D7_06_v3	314678	314868	SMC3_A5_12hpi_peak_350	1.5601	2.87787
Pf3D7_06_v3	326376	326606	SMC3_A5_12hpi_peak_351	1.39291	1.92292
Pf3D7_06_v3	330364	330595	SMC3_A5_12hpi_peak_352	1.40898	1.99923
Pf3D7_06_v3	339934	340129	SMC3_A5_12hpi_peak_353	1.41367	1.9379
Pf3D7_06_v3	343798	344098	SMC3_A5_12hpi_peak_354	1.60618	3.92405
Pf3D7_06_v3	388088	388427	SMC3_A5_12hpi_peak_355	1.90811	5.96068
Pf3D7_06_v3	427820	428060	SMC3_A5_12hpi_peak_356	1.43961	2.22635
Pf3D7_06_v3	430660	430881	SMC3_A5_12hpi_peak_357	1.48552	2.96865
Pf3D7_06_v3	433780	434127	SMC3_A5_12hpi_peak_358	1.43755	2.4408
Pf3D7_06_v3	435474	435883	SMC3_A5_12hpi_peak_359	1.37537	1.81066
Pf3D7_06_v3	438383	438664	SMC3_A5_12hpi_peak_360	1.5488	3.35972
Pf3D7_06_v3	440030	440305	SMC3_A5_12hpi_peak_361	1.37526	1.75662
Pf3D7_06_v3	449726	450110	SMC3_A5_12hpi_peak_362	1.46595	2.74944
Pf3D7_06_v3	455264	455675	SMC3_A5_12hpi_peak_363	1.47716	3.46127
Pf3D7_06_v3	457721	457952	SMC3_A5_12hpi_peak_364	1.66914	5.27169
Pf3D7_06_v3	458471	459243	SMC3_A5_12hpi_peak_365	1.42318	2.78416
Pf3D7_06_v3	460096	460399	SMC3_A5_12hpi_peak_366	1.44881	3.13746
Pf3D7_06_v3	462299	462804	SMC3_A5_12hpi_peak_367	2.03269	10.715
Pf3D7_06_v3	463823	464307	SMC3_A5_12hpi_peak_368	1.82795	8.04488
Pf3D7_06_v3	465458	465684	SMC3_A5_12hpi_peak_369	2.04522	9.37682
Pf3D7_06_v3	466247	466429	SMC3_A5_12hpi_peak_370	2.33145	14.4952
Pf3D7_06_v3	467965	468400	SMC3_A5_12hpi_peak_371	2.43964	27.0252
Pf3D7_06_v3	470160	471297	SMC3_A5_12hpi_peak_372	6.4152	236.166
Pf3D7_06_v3	471694	474201	SMC3_A5_12hpi_peak_373	6.34598	223.996
Pf3D7_06_v3	474989	475489	SMC3_A5_12hpi_peak_374	5.20193	78.7853
Pf3D7_06_v3	475704	476888	SMC3_A5_12hpi_peak_375	12.4003	470.7
Pf3D7_06_v3	477112	478316	SMC3_A5_12hpi_peak_376	11.3322	533.573
Pf3D7_06_v3	481218	484078	SMC3_A5_12hpi_peak_377	13.2722	901.939
Pf3D7_06_v3	484254	484551	SMC3_A5_12hpi_peak_378	9.20717	220.083
Pf3D7_06_v3	485061	487081	SMC3_A5_12hpi_peak_379	4.74339	120.095
Pf3D7_06_v3	487905	488296	SMC3_A5_12hpi_peak_380	4.52183	67.5766
Pf3D7_06_v3	488780	489025	SMC3_A5_12hpi_peak_381	3.44005	37.6778
Pf3D7_06_v3	491845	493210	SMC3_A5_12hpi_peak_382	1.72586	9.40121
Pf3D7_06_v3	493521	493781	SMC3_A5_12hpi_peak_383	1.5564	5.37315
Pf3D7_06_v3	494192	494907	SMC3_A5_12hpi_peak_384	1.85346	9.99191
Pf3D7_06_v3	495911	496088	SMC3_A5_12hpi_peak_385	1.57943	3.9703
Pf3D7_06_v3	496450	496675	SMC3_A5_12hpi_peak_386	1.3781	1.69436
Pf3D7_06_v3	497978	498294	SMC3_A5_12hpi_peak_387	1.91189	7.6374
Pf3D7_06_v3	499399	500028	SMC3_A5_12hpi_peak_388	1.43093	2.71698
Pf3D7_06_v3	507630	507811	SMC3_A5_12hpi_peak_389	1.94872	8.09183
Pf3D7_06_v3	515931	516136	SMC3_A5_12hpi_peak_390	1.35087	1.80329
Pf3D7_06_v3	516380	516601	SMC3_A5_12hpi_peak_391	1.55897	4.45582
Pf3D7_06_v3	517555	517733	SMC3_A5_12hpi_peak_392	1.45384	2.59089
Pf3D7_06_v3	526838	527084	SMC3_A5_12hpi_peak_393	1.40131	1.7487
Pf3D7_06_v3	528017	528275	SMC3_A5_12hpi_peak_394	1.428	2.02561
Pf3D7_06_v3	539221	539442	SMC3_A5_12hpi_peak_395	1.43261	1.86497
Pf3D7_06_v3	542075	542399	SMC3_A5_12hpi_peak_396	1.86884	9.06501
Pf3D7_06_v3	578603	578888	SMC3_A5_12hpi_peak_397	1.61252	5.64228
Pf3D7_06_v3	581080	581392	SMC3_A5_12hpi_peak_398	1.38869	1.95949
Pf3D7_06_v3	585595	585838	SMC3_A5_12hpi_peak_399	1.56783	4.12956
Pf3D7_06_v3	635753	635929	SMC3_A5_12hpi_peak_400	1.39908	1.5179
Pf3D7_06_v3	660495	660750	SMC3_A5_12hpi_peak_401	1.35899	1.431
Pf3D7_06_v3	672585	672781	SMC3_A5_12hpi_peak_402	1.37431	1.38533
Pf3D7_06_v3	692967	693219	SMC3_A5_12hpi_peak_403	1.55849	3.43122
Pf3D7_06_v3	744970	745188	SMC3_A5_12hpi_peak_404	1.46354	1.80508
Pf3D7_06_v3	748453	748712	SMC3_A5_12hpi_peak_405	1.36179	1.42065
Pf3D7_06_v3	756802	757028	SMC3_A5_12hpi_peak_406	1.73798	5.9012
Pf3D7_06_v3	781033	781245	SMC3_A5_12hpi_peak_407	1.59904	3.16516
Pf3D7_06_v3	783011	783344	SMC3_A5_12hpi_peak_408	1.60238	3.8004
Pf3D7_06_v3	784702	785034	SMC3_A5_12hpi_peak_409	1.5404	2.79753
Pf3D7_06_v3	832778	833042	SMC3_A5_12hpi_peak_410	1.41223	1.57643
Pf3D7_06_v3	926617	927062	SMC3_A5_12hpi_peak_411	1.64308	3.89458
Pf3D7_06_v3	1011710	1012076	SMC3_A5_12hpi_peak_412	1.60989	3.47106
Pf3D7_06_v3	1023871	1024142	SMC3_A5_12hpi_peak_413	1.55039	3.02992
Pf3D7_06_v3	1025236	1025496	SMC3_A5_12hpi_peak_414	1.54478	2.37164
Pf3D7_06_v3	1029007	1029307	SMC3_A5_12hpi_peak_415	1.55972	3.0519
Pf3D7_06_v3	1070378	1070843	SMC3_A5_12hpi_peak_416	1.42357	1.51588
Pf3D7_06_v3	1160035	1160381	SMC3_A5_12hpi_peak_417	1.42059	1.61909
Pf3D7_06_v3	1245176	1245499	SMC3_A5_12hpi_peak_418	1.69283	4.5196
Pf3D7_06_v3	1333703	1333960	SMC3_A5_12hpi_peak_419	1.44293	1.85995
Pf3D7_07_v3	42700	42880	SMC3_A5_12hpi_peak_420	1.75824	4.20655
Pf3D7_07_v3	171946	172121	SMC3_A5_12hpi_peak_421	1.3903	1.82325
Pf3D7_07_v3	172435	172641	SMC3_A5_12hpi_peak_422	1.83519	6.09768
Pf3D7_07_v3	180764	180989	SMC3_A5_12hpi_peak_423	1.67179	4.62935
Pf3D7_07_v3	191834	192319	SMC3_A5_12hpi_peak_424	1.62714	4.03199
Pf3D7_07_v3	210573	210995	SMC3_A5_12hpi_peak_425	1.91686	9.05237
Pf3D7_07_v3	211294	211633	SMC3_A5_12hpi_peak_426	1.70389	5.15753
Pf3D7_07_v3	246459	246653	SMC3_A5_12hpi_peak_427	1.51821	2.34412
Pf3D7_07_v3	253610	253800	SMC3_A5_12hpi_peak_428	1.59674	3.10531
Pf3D7_07_v3	281122	281309	SMC3_A5_12hpi_peak_429	1.43097	2.07412
Pf3D7_07_v3	299898	300139	SMC3_A5_12hpi_peak_430	1.51516	2.71553
Pf3D7_07_v3	415824	416076	SMC3_A5_12hpi_peak_431	1.56146	3.71885
Pf3D7_07_v3	457118	457350	SMC3_A5_12hpi_peak_432	1.63629	2.44722
Pf3D7_07_v3	467177	467487	SMC3_A5_12hpi_peak_433	1.43898	1.9646
Pf3D7_07_v3	468162	468378	SMC3_A5_12hpi_peak_434	1.61153	4.40248
Pf3D7_07_v3	470169	470404	SMC3_A5_12hpi_peak_435	1.47595	2.64277
Pf3D7_07_v3	620282	620528	SMC3_A5_12hpi_peak_436	1.37526	1.75662
Pf3D7_07_v3	662396	662588	SMC3_A5_12hpi_peak_437	1.43097	2.07412
Pf3D7_07_v3	726934	727171	SMC3_A5_12hpi_peak_438	1.66921	4.98362
Pf3D7_07_v3	739836	740091	SMC3_A5_12hpi_peak_439	1.79611	4.12494
Pf3D7_07_v3	743466	743675	SMC3_A5_12hpi_peak_440	1.42073	1.98128
Pf3D7_07_v3	769589	769891	SMC3_A5_12hpi_peak_441	1.58287	3.70194
Pf3D7_07_v3	770469	770817	SMC3_A5_12hpi_peak_442	1.66892	4.49991
Pf3D7_07_v3	771407	771661	SMC3_A5_12hpi_peak_443	1.32242	1.45096
Pf3D7_07_v3	774920	775148	SMC3_A5_12hpi_peak_444	1.47348	2.37573
Pf3D7_07_v3	778200	778863	SMC3_A5_12hpi_peak_445	1.57671	3.9758
Pf3D7_07_v3	779307	780028	SMC3_A5_12hpi_peak_446	1.45925	2.80524
Pf3D7_07_v3	780607	781153	SMC3_A5_12hpi_peak_447	1.53638	4.07416
Pf3D7_07_v3	781613	781988	SMC3_A5_12hpi_peak_448	1.77895	7.93267
Pf3D7_07_v3	782594	782846	SMC3_A5_12hpi_peak_449	1.45353	3.35544
Pf3D7_07_v3	784875	785696	SMC3_A5_12hpi_peak_450	1.63975	7.11045
Pf3D7_07_v3	786362	786925	SMC3_A5_12hpi_peak_451	1.53262	4.12441
Pf3D7_07_v3	787918	788831	SMC3_A5_12hpi_peak_452	1.89515	12.2433
Pf3D7_07_v3	789137	789570	SMC3_A5_12hpi_peak_453	1.70665	7.33647
Pf3D7_07_v3	790002	790969	SMC3_A5_12hpi_peak_454	2.03483	13.3927
Pf3D7_07_v3	791980	792204	SMC3_A5_12hpi_peak_455	2.24153	11.711
Pf3D7_07_v3	792491	792937	SMC3_A5_12hpi_peak_456	1.70921	6.16531
Pf3D7_07_v3	793163	793566	SMC3_A5_12hpi_peak_457	2.3447	16.6235
Pf3D7_07_v3	793790	794137	SMC3_A5_12hpi_peak_458	2.39479	14.5959
Pf3D7_07_v3	794414	795148	SMC3_A5_12hpi_peak_459	3.50567	55.5583
Pf3D7_07_v3	795325	795683	SMC3_A5_12hpi_peak_460	2.61807	20.6016
Pf3D7_07_v3	795911	796145	SMC3_A5_12hpi_peak_461	2.97994	29.6972
Pf3D7_07_v3	796565	797006	SMC3_A5_12hpi_peak_462	3.25702	60.1085
Pf3D7_07_v3	797370	804752	SMC3_A5_12hpi_peak_463	7.45101	359.867
Pf3D7_07_v3	805182	805647	SMC3_A5_12hpi_peak_464	7.43825	215.874
Pf3D7_07_v3	805959	806595	SMC3_A5_12hpi_peak_465	8.24014	197.74
Pf3D7_07_v3	806991	809060	SMC3_A5_12hpi_peak_466	8.60251	290.269
Pf3D7_07_v3	812257	820671	SMC3_A5_12hpi_peak_467	17.1073	1106.14
Pf3D7_07_v3	822840	823037	SMC3_A5_12hpi_peak_468	2.03356	9.75923
Pf3D7_07_v3	823911	824157	SMC3_A5_12hpi_peak_469	2.22242	9.41313
Pf3D7_07_v3	825378	825977	SMC3_A5_12hpi_peak_470	1.65617	5.66567
Pf3D7_07_v3	826297	826627	SMC3_A5_12hpi_peak_471	2.44222	12.8299
Pf3D7_07_v3	826946	827131	SMC3_A5_12hpi_peak_472	1.86416	5.52652
Pf3D7_07_v3	828243	828530	SMC3_A5_12hpi_peak_473	1.92893	9.60793
Pf3D7_07_v3	828862	829326	SMC3_A5_12hpi_peak_474	1.64579	6.71229
Pf3D7_07_v3	830513	831246	SMC3_A5_12hpi_peak_475	1.82804	8.11177
Pf3D7_07_v3	831975	832345	SMC3_A5_12hpi_peak_476	1.9477	10.989
Pf3D7_07_v3	832577	832756	SMC3_A5_12hpi_peak_477	1.75932	6.81212
Pf3D7_07_v3	846198	846532	SMC3_A5_12hpi_peak_478	1.64332	5.80156
Pf3D7_07_v3	847262	847545	SMC3_A5_12hpi_peak_479	1.7446	7.51091
Pf3D7_07_v3	850414	850699	SMC3_A5_12hpi_peak_480	1.42194	1.92688
Pf3D7_07_v3	912624	912831	SMC3_A5_12hpi_peak_481	1.38905	1.40588
Pf3D7_07_v3	913667	913879	SMC3_A5_12hpi_peak_482	1.39326	1.86788
Pf3D7_07_v3	924328	924708	SMC3_A5_12hpi_peak_483	1.36127	1.36815
Pf3D7_07_v3	950145	950488	SMC3_A5_12hpi_peak_484	1.52071	3.60147
Pf3D7_07_v3	963434	963646	SMC3_A5_12hpi_peak_485	1.34735	1.53388
Pf3D7_07_v3	968223	968405	SMC3_A5_12hpi_peak_486	1.70966	4.13017
Pf3D7_07_v3	996935	997150	SMC3_A5_12hpi_peak_487	1.38552	1.30994
Pf3D7_07_v3	1057679	1057899	SMC3_A5_12hpi_peak_488	1.33225	1.44388
Pf3D7_07_v3	1090872	1091121	SMC3_A5_12hpi_peak_489	1.56442	2.18045
Pf3D7_07_v3	1107837	1108105	SMC3_A5_12hpi_peak_490	1.89939	9.75614
Pf3D7_07_v3	1144141	1144319	SMC3_A5_12hpi_peak_491	2.13955	9.55866
Pf3D7_07_v3	1171377	1171569	SMC3_A5_12hpi_peak_492	1.38481	1.51898
Pf3D7_07_v3	1185657	1186140	SMC3_A5_12hpi_peak_493	1.46817	2.58857
Pf3D7_07_v3	1251173	1251410	SMC3_A5_12hpi_peak_494	1.4556	1.60287
Pf3D7_07_v3	1282958	1283198	SMC3_A5_12hpi_peak_495	1.38497	1.46593
Pf3D7_07_v3	1383230	1383407	SMC3_A5_12hpi_peak_496	1.62023	4.4247
Pf3D7_07_v3	1409562	1409762	SMC3_A5_12hpi_peak_497	1.51325	2.39357
Pf3D7_08_v3	83478	83812	SMC3_A5_12hpi_peak_498	1.42499	1.97614
Pf3D7_08_v3	96211	96574	SMC3_A5_12hpi_peak_499	1.56197	3.32554
Pf3D7_08_v3	129136	129496	SMC3_A5_12hpi_peak_500	1.58256	3.93039
Pf3D7_08_v3	136945	137228	SMC3_A5_12hpi_peak_501	1.43415	3.04352
Pf3D7_08_v3	138008	138227	SMC3_A5_12hpi_peak_502	1.53319	3.7936
Pf3D7_08_v3	141180	141505	SMC3_A5_12hpi_peak_503	1.39196	2.08735
Pf3D7_08_v3	228273	228489	SMC3_A5_12hpi_peak_504	1.32313	1.32367
Pf3D7_08_v3	239326	239511	SMC3_A5_12hpi_peak_505	1.97021	8.19607
Pf3D7_08_v3	252322	252572	SMC3_A5_12hpi_peak_506	1.42004	1.82569
Pf3D7_08_v3	252997	253316	SMC3_A5_12hpi_peak_507	1.59286	5.05675
Pf3D7_08_v3	254188	254500	SMC3_A5_12hpi_peak_508	1.67312	5.17851
Pf3D7_08_v3	262585	262899	SMC3_A5_12hpi_peak_509	1.47567	2.85826
Pf3D7_08_v3	264421	264914	SMC3_A5_12hpi_peak_510	1.34812	1.58782
Pf3D7_08_v3	265134	265467	SMC3_A5_12hpi_peak_511	1.33613	1.4205
Pf3D7_08_v3	267255	267512	SMC3_A5_12hpi_peak_512	1.74193	6.23171
Pf3D7_08_v3	267765	268382	SMC3_A5_12hpi_peak_513	1.62719	6.04595
Pf3D7_08_v3	269080	270657	SMC3_A5_12hpi_peak_514	2.48459	33.8807
Pf3D7_08_v3	271684	272087	SMC3_A5_12hpi_peak_515	1.8292	9.11474
Pf3D7_08_v3	272634	273778	SMC3_A5_12hpi_peak_516	1.98763	10.1503
Pf3D7_08_v3	274113	274416	SMC3_A5_12hpi_peak_517	2.12375	10.749
Pf3D7_08_v3	274646	274941	SMC3_A5_12hpi_peak_518	1.67301	6.14967
Pf3D7_08_v3	275480	276128	SMC3_A5_12hpi_peak_519	1.80495	8.71766
Pf3D7_08_v3	276368	277374	SMC3_A5_12hpi_peak_520	2.38555	19.5179
Pf3D7_08_v3	278465	278975	SMC3_A5_12hpi_peak_521	1.88545	11.6936
Pf3D7_08_v3	279759	280245	SMC3_A5_12hpi_peak_522	1.59103	4.46881
Pf3D7_08_v3	280760	281045	SMC3_A5_12hpi_peak_523	1.81622	8.58088
Pf3D7_08_v3	284403	284623	SMC3_A5_12hpi_peak_524	2.69416	17.763
Pf3D7_08_v3	286948	288535	SMC3_A5_12hpi_peak_525	1.7009	8.80019
Pf3D7_08_v3	289296	289813	SMC3_A5_12hpi_peak_526	3.09638	32.1285
Pf3D7_08_v3	290877	291222	SMC3_A5_12hpi_peak_527	3.79268	72.4164
Pf3D7_08_v3	291972	292539	SMC3_A5_12hpi_peak_528	3.34274	40.5964
Pf3D7_08_v3	293114	296942	SMC3_A5_12hpi_peak_529	9.48368	584.041
Pf3D7_08_v3	297394	297725	SMC3_A5_12hpi_peak_530	9.19361	246.909
Pf3D7_08_v3	297921	298828	SMC3_A5_12hpi_peak_531	5.72929	104.279
Pf3D7_08_v3	301913	304781	SMC3_A5_12hpi_peak_532	13.2795	768.096
Pf3D7_08_v3	305287	308521	SMC3_A5_12hpi_peak_533	5.85389	196.667
Pf3D7_08_v3	308968	309304	SMC3_A5_12hpi_peak_534	3.00393	23.099
Pf3D7_08_v3	312025	313017	SMC3_A5_12hpi_peak_535	2.14447	17.9271
Pf3D7_08_v3	314435	314948	SMC3_A5_12hpi_peak_536	1.63776	6.62181
Pf3D7_08_v3	315193	315481	SMC3_A5_12hpi_peak_537	1.47081	2.8581
Pf3D7_08_v3	315910	316112	SMC3_A5_12hpi_peak_538	1.33303	1.37921
Pf3D7_08_v3	318312	318656	SMC3_A5_12hpi_peak_539	1.56746	3.05543
Pf3D7_08_v3	323165	323617	SMC3_A5_12hpi_peak_540	1.46576	2.64272
Pf3D7_08_v3	327034	327318	SMC3_A5_12hpi_peak_541	1.42451	2.34729
Pf3D7_08_v3	328090	328277	SMC3_A5_12hpi_peak_542	1.6514	5.82948
Pf3D7_08_v3	328969	329176	SMC3_A5_12hpi_peak_543	1.51259	2.47904
Pf3D7_08_v3	329419	329681	SMC3_A5_12hpi_peak_544	1.73178	7.1988
Pf3D7_08_v3	336794	337244	SMC3_A5_12hpi_peak_545	1.63145	5.22584
Pf3D7_08_v3	350640	351143	SMC3_A5_12hpi_peak_546	1.62271	4.84512
Pf3D7_08_v3	352188	352453	SMC3_A5_12hpi_peak_547	1.50912	3.14634
Pf3D7_08_v3	361289	361626	SMC3_A5_12hpi_peak_548	1.62486	5.26527
Pf3D7_08_v3	368707	368886	SMC3_A5_12hpi_peak_549	1.4679	2.37573
Pf3D7_08_v3	376368	376819	SMC3_A5_12hpi_peak_550	1.34961	1.52275
Pf3D7_08_v3	481347	481541	SMC3_A5_12hpi_peak_551	1.56197	3.32554
Pf3D7_08_v3	489673	489876	SMC3_A5_12hpi_peak_552	1.57216	3.17379
Pf3D7_08_v3	491691	491875	SMC3_A5_12hpi_peak_553	1.59774	3.62856
Pf3D7_08_v3	496003	496303	SMC3_A5_12hpi_peak_554	1.40769	1.58233
Pf3D7_08_v3	505942	506163	SMC3_A5_12hpi_peak_555	1.92477	6.58027
Pf3D7_08_v3	508277	508504	SMC3_A5_12hpi_peak_556	1.61212	3.24713
Pf3D7_08_v3	517502	517702	SMC3_A5_12hpi_peak_557	1.54795	2.97095
Pf3D7_08_v3	562427	562779	SMC3_A5_12hpi_peak_558	1.68332	4.66278
Pf3D7_08_v3	572902	573078	SMC3_A5_12hpi_peak_559	1.39532	1.60287
Pf3D7_08_v3	580003	580179	SMC3_A5_12hpi_peak_560	1.40191	2.01211
Pf3D7_08_v3	604911	605508	SMC3_A5_12hpi_peak_561	1.41274	1.99264
Pf3D7_08_v3	609830	610261	SMC3_A5_12hpi_peak_562	1.54494	3.80446
Pf3D7_08_v3	620657	620875	SMC3_A5_12hpi_peak_563	1.66991	3.60549
Pf3D7_08_v3	636639	636815	SMC3_A5_12hpi_peak_564	1.78619	5.18625
Pf3D7_08_v3	639981	640209	SMC3_A5_12hpi_peak_565	1.35195	1.5141
Pf3D7_08_v3	652529	652785	SMC3_A5_12hpi_peak_566	1.68466	4.72811
Pf3D7_08_v3	665915	666097	SMC3_A5_12hpi_peak_567	1.59053	2.70286
Pf3D7_08_v3	872267	872541	SMC3_A5_12hpi_peak_568	1.52792	2.71152
Pf3D7_08_v3	913840	914112	SMC3_A5_12hpi_peak_569	1.51514	3.1521
Pf3D7_08_v3	986858	987056	SMC3_A5_12hpi_peak_570	1.67774	4.4039
Pf3D7_08_v3	1015406	1015595	SMC3_A5_12hpi_peak_571	1.5233	3.05135
Pf3D7_08_v3	1016046	1016259	SMC3_A5_12hpi_peak_572	1.44032	1.65736
Pf3D7_08_v3	1050316	1050585	SMC3_A5_12hpi_peak_573	1.39462	2.13481
Pf3D7_08_v3	1081236	1081481	SMC3_A5_12hpi_peak_574	1.65988	4.82137
Pf3D7_08_v3	1088777	1089239	SMC3_A5_12hpi_peak_575	1.66787	4.91878
Pf3D7_08_v3	1100772	1101035	SMC3_A5_12hpi_peak_576	1.67457	4.75826
Pf3D7_08_v3	1109417	1109618	SMC3_A5_12hpi_peak_577	1.47595	2.64277
Pf3D7_08_v3	1109933	1110116	SMC3_A5_12hpi_peak_578	1.39442	1.70721
Pf3D7_08_v3	1194683	1194988	SMC3_A5_12hpi_peak_579	1.59019	3.43122
Pf3D7_08_v3	1265914	1266101	SMC3_A5_12hpi_peak_580	1.6836	5.21193
Pf3D7_08_v3	1334081	1334331	SMC3_A5_12hpi_peak_581	1.72743	5.27754
Pf3D7_08_v3	1382908	1383121	SMC3_A5_12hpi_peak_582	1.9782	6.0859
Pf3D7_08_v3	1394451	1394717	SMC3_A5_12hpi_peak_583	1.70832	3.39955
Pf3D7_09_v3	302354	302573	SMC3_A5_12hpi_peak_584	1.38751	1.7224
Pf3D7_09_v3	308749	309002	SMC3_A5_12hpi_peak_585	1.59329	3.26758
Pf3D7_09_v3	310801	311026	SMC3_A5_12hpi_peak_586	1.64755	3.6704
Pf3D7_09_v3	340560	340842	SMC3_A5_12hpi_peak_587	1.80667	5.7785
Pf3D7_09_v3	341431	341633	SMC3_A5_12hpi_peak_588	1.61342	4.17375
Pf3D7_09_v3	504520	504727	SMC3_A5_12hpi_peak_589	1.44816	2.11579
Pf3D7_09_v3	532375	532562	SMC3_A5_12hpi_peak_590	1.74669	4.54872
Pf3D7_09_v3	690727	691074	SMC3_A5_12hpi_peak_591	1.65828	3.63672
Pf3D7_09_v3	747354	747578	SMC3_A5_12hpi_peak_592	1.899	6.81889
Pf3D7_09_v3	761971	762212	SMC3_A5_12hpi_peak_593	1.39748	1.39218
Pf3D7_09_v3	791293	791478	SMC3_A5_12hpi_peak_594	1.96767	8.32686
Pf3D7_09_v3	801758	801947	SMC3_A5_12hpi_peak_595	1.5743	3.01076
Pf3D7_09_v3	813320	813606	SMC3_A5_12hpi_peak_596	1.44869	2.48542
Pf3D7_09_v3	866235	866516	SMC3_A5_12hpi_peak_597	1.59053	2.70286
Pf3D7_09_v3	880147	880508	SMC3_A5_12hpi_peak_598	2.23931	11.7942
Pf3D7_09_v3	910315	910520	SMC3_A5_12hpi_peak_599	1.71615	5.19792
Pf3D7_09_v3	927356	927571	SMC3_A5_12hpi_peak_600	1.87643	7.19958
Pf3D7_09_v3	937822	938040	SMC3_A5_12hpi_peak_601	1.38532	1.3605
Pf3D7_09_v3	953418	953631	SMC3_A5_12hpi_peak_602	1.42059	1.61909
Pf3D7_09_v3	983135	983368	SMC3_A5_12hpi_peak_603	1.52235	3.49242
Pf3D7_09_v3	999618	999944	SMC3_A5_12hpi_peak_604	1.39363	1.81555
Pf3D7_09_v3	1046105	1046419	SMC3_A5_12hpi_peak_605	1.52775	3.0013
Pf3D7_09_v3	1064785	1064974	SMC3_A5_12hpi_peak_606	1.59817	2.8821
Pf3D7_09_v3	1071035	1071255	SMC3_A5_12hpi_peak_607	1.47611	2.53511
Pf3D7_09_v3	1079991	1080329	SMC3_A5_12hpi_peak_608	1.45032	2.0626
Pf3D7_09_v3	1093169	1093396	SMC3_A5_12hpi_peak_609	1.64174	5.05226
Pf3D7_09_v3	1118506	1118686	SMC3_A5_12hpi_peak_610	1.38481	1.51898
Pf3D7_09_v3	1135543	1135719	SMC3_A5_12hpi_peak_611	2.17423	9.02336
Pf3D7_09_v3	1137359	1138169	SMC3_A5_12hpi_peak_612	1.4195	2.62654
Pf3D7_09_v3	1157255	1157710	SMC3_A5_12hpi_peak_613	1.62083	5.72786
Pf3D7_09_v3	1181641	1181868	SMC3_A5_12hpi_peak_614	1.43097	2.07412
Pf3D7_09_v3	1183476	1183691	SMC3_A5_12hpi_peak_615	1.67873	5.98833
Pf3D7_09_v3	1184491	1184724	SMC3_A5_12hpi_peak_616	1.58804	3.37029
Pf3D7_09_v3	1189732	1190159	SMC3_A5_12hpi_peak_617	1.50912	3.14634
Pf3D7_09_v3	1190493	1191037	SMC3_A5_12hpi_peak_618	1.72884	6.93365
Pf3D7_09_v3	1200743	1200929	SMC3_A5_12hpi_peak_619	2.38606	15.7439
Pf3D7_09_v3	1201874	1202324	SMC3_A5_12hpi_peak_620	2.13666	13.8957
Pf3D7_09_v3	1208919	1209600	SMC3_A5_12hpi_peak_621	1.67194	6.57273
Pf3D7_09_v3	1211251	1211453	SMC3_A5_12hpi_peak_622	4.37765	69.8055
Pf3D7_09_v3	1212456	1212768	SMC3_A5_12hpi_peak_623	1.72851	6.05358
Pf3D7_09_v3	1214426	1214926	SMC3_A5_12hpi_peak_624	1.55607	4.2339
Pf3D7_09_v3	1216016	1216490	SMC3_A5_12hpi_peak_625	1.53469	3.50813
Pf3D7_09_v3	1220007	1220256	SMC3_A5_12hpi_peak_626	1.54811	3.52772
Pf3D7_09_v3	1222491	1222753	SMC3_A5_12hpi_peak_627	1.4731	3.12968
Pf3D7_09_v3	1225895	1226301	SMC3_A5_12hpi_peak_628	1.97617	11.4573
Pf3D7_09_v3	1226700	1228455	SMC3_A5_12hpi_peak_629	1.96195	16.3599
Pf3D7_09_v3	1228715	1229813	SMC3_A5_12hpi_peak_630	2.2154	17.4295
Pf3D7_09_v3	1230620	1231170	SMC3_A5_12hpi_peak_631	2.19287	18.5959
Pf3D7_09_v3	1231466	1232273	SMC3_A5_12hpi_peak_632	2.14839	17.8056
Pf3D7_09_v3	1232459	1241868	SMC3_A5_12hpi_peak_633	10.1969	548.88
Pf3D7_09_v3	1244728	1246518	SMC3_A5_12hpi_peak_634	13.3486	763.843
Pf3D7_09_v3	1246740	1248012	SMC3_A5_12hpi_peak_635	12.7608	536.307
Pf3D7_09_v3	1248190	1248383	SMC3_A5_12hpi_peak_636	5.44615	86.1487
Pf3D7_09_v3	1248697	1251589	SMC3_A5_12hpi_peak_637	7.51715	276.98
Pf3D7_09_v3	1254751	1256150	SMC3_A5_12hpi_peak_638	1.94501	12.6706
Pf3D7_09_v3	1256477	1257270	SMC3_A5_12hpi_peak_639	2.03104	10.7792
Pf3D7_09_v3	1258556	1259123	SMC3_A5_12hpi_peak_640	2.08207	10.0239
Pf3D7_09_v3	1259807	1260070	SMC3_A5_12hpi_peak_641	1.75533	4.01061
Pf3D7_09_v3	1260472	1260651	SMC3_A5_12hpi_peak_642	2.88182	20.6953
Pf3D7_09_v3	1261049	1261645	SMC3_A5_12hpi_peak_643	1.82948	9.38267
Pf3D7_09_v3	1263908	1264535	SMC3_A5_12hpi_peak_644	1.55539	3.93486
Pf3D7_09_v3	1269029	1269214	SMC3_A5_12hpi_peak_645	1.60567	3.34788
Pf3D7_09_v3	1271282	1271637	SMC3_A5_12hpi_peak_646	1.82759	7.77782
Pf3D7_09_v3	1272328	1272630	SMC3_A5_12hpi_peak_647	2.37045	19.1339
Pf3D7_09_v3	1275790	1275978	SMC3_A5_12hpi_peak_648	1.899	6.81889
Pf3D7_09_v3	1282472	1282833	SMC3_A5_12hpi_peak_649	1.7483	6.82833
Pf3D7_09_v3	1321675	1322091	SMC3_A5_12hpi_peak_650	1.3693	1.66776
Pf3D7_09_v3	1322574	1322927	SMC3_A5_12hpi_peak_651	1.58407	3.02679
Pf3D7_09_v3	1365254	1365562	SMC3_A5_12hpi_peak_652	1.63269	4.93231
Pf3D7_09_v3	1420596	1420955	SMC3_A5_12hpi_peak_653	1.6871	5.95818
Pf3D7_09_v3	1454412	1454627	SMC3_A5_12hpi_peak_654	1.3448	1.37654
Pf3D7_09_v3	1468584	1468768	SMC3_A5_12hpi_peak_655	1.68082	3.51375
Pf3D7_09_v3	1468947	1469136	SMC3_A5_12hpi_peak_656	1.65858	3.22838
Pf3D7_09_v3	1472091	1472269	SMC3_A5_12hpi_peak_657	1.43229	2.3376
Pf3D7_10_v3	103686	104004	SMC3_A5_12hpi_peak_658	1.35496	1.33733
Pf3D7_10_v3	155513	155879	SMC3_A5_12hpi_peak_659	1.36427	1.3605
Pf3D7_10_v3	186800	186981	SMC3_A5_12hpi_peak_660	1.72387	4.10842
Pf3D7_10_v3	189474	189682	SMC3_A5_12hpi_peak_661	1.67327	4.21143
Pf3D7_10_v3	244977	245254	SMC3_A5_12hpi_peak_662	1.33927	1.34846
Pf3D7_10_v3	272701	272917	SMC3_A5_12hpi_peak_663	1.51093	2.76653
Pf3D7_10_v3	344520	344709	SMC3_A5_12hpi_peak_664	1.59766	3.38891
Pf3D7_10_v3	351860	352118	SMC3_A5_12hpi_peak_665	1.77652	4.19622
Pf3D7_10_v3	390786	391131	SMC3_A5_12hpi_peak_666	1.38136	1.47395
Pf3D7_10_v3	538623	538829	SMC3_A5_12hpi_peak_667	1.44789	2.38008
Pf3D7_10_v3	553676	554126	SMC3_A5_12hpi_peak_668	1.66008	3.70059
Pf3D7_10_v3	760710	760976	SMC3_A5_12hpi_peak_669	1.58227	4.15947
Pf3D7_10_v3	766357	766704	SMC3_A5_12hpi_peak_670	1.42858	2.66549
Pf3D7_10_v3	767282	767464	SMC3_A5_12hpi_peak_671	1.5378	2.73957
Pf3D7_10_v3	770009	770419	SMC3_A5_12hpi_peak_672	1.4296	2.28715
Pf3D7_10_v3	771502	771990	SMC3_A5_12hpi_peak_673	1.54544	3.63526
Pf3D7_10_v3	840844	841173	SMC3_A5_12hpi_peak_674	1.50103	3.08668
Pf3D7_10_v3	843164	843345	SMC3_A5_12hpi_peak_675	1.66892	4.49991
Pf3D7_10_v3	843821	844001	SMC3_A5_12hpi_peak_676	2.15708	9.96094
Pf3D7_10_v3	851053	851258	SMC3_A5_12hpi_peak_677	1.61735	4.00837
Pf3D7_10_v3	859025	859537	SMC3_A5_12hpi_peak_678	1.32242	1.45096
Pf3D7_10_v3	871151	871835	SMC3_A5_12hpi_peak_679	1.75047	8.17534
Pf3D7_10_v3	873769	874002	SMC3_A5_12hpi_peak_680	1.39272	1.45233
Pf3D7_10_v3	875353	875703	SMC3_A5_12hpi_peak_681	1.62604	4.323
Pf3D7_10_v3	879288	879481	SMC3_A5_12hpi_peak_682	1.66501	5.69644
Pf3D7_10_v3	880328	880630	SMC3_A5_12hpi_peak_683	1.55451	4.10373
Pf3D7_10_v3	889514	889854	SMC3_A5_12hpi_peak_684	1.61735	4.00837
Pf3D7_10_v3	905586	905941	SMC3_A5_12hpi_peak_685	1.79966	7.38135
Pf3D7_10_v3	906789	907264	SMC3_A5_12hpi_peak_686	1.64153	4.95871
Pf3D7_10_v3	919766	920109	SMC3_A5_12hpi_peak_687	1.68854	4.92275
Pf3D7_10_v3	920337	920852	SMC3_A5_12hpi_peak_688	1.59175	4.23896
Pf3D7_10_v3	921585	921798	SMC3_A5_12hpi_peak_689	1.4337	2.28264
Pf3D7_10_v3	922079	922368	SMC3_A5_12hpi_peak_690	1.70213	7.62674
Pf3D7_10_v3	922674	923164	SMC3_A5_12hpi_peak_691	1.64249	5.38017
Pf3D7_10_v3	923595	924169	SMC3_A5_12hpi_peak_692	2.43169	26.5861
Pf3D7_10_v3	925279	926209	SMC3_A5_12hpi_peak_693	4.20626	66.7279
Pf3D7_10_v3	927064	928561	SMC3_A5_12hpi_peak_694	2.48364	27.5961
Pf3D7_10_v3	928744	929034	SMC3_A5_12hpi_peak_695	3.13889	31.1924
Pf3D7_10_v3	929972	930843	SMC3_A5_12hpi_peak_696	2.71491	31.6172
Pf3D7_10_v3	931222	931477	SMC3_A5_12hpi_peak_697	4.10293	48.3138
Pf3D7_10_v3	932565	933431	SMC3_A5_12hpi_peak_698	8.18326	358.693
Pf3D7_10_v3	933628	936381	SMC3_A5_12hpi_peak_699	12.329	623.775
Pf3D7_10_v3	937023	937794	SMC3_A5_12hpi_peak_700	9.53063	252.969
Pf3D7_10_v3	937994	939424	SMC3_A5_12hpi_peak_701	14.0733	618.543
Pf3D7_10_v3	939754	941293	SMC3_A5_12hpi_peak_702	7.84534	438.921
Pf3D7_10_v3	941648	941880	SMC3_A5_12hpi_peak_703	2.63733	17.8385
Pf3D7_10_v3	942099	942449	SMC3_A5_12hpi_peak_704	3.16644	28.9544
Pf3D7_10_v3	944317	946116	SMC3_A5_12hpi_peak_705	2.89948	48.7164
Pf3D7_10_v3	948451	949841	SMC3_A5_12hpi_peak_706	2.26469	18.3318
Pf3D7_10_v3	950065	951023	SMC3_A5_12hpi_peak_707	1.97397	16.3968
Pf3D7_10_v3	956014	957366	SMC3_A5_12hpi_peak_708	1.35826	1.87704
Pf3D7_10_v3	957771	958300	SMC3_A5_12hpi_peak_709	1.61864	6.25419
Pf3D7_10_v3	964810	965647	SMC3_A5_12hpi_peak_710	1.39983	2.23135
Pf3D7_10_v3	966121	966647	SMC3_A5_12hpi_peak_711	1.51514	3.1521
Pf3D7_10_v3	967044	967260	SMC3_A5_12hpi_peak_712	1.78758	7.45547
Pf3D7_10_v3	967765	968653	SMC3_A5_12hpi_peak_713	1.59974	5.07543
Pf3D7_10_v3	969421	969751	SMC3_A5_12hpi_peak_714	1.5922	5.28872
Pf3D7_10_v3	970229	970929	SMC3_A5_12hpi_peak_715	1.66772	6.31272
Pf3D7_10_v3	971408	971802	SMC3_A5_12hpi_peak_716	1.37826	1.90989
Pf3D7_10_v3	978589	978809	SMC3_A5_12hpi_peak_717	1.48465	3.18705
Pf3D7_10_v3	980485	980689	SMC3_A5_12hpi_peak_718	1.56738	3.89985
Pf3D7_10_v3	982233	982502	SMC3_A5_12hpi_peak_719	1.39156	1.60905
Pf3D7_10_v3	982877	983155	SMC3_A5_12hpi_peak_720	1.50668	3.36515
Pf3D7_10_v3	987599	987789	SMC3_A5_12hpi_peak_721	1.42267	1.71857
Pf3D7_10_v3	991185	991668	SMC3_A5_12hpi_peak_722	1.77152	8.41108
Pf3D7_10_v3	992821	993377	SMC3_A5_12hpi_peak_723	1.63408	4.63907
Pf3D7_10_v3	994779	995007	SMC3_A5_12hpi_peak_724	1.53714	3.23313
Pf3D7_10_v3	995914	996331	SMC3_A5_12hpi_peak_725	1.75803	9.1735
Pf3D7_10_v3	1044701	1044938	SMC3_A5_12hpi_peak_726	1.36179	1.42065
Pf3D7_10_v3	1047321	1047604	SMC3_A5_12hpi_peak_727	1.48786	3.02462
Pf3D7_10_v3	1075404	1075581	SMC3_A5_12hpi_peak_728	1.58711	2.86498
Pf3D7_10_v3	1086712	1086990	SMC3_A5_12hpi_peak_729	1.58487	3.76348
Pf3D7_10_v3	1117826	1118061	SMC3_A5_12hpi_peak_730	1.53485	3.17419
Pf3D7_10_v3	1125365	1125550	SMC3_A5_12hpi_peak_731	1.5693	3.96099
Pf3D7_10_v3	1128170	1128447	SMC3_A5_12hpi_peak_732	1.62023	4.4247
Pf3D7_10_v3	1170921	1171200	SMC3_A5_12hpi_peak_733	1.74764	5.68571
Pf3D7_10_v3	1191990	1192380	SMC3_A5_12hpi_peak_734	1.44408	1.96199
Pf3D7_10_v3	1235845	1236032	SMC3_A5_12hpi_peak_735	1.41065	1.88965
Pf3D7_10_v3	1270513	1270693	SMC3_A5_12hpi_peak_736	1.44633	1.65552
Pf3D7_10_v3	1296690	1296910	SMC3_A5_12hpi_peak_737	1.40264	1.64266
Pf3D7_10_v3	1311433	1311654	SMC3_A5_12hpi_peak_738	1.54884	3.92379
Pf3D7_10_v3	1372152	1372339	SMC3_A5_12hpi_peak_739	1.51654	3.4861
Pf3D7_10_v3	1410277	1410494	SMC3_A5_12hpi_peak_740	1.39866	1.65
Pf3D7_10_v3	1412494	1412802	SMC3_A5_12hpi_peak_741	2.70879	18.7371
Pf3D7_10_v3	1469263	1469518	SMC3_A5_12hpi_peak_742	1.46185	2.16585
Pf3D7_10_v3	1474386	1474572	SMC3_A5_12hpi_peak_743	1.90024	6.68688
Pf3D7_10_v3	1494763	1494953	SMC3_A5_12hpi_peak_744	1.46315	1.70256
Pf3D7_10_v3	1515384	1515580	SMC3_A5_12hpi_peak_745	1.38937	1.35615
Pf3D7_10_v3	1617673	1617853	SMC3_A5_12hpi_peak_746	1.76954	5.12905
Pf3D7_11_v3	73662	73853	SMC3_A5_12hpi_peak_747	1.4992	2.65084
Pf3D7_11_v3	147423	147611	SMC3_A5_12hpi_peak_748	1.39581	1.54957
Pf3D7_11_v3	226205	226433	SMC3_A5_12hpi_peak_749	1.42134	2.13812
Pf3D7_11_v3	230093	230333	SMC3_A5_12hpi_peak_750	1.90289	6.42194
Pf3D7_11_v3	346398	346723	SMC3_A5_12hpi_peak_751	1.40012	1.85689
Pf3D7_11_v3	384865	385314	SMC3_A5_12hpi_peak_752	1.41023	2.15643
Pf3D7_11_v3	486903	487104	SMC3_A5_12hpi_peak_753	1.53514	2.68199
Pf3D7_11_v3	495320	495518	SMC3_A5_12hpi_peak_754	1.60732	3.20236
Pf3D7_11_v3	502947	503155	SMC3_A5_12hpi_peak_755	1.35264	1.56564
Pf3D7_11_v3	504775	505059	SMC3_A5_12hpi_peak_756	1.56545	3.28979
Pf3D7_11_v3	511205	511588	SMC3_A5_12hpi_peak_757	1.48686	3.24301
Pf3D7_11_v3	588259	588484	SMC3_A5_12hpi_peak_758	1.88333	6.07147
Pf3D7_11_v3	645195	645533	SMC3_A5_12hpi_peak_759	1.41701	1.57072
Pf3D7_11_v3	652587	653048	SMC3_A5_12hpi_peak_760	1.49007	2.90447
Pf3D7_11_v3	709749	710028	SMC3_A5_12hpi_peak_761	1.75633	4.07633
Pf3D7_11_v3	728206	728434	SMC3_A5_12hpi_peak_762	1.95086	7.96131
Pf3D7_11_v3	757463	757686	SMC3_A5_12hpi_peak_763	1.77592	7.46552
Pf3D7_11_v3	758156	758399	SMC3_A5_12hpi_peak_764	1.71036	5.54996
Pf3D7_11_v3	776314	776654	SMC3_A5_12hpi_peak_765	1.5874	3.59622
Pf3D7_11_v3	781526	781884	SMC3_A5_12hpi_peak_766	1.4038	2.43993
Pf3D7_11_v3	782937	783204	SMC3_A5_12hpi_peak_767	1.36723	1.78456
Pf3D7_11_v3	786092	786441	SMC3_A5_12hpi_peak_768	1.37818	1.80376
Pf3D7_11_v3	787365	787822	SMC3_A5_12hpi_peak_769	1.54092	3.68495
Pf3D7_11_v3	790493	790766	SMC3_A5_12hpi_peak_770	1.34718	1.36599
Pf3D7_11_v3	792292	792580	SMC3_A5_12hpi_peak_771	1.75703	5.33972
Pf3D7_11_v3	797356	797839	SMC3_A5_12hpi_peak_772	1.3873	1.77688
Pf3D7_11_v3	799048	799245	SMC3_A5_12hpi_peak_773	1.62265	4.19633
Pf3D7_11_v3	802327	802561	SMC3_A5_12hpi_peak_774	1.38937	1.35615
Pf3D7_11_v3	806950	807327	SMC3_A5_12hpi_peak_775	1.38674	1.93961
Pf3D7_11_v3	810949	811275	SMC3_A5_12hpi_peak_776	1.55256	5.01839
Pf3D7_11_v3	815598	815814	SMC3_A5_12hpi_peak_777	1.52987	2.73025
Pf3D7_11_v3	820056	822451	SMC3_A5_12hpi_peak_778	2.39599	27.0633
Pf3D7_11_v3	823205	831436	SMC3_A5_12hpi_peak_779	11.3878	603.014
Pf3D7_11_v3	834704	835622	SMC3_A5_12hpi_peak_780	15.007	732.645
Pf3D7_11_v3	835838	838042	SMC3_A5_12hpi_peak_781	12.6469	884.66
Pf3D7_11_v3	838364	840135	SMC3_A5_12hpi_peak_782	7.58204	285.319
Pf3D7_11_v3	840705	842411	SMC3_A5_12hpi_peak_783	3.79284	80.9729
Pf3D7_11_v3	842780	843380	SMC3_A5_12hpi_peak_784	2.53573	19.3819
Pf3D7_11_v3	844734	844958	SMC3_A5_12hpi_peak_785	2.10018	8.82496
Pf3D7_11_v3	846836	847300	SMC3_A5_12hpi_peak_786	2.00187	12.1338
Pf3D7_11_v3	847589	847801	SMC3_A5_12hpi_peak_787	1.45636	2.64439
Pf3D7_11_v3	849342	850204	SMC3_A5_12hpi_peak_788	1.71797	6.82402
Pf3D7_11_v3	850464	850819	SMC3_A5_12hpi_peak_789	1.71461	6.56021
Pf3D7_11_v3	851021	851357	SMC3_A5_12hpi_peak_790	1.78161	6.52146
Pf3D7_11_v3	855264	855530	SMC3_A5_12hpi_peak_791	1.65784	4.46811
Pf3D7_11_v3	856710	857884	SMC3_A5_12hpi_peak_792	1.63978	5.25166
Pf3D7_11_v3	858470	859172	SMC3_A5_12hpi_peak_793	1.49829	3.4145
Pf3D7_11_v3	860135	861062	SMC3_A5_12hpi_peak_794	2.00567	13.984
Pf3D7_11_v3	861353	861977	SMC3_A5_12hpi_peak_795	2.1644	13.9346
Pf3D7_11_v3	862487	862742	SMC3_A5_12hpi_peak_796	1.72218	5.59233
Pf3D7_11_v3	865754	866095	SMC3_A5_12hpi_peak_797	1.94595	9.70469
Pf3D7_11_v3	867199	867380	SMC3_A5_12hpi_peak_798	1.44392	1.70507
Pf3D7_11_v3	868419	869028	SMC3_A5_12hpi_peak_799	1.88116	9.61174
Pf3D7_11_v3	874522	875179	SMC3_A5_12hpi_peak_800	1.87719	7.35103
Pf3D7_11_v3	875958	876309	SMC3_A5_12hpi_peak_801	1.34956	1.69396
Pf3D7_11_v3	878985	879456	SMC3_A5_12hpi_peak_802	1.45963	2.91279
Pf3D7_11_v3	880724	880937	SMC3_A5_12hpi_peak_803	1.52775	3.0013
Pf3D7_11_v3	881500	881734	SMC3_A5_12hpi_peak_804	1.78345	6.78788
Pf3D7_11_v3	883511	884059	SMC3_A5_12hpi_peak_805	1.33503	1.36811
Pf3D7_11_v3	884872	885048	SMC3_A5_12hpi_peak_806	1.63559	5.06028
Pf3D7_11_v3	885906	886285	SMC3_A5_12hpi_peak_807	1.53456	3.84411
Pf3D7_11_v3	889146	889348	SMC3_A5_12hpi_peak_808	1.69892	6.74354
Pf3D7_11_v3	890906	891114	SMC3_A5_12hpi_peak_809	1.57323	4.31348
Pf3D7_11_v3	891336	891559	SMC3_A5_12hpi_peak_810	1.35778	1.82407
Pf3D7_11_v3	891923	892262	SMC3_A5_12hpi_peak_811	1.60021	5.37026
Pf3D7_11_v3	894628	894877	SMC3_A5_12hpi_peak_812	1.82769	7.84492
Pf3D7_11_v3	927296	927515	SMC3_A5_12hpi_peak_813	1.36844	1.5087
Pf3D7_11_v3	949478	949724	SMC3_A5_12hpi_peak_814	1.79666	4.19078
Pf3D7_11_v3	950012	950192	SMC3_A5_12hpi_peak_815	1.82589	6.70886
Pf3D7_11_v3	986660	987130	SMC3_A5_12hpi_peak_816	1.71615	5.19792
Pf3D7_11_v3	1030966	1031166	SMC3_A5_12hpi_peak_817	1.78282	3.83569
Pf3D7_11_v3	1076233	1076416	SMC3_A5_12hpi_peak_818	1.5767	3.29436
Pf3D7_11_v3	1091118	1091313	SMC3_A5_12hpi_peak_819	1.42732	1.562
Pf3D7_11_v3	1111683	1112008	SMC3_A5_12hpi_peak_820	1.60984	4.34052
Pf3D7_11_v3	1133891	1134249	SMC3_A5_12hpi_peak_821	1.77621	6.51123
Pf3D7_11_v3	1147961	1148136	SMC3_A5_12hpi_peak_822	1.43962	2.65431
Pf3D7_11_v3	1165591	1165799	SMC3_A5_12hpi_peak_823	1.36626	1.62362
Pf3D7_11_v3	1172477	1172668	SMC3_A5_12hpi_peak_824	1.43105	1.31149
Pf3D7_11_v3	1177917	1178157	SMC3_A5_12hpi_peak_825	1.51191	2.92998
Pf3D7_11_v3	1194613	1194914	SMC3_A5_12hpi_peak_826	1.47611	2.53511
Pf3D7_11_v3	1220665	1220876	SMC3_A5_12hpi_peak_827	1.35899	1.431
Pf3D7_11_v3	1302324	1302520	SMC3_A5_12hpi_peak_828	1.50731	2.28255
Pf3D7_11_v3	1323327	1323533	SMC3_A5_12hpi_peak_829	1.33389	1.31749
Pf3D7_11_v3	1331908	1332094	SMC3_A5_12hpi_peak_830	1.53247	2.78817
Pf3D7_11_v3	1340963	1341147	SMC3_A5_12hpi_peak_831	1.84279	5.58281
Pf3D7_11_v3	1345631	1346073	SMC3_A5_12hpi_peak_832	1.85817	7.38724
Pf3D7_11_v3	1370387	1370587	SMC3_A5_12hpi_peak_833	1.50984	2.60429
Pf3D7_11_v3	1384515	1384705	SMC3_A5_12hpi_peak_834	1.4362	1.75995
Pf3D7_11_v3	1412335	1412926	SMC3_A5_12hpi_peak_835	1.4407	2.33045
Pf3D7_11_v3	1461331	1461536	SMC3_A5_12hpi_peak_836	2.21716	14.2213
Pf3D7_11_v3	1483926	1484185	SMC3_A5_12hpi_peak_837	1.7562	6.47982
Pf3D7_11_v3	1485109	1485308	SMC3_A5_12hpi_peak_838	1.67985	5.01742
Pf3D7_11_v3	1595762	1596026	SMC3_A5_12hpi_peak_839	1.53756	2.90261
Pf3D7_11_v3	1605934	1606295	SMC3_A5_12hpi_peak_840	1.71098	4.19519
Pf3D7_11_v3	1606617	1606986	SMC3_A5_12hpi_peak_841	2.35618	15.9393
Pf3D7_11_v3	1610667	1610845	SMC3_A5_12hpi_peak_842	1.47335	2.58857
Pf3D7_11_v3	1627127	1627469	SMC3_A5_12hpi_peak_843	1.45694	2.27024
Pf3D7_11_v3	1677315	1677629	SMC3_A5_12hpi_peak_844	1.8984	6.88525
Pf3D7_11_v3	1687157	1687341	SMC3_A5_12hpi_peak_845	1.44924	1.55854
Pf3D7_11_v3	1815076	1815283	SMC3_A5_12hpi_peak_846	1.41725	1.3685
Pf3D7_11_v3	1866663	1866872	SMC3_A5_12hpi_peak_847	1.5394	3.29186
Pf3D7_11_v3	1895681	1895887	SMC3_A5_12hpi_peak_848	1.62353	3.90592
Pf3D7_11_v3	1973637	1973836	SMC3_A5_12hpi_peak_849	1.75824	4.20655
Pf3D7_11_v3	2004702	2004890	SMC3_A5_12hpi_peak_850	1.55232	2.70227
Pf3D7_12_v3	121060	121340	SMC3_A5_12hpi_peak_851	1.47051	2.0107
Pf3D7_12_v3	134032	134384	SMC3_A5_12hpi_peak_852	1.48651	2.75192
Pf3D7_12_v3	205711	205972	SMC3_A5_12hpi_peak_853	2.03421	12.5
Pf3D7_12_v3	324437	324659	SMC3_A5_12hpi_peak_854	1.59726	3.90398
Pf3D7_12_v3	392669	392845	SMC3_A5_12hpi_peak_855	1.55416	3.63269
Pf3D7_12_v3	480783	481054	SMC3_A5_12hpi_peak_856	1.40587	1.43156
Pf3D7_12_v3	512591	512852	SMC3_A5_12hpi_peak_857	1.64599	4.51462
Pf3D7_12_v3	607726	607921	SMC3_A5_12hpi_peak_858	1.56343	3.15956
Pf3D7_12_v3	636308	636493	SMC3_A5_12hpi_peak_859	1.41665	1.98661
Pf3D7_12_v3	654739	654945	SMC3_A5_12hpi_peak_860	1.37169	1.55211
Pf3D7_12_v3	866142	866319	SMC3_A5_12hpi_peak_861	1.35565	1.38798
Pf3D7_12_v3	910263	910451	SMC3_A5_12hpi_peak_862	1.35195	1.5141
Pf3D7_12_v3	910708	910907	SMC3_A5_12hpi_peak_863	1.60673	4.80083
Pf3D7_12_v3	917439	917794	SMC3_A5_12hpi_peak_864	3.23682	30.3395
Pf3D7_12_v3	935376	935602	SMC3_A5_12hpi_peak_865	1.42371	2.03025
Pf3D7_12_v3	947992	948227	SMC3_A5_12hpi_peak_866	1.38481	1.51898
Pf3D7_12_v3	949471	949690	SMC3_A5_12hpi_peak_867	1.4434	2.38244
Pf3D7_12_v3	953683	953906	SMC3_A5_12hpi_peak_868	1.53512	2.74794
Pf3D7_12_v3	1010877	1011077	SMC3_A5_12hpi_peak_869	1.48397	2.6969
Pf3D7_12_v3	1012586	1012764	SMC3_A5_12hpi_peak_870	1.53245	2.62594
Pf3D7_12_v3	1014426	1014693	SMC3_A5_12hpi_peak_871	2.09718	8.88682
Pf3D7_12_v3	1017236	1017481	SMC3_A5_12hpi_peak_872	1.47877	2.58901
Pf3D7_12_v3	1031990	1032435	SMC3_A5_12hpi_peak_873	1.5712	4.02213
Pf3D7_12_v3	1047289	1047557	SMC3_A5_12hpi_peak_874	1.45193	2.64565
Pf3D7_12_v3	1075128	1075326	SMC3_A5_12hpi_peak_875	1.60673	4.80083
Pf3D7_12_v3	1108379	1108554	SMC3_A5_12hpi_peak_876	1.65637	3.98748
Pf3D7_12_v3	1112295	1112525	SMC3_A5_12hpi_peak_877	1.52617	2.19372
Pf3D7_12_v3	1120415	1120665	SMC3_A5_12hpi_peak_878	2.06313	8.87082
Pf3D7_12_v3	1162694	1162916	SMC3_A5_12hpi_peak_879	1.48209	3.24152
Pf3D7_12_v3	1187417	1187686	SMC3_A5_12hpi_peak_880	1.3262	1.36128
Pf3D7_12_v3	1190289	1190589	SMC3_A5_12hpi_peak_881	1.42084	2.35235
Pf3D7_12_v3	1195313	1195547	SMC3_A5_12hpi_peak_882	1.53256	3.44924
Pf3D7_12_v3	1206922	1207139	SMC3_A5_12hpi_peak_883	1.3873	1.77688
Pf3D7_12_v3	1216640	1216860	SMC3_A5_12hpi_peak_884	1.38751	1.7224
Pf3D7_12_v3	1223629	1223814	SMC3_A5_12hpi_peak_885	1.3482	1.75763
Pf3D7_12_v3	1228189	1228499	SMC3_A5_12hpi_peak_886	1.56574	3.21936
Pf3D7_12_v3	1238135	1238520	SMC3_A5_12hpi_peak_887	1.67856	4.9522
Pf3D7_12_v3	1240683	1241013	SMC3_A5_12hpi_peak_888	1.77221	5.39355
Pf3D7_12_v3	1242672	1243079	SMC3_A5_12hpi_peak_889	1.65719	6.57566
Pf3D7_12_v3	1247577	1248188	SMC3_A5_12hpi_peak_890	1.31515	1.38222
Pf3D7_12_v3	1253879	1254837	SMC3_A5_12hpi_peak_891	1.47989	3.18578
Pf3D7_12_v3	1263955	1264387	SMC3_A5_12hpi_peak_892	1.66135	5.50201
Pf3D7_12_v3	1268235	1270091	SMC3_A5_12hpi_peak_893	1.90751	12.2621
Pf3D7_12_v3	1272219	1272405	SMC3_A5_12hpi_peak_894	1.85817	7.38724
Pf3D7_12_v3	1272653	1274375	SMC3_A5_12hpi_peak_895	2.71664	38.0525
Pf3D7_12_v3	1276456	1276650	SMC3_A5_12hpi_peak_896	3.01651	23.8238
Pf3D7_12_v3	1276976	1277187	SMC3_A5_12hpi_peak_897	3.45294	37.6424
Pf3D7_12_v3	1278417	1279842	SMC3_A5_12hpi_peak_898	12.1617	841.164
Pf3D7_12_v3	1280064	1280669	SMC3_A5_12hpi_peak_899	2.44222	12.8299
Pf3D7_12_v3	1280860	1282514	SMC3_A5_12hpi_peak_900	12.7038	513.151
Pf3D7_12_v3	1285173	1289368	SMC3_A5_12hpi_peak_901	12.4823	880.826
Pf3D7_12_v3	1291088	1296559	SMC3_A5_12hpi_peak_902	4.60833	143.99
Pf3D7_12_v3	1299601	1299983	SMC3_A5_12hpi_peak_903	1.82854	8.5132
Pf3D7_12_v3	1302937	1303227	SMC3_A5_12hpi_peak_904	1.49207	3.63281
Pf3D7_12_v3	1318966	1319171	SMC3_A5_12hpi_peak_905	1.37122	1.44737
Pf3D7_12_v3	1323250	1323533	SMC3_A5_12hpi_peak_906	1.90741	8.10037
Pf3D7_12_v3	1326636	1326915	SMC3_A5_12hpi_peak_907	1.5154	2.84344
Pf3D7_12_v3	1330700	1331115	SMC3_A5_12hpi_peak_908	1.69708	6.61251
Pf3D7_12_v3	1338161	1338701	SMC3_A5_12hpi_peak_909	1.33927	1.34846
Pf3D7_12_v3	1364665	1364862	SMC3_A5_12hpi_peak_910	1.48507	3.07825
Pf3D7_12_v3	1385806	1386011	SMC3_A5_12hpi_peak_911	1.3615	1.69609
Pf3D7_12_v3	1395803	1396026	SMC3_A5_12hpi_peak_912	1.4956	2.70187
Pf3D7_12_v3	1397242	1397427	SMC3_A5_12hpi_peak_913	1.49633	2.9737
Pf3D7_12_v3	1401532	1401798	SMC3_A5_12hpi_peak_914	1.61735	4.00837
Pf3D7_12_v3	1433255	1433467	SMC3_A5_12hpi_peak_915	1.35954	1.48435
Pf3D7_12_v3	1435030	1435205	SMC3_A5_12hpi_peak_916	1.39709	1.80859
Pf3D7_12_v3	1471735	1471996	SMC3_A5_12hpi_peak_917	1.43519	2.22982
Pf3D7_12_v3	1493100	1493361	SMC3_A5_12hpi_peak_918	1.72313	5.65842
Pf3D7_12_v3	1502933	1503235	SMC3_A5_12hpi_peak_919	1.43099	1.7632
Pf3D7_12_v3	1543294	1543525	SMC3_A5_12hpi_peak_920	2.06604	9.91152
Pf3D7_12_v3	1547500	1547794	SMC3_A5_12hpi_peak_921	1.36811	1.45588
Pf3D7_12_v3	1569085	1569282	SMC3_A5_12hpi_peak_922	1.47356	2.26951
Pf3D7_12_v3	1619272	1619601	SMC3_A5_12hpi_peak_923	2.22947	12.7668
Pf3D7_12_v3	1620017	1620214	SMC3_A5_12hpi_peak_924	1.80724	4.09412
Pf3D7_12_v3	1673787	1674059	SMC3_A5_12hpi_peak_925	1.45882	2.11342
Pf3D7_12_v3	1857789	1858029	SMC3_A5_12hpi_peak_926	2.18331	10.8901
Pf3D7_12_v3	1888839	1889074	SMC3_A5_12hpi_peak_927	1.80233	4.98223
Pf3D7_12_v3	1896184	1896435	SMC3_A5_12hpi_peak_928	1.47711	2.01118
Pf3D7_12_v3	1900755	1900972	SMC3_A5_12hpi_peak_929	1.47688	2.11354
Pf3D7_12_v3	1934344	1934532	SMC3_A5_12hpi_peak_930	1.52891	3.60496
Pf3D7_12_v3	2186446	2186640	SMC3_A5_12hpi_peak_931	2.07589	7.35361
Pf3D7_13_v3	109100	109363	SMC3_A5_12hpi_peak_932	1.67016	4.08353
Pf3D7_13_v3	185910	186233	SMC3_A5_12hpi_peak_933	1.65907	5.04681
Pf3D7_13_v3	203539	203738	SMC3_A5_12hpi_peak_934	1.55113	3.07269
Pf3D7_13_v3	251409	251667	SMC3_A5_12hpi_peak_935	1.42004	1.82569
Pf3D7_13_v3	287253	287461	SMC3_A5_12hpi_peak_936	1.9379	5.79361
Pf3D7_13_v3	288143	288532	SMC3_A5_12hpi_peak_937	1.39988	1.54238
Pf3D7_13_v3	301973	302219	SMC3_A5_12hpi_peak_938	1.56938	2.89093
Pf3D7_13_v3	302677	302916	SMC3_A5_12hpi_peak_939	1.62056	3.49324
Pf3D7_13_v3	325802	326092	SMC3_A5_12hpi_peak_940	1.89592	9.62815
Pf3D7_13_v3	398343	398592	SMC3_A5_12hpi_peak_941	1.64478	3.15582
Pf3D7_13_v3	429151	429429	SMC3_A5_12hpi_peak_942	1.52178	2.56099
Pf3D7_13_v3	446055	446398	SMC3_A5_12hpi_peak_943	1.52494	2.77978
Pf3D7_13_v3	484791	485023	SMC3_A5_12hpi_peak_944	1.5044	2.7616
Pf3D7_13_v3	522579	522813	SMC3_A5_12hpi_peak_945	1.41749	2.1438
Pf3D7_13_v3	556436	556729	SMC3_A5_12hpi_peak_946	1.53734	3.06826
Pf3D7_13_v3	558621	558800	SMC3_A5_12hpi_peak_947	1.46532	2.42908
Pf3D7_13_v3	561856	562034	SMC3_A5_12hpi_peak_948	1.75853	5.47235
Pf3D7_13_v3	570029	570272	SMC3_A5_12hpi_peak_949	1.73019	6.18503
Pf3D7_13_v3	674567	674862	SMC3_A5_12hpi_peak_950	1.53913	3.45814
Pf3D7_13_v3	680868	681044	SMC3_A5_12hpi_peak_951	1.37462	1.49144
Pf3D7_13_v3	683132	683344	SMC3_A5_12hpi_peak_952	1.71296	3.5911
Pf3D7_13_v3	695547	695769	SMC3_A5_12hpi_peak_953	1.37774	1.32588
Pf3D7_13_v3	733279	733511	SMC3_A5_12hpi_peak_954	1.39958	1.90886
Pf3D7_13_v3	879370	879793	SMC3_A5_12hpi_peak_955	1.3778	1.37654
Pf3D7_13_v3	893434	893663	SMC3_A5_12hpi_peak_956	1.49383	2.54054
Pf3D7_13_v3	917355	917596	SMC3_A5_12hpi_peak_957	1.39363	1.81555
Pf3D7_13_v3	942963	943232	SMC3_A5_12hpi_peak_958	1.3666	1.67753
Pf3D7_13_v3	957171	957464	SMC3_A5_12hpi_peak_959	1.48842	2.91481
Pf3D7_13_v3	998258	998461	SMC3_A5_12hpi_peak_960	1.45268	1.65416
Pf3D7_13_v3	999037	999273	SMC3_A5_12hpi_peak_961	1.39709	1.80859
Pf3D7_13_v3	1011103	1011420	SMC3_A5_12hpi_peak_962	1.5297	2.56902
Pf3D7_13_v3	1014930	1015109	SMC3_A5_12hpi_peak_963	1.46628	1.55211
Pf3D7_13_v3	1018028	1018208	SMC3_A5_12hpi_peak_964	1.40337	1.58895
Pf3D7_13_v3	1069500	1069679	SMC3_A5_12hpi_peak_965	1.57667	2.4109
Pf3D7_13_v3	1073385	1073742	SMC3_A5_12hpi_peak_966	1.58201	4.3897
Pf3D7_13_v3	1075339	1075573	SMC3_A5_12hpi_peak_967	1.7129	5.0016
Pf3D7_13_v3	1078686	1079165	SMC3_A5_12hpi_peak_968	1.40409	2.11378
Pf3D7_13_v3	1108888	1109110	SMC3_A5_12hpi_peak_969	1.45093	1.80587
Pf3D7_13_v3	1110479	1110682	SMC3_A5_12hpi_peak_970	1.41461	1.67753
Pf3D7_13_v3	1127498	1127801	SMC3_A5_12hpi_peak_971	1.35301	1.39888
Pf3D7_13_v3	1129583	1129865	SMC3_A5_12hpi_peak_972	1.78161	6.52146
Pf3D7_13_v3	1132541	1133004	SMC3_A5_12hpi_peak_973	1.39442	1.70721
Pf3D7_13_v3	1134933	1135119	SMC3_A5_12hpi_peak_974	1.65267	3.44835
Pf3D7_13_v3	1136321	1136506	SMC3_A5_12hpi_peak_975	1.94408	6.94118
Pf3D7_13_v3	1142034	1142238	SMC3_A5_12hpi_peak_976	2.16181	9.19996
Pf3D7_13_v3	1147798	1148179	SMC3_A5_12hpi_peak_977	1.45312	2.86213
Pf3D7_13_v3	1148412	1148918	SMC3_A5_12hpi_peak_978	1.65614	6.08748
Pf3D7_13_v3	1150574	1150986	SMC3_A5_12hpi_peak_979	1.58342	4.6829
Pf3D7_13_v3	1152535	1153452	SMC3_A5_12hpi_peak_980	1.70133	7.56084
Pf3D7_13_v3	1154348	1154562	SMC3_A5_12hpi_peak_981	2.23905	12.0123
Pf3D7_13_v3	1156889	1157099	SMC3_A5_12hpi_peak_982	1.63562	4.70313
Pf3D7_13_v3	1157493	1157843	SMC3_A5_12hpi_peak_983	2.04702	10.2043
Pf3D7_13_v3	1159366	1160051	SMC3_A5_12hpi_peak_984	3.33759	63.7691
Pf3D7_13_v3	1160476	1161307	SMC3_A5_12hpi_peak_985	3.25965	60.6028
Pf3D7_13_v3	1162628	1164354	SMC3_A5_12hpi_peak_986	7.54766	393.922
Pf3D7_13_v3	1164864	1167869	SMC3_A5_12hpi_peak_987	10.7468	333.881
Pf3D7_13_v3	1170595	1172691	SMC3_A5_12hpi_peak_988	12.5547	598.97
Pf3D7_13_v3	1173056	1173294	SMC3_A5_12hpi_peak_989	5.33488	85.9699
Pf3D7_13_v3	1174129	1179649	SMC3_A5_12hpi_peak_990	9.57935	519.951
Pf3D7_13_v3	1179833	1180080	SMC3_A5_12hpi_peak_991	2.49639	17.1418
Pf3D7_13_v3	1180349	1180789	SMC3_A5_12hpi_peak_992	2.52022	19.992
Pf3D7_13_v3	1181024	1181293	SMC3_A5_12hpi_peak_993	3.01955	24.4328
Pf3D7_13_v3	1184340	1184827	SMC3_A5_12hpi_peak_994	1.58919	5.92389
Pf3D7_13_v3	1186703	1189028	SMC3_A5_12hpi_peak_995	1.52577	4.06402
Pf3D7_13_v3	1189223	1190049	SMC3_A5_12hpi_peak_996	1.50454	3.58528
Pf3D7_13_v3	1190590	1191319	SMC3_A5_12hpi_peak_997	1.4826	3.85236
Pf3D7_13_v3	1191849	1193120	SMC3_A5_12hpi_peak_998	1.95673	11.6161
Pf3D7_13_v3	1193419	1194033	SMC3_A5_12hpi_peak_999	1.90423	10.6453
Pf3D7_13_v3	1194295	1194661	SMC3_A5_12hpi_peak_1000	1.96485	9.74059
Pf3D7_13_v3	1194892	1195209	SMC3_A5_12hpi_peak_1001	2.06142	9.76155
Pf3D7_13_v3	1201876	1202097	SMC3_A5_12hpi_peak_1002	1.58487	3.76348
Pf3D7_13_v3	1213465	1213711	SMC3_A5_12hpi_peak_1003	2.10072	11.8826
Pf3D7_13_v3	1266644	1266870	SMC3_A5_12hpi_peak_1004	1.44983	2.32554
Pf3D7_13_v3	1267048	1267248	SMC3_A5_12hpi_peak_1005	1.4691	2.36024
Pf3D7_13_v3	1324615	1324800	SMC3_A5_12hpi_peak_1006	1.41461	1.67753
Pf3D7_13_v3	1360008	1360192	SMC3_A5_12hpi_peak_1007	1.57869	3.80814
Pf3D7_13_v3	1390092	1390317	SMC3_A5_12hpi_peak_1008	1.39156	1.60905
Pf3D7_13_v3	1611141	1611411	SMC3_A5_12hpi_peak_1009	1.37515	1.70282
Pf3D7_13_v3	1613438	1613649	SMC3_A5_12hpi_peak_1010	1.43928	1.80751
Pf3D7_13_v3	1616497	1616759	SMC3_A5_12hpi_peak_1011	1.37169	1.55211
Pf3D7_13_v3	1633189	1633412	SMC3_A5_12hpi_peak_1012	1.79455	8.85803
Pf3D7_13_v3	1643574	1643965	SMC3_A5_12hpi_peak_1013	1.36072	1.31749
Pf3D7_13_v3	1661756	1661992	SMC3_A5_12hpi_peak_1014	1.41799	1.72333
Pf3D7_13_v3	1665025	1665601	SMC3_A5_12hpi_peak_1015	1.44723	2.01284
Pf3D7_13_v3	1692017	1692196	SMC3_A5_12hpi_peak_1016	1.63562	4.70313
Pf3D7_13_v3	1826409	1826602	SMC3_A5_12hpi_peak_1017	1.34803	1.41855
Pf3D7_13_v3	1937469	1937687	SMC3_A5_12hpi_peak_1018	1.62265	4.19633
Pf3D7_13_v3	1939515	1939700	SMC3_A5_12hpi_peak_1019	1.38403	1.84003
Pf3D7_13_v3	1961366	1961541	SMC3_A5_12hpi_peak_1020	1.39156	1.60905
Pf3D7_13_v3	1982346	1982528	SMC3_A5_12hpi_peak_1021	1.4337	2.28264
Pf3D7_13_v3	1986476	1986806	SMC3_A5_12hpi_peak_1022	1.5053	2.65126
Pf3D7_13_v3	1990226	1990476	SMC3_A5_12hpi_peak_1023	1.68727	4.85839
Pf3D7_13_v3	2023411	2023699	SMC3_A5_12hpi_peak_1024	1.66043	5.01667
Pf3D7_13_v3	2028440	2028633	SMC3_A5_12hpi_peak_1025	1.68738	4.31145
Pf3D7_13_v3	2073269	2073453	SMC3_A5_12hpi_peak_1026	1.73937	4.09088
Pf3D7_13_v3	2074105	2074637	SMC3_A5_12hpi_peak_1027	1.64083	4.184
Pf3D7_13_v3	2097261	2097439	SMC3_A5_12hpi_peak_1028	1.70955	3.10562
Pf3D7_13_v3	2114356	2114603	SMC3_A5_12hpi_peak_1029	1.39326	1.86788
Pf3D7_13_v3	2222339	2222578	SMC3_A5_12hpi_peak_1030	1.6132	4.46568
Pf3D7_13_v3	2247818	2248199	SMC3_A5_12hpi_peak_1031	2.3665	13.6093
Pf3D7_13_v3	2259896	2260103	SMC3_A5_12hpi_peak_1032	1.3871	1.83125
Pf3D7_13_v3	2403657	2404023	SMC3_A5_12hpi_peak_1033	1.6917	5.66846
Pf3D7_13_v3	2457180	2457408	SMC3_A5_12hpi_peak_1034	1.41456	1.47317
Pf3D7_13_v3	2461016	2461347	SMC3_A5_12hpi_peak_1035	1.57671	3.747
Pf3D7_13_v3	2530476	2530676	SMC3_A5_12hpi_peak_1036	1.44261	1.60531
Pf3D7_13_v3	2532294	2532555	SMC3_A5_12hpi_peak_1037	1.50013	1.66266
Pf3D7_13_v3	2608965	2609155	SMC3_A5_12hpi_peak_1038	1.36903	1.61414
Pf3D7_13_v3	2623226	2623418	SMC3_A5_12hpi_peak_1039	1.5792	2.90673
Pf3D7_13_v3	2707960	2708306	SMC3_A5_12hpi_peak_1040	1.42194	1.92688
Pf3D7_13_v3	2763128	2763452	SMC3_A5_12hpi_peak_1041	1.82396	5.77815
Pf3D7_13_v3	2838744	2838968	SMC3_A5_12hpi_peak_1042	1.77528	5.72503
Pf3D7_14_v3	108516	108716	SMC3_A5_12hpi_peak_1043	1.9756	7.93563
Pf3D7_14_v3	175701	175942	SMC3_A5_12hpi_peak_1044	1.59887	2.3878
Pf3D7_14_v3	182184	182415	SMC3_A5_12hpi_peak_1045	1.44209	2.01508
Pf3D7_14_v3	213488	213668	SMC3_A5_12hpi_peak_1046	1.67173	4.14695
Pf3D7_14_v3	291036	291271	SMC3_A5_12hpi_peak_1047	1.9782	6.0859
Pf3D7_14_v3	379776	380136	SMC3_A5_12hpi_peak_1048	1.63914	4.12028
Pf3D7_14_v3	390998	391294	SMC3_A5_12hpi_peak_1049	1.51394	3.17045
Pf3D7_14_v3	409153	409343	SMC3_A5_12hpi_peak_1050	1.37283	1.87245
Pf3D7_14_v3	465044	465236	SMC3_A5_12hpi_peak_1051	1.43091	1.87245
Pf3D7_14_v3	465948	466189	SMC3_A5_12hpi_peak_1052	1.42194	1.92688
Pf3D7_14_v3	494233	494747	SMC3_A5_12hpi_peak_1053	1.35496	1.33733
Pf3D7_14_v3	497133	497551	SMC3_A5_12hpi_peak_1054	1.39925	1.5961
Pf3D7_14_v3	497887	498174	SMC3_A5_12hpi_peak_1055	1.77574	3.89604
Pf3D7_14_v3	498427	498795	SMC3_A5_12hpi_peak_1056	1.71178	4.9359
Pf3D7_14_v3	524036	524218	SMC3_A5_12hpi_peak_1057	1.53254	3.28273
Pf3D7_14_v3	524607	525184	SMC3_A5_12hpi_peak_1058	1.56418	3.38456
Pf3D7_14_v3	538938	539238	SMC3_A5_12hpi_peak_1059	1.42004	1.82569
Pf3D7_14_v3	619794	620078	SMC3_A5_12hpi_peak_1060	1.37097	1.39402
Pf3D7_14_v3	675530	675806	SMC3_A5_12hpi_peak_1061	1.45501	2.42901
Pf3D7_14_v3	714847	715109	SMC3_A5_12hpi_peak_1062	1.57905	3.1294
Pf3D7_14_v3	720100	720287	SMC3_A5_12hpi_peak_1063	1.40238	2.27824
Pf3D7_14_v3	730684	730921	SMC3_A5_12hpi_peak_1064	1.63665	4.18184
Pf3D7_14_v3	772702	772999	SMC3_A5_12hpi_peak_1065	1.58499	3.34066
Pf3D7_14_v3	776690	776970	SMC3_A5_12hpi_peak_1066	1.39363	1.81555
Pf3D7_14_v3	782139	782373	SMC3_A5_12hpi_peak_1067	1.85553	8.65558
Pf3D7_14_v3	889545	889858	SMC3_A5_12hpi_peak_1068	1.35034	1.57643
Pf3D7_14_v3	892425	892600	SMC3_A5_12hpi_peak_1069	2.56433	14.8833
Pf3D7_14_v3	948256	948436	SMC3_A5_12hpi_peak_1070	1.49108	2.48542
Pf3D7_14_v3	956089	956264	SMC3_A5_12hpi_peak_1071	1.40337	1.58895
Pf3D7_14_v3	997512	998015	SMC3_A5_12hpi_peak_1072	1.53254	3.28273
Pf3D7_14_v3	998824	999095	SMC3_A5_12hpi_peak_1073	1.65858	3.22838
Pf3D7_14_v3	1029480	1029965	SMC3_A5_12hpi_peak_1074	1.59751	4.67575
Pf3D7_14_v3	1031063	1031627	SMC3_A5_12hpi_peak_1075	1.6498	5.34368
Pf3D7_14_v3	1034205	1034616	SMC3_A5_12hpi_peak_1076	1.5219	3.32554
Pf3D7_14_v3	1046584	1047076	SMC3_A5_12hpi_peak_1077	1.80464	5.37997
Pf3D7_14_v3	1048483	1048744	SMC3_A5_12hpi_peak_1078	1.44689	2.54054
Pf3D7_14_v3	1050048	1050332	SMC3_A5_12hpi_peak_1079	1.96952	11.9157
Pf3D7_14_v3	1051396	1051735	SMC3_A5_12hpi_peak_1080	1.51969	2.66549
Pf3D7_14_v3	1052026	1052404	SMC3_A5_12hpi_peak_1081	1.64136	6.45468
Pf3D7_14_v3	1053397	1053689	SMC3_A5_12hpi_peak_1082	1.55637	4.56616
Pf3D7_14_v3	1054131	1054368	SMC3_A5_12hpi_peak_1083	1.51007	3.31364
Pf3D7_14_v3	1056281	1056923	SMC3_A5_12hpi_peak_1084	1.66851	7.77951
Pf3D7_14_v3	1057583	1057985	SMC3_A5_12hpi_peak_1085	1.41552	2.68799
Pf3D7_14_v3	1058762	1059481	SMC3_A5_12hpi_peak_1086	1.46742	3.2228
Pf3D7_14_v3	1059714	1060073	SMC3_A5_12hpi_peak_1087	1.31653	1.43417
Pf3D7_14_v3	1061967	1062167	SMC3_A5_12hpi_peak_1088	2.28106	14.4944
Pf3D7_14_v3	1062418	1062779	SMC3_A5_12hpi_peak_1089	2.10719	13.2268
Pf3D7_14_v3	1064151	1069196	SMC3_A5_12hpi_peak_1090	6.19811	206.302
Pf3D7_14_v3	1069478	1071627	SMC3_A5_12hpi_peak_1091	16.7236	611.497
Pf3D7_14_v3	1074553	1077078	SMC3_A5_12hpi_peak_1092	17.4972	709.561
Pf3D7_14_v3	1077256	1078539	SMC3_A5_12hpi_peak_1093	7.84908	353.597
Pf3D7_14_v3	1078964	1079860	SMC3_A5_12hpi_peak_1094	5.0688	87.4822
Pf3D7_14_v3	1081676	1084140	SMC3_A5_12hpi_peak_1095	2.4454	32.7006
Pf3D7_14_v3	1085638	1086994	SMC3_A5_12hpi_peak_1096	1.60725	5.97977
Pf3D7_14_v3	1088440	1088672	SMC3_A5_12hpi_peak_1097	1.63094	4.51269
Pf3D7_14_v3	1090307	1090483	SMC3_A5_12hpi_peak_1098	1.95281	6.48277
Pf3D7_14_v3	1093015	1093518	SMC3_A5_12hpi_peak_1099	1.39936	2.28545
Pf3D7_14_v3	1099149	1099870	SMC3_A5_12hpi_peak_1100	1.4731	3.12968
Pf3D7_14_v3	1105811	1106160	SMC3_A5_12hpi_peak_1101	1.7483	6.82833
Pf3D7_14_v3	1109235	1109453	SMC3_A5_12hpi_peak_1102	1.43098	1.91769
Pf3D7_14_v3	1109708	1109994	SMC3_A5_12hpi_peak_1103	1.40471	2.05949
Pf3D7_14_v3	1112796	1113326	SMC3_A5_12hpi_peak_1104	1.73503	7.35995
Pf3D7_14_v3	1123532	1123811	SMC3_A5_12hpi_peak_1105	1.51846	2.93627
Pf3D7_14_v3	1125294	1125478	SMC3_A5_12hpi_peak_1106	1.69674	4.76544
Pf3D7_14_v3	1126922	1127122	SMC3_A5_12hpi_peak_1107	1.66812	3.54308
Pf3D7_14_v3	1135146	1135449	SMC3_A5_12hpi_peak_1108	1.40979	1.94437
Pf3D7_14_v3	1161453	1161628	SMC3_A5_12hpi_peak_1109	1.45469	2.32401
Pf3D7_14_v3	1180824	1181018	SMC3_A5_12hpi_peak_1110	1.65337	4.69467
Pf3D7_14_v3	1225313	1225574	SMC3_A5_12hpi_peak_1111	1.84222	6.91291
Pf3D7_14_v3	1239031	1239282	SMC3_A5_12hpi_peak_1112	1.46555	2.53486
Pf3D7_14_v3	1254522	1254864	SMC3_A5_12hpi_peak_1113	1.44135	2.17201
Pf3D7_14_v3	1264993	1265255	SMC3_A5_12hpi_peak_1114	1.57802	3.04545
Pf3D7_14_v3	1305107	1305417	SMC3_A5_12hpi_peak_1115	1.5275	2.83711
Pf3D7_14_v3	1312335	1312641	SMC3_A5_12hpi_peak_1116	1.44013	2.49132
Pf3D7_14_v3	1319654	1319848	SMC3_A5_12hpi_peak_1117	1.40988	2.02748
Pf3D7_14_v3	1352065	1352252	SMC3_A5_12hpi_peak_1118	1.69874	4.63426
Pf3D7_14_v3	1361594	1362187	SMC3_A5_12hpi_peak_1119	1.84211	7.24678
Pf3D7_14_v3	1395935	1396157	SMC3_A5_12hpi_peak_1120	1.74487	6.49652
Pf3D7_14_v3	1418090	1418320	SMC3_A5_12hpi_peak_1121	1.64585	2.85909
Pf3D7_14_v3	1418599	1418829	SMC3_A5_12hpi_peak_1122	1.67506	3.79724
Pf3D7_14_v3	1436668	1436951	SMC3_A5_12hpi_peak_1123	1.55755	2.81964
Pf3D7_14_v3	1449066	1449448	SMC3_A5_12hpi_peak_1124	1.60984	4.34052
Pf3D7_14_v3	1499039	1499226	SMC3_A5_12hpi_peak_1125	1.36127	1.36815
Pf3D7_14_v3	1524708	1524994	SMC3_A5_12hpi_peak_1126	1.44704	2.27343
Pf3D7_14_v3	1572764	1572940	SMC3_A5_12hpi_peak_1127	1.82159	4.9156
Pf3D7_14_v3	1625256	1625452	SMC3_A5_12hpi_peak_1128	1.40498	1.48435
Pf3D7_14_v3	1656653	1656981	SMC3_A5_12hpi_peak_1129	1.73712	4.89462
Pf3D7_14_v3	1693718	1693969	SMC3_A5_12hpi_peak_1130	1.52156	1.82743
Pf3D7_14_v3	1738381	1738655	SMC3_A5_12hpi_peak_1131	1.62819	4.74165
Pf3D7_14_v3	1789414	1789643	SMC3_A5_12hpi_peak_1132	1.51599	2.87887
Pf3D7_14_v3	1811616	1811843	SMC3_A5_12hpi_peak_1133	1.54615	2.7498
Pf3D7_14_v3	1813589	1814156	SMC3_A5_12hpi_peak_1134	1.79245	6.04843
Pf3D7_14_v3	1949898	1950078	SMC3_A5_12hpi_peak_1135	1.45262	2.01164
Pf3D7_14_v3	2159520	2159848	SMC3_A5_12hpi_peak_1136	1.50833	2.70982
Pf3D7_14_v3	2163819	2164008	SMC3_A5_12hpi_peak_1137	1.95848	6.22234
Pf3D7_14_v3	2181432	2181623	SMC3_A5_12hpi_peak_1138	1.72749	4.30454
Pf3D7_14_v3	2210986	2211294	SMC3_A5_12hpi_peak_1139	1.4343	1.81271
Pf3D7_14_v3	2299804	2300132	SMC3_A5_12hpi_peak_1140	1.5488	3.35972
Pf3D7_14_v3	2343643	2343898	SMC3_A5_12hpi_peak_1141	1.40681	1.63591
Pf3D7_14_v3	2387825	2388094	SMC3_A5_12hpi_peak_1142	1.58407	3.02679
Pf3D7_14_v3	2402898	2403074	SMC3_A5_12hpi_peak_1143	1.601	4.02832
Pf3D7_14_v3	2518469	2518698	SMC3_A5_12hpi_peak_1144	1.49654	2.59555
Pf3D7_14_v3	2526664	2526902	SMC3_A5_12hpi_peak_1145	1.45636	2.1665
Pf3D7_14_v3	2540578	2540813	SMC3_A5_12hpi_peak_1146	1.54913	2.87882
Pf3D7_14_v3	2555706	2555897	SMC3_A5_12hpi_peak_1147	2.02704	6.70837
Pf3D7_14_v3	2614730	2614997	SMC3_A5_12hpi_peak_1148	1.40471	2.05949
Pf3D7_14_v3	2716931	2717231	SMC3_A5_12hpi_peak_1149	1.35371	1.45218
Pf3D7_14_v3	2740106	2740290	SMC3_A5_12hpi_peak_1150	1.48829	2.43237
Pf3D7_14_v3	2802544	2803097	SMC3_A5_12hpi_peak_1151	1.47964	2.27024
Pf3D7_14_v3	2873284	2873495	SMC3_A5_12hpi_peak_1152	1.62984	3.45574
Pf3D7_14_v3	2874826	2875049	SMC3_A5_12hpi_peak_1153	1.37502	1.65156
Pf3D7_14_v3	2890145	2890328	SMC3_A5_12hpi_peak_1154	1.50945	2.8746
Pf3D7_14_v3	2964733	2964983	SMC3_A5_12hpi_peak_1155	1.45032	2.0626
Pf3D7_14_v3	3051023	3051242	SMC3_A5_12hpi_peak_1156	1.43096	2.23387
Pf3D7_14_v3	3076681	3076857	SMC3_A5_12hpi_peak_1157	1.5601	2.87787
Pf3D7_14_v3	3131300	3131481	SMC3_A5_12hpi_peak_1158	1.39748	1.39218
Pf3D7_14_v3	3135395	3135649	SMC3_A5_12hpi_peak_1159	1.44089	1.91114
Pf3D7_14_v3	3144907	3145083	SMC3_A5_12hpi_peak_1160	1.90024	6.68688
Pf3D7_14_v3	3198854	3199146	SMC3_A5_12hpi_peak_1161	1.44135	2.17201
Pf3D7_14_v3	3207710	3207888	SMC3_A5_12hpi_peak_1162	1.72511	4.17377
Pf3D7_14_v3	3214040	3214471	SMC3_A5_12hpi_peak_1163	1.66082	4.59683
Pf3D7_14_v3	3238273	3238523	SMC3_A5_12hpi_peak_1164	1.57371	2.35225

## Sheet: 24 hpi
Chromosome	Start	End	Name	Fold enrichment	-log10qvalue
Pf3D7_01_v3	29441	29751	SMC3_A5_24hpi_peak_1	2.3587	9.40653
Pf3D7_01_v3	31682	31889	SMC3_A5_24hpi_peak_2	1.66841	4.18056
Pf3D7_01_v3	32072	32373	SMC3_A5_24hpi_peak_3	1.82388	5.63999
Pf3D7_01_v3	34475	34628	SMC3_A5_24hpi_peak_4	2.12183	5.55675
Pf3D7_01_v3	60294	60537	SMC3_A5_24hpi_peak_5	2.29027	10.4398
Pf3D7_01_v3	81900	82128	SMC3_A5_24hpi_peak_6	2.00729	7.42267
Pf3D7_01_v3	82327	82504	SMC3_A5_24hpi_peak_7	2.13926	8.91282
Pf3D7_01_v3	99732	99981	SMC3_A5_24hpi_peak_8	1.67507	4.02046
Pf3D7_01_v3	120017	120380	SMC3_A5_24hpi_peak_9	1.71465	4.90325
Pf3D7_01_v3	152358	152522	SMC3_A5_24hpi_peak_10	1.71962	4.43451
Pf3D7_01_v3	165592	165769	SMC3_A5_24hpi_peak_11	2.36049	7.02707
Pf3D7_01_v3	192382	192657	SMC3_A5_24hpi_peak_12	2.03495	7.28907
Pf3D7_01_v3	200971	201274	SMC3_A5_24hpi_peak_13	2.27334	8.66768
Pf3D7_01_v3	231557	231724	SMC3_A5_24hpi_peak_14	2.5778	10.0842
Pf3D7_01_v3	246651	246848	SMC3_A5_24hpi_peak_15	1.86811	4.96926
Pf3D7_01_v3	248541	248732	SMC3_A5_24hpi_peak_16	2.37642	8.51611
Pf3D7_01_v3	344408	344570	SMC3_A5_24hpi_peak_17	2.58174	9.36481
Pf3D7_01_v3	349255	349637	SMC3_A5_24hpi_peak_18	2.30832	10.3576
Pf3D7_01_v3	363488	363718	SMC3_A5_24hpi_peak_19	1.75606	6.07246
Pf3D7_01_v3	368388	368552	SMC3_A5_24hpi_peak_20	1.85286	6.99295
Pf3D7_01_v3	369547	369759	SMC3_A5_24hpi_peak_21	1.74964	4.82381
Pf3D7_01_v3	376403	376572	SMC3_A5_24hpi_peak_22	2.87638	14.1014
Pf3D7_01_v3	385319	385521	SMC3_A5_24hpi_peak_23	1.93996	5.58321
Pf3D7_01_v3	388395	388847	SMC3_A5_24hpi_peak_24	1.88498	7.07844
Pf3D7_01_v3	391915	392084	SMC3_A5_24hpi_peak_25	1.96357	6.23503
Pf3D7_01_v3	392676	393041	SMC3_A5_24hpi_peak_26	1.82603	4.63596
Pf3D7_01_v3	394693	394904	SMC3_A5_24hpi_peak_27	2.11146	6.89544
Pf3D7_01_v3	396920	397352	SMC3_A5_24hpi_peak_28	1.79565	5.48438
Pf3D7_01_v3	410661	410955	SMC3_A5_24hpi_peak_29	1.72691	5.00057
Pf3D7_01_v3	413785	414324	SMC3_A5_24hpi_peak_30	2.09374	10.6383
Pf3D7_01_v3	420290	420905	SMC3_A5_24hpi_peak_31	3.37239	19.8402
Pf3D7_01_v3	422137	422421	SMC3_A5_24hpi_peak_32	2.2762	8.92139
Pf3D7_01_v3	423675	424291	SMC3_A5_24hpi_peak_33	2.18539	11.2214
Pf3D7_01_v3	424491	424662	SMC3_A5_24hpi_peak_34	1.59624	3.88711
Pf3D7_01_v3	425230	425404	SMC3_A5_24hpi_peak_35	1.92987	7.09922
Pf3D7_01_v3	433696	434511	SMC3_A5_24hpi_peak_36	1.64638	4.41332
Pf3D7_01_v3	436341	436526	SMC3_A5_24hpi_peak_37	3.93605	22.8742
Pf3D7_01_v3	436760	437112	SMC3_A5_24hpi_peak_38	3.14494	19.0824
Pf3D7_01_v3	437699	437905	SMC3_A5_24hpi_peak_39	1.9826	6.62607
Pf3D7_01_v3	438065	438550	SMC3_A5_24hpi_peak_40	3.2883	22.4436
Pf3D7_01_v3	441082	441382	SMC3_A5_24hpi_peak_41	2.22149	7.6271
Pf3D7_01_v3	442489	442652	SMC3_A5_24hpi_peak_42	3.91674	20.2999
Pf3D7_01_v3	442941	443234	SMC3_A5_24hpi_peak_43	2.54829	9.31212
Pf3D7_01_v3	443597	443824	SMC3_A5_24hpi_peak_44	2.47167	8.02
Pf3D7_01_v3	446041	446412	SMC3_A5_24hpi_peak_45	2.27224	7.96198
Pf3D7_01_v3	447539	448159	SMC3_A5_24hpi_peak_46	3.96088	21.3876
Pf3D7_01_v3	448415	448733	SMC3_A5_24hpi_peak_47	4.06406	25.9875
Pf3D7_01_v3	448902	449277	SMC3_A5_24hpi_peak_48	4.09478	22.2028
Pf3D7_01_v3	449978	450131	SMC3_A5_24hpi_peak_49	4.15412	22.8496
Pf3D7_01_v3	450293	450655	SMC3_A5_24hpi_peak_50	3.56068	16.6713
Pf3D7_01_v3	451582	452443	SMC3_A5_24hpi_peak_51	8.34088	143.858
Pf3D7_01_v3	452828	453033	SMC3_A5_24hpi_peak_52	7.95218	74.3226
Pf3D7_01_v3	453506	453687	SMC3_A5_24hpi_peak_53	6.6466	54.7083
Pf3D7_01_v3	453841	454587	SMC3_A5_24hpi_peak_54	8.13781	79.2978
Pf3D7_01_v3	454745	455440	SMC3_A5_24hpi_peak_55	17.8532	600.966
Pf3D7_01_v3	455690	456726	SMC3_A5_24hpi_peak_56	13.3178	178.365
Pf3D7_01_v3	456888	457616	SMC3_A5_24hpi_peak_57	11.2819	152.547
Pf3D7_01_v3	460547	460873	SMC3_A5_24hpi_peak_58	7.45776	94.2171
Pf3D7_01_v3	461144	461398	SMC3_A5_24hpi_peak_59	7.35873	65.1968
Pf3D7_01_v3	461632	462544	SMC3_A5_24hpi_peak_60	14.9022	208.283
Pf3D7_01_v3	463017	463205	SMC3_A5_24hpi_peak_61	3.44199	15.5173
Pf3D7_01_v3	464531	470582	SMC3_A5_24hpi_peak_62	11.9182	316.512
Pf3D7_01_v3	472041	472538	SMC3_A5_24hpi_peak_63	2.98057	18.4304
Pf3D7_01_v3	476273	477727	SMC3_A5_24hpi_peak_64	4.49456	41.6424
Pf3D7_01_v3	478406	480239	SMC3_A5_24hpi_peak_65	2.80232	15.9438
Pf3D7_01_v3	482036	482240	SMC3_A5_24hpi_peak_66	1.92218	6.79856
Pf3D7_01_v3	488179	488908	SMC3_A5_24hpi_peak_67	1.90654	6.89655
Pf3D7_01_v3	499173	499330	SMC3_A5_24hpi_peak_68	1.95899	5.87234
Pf3D7_01_v3	499856	500026	SMC3_A5_24hpi_peak_69	2.20411	10.2284
Pf3D7_01_v3	501133	501304	SMC3_A5_24hpi_peak_70	1.72605	5.90212
Pf3D7_01_v3	505504	505709	SMC3_A5_24hpi_peak_71	1.95422	7.14794
Pf3D7_01_v3	513983	514521	SMC3_A5_24hpi_peak_72	1.89076	7.05729
Pf3D7_01_v3	531171	531359	SMC3_A5_24hpi_peak_73	1.79565	5.48438
Pf3D7_01_v3	563844	564211	SMC3_A5_24hpi_peak_74	1.546	3.62642
Pf3D7_01_v3	592392	592842	SMC3_A5_24hpi_peak_75	1.7539	5.57462
Pf3D7_01_v3	595928	596101	SMC3_A5_24hpi_peak_76	2.43406	12.3449
Pf3D7_01_v3	640405	640611	SMC3_A5_24hpi_peak_77	2.84854	10.2076
Pf3D7_02_v3	41722	42008	SMC3_A5_24hpi_peak_78	2.03952	7.23376
Pf3D7_02_v3	49067	49446	SMC3_A5_24hpi_peak_79	1.78195	5.56512
Pf3D7_02_v3	57737	57901	SMC3_A5_24hpi_peak_80	2.02758	7.14196
Pf3D7_02_v3	67139	67411	SMC3_A5_24hpi_peak_81	1.73576	5.12895
Pf3D7_02_v3	81360	81563	SMC3_A5_24hpi_peak_82	1.54392	3.07351
Pf3D7_02_v3	104367	104578	SMC3_A5_24hpi_peak_83	1.74305	5.01128
Pf3D7_02_v3	104879	105178	SMC3_A5_24hpi_peak_84	1.85951	6.34582
Pf3D7_02_v3	128063	128268	SMC3_A5_24hpi_peak_85	1.7024	4.58796
Pf3D7_02_v3	151148	151302	SMC3_A5_24hpi_peak_86	1.86276	6.4449
Pf3D7_02_v3	153642	153819	SMC3_A5_24hpi_peak_87	2.07426	7.97383
Pf3D7_02_v3	168925	169136	SMC3_A5_24hpi_peak_88	1.98001	5.84407
Pf3D7_02_v3	169372	169525	SMC3_A5_24hpi_peak_89	2.16535	7.77874
Pf3D7_02_v3	178995	179180	SMC3_A5_24hpi_peak_90	1.99056	6.77133
Pf3D7_02_v3	210739	210918	SMC3_A5_24hpi_peak_91	2.10136	6.33734
Pf3D7_02_v3	211268	211440	SMC3_A5_24hpi_peak_92	1.68695	3.35033
Pf3D7_02_v3	218560	218736	SMC3_A5_24hpi_peak_93	2.04435	5.89435
Pf3D7_02_v3	249408	249631	SMC3_A5_24hpi_peak_94	1.61597	4.21809
Pf3D7_02_v3	257481	257671	SMC3_A5_24hpi_peak_95	2.13983	8.40962
Pf3D7_02_v3	262107	262526	SMC3_A5_24hpi_peak_96	2.32655	10.0253
Pf3D7_02_v3	274177	274426	SMC3_A5_24hpi_peak_97	2.83019	14.6291
Pf3D7_02_v3	288239	288562	SMC3_A5_24hpi_peak_98	1.99122	7.29017
Pf3D7_02_v3	297080	297287	SMC3_A5_24hpi_peak_99	1.71873	5.21637
Pf3D7_02_v3	306068	306281	SMC3_A5_24hpi_peak_100	1.99655	7.33411
Pf3D7_02_v3	306500	306805	SMC3_A5_24hpi_peak_101	1.88694	6.57806
Pf3D7_02_v3	311639	311890	SMC3_A5_24hpi_peak_102	2.0527	9.81899
Pf3D7_02_v3	315206	315367	SMC3_A5_24hpi_peak_103	1.89725	5.83535
Pf3D7_02_v3	316124	316408	SMC3_A5_24hpi_peak_104	1.86651	6.76452
Pf3D7_02_v3	317682	318371	SMC3_A5_24hpi_peak_105	2.08076	8.12239
Pf3D7_02_v3	320768	320937	SMC3_A5_24hpi_peak_106	1.79333	6.04277
Pf3D7_02_v3	331797	332078	SMC3_A5_24hpi_peak_107	2.18381	9.7207
Pf3D7_02_v3	335655	335975	SMC3_A5_24hpi_peak_108	2.0077	7.16388
Pf3D7_02_v3	338625	338955	SMC3_A5_24hpi_peak_109	2.1176	9.41946
Pf3D7_02_v3	342733	342951	SMC3_A5_24hpi_peak_110	2.46469	11.5339
Pf3D7_02_v3	345329	345509	SMC3_A5_24hpi_peak_111	1.91545	6.27799
Pf3D7_02_v3	347554	347709	SMC3_A5_24hpi_peak_112	1.89969	6.15647
Pf3D7_02_v3	361901	362078	SMC3_A5_24hpi_peak_113	1.5694	3.39938
Pf3D7_02_v3	366834	367225	SMC3_A5_24hpi_peak_114	1.94204	6.80419
Pf3D7_02_v3	371192	371589	SMC3_A5_24hpi_peak_115	1.72619	4.93785
Pf3D7_02_v3	372406	372570	SMC3_A5_24hpi_peak_116	1.83814	6.09615
Pf3D7_02_v3	379679	379877	SMC3_A5_24hpi_peak_117	1.77764	5.71697
Pf3D7_02_v3	381521	381692	SMC3_A5_24hpi_peak_118	1.95502	7.72482
Pf3D7_02_v3	388999	389241	SMC3_A5_24hpi_peak_119	1.5558	2.90913
Pf3D7_02_v3	392361	392591	SMC3_A5_24hpi_peak_120	1.63694	4.00447
Pf3D7_02_v3	393345	393541	SMC3_A5_24hpi_peak_121	1.63095	3.2965
Pf3D7_02_v3	400959	401198	SMC3_A5_24hpi_peak_122	1.8088	5.65414
Pf3D7_02_v3	414066	414233	SMC3_A5_24hpi_peak_123	2.16361	8.914
Pf3D7_02_v3	418418	418601	SMC3_A5_24hpi_peak_124	2.22296	8.08096
Pf3D7_02_v3	419728	419911	SMC3_A5_24hpi_peak_125	1.67213	4.46442
Pf3D7_02_v3	423059	423287	SMC3_A5_24hpi_peak_126	2.054	9.00558
Pf3D7_02_v3	424231	424444	SMC3_A5_24hpi_peak_127	1.94492	6.58589
Pf3D7_02_v3	425992	426241	SMC3_A5_24hpi_peak_128	2.57325	8.57309
Pf3D7_02_v3	428916	429086	SMC3_A5_24hpi_peak_129	1.67063	4.40164
Pf3D7_02_v3	429248	429438	SMC3_A5_24hpi_peak_130	1.92905	5.82927
Pf3D7_02_v3	430022	430345	SMC3_A5_24hpi_peak_131	1.95957	7.76682
Pf3D7_02_v3	431387	431677	SMC3_A5_24hpi_peak_132	2.18678	8.46743
Pf3D7_02_v3	432909	433253	SMC3_A5_24hpi_peak_133	3.29815	17.7423
Pf3D7_02_v3	436657	436912	SMC3_A5_24hpi_peak_134	2.2233	10.738
Pf3D7_02_v3	437803	438091	SMC3_A5_24hpi_peak_135	3.19734	21.8138
Pf3D7_02_v3	438252	438963	SMC3_A5_24hpi_peak_136	3.88866	33.8551
Pf3D7_02_v3	441874	442954	SMC3_A5_24hpi_peak_137	6.60252	101.433
Pf3D7_02_v3	444033	444580	SMC3_A5_24hpi_peak_138	15.41	384.073
Pf3D7_02_v3	445156	447391	SMC3_A5_24hpi_peak_139	16.2682	449.733
Pf3D7_02_v3	450560	451275	SMC3_A5_24hpi_peak_140	10.1234	129.6
Pf3D7_02_v3	451585	455128	SMC3_A5_24hpi_peak_141	17.2206	528.261
Pf3D7_02_v3	455686	456268	SMC3_A5_24hpi_peak_142	7.37574	105.756
Pf3D7_02_v3	457315	458201	SMC3_A5_24hpi_peak_143	3.84196	26.222
Pf3D7_02_v3	458381	458689	SMC3_A5_24hpi_peak_144	4.45084	26.1736
Pf3D7_02_v3	459591	460003	SMC3_A5_24hpi_peak_145	3.33422	23.0829
Pf3D7_02_v3	462307	462549	SMC3_A5_24hpi_peak_146	3.22256	15.5118
Pf3D7_02_v3	463199	465024	SMC3_A5_24hpi_peak_147	2.71133	18.8416
Pf3D7_02_v3	467413	467598	SMC3_A5_24hpi_peak_148	3.9438	25.3899
Pf3D7_02_v3	467885	468365	SMC3_A5_24hpi_peak_149	2.37847	10.441
Pf3D7_02_v3	469790	470310	SMC3_A5_24hpi_peak_150	2.48142	13.5996
Pf3D7_02_v3	473000	473586	SMC3_A5_24hpi_peak_151	2.79681	15.5556
Pf3D7_02_v3	475267	475427	SMC3_A5_24hpi_peak_152	1.54354	3.1096
Pf3D7_02_v3	476808	477030	SMC3_A5_24hpi_peak_153	1.82863	5.67698
Pf3D7_02_v3	478950	479201	SMC3_A5_24hpi_peak_154	2.21564	8.57984
Pf3D7_02_v3	486358	486528	SMC3_A5_24hpi_peak_155	1.87114	7.02301
Pf3D7_02_v3	487567	487846	SMC3_A5_24hpi_peak_156	1.97132	7.37607
Pf3D7_02_v3	490170	490818	SMC3_A5_24hpi_peak_157	1.96423	7.23268
Pf3D7_02_v3	493544	494212	SMC3_A5_24hpi_peak_158	1.607	4.45725
Pf3D7_02_v3	495166	495638	SMC3_A5_24hpi_peak_159	1.86166	5.71994
Pf3D7_02_v3	499603	499775	SMC3_A5_24hpi_peak_160	2.32817	8.8181
Pf3D7_02_v3	512899	513090	SMC3_A5_24hpi_peak_161	2.1769	9.86922
Pf3D7_02_v3	513325	513713	SMC3_A5_24hpi_peak_162	1.8919	7.21676
Pf3D7_02_v3	520646	520829	SMC3_A5_24hpi_peak_163	1.82628	5.86195
Pf3D7_02_v3	523491	523766	SMC3_A5_24hpi_peak_164	1.71875	5.49651
Pf3D7_02_v3	529061	529236	SMC3_A5_24hpi_peak_165	1.89044	8.09337
Pf3D7_02_v3	530311	530511	SMC3_A5_24hpi_peak_166	1.88077	7.47896
Pf3D7_02_v3	560118	560321	SMC3_A5_24hpi_peak_167	1.55774	3.32056
Pf3D7_02_v3	562008	562343	SMC3_A5_24hpi_peak_168	2.04559	7.28047
Pf3D7_02_v3	566934	567129	SMC3_A5_24hpi_peak_169	1.53789	3.30048
Pf3D7_02_v3	567351	567560	SMC3_A5_24hpi_peak_170	2.14472	9.1639
Pf3D7_02_v3	570562	570736	SMC3_A5_24hpi_peak_171	1.53104	3.17842
Pf3D7_02_v3	599005	599281	SMC3_A5_24hpi_peak_172	2.03632	7.39035
Pf3D7_02_v3	649340	649887	SMC3_A5_24hpi_peak_173	2.0872	10.0893
Pf3D7_02_v3	653129	653357	SMC3_A5_24hpi_peak_174	1.54436	3.42257
Pf3D7_02_v3	672937	673494	SMC3_A5_24hpi_peak_175	1.59999	3.65151
Pf3D7_02_v3	843068	843236	SMC3_A5_24hpi_peak_176	1.7007	4.90127
Pf3D7_02_v3	893860	894048	SMC3_A5_24hpi_peak_177	1.72391	4.74946
Pf3D7_02_v3	908494	908655	SMC3_A5_24hpi_peak_178	2.02281	6.83768
Pf3D7_02_v3	918411	918696	SMC3_A5_24hpi_peak_179	2.13461	6.13362
Pf3D7_02_v3	919896	920411	SMC3_A5_24hpi_peak_180	2.09115	8.01605
Pf3D7_02_v3	920760	921411	SMC3_A5_24hpi_peak_181	1.57292	3.25747
Pf3D7_03_v3	101833	102008	SMC3_A5_24hpi_peak_182	3.67936	17.8536
Pf3D7_03_v3	123798	123968	SMC3_A5_24hpi_peak_183	2.5369	9.96466
Pf3D7_03_v3	129654	129837	SMC3_A5_24hpi_peak_184	1.66005	4.7219
Pf3D7_03_v3	134682	135157	SMC3_A5_24hpi_peak_185	2.66783	12.0768
Pf3D7_03_v3	139716	139927	SMC3_A5_24hpi_peak_186	2.22737	8.33482
Pf3D7_03_v3	141999	142457	SMC3_A5_24hpi_peak_187	2.02603	7.04058
Pf3D7_03_v3	190220	190482	SMC3_A5_24hpi_peak_188	1.79023	4.35019
Pf3D7_03_v3	191255	191607	SMC3_A5_24hpi_peak_189	1.75123	5.0747
Pf3D7_03_v3	222092	222303	SMC3_A5_24hpi_peak_190	2.22578	8.43446
Pf3D7_03_v3	222942	223297	SMC3_A5_24hpi_peak_191	2.2198	7.17242
Pf3D7_03_v3	234661	234973	SMC3_A5_24hpi_peak_192	1.72324	5.3111
Pf3D7_03_v3	279280	279518	SMC3_A5_24hpi_peak_193	1.78268	5.06632
Pf3D7_03_v3	286989	287205	SMC3_A5_24hpi_peak_194	2.00814	6.90481
Pf3D7_03_v3	330818	331235	SMC3_A5_24hpi_peak_195	2.14827	7.553
Pf3D7_03_v3	339158	339388	SMC3_A5_24hpi_peak_196	3.20816	20.6593
Pf3D7_03_v3	344812	345011	SMC3_A5_24hpi_peak_197	1.60581	3.01679
Pf3D7_03_v3	346070	346495	SMC3_A5_24hpi_peak_198	1.62978	3.62239
Pf3D7_03_v3	358399	358583	SMC3_A5_24hpi_peak_199	1.87077	6.80283
Pf3D7_03_v3	363650	363876	SMC3_A5_24hpi_peak_200	1.64978	4.53813
Pf3D7_03_v3	368513	368741	SMC3_A5_24hpi_peak_201	5.06024	35.4862
Pf3D7_03_v3	437783	437973	SMC3_A5_24hpi_peak_202	1.88625	7.23788
Pf3D7_03_v3	451803	451979	SMC3_A5_24hpi_peak_203	2.94434	17.1802
Pf3D7_03_v3	456090	456245	SMC3_A5_24hpi_peak_204	1.71789	4.87278
Pf3D7_03_v3	478713	478983	SMC3_A5_24hpi_peak_205	1.86775	5.47573
Pf3D7_03_v3	481301	481538	SMC3_A5_24hpi_peak_206	2.53518	11.248
Pf3D7_03_v3	482543	482832	SMC3_A5_24hpi_peak_207	1.83621	5.52938
Pf3D7_03_v3	494106	494304	SMC3_A5_24hpi_peak_208	1.95428	6.25038
Pf3D7_03_v3	501857	502106	SMC3_A5_24hpi_peak_209	1.66276	3.47951
Pf3D7_03_v3	502931	503181	SMC3_A5_24hpi_peak_210	2.61506	13.0585
Pf3D7_03_v3	508105	508267	SMC3_A5_24hpi_peak_211	1.73687	5.25411
Pf3D7_03_v3	515997	516289	SMC3_A5_24hpi_peak_212	2.52242	12.148
Pf3D7_03_v3	518316	518489	SMC3_A5_24hpi_peak_213	1.74688	5.04098
Pf3D7_03_v3	541648	541968	SMC3_A5_24hpi_peak_214	2.15647	9.16424
Pf3D7_03_v3	552440	552595	SMC3_A5_24hpi_peak_215	1.9158	6.97702
Pf3D7_03_v3	574903	575134	SMC3_A5_24hpi_peak_216	1.91966	5.99843
Pf3D7_03_v3	575656	575873	SMC3_A5_24hpi_peak_217	2.32992	11.6367
Pf3D7_03_v3	577131	577289	SMC3_A5_24hpi_peak_218	2.048	7.48268
Pf3D7_03_v3	579608	580096	SMC3_A5_24hpi_peak_219	2.28539	13.4353
Pf3D7_03_v3	584691	585151	SMC3_A5_24hpi_peak_220	2.39636	10.9707
Pf3D7_03_v3	586582	587178	SMC3_A5_24hpi_peak_221	2.75684	17.034
Pf3D7_03_v3	587520	587848	SMC3_A5_24hpi_peak_222	2.53933	9.11328
Pf3D7_03_v3	588950	592592	SMC3_A5_24hpi_peak_223	9.39763	265.664
Pf3D7_03_v3	594079	594872	SMC3_A5_24hpi_peak_224	15.191	208.12
Pf3D7_03_v3	595315	595804	SMC3_A5_24hpi_peak_225	10.6211	127.303
Pf3D7_03_v3	596059	596491	SMC3_A5_24hpi_peak_226	6.29053	49.6684
Pf3D7_03_v3	597273	597759	SMC3_A5_24hpi_peak_227	7.95218	74.3226
Pf3D7_03_v3	600604	602098	SMC3_A5_24hpi_peak_228	9.16416	109.816
Pf3D7_03_v3	602263	602908	SMC3_A5_24hpi_peak_229	13.6109	254.479
Pf3D7_03_v3	603409	603585	SMC3_A5_24hpi_peak_230	3.44199	15.5173
Pf3D7_03_v3	603898	604150	SMC3_A5_24hpi_peak_231	7.47742	66.995
Pf3D7_03_v3	604479	605090	SMC3_A5_24hpi_peak_232	6.5325	101.449
Pf3D7_03_v3	605288	606561	SMC3_A5_24hpi_peak_233	4.89358	64.396
Pf3D7_03_v3	606742	607920	SMC3_A5_24hpi_peak_234	4.10304	41.1529
Pf3D7_03_v3	608873	610114	SMC3_A5_24hpi_peak_235	5.22947	57.9902
Pf3D7_03_v3	610342	610933	SMC3_A5_24hpi_peak_236	4.16399	35.1454
Pf3D7_03_v3	611263	612082	SMC3_A5_24hpi_peak_237	7.47931	129.308
Pf3D7_03_v3	612751	613375	SMC3_A5_24hpi_peak_238	3.35334	34.1499
Pf3D7_03_v3	616440	619187	SMC3_A5_24hpi_peak_239	2.70376	21.9559
Pf3D7_03_v3	619416	620512	SMC3_A5_24hpi_peak_240	1.653	4.66282
Pf3D7_03_v3	620730	622085	SMC3_A5_24hpi_peak_241	2.34966	13.5534
Pf3D7_03_v3	622274	622787	SMC3_A5_24hpi_peak_242	2.21227	11.8306
Pf3D7_03_v3	623577	623829	SMC3_A5_24hpi_peak_243	1.69849	4.17829
Pf3D7_03_v3	624545	624721	SMC3_A5_24hpi_peak_244	2.10624	7.35273
Pf3D7_03_v3	626280	626498	SMC3_A5_24hpi_peak_245	1.66318	3.99131
Pf3D7_03_v3	628974	629159	SMC3_A5_24hpi_peak_246	2.13398	7.35014
Pf3D7_03_v3	635632	636019	SMC3_A5_24hpi_peak_247	1.98162	8.81161
Pf3D7_03_v3	636406	637381	SMC3_A5_24hpi_peak_248	1.74502	4.78996
Pf3D7_03_v3	641492	641695	SMC3_A5_24hpi_peak_249	1.76539	5.55154
Pf3D7_03_v3	646012	646251	SMC3_A5_24hpi_peak_250	2.14438	9.36478
Pf3D7_03_v3	648980	649221	SMC3_A5_24hpi_peak_251	2.44643	11.2496
Pf3D7_03_v3	654453	654618	SMC3_A5_24hpi_peak_252	2.04341	7.53763
Pf3D7_03_v3	664456	664876	SMC3_A5_24hpi_peak_253	2.1131	9.67246
Pf3D7_03_v3	677877	678075	SMC3_A5_24hpi_peak_254	2.28686	7.82211
Pf3D7_03_v3	681131	681325	SMC3_A5_24hpi_peak_255	1.83711	4.42578
Pf3D7_03_v3	687784	687962	SMC3_A5_24hpi_peak_256	2.53332	11.0905
Pf3D7_03_v3	688874	689191	SMC3_A5_24hpi_peak_257	1.99003	7.7071
Pf3D7_03_v3	690515	690725	SMC3_A5_24hpi_peak_258	1.78991	5.82162
Pf3D7_03_v3	691158	691865	SMC3_A5_24hpi_peak_259	1.54671	3.55506
Pf3D7_03_v3	698706	698920	SMC3_A5_24hpi_peak_260	2.83571	10.3145
Pf3D7_03_v3	703367	703523	SMC3_A5_24hpi_peak_261	1.64082	4.51306
Pf3D7_03_v3	719122	719277	SMC3_A5_24hpi_peak_262	1.7556	5.1086
Pf3D7_03_v3	725572	725843	SMC3_A5_24hpi_peak_263	1.88598	5.97646
Pf3D7_03_v3	730447	730703	SMC3_A5_24hpi_peak_264	1.71285	4.77772
Pf3D7_03_v3	751331	751509	SMC3_A5_24hpi_peak_265	1.725	5.15589
Pf3D7_03_v3	754508	754999	SMC3_A5_24hpi_peak_266	1.68142	4.43094
Pf3D7_03_v3	755227	755836	SMC3_A5_24hpi_peak_267	2.20505	10.7788
Pf3D7_03_v3	757417	757596	SMC3_A5_24hpi_peak_268	2.50506	14.6672
Pf3D7_03_v3	781553	781899	SMC3_A5_24hpi_peak_269	1.76946	5.58577
Pf3D7_03_v3	784531	784769	SMC3_A5_24hpi_peak_270	1.67728	4.40006
Pf3D7_03_v3	790300	790506	SMC3_A5_24hpi_peak_271	1.97744	7.26056
Pf3D7_03_v3	802280	802541	SMC3_A5_24hpi_peak_272	2.81704	15.5576
Pf3D7_03_v3	811492	811788	SMC3_A5_24hpi_peak_273	1.90812	7.21562
Pf3D7_03_v3	842729	842889	SMC3_A5_24hpi_peak_274	1.61443	2.87786
Pf3D7_03_v3	877850	878029	SMC3_A5_24hpi_peak_275	1.57927	3.38218
Pf3D7_03_v3	878744	879077	SMC3_A5_24hpi_peak_276	2.74772	14.471
Pf3D7_03_v3	907450	907651	SMC3_A5_24hpi_peak_277	1.65515	4.18546
Pf3D7_03_v3	928688	928868	SMC3_A5_24hpi_peak_278	2.1546	9.76613
Pf3D7_03_v3	948515	948693	SMC3_A5_24hpi_peak_279	1.52378	3.05639
Pf3D7_03_v3	972202	972384	SMC3_A5_24hpi_peak_280	1.65039	4.3471
Pf3D7_03_v3	1019420	1019655	SMC3_A5_24hpi_peak_281	1.5237	3.20144
Pf3D7_03_v3	1028294	1028846	SMC3_A5_24hpi_peak_282	1.96557	7.49197
Pf3D7_03_v3	1033071	1033498	SMC3_A5_24hpi_peak_283	1.76837	4.96118
Pf3D7_03_v3	1035618	1036100	SMC3_A5_24hpi_peak_284	1.89173	5.79517
Pf3D7_03_v3	1037991	1038309	SMC3_A5_24hpi_peak_285	1.60947	4.03184
Pf3D7_04_v3	33532	33704	SMC3_A5_24hpi_peak_286	1.73454	4.59696
Pf3D7_04_v3	47848	48260	SMC3_A5_24hpi_peak_287	1.95279	6.7289
Pf3D7_04_v3	50261	50424	SMC3_A5_24hpi_peak_288	1.50493	2.89839
Pf3D7_04_v3	50810	51186	SMC3_A5_24hpi_peak_289	1.72829	4.43749
Pf3D7_04_v3	56351	56557	SMC3_A5_24hpi_peak_290	1.48883	2.92738
Pf3D7_04_v3	66659	66927	SMC3_A5_24hpi_peak_291	1.64415	3.32311
Pf3D7_04_v3	70182	70500	SMC3_A5_24hpi_peak_292	1.63128	4.10534
Pf3D7_04_v3	89848	90049	SMC3_A5_24hpi_peak_293	1.65691	4.24826
Pf3D7_04_v3	206896	207133	SMC3_A5_24hpi_peak_294	2.3356	8.62377
Pf3D7_04_v3	260823	261069	SMC3_A5_24hpi_peak_295	1.71235	4.49541
Pf3D7_04_v3	269455	269660	SMC3_A5_24hpi_peak_296	1.80922	4.99688
Pf3D7_04_v3	291962	292271	SMC3_A5_24hpi_peak_297	1.95335	7.46577
Pf3D7_04_v3	296920	297161	SMC3_A5_24hpi_peak_298	1.82907	6.42764
Pf3D7_04_v3	299705	299903	SMC3_A5_24hpi_peak_299	1.6269	4.39853
Pf3D7_04_v3	324331	324574	SMC3_A5_24hpi_peak_300	1.45827	2.90164
Pf3D7_04_v3	329294	329581	SMC3_A5_24hpi_peak_301	2.12236	9.06603
Pf3D7_04_v3	401551	401720	SMC3_A5_24hpi_peak_302	2.25433	9.55707
Pf3D7_04_v3	409370	409540	SMC3_A5_24hpi_peak_303	1.81447	5.56661
Pf3D7_04_v3	416101	416277	SMC3_A5_24hpi_peak_304	1.56023	3.65698
Pf3D7_04_v3	417413	417662	SMC3_A5_24hpi_peak_305	2.00917	6.38579
Pf3D7_04_v3	422106	422321	SMC3_A5_24hpi_peak_306	2.54155	13.3139
Pf3D7_04_v3	426146	426402	SMC3_A5_24hpi_peak_307	2.12116	8.15917
Pf3D7_04_v3	463801	463958	SMC3_A5_24hpi_peak_308	2.26276	6.74337
Pf3D7_04_v3	493101	493280	SMC3_A5_24hpi_peak_309	1.83003	5.96045
Pf3D7_04_v3	531278	531451	SMC3_A5_24hpi_peak_310	2.33607	11.6946
Pf3D7_04_v3	548659	549225	SMC3_A5_24hpi_peak_311	1.80388	5.68007
Pf3D7_04_v3	551102	551258	SMC3_A5_24hpi_peak_312	1.93766	6.76851
Pf3D7_04_v3	563884	564184	SMC3_A5_24hpi_peak_313	2.80412	16.6418
Pf3D7_04_v3	565709	565885	SMC3_A5_24hpi_peak_314	1.91366	5.95474
Pf3D7_04_v3	566649	566917	SMC3_A5_24hpi_peak_315	1.85607	6.10412
Pf3D7_04_v3	569152	569311	SMC3_A5_24hpi_peak_316	2.0205	6.37521
Pf3D7_04_v3	603283	603455	SMC3_A5_24hpi_peak_317	2.09785	9.42752
Pf3D7_04_v3	609779	609943	SMC3_A5_24hpi_peak_318	1.66279	4.59419
Pf3D7_04_v3	612741	613205	SMC3_A5_24hpi_peak_319	1.87642	6.7808
Pf3D7_04_v3	613932	614096	SMC3_A5_24hpi_peak_320	1.85182	6.7726
Pf3D7_04_v3	617362	617591	SMC3_A5_24hpi_peak_321	1.78475	6.34451
Pf3D7_04_v3	620513	620696	SMC3_A5_24hpi_peak_322	1.88078	5.93693
Pf3D7_04_v3	629794	630223	SMC3_A5_24hpi_peak_323	2.80412	16.6418
Pf3D7_04_v3	630417	630766	SMC3_A5_24hpi_peak_324	3.22773	19.9864
Pf3D7_04_v3	631345	633132	SMC3_A5_24hpi_peak_325	4.75485	55.1926
Pf3D7_04_v3	634430	634691	SMC3_A5_24hpi_peak_326	3.78663	20.8227
Pf3D7_04_v3	634905	636555	SMC3_A5_24hpi_peak_327	6.89189	106.397
Pf3D7_04_v3	636735	638969	SMC3_A5_24hpi_peak_328	8.32142	165.165
Pf3D7_04_v3	639570	640336	SMC3_A5_24hpi_peak_329	14.4074	344.852
Pf3D7_04_v3	640635	640826	SMC3_A5_24hpi_peak_330	6.46856	52.1706
Pf3D7_04_v3	641080	641624	SMC3_A5_24hpi_peak_331	5.98944	58.8889
Pf3D7_04_v3	644966	645720	SMC3_A5_24hpi_peak_332	13.5053	177.598
Pf3D7_04_v3	646328	646781	SMC3_A5_24hpi_peak_333	14.9975	229.812
Pf3D7_04_v3	647247	648419	SMC3_A5_24hpi_peak_334	9.67384	167.581
Pf3D7_04_v3	650127	650306	SMC3_A5_24hpi_peak_335	3.91674	20.2999
Pf3D7_04_v3	651777	652044	SMC3_A5_24hpi_peak_336	3.90903	23.5066
Pf3D7_04_v3	652641	653521	SMC3_A5_24hpi_peak_337	3.69261	34.0941
Pf3D7_04_v3	656449	656771	SMC3_A5_24hpi_peak_338	3.12948	18.75
Pf3D7_04_v3	657124	657317	SMC3_A5_24hpi_peak_339	3.88121	24.9246
Pf3D7_04_v3	658629	659210	SMC3_A5_24hpi_peak_340	2.09744	9.32691
Pf3D7_04_v3	660341	660500	SMC3_A5_24hpi_peak_341	4.21347	23.5025
Pf3D7_04_v3	662024	662343	SMC3_A5_24hpi_peak_342	1.67209	4.87405
Pf3D7_04_v3	663288	663480	SMC3_A5_24hpi_peak_343	1.56108	3.14181
Pf3D7_04_v3	667026	667245	SMC3_A5_24hpi_peak_344	1.98798	6.40993
Pf3D7_04_v3	668997	669700	SMC3_A5_24hpi_peak_345	1.62411	4.14431
Pf3D7_04_v3	671993	672199	SMC3_A5_24hpi_peak_346	1.96464	5.494
Pf3D7_04_v3	673637	673905	SMC3_A5_24hpi_peak_347	1.87673	7.22081
Pf3D7_04_v3	681814	682012	SMC3_A5_24hpi_peak_348	2.07375	6.5482
Pf3D7_04_v3	685352	685650	SMC3_A5_24hpi_peak_349	1.59183	4.02589
Pf3D7_04_v3	694142	694300	SMC3_A5_24hpi_peak_350	1.90062	5.93586
Pf3D7_04_v3	698170	698370	SMC3_A5_24hpi_peak_351	1.82484	5.9852
Pf3D7_04_v3	709506	710089	SMC3_A5_24hpi_peak_352	2.59905	17.5675
Pf3D7_04_v3	713333	713495	SMC3_A5_24hpi_peak_353	1.85054	6.26994
Pf3D7_04_v3	727648	727878	SMC3_A5_24hpi_peak_354	2.04292	7.07724
Pf3D7_04_v3	730804	731140	SMC3_A5_24hpi_peak_355	1.73632	5.19155
Pf3D7_04_v3	763167	763473	SMC3_A5_24hpi_peak_356	2.28076	7.66591
Pf3D7_04_v3	772900	773066	SMC3_A5_24hpi_peak_357	1.82315	5.70174
Pf3D7_04_v3	775715	776186	SMC3_A5_24hpi_peak_358	2.261	11.2144
Pf3D7_04_v3	776360	776557	SMC3_A5_24hpi_peak_359	1.9563	6.51107
Pf3D7_04_v3	779175	779409	SMC3_A5_24hpi_peak_360	2.07706	4.65087
Pf3D7_04_v3	783012	783201	SMC3_A5_24hpi_peak_361	2.05096	4.90988
Pf3D7_04_v3	786110	786334	SMC3_A5_24hpi_peak_362	2.08669	7.30756
Pf3D7_04_v3	787648	787867	SMC3_A5_24hpi_peak_363	1.84816	6.10985
Pf3D7_04_v3	804227	804410	SMC3_A5_24hpi_peak_364	1.82971	5.2074
Pf3D7_04_v3	806676	806875	SMC3_A5_24hpi_peak_365	1.95279	6.7289
Pf3D7_04_v3	808304	808668	SMC3_A5_24hpi_peak_366	1.99993	8.05294
Pf3D7_04_v3	813503	813794	SMC3_A5_24hpi_peak_367	1.88246	6.09747
Pf3D7_04_v3	817377	817556	SMC3_A5_24hpi_peak_368	2.12145	8.36092
Pf3D7_04_v3	819801	820289	SMC3_A5_24hpi_peak_369	2.05216	8.80416
Pf3D7_04_v3	844841	845002	SMC3_A5_24hpi_peak_370	1.91048	5.31364
Pf3D7_04_v3	884333	884582	SMC3_A5_24hpi_peak_371	1.61543	3.43798
Pf3D7_04_v3	887979	888192	SMC3_A5_24hpi_peak_372	1.53718	2.84081
Pf3D7_04_v3	892336	892754	SMC3_A5_24hpi_peak_373	1.88078	5.93693
Pf3D7_04_v3	894946	895293	SMC3_A5_24hpi_peak_374	1.73709	4.84856
Pf3D7_04_v3	896749	896905	SMC3_A5_24hpi_peak_375	1.80348	5.74204
Pf3D7_04_v3	924144	924344	SMC3_A5_24hpi_peak_376	1.59017	4.22619
Pf3D7_04_v3	936730	937119	SMC3_A5_24hpi_peak_377	2.82712	16.3346
Pf3D7_04_v3	938778	939087	SMC3_A5_24hpi_peak_378	1.81984	5.54136
Pf3D7_04_v3	950889	951074	SMC3_A5_24hpi_peak_379	1.99837	4.56598
Pf3D7_04_v3	972811	972980	SMC3_A5_24hpi_peak_380	1.86728	5.83433
Pf3D7_04_v3	973335	973685	SMC3_A5_24hpi_peak_381	2.05186	6.21841
Pf3D7_04_v3	973972	974170	SMC3_A5_24hpi_peak_382	2.08284	6.80008
Pf3D7_04_v3	976427	976644	SMC3_A5_24hpi_peak_383	1.83482	4.89807
Pf3D7_04_v3	982347	982650	SMC3_A5_24hpi_peak_384	2.05334	6.50645
Pf3D7_04_v3	1023846	1024036	SMC3_A5_24hpi_peak_385	1.58799	3.86766
Pf3D7_04_v3	1034353	1034535	SMC3_A5_24hpi_peak_386	2.02397	7.91624
Pf3D7_04_v3	1040478	1040680	SMC3_A5_24hpi_peak_387	1.94666	7.16452
Pf3D7_04_v3	1060170	1060325	SMC3_A5_24hpi_peak_388	1.71669	4.24491
Pf3D7_04_v3	1152619	1152835	SMC3_A5_24hpi_peak_389	1.70941	5.02724
Pf3D7_04_v3	1161345	1161648	SMC3_A5_24hpi_peak_390	1.78636	5.53794
Pf3D7_04_v3	1163031	1163393	SMC3_A5_24hpi_peak_391	1.98194	7.04449
Pf3D7_04_v3	1163898	1164127	SMC3_A5_24hpi_peak_392	1.69511	4.20958
Pf3D7_04_v3	1175186	1175458	SMC3_A5_24hpi_peak_393	1.60957	3.67289
Pf3D7_04_v3	1176709	1176909	SMC3_A5_24hpi_peak_394	1.71669	4.24491
Pf3D7_04_v3	1177467	1178004	SMC3_A5_24hpi_peak_395	1.83306	5.3685
Pf3D7_04_v3	1179994	1180204	SMC3_A5_24hpi_peak_396	1.79951	4.79903
Pf3D7_04_v3	1196359	1196512	SMC3_A5_24hpi_peak_397	2.72985	9.24576
Pf3D7_05_v3	26071	26313	SMC3_A5_24hpi_peak_398	2.457	11.8768
Pf3D7_05_v3	68913	69189	SMC3_A5_24hpi_peak_399	1.82245	5.76347
Pf3D7_05_v3	69975	70139	SMC3_A5_24hpi_peak_400	1.87143	4.62334
Pf3D7_05_v3	75057	75413	SMC3_A5_24hpi_peak_401	2.67619	13.7178
Pf3D7_05_v3	78125	78303	SMC3_A5_24hpi_peak_402	2.19045	8.06644
Pf3D7_05_v3	79267	79802	SMC3_A5_24hpi_peak_403	2.29748	11.4492
Pf3D7_05_v3	127076	127279	SMC3_A5_24hpi_peak_404	1.74452	4.7271
Pf3D7_05_v3	140749	140935	SMC3_A5_24hpi_peak_405	2.76907	14.3128
Pf3D7_05_v3	178307	178515	SMC3_A5_24hpi_peak_406	1.65333	4.12261
Pf3D7_05_v3	183024	183247	SMC3_A5_24hpi_peak_407	2.11219	9.27023
Pf3D7_05_v3	184794	184992	SMC3_A5_24hpi_peak_408	2.20941	9.07875
Pf3D7_05_v3	186172	186349	SMC3_A5_24hpi_peak_409	1.88653	5.53368
Pf3D7_05_v3	204600	204758	SMC3_A5_24hpi_peak_410	1.91696	5.3552
Pf3D7_05_v3	212265	212424	SMC3_A5_24hpi_peak_411	1.96138	7.29082
Pf3D7_05_v3	227798	227980	SMC3_A5_24hpi_peak_412	1.67427	4.27421
Pf3D7_05_v3	242548	242712	SMC3_A5_24hpi_peak_413	1.63527	4.23028
Pf3D7_05_v3	286867	287078	SMC3_A5_24hpi_peak_414	2.04698	7.84111
Pf3D7_05_v3	287433	287636	SMC3_A5_24hpi_peak_415	2.07845	7.05641
Pf3D7_05_v3	288943	289420	SMC3_A5_24hpi_peak_416	1.68846	4.53672
Pf3D7_05_v3	289884	290151	SMC3_A5_24hpi_peak_417	1.57205	3.66439
Pf3D7_05_v3	295582	295831	SMC3_A5_24hpi_peak_418	2.27624	11.478
Pf3D7_05_v3	314229	314428	SMC3_A5_24hpi_peak_419	1.59673	3.84725
Pf3D7_05_v3	332949	333354	SMC3_A5_24hpi_peak_420	1.99246	8.58243
Pf3D7_05_v3	345887	346059	SMC3_A5_24hpi_peak_421	1.72203	4.90523
Pf3D7_05_v3	346224	346465	SMC3_A5_24hpi_peak_422	1.76458	5.23949
Pf3D7_05_v3	348759	348974	SMC3_A5_24hpi_peak_423	1.57833	3.75247
Pf3D7_05_v3	350361	350661	SMC3_A5_24hpi_peak_424	1.70666	4.61989
Pf3D7_05_v3	352307	352598	SMC3_A5_24hpi_peak_425	1.95294	7.62454
Pf3D7_05_v3	356235	356475	SMC3_A5_24hpi_peak_426	1.61984	4.01962
Pf3D7_05_v3	374702	375217	SMC3_A5_24hpi_peak_427	1.98969	7.44827
Pf3D7_05_v3	384771	384973	SMC3_A5_24hpi_peak_428	1.86825	6.92412
Pf3D7_05_v3	391642	392011	SMC3_A5_24hpi_peak_429	2.05087	10.5307
Pf3D7_05_v3	394753	394992	SMC3_A5_24hpi_peak_430	2.16361	8.914
Pf3D7_05_v3	397990	398184	SMC3_A5_24hpi_peak_431	1.54354	3.1096
Pf3D7_05_v3	401592	401924	SMC3_A5_24hpi_peak_432	2.44072	10.9358
Pf3D7_05_v3	405262	405572	SMC3_A5_24hpi_peak_433	1.79235	5.13742
Pf3D7_05_v3	413326	413740	SMC3_A5_24hpi_peak_434	1.77789	5.03107
Pf3D7_05_v3	414150	414352	SMC3_A5_24hpi_peak_435	1.90389	6.03635
Pf3D7_05_v3	416322	416620	SMC3_A5_24hpi_peak_436	2.59078	14.3489
Pf3D7_05_v3	416937	417387	SMC3_A5_24hpi_peak_437	4.01953	33.2187
Pf3D7_05_v3	418532	418692	SMC3_A5_24hpi_peak_438	1.99088	5.57003
Pf3D7_05_v3	419020	419672	SMC3_A5_24hpi_peak_439	3.92949	28.2809
Pf3D7_05_v3	419995	420209	SMC3_A5_24hpi_peak_440	2.69728	9.39865
Pf3D7_05_v3	422946	423193	SMC3_A5_24hpi_peak_441	1.95422	7.14794
Pf3D7_05_v3	424419	424675	SMC3_A5_24hpi_peak_442	1.73363	3.77319
Pf3D7_05_v3	436704	436894	SMC3_A5_24hpi_peak_443	3.28081	14.803
Pf3D7_05_v3	437528	437896	SMC3_A5_24hpi_peak_444	1.83831	5.0598
Pf3D7_05_v3	439096	439692	SMC3_A5_24hpi_peak_445	2.55785	17.0947
Pf3D7_05_v3	440749	441442	SMC3_A5_24hpi_peak_446	3.33293	34.0923
Pf3D7_05_v3	443104	443405	SMC3_A5_24hpi_peak_447	3.04312	16.0834
Pf3D7_05_v3	444228	445556	SMC3_A5_24hpi_peak_448	5.47489	70.5143
Pf3D7_05_v3	445926	448480	SMC3_A5_24hpi_peak_449	5.18001	77.1747
Pf3D7_05_v3	449672	450112	SMC3_A5_24hpi_peak_450	6.40745	56.1749
Pf3D7_05_v3	450888	451490	SMC3_A5_24hpi_peak_451	29.2827	686.639
Pf3D7_05_v3	451804	455088	SMC3_A5_24hpi_peak_452	17.5298	350.239
Pf3D7_05_v3	457991	458231	SMC3_A5_24hpi_peak_453	6.58725	53.8585
Pf3D7_05_v3	458464	460507	SMC3_A5_24hpi_peak_454	13.7757	424.874
Pf3D7_05_v3	460841	464615	SMC3_A5_24hpi_peak_455	12.1522	359.965
Pf3D7_05_v3	467624	468089	SMC3_A5_24hpi_peak_456	3.42956	31.2861
Pf3D7_05_v3	469399	469691	SMC3_A5_24hpi_peak_457	3.02405	19.014
Pf3D7_05_v3	471110	471369	SMC3_A5_24hpi_peak_458	1.63017	3.10067
Pf3D7_05_v3	472326	472936	SMC3_A5_24hpi_peak_459	2.69969	15.033
Pf3D7_05_v3	473397	473591	SMC3_A5_24hpi_peak_460	2.31271	11.115
Pf3D7_05_v3	473782	474035	SMC3_A5_24hpi_peak_461	2.08243	7.56332
Pf3D7_05_v3	474729	475381	SMC3_A5_24hpi_peak_462	2.46587	13.7212
Pf3D7_05_v3	475565	476122	SMC3_A5_24hpi_peak_463	2.19986	9.32533
Pf3D7_05_v3	478453	478634	SMC3_A5_24hpi_peak_464	1.64149	3.25914
Pf3D7_05_v3	490649	490853	SMC3_A5_24hpi_peak_465	1.51089	3.32229
Pf3D7_05_v3	509311	509583	SMC3_A5_24hpi_peak_466	1.45428	2.93166
Pf3D7_05_v3	515102	515280	SMC3_A5_24hpi_peak_467	1.76609	5.8628
Pf3D7_05_v3	521728	521899	SMC3_A5_24hpi_peak_468	1.94776	6.52717
Pf3D7_05_v3	552367	552537	SMC3_A5_24hpi_peak_469	2.23286	9.49247
Pf3D7_05_v3	569231	569874	SMC3_A5_24hpi_peak_470	2.21372	11.0826
Pf3D7_05_v3	575062	575580	SMC3_A5_24hpi_peak_471	1.62456	4.24044
Pf3D7_05_v3	611750	611936	SMC3_A5_24hpi_peak_472	2.2923	8.33086
Pf3D7_05_v3	622197	622354	SMC3_A5_24hpi_peak_473	1.64289	4.1925
Pf3D7_05_v3	636177	636444	SMC3_A5_24hpi_peak_474	2.90845	11.9771
Pf3D7_05_v3	649897	650060	SMC3_A5_24hpi_peak_475	1.7556	5.1086
Pf3D7_05_v3	663981	664187	SMC3_A5_24hpi_peak_476	1.74452	4.7271
Pf3D7_05_v3	665261	665435	SMC3_A5_24hpi_peak_477	1.90186	6.4769
Pf3D7_05_v3	700189	700533	SMC3_A5_24hpi_peak_478	1.7516	5.13732
Pf3D7_05_v3	704081	704241	SMC3_A5_24hpi_peak_479	1.97676	6.58236
Pf3D7_05_v3	722258	722426	SMC3_A5_24hpi_peak_480	2.04919	7.58392
Pf3D7_05_v3	725422	725630	SMC3_A5_24hpi_peak_481	1.90654	6.89655
Pf3D7_05_v3	746130	746352	SMC3_A5_24hpi_peak_482	2.12052	7.75526
Pf3D7_05_v3	749412	749629	SMC3_A5_24hpi_peak_483	1.78995	4.41303
Pf3D7_05_v3	777433	777710	SMC3_A5_24hpi_peak_484	1.6797	4.05163
Pf3D7_05_v3	857104	857403	SMC3_A5_24hpi_peak_485	1.82414	6.04681
Pf3D7_05_v3	869522	869679	SMC3_A5_24hpi_peak_486	1.56787	3.26625
Pf3D7_05_v3	928477	928639	SMC3_A5_24hpi_peak_487	1.55004	2.95496
Pf3D7_05_v3	935722	935939	SMC3_A5_24hpi_peak_488	1.7056	4.55696
Pf3D7_05_v3	940308	940589	SMC3_A5_24hpi_peak_489	1.91731	6.75783
Pf3D7_05_v3	999835	1000061	SMC3_A5_24hpi_peak_490	1.51992	3.13915
Pf3D7_05_v3	1071939	1072094	SMC3_A5_24hpi_peak_491	1.51308	3.09235
Pf3D7_05_v3	1092706	1092863	SMC3_A5_24hpi_peak_492	1.609	4.16246
Pf3D7_05_v3	1102834	1103001	SMC3_A5_24hpi_peak_493	1.79267	6.2285
Pf3D7_05_v3	1144832	1145211	SMC3_A5_24hpi_peak_494	2.52855	11.3412
Pf3D7_05_v3	1151175	1151329	SMC3_A5_24hpi_peak_495	2.84742	10.2017
Pf3D7_05_v3	1220803	1221091	SMC3_A5_24hpi_peak_496	2.00587	5.66103
Pf3D7_05_v3	1242820	1243086	SMC3_A5_24hpi_peak_497	3.23889	18.5935
Pf3D7_05_v3	1244841	1245012	SMC3_A5_24hpi_peak_498	1.60583	3.51293
Pf3D7_05_v3	1259049	1259255	SMC3_A5_24hpi_peak_499	1.65423	4.02981
Pf3D7_05_v3	1301398	1301709	SMC3_A5_24hpi_peak_500	1.6489	4.18873
Pf3D7_05_v3	1303710	1303923	SMC3_A5_24hpi_peak_501	2.42001	10.2451
Pf3D7_05_v3	1326776	1326981	SMC3_A5_24hpi_peak_502	1.79913	5.70629
Pf3D7_05_v3	1338121	1338326	SMC3_A5_24hpi_peak_503	1.56708	3.70879
Pf3D7_05_v3	1343166	1343418	SMC3_A5_24hpi_peak_504	3.13218	13.0967
Pf3D7_06_v3	3482	3752	SMC3_A5_24hpi_peak_505	2.47252	11.5982
Pf3D7_06_v3	10735	10952	SMC3_A5_24hpi_peak_506	1.54053	2.97549
Pf3D7_06_v3	22430	22615	SMC3_A5_24hpi_peak_507	1.8436	6.07221
Pf3D7_06_v3	27307	27504	SMC3_A5_24hpi_peak_508	2.08446	7.00323
Pf3D7_06_v3	32472	32684	SMC3_A5_24hpi_peak_509	2.13859	9.6162
Pf3D7_06_v3	74300	74463	SMC3_A5_24hpi_peak_510	2.96723	11.2045
Pf3D7_06_v3	102038	102199	SMC3_A5_24hpi_peak_511	2.35099	9.59951
Pf3D7_06_v3	106310	106589	SMC3_A5_24hpi_peak_512	1.62077	3.56421
Pf3D7_06_v3	148252	148446	SMC3_A5_24hpi_peak_513	1.61017	3.54124
Pf3D7_06_v3	202727	202915	SMC3_A5_24hpi_peak_514	1.57615	3.31984
Pf3D7_06_v3	221534	221777	SMC3_A5_24hpi_peak_515	1.97947	6.26431
Pf3D7_06_v3	223561	223869	SMC3_A5_24hpi_peak_516	1.75829	5.73288
Pf3D7_06_v3	236473	236819	SMC3_A5_24hpi_peak_517	2.00936	9.27158
Pf3D7_06_v3	258782	258957	SMC3_A5_24hpi_peak_518	1.92656	5.33753
Pf3D7_06_v3	323717	323980	SMC3_A5_24hpi_peak_519	2.50013	11.5442
Pf3D7_06_v3	329514	329774	SMC3_A5_24hpi_peak_520	2.55368	12.2597
Pf3D7_06_v3	340391	340545	SMC3_A5_24hpi_peak_521	1.70558	4.77648
Pf3D7_06_v3	343833	344099	SMC3_A5_24hpi_peak_522	1.85852	5.05242
Pf3D7_06_v3	359583	359867	SMC3_A5_24hpi_peak_523	1.4703	2.8648
Pf3D7_06_v3	372994	373190	SMC3_A5_24hpi_peak_524	1.62532	4.01412
Pf3D7_06_v3	380179	380429	SMC3_A5_24hpi_peak_525	2.14992	9.41491
Pf3D7_06_v3	385597	385771	SMC3_A5_24hpi_peak_526	2.0516	7.32661
Pf3D7_06_v3	386902	387174	SMC3_A5_24hpi_peak_527	1.83473	6.34166
Pf3D7_06_v3	401002	401317	SMC3_A5_24hpi_peak_528	1.75999	5.1427
Pf3D7_06_v3	404990	405166	SMC3_A5_24hpi_peak_529	2.03605	6.2085
Pf3D7_06_v3	418598	419029	SMC3_A5_24hpi_peak_530	2.38761	13.3272
Pf3D7_06_v3	430679	431119	SMC3_A5_24hpi_peak_531	2.10784	9.52359
Pf3D7_06_v3	433734	434128	SMC3_A5_24hpi_peak_532	1.69186	4.24101
Pf3D7_06_v3	435626	435884	SMC3_A5_24hpi_peak_533	1.87536	5.67606
Pf3D7_06_v3	444759	445134	SMC3_A5_24hpi_peak_534	2.72558	18.6772
Pf3D7_06_v3	450981	451143	SMC3_A5_24hpi_peak_535	2.22603	6.31625
Pf3D7_06_v3	453667	454498	SMC3_A5_24hpi_peak_536	2.72778	21.6252
Pf3D7_06_v3	454655	455694	SMC3_A5_24hpi_peak_537	2.75675	19.5164
Pf3D7_06_v3	456787	457101	SMC3_A5_24hpi_peak_538	2.73618	16.3409
Pf3D7_06_v3	458188	459620	SMC3_A5_24hpi_peak_539	2.148	10.3174
Pf3D7_06_v3	459995	460298	SMC3_A5_24hpi_peak_540	1.9909	7.03091
Pf3D7_06_v3	462296	462827	SMC3_A5_24hpi_peak_541	2.71904	10.4945
Pf3D7_06_v3	463858	464210	SMC3_A5_24hpi_peak_542	1.99455	6.97382
Pf3D7_06_v3	465453	465669	SMC3_A5_24hpi_peak_543	2.93051	12.1097
Pf3D7_06_v3	466205	466463	SMC3_A5_24hpi_peak_544	3.36152	21.3218
Pf3D7_06_v3	467906	468671	SMC3_A5_24hpi_peak_545	3.98301	42.824
Pf3D7_06_v3	470169	471291	SMC3_A5_24hpi_peak_546	8.41642	201.793
Pf3D7_06_v3	471706	474198	SMC3_A5_24hpi_peak_547	7.41645	160.167
Pf3D7_06_v3	475000	475475	SMC3_A5_24hpi_peak_548	7.41807	66.0942
Pf3D7_06_v3	475717	476850	SMC3_A5_24hpi_peak_549	10.9754	147.393
Pf3D7_06_v3	477147	478307	SMC3_A5_24hpi_peak_550	14.2428	264.699
Pf3D7_06_v3	481544	482348	SMC3_A5_24hpi_peak_551	10.3237	114.448
Pf3D7_06_v3	482537	484039	SMC3_A5_24hpi_peak_552	19.3508	659.031
Pf3D7_06_v3	484267	484529	SMC3_A5_24hpi_peak_553	9.49514	99.5045
Pf3D7_06_v3	485120	487088	SMC3_A5_24hpi_peak_554	5.50254	79.7215
Pf3D7_06_v3	487918	488187	SMC3_A5_24hpi_peak_555	5.92005	50.0448
Pf3D7_06_v3	488502	489030	SMC3_A5_24hpi_peak_556	6.6978	63.285
Pf3D7_06_v3	490222	490437	SMC3_A5_24hpi_peak_557	5.48457	50.2152
Pf3D7_06_v3	492073	492341	SMC3_A5_24hpi_peak_558	2.00677	9.07093
Pf3D7_06_v3	492558	493714	SMC3_A5_24hpi_peak_559	2.21828	12.8805
Pf3D7_06_v3	494226	494381	SMC3_A5_24hpi_peak_560	1.54666	3.20725
Pf3D7_06_v3	494724	494877	SMC3_A5_24hpi_peak_561	1.81634	5.3808
Pf3D7_06_v3	495223	495532	SMC3_A5_24hpi_peak_562	2.65608	12.4597
Pf3D7_06_v3	498713	498882	SMC3_A5_24hpi_peak_563	3.24215	15.8512
Pf3D7_06_v3	499835	500084	SMC3_A5_24hpi_peak_564	1.81391	6.15907
Pf3D7_06_v3	506312	506727	SMC3_A5_24hpi_peak_565	2.1753	8.06179
Pf3D7_06_v3	521709	521933	SMC3_A5_24hpi_peak_566	2.32238	11.9284
Pf3D7_06_v3	522392	522691	SMC3_A5_24hpi_peak_567	2.74868	12.9911
Pf3D7_06_v3	532150	532391	SMC3_A5_24hpi_peak_568	1.97336	8.31056
Pf3D7_06_v3	569388	569563	SMC3_A5_24hpi_peak_569	1.58969	3.66617
Pf3D7_06_v3	578112	578342	SMC3_A5_24hpi_peak_570	1.78258	5.12878
Pf3D7_06_v3	578765	578921	SMC3_A5_24hpi_peak_571	1.57128	3.69965
Pf3D7_06_v3	579485	579675	SMC3_A5_24hpi_peak_572	2.5359	15.5547
Pf3D7_06_v3	582107	582683	SMC3_A5_24hpi_peak_573	2.03353	7.18773
Pf3D7_06_v3	585596	585855	SMC3_A5_24hpi_peak_574	2.02908	7.24328
Pf3D7_06_v3	587040	587302	SMC3_A5_24hpi_peak_575	3.08088	18.1449
Pf3D7_06_v3	604621	604792	SMC3_A5_24hpi_peak_576	1.86804	6.20153
Pf3D7_06_v3	615354	615600	SMC3_A5_24hpi_peak_577	1.68671	4.68213
Pf3D7_06_v3	618147	618348	SMC3_A5_24hpi_peak_578	1.68281	3.70177
Pf3D7_06_v3	633402	633592	SMC3_A5_24hpi_peak_579	1.66327	4.19452
Pf3D7_06_v3	648126	648521	SMC3_A5_24hpi_peak_580	2.41513	10.3396
Pf3D7_06_v3	704049	704435	SMC3_A5_24hpi_peak_581	1.88669	6.79823
Pf3D7_06_v3	723946	724132	SMC3_A5_24hpi_peak_582	2.47219	9.81231
Pf3D7_06_v3	726932	727338	SMC3_A5_24hpi_peak_583	2.19497	10.1432
Pf3D7_06_v3	748491	748796	SMC3_A5_24hpi_peak_584	2.33446	11.1905
Pf3D7_06_v3	756775	757032	SMC3_A5_24hpi_peak_585	3.19405	22.1988
Pf3D7_06_v3	861644	861810	SMC3_A5_24hpi_peak_586	4.1365	23.9006
Pf3D7_06_v3	983941	984168	SMC3_A5_24hpi_peak_587	1.87891	5.55451
Pf3D7_06_v3	1023000	1023323	SMC3_A5_24hpi_peak_588	1.74677	3.84695
Pf3D7_06_v3	1062611	1062779	SMC3_A5_24hpi_peak_589	1.68282	3.22145
Pf3D7_06_v3	1092686	1092946	SMC3_A5_24hpi_peak_590	2.09967	8.27966
Pf3D7_06_v3	1122771	1122972	SMC3_A5_24hpi_peak_591	1.95755	6.19196
Pf3D7_06_v3	1124606	1124781	SMC3_A5_24hpi_peak_592	1.91731	6.75783
Pf3D7_06_v3	1126981	1127141	SMC3_A5_24hpi_peak_593	1.95154	7.20641
Pf3D7_06_v3	1139494	1139659	SMC3_A5_24hpi_peak_594	1.83499	5.5891
Pf3D7_06_v3	1140718	1140935	SMC3_A5_24hpi_peak_595	1.62456	4.24044
Pf3D7_06_v3	1168630	1168837	SMC3_A5_24hpi_peak_596	1.75196	5.1999
Pf3D7_06_v3	1204328	1204508	SMC3_A5_24hpi_peak_597	2.19575	5.39157
Pf3D7_06_v3	1205307	1205512	SMC3_A5_24hpi_peak_598	1.88653	5.53368
Pf3D7_06_v3	1244037	1244467	SMC3_A5_24hpi_peak_599	1.80054	5.45802
Pf3D7_06_v3	1333685	1333942	SMC3_A5_24hpi_peak_600	2.08076	8.12239
Pf3D7_06_v3	1361684	1361842	SMC3_A5_24hpi_peak_601	2.25542	10.8191
Pf3D7_06_v3	1381721	1381910	SMC3_A5_24hpi_peak_602	2.13458	8.16498
Pf3D7_07_v3	21003	21204	SMC3_A5_24hpi_peak_603	1.89907	5.3928
Pf3D7_07_v3	22005	22378	SMC3_A5_24hpi_peak_604	1.80472	5.55606
Pf3D7_07_v3	22818	23355	SMC3_A5_24hpi_peak_605	1.87229	6.01797
Pf3D7_07_v3	25487	25717	SMC3_A5_24hpi_peak_606	2.46917	9.65457
Pf3D7_07_v3	30642	31106	SMC3_A5_24hpi_peak_607	1.58309	3.57696
Pf3D7_07_v3	37078	37498	SMC3_A5_24hpi_peak_608	1.93981	5.90409
Pf3D7_07_v3	59392	59842	SMC3_A5_24hpi_peak_609	1.69515	4.5875
Pf3D7_07_v3	76516	76733	SMC3_A5_24hpi_peak_610	1.88975	5.85557
Pf3D7_07_v3	101733	101892	SMC3_A5_24hpi_peak_611	2.04168	6.15344
Pf3D7_07_v3	141012	141228	SMC3_A5_24hpi_peak_612	1.51308	3.09235
Pf3D7_07_v3	240636	240847	SMC3_A5_24hpi_peak_613	1.68983	4.33378
Pf3D7_07_v3	265785	266064	SMC3_A5_24hpi_peak_614	1.80272	5.86593
Pf3D7_07_v3	328970	329130	SMC3_A5_24hpi_peak_615	3.67936	17.8536
Pf3D7_07_v3	381783	381966	SMC3_A5_24hpi_peak_616	1.69996	5.0576
Pf3D7_07_v3	385758	385941	SMC3_A5_24hpi_peak_617	2.06514	9.2992
Pf3D7_07_v3	388111	388308	SMC3_A5_24hpi_peak_618	1.76885	5.21144
Pf3D7_07_v3	410455	410892	SMC3_A5_24hpi_peak_619	1.97677	8.51103
Pf3D7_07_v3	412767	413006	SMC3_A5_24hpi_peak_620	2.50255	12.2641
Pf3D7_07_v3	478539	478707	SMC3_A5_24hpi_peak_621	1.95838	5.28974
Pf3D7_07_v3	534063	534349	SMC3_A5_24hpi_peak_622	1.83199	5.77164
Pf3D7_07_v3	545253	545562	SMC3_A5_24hpi_peak_623	2.29998	8.74063
Pf3D7_07_v3	550060	550213	SMC3_A5_24hpi_peak_624	1.67639	3.92496
Pf3D7_07_v3	556590	556837	SMC3_A5_24hpi_peak_625	1.68012	4.52572
Pf3D7_07_v3	558638	559127	SMC3_A5_24hpi_peak_626	1.7314	5.43846
Pf3D7_07_v3	563016	563228	SMC3_A5_24hpi_peak_627	1.79481	5.67073
Pf3D7_07_v3	569156	569499	SMC3_A5_24hpi_peak_628	2.04916	7.12381
Pf3D7_07_v3	570555	570922	SMC3_A5_24hpi_peak_629	2.12719	8.70866
Pf3D7_07_v3	571382	571559	SMC3_A5_24hpi_peak_630	1.8547	6.23444
Pf3D7_07_v3	571924	572082	SMC3_A5_24hpi_peak_631	1.65944	6.10302
Pf3D7_07_v3	573356	573563	SMC3_A5_24hpi_peak_632	1.75692	8.10638
Pf3D7_07_v3	583708	583984	SMC3_A5_24hpi_peak_633	2.27209	14.3183
Pf3D7_07_v3	585302	585653	SMC3_A5_24hpi_peak_634	1.79957	9.75061
Pf3D7_07_v3	586504	586703	SMC3_A5_24hpi_peak_635	1.89052	9.71964
Pf3D7_07_v3	588698	588971	SMC3_A5_24hpi_peak_636	1.71611	6.85763
Pf3D7_07_v3	592493	592649	SMC3_A5_24hpi_peak_637	1.65655	6.16818
Pf3D7_07_v3	593905	594294	SMC3_A5_24hpi_peak_638	1.76785	8.49141
Pf3D7_07_v3	594855	595249	SMC3_A5_24hpi_peak_639	1.84078	10.1647
Pf3D7_07_v3	595954	596161	SMC3_A5_24hpi_peak_640	1.54655	4.62056
Pf3D7_07_v3	597251	597555	SMC3_A5_24hpi_peak_641	1.62777	6.11359
Pf3D7_07_v3	602720	602888	SMC3_A5_24hpi_peak_642	1.95957	7.76682
Pf3D7_07_v3	620240	620536	SMC3_A5_24hpi_peak_643	1.6529	4.21841
Pf3D7_07_v3	625148	625433	SMC3_A5_24hpi_peak_644	2.07926	6.39308
Pf3D7_07_v3	674976	675180	SMC3_A5_24hpi_peak_645	1.80403	4.23552
Pf3D7_07_v3	708712	708938	SMC3_A5_24hpi_peak_646	2.24031	11.7978
Pf3D7_07_v3	712513	712703	SMC3_A5_24hpi_peak_647	1.9552	6.82972
Pf3D7_07_v3	724560	724716	SMC3_A5_24hpi_peak_648	2.68275	9.47946
Pf3D7_07_v3	727034	727192	SMC3_A5_24hpi_peak_649	2.18077	8.3148
Pf3D7_07_v3	742808	743145	SMC3_A5_24hpi_peak_650	1.8971	7.41537
Pf3D7_07_v3	750197	750446	SMC3_A5_24hpi_peak_651	1.85545	5.17516
Pf3D7_07_v3	757014	757322	SMC3_A5_24hpi_peak_652	1.93027	7.4177
Pf3D7_07_v3	757501	757661	SMC3_A5_24hpi_peak_653	1.95154	7.20641
Pf3D7_07_v3	764742	765015	SMC3_A5_24hpi_peak_654	2.98725	19.0559
Pf3D7_07_v3	767406	767586	SMC3_A5_24hpi_peak_655	2.86517	14.0192
Pf3D7_07_v3	767834	768046	SMC3_A5_24hpi_peak_656	1.73735	4.44134
Pf3D7_07_v3	768762	769215	SMC3_A5_24hpi_peak_657	1.65108	4.15564
Pf3D7_07_v3	770442	770812	SMC3_A5_24hpi_peak_658	1.92321	6.25947
Pf3D7_07_v3	771349	771889	SMC3_A5_24hpi_peak_659	2.34453	12.7594
Pf3D7_07_v3	774945	775198	SMC3_A5_24hpi_peak_660	2.84633	12.3034
Pf3D7_07_v3	776464	776668	SMC3_A5_24hpi_peak_661	1.82102	4.06054
Pf3D7_07_v3	778115	778640	SMC3_A5_24hpi_peak_662	2.38946	12.323
Pf3D7_07_v3	780732	781019	SMC3_A5_24hpi_peak_663	2.35218	12.218
Pf3D7_07_v3	781677	782055	SMC3_A5_24hpi_peak_664	1.99662	7.59294
Pf3D7_07_v3	782759	783030	SMC3_A5_24hpi_peak_665	1.80456	6.2726
Pf3D7_07_v3	784833	785633	SMC3_A5_24hpi_peak_666	2.89822	24.3218
Pf3D7_07_v3	786342	786963	SMC3_A5_24hpi_peak_667	2.75675	19.5164
Pf3D7_07_v3	787905	788865	SMC3_A5_24hpi_peak_668	2.31337	12.9186
Pf3D7_07_v3	789142	789533	SMC3_A5_24hpi_peak_669	2.60701	14.8008
Pf3D7_07_v3	790014	790489	SMC3_A5_24hpi_peak_670	2.32483	11.8311
Pf3D7_07_v3	790759	790976	SMC3_A5_24hpi_peak_671	2.95367	16.7045
Pf3D7_07_v3	791962	792221	SMC3_A5_24hpi_peak_672	3.20615	17.2922
Pf3D7_07_v3	792508	793027	SMC3_A5_24hpi_peak_673	2.53361	11.8101
Pf3D7_07_v3	793182	793483	SMC3_A5_24hpi_peak_674	1.99088	5.57003
Pf3D7_07_v3	793794	794169	SMC3_A5_24hpi_peak_675	4.68652	32.5662
Pf3D7_07_v3	794569	795692	SMC3_A5_24hpi_peak_676	5.27793	54.4083
Pf3D7_07_v3	795930	796159	SMC3_A5_24hpi_peak_677	3.81319	24.4137
Pf3D7_07_v3	796571	796948	SMC3_A5_24hpi_peak_678	4.98443	60.6516
Pf3D7_07_v3	797370	799759	SMC3_A5_24hpi_peak_679	7.68705	189.459
Pf3D7_07_v3	799955	802626	SMC3_A5_24hpi_peak_680	11.1666	287.392
Pf3D7_07_v3	802816	804750	SMC3_A5_24hpi_peak_681	9.809	258.818
Pf3D7_07_v3	805190	805625	SMC3_A5_24hpi_peak_682	7.17401	99.1786
Pf3D7_07_v3	806023	806579	SMC3_A5_24hpi_peak_683	8.83341	95.8476
Pf3D7_07_v3	807142	809048	SMC3_A5_24hpi_peak_684	10.9986	179.934
Pf3D7_07_v3	812261	818734	SMC3_A5_24hpi_peak_685	18.6874	709.189
Pf3D7_07_v3	818944	820690	SMC3_A5_24hpi_peak_686	4.36648	58.7761
Pf3D7_07_v3	821133	821522	SMC3_A5_24hpi_peak_687	5.06605	36.5984
Pf3D7_07_v3	822398	822587	SMC3_A5_24hpi_peak_688	3.13908	16.1889
Pf3D7_07_v3	822821	823038	SMC3_A5_24hpi_peak_689	3.32576	24.3255
Pf3D7_07_v3	824568	824751	SMC3_A5_24hpi_peak_690	2.7892	9.72222
Pf3D7_07_v3	825157	825974	SMC3_A5_24hpi_peak_691	2.59332	13.4768
Pf3D7_07_v3	826297	826605	SMC3_A5_24hpi_peak_692	3.62002	17.2589
Pf3D7_07_v3	828250	828550	SMC3_A5_24hpi_peak_693	2.55449	14.8816
Pf3D7_07_v3	828855	829326	SMC3_A5_24hpi_peak_694	2.63924	16.4897
Pf3D7_07_v3	830486	830920	SMC3_A5_24hpi_peak_695	2.66713	14.7411
Pf3D7_07_v3	831078	831257	SMC3_A5_24hpi_peak_696	2.11338	7.50339
Pf3D7_07_v3	831567	831789	SMC3_A5_24hpi_peak_697	2.84019	13.3119
Pf3D7_07_v3	831984	832293	SMC3_A5_24hpi_peak_698	2.10213	9.27423
Pf3D7_07_v3	832596	832959	SMC3_A5_24hpi_peak_699	2.03376	6.82793
Pf3D7_07_v3	839376	839544	SMC3_A5_24hpi_peak_700	2.36677	8.20124
Pf3D7_07_v3	840437	840634	SMC3_A5_24hpi_peak_701	2.5763	9.9263
Pf3D7_07_v3	844467	844852	SMC3_A5_24hpi_peak_702	2.04229	9.52726
Pf3D7_07_v3	845201	845360	SMC3_A5_24hpi_peak_703	1.68023	4.68311
Pf3D7_07_v3	846213	846470	SMC3_A5_24hpi_peak_704	1.72428	5.09328
Pf3D7_07_v3	847310	847603	SMC3_A5_24hpi_peak_705	1.79404	5.85685
Pf3D7_07_v3	848463	848617	SMC3_A5_24hpi_peak_706	2.07727	6.1892
Pf3D7_07_v3	855388	855597	SMC3_A5_24hpi_peak_707	1.55335	3.33039
Pf3D7_07_v3	858859	859116	SMC3_A5_24hpi_peak_708	1.70257	4.80748
Pf3D7_07_v3	873605	873773	SMC3_A5_24hpi_peak_709	2.06279	8.43887
Pf3D7_07_v3	876989	877247	SMC3_A5_24hpi_peak_710	1.93685	6.28331
Pf3D7_07_v3	884043	884246	SMC3_A5_24hpi_peak_711	1.50351	3.13005
Pf3D7_07_v3	893791	893985	SMC3_A5_24hpi_peak_712	1.74773	5.16623
Pf3D7_07_v3	902099	902260	SMC3_A5_24hpi_peak_713	2.18594	8.56765
Pf3D7_07_v3	913662	913861	SMC3_A5_24hpi_peak_714	1.90062	5.93586
Pf3D7_07_v3	914478	914659	SMC3_A5_24hpi_peak_715	2.21383	8.12659
Pf3D7_07_v3	920682	920840	SMC3_A5_24hpi_peak_716	2.4217	8.01036
Pf3D7_07_v3	946590	946813	SMC3_A5_24hpi_peak_717	1.82282	6.17
Pf3D7_07_v3	955296	955530	SMC3_A5_24hpi_peak_718	2.1555	9.46527
Pf3D7_07_v3	964144	964345	SMC3_A5_24hpi_peak_719	1.58171	3.94566
Pf3D7_07_v3	968270	968443	SMC3_A5_24hpi_peak_720	2.03903	5.58728
Pf3D7_07_v3	972788	972974	SMC3_A5_24hpi_peak_721	1.57085	2.95399
Pf3D7_07_v3	977628	978309	SMC3_A5_24hpi_peak_722	1.86594	6.544
Pf3D7_07_v3	1057655	1057826	SMC3_A5_24hpi_peak_723	2.02478	7.29902
Pf3D7_07_v3	1085786	1085956	SMC3_A5_24hpi_peak_724	3.3233	14.3926
Pf3D7_07_v3	1089120	1089289	SMC3_A5_24hpi_peak_725	2.61116	8.32036
Pf3D7_07_v3	1092449	1092677	SMC3_A5_24hpi_peak_726	1.98744	6.14946
Pf3D7_07_v3	1093626	1093991	SMC3_A5_24hpi_peak_727	2.41481	11.9085
Pf3D7_07_v3	1095585	1095773	SMC3_A5_24hpi_peak_728	2.1964	8.97293
Pf3D7_07_v3	1102387	1102761	SMC3_A5_24hpi_peak_729	2.46634	12.9097
Pf3D7_07_v3	1107717	1107941	SMC3_A5_24hpi_peak_730	2.99386	21.3846
Pf3D7_07_v3	1128358	1128567	SMC3_A5_24hpi_peak_731	1.68975	4.49321
Pf3D7_07_v3	1146962	1147145	SMC3_A5_24hpi_peak_732	1.89851	5.996
Pf3D7_07_v3	1202100	1202272	SMC3_A5_24hpi_peak_733	1.74551	4.85278
Pf3D7_07_v3	1222410	1222685	SMC3_A5_24hpi_peak_734	1.53717	3.40832
Pf3D7_07_v3	1224857	1225085	SMC3_A5_24hpi_peak_735	2.10044	7.50616
Pf3D7_07_v3	1239109	1239294	SMC3_A5_24hpi_peak_736	1.55774	3.32056
Pf3D7_07_v3	1271879	1272048	SMC3_A5_24hpi_peak_737	1.58645	3.77094
Pf3D7_07_v3	1386345	1386512	SMC3_A5_24hpi_peak_738	2.08997	7.81384
Pf3D7_07_v3	1397062	1397300	SMC3_A5_24hpi_peak_739	1.5521	3.1252
Pf3D7_07_v3	1419871	1420066	SMC3_A5_24hpi_peak_740	2.41081	12.0032
Pf3D7_08_v3	24476	24719	SMC3_A5_24hpi_peak_741	1.66318	3.99131
Pf3D7_08_v3	36633	36825	SMC3_A5_24hpi_peak_742	2.11566	8.41251
Pf3D7_08_v3	40948	41157	SMC3_A5_24hpi_peak_743	1.79849	5.83029
Pf3D7_08_v3	44319	44496	SMC3_A5_24hpi_peak_744	1.58207	3.61206
Pf3D7_08_v3	45769	45995	SMC3_A5_24hpi_peak_745	1.62286	3.7175
Pf3D7_08_v3	46264	46517	SMC3_A5_24hpi_peak_746	1.57453	3.55859
Pf3D7_08_v3	48325	48539	SMC3_A5_24hpi_peak_747	1.91616	5.19387
Pf3D7_08_v3	52862	53151	SMC3_A5_24hpi_peak_748	2.27048	9.92072
Pf3D7_08_v3	56559	56732	SMC3_A5_24hpi_peak_749	1.61145	3.86665
Pf3D7_08_v3	56886	57051	SMC3_A5_24hpi_peak_750	1.56036	3.17759
Pf3D7_08_v3	92842	93254	SMC3_A5_24hpi_peak_751	2.00066	5.97845
Pf3D7_08_v3	94488	94738	SMC3_A5_24hpi_peak_752	2.06886	8.58647
Pf3D7_08_v3	96268	96623	SMC3_A5_24hpi_peak_753	2.79726	16.4089
Pf3D7_08_v3	134731	134995	SMC3_A5_24hpi_peak_754	1.81768	5.25684
Pf3D7_08_v3	136993	137234	SMC3_A5_24hpi_peak_755	1.72958	5.25102
Pf3D7_08_v3	148811	149055	SMC3_A5_24hpi_peak_756	1.63153	4.20147
Pf3D7_08_v3	149903	150217	SMC3_A5_24hpi_peak_757	2.3572	11.2697
Pf3D7_08_v3	154423	154582	SMC3_A5_24hpi_peak_758	1.58283	3.74408
Pf3D7_08_v3	169572	169847	SMC3_A5_24hpi_peak_759	1.92965	6.9398
Pf3D7_08_v3	171944	172136	SMC3_A5_24hpi_peak_760	2.17015	7.70799
Pf3D7_08_v3	181976	182134	SMC3_A5_24hpi_peak_761	1.90846	6.83676
Pf3D7_08_v3	192449	192630	SMC3_A5_24hpi_peak_762	1.66164	4.18272
Pf3D7_08_v3	214863	215492	SMC3_A5_24hpi_peak_763	1.59434	4.21836
Pf3D7_08_v3	231333	231778	SMC3_A5_24hpi_peak_764	2.11219	9.27023
Pf3D7_08_v3	232356	232740	SMC3_A5_24hpi_peak_765	1.71949	5.27887
Pf3D7_08_v3	244110	244368	SMC3_A5_24hpi_peak_766	1.75581	6.01034
Pf3D7_08_v3	251100	251320	SMC3_A5_24hpi_peak_767	2.21746	9.58398
Pf3D7_08_v3	254242	254669	SMC3_A5_24hpi_peak_768	1.79442	4.70016
Pf3D7_08_v3	255207	255602	SMC3_A5_24hpi_peak_769	1.70376	5.30743
Pf3D7_08_v3	258096	258526	SMC3_A5_24hpi_peak_770	2.08144	8.22341
Pf3D7_08_v3	263846	264127	SMC3_A5_24hpi_peak_771	1.58283	3.74408
Pf3D7_08_v3	264443	264779	SMC3_A5_24hpi_peak_772	2.49658	13.8848
Pf3D7_08_v3	265397	265875	SMC3_A5_24hpi_peak_773	2.1681	10.5183
Pf3D7_08_v3	267216	267542	SMC3_A5_24hpi_peak_774	2.31777	10.9199
Pf3D7_08_v3	267763	268438	SMC3_A5_24hpi_peak_775	2.3395	12.953
Pf3D7_08_v3	269074	270675	SMC3_A5_24hpi_peak_776	4.49163	50.7808
Pf3D7_08_v3	273205	273636	SMC3_A5_24hpi_peak_777	2.26555	8.61137
Pf3D7_08_v3	274225	274503	SMC3_A5_24hpi_peak_778	2.79718	12.1547
Pf3D7_08_v3	275515	276112	SMC3_A5_24hpi_peak_779	1.96206	7.13198
Pf3D7_08_v3	276814	277369	SMC3_A5_24hpi_peak_780	1.98086	7.87918
Pf3D7_08_v3	278479	278973	SMC3_A5_24hpi_peak_781	2.82046	22.2916
Pf3D7_08_v3	279736	280267	SMC3_A5_24hpi_peak_782	2.41253	12.4102
Pf3D7_08_v3	280859	281109	SMC3_A5_24hpi_peak_783	2.51098	16.4131
Pf3D7_08_v3	281359	281517	SMC3_A5_24hpi_peak_784	2.13641	5.01555
Pf3D7_08_v3	286944	288590	SMC3_A5_24hpi_peak_785	2.51326	17.8444
Pf3D7_08_v3	289275	289755	SMC3_A5_24hpi_peak_786	4.17047	32.2895
Pf3D7_08_v3	290856	291232	SMC3_A5_24hpi_peak_787	6.69862	112.689
Pf3D7_08_v3	291962	292170	SMC3_A5_24hpi_peak_788	5.8057	54.4694
Pf3D7_08_v3	293115	296933	SMC3_A5_24hpi_peak_789	13.9441	417.345
Pf3D7_08_v3	297390	297725	SMC3_A5_24hpi_peak_790	13.5899	174.57
Pf3D7_08_v3	298289	298834	SMC3_A5_24hpi_peak_791	7.53285	73.8865
Pf3D7_08_v3	302122	304776	SMC3_A5_24hpi_peak_792	19.5277	588.956
Pf3D7_08_v3	305312	307292	SMC3_A5_24hpi_peak_793	5.02365	74.9293
Pf3D7_08_v3	307450	308107	SMC3_A5_24hpi_peak_794	2.54628	11.9103
Pf3D7_08_v3	308318	308526	SMC3_A5_24hpi_peak_795	4.42011	26.6064
Pf3D7_08_v3	309009	309223	SMC3_A5_24hpi_peak_796	2.90789	10.7017
Pf3D7_08_v3	312004	313024	SMC3_A5_24hpi_peak_797	3.65564	35.6666
Pf3D7_08_v3	314436	314900	SMC3_A5_24hpi_peak_798	2.7147	22.1011
Pf3D7_08_v3	315055	315519	SMC3_A5_24hpi_peak_799	2.13333	9.46622
Pf3D7_08_v3	317087	317320	SMC3_A5_24hpi_peak_800	1.59743	3.85244
Pf3D7_08_v3	318461	318687	SMC3_A5_24hpi_peak_801	2.07476	6.64996
Pf3D7_08_v3	324944	325099	SMC3_A5_24hpi_peak_802	2.13507	5.52261
Pf3D7_08_v3	327024	327492	SMC3_A5_24hpi_peak_803	1.93433	6.66197
Pf3D7_08_v3	336359	336637	SMC3_A5_24hpi_peak_804	1.87584	6.11886
Pf3D7_08_v3	338787	339271	SMC3_A5_24hpi_peak_805	1.7265	5.62308
Pf3D7_08_v3	340220	340451	SMC3_A5_24hpi_peak_806	1.73167	5.09601
Pf3D7_08_v3	355547	355700	SMC3_A5_24hpi_peak_807	1.86074	6.28487
Pf3D7_08_v3	359498	360000	SMC3_A5_24hpi_peak_808	2.11794	9.62051
Pf3D7_08_v3	361282	361591	SMC3_A5_24hpi_peak_809	1.97096	6.5389
Pf3D7_08_v3	382573	382885	SMC3_A5_24hpi_peak_810	2.31482	9.2079
Pf3D7_08_v3	397315	397493	SMC3_A5_24hpi_peak_811	1.7618	4.42364
Pf3D7_08_v3	431158	431401	SMC3_A5_24hpi_peak_812	2.12248	9.16664
Pf3D7_08_v3	432815	433053	SMC3_A5_24hpi_peak_813	1.91116	6.93669
Pf3D7_08_v3	434268	434423	SMC3_A5_24hpi_peak_814	1.89507	7.0966
Pf3D7_08_v3	441368	441531	SMC3_A5_24hpi_peak_815	1.70657	4.83923
Pf3D7_08_v3	442761	442963	SMC3_A5_24hpi_peak_816	2.02714	8.12229
Pf3D7_08_v3	443520	443909	SMC3_A5_24hpi_peak_817	1.75463	4.92061
Pf3D7_08_v3	445211	445725	SMC3_A5_24hpi_peak_818	1.90274	5.11079
Pf3D7_08_v3	451180	451580	SMC3_A5_24hpi_peak_819	1.55486	3.77326
Pf3D7_08_v3	454184	454353	SMC3_A5_24hpi_peak_820	1.67775	4.71512
Pf3D7_08_v3	462209	462364	SMC3_A5_24hpi_peak_821	1.9662	7.00099
Pf3D7_08_v3	463946	464291	SMC3_A5_24hpi_peak_822	2.00262	5.99119
Pf3D7_08_v3	589888	590218	SMC3_A5_24hpi_peak_823	3.12186	14.4518
Pf3D7_08_v3	612620	612873	SMC3_A5_24hpi_peak_824	1.79909	4.86148
Pf3D7_08_v3	620637	620840	SMC3_A5_24hpi_peak_825	2.25108	7.5942
Pf3D7_08_v3	635576	635747	SMC3_A5_24hpi_peak_826	2.32069	6.93991
Pf3D7_08_v3	704305	704566	SMC3_A5_24hpi_peak_827	1.49835	2.92411
Pf3D7_08_v3	721908	722113	SMC3_A5_24hpi_peak_828	1.65315	3.22324
Pf3D7_08_v3	769114	769356	SMC3_A5_24hpi_peak_829	1.91673	6.59803
Pf3D7_08_v3	816934	817124	SMC3_A5_24hpi_peak_830	1.53256	2.85166
Pf3D7_08_v3	861667	861828	SMC3_A5_24hpi_peak_831	1.62836	4.27048
Pf3D7_08_v3	862178	862390	SMC3_A5_24hpi_peak_832	2.59153	13.1628
Pf3D7_08_v3	935329	935651	SMC3_A5_24hpi_peak_833	1.90765	6.67699
Pf3D7_08_v3	1008243	1008483	SMC3_A5_24hpi_peak_834	1.79831	4.98629
Pf3D7_08_v3	1022642	1022857	SMC3_A5_24hpi_peak_835	1.88751	6.13696
Pf3D7_08_v3	1034588	1034842	SMC3_A5_24hpi_peak_836	1.71286	4.27539
Pf3D7_08_v3	1040250	1040548	SMC3_A5_24hpi_peak_837	1.58124	3.47968
Pf3D7_08_v3	1169323	1169580	SMC3_A5_24hpi_peak_838	1.79318	4.95022
Pf3D7_08_v3	1174749	1175164	SMC3_A5_24hpi_peak_839	1.82357	5.23192
Pf3D7_08_v3	1206983	1207200	SMC3_A5_24hpi_peak_840	1.64835	4.38018
Pf3D7_08_v3	1221277	1221470	SMC3_A5_24hpi_peak_841	1.80054	5.45802
Pf3D7_08_v3	1260098	1260296	SMC3_A5_24hpi_peak_842	2.38169	10.8492
Pf3D7_08_v3	1273625	1273926	SMC3_A5_24hpi_peak_843	1.86276	6.4449
Pf3D7_08_v3	1284690	1284889	SMC3_A5_24hpi_peak_844	1.52764	3.04484
Pf3D7_08_v3	1285946	1286282	SMC3_A5_24hpi_peak_845	1.64116	3.74454
Pf3D7_08_v3	1296594	1296843	SMC3_A5_24hpi_peak_846	1.88901	6.29775
Pf3D7_08_v3	1367256	1367436	SMC3_A5_24hpi_peak_847	1.98119	6.78479
Pf3D7_08_v3	1374506	1374689	SMC3_A5_24hpi_peak_848	2.67051	8.77841
Pf3D7_08_v3	1414958	1415193	SMC3_A5_24hpi_peak_849	1.92892	6.46077
Pf3D7_08_v3	1417925	1418479	SMC3_A5_24hpi_peak_850	1.99151	7.54913
Pf3D7_08_v3	1421054	1421242	SMC3_A5_24hpi_peak_851	2.06559	5.83403
Pf3D7_08_v3	1439538	1439699	SMC3_A5_24hpi_peak_852	1.83622	5.04574
Pf3D7_08_v3	1440752	1441056	SMC3_A5_24hpi_peak_853	1.86015	4.99107
Pf3D7_08_v3	1441555	1441836	SMC3_A5_24hpi_peak_854	1.93433	6.66197
Pf3D7_08_v3	1442568	1442736	SMC3_A5_24hpi_peak_855	1.81261	5.22005
Pf3D7_08_v3	1443312	1443511	SMC3_A5_24hpi_peak_856	1.60024	3.25453
Pf3D7_09_v3	20027	20250	SMC3_A5_24hpi_peak_857	2.02166	7.09643
Pf3D7_09_v3	22461	22918	SMC3_A5_24hpi_peak_858	2.04425	7.17867
Pf3D7_09_v3	25086	25466	SMC3_A5_24hpi_peak_859	1.96464	5.494
Pf3D7_09_v3	33683	33950	SMC3_A5_24hpi_peak_860	1.64843	3.64447
Pf3D7_09_v3	68298	68475	SMC3_A5_24hpi_peak_861	2.15716	8.96344
Pf3D7_09_v3	113750	113967	SMC3_A5_24hpi_peak_862	2.07666	6.8533
Pf3D7_09_v3	121769	121926	SMC3_A5_24hpi_peak_863	1.56303	3.7182
Pf3D7_09_v3	164057	164253	SMC3_A5_24hpi_peak_864	1.81391	6.15907
Pf3D7_09_v3	176915	177160	SMC3_A5_24hpi_peak_865	1.93701	7.39973
Pf3D7_09_v3	181591	181794	SMC3_A5_24hpi_peak_866	1.93672	5.64226
Pf3D7_09_v3	242142	242307	SMC3_A5_24hpi_peak_867	1.99579	7.84358
Pf3D7_09_v3	252428	252612	SMC3_A5_24hpi_peak_868	1.68844	4.43029
Pf3D7_09_v3	256526	256701	SMC3_A5_24hpi_peak_869	2.08586	8.06909
Pf3D7_09_v3	269305	269568	SMC3_A5_24hpi_peak_870	2.082	6.69842
Pf3D7_09_v3	271045	271283	SMC3_A5_24hpi_peak_871	2.43088	12.8456
Pf3D7_09_v3	371350	371507	SMC3_A5_24hpi_peak_872	1.77832	4.21468
Pf3D7_09_v3	431554	431934	SMC3_A5_24hpi_peak_873	2.25433	9.55707
Pf3D7_09_v3	504420	504636	SMC3_A5_24hpi_peak_874	2.44942	9.11605
Pf3D7_09_v3	684769	684973	SMC3_A5_24hpi_peak_875	1.69235	4.08301
Pf3D7_09_v3	738417	738595	SMC3_A5_24hpi_peak_876	1.55714	3.35627
Pf3D7_09_v3	780470	780659	SMC3_A5_24hpi_peak_877	1.81768	5.25684
Pf3D7_09_v3	791272	791437	SMC3_A5_24hpi_peak_878	3.14252	14.7873
Pf3D7_09_v3	798519	798688	SMC3_A5_24hpi_peak_879	2.01005	7.88299
Pf3D7_09_v3	827766	828006	SMC3_A5_24hpi_peak_880	1.71235	4.49541
Pf3D7_09_v3	853691	853917	SMC3_A5_24hpi_peak_881	1.59982	4.04555
Pf3D7_09_v3	888565	888814	SMC3_A5_24hpi_peak_882	2.03207	7.08635
Pf3D7_09_v3	949095	949438	SMC3_A5_24hpi_peak_883	1.75297	5.38742
Pf3D7_09_v3	963287	963550	SMC3_A5_24hpi_peak_884	1.60938	4.38881
Pf3D7_09_v3	996610	997018	SMC3_A5_24hpi_peak_885	2.52875	10.0544
Pf3D7_09_v3	1022128	1022505	SMC3_A5_24hpi_peak_886	1.80891	6.24655
Pf3D7_09_v3	1027389	1027601	SMC3_A5_24hpi_peak_887	1.96925	5.85774
Pf3D7_09_v3	1072169	1072394	SMC3_A5_24hpi_peak_888	1.6568	3.89773
Pf3D7_09_v3	1087522	1087712	SMC3_A5_24hpi_peak_889	2.13335	9.36575
Pf3D7_09_v3	1091331	1091500	SMC3_A5_24hpi_peak_890	2.04083	7.88073
Pf3D7_09_v3	1110574	1110804	SMC3_A5_24hpi_peak_891	2.01429	7.56836
Pf3D7_09_v3	1127012	1127267	SMC3_A5_24hpi_peak_892	1.65249	4.31409
Pf3D7_09_v3	1128928	1129150	SMC3_A5_24hpi_peak_893	1.99833	6.91687
Pf3D7_09_v3	1129627	1129904	SMC3_A5_24hpi_peak_894	1.86706	5.25331
Pf3D7_09_v3	1135535	1135734	SMC3_A5_24hpi_peak_895	4.56953	27.5437
Pf3D7_09_v3	1179769	1180049	SMC3_A5_24hpi_peak_896	1.79092	5.51103
Pf3D7_09_v3	1182674	1183178	SMC3_A5_24hpi_peak_897	2.90397	19.5361
Pf3D7_09_v3	1183438	1183690	SMC3_A5_24hpi_peak_898	2.19214	10.2239
Pf3D7_09_v3	1189658	1190071	SMC3_A5_24hpi_peak_899	2.25364	8.75347
Pf3D7_09_v3	1200713	1200928	SMC3_A5_24hpi_peak_900	3.23609	16.8738
Pf3D7_09_v3	1201856	1202322	SMC3_A5_24hpi_peak_901	4.56763	47.8194
Pf3D7_09_v3	1203938	1204174	SMC3_A5_24hpi_peak_902	1.65039	4.3471
Pf3D7_09_v3	1204511	1204731	SMC3_A5_24hpi_peak_903	2.17002	11.2684
Pf3D7_09_v3	1206486	1206922	SMC3_A5_24hpi_peak_904	1.71167	5.43286
Pf3D7_09_v3	1208916	1209096	SMC3_A5_24hpi_peak_905	2.15867	8.56159
Pf3D7_09_v3	1209369	1209904	SMC3_A5_24hpi_peak_906	2.3234	12.1802
Pf3D7_09_v3	1210914	1211080	SMC3_A5_24hpi_peak_907	2.51823	9.13005
Pf3D7_09_v3	1211241	1211454	SMC3_A5_24hpi_peak_908	9.50895	122.023
Pf3D7_09_v3	1212024	1212185	SMC3_A5_24hpi_peak_909	2.46388	7.84013
Pf3D7_09_v3	1212450	1212652	SMC3_A5_24hpi_peak_910	1.72311	4.68657
Pf3D7_09_v3	1214272	1214992	SMC3_A5_24hpi_peak_911	2.45726	13.0959
Pf3D7_09_v3	1222699	1223060	SMC3_A5_24hpi_peak_912	2.16281	7.65601
Pf3D7_09_v3	1225541	1225704	SMC3_A5_24hpi_peak_913	2.82456	10.428
Pf3D7_09_v3	1226060	1226273	SMC3_A5_24hpi_peak_914	1.70221	4.36787
Pf3D7_09_v3	1227084	1227411	SMC3_A5_24hpi_peak_915	2.38792	11.413
Pf3D7_09_v3	1227570	1228495	SMC3_A5_24hpi_peak_916	2.95175	23.8965
Pf3D7_09_v3	1228714	1229178	SMC3_A5_24hpi_peak_917	2.1982	7.90639
Pf3D7_09_v3	1230628	1230990	SMC3_A5_24hpi_peak_918	3.00337	20.1554
Pf3D7_09_v3	1231469	1232244	SMC3_A5_24hpi_peak_919	2.67372	16.8458
Pf3D7_09_v3	1232461	1232765	SMC3_A5_24hpi_peak_920	2.72905	13.6631
Pf3D7_09_v3	1232961	1233437	SMC3_A5_24hpi_peak_921	3.51298	34.8719
Pf3D7_09_v3	1233660	1233922	SMC3_A5_24hpi_peak_922	2.98464	18.2789
Pf3D7_09_v3	1234117	1234922	SMC3_A5_24hpi_peak_923	4.01498	40.7096
Pf3D7_09_v3	1235123	1240021	SMC3_A5_24hpi_peak_924	10.6164	276.656
Pf3D7_09_v3	1240442	1241851	SMC3_A5_24hpi_peak_925	15.4296	211.427
Pf3D7_09_v3	1244737	1246506	SMC3_A5_24hpi_peak_926	17.4314	465.744
Pf3D7_09_v3	1246755	1247988	SMC3_A5_24hpi_peak_927	14.2557	270.084
Pf3D7_09_v3	1248190	1248351	SMC3_A5_24hpi_peak_928	6.82463	57.2806
Pf3D7_09_v3	1248694	1251597	SMC3_A5_24hpi_peak_929	8.71998	176.812
Pf3D7_09_v3	1254812	1255188	SMC3_A5_24hpi_peak_930	3.2904	23.547
Pf3D7_09_v3	1255638	1256172	SMC3_A5_24hpi_peak_931	3.11121	24.401
Pf3D7_09_v3	1256485	1257211	SMC3_A5_24hpi_peak_932	2.89738	17.134
Pf3D7_09_v3	1259037	1259235	SMC3_A5_24hpi_peak_933	1.98147	5.00021
Pf3D7_09_v3	1260278	1260660	SMC3_A5_24hpi_peak_934	6.05315	46.3893
Pf3D7_09_v3	1261318	1261842	SMC3_A5_24hpi_peak_935	1.83726	6.50128
Pf3D7_09_v3	1263837	1264028	SMC3_A5_24hpi_peak_936	1.66841	4.18056
Pf3D7_09_v3	1270339	1270495	SMC3_A5_24hpi_peak_937	2.42781	8.57776
Pf3D7_09_v3	1271346	1271572	SMC3_A5_24hpi_peak_938	1.98891	6.92976
Pf3D7_09_v3	1271911	1272119	SMC3_A5_24hpi_peak_939	2.21398	9.8827
Pf3D7_09_v3	1272325	1272636	SMC3_A5_24hpi_peak_940	2.60765	14.9575
Pf3D7_09_v3	1282620	1282857	SMC3_A5_24hpi_peak_941	2.53597	16.2707
Pf3D7_09_v3	1283199	1283461	SMC3_A5_24hpi_peak_942	1.91017	6.23726
Pf3D7_09_v3	1287742	1287943	SMC3_A5_24hpi_peak_943	1.76125	4.29743
Pf3D7_09_v3	1289358	1289571	SMC3_A5_24hpi_peak_944	2.34958	10.7064
Pf3D7_09_v3	1290637	1291012	SMC3_A5_24hpi_peak_945	1.71615	4.74718
Pf3D7_09_v3	1292563	1292774	SMC3_A5_24hpi_peak_946	1.64311	4.00037
Pf3D7_09_v3	1297561	1297836	SMC3_A5_24hpi_peak_947	1.83421	4.20042
Pf3D7_09_v3	1298150	1298340	SMC3_A5_24hpi_peak_948	2.48577	8.65431
Pf3D7_09_v3	1331382	1331964	SMC3_A5_24hpi_peak_949	1.78991	5.82162
Pf3D7_09_v3	1332589	1332768	SMC3_A5_24hpi_peak_950	1.49478	2.90062
Pf3D7_09_v3	1335694	1336029	SMC3_A5_24hpi_peak_951	1.85279	6.42988
Pf3D7_09_v3	1343739	1343934	SMC3_A5_24hpi_peak_952	1.83206	6.1819
Pf3D7_09_v3	1348023	1348238	SMC3_A5_24hpi_peak_953	2.03376	6.82793
Pf3D7_09_v3	1349864	1350290	SMC3_A5_24hpi_peak_954	1.78211	5.4406
Pf3D7_09_v3	1364345	1364742	SMC3_A5_24hpi_peak_955	2.28774	11.2389
Pf3D7_09_v3	1420782	1420939	SMC3_A5_24hpi_peak_956	1.4842	2.83104
Pf3D7_09_v3	1481514	1481758	SMC3_A5_24hpi_peak_957	1.58635	3.47168
Pf3D7_09_v3	1498335	1498596	SMC3_A5_24hpi_peak_958	1.5043	2.82506
Pf3D7_09_v3	1503073	1503414	SMC3_A5_24hpi_peak_959	2.13368	8.1579
Pf3D7_10_v3	30759	30937	SMC3_A5_24hpi_peak_960	1.86535	5.81967
Pf3D7_10_v3	38630	38803	SMC3_A5_24hpi_peak_961	2.64034	12.9578
Pf3D7_10_v3	41942	42174	SMC3_A5_24hpi_peak_962	1.98783	7.34738
Pf3D7_10_v3	45315	45469	SMC3_A5_24hpi_peak_963	2.40919	10.6857
Pf3D7_10_v3	48198	48771	SMC3_A5_24hpi_peak_964	2.1936	8.52003
Pf3D7_10_v3	172929	173301	SMC3_A5_24hpi_peak_965	1.74444	5.2579
Pf3D7_10_v3	208703	208965	SMC3_A5_24hpi_peak_966	2.00851	7.78211
Pf3D7_10_v3	223154	223314	SMC3_A5_24hpi_peak_967	1.73313	4.47086
Pf3D7_10_v3	299342	299497	SMC3_A5_24hpi_peak_968	1.77809	4.59237
Pf3D7_10_v3	304155	304336	SMC3_A5_24hpi_peak_969	1.67116	4.55942
Pf3D7_10_v3	323909	324170	SMC3_A5_24hpi_peak_970	1.78229	5.31597
Pf3D7_10_v3	343699	344146	SMC3_A5_24hpi_peak_971	2.34449	10.0457
Pf3D7_10_v3	344511	344800	SMC3_A5_24hpi_peak_972	2.16508	7.25286
Pf3D7_10_v3	382067	382285	SMC3_A5_24hpi_peak_973	1.65924	4.21545
Pf3D7_10_v3	470134	470307	SMC3_A5_24hpi_peak_974	3.73871	18.4551
Pf3D7_10_v3	478818	478991	SMC3_A5_24hpi_peak_975	1.88895	6.29729
Pf3D7_10_v3	553906	554096	SMC3_A5_24hpi_peak_976	1.86773	4.23581
Pf3D7_10_v3	570554	570931	SMC3_A5_24hpi_peak_977	2.06984	7.7493
Pf3D7_10_v3	574832	575021	SMC3_A5_24hpi_peak_978	1.69816	4.5562
Pf3D7_10_v3	583554	583715	SMC3_A5_24hpi_peak_979	1.56161	3.34667
Pf3D7_10_v3	583957	584240	SMC3_A5_24hpi_peak_980	1.88223	6.61178
Pf3D7_10_v3	584590	584917	SMC3_A5_24hpi_peak_981	2.25736	12.2035
Pf3D7_10_v3	585380	585729	SMC3_A5_24hpi_peak_982	1.63411	4.26869
Pf3D7_10_v3	586018	586381	SMC3_A5_24hpi_peak_983	1.70271	5.02649
Pf3D7_10_v3	619107	619295	SMC3_A5_24hpi_peak_984	1.7228	4.96796
Pf3D7_10_v3	628160	628427	SMC3_A5_24hpi_peak_985	1.60904	3.80425
Pf3D7_10_v3	725709	726108	SMC3_A5_24hpi_peak_986	1.98665	7.42253
Pf3D7_10_v3	738760	738971	SMC3_A5_24hpi_peak_987	1.57389	3.22198
Pf3D7_10_v3	763629	763835	SMC3_A5_24hpi_peak_988	1.66335	4.24562
Pf3D7_10_v3	766254	766438	SMC3_A5_24hpi_peak_989	2.00917	6.38579
Pf3D7_10_v3	788779	788967	SMC3_A5_24hpi_peak_990	1.87001	4.9081
Pf3D7_10_v3	802907	803060	SMC3_A5_24hpi_peak_991	1.61459	4.47813
Pf3D7_10_v3	832467	832777	SMC3_A5_24hpi_peak_992	1.64619	4.50887
Pf3D7_10_v3	843142	843384	SMC3_A5_24hpi_peak_993	2.79922	17.1068
Pf3D7_10_v3	849162	849502	SMC3_A5_24hpi_peak_994	1.87092	6.07992
Pf3D7_10_v3	849773	850031	SMC3_A5_24hpi_peak_995	2.44284	12.1572
Pf3D7_10_v3	867896	868149	SMC3_A5_24hpi_peak_996	1.71027	4.36923
Pf3D7_10_v3	871121	871867	SMC3_A5_24hpi_peak_997	3.06298	24.2532
Pf3D7_10_v3	873236	873436	SMC3_A5_24hpi_peak_998	2.83245	10.8201
Pf3D7_10_v3	883416	883618	SMC3_A5_24hpi_peak_999	1.89316	5.95589
Pf3D7_10_v3	886796	887065	SMC3_A5_24hpi_peak_1000	1.85545	5.17516
Pf3D7_10_v3	888580	888800	SMC3_A5_24hpi_peak_1001	1.70657	4.83923
Pf3D7_10_v3	892653	892806	SMC3_A5_24hpi_peak_1002	1.51585	2.86129
Pf3D7_10_v3	900233	900460	SMC3_A5_24hpi_peak_1003	1.52363	3.34597
Pf3D7_10_v3	905792	905955	SMC3_A5_24hpi_peak_1004	1.97528	7.5774
Pf3D7_10_v3	907815	908232	SMC3_A5_24hpi_peak_1005	1.83567	6.62383
Pf3D7_10_v3	909494	909863	SMC3_A5_24hpi_peak_1006	1.95004	6.3822
Pf3D7_10_v3	919786	920137	SMC3_A5_24hpi_peak_1007	2.23318	8.48896
Pf3D7_10_v3	921101	921354	SMC3_A5_24hpi_peak_1008	2.52933	12.7763
Pf3D7_10_v3	921533	921820	SMC3_A5_24hpi_peak_1009	2.21868	9.48441
Pf3D7_10_v3	922070	922436	SMC3_A5_24hpi_peak_1010	2.42996	14.1582
Pf3D7_10_v3	922670	923123	SMC3_A5_24hpi_peak_1011	2.50639	12.0157
Pf3D7_10_v3	923704	924174	SMC3_A5_24hpi_peak_1012	3.62175	33.781
Pf3D7_10_v3	925260	926223	SMC3_A5_24hpi_peak_1013	6.02124	69.6234
Pf3D7_10_v3	927129	927781	SMC3_A5_24hpi_peak_1014	2.63034	15.4804
Pf3D7_10_v3	928113	928571	SMC3_A5_24hpi_peak_1015	3.42011	27.0639
Pf3D7_10_v3	928743	929039	SMC3_A5_24hpi_peak_1016	4.36241	28.6939
Pf3D7_10_v3	930002	930839	SMC3_A5_24hpi_peak_1017	4.32369	27.2062
Pf3D7_10_v3	931216	931487	SMC3_A5_24hpi_peak_1018	5.81577	43.1778
Pf3D7_10_v3	932575	933397	SMC3_A5_24hpi_peak_1019	10.4894	227.455
Pf3D7_10_v3	933625	934545	SMC3_A5_24hpi_peak_1020	12.3145	275.609
Pf3D7_10_v3	934737	935339	SMC3_A5_24hpi_peak_1021	15.6099	219.82
Pf3D7_10_v3	935583	936357	SMC3_A5_24hpi_peak_1022	10.0829	120.071
Pf3D7_10_v3	937142	937784	SMC3_A5_24hpi_peak_1023	12.397	186.414
Pf3D7_10_v3	938006	939414	SMC3_A5_24hpi_peak_1024	17.8127	378.278
Pf3D7_10_v3	939797	941475	SMC3_A5_24hpi_peak_1025	11.5485	328.611
Pf3D7_10_v3	942099	942457	SMC3_A5_24hpi_peak_1026	5.50508	43.0397
Pf3D7_10_v3	944382	946103	SMC3_A5_24hpi_peak_1027	4.65606	69.4436
Pf3D7_10_v3	946462	946625	SMC3_A5_24hpi_peak_1028	2.48703	7.6854
Pf3D7_10_v3	948472	948716	SMC3_A5_24hpi_peak_1029	3.1472	16.0426
Pf3D7_10_v3	948894	949067	SMC3_A5_24hpi_peak_1030	2.02577	6.68031
Pf3D7_10_v3	949272	949827	SMC3_A5_24hpi_peak_1031	2.0928	8.31907
Pf3D7_10_v3	950251	950807	SMC3_A5_24hpi_peak_1032	2.13742	11.2199
Pf3D7_10_v3	951804	952056	SMC3_A5_24hpi_peak_1033	1.86402	6.38404
Pf3D7_10_v3	952336	952584	SMC3_A5_24hpi_peak_1034	2.4723	13.7847
Pf3D7_10_v3	953544	953704	SMC3_A5_24hpi_peak_1035	2.94406	13.6706
Pf3D7_10_v3	956154	956597	SMC3_A5_24hpi_peak_1036	1.88219	6.97922
Pf3D7_10_v3	957768	958307	SMC3_A5_24hpi_peak_1037	2.62669	19.4051
Pf3D7_10_v3	963501	963687	SMC3_A5_24hpi_peak_1038	1.59968	4.43722
Pf3D7_10_v3	964816	965625	SMC3_A5_24hpi_peak_1039	1.71703	4.81
Pf3D7_10_v3	966492	966687	SMC3_A5_24hpi_peak_1040	2.01336	7.20868
Pf3D7_10_v3	967047	968108	SMC3_A5_24hpi_peak_1041	1.80653	5.9636
Pf3D7_10_v3	970679	970904	SMC3_A5_24hpi_peak_1042	2.20084	9.22546
Pf3D7_10_v3	971783	972163	SMC3_A5_24hpi_peak_1043	1.59454	3.52659
Pf3D7_10_v3	973153	973575	SMC3_A5_24hpi_peak_1044	2.13825	10.0176
Pf3D7_10_v3	974077	974314	SMC3_A5_24hpi_peak_1045	2.08245	9.18434
Pf3D7_10_v3	974469	974817	SMC3_A5_24hpi_peak_1046	2.62446	15.8799
Pf3D7_10_v3	980437	980610	SMC3_A5_24hpi_peak_1047	1.57633	3.48803
Pf3D7_10_v3	986969	987246	SMC3_A5_24hpi_peak_1048	2.17252	6.243
Pf3D7_10_v3	994753	994927	SMC3_A5_24hpi_peak_1049	1.71669	4.24491
Pf3D7_10_v3	995884	996305	SMC3_A5_24hpi_peak_1050	1.99524	8.2674
Pf3D7_10_v3	998161	998363	SMC3_A5_24hpi_peak_1051	1.86276	6.4449
Pf3D7_10_v3	1004648	1005076	SMC3_A5_24hpi_peak_1052	1.92764	7.15841
Pf3D7_10_v3	1017250	1017413	SMC3_A5_24hpi_peak_1053	2.02444	6.93915
Pf3D7_10_v3	1018512	1018798	SMC3_A5_24hpi_peak_1054	1.92126	6.47896
Pf3D7_10_v3	1019013	1019218	SMC3_A5_24hpi_peak_1055	2.92857	15.2147
Pf3D7_10_v3	1021409	1021586	SMC3_A5_24hpi_peak_1056	1.78195	5.56512
Pf3D7_10_v3	1026189	1026397	SMC3_A5_24hpi_peak_1057	2.06151	6.09219
Pf3D7_10_v3	1035337	1035505	SMC3_A5_24hpi_peak_1058	1.80472	5.55606
Pf3D7_10_v3	1044866	1045041	SMC3_A5_24hpi_peak_1059	2.09781	6.99936
Pf3D7_10_v3	1060482	1060652	SMC3_A5_24hpi_peak_1060	1.90545	5.0506
Pf3D7_10_v3	1062392	1062561	SMC3_A5_24hpi_peak_1061	1.77362	5.74464
Pf3D7_10_v3	1068714	1068882	SMC3_A5_24hpi_peak_1062	1.63058	3.19871
Pf3D7_10_v3	1071547	1071771	SMC3_A5_24hpi_peak_1063	1.86276	6.4449
Pf3D7_10_v3	1082389	1082805	SMC3_A5_24hpi_peak_1064	2.39237	12.4787
Pf3D7_10_v3	1138958	1139447	SMC3_A5_24hpi_peak_1065	2.054	9.00558
Pf3D7_10_v3	1165382	1165609	SMC3_A5_24hpi_peak_1066	2.06382	7.4205
Pf3D7_10_v3	1168005	1168227	SMC3_A5_24hpi_peak_1067	1.53583	3.02249
Pf3D7_10_v3	1182268	1182447	SMC3_A5_24hpi_peak_1068	1.51689	3.22531
Pf3D7_10_v3	1189244	1189510	SMC3_A5_24hpi_peak_1069	1.94564	6.10658
Pf3D7_10_v3	1227966	1228225	SMC3_A5_24hpi_peak_1070	1.65338	4.56754
Pf3D7_10_v3	1230681	1230971	SMC3_A5_24hpi_peak_1071	2.05309	8.90489
Pf3D7_10_v3	1231528	1231865	SMC3_A5_24hpi_peak_1072	1.50291	3.05725
Pf3D7_10_v3	1257420	1257901	SMC3_A5_24hpi_peak_1073	2.01657	8.02835
Pf3D7_10_v3	1272969	1273169	SMC3_A5_24hpi_peak_1074	2.07271	6.44638
Pf3D7_10_v3	1277226	1277379	SMC3_A5_24hpi_peak_1075	1.91401	5.9573
Pf3D7_10_v3	1300171	1300357	SMC3_A5_24hpi_peak_1076	1.73925	4.63047
Pf3D7_10_v3	1346405	1346606	SMC3_A5_24hpi_peak_1077	1.64289	4.1925
Pf3D7_10_v3	1366317	1366561	SMC3_A5_24hpi_peak_1078	1.60904	3.80425
Pf3D7_10_v3	1368874	1369040	SMC3_A5_24hpi_peak_1079	1.61856	3.82647
Pf3D7_10_v3	1404339	1404683	SMC3_A5_24hpi_peak_1080	1.78164	5.81381
Pf3D7_10_v3	1407678	1407840	SMC3_A5_24hpi_peak_1081	1.71285	4.77772
Pf3D7_10_v3	1409460	1409707	SMC3_A5_24hpi_peak_1082	1.817	5.31883
Pf3D7_10_v3	1412469	1412665	SMC3_A5_24hpi_peak_1083	4.39365	27.6754
Pf3D7_10_v3	1414078	1414241	SMC3_A5_24hpi_peak_1084	1.52012	3.1045
Pf3D7_10_v3	1470596	1470796	SMC3_A5_24hpi_peak_1085	1.97828	7.51973
Pf3D7_10_v3	1521570	1521755	SMC3_A5_24hpi_peak_1086	1.53343	3.45536
Pf3D7_10_v3	1529371	1529568	SMC3_A5_24hpi_peak_1087	1.58923	3.53403
Pf3D7_10_v3	1530720	1530922	SMC3_A5_24hpi_peak_1088	2.48991	10.3509
Pf3D7_10_v3	1533451	1533872	SMC3_A5_24hpi_peak_1089	1.64299	4.0965
Pf3D7_10_v3	1534115	1534695	SMC3_A5_24hpi_peak_1090	2.29027	8.67171
Pf3D7_10_v3	1541537	1541706	SMC3_A5_24hpi_peak_1091	2.06559	5.83403
Pf3D7_10_v3	1544323	1544521	SMC3_A5_24hpi_peak_1092	1.67602	3.76582
Pf3D7_10_v3	1606594	1606770	SMC3_A5_24hpi_peak_1093	1.53764	3.33645
Pf3D7_10_v3	1610026	1610313	SMC3_A5_24hpi_peak_1094	2.06763	7.82545
Pf3D7_10_v3	1619630	1620096	SMC3_A5_24hpi_peak_1095	1.52863	5.29681
Pf3D7_10_v3	1626351	1626676	SMC3_A5_24hpi_peak_1096	1.85271	5.86499
Pf3D7_10_v3	1636300	1636502	SMC3_A5_24hpi_peak_1097	1.67934	3.73372
Pf3D7_10_v3	1644681	1644878	SMC3_A5_24hpi_peak_1098	1.39426	2.94436
Pf3D7_10_v3	1646489	1646833	SMC3_A5_24hpi_peak_1099	2.03028	12.6945
Pf3D7_10_v3	1646993	1647524	SMC3_A5_24hpi_peak_1100	1.78685	8.87391
Pf3D7_10_v3	1649790	1650027	SMC3_A5_24hpi_peak_1101	2.22336	13.9289
Pf3D7_10_v3	1652407	1652669	SMC3_A5_24hpi_peak_1102	1.85275	6.14768
Pf3D7_10_v3	1679110	1679417	SMC3_A5_24hpi_peak_1103	2.13309	10.6702
Pf3D7_11_v3	170486	170784	SMC3_A5_24hpi_peak_1104	1.61961	3.69546
Pf3D7_11_v3	198107	198380	SMC3_A5_24hpi_peak_1105	1.8556	4.89046
Pf3D7_11_v3	216956	217136	SMC3_A5_24hpi_peak_1106	1.77711	4.77446
Pf3D7_11_v3	226126	226434	SMC3_A5_24hpi_peak_1107	1.96277	6.97305
Pf3D7_11_v3	254493	254842	SMC3_A5_24hpi_peak_1108	1.93967	6.22432
Pf3D7_11_v3	301359	301679	SMC3_A5_24hpi_peak_1109	1.7178	4.59093
Pf3D7_11_v3	309036	309198	SMC3_A5_24hpi_peak_1110	1.55791	3.56022
Pf3D7_11_v3	355337	355513	SMC3_A5_24hpi_peak_1111	2.20939	7.2178
Pf3D7_11_v3	361513	361742	SMC3_A5_24hpi_peak_1112	1.72053	4.4976
Pf3D7_11_v3	368150	368821	SMC3_A5_24hpi_peak_1113	1.66572	4.9711
Pf3D7_11_v3	374435	374751	SMC3_A5_24hpi_peak_1114	1.65691	4.24826
Pf3D7_11_v3	384817	385075	SMC3_A5_24hpi_peak_1115	1.5711	3.32844
Pf3D7_11_v3	387841	388090	SMC3_A5_24hpi_peak_1116	1.76153	4.36056
Pf3D7_11_v3	449005	449168	SMC3_A5_24hpi_peak_1117	1.9261	6.36013
Pf3D7_11_v3	450283	450522	SMC3_A5_24hpi_peak_1118	1.64089	4.32171
Pf3D7_11_v3	470628	470784	SMC3_A5_24hpi_peak_1119	1.92321	6.25947
Pf3D7_11_v3	486912	487153	SMC3_A5_24hpi_peak_1120	1.83066	5.14555
Pf3D7_11_v3	506199	506418	SMC3_A5_24hpi_peak_1121	1.68466	3.60611
Pf3D7_11_v3	507231	507435	SMC3_A5_24hpi_peak_1122	1.72081	5.68344
Pf3D7_11_v3	511212	511459	SMC3_A5_24hpi_peak_1123	1.84097	5.91198
Pf3D7_11_v3	540713	540928	SMC3_A5_24hpi_peak_1124	1.63884	3.48743
Pf3D7_11_v3	570060	570217	SMC3_A5_24hpi_peak_1125	1.89264	4.74551
Pf3D7_11_v3	584432	584592	SMC3_A5_24hpi_peak_1126	1.74644	4.97829
Pf3D7_11_v3	605038	605217	SMC3_A5_24hpi_peak_1127	1.70172	4.9639
Pf3D7_11_v3	605760	605941	SMC3_A5_24hpi_peak_1128	1.63191	3.58856
Pf3D7_11_v3	664943	665163	SMC3_A5_24hpi_peak_1129	2.13754	11.0197
Pf3D7_11_v3	670778	670942	SMC3_A5_24hpi_peak_1130	1.69145	4.93265
Pf3D7_11_v3	675451	675604	SMC3_A5_24hpi_peak_1131	1.54828	3.4121
Pf3D7_11_v3	679171	679361	SMC3_A5_24hpi_peak_1132	1.67507	4.02046
Pf3D7_11_v3	681088	681353	SMC3_A5_24hpi_peak_1133	1.82879	5.26923
Pf3D7_11_v3	683834	684013	SMC3_A5_24hpi_peak_1134	2.43799	9.71164
Pf3D7_11_v3	709770	710013	SMC3_A5_24hpi_peak_1135	1.75678	4.45188
Pf3D7_11_v3	738788	739055	SMC3_A5_24hpi_peak_1136	1.81196	6.40573
Pf3D7_11_v3	756365	756711	SMC3_A5_24hpi_peak_1137	1.73058	4.62664
Pf3D7_11_v3	761867	762034	SMC3_A5_24hpi_peak_1138	3.40518	15.5348
Pf3D7_11_v3	762267	762663	SMC3_A5_24hpi_peak_1139	2.11469	10.4757
Pf3D7_11_v3	769871	770078	SMC3_A5_24hpi_peak_1140	1.53076	3.25067
Pf3D7_11_v3	785666	785885	SMC3_A5_24hpi_peak_1141	1.6828	4.4938
Pf3D7_11_v3	792236	792600	SMC3_A5_24hpi_peak_1142	1.76737	4.52167
Pf3D7_11_v3	799016	799217	SMC3_A5_24hpi_peak_1143	1.74337	4.06649
Pf3D7_11_v3	810739	811293	SMC3_A5_24hpi_peak_1144	1.80199	5.98973
Pf3D7_11_v3	813801	814192	SMC3_A5_24hpi_peak_1145	2.10976	8.36353
Pf3D7_11_v3	815596	815840	SMC3_A5_24hpi_peak_1146	1.98136	7.46217
Pf3D7_11_v3	818265	818436	SMC3_A5_24hpi_peak_1147	2.84854	10.2076
Pf3D7_11_v3	820464	822456	SMC3_A5_24hpi_peak_1148	3.81089	44.0639
Pf3D7_11_v3	823216	829434	SMC3_A5_24hpi_peak_1149	12.6248	372.933
Pf3D7_11_v3	829931	831423	SMC3_A5_24hpi_peak_1150	9.54795	146.022
Pf3D7_11_v3	834874	835614	SMC3_A5_24hpi_peak_1151	24.5343	647.703
Pf3D7_11_v3	835834	837486	SMC3_A5_24hpi_peak_1152	22.1608	881.551
Pf3D7_11_v3	837675	837964	SMC3_A5_24hpi_peak_1153	4.03543	21.5622
Pf3D7_11_v3	838362	839464	SMC3_A5_24hpi_peak_1154	10.0407	201.035
Pf3D7_11_v3	839629	839805	SMC3_A5_24hpi_peak_1155	3.64786	19.1647
Pf3D7_11_v3	839959	840133	SMC3_A5_24hpi_peak_1156	4.47603	29.4835
Pf3D7_11_v3	840694	842400	SMC3_A5_24hpi_peak_1157	3.95399	40.5459
Pf3D7_11_v3	842778	843051	SMC3_A5_24hpi_peak_1158	5.02772	34.5562
Pf3D7_11_v3	843247	843400	SMC3_A5_24hpi_peak_1159	3.38264	14.9512
Pf3D7_11_v3	844389	844546	SMC3_A5_24hpi_peak_1160	2.86129	12.9306
Pf3D7_11_v3	844740	844968	SMC3_A5_24hpi_peak_1161	2.60095	10.3836
Pf3D7_11_v3	846843	847023	SMC3_A5_24hpi_peak_1162	2.55651	12.5741
Pf3D7_11_v3	849379	849742	SMC3_A5_24hpi_peak_1163	1.86072	5.49785
Pf3D7_11_v3	850967	851329	SMC3_A5_24hpi_peak_1164	2.54026	12.4389
Pf3D7_11_v3	856632	856973	SMC3_A5_24hpi_peak_1165	1.72829	4.43749
Pf3D7_11_v3	860076	861032	SMC3_A5_24hpi_peak_1166	2.8767	18.9042
Pf3D7_11_v3	861378	861633	SMC3_A5_24hpi_peak_1167	1.89447	5.51344
Pf3D7_11_v3	862467	862766	SMC3_A5_24hpi_peak_1168	2.33951	10.7444
Pf3D7_11_v3	863332	863558	SMC3_A5_24hpi_peak_1169	2.51763	8.699
Pf3D7_11_v3	868739	868998	SMC3_A5_24hpi_peak_1170	1.91731	6.75783
Pf3D7_11_v3	875821	876476	SMC3_A5_24hpi_peak_1171	2.20505	10.7788
Pf3D7_11_v3	876831	876993	SMC3_A5_24hpi_peak_1172	1.87908	5.99755
Pf3D7_11_v3	884876	885486	SMC3_A5_24hpi_peak_1173	2.17187	9.71792
Pf3D7_11_v3	889392	889986	SMC3_A5_24hpi_peak_1174	1.86651	6.76452
Pf3D7_11_v3	890881	891592	SMC3_A5_24hpi_peak_1175	2.11885	10.2231
Pf3D7_11_v3	891892	892184	SMC3_A5_24hpi_peak_1176	2.61973	14.3135
Pf3D7_11_v3	893860	894057	SMC3_A5_24hpi_peak_1177	1.98632	6.56867
Pf3D7_11_v3	894727	894917	SMC3_A5_24hpi_peak_1178	2.07535	7.41413
Pf3D7_11_v3	932343	932579	SMC3_A5_24hpi_peak_1179	1.82704	6.20659
Pf3D7_11_v3	953735	953987	SMC3_A5_24hpi_peak_1180	1.74255	5.00744
Pf3D7_11_v3	967743	968467	SMC3_A5_24hpi_peak_1181	2.10023	8.77068
Pf3D7_11_v3	970117	970301	SMC3_A5_24hpi_peak_1182	2.28575	11.3371
Pf3D7_11_v3	991869	992103	SMC3_A5_24hpi_peak_1183	2.01181	6.22767
Pf3D7_11_v3	1037690	1037964	SMC3_A5_24hpi_peak_1184	1.97439	6.90008
Pf3D7_11_v3	1097140	1097366	SMC3_A5_24hpi_peak_1185	2.07845	7.05641
Pf3D7_11_v3	1101963	1102152	SMC3_A5_24hpi_peak_1186	1.92174	6.63883
Pf3D7_11_v3	1138906	1139066	SMC3_A5_24hpi_peak_1187	1.54369	3.49416
Pf3D7_11_v3	1148450	1148648	SMC3_A5_24hpi_peak_1188	1.70804	4.24282
Pf3D7_11_v3	1177096	1177362	SMC3_A5_24hpi_peak_1189	1.71191	4.71489
Pf3D7_11_v3	1177924	1178167	SMC3_A5_24hpi_peak_1190	1.7352	4.65993
Pf3D7_11_v3	1178602	1178859	SMC3_A5_24hpi_peak_1191	2.22357	5.8555
Pf3D7_11_v3	1182421	1182636	SMC3_A5_24hpi_peak_1192	3.03396	15.2412
Pf3D7_11_v3	1185128	1185350	SMC3_A5_24hpi_peak_1193	1.843	5.78917
Pf3D7_11_v3	1203393	1203585	SMC3_A5_24hpi_peak_1194	1.77114	3.48011
Pf3D7_11_v3	1271749	1271908	SMC3_A5_24hpi_peak_1195	2.02603	7.04058
Pf3D7_11_v3	1294072	1294229	SMC3_A5_24hpi_peak_1196	1.88605	7.45739
Pf3D7_11_v3	1340995	1341188	SMC3_A5_24hpi_peak_1197	1.77861	3.83515
Pf3D7_11_v3	1360236	1360514	SMC3_A5_24hpi_peak_1198	1.7536	5.51225
Pf3D7_11_v3	1417651	1417809	SMC3_A5_24hpi_peak_1199	1.76811	4.83582
Pf3D7_11_v3	1423011	1423248	SMC3_A5_24hpi_peak_1200	1.59084	3.63126
Pf3D7_11_v3	1461297	1461565	SMC3_A5_24hpi_peak_1201	6.40403	64.53
Pf3D7_11_v3	1482067	1482286	SMC3_A5_24hpi_peak_1202	2.65598	9.80144
Pf3D7_11_v3	1498652	1498855	SMC3_A5_24hpi_peak_1203	1.67913	3.57411
Pf3D7_11_v3	1577824	1577982	SMC3_A5_24hpi_peak_1204	1.77824	4.34077
Pf3D7_11_v3	1583031	1583346	SMC3_A5_24hpi_peak_1205	1.80394	4.96028
Pf3D7_11_v3	1595964	1596136	SMC3_A5_24hpi_peak_1206	1.70825	4.02192
Pf3D7_11_v3	1606654	1607310	SMC3_A5_24hpi_peak_1207	2.7891	13.4577
Pf3D7_11_v3	1608035	1608296	SMC3_A5_24hpi_peak_1208	1.89764	5.23136
Pf3D7_11_v3	1763119	1763504	SMC3_A5_24hpi_peak_1209	1.81385	4.56061
Pf3D7_11_v3	1776358	1776606	SMC3_A5_24hpi_peak_1210	1.83403	5.30677
Pf3D7_11_v3	1849342	1849556	SMC3_A5_24hpi_peak_1211	1.90384	6.41692
Pf3D7_11_v3	1966053	1966302	SMC3_A5_24hpi_peak_1212	1.74037	5.22464
Pf3D7_11_v3	2007159	2007709	SMC3_A5_24hpi_peak_1213	2.11609	8.61414
Pf3D7_11_v3	2010672	2010855	SMC3_A5_24hpi_peak_1214	2.03207	7.08635
Pf3D7_11_v3	2022089	2022318	SMC3_A5_24hpi_peak_1215	2.09883	5.92956
Pf3D7_11_v3	2028737	2028968	SMC3_A5_24hpi_peak_1216	1.90454	6.34633
Pf3D7_11_v3	2029225	2029388	SMC3_A5_24hpi_peak_1217	1.99382	7.39744
Pf3D7_11_v3	2031180	2031358	SMC3_A5_24hpi_peak_1218	1.72292	4.05768
Pf3D7_11_v3	2033326	2033516	SMC3_A5_24hpi_peak_1219	1.66934	3.98194
Pf3D7_12_v3	229	424	SMC3_A5_24hpi_peak_1220	4.80691	30.3501
Pf3D7_12_v3	14584	14781	SMC3_A5_24hpi_peak_1221	1.7865	3.61827
Pf3D7_12_v3	17777	17996	SMC3_A5_24hpi_peak_1222	1.69233	4.24427
Pf3D7_12_v3	19213	19397	SMC3_A5_24hpi_peak_1223	1.78751	5.10177
Pf3D7_12_v3	20346	20552	SMC3_A5_24hpi_peak_1224	2.10327	7.42928
Pf3D7_12_v3	21643	21993	SMC3_A5_24hpi_peak_1225	2.26707	8.15962
Pf3D7_12_v3	36195	36445	SMC3_A5_24hpi_peak_1226	1.65145	4.05972
Pf3D7_12_v3	52471	52652	SMC3_A5_24hpi_peak_1227	1.60249	3.71315
Pf3D7_12_v3	175866	176043	SMC3_A5_24hpi_peak_1228	2.05748	6.90683
Pf3D7_12_v3	205439	205966	SMC3_A5_24hpi_peak_1229	3.27999	28.6232
Pf3D7_12_v3	264686	264874	SMC3_A5_24hpi_peak_1230	2.11521	8.21074
Pf3D7_12_v3	270490	270754	SMC3_A5_24hpi_peak_1231	1.88436	5.81577
Pf3D7_12_v3	354580	354734	SMC3_A5_24hpi_peak_1232	2.05425	7.06917
Pf3D7_12_v3	392185	392430	SMC3_A5_24hpi_peak_1233	1.91017	6.23726
Pf3D7_12_v3	461307	461537	SMC3_A5_24hpi_peak_1234	1.5168	3.18907
Pf3D7_12_v3	472293	472545	SMC3_A5_24hpi_peak_1235	1.95595	7.40737
Pf3D7_12_v3	576431	576632	SMC3_A5_24hpi_peak_1236	4.30119	27.6586
Pf3D7_12_v3	579960	580196	SMC3_A5_24hpi_peak_1237	1.87092	6.07992
Pf3D7_12_v3	654902	655144	SMC3_A5_24hpi_peak_1238	1.84447	5.24146
Pf3D7_12_v3	657438	657738	SMC3_A5_24hpi_peak_1239	1.74353	5.13275
Pf3D7_12_v3	752878	753218	SMC3_A5_24hpi_peak_1240	1.77781	5.21852
Pf3D7_12_v3	764487	765028	SMC3_A5_24hpi_peak_1241	2.10177	9.17358
Pf3D7_12_v3	766639	766908	SMC3_A5_24hpi_peak_1242	1.99117	8.7399
Pf3D7_12_v3	768862	769334	SMC3_A5_24hpi_peak_1243	1.92864	6.30081
Pf3D7_12_v3	771381	771749	SMC3_A5_24hpi_peak_1244	2.20116	9.8769
Pf3D7_12_v3	773284	773808	SMC3_A5_24hpi_peak_1245	1.91949	6.6983
Pf3D7_12_v3	774040	774233	SMC3_A5_24hpi_peak_1246	1.96018	6.29325
Pf3D7_12_v3	776996	777514	SMC3_A5_24hpi_peak_1247	2.15773	9.2786
Pf3D7_12_v3	778952	779178	SMC3_A5_24hpi_peak_1248	1.70963	4.86344
Pf3D7_12_v3	804036	804234	SMC3_A5_24hpi_peak_1249	1.64289	4.1925
Pf3D7_12_v3	899200	899368	SMC3_A5_24hpi_peak_1250	2.42144	7.3455
Pf3D7_12_v3	917439	917803	SMC3_A5_24hpi_peak_1251	3.67936	17.8536
Pf3D7_12_v3	927851	928038	SMC3_A5_24hpi_peak_1252	1.88078	6.15802
Pf3D7_12_v3	969061	969263	SMC3_A5_24hpi_peak_1253	1.60957	3.67289
Pf3D7_12_v3	990726	990942	SMC3_A5_24hpi_peak_1254	1.63906	4.4508
Pf3D7_12_v3	1053383	1053542	SMC3_A5_24hpi_peak_1255	1.76206	4.48666
Pf3D7_12_v3	1057397	1057648	SMC3_A5_24hpi_peak_1256	2.84039	14.7093
Pf3D7_12_v3	1082850	1083050	SMC3_A5_24hpi_peak_1257	1.76927	5.46113
Pf3D7_12_v3	1134958	1135327	SMC3_A5_24hpi_peak_1258	1.7065	5.05808
Pf3D7_12_v3	1151250	1151456	SMC3_A5_24hpi_peak_1259	1.60224	3.97651
Pf3D7_12_v3	1154568	1154770	SMC3_A5_24hpi_peak_1260	1.60619	3.87309
Pf3D7_12_v3	1175118	1175311	SMC3_A5_24hpi_peak_1261	2.29799	11.0991
Pf3D7_12_v3	1175726	1175929	SMC3_A5_24hpi_peak_1262	1.52764	3.04484
Pf3D7_12_v3	1213153	1213471	SMC3_A5_24hpi_peak_1263	1.85173	6.49093
Pf3D7_12_v3	1214713	1214883	SMC3_A5_24hpi_peak_1264	1.6688	4.59176
Pf3D7_12_v3	1217192	1217404	SMC3_A5_24hpi_peak_1265	2.29423	8.93681
Pf3D7_12_v3	1221600	1221794	SMC3_A5_24hpi_peak_1266	1.5912	3.76312
Pf3D7_12_v3	1223724	1223916	SMC3_A5_24hpi_peak_1267	1.5018	3.28807
Pf3D7_12_v3	1228107	1228341	SMC3_A5_24hpi_peak_1268	1.78378	4.50251
Pf3D7_12_v3	1242071	1242303	SMC3_A5_24hpi_peak_1269	1.75329	5.44985
Pf3D7_12_v3	1242665	1243310	SMC3_A5_24hpi_peak_1270	2.51737	15.3579
Pf3D7_12_v3	1247406	1248066	SMC3_A5_24hpi_peak_1271	1.86666	6.26235
Pf3D7_12_v3	1248748	1249111	SMC3_A5_24hpi_peak_1272	1.63539	4.3262
Pf3D7_12_v3	1250095	1250316	SMC3_A5_24hpi_peak_1273	1.87343	6.6816
Pf3D7_12_v3	1251967	1252189	SMC3_A5_24hpi_peak_1274	2.37639	12.7056
Pf3D7_12_v3	1253870	1254129	SMC3_A5_24hpi_peak_1275	1.49086	3.07343
Pf3D7_12_v3	1259673	1259856	SMC3_A5_24hpi_peak_1276	1.51293	3.05597
Pf3D7_12_v3	1260934	1261587	SMC3_A5_24hpi_peak_1277	2.4742	12.7085
Pf3D7_12_v3	1261762	1262093	SMC3_A5_24hpi_peak_1278	2.40518	13.5079
Pf3D7_12_v3	1263943	1264344	SMC3_A5_24hpi_peak_1279	2.25595	10.7103
Pf3D7_12_v3	1268146	1270089	SMC3_A5_24hpi_peak_1280	2.9792	22.9171
Pf3D7_12_v3	1272214	1272415	SMC3_A5_24hpi_peak_1281	2.69109	11.1267
Pf3D7_12_v3	1272656	1273276	SMC3_A5_24hpi_peak_1282	3.24401	30.1061
Pf3D7_12_v3	1273601	1273963	SMC3_A5_24hpi_peak_1283	2.61233	12.4302
Pf3D7_12_v3	1274153	1274404	SMC3_A5_24hpi_peak_1284	2.53699	11.4054
Pf3D7_12_v3	1276456	1277190	SMC3_A5_24hpi_peak_1285	6.94589	60.9154
Pf3D7_12_v3	1278441	1279831	SMC3_A5_24hpi_peak_1286	15.2165	522.116
Pf3D7_12_v3	1280893	1282216	SMC3_A5_24hpi_peak_1287	13.121	267.921
Pf3D7_12_v3	1285515	1289349	SMC3_A5_24hpi_peak_1288	18.8436	756.109
Pf3D7_12_v3	1291085	1292740	SMC3_A5_24hpi_peak_1289	4.89791	71.0145
Pf3D7_12_v3	1292959	1296594	SMC3_A5_24hpi_peak_1290	4.71657	69.0381
Pf3D7_12_v3	1296966	1297171	SMC3_A5_24hpi_peak_1291	2.0721	5.68142
Pf3D7_12_v3	1299614	1299977	SMC3_A5_24hpi_peak_1292	2.41356	13.7243
Pf3D7_12_v3	1301632	1302042	SMC3_A5_24hpi_peak_1293	2.06437	9.19857
Pf3D7_12_v3	1302520	1303106	SMC3_A5_24hpi_peak_1294	1.91908	6.61721
Pf3D7_12_v3	1325075	1325270	SMC3_A5_24hpi_peak_1295	2.35425	6.86855
Pf3D7_12_v3	1325782	1326173	SMC3_A5_24hpi_peak_1296	2.41871	11.1555
Pf3D7_12_v3	1341055	1341268	SMC3_A5_24hpi_peak_1297	1.932	6.88065
Pf3D7_12_v3	1343004	1343333	SMC3_A5_24hpi_peak_1298	1.78919	4.60131
Pf3D7_12_v3	1350236	1350482	SMC3_A5_24hpi_peak_1299	2.11896	6.9455
Pf3D7_12_v3	1357457	1357618	SMC3_A5_24hpi_peak_1300	1.93084	5.92113
Pf3D7_12_v3	1375325	1375606	SMC3_A5_24hpi_peak_1301	2.23913	9.0952
Pf3D7_12_v3	1397301	1397488	SMC3_A5_24hpi_peak_1302	1.68975	4.49321
Pf3D7_12_v3	1401559	1401798	SMC3_A5_24hpi_peak_1303	1.89021	5.63426
Pf3D7_12_v3	1401972	1402146	SMC3_A5_24hpi_peak_1304	2.71554	10.6361
Pf3D7_12_v3	1426021	1426180	SMC3_A5_24hpi_peak_1305	1.72191	3.99415
Pf3D7_12_v3	1431241	1431410	SMC3_A5_24hpi_peak_1306	1.79235	5.13742
Pf3D7_12_v3	1433032	1433485	SMC3_A5_24hpi_peak_1307	1.94926	7.10589
Pf3D7_12_v3	1458581	1458849	SMC3_A5_24hpi_peak_1308	2.3831	12.2629
Pf3D7_12_v3	1478507	1479006	SMC3_A5_24hpi_peak_1309	2.37194	10.2623
Pf3D7_12_v3	1485673	1485876	SMC3_A5_24hpi_peak_1310	1.57333	3.42598
Pf3D7_12_v3	1487143	1487389	SMC3_A5_24hpi_peak_1311	1.81666	5.85041
Pf3D7_12_v3	1492335	1492507	SMC3_A5_24hpi_peak_1312	1.87114	7.02301
Pf3D7_12_v3	1539601	1539766	SMC3_A5_24hpi_peak_1313	2.08012	7.25932
Pf3D7_12_v3	1597051	1597218	SMC3_A5_24hpi_peak_1314	2.26303	9.5135
Pf3D7_12_v3	1619247	1619590	SMC3_A5_24hpi_peak_1315	2.65684	10.7462
Pf3D7_12_v3	1645251	1645413	SMC3_A5_24hpi_peak_1316	1.55821	3.04364
Pf3D7_12_v3	1652989	1653232	SMC3_A5_24hpi_peak_1317	1.92175	7.4955
Pf3D7_12_v3	1653441	1653664	SMC3_A5_24hpi_peak_1318	1.57285	3.62913
Pf3D7_12_v3	1656800	1657010	SMC3_A5_24hpi_peak_1319	1.79676	6.20178
Pf3D7_12_v3	1679474	1679687	SMC3_A5_24hpi_peak_1320	1.74921	4.76098
Pf3D7_12_v3	1685101	1685321	SMC3_A5_24hpi_peak_1321	1.81823	4.7227
Pf3D7_12_v3	1700218	1700622	SMC3_A5_24hpi_peak_1322	1.89072	5.41262
Pf3D7_12_v3	1704493	1704729	SMC3_A5_24hpi_peak_1323	2.17294	9.51767
Pf3D7_12_v3	1705345	1705564	SMC3_A5_24hpi_peak_1324	2.00244	7.20914
Pf3D7_12_v3	1706918	1707079	SMC3_A5_24hpi_peak_1325	2.24621	8.69815
Pf3D7_12_v3	1708143	1708297	SMC3_A5_24hpi_peak_1326	1.56005	4.83843
Pf3D7_12_v3	1709562	1709924	SMC3_A5_24hpi_peak_1327	2.47075	12.5407
Pf3D7_12_v3	1722204	1723055	SMC3_A5_24hpi_peak_1328	1.60228	5.67813
Pf3D7_12_v3	1723472	1723818	SMC3_A5_24hpi_peak_1329	1.9482	6.12493
Pf3D7_12_v3	1724851	1725225	SMC3_A5_24hpi_peak_1330	2.048	7.11514
Pf3D7_12_v3	1840447	1840605	SMC3_A5_24hpi_peak_1331	1.79235	5.13742
Pf3D7_12_v3	1854929	1855210	SMC3_A5_24hpi_peak_1332	1.71669	4.24491
Pf3D7_12_v3	1857769	1858032	SMC3_A5_24hpi_peak_1333	3.37662	20.3225
Pf3D7_12_v3	1895324	1895630	SMC3_A5_24hpi_peak_1334	1.85891	5.84211
Pf3D7_12_v3	1920816	1920999	SMC3_A5_24hpi_peak_1335	2.23704	10.6465
Pf3D7_12_v3	1955801	1955985	SMC3_A5_24hpi_peak_1336	1.68142	4.43094
Pf3D7_12_v3	2051446	2051649	SMC3_A5_24hpi_peak_1337	1.91175	6.55744
Pf3D7_12_v3	2079403	2079674	SMC3_A5_24hpi_peak_1338	2.00941	7.26506
Pf3D7_12_v3	2082615	2082805	SMC3_A5_24hpi_peak_1339	1.69186	4.24101
Pf3D7_12_v3	2202223	2202413	SMC3_A5_24hpi_peak_1340	1.87001	4.9081
Pf3D7_12_v3	2228828	2229004	SMC3_A5_24hpi_peak_1341	1.56533	3.16835
Pf3D7_12_v3	2229221	2229395	SMC3_A5_24hpi_peak_1342	1.52803	2.8993
Pf3D7_12_v3	2243585	2244044	SMC3_A5_24hpi_peak_1343	2.4569	11.47
Pf3D7_12_v3	2247317	2247558	SMC3_A5_24hpi_peak_1344	2.08987	8.48671
Pf3D7_12_v3	2248814	2249007	SMC3_A5_24hpi_peak_1345	1.65599	3.64176
Pf3D7_13_v3	602	840	SMC3_A5_24hpi_peak_1346	2.13641	5.01555
Pf3D7_13_v3	35892	36193	SMC3_A5_24hpi_peak_1347	1.76609	4.07981
Pf3D7_13_v3	37867	38169	SMC3_A5_24hpi_peak_1348	1.61371	3.70117
Pf3D7_13_v3	41571	41758	SMC3_A5_24hpi_peak_1349	1.71162	4.49016
Pf3D7_13_v3	134153	134345	SMC3_A5_24hpi_peak_1350	1.80444	4.89794
Pf3D7_13_v3	240141	240312	SMC3_A5_24hpi_peak_1351	1.92274	6.09925
Pf3D7_13_v3	325793	326360	SMC3_A5_24hpi_peak_1352	2.50453	12.4211
Pf3D7_13_v3	330335	330683	SMC3_A5_24hpi_peak_1353	1.73239	4.40773
Pf3D7_13_v3	377410	377639	SMC3_A5_24hpi_peak_1354	1.96708	6.17693
Pf3D7_13_v3	433114	433279	SMC3_A5_24hpi_peak_1355	1.63906	4.4508
Pf3D7_13_v3	512191	512349	SMC3_A5_24hpi_peak_1356	1.60697	3.61024
Pf3D7_13_v3	525075	525258	SMC3_A5_24hpi_peak_1357	2.22684	8.88706
Pf3D7_13_v3	686012	686467	SMC3_A5_24hpi_peak_1358	1.48557	3.10061
Pf3D7_13_v3	695664	695834	SMC3_A5_24hpi_peak_1359	1.91989	5.29548
Pf3D7_13_v3	760975	761129	SMC3_A5_24hpi_peak_1360	1.53789	3.30048
Pf3D7_13_v3	772605	772876	SMC3_A5_24hpi_peak_1361	1.72311	4.68657
Pf3D7_13_v3	776198	776429	SMC3_A5_24hpi_peak_1362	1.80981	5.53021
Pf3D7_13_v3	807268	807460	SMC3_A5_24hpi_peak_1363	2.40986	8.86056
Pf3D7_13_v3	836717	836906	SMC3_A5_24hpi_peak_1364	1.86166	5.71994
Pf3D7_13_v3	856163	856400	SMC3_A5_24hpi_peak_1365	1.50351	3.13005
Pf3D7_13_v3	904811	904987	SMC3_A5_24hpi_peak_1366	1.60281	3.58218
Pf3D7_13_v3	939283	939797	SMC3_A5_24hpi_peak_1367	1.84097	5.91198
Pf3D7_13_v3	943101	943298	SMC3_A5_24hpi_peak_1368	1.81447	5.56661
Pf3D7_13_v3	951713	951974	SMC3_A5_24hpi_peak_1369	2.42367	8.41971
Pf3D7_13_v3	957247	957443	SMC3_A5_24hpi_peak_1370	1.62576	3.69024
Pf3D7_13_v3	958224	958450	SMC3_A5_24hpi_peak_1371	1.50913	2.99546
Pf3D7_13_v3	978980	979229	SMC3_A5_24hpi_peak_1372	1.53925	3.12022
Pf3D7_13_v3	979600	979755	SMC3_A5_24hpi_peak_1373	1.9327	7.67669
Pf3D7_13_v3	998960	999220	SMC3_A5_24hpi_peak_1374	1.90285	6.63687
Pf3D7_13_v3	1005047	1005278	SMC3_A5_24hpi_peak_1375	2.24918	7.23983
Pf3D7_13_v3	1030559	1030811	SMC3_A5_24hpi_peak_1376	1.73914	4.15902
Pf3D7_13_v3	1037506	1037820	SMC3_A5_24hpi_peak_1377	1.56094	3.3823
Pf3D7_13_v3	1039129	1039286	SMC3_A5_24hpi_peak_1378	2.13641	5.01555
Pf3D7_13_v3	1042938	1043115	SMC3_A5_24hpi_peak_1379	2.44694	11.6567
Pf3D7_13_v3	1048045	1048225	SMC3_A5_24hpi_peak_1380	1.50226	2.98429
Pf3D7_13_v3	1048679	1048837	SMC3_A5_24hpi_peak_1381	1.52746	3.1174
Pf3D7_13_v3	1064192	1064462	SMC3_A5_24hpi_peak_1382	2.00774	8.29825
Pf3D7_13_v3	1077759	1078160	SMC3_A5_24hpi_peak_1383	2.37517	9.78004
Pf3D7_13_v3	1083667	1084048	SMC3_A5_24hpi_peak_1384	1.88746	7.3972
Pf3D7_13_v3	1126672	1126880	SMC3_A5_24hpi_peak_1385	1.75356	4.73223
Pf3D7_13_v3	1146581	1147177	SMC3_A5_24hpi_peak_1386	1.91014	6.92778
Pf3D7_13_v3	1148428	1148882	SMC3_A5_24hpi_peak_1387	2.1165	8.81565
Pf3D7_13_v3	1149250	1149440	SMC3_A5_24hpi_peak_1388	2.26432	11.0172
Pf3D7_13_v3	1150286	1150481	SMC3_A5_24hpi_peak_1389	1.53311	3.52713
Pf3D7_13_v3	1150733	1150998	SMC3_A5_24hpi_peak_1390	1.78518	6.09676
Pf3D7_13_v3	1153120	1153467	SMC3_A5_24hpi_peak_1391	2.42835	12.6895
Pf3D7_13_v3	1154339	1154563	SMC3_A5_24hpi_peak_1392	3.28071	15.6692
Pf3D7_13_v3	1155068	1155508	SMC3_A5_24hpi_peak_1393	1.97328	6.6401
Pf3D7_13_v3	1156893	1157047	SMC3_A5_24hpi_peak_1394	1.94592	5.94653
Pf3D7_13_v3	1159372	1160067	SMC3_A5_24hpi_peak_1395	3.85973	41.8115
Pf3D7_13_v3	1160497	1161312	SMC3_A5_24hpi_peak_1396	4.74168	51.025
Pf3D7_13_v3	1162622	1164352	SMC3_A5_24hpi_peak_1397	11.6183	348.519
Pf3D7_13_v3	1164888	1166292	SMC3_A5_24hpi_peak_1398	10.9788	125.451
Pf3D7_13_v3	1166896	1167757	SMC3_A5_24hpi_peak_1399	13.3944	231.891
Pf3D7_13_v3	1170627	1171550	SMC3_A5_24hpi_peak_1400	6.76528	56.4194
Pf3D7_13_v3	1171905	1172682	SMC3_A5_24hpi_peak_1401	15.497	355.413
Pf3D7_13_v3	1173068	1173282	SMC3_A5_24hpi_peak_1402	4.84763	32.3178
Pf3D7_13_v3	1174144	1177294	SMC3_A5_24hpi_peak_1403	10.9635	314.519
Pf3D7_13_v3	1177475	1178226	SMC3_A5_24hpi_peak_1404	6.75297	116.647
Pf3D7_13_v3	1178641	1178933	SMC3_A5_24hpi_peak_1405	2.81042	13.6157
Pf3D7_13_v3	1179279	1179655	SMC3_A5_24hpi_peak_1406	2.49348	12.6043
Pf3D7_13_v3	1179843	1180085	SMC3_A5_24hpi_peak_1407	2.99195	14.5615
Pf3D7_13_v3	1180650	1180821	SMC3_A5_24hpi_peak_1408	2.70893	12.3743
Pf3D7_13_v3	1184269	1184974	SMC3_A5_24hpi_peak_1409	2.49206	15.5035
Pf3D7_13_v3	1186794	1187339	SMC3_A5_24hpi_peak_1410	2.09982	8.66988
Pf3D7_13_v3	1187608	1187791	SMC3_A5_24hpi_peak_1411	1.92737	6.99902
Pf3D7_13_v3	1188219	1188423	SMC3_A5_24hpi_peak_1412	1.78636	5.53794
Pf3D7_13_v3	1189931	1190196	SMC3_A5_24hpi_peak_1413	1.82414	6.04681
Pf3D7_13_v3	1190561	1191357	SMC3_A5_24hpi_peak_1414	2.15682	10.8177
Pf3D7_13_v3	1191887	1192160	SMC3_A5_24hpi_peak_1415	2.1962	9.72475
Pf3D7_13_v3	1192793	1193147	SMC3_A5_24hpi_peak_1416	2.17142	8.66426
Pf3D7_13_v3	1193382	1194040	SMC3_A5_24hpi_peak_1417	2.72353	13.6195
Pf3D7_13_v3	1194268	1194660	SMC3_A5_24hpi_peak_1418	3.13877	17.2029
Pf3D7_13_v3	1194895	1195226	SMC3_A5_24hpi_peak_1419	3.57248	21.5909
Pf3D7_13_v3	1196306	1196669	SMC3_A5_24hpi_peak_1420	2.76888	17.6521
Pf3D7_13_v3	1204247	1204406	SMC3_A5_24hpi_peak_1421	1.66211	2.96231
Pf3D7_13_v3	1205067	1205449	SMC3_A5_24hpi_peak_1422	1.47702	3.06958
Pf3D7_13_v3	1213458	1213740	SMC3_A5_24hpi_peak_1423	3.60631	26.0118
Pf3D7_13_v3	1214945	1215120	SMC3_A5_24hpi_peak_1424	2.03967	8.05235
Pf3D7_13_v3	1221665	1221896	SMC3_A5_24hpi_peak_1425	1.7776	5.84129
Pf3D7_13_v3	1222434	1222748	SMC3_A5_24hpi_peak_1426	2.01058	8.49949
Pf3D7_13_v3	1227731	1227945	SMC3_A5_24hpi_peak_1427	1.84899	5.76567
Pf3D7_13_v3	1239447	1239684	SMC3_A5_24hpi_peak_1428	2.06588	9.39981
Pf3D7_13_v3	1240547	1240793	SMC3_A5_24hpi_peak_1429	1.96096	8.02554
Pf3D7_13_v3	1256570	1256899	SMC3_A5_24hpi_peak_1430	1.72203	4.90523
Pf3D7_13_v3	1257555	1257727	SMC3_A5_24hpi_peak_1431	1.9563	6.51107
Pf3D7_13_v3	1310688	1310845	SMC3_A5_24hpi_peak_1432	1.52376	3.09271
Pf3D7_13_v3	1324533	1324783	SMC3_A5_24hpi_peak_1433	1.67639	3.92496
Pf3D7_13_v3	1335461	1335623	SMC3_A5_24hpi_peak_1434	2.40568	8.70292
Pf3D7_13_v3	1336471	1336837	SMC3_A5_24hpi_peak_1435	2.06906	7.3665
Pf3D7_13_v3	1340948	1341182	SMC3_A5_24hpi_peak_1436	1.77789	5.03107
Pf3D7_13_v3	1351530	1351691	SMC3_A5_24hpi_peak_1437	2.11519	9.29813
Pf3D7_13_v3	1356857	1357194	SMC3_A5_24hpi_peak_1438	1.52372	3.16523
Pf3D7_13_v3	1365525	1365727	SMC3_A5_24hpi_peak_1439	1.54584	3.27911
Pf3D7_13_v3	1391167	1391341	SMC3_A5_24hpi_peak_1440	1.77284	4.68258
Pf3D7_13_v3	1416829	1417185	SMC3_A5_24hpi_peak_1441	1.86842	7.64415
Pf3D7_13_v3	1450033	1450290	SMC3_A5_24hpi_peak_1442	1.80935	6.18482
Pf3D7_13_v3	1465763	1465933	SMC3_A5_24hpi_peak_1443	1.73844	5.44157
Pf3D7_13_v3	1472480	1472634	SMC3_A5_24hpi_peak_1444	2.31444	6.1766
Pf3D7_13_v3	1496133	1496301	SMC3_A5_24hpi_peak_1445	2.17916	7.5592
Pf3D7_13_v3	1583821	1583995	SMC3_A5_24hpi_peak_1446	1.60401	3.67934
Pf3D7_13_v3	1589347	1589505	SMC3_A5_24hpi_peak_1447	1.95313	5.66901
Pf3D7_13_v3	1627603	1627764	SMC3_A5_24hpi_peak_1448	1.53432	3.2755
Pf3D7_13_v3	1632590	1632770	SMC3_A5_24hpi_peak_1449	6.12508	49.8354
Pf3D7_13_v3	1633192	1633427	SMC3_A5_24hpi_peak_1450	2.69083	15.2721
Pf3D7_13_v3	1682460	1682624	SMC3_A5_24hpi_peak_1451	1.75238	4.54344
Pf3D7_13_v3	1717805	1717965	SMC3_A5_24hpi_peak_1452	1.72678	4.65651
Pf3D7_13_v3	1718691	1718892	SMC3_A5_24hpi_peak_1453	1.68844	4.43029
Pf3D7_13_v3	1759457	1759690	SMC3_A5_24hpi_peak_1454	1.76837	4.96118
Pf3D7_13_v3	1827349	1827568	SMC3_A5_24hpi_peak_1455	1.81839	5.19483
Pf3D7_13_v3	1886368	1886567	SMC3_A5_24hpi_peak_1456	1.73801	4.50444
Pf3D7_13_v3	1998843	1999000	SMC3_A5_24hpi_peak_1457	2.89437	13.3334
Pf3D7_13_v3	2015426	2015645	SMC3_A5_24hpi_peak_1458	1.65428	3.93066
Pf3D7_13_v3	2044451	2044636	SMC3_A5_24hpi_peak_1459	2.31999	8.1539
Pf3D7_13_v3	2093542	2093798	SMC3_A5_24hpi_peak_1460	1.69576	4.43028
Pf3D7_13_v3	2115431	2115649	SMC3_A5_24hpi_peak_1461	1.70325	4.21045
Pf3D7_13_v3	2217247	2217455	SMC3_A5_24hpi_peak_1462	1.75046	4.94934
Pf3D7_13_v3	2265846	2266068	SMC3_A5_24hpi_peak_1463	2.68937	11.7542
Pf3D7_13_v3	2295845	2296001	SMC3_A5_24hpi_peak_1464	2.03332	4.91558
Pf3D7_13_v3	2298260	2298499	SMC3_A5_24hpi_peak_1465	2.03065	6.26382
Pf3D7_13_v3	2403794	2403950	SMC3_A5_24hpi_peak_1466	1.94471	6.7454
Pf3D7_13_v3	2414872	2415043	SMC3_A5_24hpi_peak_1467	1.64142	3.3566
Pf3D7_13_v3	2478546	2478718	SMC3_A5_24hpi_peak_1468	1.93932	7.34083
Pf3D7_13_v3	2491546	2491783	SMC3_A5_24hpi_peak_1469	1.70966	4.80841
Pf3D7_13_v3	2500513	2500695	SMC3_A5_24hpi_peak_1470	1.64097	4.12987
Pf3D7_13_v3	2523647	2523926	SMC3_A5_24hpi_peak_1471	1.71027	4.36923
Pf3D7_13_v3	2694030	2694230	SMC3_A5_24hpi_peak_1472	1.64149	3.25914
Pf3D7_13_v3	2788625	2788880	SMC3_A5_24hpi_peak_1473	2.21525	8.02669
Pf3D7_14_v3	1003	1173	SMC3_A5_24hpi_peak_1474	2.13641	5.01555
Pf3D7_14_v3	2670	2994	SMC3_A5_24hpi_peak_1475	2.06971	6.80522
Pf3D7_14_v3	61454	61613	SMC3_A5_24hpi_peak_1476	1.56707	3.50574
Pf3D7_14_v3	84655	84831	SMC3_A5_24hpi_peak_1477	1.68281	3.54217
Pf3D7_14_v3	150212	150573	SMC3_A5_24hpi_peak_1478	2.10311	8.11288
Pf3D7_14_v3	151809	152105	SMC3_A5_24hpi_peak_1479	1.89885	6.37683
Pf3D7_14_v3	228472	228640	SMC3_A5_24hpi_peak_1480	2.16149	9.41561
Pf3D7_14_v3	259107	259431	SMC3_A5_24hpi_peak_1481	1.74174	4.41205
Pf3D7_14_v3	365652	365868	SMC3_A5_24hpi_peak_1482	1.67161	3.89381
Pf3D7_14_v3	441848	442112	SMC3_A5_24hpi_peak_1483	1.52008	3.06817
Pf3D7_14_v3	472904	473224	SMC3_A5_24hpi_peak_1484	1.87691	5.39328
Pf3D7_14_v3	527742	527900	SMC3_A5_24hpi_peak_1485	1.72945	3.45754
Pf3D7_14_v3	542139	542340	SMC3_A5_24hpi_peak_1486	1.75894	3.85386
Pf3D7_14_v3	599720	599910	SMC3_A5_24hpi_peak_1487	1.73925	4.63047
Pf3D7_14_v3	671218	671390	SMC3_A5_24hpi_peak_1488	1.70785	4.46309
Pf3D7_14_v3	682954	683161	SMC3_A5_24hpi_peak_1489	1.85125	5.35933
Pf3D7_14_v3	727403	727576	SMC3_A5_24hpi_peak_1490	1.88365	6.55015
Pf3D7_14_v3	782094	782424	SMC3_A5_24hpi_peak_1491	5.57506	62.3079
Pf3D7_14_v3	789631	790011	SMC3_A5_24hpi_peak_1492	2.03065	6.26382
Pf3D7_14_v3	828919	829142	SMC3_A5_24hpi_peak_1493	2.04292	7.07724
Pf3D7_14_v3	891416	891586	SMC3_A5_24hpi_peak_1494	1.96433	6.65491
Pf3D7_14_v3	949333	949521	SMC3_A5_24hpi_peak_1495	1.57615	3.31984
Pf3D7_14_v3	952894	953057	SMC3_A5_24hpi_peak_1496	4.3915	25.4971
Pf3D7_14_v3	969975	970144	SMC3_A5_24hpi_peak_1497	2.57134	8.41451
Pf3D7_14_v3	971529	971697	SMC3_A5_24hpi_peak_1498	1.48002	2.93204
Pf3D7_14_v3	1008963	1009219	SMC3_A5_24hpi_peak_1499	2.03057	6.98492
Pf3D7_14_v3	1016279	1016574	SMC3_A5_24hpi_peak_1500	2.17809	9.66913
Pf3D7_14_v3	1021688	1021863	SMC3_A5_24hpi_peak_1501	1.5204	3.39391
Pf3D7_14_v3	1022377	1022534	SMC3_A5_24hpi_peak_1502	1.68915	4.80747
Pf3D7_14_v3	1026634	1026836	SMC3_A5_24hpi_peak_1503	2.96662	15.3182
Pf3D7_14_v3	1029698	1029945	SMC3_A5_24hpi_peak_1504	1.88231	6.53887
Pf3D7_14_v3	1030411	1030611	SMC3_A5_24hpi_peak_1505	2.6429	9.56953
Pf3D7_14_v3	1031015	1031368	SMC3_A5_24hpi_peak_1506	1.65186	3.96369
Pf3D7_14_v3	1034136	1034369	SMC3_A5_24hpi_peak_1507	1.78313	4.81611
Pf3D7_14_v3	1039115	1039289	SMC3_A5_24hpi_peak_1508	1.95193	7.04735
Pf3D7_14_v3	1039456	1039758	SMC3_A5_24hpi_peak_1509	2.20078	7.16353
Pf3D7_14_v3	1045378	1045760	SMC3_A5_24hpi_peak_1510	1.84073	6.25612
Pf3D7_14_v3	1050028	1050340	SMC3_A5_24hpi_peak_1511	2.63812	19.7002
Pf3D7_14_v3	1051346	1051501	SMC3_A5_24hpi_peak_1512	2.00266	6.34063
Pf3D7_14_v3	1052019	1052217	SMC3_A5_24hpi_peak_1513	1.8074	5.83987
Pf3D7_14_v3	1053225	1053409	SMC3_A5_24hpi_peak_1514	1.74731	5.10363
Pf3D7_14_v3	1054184	1054417	SMC3_A5_24hpi_peak_1515	1.88077	6.81958
Pf3D7_14_v3	1056274	1056842	SMC3_A5_24hpi_peak_1516	3.37282	29.7123
Pf3D7_14_v3	1058803	1059106	SMC3_A5_24hpi_peak_1517	1.94598	7.6414
Pf3D7_14_v3	1059287	1060050	SMC3_A5_24hpi_peak_1518	2.19161	11.0735
Pf3D7_14_v3	1061957	1062168	SMC3_A5_24hpi_peak_1519	3.71198	24.6604
Pf3D7_14_v3	1062398	1062762	SMC3_A5_24hpi_peak_1520	2.46719	11.6908
Pf3D7_14_v3	1064153	1065077	SMC3_A5_24hpi_peak_1521	2.83845	16.9569
Pf3D7_14_v3	1065256	1068208	SMC3_A5_24hpi_peak_1522	6.30625	96.7876
Pf3D7_14_v3	1068491	1069193	SMC3_A5_24hpi_peak_1523	10.0292	108.663
Pf3D7_14_v3	1069491	1069851	SMC3_A5_24hpi_peak_1524	11.7502	139.535
Pf3D7_14_v3	1070129	1071578	SMC3_A5_24hpi_peak_1525	19.8833	383.122
Pf3D7_14_v3	1074773	1076872	SMC3_A5_24hpi_peak_1526	20.7888	343.35
Pf3D7_14_v3	1077267	1078527	SMC3_A5_24hpi_peak_1527	9.53078	198.438
Pf3D7_14_v3	1079244	1079401	SMC3_A5_24hpi_peak_1528	4.8879	34.6546
Pf3D7_14_v3	1079556	1079830	SMC3_A5_24hpi_peak_1529	5.79734	47.9189
Pf3D7_14_v3	1081689	1084053	SMC3_A5_24hpi_peak_1530	3.37947	33.8309
Pf3D7_14_v3	1085655	1085843	SMC3_A5_24hpi_peak_1531	1.95113	6.30891
Pf3D7_14_v3	1086022	1087011	SMC3_A5_24hpi_peak_1532	2.50225	15.4759
Pf3D7_14_v3	1087430	1087653	SMC3_A5_24hpi_peak_1533	3.34611	16.0797
Pf3D7_14_v3	1088385	1088697	SMC3_A5_24hpi_peak_1534	2.51711	13.5191
Pf3D7_14_v3	1090316	1090528	SMC3_A5_24hpi_peak_1535	2.33619	7.76475
Pf3D7_14_v3	1092968	1093693	SMC3_A5_24hpi_peak_1536	1.82775	6.14507
Pf3D7_14_v3	1095688	1095899	SMC3_A5_24hpi_peak_1537	2.0714	5.00921
Pf3D7_14_v3	1103981	1104153	SMC3_A5_24hpi_peak_1538	1.79625	5.36002
Pf3D7_14_v3	1105287	1105587	SMC3_A5_24hpi_peak_1539	1.9754	7.15971
Pf3D7_14_v3	1109810	1110027	SMC3_A5_24hpi_peak_1540	1.74577	4.31981
Pf3D7_14_v3	1112672	1113134	SMC3_A5_24hpi_peak_1541	1.75829	5.73288
Pf3D7_14_v3	1126010	1126184	SMC3_A5_24hpi_peak_1542	2.15926	6.79672
Pf3D7_14_v3	1133141	1133399	SMC3_A5_24hpi_peak_1543	1.82066	5.0087
Pf3D7_14_v3	1136332	1136488	SMC3_A5_24hpi_peak_1544	1.62575	4.11044
Pf3D7_14_v3	1137163	1137430	SMC3_A5_24hpi_peak_1545	1.57563	3.69081
Pf3D7_14_v3	1152434	1152589	SMC3_A5_24hpi_peak_1546	2.02742	6.7819
Pf3D7_14_v3	1166390	1166640	SMC3_A5_24hpi_peak_1547	2.894	16.7451
Pf3D7_14_v3	1176898	1177051	SMC3_A5_24hpi_peak_1548	1.88721	6.35765
Pf3D7_14_v3	1194461	1194980	SMC3_A5_24hpi_peak_1549	1.6329	3.97537
Pf3D7_14_v3	1198988	1199267	SMC3_A5_24hpi_peak_1550	1.94351	7.85885
Pf3D7_14_v3	1207496	1207656	SMC3_A5_24hpi_peak_1551	1.68904	4.11456
Pf3D7_14_v3	1211736	1212085	SMC3_A5_24hpi_peak_1552	2.06985	9.34566
Pf3D7_14_v3	1212363	1212696	SMC3_A5_24hpi_peak_1553	1.59397	3.95648
Pf3D7_14_v3	1216688	1217199	SMC3_A5_24hpi_peak_1554	2.33169	11.2876
Pf3D7_14_v3	1236865	1237047	SMC3_A5_24hpi_peak_1555	1.77766	5.65476
Pf3D7_14_v3	1244213	1244403	SMC3_A5_24hpi_peak_1556	2.02257	7.81527
Pf3D7_14_v3	1254751	1254911	SMC3_A5_24hpi_peak_1557	2.12691	7.50196
Pf3D7_14_v3	1263883	1264433	SMC3_A5_24hpi_peak_1558	2.12068	7.85629
Pf3D7_14_v3	1319453	1319688	SMC3_A5_24hpi_peak_1559	1.56476	3.40849
Pf3D7_14_v3	1368845	1369129	SMC3_A5_24hpi_peak_1560	1.64311	4.00037
Pf3D7_14_v3	1407472	1407722	SMC3_A5_24hpi_peak_1561	2.24273	10.2502
Pf3D7_14_v3	1418580	1418849	SMC3_A5_24hpi_peak_1562	2.37168	8.3587
Pf3D7_14_v3	1436764	1436953	SMC3_A5_24hpi_peak_1563	1.75351	3.94561
Pf3D7_14_v3	1453844	1454005	SMC3_A5_24hpi_peak_1564	1.70325	4.21045
Pf3D7_14_v3	1492259	1492450	SMC3_A5_24hpi_peak_1565	2.03053	7.34456
Pf3D7_14_v3	1507409	1507611	SMC3_A5_24hpi_peak_1566	1.94471	6.7454
Pf3D7_14_v3	1508518	1508711	SMC3_A5_24hpi_peak_1567	1.50523	2.93498
Pf3D7_14_v3	1514568	1514765	SMC3_A5_24hpi_peak_1568	2.06043	6.55398
Pf3D7_14_v3	1518148	1518433	SMC3_A5_24hpi_peak_1569	1.62498	4.33643
Pf3D7_14_v3	1524850	1525003	SMC3_A5_24hpi_peak_1570	1.55179	2.84646
Pf3D7_14_v3	1572693	1572889	SMC3_A5_24hpi_peak_1571	1.62381	2.97217
Pf3D7_14_v3	1575991	1576256	SMC3_A5_24hpi_peak_1572	1.87771	6.49987
Pf3D7_14_v3	1692086	1692270	SMC3_A5_24hpi_peak_1573	1.61786	3.72963
Pf3D7_14_v3	1763448	1763659	SMC3_A5_24hpi_peak_1574	1.87922	6.43933
Pf3D7_14_v3	1844109	1844300	SMC3_A5_24hpi_peak_1575	1.61263	4.41639
Pf3D7_14_v3	1889337	1889545	SMC3_A5_24hpi_peak_1576	4.88197	33.5786
Pf3D7_14_v3	1913644	1913798	SMC3_A5_24hpi_peak_1577	1.52694	3.37032
Pf3D7_14_v3	1982536	1982697	SMC3_A5_24hpi_peak_1578	1.80865	5.0591
Pf3D7_14_v3	1986814	1986978	SMC3_A5_24hpi_peak_1579	2.03094	4.99495
Pf3D7_14_v3	2058949	2059130	SMC3_A5_24hpi_peak_1580	2.10993	6.48914
Pf3D7_14_v3	2091923	2092234	SMC3_A5_24hpi_peak_1581	1.63539	4.3262
Pf3D7_14_v3	2117635	2117884	SMC3_A5_24hpi_peak_1582	1.56787	3.26625
Pf3D7_14_v3	2172258	2172515	SMC3_A5_24hpi_peak_1583	1.91048	5.31364
Pf3D7_14_v3	2195916	2196102	SMC3_A5_24hpi_peak_1584	2.11841	9.92189
Pf3D7_14_v3	2207821	2208031	SMC3_A5_24hpi_peak_1585	1.97986	6.94345
Pf3D7_14_v3	2220189	2220400	SMC3_A5_24hpi_peak_1586	1.81768	5.25684
Pf3D7_14_v3	2222597	2222764	SMC3_A5_24hpi_peak_1587	1.52825	2.8263
Pf3D7_14_v3	2273831	2274006	SMC3_A5_24hpi_peak_1588	1.72434	4.46745
Pf3D7_14_v3	2285275	2285504	SMC3_A5_24hpi_peak_1589	2.17136	9.81803
Pf3D7_14_v3	2322086	2322242	SMC3_A5_24hpi_peak_1590	1.71868	4.37137
Pf3D7_14_v3	2323952	2324216	SMC3_A5_24hpi_peak_1591	1.71003	5.30807
Pf3D7_14_v3	2340760	2340913	SMC3_A5_24hpi_peak_1592	1.59868	2.88893
Pf3D7_14_v3	2343597	2343917	SMC3_A5_24hpi_peak_1593	1.84899	5.76567
Pf3D7_14_v3	2382091	2382269	SMC3_A5_24hpi_peak_1594	1.84156	5.22128
Pf3D7_14_v3	2553725	2554113	SMC3_A5_24hpi_peak_1595	1.84565	5.9496
Pf3D7_14_v3	2559461	2560076	SMC3_A5_24hpi_peak_1596	2.07798	8.47882
Pf3D7_14_v3	2622694	2622867	SMC3_A5_24hpi_peak_1597	1.64509	4.0632
Pf3D7_14_v3	2626984	2627160	SMC3_A5_24hpi_peak_1598	2.58167	8.91704
Pf3D7_14_v3	2698960	2699216	SMC3_A5_24hpi_peak_1599	1.98689	7.76435
Pf3D7_14_v3	2752056	2752334	SMC3_A5_24hpi_peak_1600	1.86946	6.14071
Pf3D7_14_v3	2783668	2783881	SMC3_A5_24hpi_peak_1601	1.61334	3.0113
Pf3D7_14_v3	2981658	2981985	SMC3_A5_24hpi_peak_1602	2.16768	9.3663
Pf3D7_14_v3	2997747	2997915	SMC3_A5_24hpi_peak_1603	2.08316	7.66456
Pf3D7_14_v3	3052853	3053026	SMC3_A5_24hpi_peak_1604	1.89576	6.27676
Pf3D7_14_v3	3085812	3086175	SMC3_A5_24hpi_peak_1605	1.5623	3.31103
Pf3D7_14_v3	3120878	3121213	SMC3_A5_24hpi_peak_1606	1.79982	5.5822
Pf3D7_14_v3	3124786	3125002	SMC3_A5_24hpi_peak_1607	2.1104	8.7624
Pf3D7_14_v3	3143735	3143923	SMC3_A5_24hpi_peak_1608	1.56303	3.7182
Pf3D7_14_v3	3223524	3223825	SMC3_A5_24hpi_peak_1609	2.04146	7.79507
Pf3D7_14_v3	3273261	3273575	SMC3_A5_24hpi_peak_1610	1.58309	3.57696
Pf3D7_14_v3	3277178	3277338	SMC3_A5_24hpi_peak_1611	1.81839	5.19483
Pf3D7_14_v3	3291354	3291740	SMC3_A5_24hpi_peak_1612	2.32466	8.91542
Pf3D7_MIT_v3	8	823	SMC3_A5_24hpi_peak_1613	3.25585	387.616
Pf3D7_MIT_v3	992	5953	SMC3_A5_24hpi_peak_1614	3.43671	440.216

## Sheet: 36 hpi
Chromosome	Start	End	Name	Fold enrichment	-log10qvalue
Pf3D7_01_v3	4011	4153	SMC3_A5_36hpi_peak_1	2.83798	8.50625
Pf3D7_01_v3	31144	31324	SMC3_A5_36hpi_peak_2	2.06752	3.44001
Pf3D7_01_v3	31685	32175	SMC3_A5_36hpi_peak_3	2.22331	4.22565
Pf3D7_01_v3	34492	34643	SMC3_A5_36hpi_peak_4	3.08944	7.03545
Pf3D7_01_v3	39365	39513	SMC3_A5_36hpi_peak_5	2.00633	2.33889
Pf3D7_01_v3	81905	82206	SMC3_A5_36hpi_peak_6	1.91028	2.74107
Pf3D7_01_v3	87346	87579	SMC3_A5_36hpi_peak_7	2.05662	3.96058
Pf3D7_01_v3	90469	90887	SMC3_A5_36hpi_peak_8	2.10147	3.95704
Pf3D7_01_v3	101593	101766	SMC3_A5_36hpi_peak_9	2.35056	4.75684
Pf3D7_01_v3	112750	112951	SMC3_A5_36hpi_peak_10	1.84403	2.88652
Pf3D7_01_v3	230354	230559	SMC3_A5_36hpi_peak_11	1.64186	1.38865
Pf3D7_01_v3	337818	337982	SMC3_A5_36hpi_peak_12	1.70484	1.83745
Pf3D7_01_v3	349229	349635	SMC3_A5_36hpi_peak_13	2.19582	4.57408
Pf3D7_01_v3	360146	360293	SMC3_A5_36hpi_peak_14	2.09561	1.73471
Pf3D7_01_v3	363609	363788	SMC3_A5_36hpi_peak_15	2.02455	4.0156
Pf3D7_01_v3	368385	368647	SMC3_A5_36hpi_peak_16	1.68944	1.85005
Pf3D7_01_v3	388424	388805	SMC3_A5_36hpi_peak_17	2.47506	8.11667
Pf3D7_01_v3	407302	407504	SMC3_A5_36hpi_peak_18	1.84706	2.55434
Pf3D7_01_v3	422156	422405	SMC3_A5_36hpi_peak_19	1.97012	2.40797
Pf3D7_01_v3	424050	424220	SMC3_A5_36hpi_peak_20	2.00287	4.27115
Pf3D7_01_v3	425242	425426	SMC3_A5_36hpi_peak_21	2.56607	7.92754
Pf3D7_01_v3	438329	438495	SMC3_A5_36hpi_peak_22	1.78936	1.82536
Pf3D7_01_v3	451649	451964	SMC3_A5_36hpi_peak_23	2.78944	9.04707
Pf3D7_01_v3	452149	452413	SMC3_A5_36hpi_peak_24	2.81118	9.67824
Pf3D7_01_v3	453867	454343	SMC3_A5_36hpi_peak_25	3.53408	11.3133
Pf3D7_01_v3	454797	455387	SMC3_A5_36hpi_peak_26	5.69105	56.0866
Pf3D7_01_v3	456261	456673	SMC3_A5_36hpi_peak_27	4.41043	18.8055
Pf3D7_01_v3	456960	457285	SMC3_A5_36hpi_peak_28	2.7804	7.04902
Pf3D7_01_v3	460655	460850	SMC3_A5_36hpi_peak_29	3.61342	13.3427
Pf3D7_01_v3	461672	462326	SMC3_A5_36hpi_peak_30	6.37415	32.2196
Pf3D7_01_v3	464596	466127	SMC3_A5_36hpi_peak_31	4.28771	32.7759
Pf3D7_01_v3	466522	468412	SMC3_A5_36hpi_peak_32	3.34902	17.7299
Pf3D7_01_v3	468840	469163	SMC3_A5_36hpi_peak_33	2.15532	5.10564
Pf3D7_01_v3	469449	469681	SMC3_A5_36hpi_peak_34	2.17159	5.01725
Pf3D7_01_v3	469983	470202	SMC3_A5_36hpi_peak_35	2.30826	5.88327
Pf3D7_01_v3	476312	476659	SMC3_A5_36hpi_peak_36	2.59368	8.5397
Pf3D7_01_v3	476895	477080	SMC3_A5_36hpi_peak_37	2.13776	4.7111
Pf3D7_01_v3	477291	477690	SMC3_A5_36hpi_peak_38	2.30785	7.01037
Pf3D7_01_v3	478725	479210	SMC3_A5_36hpi_peak_39	2.74703	8.14846
Pf3D7_01_v3	479402	480234	SMC3_A5_36hpi_peak_40	2.38195	4.7963
Pf3D7_01_v3	488567	488720	SMC3_A5_36hpi_peak_41	2.1625	4.38598
Pf3D7_01_v3	502268	502423	SMC3_A5_36hpi_peak_42	1.93749	3.48959
Pf3D7_01_v3	564063	564219	SMC3_A5_36hpi_peak_43	1.68833	1.68642
Pf3D7_01_v3	592536	592762	SMC3_A5_36hpi_peak_44	2.12592	3.91104
Pf3D7_01_v3	604877	605030	SMC3_A5_36hpi_peak_45	2.37255	4.51851
Pf3D7_01_v3	611131	611324	SMC3_A5_36hpi_peak_46	2.67516	8.94245
Pf3D7_01_v3	612025	612264	SMC3_A5_36hpi_peak_47	1.96495	2.8696
Pf3D7_02_v3	49043	49420	SMC3_A5_36hpi_peak_48	2.2966	5.14538
Pf3D7_02_v3	54355	54581	SMC3_A5_36hpi_peak_49	2.61963	7.54789
Pf3D7_02_v3	66752	66970	SMC3_A5_36hpi_peak_50	2.19726	3.70633
Pf3D7_02_v3	87797	88083	SMC3_A5_36hpi_peak_51	1.79862	1.96173
Pf3D7_02_v3	103371	103557	SMC3_A5_36hpi_peak_52	2.37801	4.89533
Pf3D7_02_v3	104879	105191	SMC3_A5_36hpi_peak_53	2.08594	3.87174
Pf3D7_02_v3	127986	128247	SMC3_A5_36hpi_peak_54	2.23125	4.36517
Pf3D7_02_v3	203837	204017	SMC3_A5_36hpi_peak_55	2.432	5.78669
Pf3D7_02_v3	206761	206971	SMC3_A5_36hpi_peak_56	2.01921	3.28017
Pf3D7_02_v3	229398	229561	SMC3_A5_36hpi_peak_57	1.84395	2.31347
Pf3D7_02_v3	240563	240898	SMC3_A5_36hpi_peak_58	2.24849	6.03573
Pf3D7_02_v3	306573	306788	SMC3_A5_36hpi_peak_59	1.88887	2.27432
Pf3D7_02_v3	311724	311908	SMC3_A5_36hpi_peak_60	2.28639	5.8546
Pf3D7_02_v3	317813	318414	SMC3_A5_36hpi_peak_61	2.08612	4.30314
Pf3D7_02_v3	366972	367213	SMC3_A5_36hpi_peak_62	2.46745	7.40809
Pf3D7_02_v3	371742	371892	SMC3_A5_36hpi_peak_63	2.32046	5.7321
Pf3D7_02_v3	426031	426270	SMC3_A5_36hpi_peak_64	2.60707	4.48817
Pf3D7_02_v3	428930	429132	SMC3_A5_36hpi_peak_65	2.04256	3.8791
Pf3D7_02_v3	432935	433213	SMC3_A5_36hpi_peak_66	2.06576	3.26974
Pf3D7_02_v3	438255	438552	SMC3_A5_36hpi_peak_67	1.73463	1.61991
Pf3D7_02_v3	438731	438895	SMC3_A5_36hpi_peak_68	2.14126	3.62859
Pf3D7_02_v3	441935	442928	SMC3_A5_36hpi_peak_69	2.42329	6.98496
Pf3D7_02_v3	444094	444533	SMC3_A5_36hpi_peak_70	4.01473	23.7747
Pf3D7_02_v3	445245	446801	SMC3_A5_36hpi_peak_71	5.22103	45.5227
Pf3D7_02_v3	446976	447292	SMC3_A5_36hpi_peak_72	2.33895	5.15639
Pf3D7_02_v3	450591	450991	SMC3_A5_36hpi_peak_73	3.96553	15.1466
Pf3D7_02_v3	451651	452886	SMC3_A5_36hpi_peak_74	5.69774	57.3131
Pf3D7_02_v3	453143	454133	SMC3_A5_36hpi_peak_75	3.97401	19.7376
Pf3D7_02_v3	454330	455070	SMC3_A5_36hpi_peak_76	4.07598	25.0457
Pf3D7_02_v3	455729	456018	SMC3_A5_36hpi_peak_77	3.08364	13.679
Pf3D7_02_v3	459732	459987	SMC3_A5_36hpi_peak_78	1.9241	2.67963
Pf3D7_02_v3	464489	464688	SMC3_A5_36hpi_peak_79	1.85785	2.96506
Pf3D7_02_v3	475291	475585	SMC3_A5_36hpi_peak_80	1.95355	3.23196
Pf3D7_02_v3	476811	477009	SMC3_A5_36hpi_peak_81	2.05181	3.68736
Pf3D7_02_v3	493322	493532	SMC3_A5_36hpi_peak_82	2.11752	4.85791
Pf3D7_02_v3	523467	523793	SMC3_A5_36hpi_peak_83	2.21279	5.58455
Pf3D7_02_v3	525124	525268	SMC3_A5_36hpi_peak_84	2.0116	3.54626
Pf3D7_02_v3	529072	529295	SMC3_A5_36hpi_peak_85	1.76642	2.4077
Pf3D7_02_v3	566295	566459	SMC3_A5_36hpi_peak_86	1.96066	3.05678
Pf3D7_02_v3	566929	567517	SMC3_A5_36hpi_peak_87	1.94827	3.06358
Pf3D7_02_v3	599045	599269	SMC3_A5_36hpi_peak_88	1.89433	2.60358
Pf3D7_02_v3	647410	647695	SMC3_A5_36hpi_peak_89	1.91963	3.25053
Pf3D7_02_v3	651676	651822	SMC3_A5_36hpi_peak_90	2.00044	3.26101
Pf3D7_02_v3	662748	663067	SMC3_A5_36hpi_peak_91	2.2784	6.57026
Pf3D7_02_v3	669629	669796	SMC3_A5_36hpi_peak_92	2.02761	2.26958
Pf3D7_02_v3	694835	694995	SMC3_A5_36hpi_peak_93	1.89544	2.54605
Pf3D7_02_v3	720487	720631	SMC3_A5_36hpi_peak_94	2.47799	4.88247
Pf3D7_02_v3	787514	787664	SMC3_A5_36hpi_peak_95	1.75206	1.41911
Pf3D7_02_v3	806309	806636	SMC3_A5_36hpi_peak_96	2.38944	4.95285
Pf3D7_02_v3	814173	814337	SMC3_A5_36hpi_peak_97	2.17631	3.51503
Pf3D7_02_v3	842752	842905	SMC3_A5_36hpi_peak_98	1.79892	1.81176
Pf3D7_02_v3	890478	890623	SMC3_A5_36hpi_peak_99	2.80889	8.83779
Pf3D7_02_v3	893400	893990	SMC3_A5_36hpi_peak_100	2.16714	4.89205
Pf3D7_02_v3	900102	900258	SMC3_A5_36hpi_peak_101	1.81761	2.19449
Pf3D7_02_v3	920618	920815	SMC3_A5_36hpi_peak_102	2.37569	5.47452
Pf3D7_03_v3	127312	127486	SMC3_A5_36hpi_peak_103	1.7851	2.15148
Pf3D7_03_v3	128279	128493	SMC3_A5_36hpi_peak_104	1.91825	2.45858
Pf3D7_03_v3	170700	170856	SMC3_A5_36hpi_peak_105	1.6903	1.57426
Pf3D7_03_v3	199855	200020	SMC3_A5_36hpi_peak_106	2.21712	4.4927
Pf3D7_03_v3	221476	221753	SMC3_A5_36hpi_peak_107	2.74667	7.98736
Pf3D7_03_v3	223104	223432	SMC3_A5_36hpi_peak_108	2.88872	6.55787
Pf3D7_03_v3	230733	230893	SMC3_A5_36hpi_peak_109	2.15486	2.36872
Pf3D7_03_v3	269517	269665	SMC3_A5_36hpi_peak_110	1.82738	1.76201
Pf3D7_03_v3	283801	283972	SMC3_A5_36hpi_peak_111	1.99706	3.31869
Pf3D7_03_v3	307484	307642	SMC3_A5_36hpi_peak_112	2.17394	4.83668
Pf3D7_03_v3	319236	319423	SMC3_A5_36hpi_peak_113	2.06633	3.51599
Pf3D7_03_v3	362969	363272	SMC3_A5_36hpi_peak_114	2.12071	4.24356
Pf3D7_03_v3	376909	377067	SMC3_A5_36hpi_peak_115	2.4756	4.99939
Pf3D7_03_v3	388276	388448	SMC3_A5_36hpi_peak_116	2.90371	6.79373
Pf3D7_03_v3	412969	413126	SMC3_A5_36hpi_peak_117	3.27898	7.99792
Pf3D7_03_v3	449982	450125	SMC3_A5_36hpi_peak_118	1.89224	2.71652
Pf3D7_03_v3	450316	450577	SMC3_A5_36hpi_peak_119	2.27665	5.57429
Pf3D7_03_v3	478701	479084	SMC3_A5_36hpi_peak_120	2.00324	2.90337
Pf3D7_03_v3	491332	491526	SMC3_A5_36hpi_peak_121	2.51694	9.10058
Pf3D7_03_v3	494108	494311	SMC3_A5_36hpi_peak_122	1.8606	1.88008
Pf3D7_03_v3	536767	536943	SMC3_A5_36hpi_peak_123	2.29497	5.24453
Pf3D7_03_v3	543193	543352	SMC3_A5_36hpi_peak_124	1.93507	2.72846
Pf3D7_03_v3	552292	552617	SMC3_A5_36hpi_peak_125	2.24233	4.94147
Pf3D7_03_v3	579782	580006	SMC3_A5_36hpi_peak_126	2.11971	5.42519
Pf3D7_03_v3	589006	590166	SMC3_A5_36hpi_peak_127	2.93797	16.1551
Pf3D7_03_v3	590362	592575	SMC3_A5_36hpi_peak_128	4.12618	34.6774
Pf3D7_03_v3	594148	594357	SMC3_A5_36hpi_peak_129	4.07055	13.7447
Pf3D7_03_v3	595484	595725	SMC3_A5_36hpi_peak_130	4.2409	17.3631
Pf3D7_03_v3	597547	597702	SMC3_A5_36hpi_peak_131	3.31805	7.73186
Pf3D7_03_v3	601472	602056	SMC3_A5_36hpi_peak_132	3.65066	11.8588
Pf3D7_03_v3	602338	602825	SMC3_A5_36hpi_peak_133	4.71909	25.1546
Pf3D7_03_v3	604529	605020	SMC3_A5_36hpi_peak_134	3.13645	13.8665
Pf3D7_03_v3	605367	605655	SMC3_A5_36hpi_peak_135	2.67218	6.95678
Pf3D7_03_v3	605828	606536	SMC3_A5_36hpi_peak_136	3.45873	16.1134
Pf3D7_03_v3	611303	612018	SMC3_A5_36hpi_peak_137	4.92334	27.6887
Pf3D7_03_v3	612828	613262	SMC3_A5_36hpi_peak_138	1.92423	3.75654
Pf3D7_03_v3	616466	616771	SMC3_A5_36hpi_peak_139	2.03555	4.49009
Pf3D7_03_v3	617297	617539	SMC3_A5_36hpi_peak_140	2.47894	8.67396
Pf3D7_03_v3	617935	618165	SMC3_A5_36hpi_peak_141	1.99727	4.31223
Pf3D7_03_v3	618426	618755	SMC3_A5_36hpi_peak_142	2.23252	5.40264
Pf3D7_03_v3	620820	621282	SMC3_A5_36hpi_peak_143	2.21965	6.04375
Pf3D7_03_v3	621444	621687	SMC3_A5_36hpi_peak_144	2.32451	7.13462
Pf3D7_03_v3	621888	622104	SMC3_A5_36hpi_peak_145	1.75569	2.25606
Pf3D7_03_v3	622274	622802	SMC3_A5_36hpi_peak_146	2.46592	9.22932
Pf3D7_03_v3	635665	635986	SMC3_A5_36hpi_peak_147	1.85452	3.12488
Pf3D7_03_v3	636658	636906	SMC3_A5_36hpi_peak_148	2.66574	6.92219
Pf3D7_03_v3	662931	663220	SMC3_A5_36hpi_peak_149	1.86749	2.83601
Pf3D7_03_v3	664660	664858	SMC3_A5_36hpi_peak_150	1.81761	2.19449
Pf3D7_03_v3	686313	686525	SMC3_A5_36hpi_peak_151	2.08647	3.20077
Pf3D7_03_v3	688887	689123	SMC3_A5_36hpi_peak_152	2.09048	4.07053
Pf3D7_03_v3	750743	751005	SMC3_A5_36hpi_peak_153	1.95345	3.8735
Pf3D7_03_v3	753697	753956	SMC3_A5_36hpi_peak_154	1.66046	1.64493
Pf3D7_03_v3	755497	755823	SMC3_A5_36hpi_peak_155	2.2203	5.42811
Pf3D7_03_v3	757407	757585	SMC3_A5_36hpi_peak_156	2.33932	6.42623
Pf3D7_03_v3	784581	784741	SMC3_A5_36hpi_peak_157	1.96854	3.45637
Pf3D7_03_v3	799849	799991	SMC3_A5_36hpi_peak_158	2.18415	5.393
Pf3D7_03_v3	802292	802497	SMC3_A5_36hpi_peak_159	2.62518	7.58107
Pf3D7_03_v3	843443	843673	SMC3_A5_36hpi_peak_160	1.82455	2.28038
Pf3D7_03_v3	848970	849132	SMC3_A5_36hpi_peak_161	1.96854	3.45637
Pf3D7_03_v3	850034	850281	SMC3_A5_36hpi_peak_162	1.83178	2.47819
Pf3D7_03_v3	851357	851645	SMC3_A5_36hpi_peak_163	2.08964	4.32446
Pf3D7_03_v3	875724	875914	SMC3_A5_36hpi_peak_164	2.46385	5.964
Pf3D7_03_v3	948431	948637	SMC3_A5_36hpi_peak_165	1.98631	3.26222
Pf3D7_03_v3	1035597	1035854	SMC3_A5_36hpi_peak_166	2.10272	3.3603
Pf3D7_03_v3	1037050	1037336	SMC3_A5_36hpi_peak_167	2.15607	4.72673
Pf3D7_04_v3	28641	28928	SMC3_A5_36hpi_peak_168	2.29487	3.7329
Pf3D7_04_v3	32551	32770	SMC3_A5_36hpi_peak_169	2.33343	6.04281
Pf3D7_04_v3	48098	48554	SMC3_A5_36hpi_peak_170	2.64266	6.94625
Pf3D7_04_v3	51936	52162	SMC3_A5_36hpi_peak_171	1.76142	2.04311
Pf3D7_04_v3	53335	53509	SMC3_A5_36hpi_peak_172	1.81184	2.22193
Pf3D7_04_v3	56492	56713	SMC3_A5_36hpi_peak_173	1.81157	1.9626
Pf3D7_04_v3	63270	63437	SMC3_A5_36hpi_peak_174	2.24836	4.04441
Pf3D7_04_v3	66725	66893	SMC3_A5_36hpi_peak_175	1.99423	2.71703
Pf3D7_04_v3	86391	86701	SMC3_A5_36hpi_peak_176	2.04531	3.09309
Pf3D7_04_v3	130848	130995	SMC3_A5_36hpi_peak_177	2.13803	3.43589
Pf3D7_04_v3	235951	236145	SMC3_A5_36hpi_peak_178	3.08585	9.69222
Pf3D7_04_v3	260822	260999	SMC3_A5_36hpi_peak_179	2.08676	4.04937
Pf3D7_04_v3	265232	265407	SMC3_A5_36hpi_peak_180	2.02004	2.90412
Pf3D7_04_v3	282534	282997	SMC3_A5_36hpi_peak_181	1.80966	2.05469
Pf3D7_04_v3	322494	322658	SMC3_A5_36hpi_peak_182	1.67865	1.52787
Pf3D7_04_v3	392001	392210	SMC3_A5_36hpi_peak_183	1.89783	2.4321
Pf3D7_04_v3	404427	404598	SMC3_A5_36hpi_peak_184	2.02859	2.1284
Pf3D7_04_v3	409363	409516	SMC3_A5_36hpi_peak_185	1.98386	3.39706
Pf3D7_04_v3	419620	419766	SMC3_A5_36hpi_peak_186	1.9658	2.66607
Pf3D7_04_v3	425020	425198	SMC3_A5_36hpi_peak_187	2.08105	3.67698
Pf3D7_04_v3	462586	462740	SMC3_A5_36hpi_peak_188	3.88587	16.051
Pf3D7_04_v3	501136	501286	SMC3_A5_36hpi_peak_189	1.69237	1.94646
Pf3D7_04_v3	511310	511616	SMC3_A5_36hpi_peak_190	2.34116	6.55547
Pf3D7_04_v3	514573	514789	SMC3_A5_36hpi_peak_191	1.90344	2.70782
Pf3D7_04_v3	523873	524042	SMC3_A5_36hpi_peak_192	2.77136	9.58206
Pf3D7_04_v3	547039	547204	SMC3_A5_36hpi_peak_193	1.72759	1.85157
Pf3D7_04_v3	548523	549007	SMC3_A5_36hpi_peak_194	2.50259	5.25457
Pf3D7_04_v3	551069	551478	SMC3_A5_36hpi_peak_195	2.14137	4.45251
Pf3D7_04_v3	553612	553787	SMC3_A5_36hpi_peak_196	1.76142	2.04311
Pf3D7_04_v3	563921	564095	SMC3_A5_36hpi_peak_197	2.43435	5.05377
Pf3D7_04_v3	565446	565925	SMC3_A5_36hpi_peak_198	2.3481	5.32037
Pf3D7_04_v3	566304	567101	SMC3_A5_36hpi_peak_199	1.95008	3.00612
Pf3D7_04_v3	617036	617230	SMC3_A5_36hpi_peak_200	1.78348	2.44697
Pf3D7_04_v3	629925	630083	SMC3_A5_36hpi_peak_201	1.94753	2.85566
Pf3D7_04_v3	632664	632858	SMC3_A5_36hpi_peak_202	2.15682	4.54317
Pf3D7_04_v3	636190	636387	SMC3_A5_36hpi_peak_203	2.97155	11.2378
Pf3D7_04_v3	636954	637362	SMC3_A5_36hpi_peak_204	3.88618	25.4105
Pf3D7_04_v3	637642	638033	SMC3_A5_36hpi_peak_205	4.36173	28.6498
Pf3D7_04_v3	638225	638842	SMC3_A5_36hpi_peak_206	4.72227	29.0597
Pf3D7_04_v3	639633	640271	SMC3_A5_36hpi_peak_207	4.21681	25.5254
Pf3D7_04_v3	640651	640803	SMC3_A5_36hpi_peak_208	3.84195	11.2002
Pf3D7_04_v3	641136	641468	SMC3_A5_36hpi_peak_209	3.19942	9.08426
Pf3D7_04_v3	645060	645686	SMC3_A5_36hpi_peak_210	5.67561	25.8018
Pf3D7_04_v3	646405	646714	SMC3_A5_36hpi_peak_211	4.92421	23.654
Pf3D7_04_v3	647527	647884	SMC3_A5_36hpi_peak_212	2.91981	10.7226
Pf3D7_04_v3	653008	653187	SMC3_A5_36hpi_peak_213	2.17714	4.18188
Pf3D7_04_v3	666967	667199	SMC3_A5_36hpi_peak_214	2.7301	6.95338
Pf3D7_04_v3	673524	673725	SMC3_A5_36hpi_peak_215	1.98585	3.70571
Pf3D7_04_v3	681831	682012	SMC3_A5_36hpi_peak_216	1.91157	2.24394
Pf3D7_04_v3	683074	683222	SMC3_A5_36hpi_peak_217	1.98571	2.68263
Pf3D7_04_v3	685067	685495	SMC3_A5_36hpi_peak_218	2.2774	6.6722
Pf3D7_04_v3	698236	698421	SMC3_A5_36hpi_peak_219	1.80328	2.23536
Pf3D7_04_v3	709756	710078	SMC3_A5_36hpi_peak_220	2.19921	4.29616
Pf3D7_04_v3	742843	743016	SMC3_A5_36hpi_peak_221	1.98631	2.75423
Pf3D7_04_v3	748177	748391	SMC3_A5_36hpi_peak_222	1.73914	1.902
Pf3D7_04_v3	768846	769046	SMC3_A5_36hpi_peak_223	2.31954	3.83711
Pf3D7_04_v3	787352	787543	SMC3_A5_36hpi_peak_224	2.00785	3.29897
Pf3D7_04_v3	788063	788293	SMC3_A5_36hpi_peak_225	1.83249	2.65175
Pf3D7_04_v3	808122	808579	SMC3_A5_36hpi_peak_226	2.09516	4.44669
Pf3D7_04_v3	839152	839306	SMC3_A5_36hpi_peak_227	2.18592	5.00908
Pf3D7_04_v3	925971	926356	SMC3_A5_36hpi_peak_228	2.41691	6.56867
Pf3D7_04_v3	936989	937161	SMC3_A5_36hpi_peak_229	2.35671	5.71906
Pf3D7_04_v3	971381	971523	SMC3_A5_36hpi_peak_230	2.56433	5.41213
Pf3D7_04_v3	972970	973689	SMC3_A5_36hpi_peak_231	2.18019	4.00613
Pf3D7_04_v3	973982	974209	SMC3_A5_36hpi_peak_232	1.95705	2.15993
Pf3D7_04_v3	1023016	1023238	SMC3_A5_36hpi_peak_233	2.06876	3.36625
Pf3D7_04_v3	1023877	1024032	SMC3_A5_36hpi_peak_234	1.91186	3.13929
Pf3D7_04_v3	1063106	1063323	SMC3_A5_36hpi_peak_235	2.06342	3.4217
Pf3D7_04_v3	1096047	1096296	SMC3_A5_36hpi_peak_236	2.04956	3.92019
Pf3D7_04_v3	1152834	1152982	SMC3_A5_36hpi_peak_237	1.64333	1.35818
Pf3D7_04_v3	1162523	1162780	SMC3_A5_36hpi_peak_238	1.99947	2.96015
Pf3D7_04_v3	1177721	1177888	SMC3_A5_36hpi_peak_239	2.00436	2.54388
Pf3D7_04_v3	1179997	1180231	SMC3_A5_36hpi_peak_240	2.72923	8.20199
Pf3D7_05_v3	23693	24078	SMC3_A5_36hpi_peak_241	1.84743	2.21522
Pf3D7_05_v3	25579	25739	SMC3_A5_36hpi_peak_242	1.71821	1.55808
Pf3D7_05_v3	25988	26273	SMC3_A5_36hpi_peak_243	2.41375	5.31757
Pf3D7_05_v3	30088	30378	SMC3_A5_36hpi_peak_244	1.75225	1.77361
Pf3D7_05_v3	44029	44298	SMC3_A5_36hpi_peak_245	2.24389	3.92111
Pf3D7_05_v3	69000	69186	SMC3_A5_36hpi_peak_246	2.48869	6.62509
Pf3D7_05_v3	77975	78276	SMC3_A5_36hpi_peak_247	2.42329	5.12239
Pf3D7_05_v3	79287	79787	SMC3_A5_36hpi_peak_248	1.83744	2.33969
Pf3D7_05_v3	168864	169077	SMC3_A5_36hpi_peak_249	1.85446	2.24583
Pf3D7_05_v3	184483	184981	SMC3_A5_36hpi_peak_250	2.60005	6.71176
Pf3D7_05_v3	239999	240229	SMC3_A5_36hpi_peak_251	1.89771	2.99911
Pf3D7_05_v3	288996	289411	SMC3_A5_36hpi_peak_252	1.94047	3.50776
Pf3D7_05_v3	289909	290084	SMC3_A5_36hpi_peak_253	1.83152	2.42066
Pf3D7_05_v3	294698	294865	SMC3_A5_36hpi_peak_254	2.21271	4.66999
Pf3D7_05_v3	295616	295821	SMC3_A5_36hpi_peak_255	2.36023	5.97635
Pf3D7_05_v3	326488	326654	SMC3_A5_36hpi_peak_256	1.94236	3.10227
Pf3D7_05_v3	329501	329702	SMC3_A5_36hpi_peak_257	2.13473	4.23206
Pf3D7_05_v3	336497	336644	SMC3_A5_36hpi_peak_258	2.43636	5.56139
Pf3D7_05_v3	373352	373547	SMC3_A5_36hpi_peak_259	2.48473	5.29885
Pf3D7_05_v3	384917	385060	SMC3_A5_36hpi_peak_260	1.95462	3.30901
Pf3D7_05_v3	391693	391887	SMC3_A5_36hpi_peak_261	1.82445	3.11698
Pf3D7_05_v3	403375	403543	SMC3_A5_36hpi_peak_262	2.33758	4.35467
Pf3D7_05_v3	419023	419480	SMC3_A5_36hpi_peak_263	3.16069	10.0885
Pf3D7_05_v3	439332	439679	SMC3_A5_36hpi_peak_264	3.01189	13.3384
Pf3D7_05_v3	440823	441353	SMC3_A5_36hpi_peak_265	1.97514	3.86406
Pf3D7_05_v3	444260	444828	SMC3_A5_36hpi_peak_266	3.26459	14.5646
Pf3D7_05_v3	444977	445469	SMC3_A5_36hpi_peak_267	2.38232	6.47061
Pf3D7_05_v3	445994	446322	SMC3_A5_36hpi_peak_268	2.19921	4.29616
Pf3D7_05_v3	447007	447687	SMC3_A5_36hpi_peak_269	2.30719	6.77734
Pf3D7_05_v3	447991	448394	SMC3_A5_36hpi_peak_270	2.14977	4.87905
Pf3D7_05_v3	450989	451483	SMC3_A5_36hpi_peak_271	9.31542	83.7465
Pf3D7_05_v3	451954	452170	SMC3_A5_36hpi_peak_272	3.20297	8.29307
Pf3D7_05_v3	452355	452864	SMC3_A5_36hpi_peak_273	3.66466	12.8884
Pf3D7_05_v3	453197	453537	SMC3_A5_36hpi_peak_274	4.61682	24.5517
Pf3D7_05_v3	453685	454282	SMC3_A5_36hpi_peak_275	5.04342	26.3273
Pf3D7_05_v3	454471	454716	SMC3_A5_36hpi_peak_276	4.42358	16.4578
Pf3D7_05_v3	458504	458722	SMC3_A5_36hpi_peak_277	5.62087	30.5457
Pf3D7_05_v3	458868	459063	SMC3_A5_36hpi_peak_278	2.60761	4.07844
Pf3D7_05_v3	459303	460460	SMC3_A5_36hpi_peak_279	5.84797	59.5168
Pf3D7_05_v3	460913	461302	SMC3_A5_36hpi_peak_280	3.75734	20.0901
Pf3D7_05_v3	461495	462396	SMC3_A5_36hpi_peak_281	5.37638	38.8061
Pf3D7_05_v3	462561	463178	SMC3_A5_36hpi_peak_282	5.25827	61.0102
Pf3D7_05_v3	463343	463849	SMC3_A5_36hpi_peak_283	2.98815	6.62508
Pf3D7_05_v3	464065	464627	SMC3_A5_36hpi_peak_284	2.28207	4.41615
Pf3D7_05_v3	467642	468040	SMC3_A5_36hpi_peak_285	2.18638	5.11105
Pf3D7_05_v3	474536	474728	SMC3_A5_36hpi_peak_286	1.68501	1.32227
Pf3D7_05_v3	475003	475396	SMC3_A5_36hpi_peak_287	2.02753	4.11418
Pf3D7_05_v3	475632	475785	SMC3_A5_36hpi_peak_288	1.81437	2.17961
Pf3D7_05_v3	521719	521889	SMC3_A5_36hpi_peak_289	1.86575	2.64757
Pf3D7_05_v3	552357	552509	SMC3_A5_36hpi_peak_290	2.15504	4.72054
Pf3D7_05_v3	565889	566051	SMC3_A5_36hpi_peak_291	2.27621	6.00776
Pf3D7_05_v3	569268	569498	SMC3_A5_36hpi_peak_292	1.65886	1.7849
Pf3D7_05_v3	583981	584127	SMC3_A5_36hpi_peak_293	1.8786	1.88681
Pf3D7_05_v3	634258	634615	SMC3_A5_36hpi_peak_294	2.20138	5.20433
Pf3D7_05_v3	649894	650136	SMC3_A5_36hpi_peak_295	1.77318	2.09677
Pf3D7_05_v3	680665	680811	SMC3_A5_36hpi_peak_296	1.70209	1.49805
Pf3D7_05_v3	712775	713238	SMC3_A5_36hpi_peak_297	1.99483	3.60619
Pf3D7_05_v3	733992	734313	SMC3_A5_36hpi_peak_298	2.48083	7.4985
Pf3D7_05_v3	736565	736830	SMC3_A5_36hpi_peak_299	2.51538	8.00081
Pf3D7_05_v3	777674	777871	SMC3_A5_36hpi_peak_300	2.0362	3.12927
Pf3D7_05_v3	797187	797413	SMC3_A5_36hpi_peak_301	2.51241	7.03533
Pf3D7_05_v3	798418	798576	SMC3_A5_36hpi_peak_302	2.77777	8.81359
Pf3D7_05_v3	857247	857452	SMC3_A5_36hpi_peak_303	2.16599	4.31018
Pf3D7_05_v3	916617	916760	SMC3_A5_36hpi_peak_304	2.15433	3.96796
Pf3D7_05_v3	1007669	1007818	SMC3_A5_36hpi_peak_305	1.87513	2.1005
Pf3D7_05_v3	1048723	1048915	SMC3_A5_36hpi_peak_306	1.97012	2.40797
Pf3D7_05_v3	1104543	1104713	SMC3_A5_36hpi_peak_307	1.71868	1.85574
Pf3D7_05_v3	1119224	1119371	SMC3_A5_36hpi_peak_308	2.12489	3.63844
Pf3D7_05_v3	1127225	1127377	SMC3_A5_36hpi_peak_309	1.72107	1.91013
Pf3D7_05_v3	1144942	1145301	SMC3_A5_36hpi_peak_310	2.47141	4.72446
Pf3D7_05_v3	1242865	1243063	SMC3_A5_36hpi_peak_311	1.94258	2.43127
Pf3D7_05_v3	1301398	1301710	SMC3_A5_36hpi_peak_312	2.05644	3.62983
Pf3D7_05_v3	1326873	1327148	SMC3_A5_36hpi_peak_313	2.27056	4.88997
Pf3D7_05_v3	1337449	1337751	SMC3_A5_36hpi_peak_314	2.08324	3.77412
Pf3D7_05_v3	1339400	1339576	SMC3_A5_36hpi_peak_315	2.40592	5.887
Pf3D7_05_v3	1340280	1340423	SMC3_A5_36hpi_peak_316	1.90751	2.53803
Pf3D7_06_v3	3486	3756	SMC3_A5_36hpi_peak_317	2.50067	5.5087
Pf3D7_06_v3	4741	4897	SMC3_A5_36hpi_peak_318	2.07706	3.65565
Pf3D7_06_v3	7790	7986	SMC3_A5_36hpi_peak_319	1.89301	2.47262
Pf3D7_06_v3	8346	8520	SMC3_A5_36hpi_peak_320	2.17182	4.43888
Pf3D7_06_v3	10778	10927	SMC3_A5_36hpi_peak_321	2.46424	5.45393
Pf3D7_06_v3	35973	36127	SMC3_A5_36hpi_peak_322	2.60293	5.73213
Pf3D7_06_v3	95306	95490	SMC3_A5_36hpi_peak_323	1.88319	2.61207
Pf3D7_06_v3	103178	103335	SMC3_A5_36hpi_peak_324	1.76142	2.04311
Pf3D7_06_v3	212606	212752	SMC3_A5_36hpi_peak_325	2.01986	2.97931
Pf3D7_06_v3	229589	229738	SMC3_A5_36hpi_peak_326	2.00429	3.35681
Pf3D7_06_v3	241961	242169	SMC3_A5_36hpi_peak_327	1.81818	2.25088
Pf3D7_06_v3	270921	271099	SMC3_A5_36hpi_peak_328	1.71563	1.8857
Pf3D7_06_v3	305858	306063	SMC3_A5_36hpi_peak_329	1.89644	1.77283
Pf3D7_06_v3	312435	312618	SMC3_A5_36hpi_peak_330	1.79405	1.74396
Pf3D7_06_v3	329573	329730	SMC3_A5_36hpi_peak_331	2.29807	4.17325
Pf3D7_06_v3	331498	331687	SMC3_A5_36hpi_peak_332	1.88492	2.49718
Pf3D7_06_v3	334446	334629	SMC3_A5_36hpi_peak_333	1.98154	3.09039
Pf3D7_06_v3	340336	340489	SMC3_A5_36hpi_peak_334	1.75974	1.99187
Pf3D7_06_v3	373028	373214	SMC3_A5_36hpi_peak_335	2.16877	5.58402
Pf3D7_06_v3	433993	434144	SMC3_A5_36hpi_peak_336	1.72572	1.75595
Pf3D7_06_v3	435239	435868	SMC3_A5_36hpi_peak_337	1.92891	3.16659
Pf3D7_06_v3	454921	455274	SMC3_A5_36hpi_peak_338	1.78154	2.59252
Pf3D7_06_v3	458841	458989	SMC3_A5_36hpi_peak_339	1.76809	1.93383
Pf3D7_06_v3	468111	468309	SMC3_A5_36hpi_peak_340	3.13865	15.2552
Pf3D7_06_v3	470209	470681	SMC3_A5_36hpi_peak_341	3.50451	19.3937
Pf3D7_06_v3	470892	471278	SMC3_A5_36hpi_peak_342	5.28884	49.7168
Pf3D7_06_v3	471707	471957	SMC3_A5_36hpi_peak_343	4.17468	22.6818
Pf3D7_06_v3	472531	474125	SMC3_A5_36hpi_peak_344	3.10307	15.7499
Pf3D7_06_v3	476402	476805	SMC3_A5_36hpi_peak_345	4.67698	20.4428
Pf3D7_06_v3	477261	477879	SMC3_A5_36hpi_peak_346	5.15397	29.4096
Pf3D7_06_v3	481586	481851	SMC3_A5_36hpi_peak_347	3.5515	10.9327
Pf3D7_06_v3	482004	482168	SMC3_A5_36hpi_peak_348	3.92927	11.8117
Pf3D7_06_v3	482555	483994	SMC3_A5_36hpi_peak_349	6.97052	80.2089
Pf3D7_06_v3	484316	484503	SMC3_A5_36hpi_peak_350	3.84195	11.2002
Pf3D7_06_v3	485202	486478	SMC3_A5_36hpi_peak_351	2.50932	8.22991
Pf3D7_06_v3	532319	532508	SMC3_A5_36hpi_peak_352	1.82935	2.57886
Pf3D7_06_v3	575723	575869	SMC3_A5_36hpi_peak_353	1.68245	1.62236
Pf3D7_06_v3	579467	579611	SMC3_A5_36hpi_peak_354	2.14142	5.01466
Pf3D7_06_v3	582376	582669	SMC3_A5_36hpi_peak_355	2.24463	5.26817
Pf3D7_06_v3	584547	584764	SMC3_A5_36hpi_peak_356	1.93581	3.54912
Pf3D7_06_v3	623445	623673	SMC3_A5_36hpi_peak_357	2.02151	3.68086
Pf3D7_06_v3	686231	686374	SMC3_A5_36hpi_peak_358	2.24592	5.80506
Pf3D7_06_v3	725680	725888	SMC3_A5_36hpi_peak_359	1.94924	2.72676
Pf3D7_06_v3	726923	727119	SMC3_A5_36hpi_peak_360	2.12392	4.53324
Pf3D7_06_v3	727795	728130	SMC3_A5_36hpi_peak_361	2.22042	5.3253
Pf3D7_06_v3	731038	731466	SMC3_A5_36hpi_peak_362	2.08446	3.94977
Pf3D7_06_v3	738408	738570	SMC3_A5_36hpi_peak_363	2.01501	3.72256
Pf3D7_06_v3	754433	754743	SMC3_A5_36hpi_peak_364	1.94856	2.72347
Pf3D7_06_v3	774661	774833	SMC3_A5_36hpi_peak_365	1.78333	2.19355
Pf3D7_06_v3	815980	816250	SMC3_A5_36hpi_peak_366	1.89571	3.11418
Pf3D7_06_v3	835625	835929	SMC3_A5_36hpi_peak_367	2.25193	3.65365
Pf3D7_06_v3	871939	872167	SMC3_A5_36hpi_peak_368	1.91226	2.81572
Pf3D7_06_v3	957728	957933	SMC3_A5_36hpi_peak_369	2.63108	8.35179
Pf3D7_06_v3	967281	967429	SMC3_A5_36hpi_peak_370	2.50698	6.73292
Pf3D7_06_v3	1092599	1092775	SMC3_A5_36hpi_peak_371	2.2005	4.10943
Pf3D7_06_v3	1130094	1130326	SMC3_A5_36hpi_peak_372	1.93181	3.32039
Pf3D7_06_v3	1205234	1205472	SMC3_A5_36hpi_peak_373	2.08999	3.46735
Pf3D7_06_v3	1241159	1241309	SMC3_A5_36hpi_peak_374	2.08363	3.10498
Pf3D7_06_v3	1250905	1251051	SMC3_A5_36hpi_peak_375	2.0843	2.86472
Pf3D7_06_v3	1330335	1330576	SMC3_A5_36hpi_peak_376	2.07962	3.75426
Pf3D7_06_v3	1377465	1377707	SMC3_A5_36hpi_peak_377	1.88097	2.01032
Pf3D7_06_v3	1379167	1379374	SMC3_A5_36hpi_peak_378	2.01504	2.513
Pf3D7_06_v3	1379747	1380464	SMC3_A5_36hpi_peak_379	1.96344	2.58712
Pf3D7_07_v3	21044	21204	SMC3_A5_36hpi_peak_380	1.90678	1.92522
Pf3D7_07_v3	22818	23186	SMC3_A5_36hpi_peak_381	2.32046	5.7321
Pf3D7_07_v3	25267	25676	SMC3_A5_36hpi_peak_382	2.46886	6.24769
Pf3D7_07_v3	37042	37190	SMC3_A5_36hpi_peak_383	1.6637	1.3241
Pf3D7_07_v3	146818	146966	SMC3_A5_36hpi_peak_384	1.92187	2.22181
Pf3D7_07_v3	206730	206968	SMC3_A5_36hpi_peak_385	2.01936	3.20348
Pf3D7_07_v3	236170	236336	SMC3_A5_36hpi_peak_386	2.37627	4.76833
Pf3D7_07_v3	265756	266005	SMC3_A5_36hpi_peak_387	2.18137	4.68789
Pf3D7_07_v3	381766	381971	SMC3_A5_36hpi_peak_388	1.77749	2.16603
Pf3D7_07_v3	386822	386991	SMC3_A5_36hpi_peak_389	1.74688	1.7111
Pf3D7_07_v3	410160	410455	SMC3_A5_36hpi_peak_390	2.03488	3.35954
Pf3D7_07_v3	412713	412909	SMC3_A5_36hpi_peak_391	2.48869	6.62509
Pf3D7_07_v3	438704	439051	SMC3_A5_36hpi_peak_392	1.90889	2.7991
Pf3D7_07_v3	482826	482977	SMC3_A5_36hpi_peak_393	1.9796	2.10599
Pf3D7_07_v3	490528	490680	SMC3_A5_36hpi_peak_394	1.81289	1.81334
Pf3D7_07_v3	514237	514478	SMC3_A5_36hpi_peak_395	1.73981	1.5505
Pf3D7_07_v3	516200	516700	SMC3_A5_36hpi_peak_396	2.02723	3.24253
Pf3D7_07_v3	517206	517418	SMC3_A5_36hpi_peak_397	2.04102	3.07331
Pf3D7_07_v3	531227	531431	SMC3_A5_36hpi_peak_398	1.92927	2.90129
Pf3D7_07_v3	532263	532658	SMC3_A5_36hpi_peak_399	2.35414	5.82144
Pf3D7_07_v3	534040	534413	SMC3_A5_36hpi_peak_400	2.4685	6.50429
Pf3D7_07_v3	545169	545407	SMC3_A5_36hpi_peak_401	2.91118	8.21958
Pf3D7_07_v3	547938	548195	SMC3_A5_36hpi_peak_402	2.26396	5.06667
Pf3D7_07_v3	555798	555940	SMC3_A5_36hpi_peak_403	1.84717	2.43908
Pf3D7_07_v3	557544	557709	SMC3_A5_36hpi_peak_404	2.28759	5.42183
Pf3D7_07_v3	558117	558351	SMC3_A5_36hpi_peak_405	2.05907	3.47963
Pf3D7_07_v3	563094	563268	SMC3_A5_36hpi_peak_406	1.95462	3.30901
Pf3D7_07_v3	569258	569482	SMC3_A5_36hpi_peak_407	2.46868	6.37571
Pf3D7_07_v3	573305	573459	SMC3_A5_36hpi_peak_408	2.34781	10.3925
Pf3D7_07_v3	573988	574314	SMC3_A5_36hpi_peak_409	2.18842	4.72679
Pf3D7_07_v3	583747	584194	SMC3_A5_36hpi_peak_410	2.10873	7.28424
Pf3D7_07_v3	585575	585980	SMC3_A5_36hpi_peak_411	2.509	12.8195
Pf3D7_07_v3	586528	586771	SMC3_A5_36hpi_peak_412	1.73069	3.31599
Pf3D7_07_v3	588635	588967	SMC3_A5_36hpi_peak_413	2.15107	7.0055
Pf3D7_07_v3	592490	592879	SMC3_A5_36hpi_peak_414	2.40789	12.3692
Pf3D7_07_v3	593942	594578	SMC3_A5_36hpi_peak_415	2.2298	9.72033
Pf3D7_07_v3	594869	595230	SMC3_A5_36hpi_peak_416	1.99074	6.08185
Pf3D7_07_v3	596242	596405	SMC3_A5_36hpi_peak_417	1.52618	1.47881
Pf3D7_07_v3	602698	602915	SMC3_A5_36hpi_peak_418	2.31128	6.23973
Pf3D7_07_v3	662357	662713	SMC3_A5_36hpi_peak_419	1.99464	2.79138
Pf3D7_07_v3	668314	668524	SMC3_A5_36hpi_peak_420	2.05394	3.13278
Pf3D7_07_v3	674976	675173	SMC3_A5_36hpi_peak_421	2.36078	4.46364
Pf3D7_07_v3	708716	708868	SMC3_A5_36hpi_peak_422	1.72218	2.08824
Pf3D7_07_v3	712482	712694	SMC3_A5_36hpi_peak_423	2.19386	5.15855
Pf3D7_07_v3	752663	752876	SMC3_A5_36hpi_peak_424	1.90219	2.76573
Pf3D7_07_v3	767440	767592	SMC3_A5_36hpi_peak_425	2.05066	2.65246
Pf3D7_07_v3	767846	767992	SMC3_A5_36hpi_peak_426	2.54381	6.67672
Pf3D7_07_v3	771450	771652	SMC3_A5_36hpi_peak_427	1.80784	2.36011
Pf3D7_07_v3	778077	778221	SMC3_A5_36hpi_peak_428	1.89392	2.2346
Pf3D7_07_v3	778373	778655	SMC3_A5_36hpi_peak_429	2.66984	9.36288
Pf3D7_07_v3	781768	782028	SMC3_A5_36hpi_peak_430	1.70516	1.59214
Pf3D7_07_v3	785114	785438	SMC3_A5_36hpi_peak_431	2.93531	13.2944
Pf3D7_07_v3	786479	786946	SMC3_A5_36hpi_peak_432	2.29271	6.67252
Pf3D7_07_v3	788588	788734	SMC3_A5_36hpi_peak_433	2.25342	5.85531
Pf3D7_07_v3	790210	790585	SMC3_A5_36hpi_peak_434	2.01161	3.62486
Pf3D7_07_v3	792698	793028	SMC3_A5_36hpi_peak_435	2.42772	4.8981
Pf3D7_07_v3	794785	795120	SMC3_A5_36hpi_peak_436	2.57919	7.44615
Pf3D7_07_v3	795944	796087	SMC3_A5_36hpi_peak_437	2.57895	5.06576
Pf3D7_07_v3	796651	796913	SMC3_A5_36hpi_peak_438	2.9138	10.6836
Pf3D7_07_v3	797431	797804	SMC3_A5_36hpi_peak_439	2.87211	11.6056
Pf3D7_07_v3	798605	799747	SMC3_A5_36hpi_peak_440	3.73209	27.8262
Pf3D7_07_v3	800042	800447	SMC3_A5_36hpi_peak_441	2.66924	9.81301
Pf3D7_07_v3	800880	802558	SMC3_A5_36hpi_peak_442	4.10597	30.2881
Pf3D7_07_v3	802832	804720	SMC3_A5_36hpi_peak_443	3.51216	22.8863
Pf3D7_07_v3	805319	805594	SMC3_A5_36hpi_peak_444	3.8505	15.0821
Pf3D7_07_v3	807890	808717	SMC3_A5_36hpi_peak_445	6.04818	30.2928
Pf3D7_07_v3	812315	818231	SMC3_A5_36hpi_peak_446	6.98963	96.436
Pf3D7_07_v3	818960	819503	SMC3_A5_36hpi_peak_447	2.11088	4.63426
Pf3D7_07_v3	822807	822949	SMC3_A5_36hpi_peak_448	2.25583	4.38899
Pf3D7_07_v3	829140	829381	SMC3_A5_36hpi_peak_449	2.4871	8.33619
Pf3D7_07_v3	830536	830710	SMC3_A5_36hpi_peak_450	1.81871	2.30767
Pf3D7_07_v3	832045	832192	SMC3_A5_36hpi_peak_451	1.81184	2.22193
Pf3D7_07_v3	834275	834419	SMC3_A5_36hpi_peak_452	2.79416	7.44266
Pf3D7_07_v3	844503	844888	SMC3_A5_36hpi_peak_453	1.80397	2.8812
Pf3D7_07_v3	847316	847578	SMC3_A5_36hpi_peak_454	1.98468	3.03586
Pf3D7_07_v3	907830	907982	SMC3_A5_36hpi_peak_455	1.84723	2.38184
Pf3D7_07_v3	965075	965244	SMC3_A5_36hpi_peak_456	2.41124	5.06212
Pf3D7_07_v3	977619	978028	SMC3_A5_36hpi_peak_457	2.72333	9.42122
Pf3D7_07_v3	979534	979677	SMC3_A5_36hpi_peak_458	1.88404	2.55456
Pf3D7_07_v3	1014225	1014378	SMC3_A5_36hpi_peak_459	2.07108	4.29766
Pf3D7_07_v3	1102410	1102610	SMC3_A5_36hpi_peak_460	1.80942	2.26417
Pf3D7_07_v3	1150798	1151027	SMC3_A5_36hpi_peak_461	2.30469	3.87923
Pf3D7_07_v3	1152431	1152726	SMC3_A5_36hpi_peak_462	2.23903	4.71576
Pf3D7_07_v3	1180013	1180160	SMC3_A5_36hpi_peak_463	1.64041	1.48575
Pf3D7_07_v3	1212560	1212750	SMC3_A5_36hpi_peak_464	1.98744	2.9038
Pf3D7_07_v3	1307827	1307988	SMC3_A5_36hpi_peak_465	1.78293	1.7073
Pf3D7_07_v3	1391245	1391435	SMC3_A5_36hpi_peak_466	1.69206	1.38552
Pf3D7_07_v3	1391779	1391958	SMC3_A5_36hpi_peak_467	2.50295	6.04771
Pf3D7_07_v3	1419888	1420067	SMC3_A5_36hpi_peak_468	2.51424	5.4437
Pf3D7_07_v3	1423342	1423763	SMC3_A5_36hpi_peak_469	2.33719	4.46563
Pf3D7_08_v3	24484	24660	SMC3_A5_36hpi_peak_470	1.70205	1.33952
Pf3D7_08_v3	26070	26349	SMC3_A5_36hpi_peak_471	2.09421	4.092
Pf3D7_08_v3	47164	47308	SMC3_A5_36hpi_peak_472	1.69872	1.40873
Pf3D7_08_v3	94648	94999	SMC3_A5_36hpi_peak_473	1.86941	2.606
Pf3D7_08_v3	112692	112916	SMC3_A5_36hpi_peak_474	2.12843	3.83624
Pf3D7_08_v3	116422	116590	SMC3_A5_36hpi_peak_475	1.78233	1.7978
Pf3D7_08_v3	138199	138425	SMC3_A5_36hpi_peak_476	2.26119	5.36997
Pf3D7_08_v3	214856	215225	SMC3_A5_36hpi_peak_477	2.20924	5.6625
Pf3D7_08_v3	219058	219237	SMC3_A5_36hpi_peak_478	1.88654	2.62828
Pf3D7_08_v3	220011	220163	SMC3_A5_36hpi_peak_479	2.01829	3.8207
Pf3D7_08_v3	244198	244369	SMC3_A5_36hpi_peak_480	1.80922	2.4748
Pf3D7_08_v3	267306	267486	SMC3_A5_36hpi_peak_481	1.83243	1.939
Pf3D7_08_v3	269135	269465	SMC3_A5_36hpi_peak_482	2.82397	11.5882
Pf3D7_08_v3	270021	270256	SMC3_A5_36hpi_peak_483	1.99392	3.22708
Pf3D7_08_v3	274307	274489	SMC3_A5_36hpi_peak_484	2.63792	5.31897
Pf3D7_08_v3	287426	287789	SMC3_A5_36hpi_peak_485	2.34179	7.38017
Pf3D7_08_v3	289386	289605	SMC3_A5_36hpi_peak_486	1.88942	2.038
Pf3D7_08_v3	290923	291204	SMC3_A5_36hpi_peak_487	3.12798	15.3679
Pf3D7_08_v3	293160	296896	SMC3_A5_36hpi_peak_488	5.25052	45.7777
Pf3D7_08_v3	297460	297678	SMC3_A5_36hpi_peak_489	4.20242	15.1695
Pf3D7_08_v3	298598	298744	SMC3_A5_36hpi_peak_490	2.52564	3.41808
Pf3D7_08_v3	302174	302837	SMC3_A5_36hpi_peak_491	5.50383	38.1998
Pf3D7_08_v3	303069	303337	SMC3_A5_36hpi_peak_492	3.58	9.42122
Pf3D7_08_v3	303736	303888	SMC3_A5_36hpi_peak_493	3.0561	6.15778
Pf3D7_08_v3	304066	304708	SMC3_A5_36hpi_peak_494	5.0817	44.6496
Pf3D7_08_v3	305389	306109	SMC3_A5_36hpi_peak_495	2.52362	6.96823
Pf3D7_08_v3	306288	307261	SMC3_A5_36hpi_peak_496	2.38957	6.51753
Pf3D7_08_v3	312040	312296	SMC3_A5_36hpi_peak_497	1.88001	2.06103
Pf3D7_08_v3	312540	312921	SMC3_A5_36hpi_peak_498	2.4845	7.7868
Pf3D7_08_v3	314533	314744	SMC3_A5_36hpi_peak_499	2.42184	8.48704
Pf3D7_08_v3	342027	342179	SMC3_A5_36hpi_peak_500	2.00867	4.23366
Pf3D7_08_v3	346812	347004	SMC3_A5_36hpi_peak_501	2.1385	4.43621
Pf3D7_08_v3	350947	351093	SMC3_A5_36hpi_peak_502	2.26244	4.73755
Pf3D7_08_v3	354510	354801	SMC3_A5_36hpi_peak_503	1.93615	2.93638
Pf3D7_08_v3	417070	417352	SMC3_A5_36hpi_peak_504	2.3157	6.49685
Pf3D7_08_v3	417610	417781	SMC3_A5_36hpi_peak_505	1.67967	1.61107
Pf3D7_08_v3	432845	433025	SMC3_A5_36hpi_peak_506	1.94907	3.13738
Pf3D7_08_v3	433630	433778	SMC3_A5_36hpi_peak_507	2.20911	4.95115
Pf3D7_08_v3	434252	434439	SMC3_A5_36hpi_peak_508	2.20117	5.1042
Pf3D7_08_v3	436180	436397	SMC3_A5_36hpi_peak_509	2.18645	4.32568
Pf3D7_08_v3	441334	441480	SMC3_A5_36hpi_peak_510	2.26496	4.96589
Pf3D7_08_v3	442716	442991	SMC3_A5_36hpi_peak_511	1.96101	3.05856
Pf3D7_08_v3	462293	462837	SMC3_A5_36hpi_peak_512	2.31842	5.38094
Pf3D7_08_v3	631675	631873	SMC3_A5_36hpi_peak_513	2.0918	3.39381
Pf3D7_08_v3	638067	638247	SMC3_A5_36hpi_peak_514	1.72867	1.55379
Pf3D7_08_v3	657108	657428	SMC3_A5_36hpi_peak_515	1.89789	2.25066
Pf3D7_08_v3	678162	678371	SMC3_A5_36hpi_peak_516	1.93719	2.67386
Pf3D7_08_v3	687346	687945	SMC3_A5_36hpi_peak_517	2.13674	4.89007
Pf3D7_08_v3	692324	692474	SMC3_A5_36hpi_peak_518	2.66518	7.369
Pf3D7_08_v3	723725	723873	SMC3_A5_36hpi_peak_519	2.00677	2.55388
Pf3D7_08_v3	724962	725130	SMC3_A5_36hpi_peak_520	1.9176	2.20501
Pf3D7_08_v3	746744	746892	SMC3_A5_36hpi_peak_521	1.77845	1.88001
Pf3D7_08_v3	769272	769463	SMC3_A5_36hpi_peak_522	1.91825	2.45858
Pf3D7_08_v3	800993	801236	SMC3_A5_36hpi_peak_523	2.17507	4.45682
Pf3D7_08_v3	802146	802346	SMC3_A5_36hpi_peak_524	1.71563	1.8857
Pf3D7_08_v3	821620	821815	SMC3_A5_36hpi_peak_525	1.84396	2.36668
Pf3D7_08_v3	938214	938395	SMC3_A5_36hpi_peak_526	2.50826	4.63001
Pf3D7_08_v3	1023353	1023504	SMC3_A5_36hpi_peak_527	2.25006	3.84703
Pf3D7_08_v3	1100832	1101055	SMC3_A5_36hpi_peak_528	1.79862	1.96173
Pf3D7_08_v3	1130750	1130951	SMC3_A5_36hpi_peak_529	1.82903	1.97925
Pf3D7_08_v3	1160790	1160945	SMC3_A5_36hpi_peak_530	1.66053	1.42375
Pf3D7_08_v3	1166976	1167181	SMC3_A5_36hpi_peak_531	1.75766	1.39222
Pf3D7_08_v3	1187774	1188025	SMC3_A5_36hpi_peak_532	1.88712	2.14737
Pf3D7_08_v3	1221341	1221570	SMC3_A5_36hpi_peak_533	2.17434	4.35614
Pf3D7_08_v3	1237342	1237496	SMC3_A5_36hpi_peak_534	1.66916	1.3059
Pf3D7_08_v3	1255074	1255232	SMC3_A5_36hpi_peak_535	2.10539	3.97851
Pf3D7_08_v3	1273683	1273838	SMC3_A5_36hpi_peak_536	1.85832	2.2049
Pf3D7_08_v3	1307653	1307856	SMC3_A5_36hpi_peak_537	1.7561	1.65536
Pf3D7_08_v3	1438071	1438347	SMC3_A5_36hpi_peak_538	2.16113	3.44765
Pf3D7_08_v3	1440383	1441060	SMC3_A5_36hpi_peak_539	2.20771	3.94868
Pf3D7_08_v3	1441643	1442062	SMC3_A5_36hpi_peak_540	2.04456	3.16866
Pf3D7_08_v3	1443222	1443464	SMC3_A5_36hpi_peak_541	1.8043	1.73471
Pf3D7_09_v3	22470	22661	SMC3_A5_36hpi_peak_542	1.99883	2.80993
Pf3D7_09_v3	22964	23195	SMC3_A5_36hpi_peak_543	2.10475	2.94784
Pf3D7_09_v3	49770	50194	SMC3_A5_36hpi_peak_544	2.19921	4.29616
Pf3D7_09_v3	122613	122884	SMC3_A5_36hpi_peak_545	1.99917	3.25423
Pf3D7_09_v3	147756	147899	SMC3_A5_36hpi_peak_546	2.18152	4.20545
Pf3D7_09_v3	177072	177215	SMC3_A5_36hpi_peak_547	2.14667	4.29616
Pf3D7_09_v3	200309	200455	SMC3_A5_36hpi_peak_548	1.85672	1.81134
Pf3D7_09_v3	245277	245529	SMC3_A5_36hpi_peak_549	1.69206	1.38552
Pf3D7_09_v3	255780	255994	SMC3_A5_36hpi_peak_550	1.92968	2.6396
Pf3D7_09_v3	261149	261371	SMC3_A5_36hpi_peak_551	1.90473	2.65247
Pf3D7_09_v3	273414	273608	SMC3_A5_36hpi_peak_552	1.83603	1.89944
Pf3D7_09_v3	333066	333274	SMC3_A5_36hpi_peak_553	2.37873	3.07161
Pf3D7_09_v3	361169	361400	SMC3_A5_36hpi_peak_554	2.20783	4.04809
Pf3D7_09_v3	431600	431893	SMC3_A5_36hpi_peak_555	2.19078	4.34945
Pf3D7_09_v3	452512	452807	SMC3_A5_36hpi_peak_556	1.88584	2.44039
Pf3D7_09_v3	496195	496351	SMC3_A5_36hpi_peak_557	1.6952	1.35615
Pf3D7_09_v3	577717	577928	SMC3_A5_36hpi_peak_558	2.24009	4.51461
Pf3D7_09_v3	646268	646424	SMC3_A5_36hpi_peak_559	1.81448	1.42224
Pf3D7_09_v3	651480	651639	SMC3_A5_36hpi_peak_560	1.90771	2.92313
Pf3D7_09_v3	738725	739055	SMC3_A5_36hpi_peak_561	1.69435	1.83143
Pf3D7_09_v3	904056	904488	SMC3_A5_36hpi_peak_562	2.14137	4.45251
Pf3D7_09_v3	918133	918330	SMC3_A5_36hpi_peak_563	1.65959	1.49091
Pf3D7_09_v3	976039	976258	SMC3_A5_36hpi_peak_564	1.88143	2.48099
Pf3D7_09_v3	1069576	1069718	SMC3_A5_36hpi_peak_565	2.89653	7.6237
Pf3D7_09_v3	1129545	1129790	SMC3_A5_36hpi_peak_566	2.25608	4.91512
Pf3D7_09_v3	1156336	1156478	SMC3_A5_36hpi_peak_567	1.72706	1.89359
Pf3D7_09_v3	1183440	1183629	SMC3_A5_36hpi_peak_568	1.93423	2.99391
Pf3D7_09_v3	1189666	1190003	SMC3_A5_36hpi_peak_569	2.38129	5.14919
Pf3D7_09_v3	1190856	1191075	SMC3_A5_36hpi_peak_570	2.08752	4.22752
Pf3D7_09_v3	1201884	1202293	SMC3_A5_36hpi_peak_571	1.88326	3.10767
Pf3D7_09_v3	1206640	1206901	SMC3_A5_36hpi_peak_572	1.95945	3.69482
Pf3D7_09_v3	1209347	1209595	SMC3_A5_36hpi_peak_573	2.06372	4.00178
Pf3D7_09_v3	1214709	1214978	SMC3_A5_36hpi_peak_574	1.87587	2.6378
Pf3D7_09_v3	1215330	1215587	SMC3_A5_36hpi_peak_575	1.92869	2.18442
Pf3D7_09_v3	1230832	1230985	SMC3_A5_36hpi_peak_576	1.99611	3.0891
Pf3D7_09_v3	1231654	1231817	SMC3_A5_36hpi_peak_577	2.0962	3.41494
Pf3D7_09_v3	1233210	1233370	SMC3_A5_36hpi_peak_578	2.10194	4.3103
Pf3D7_09_v3	1233718	1233868	SMC3_A5_36hpi_peak_579	2.21266	4.27038
Pf3D7_09_v3	1235183	1235847	SMC3_A5_36hpi_peak_580	2.65047	9.22709
Pf3D7_09_v3	1236008	1236264	SMC3_A5_36hpi_peak_581	2.40686	6.99977
Pf3D7_09_v3	1236748	1237680	SMC3_A5_36hpi_peak_582	3.60899	23.2878
Pf3D7_09_v3	1237859	1238667	SMC3_A5_36hpi_peak_583	4.8285	38.4042
Pf3D7_09_v3	1238830	1239304	SMC3_A5_36hpi_peak_584	3.3663	17.4328
Pf3D7_09_v3	1239738	1239939	SMC3_A5_36hpi_peak_585	5.02615	20.4044
Pf3D7_09_v3	1240999	1241452	SMC3_A5_36hpi_peak_586	5.76293	26.5797
Pf3D7_09_v3	1241647	1241813	SMC3_A5_36hpi_peak_587	3.84195	11.2002
Pf3D7_09_v3	1245515	1246008	SMC3_A5_36hpi_peak_588	6.04312	52.6947
Pf3D7_09_v3	1246812	1247085	SMC3_A5_36hpi_peak_589	4.02962	13.296
Pf3D7_09_v3	1247285	1247974	SMC3_A5_36hpi_peak_590	5.04332	32.5731
Pf3D7_09_v3	1248757	1249698	SMC3_A5_36hpi_peak_591	3.68021	19.5371
Pf3D7_09_v3	1250069	1250541	SMC3_A5_36hpi_peak_592	2.81352	9.52765
Pf3D7_09_v3	1251008	1251278	SMC3_A5_36hpi_peak_593	2.29167	6.11091
Pf3D7_09_v3	1255686	1256150	SMC3_A5_36hpi_peak_594	2.2904	5.88073
Pf3D7_09_v3	1261716	1261874	SMC3_A5_36hpi_peak_595	2.24009	4.51461
Pf3D7_09_v3	1269240	1269394	SMC3_A5_36hpi_peak_596	2.3289	3.76673
Pf3D7_09_v3	1271947	1272121	SMC3_A5_36hpi_peak_597	1.89661	2.4886
Pf3D7_09_v3	1272469	1272627	SMC3_A5_36hpi_peak_598	1.91089	2.1179
Pf3D7_09_v3	1280919	1281182	SMC3_A5_36hpi_peak_599	1.98507	2.60854
Pf3D7_09_v3	1290679	1290998	SMC3_A5_36hpi_peak_600	1.80793	2.1516
Pf3D7_09_v3	1301045	1301202	SMC3_A5_36hpi_peak_601	1.79112	2.17907
Pf3D7_09_v3	1350155	1350312	SMC3_A5_36hpi_peak_602	1.63507	1.3974
Pf3D7_09_v3	1362963	1363169	SMC3_A5_36hpi_peak_603	2.10959	3.30592
Pf3D7_09_v3	1364543	1364766	SMC3_A5_36hpi_peak_604	2.18986	4.15214
Pf3D7_09_v3	1417881	1418024	SMC3_A5_36hpi_peak_605	1.7242	1.62412
Pf3D7_09_v3	1420744	1420930	SMC3_A5_36hpi_peak_606	2.06007	4.31452
Pf3D7_09_v3	1430969	1431124	SMC3_A5_36hpi_peak_607	1.99735	3.39537
Pf3D7_09_v3	1498085	1498442	SMC3_A5_36hpi_peak_608	2.82446	7.43359
Pf3D7_09_v3	1499631	1499802	SMC3_A5_36hpi_peak_609	2.20327	4.12332
Pf3D7_09_v3	1500466	1500719	SMC3_A5_36hpi_peak_610	1.79755	1.90672
Pf3D7_09_v3	1503203	1503391	SMC3_A5_36hpi_peak_611	2.40096	5.61532
Pf3D7_10_v3	28451	28809	SMC3_A5_36hpi_peak_612	2.72592	6.15778
Pf3D7_10_v3	31665	31883	SMC3_A5_36hpi_peak_613	1.90435	2.33903
Pf3D7_10_v3	33461	33838	SMC3_A5_36hpi_peak_614	2.01968	3.05148
Pf3D7_10_v3	87731	87883	SMC3_A5_36hpi_peak_615	1.97341	3.05061
Pf3D7_10_v3	99409	99619	SMC3_A5_36hpi_peak_616	1.73282	1.52571
Pf3D7_10_v3	106717	106934	SMC3_A5_36hpi_peak_617	1.70536	1.46889
Pf3D7_10_v3	240167	240321	SMC3_A5_36hpi_peak_618	1.70214	1.70407
Pf3D7_10_v3	256827	256996	SMC3_A5_36hpi_peak_619	1.90386	2.5212
Pf3D7_10_v3	299327	299543	SMC3_A5_36hpi_peak_620	2.43944	4.82964
Pf3D7_10_v3	303275	303512	SMC3_A5_36hpi_peak_621	1.8566	2.54269
Pf3D7_10_v3	304169	304381	SMC3_A5_36hpi_peak_622	2.18971	5.03297
Pf3D7_10_v3	343657	343965	SMC3_A5_36hpi_peak_623	2.08919	3.29711
Pf3D7_10_v3	357459	357673	SMC3_A5_36hpi_peak_624	1.83442	2.37813
Pf3D7_10_v3	361244	361416	SMC3_A5_36hpi_peak_625	2.26476	5.93145
Pf3D7_10_v3	513554	513860	SMC3_A5_36hpi_peak_626	2.3776	5.24668
Pf3D7_10_v3	568621	568799	SMC3_A5_36hpi_peak_627	2.56346	7.34929
Pf3D7_10_v3	584573	584762	SMC3_A5_36hpi_peak_628	1.79676	2.67838
Pf3D7_10_v3	616265	616519	SMC3_A5_36hpi_peak_629	1.86155	2.2767
Pf3D7_10_v3	687619	687763	SMC3_A5_36hpi_peak_630	1.85015	2.57008
Pf3D7_10_v3	739873	740019	SMC3_A5_36hpi_peak_631	2.00236	2.60854
Pf3D7_10_v3	740294	740549	SMC3_A5_36hpi_peak_632	1.97639	2.92385
Pf3D7_10_v3	751397	751544	SMC3_A5_36hpi_peak_633	2.05828	3.15301
Pf3D7_10_v3	832489	832642	SMC3_A5_36hpi_peak_634	1.98164	3.98082
Pf3D7_10_v3	843145	843316	SMC3_A5_36hpi_peak_635	2.10737	4.07817
Pf3D7_10_v3	849318	849495	SMC3_A5_36hpi_peak_636	1.72016	1.69386
Pf3D7_10_v3	866512	866655	SMC3_A5_36hpi_peak_637	2.61951	3.84412
Pf3D7_10_v3	871162	871352	SMC3_A5_36hpi_peak_638	1.96297	3.49694
Pf3D7_10_v3	871606	871866	SMC3_A5_36hpi_peak_639	1.89031	2.83222
Pf3D7_10_v3	879677	879919	SMC3_A5_36hpi_peak_640	2.9167	7.54863
Pf3D7_10_v3	925288	925498	SMC3_A5_36hpi_peak_641	2.13271	3.85595
Pf3D7_10_v3	925938	926172	SMC3_A5_36hpi_peak_642	3.54439	15.0624
Pf3D7_10_v3	927165	927337	SMC3_A5_36hpi_peak_643	2.22068	5.123
Pf3D7_10_v3	928837	928985	SMC3_A5_36hpi_peak_644	1.86027	1.39632
Pf3D7_10_v3	932638	933336	SMC3_A5_36hpi_peak_645	2.85005	11.6145
Pf3D7_10_v3	933877	934511	SMC3_A5_36hpi_peak_646	4.94757	37.0237
Pf3D7_10_v3	934780	935057	SMC3_A5_36hpi_peak_647	6.42512	35.0302
Pf3D7_10_v3	936101	936272	SMC3_A5_36hpi_peak_648	3.53979	11.8028
Pf3D7_10_v3	937343	937569	SMC3_A5_36hpi_peak_649	3.19577	10.0723
Pf3D7_10_v3	938049	939393	SMC3_A5_36hpi_peak_650	6.30662	51.7634
Pf3D7_10_v3	939866	941269	SMC3_A5_36hpi_peak_651	5.00251	47.3596
Pf3D7_10_v3	944693	945033	SMC3_A5_36hpi_peak_652	1.95551	3.59775
Pf3D7_10_v3	945206	945516	SMC3_A5_36hpi_peak_653	2.12235	4.98204
Pf3D7_10_v3	948520	948705	SMC3_A5_36hpi_peak_654	2.05688	2.59935
Pf3D7_10_v3	948876	949062	SMC3_A5_36hpi_peak_655	1.68588	1.40332
Pf3D7_10_v3	951803	951973	SMC3_A5_36hpi_peak_656	1.87946	2.90061
Pf3D7_10_v3	952349	952546	SMC3_A5_36hpi_peak_657	2.56121	7.8958
Pf3D7_10_v3	956345	956564	SMC3_A5_36hpi_peak_658	1.84972	2.80001
Pf3D7_10_v3	958111	958294	SMC3_A5_36hpi_peak_659	2.35481	6.76528
Pf3D7_10_v3	974527	974947	SMC3_A5_36hpi_peak_660	1.81561	2.2932
Pf3D7_10_v3	995935	996318	SMC3_A5_36hpi_peak_661	2.34516	6.58259
Pf3D7_10_v3	1082381	1082694	SMC3_A5_36hpi_peak_662	1.90344	2.70782
Pf3D7_10_v3	1138897	1139308	SMC3_A5_36hpi_peak_663	2.2355	5.52663
Pf3D7_10_v3	1162150	1162303	SMC3_A5_36hpi_peak_664	2.3915	2.89397
Pf3D7_10_v3	1193896	1194075	SMC3_A5_36hpi_peak_665	1.83007	2.14108
Pf3D7_10_v3	1208299	1208508	SMC3_A5_36hpi_peak_666	1.98538	3.62753
Pf3D7_10_v3	1219714	1219874	SMC3_A5_36hpi_peak_667	1.84053	2.2415
Pf3D7_10_v3	1321739	1321887	SMC3_A5_36hpi_peak_668	1.80714	2.09616
Pf3D7_10_v3	1322874	1323217	SMC3_A5_36hpi_peak_669	2.2541	5.75249
Pf3D7_10_v3	1344566	1344728	SMC3_A5_36hpi_peak_670	1.98468	3.03586
Pf3D7_10_v3	1346348	1346606	SMC3_A5_36hpi_peak_671	2.24888	5.29434
Pf3D7_10_v3	1404555	1404724	SMC3_A5_36hpi_peak_672	1.87842	2.70902
Pf3D7_10_v3	1427722	1427906	SMC3_A5_36hpi_peak_673	1.78261	2.04003
Pf3D7_10_v3	1470085	1470239	SMC3_A5_36hpi_peak_674	2.24066	4.41471
Pf3D7_10_v3	1478063	1478243	SMC3_A5_36hpi_peak_675	1.74407	1.96937
Pf3D7_10_v3	1489391	1489562	SMC3_A5_36hpi_peak_676	1.94628	2.5805
Pf3D7_10_v3	1519843	1520014	SMC3_A5_36hpi_peak_677	2.03907	3.85905
Pf3D7_10_v3	1541595	1541882	SMC3_A5_36hpi_peak_678	2.45833	4.79215
Pf3D7_10_v3	1610164	1610312	SMC3_A5_36hpi_peak_679	2.01576	2.88529
Pf3D7_10_v3	1619631	1619791	SMC3_A5_36hpi_peak_680	1.90175	4.62726
Pf3D7_10_v3	1633329	1633573	SMC3_A5_36hpi_peak_681	2.50295	6.04771
Pf3D7_10_v3	1640007	1640228	SMC3_A5_36hpi_peak_682	1.92047	2.66284
Pf3D7_10_v3	1645070	1645225	SMC3_A5_36hpi_peak_683	1.6429	2.19076
Pf3D7_10_v3	1646816	1647882	SMC3_A5_36hpi_peak_684	1.85603	4.31655
Pf3D7_10_v3	1648123	1648544	SMC3_A5_36hpi_peak_685	1.82597	4.31283
Pf3D7_10_v3	1649699	1649966	SMC3_A5_36hpi_peak_686	1.56709	2.00044
Pf3D7_10_v3	1652534	1652703	SMC3_A5_36hpi_peak_687	2.50245	6.97339
Pf3D7_10_v3	1679087	1679332	SMC3_A5_36hpi_peak_688	2.71341	10.4432
Pf3D7_10_v3	1681970	1682192	SMC3_A5_36hpi_peak_689	1.71934	2.11873
Pf3D7_11_v3	66869	67024	SMC3_A5_36hpi_peak_690	1.68545	1.36239
Pf3D7_11_v3	131754	131928	SMC3_A5_36hpi_peak_691	3.08983	10.2856
Pf3D7_11_v3	165568	165714	SMC3_A5_36hpi_peak_692	1.9314	2.71121
Pf3D7_11_v3	198785	198946	SMC3_A5_36hpi_peak_693	2.55562	3.89883
Pf3D7_11_v3	345542	345694	SMC3_A5_36hpi_peak_694	1.85638	1.8653
Pf3D7_11_v3	348001	348257	SMC3_A5_36hpi_peak_695	2.09926	3.42947
Pf3D7_11_v3	358848	358990	SMC3_A5_36hpi_peak_696	2.42677	5.75748
Pf3D7_11_v3	368511	368797	SMC3_A5_36hpi_peak_697	2.24289	4.83984
Pf3D7_11_v3	410446	410820	SMC3_A5_36hpi_peak_698	1.81289	1.81334
Pf3D7_11_v3	437730	437893	SMC3_A5_36hpi_peak_699	2.137	3.87794
Pf3D7_11_v3	441353	441536	SMC3_A5_36hpi_peak_700	1.858	2.26105
Pf3D7_11_v3	536055	536446	SMC3_A5_36hpi_peak_701	2.21265	4.17131
Pf3D7_11_v3	581415	581567	SMC3_A5_36hpi_peak_702	3.14007	8.2156
Pf3D7_11_v3	604633	604784	SMC3_A5_36hpi_peak_703	2.22034	5.42838
Pf3D7_11_v3	605623	605819	SMC3_A5_36hpi_peak_704	2.38808	5.30278
Pf3D7_11_v3	627837	628144	SMC3_A5_36hpi_peak_705	1.9979	3.54688
Pf3D7_11_v3	636543	636727	SMC3_A5_36hpi_peak_706	1.9242	3.47927
Pf3D7_11_v3	664745	664952	SMC3_A5_36hpi_peak_707	1.84696	2.66986
Pf3D7_11_v3	734099	734248	SMC3_A5_36hpi_peak_708	1.83398	2.26772
Pf3D7_11_v3	739893	740118	SMC3_A5_36hpi_peak_709	2.23343	6.14205
Pf3D7_11_v3	757491	757640	SMC3_A5_36hpi_peak_710	1.89661	2.4886
Pf3D7_11_v3	799029	799214	SMC3_A5_36hpi_peak_711	1.88824	2.09258
Pf3D7_11_v3	815580	815783	SMC3_A5_36hpi_peak_712	2.75131	7.06209
Pf3D7_11_v3	820575	820941	SMC3_A5_36hpi_peak_713	2.40447	7.8516
Pf3D7_11_v3	821447	821631	SMC3_A5_36hpi_peak_714	1.78283	2.29293
Pf3D7_11_v3	823280	823778	SMC3_A5_36hpi_peak_715	3.20549	14.1544
Pf3D7_11_v3	823971	824202	SMC3_A5_36hpi_peak_716	1.80714	2.09616
Pf3D7_11_v3	824778	825871	SMC3_A5_36hpi_peak_717	3.95146	30.487
Pf3D7_11_v3	826075	828254	SMC3_A5_36hpi_peak_718	4.90791	40.0726
Pf3D7_11_v3	828490	829344	SMC3_A5_36hpi_peak_719	4.91267	41.1162
Pf3D7_11_v3	829983	830744	SMC3_A5_36hpi_peak_720	3.89596	14.5371
Pf3D7_11_v3	831014	831295	SMC3_A5_36hpi_peak_721	2.80137	7.4801
Pf3D7_11_v3	835201	835583	SMC3_A5_36hpi_peak_722	8.81818	91.5393
Pf3D7_11_v3	835873	837438	SMC3_A5_36hpi_peak_723	7.18533	94.7648
Pf3D7_11_v3	838423	839403	SMC3_A5_36hpi_peak_724	2.65855	9.13297
Pf3D7_11_v3	851146	851292	SMC3_A5_36hpi_peak_725	2.00362	3.0509
Pf3D7_11_v3	879298	879441	SMC3_A5_36hpi_peak_726	1.65082	1.5287
Pf3D7_11_v3	885270	885452	SMC3_A5_36hpi_peak_727	1.92417	3.20844
Pf3D7_11_v3	891277	891569	SMC3_A5_36hpi_peak_728	1.88395	3.30326
Pf3D7_11_v3	926909	927137	SMC3_A5_36hpi_peak_729	1.69956	1.85502
Pf3D7_11_v3	945467	945655	SMC3_A5_36hpi_peak_730	2.25552	3.87174
Pf3D7_11_v3	994272	994557	SMC3_A5_36hpi_peak_731	1.89544	2.54605
Pf3D7_11_v3	1101095	1101372	SMC3_A5_36hpi_peak_732	1.97418	3.0537
Pf3D7_11_v3	1159369	1159558	SMC3_A5_36hpi_peak_733	1.95666	3.46071
Pf3D7_11_v3	1177170	1177381	SMC3_A5_36hpi_peak_734	1.76526	1.82624
Pf3D7_11_v3	1182443	1182604	SMC3_A5_36hpi_peak_735	2.17848	2.97673
Pf3D7_11_v3	1185052	1185205	SMC3_A5_36hpi_peak_736	1.81437	2.17961
Pf3D7_11_v3	1187771	1187931	SMC3_A5_36hpi_peak_737	1.93665	2.80314
Pf3D7_11_v3	1216635	1216838	SMC3_A5_36hpi_peak_738	1.76526	1.82624
Pf3D7_11_v3	1249684	1249852	SMC3_A5_36hpi_peak_739	1.98331	3.32023
Pf3D7_11_v3	1262525	1262739	SMC3_A5_36hpi_peak_740	2.02004	2.90412
Pf3D7_11_v3	1284751	1284932	SMC3_A5_36hpi_peak_741	2.26033	5.47229
Pf3D7_11_v3	1305071	1305228	SMC3_A5_36hpi_peak_742	2.00737	2.92245
Pf3D7_11_v3	1321679	1322028	SMC3_A5_36hpi_peak_743	1.7223	1.78476
Pf3D7_11_v3	1360352	1360504	SMC3_A5_36hpi_peak_744	1.97832	3.51136
Pf3D7_11_v3	1361984	1362145	SMC3_A5_36hpi_peak_745	1.82455	2.28038
Pf3D7_11_v3	1374721	1374867	SMC3_A5_36hpi_peak_746	1.6714	1.57641
Pf3D7_11_v3	1459209	1459414	SMC3_A5_36hpi_peak_747	1.95024	3.21406
Pf3D7_11_v3	1577854	1578089	SMC3_A5_36hpi_peak_748	1.68217	1.35089
Pf3D7_11_v3	1597292	1597487	SMC3_A5_36hpi_peak_749	1.88143	2.48099
Pf3D7_11_v3	1659256	1659482	SMC3_A5_36hpi_peak_750	1.9938	2.64535
Pf3D7_11_v3	1689513	1689812	SMC3_A5_36hpi_peak_751	1.79533	1.65398
Pf3D7_11_v3	1738922	1739101	SMC3_A5_36hpi_peak_752	1.91208	1.94336
Pf3D7_11_v3	1771092	1771285	SMC3_A5_36hpi_peak_753	1.7682	1.56005
Pf3D7_11_v3	1890080	1890265	SMC3_A5_36hpi_peak_754	1.73737	1.32842
Pf3D7_11_v3	1890615	1890981	SMC3_A5_36hpi_peak_755	1.7085	1.52154
Pf3D7_11_v3	2006995	2007261	SMC3_A5_36hpi_peak_756	1.90672	2.40848
Pf3D7_11_v3	2013505	2014185	SMC3_A5_36hpi_peak_757	1.92946	2.76882
Pf3D7_11_v3	2029171	2029430	SMC3_A5_36hpi_peak_758	1.9428	2.63244
Pf3D7_11_v3	2031231	2031599	SMC3_A5_36hpi_peak_759	2.3155	4.4725
Pf3D7_12_v3	19633	19906	SMC3_A5_36hpi_peak_760	2.137	3.87794
Pf3D7_12_v3	20103	20468	SMC3_A5_36hpi_peak_761	2.11892	3.08885
Pf3D7_12_v3	52449	52614	SMC3_A5_36hpi_peak_762	2.33797	5.8399
Pf3D7_12_v3	146167	146338	SMC3_A5_36hpi_peak_763	1.85548	2.02758
Pf3D7_12_v3	150299	150548	SMC3_A5_36hpi_peak_764	2.28622	5.52379
Pf3D7_12_v3	283630	283848	SMC3_A5_36hpi_peak_765	1.85218	1.85005
Pf3D7_12_v3	295532	295696	SMC3_A5_36hpi_peak_766	1.92251	3.00017
Pf3D7_12_v3	316816	317032	SMC3_A5_36hpi_peak_767	2.40013	5.24599
Pf3D7_12_v3	430766	430962	SMC3_A5_36hpi_peak_768	1.93181	2.58328
Pf3D7_12_v3	508742	508938	SMC3_A5_36hpi_peak_769	1.88887	2.27432
Pf3D7_12_v3	516429	516670	SMC3_A5_36hpi_peak_770	1.80818	1.74524
Pf3D7_12_v3	516870	517149	SMC3_A5_36hpi_peak_771	2.23903	4.71576
Pf3D7_12_v3	529205	529582	SMC3_A5_36hpi_peak_772	2.04199	3.95764
Pf3D7_12_v3	532025	532215	SMC3_A5_36hpi_peak_773	1.86298	2.57442
Pf3D7_12_v3	591983	592128	SMC3_A5_36hpi_peak_774	1.97265	2.28381
Pf3D7_12_v3	646200	646351	SMC3_A5_36hpi_peak_775	1.66344	1.43478
Pf3D7_12_v3	764829	764983	SMC3_A5_36hpi_peak_776	2.12912	4.56466
Pf3D7_12_v3	766733	766876	SMC3_A5_36hpi_peak_777	1.93209	3.18407
Pf3D7_12_v3	768800	769148	SMC3_A5_36hpi_peak_778	3.48979	11.784
Pf3D7_12_v3	771573	771820	SMC3_A5_36hpi_peak_779	3.29724	14.3684
Pf3D7_12_v3	816881	817040	SMC3_A5_36hpi_peak_780	2.14504	2.7628
Pf3D7_12_v3	947795	948071	SMC3_A5_36hpi_peak_781	2.20806	4.2468
Pf3D7_12_v3	972874	973320	SMC3_A5_36hpi_peak_782	2.26476	5.93145
Pf3D7_12_v3	989549	989957	SMC3_A5_36hpi_peak_783	1.816	2.62003
Pf3D7_12_v3	1047351	1047573	SMC3_A5_36hpi_peak_784	1.93902	3.08436
Pf3D7_12_v3	1149288	1149462	SMC3_A5_36hpi_peak_785	1.75569	2.25606
Pf3D7_12_v3	1151208	1151359	SMC3_A5_36hpi_peak_786	1.72016	1.69386
Pf3D7_12_v3	1168999	1169156	SMC3_A5_36hpi_peak_787	2.18351	3.83358
Pf3D7_12_v3	1243197	1243562	SMC3_A5_36hpi_peak_788	1.82355	2.54857
Pf3D7_12_v3	1248794	1249001	SMC3_A5_36hpi_peak_789	1.80489	2.34549
Pf3D7_12_v3	1250396	1250618	SMC3_A5_36hpi_peak_790	1.88404	2.55456
Pf3D7_12_v3	1251955	1252192	SMC3_A5_36hpi_peak_791	1.84399	2.53828
Pf3D7_12_v3	1261043	1261534	SMC3_A5_36hpi_peak_792	2.10922	4.35361
Pf3D7_12_v3	1264007	1264209	SMC3_A5_36hpi_peak_793	1.87774	2.76743
Pf3D7_12_v3	1269012	1269466	SMC3_A5_36hpi_peak_794	2.27715	5.68481
Pf3D7_12_v3	1272641	1272874	SMC3_A5_36hpi_peak_795	2.23477	5.73005
Pf3D7_12_v3	1276988	1277178	SMC3_A5_36hpi_peak_796	3.53408	11.3133
Pf3D7_12_v3	1278451	1279647	SMC3_A5_36hpi_peak_797	8.52601	88.4123
Pf3D7_12_v3	1280994	1281358	SMC3_A5_36hpi_peak_798	3.37958	13.6109
Pf3D7_12_v3	1281530	1281925	SMC3_A5_36hpi_peak_799	4.87024	19.0517
Pf3D7_12_v3	1285789	1286314	SMC3_A5_36hpi_peak_800	5.31446	36.1797
Pf3D7_12_v3	1286510	1289305	SMC3_A5_36hpi_peak_801	6.63832	79.2562
Pf3D7_12_v3	1291119	1291786	SMC3_A5_36hpi_peak_802	3.4683	17.533
Pf3D7_12_v3	1292276	1292693	SMC3_A5_36hpi_peak_803	2.65805	11.3803
Pf3D7_12_v3	1293203	1293404	SMC3_A5_36hpi_peak_804	2.69945	9.56923
Pf3D7_12_v3	1293562	1294110	SMC3_A5_36hpi_peak_805	2.81694	10.8745
Pf3D7_12_v3	1294564	1295188	SMC3_A5_36hpi_peak_806	2.35724	6.66471
Pf3D7_12_v3	1295358	1295794	SMC3_A5_36hpi_peak_807	2.34861	4.86293
Pf3D7_12_v3	1315091	1315433	SMC3_A5_36hpi_peak_808	2.0285	3.4054
Pf3D7_12_v3	1341062	1341296	SMC3_A5_36hpi_peak_809	1.86261	2.63204
Pf3D7_12_v3	1364770	1364913	SMC3_A5_36hpi_peak_810	1.95473	3.09711
Pf3D7_12_v3	1464951	1465106	SMC3_A5_36hpi_peak_811	2.13208	5.51489
Pf3D7_12_v3	1474352	1474536	SMC3_A5_36hpi_peak_812	1.72058	1.65272
Pf3D7_12_v3	1478484	1478845	SMC3_A5_36hpi_peak_813	1.90461	3.16494
Pf3D7_12_v3	1554717	1554911	SMC3_A5_36hpi_peak_814	2.3707	5.44686
Pf3D7_12_v3	1563370	1563545	SMC3_A5_36hpi_peak_815	1.93018	2.37954
Pf3D7_12_v3	1656690	1656984	SMC3_A5_36hpi_peak_816	1.98585	3.70571
Pf3D7_12_v3	1678651	1679062	SMC3_A5_36hpi_peak_817	2.1154	3.9444
Pf3D7_12_v3	1679438	1679683	SMC3_A5_36hpi_peak_818	1.77493	1.96201
Pf3D7_12_v3	1685115	1685322	SMC3_A5_36hpi_peak_819	1.92403	2.29379
Pf3D7_12_v3	1690053	1690407	SMC3_A5_36hpi_peak_820	1.77964	1.8844
Pf3D7_12_v3	1697066	1697265	SMC3_A5_36hpi_peak_821	1.78388	2.09595
Pf3D7_12_v3	1700232	1700568	SMC3_A5_36hpi_peak_822	1.73545	1.57916
Pf3D7_12_v3	1705251	1705404	SMC3_A5_36hpi_peak_823	1.7561	1.65536
Pf3D7_12_v3	1706909	1707061	SMC3_A5_36hpi_peak_824	1.68875	1.37404
Pf3D7_12_v3	1708071	1708258	SMC3_A5_36hpi_peak_825	2.15463	7.52725
Pf3D7_12_v3	1709524	1709909	SMC3_A5_36hpi_peak_826	1.55877	1.42048
Pf3D7_12_v3	1722232	1722715	SMC3_A5_36hpi_peak_827	2.17399	8.61228
Pf3D7_12_v3	1722886	1723078	SMC3_A5_36hpi_peak_828	1.6987	2.84375
Pf3D7_12_v3	1735622	1735781	SMC3_A5_36hpi_peak_829	1.80631	2.04029
Pf3D7_12_v3	1736914	1737068	SMC3_A5_36hpi_peak_830	2.18697	4.42665
Pf3D7_12_v3	1738093	1738247	SMC3_A5_36hpi_peak_831	1.98631	2.75423
Pf3D7_12_v3	1739107	1739544	SMC3_A5_36hpi_peak_832	2.29752	4.49304
Pf3D7_12_v3	1751679	1751824	SMC3_A5_36hpi_peak_833	2.20123	3.3433
Pf3D7_12_v3	1778609	1778764	SMC3_A5_36hpi_peak_834	1.77341	1.9072
Pf3D7_12_v3	1786218	1786375	SMC3_A5_36hpi_peak_835	1.95771	2.63044
Pf3D7_12_v3	1866143	1866484	SMC3_A5_36hpi_peak_836	2.18795	4.62785
Pf3D7_12_v3	1998670	1998908	SMC3_A5_36hpi_peak_837	2.17278	4.15885
Pf3D7_12_v3	2042746	2043055	SMC3_A5_36hpi_peak_838	2.01661	2.30401
Pf3D7_12_v3	2093193	2093407	SMC3_A5_36hpi_peak_839	1.63634	1.36679
Pf3D7_12_v3	2215413	2215821	SMC3_A5_36hpi_peak_840	2.1317	4.03254
Pf3D7_12_v3	2229072	2229222	SMC3_A5_36hpi_peak_841	2.03516	3.28185
Pf3D7_12_v3	2244979	2245263	SMC3_A5_36hpi_peak_842	2.22052	4.30919
Pf3D7_12_v3	2246016	2246561	SMC3_A5_36hpi_peak_843	2.35095	5.33633
Pf3D7_12_v3	2248725	2248983	SMC3_A5_36hpi_peak_844	2.47269	4.35346
Pf3D7_13_v3	35931	36188	SMC3_A5_36hpi_peak_845	1.88424	1.62538
Pf3D7_13_v3	36973	37115	SMC3_A5_36hpi_peak_846	1.96323	3.00174
Pf3D7_13_v3	40329	40630	SMC3_A5_36hpi_peak_847	2.45936	6.57868
Pf3D7_13_v3	40842	41205	SMC3_A5_36hpi_peak_848	2.25308	4.89795
Pf3D7_13_v3	51557	51750	SMC3_A5_36hpi_peak_849	2.25158	5.52398
Pf3D7_13_v3	54313	54630	SMC3_A5_36hpi_peak_850	2.17631	3.51503
Pf3D7_13_v3	226585	226728	SMC3_A5_36hpi_peak_851	2.44111	3.50506
Pf3D7_13_v3	338237	338386	SMC3_A5_36hpi_peak_852	2.02187	2.32305
Pf3D7_13_v3	339977	340219	SMC3_A5_36hpi_peak_853	1.99186	2.99754
Pf3D7_13_v3	443134	443294	SMC3_A5_36hpi_peak_854	2.11224	3.06012
Pf3D7_13_v3	488624	488807	SMC3_A5_36hpi_peak_855	2.07108	4.29766
Pf3D7_13_v3	502732	502907	SMC3_A5_36hpi_peak_856	1.85325	2.5854
Pf3D7_13_v3	508922	509131	SMC3_A5_36hpi_peak_857	2.17413	5.22745
Pf3D7_13_v3	619455	619604	SMC3_A5_36hpi_peak_858	2.26454	4.53918
Pf3D7_13_v3	626634	626825	SMC3_A5_36hpi_peak_859	1.91089	2.1179
Pf3D7_13_v3	686009	686350	SMC3_A5_36hpi_peak_860	1.6456	1.50735
Pf3D7_13_v3	790888	791225	SMC3_A5_36hpi_peak_861	2.72015	7.21221
Pf3D7_13_v3	794131	794276	SMC3_A5_36hpi_peak_862	1.66551	1.40526
Pf3D7_13_v3	811673	811864	SMC3_A5_36hpi_peak_863	1.84053	2.2415
Pf3D7_13_v3	926027	926211	SMC3_A5_36hpi_peak_864	1.83326	2.1005
Pf3D7_13_v3	957285	957446	SMC3_A5_36hpi_peak_865	1.74385	1.83124
Pf3D7_13_v3	983294	983545	SMC3_A5_36hpi_peak_866	1.86706	2.89481
Pf3D7_13_v3	1009952	1010135	SMC3_A5_36hpi_peak_867	1.96947	3.24601
Pf3D7_13_v3	1032498	1032641	SMC3_A5_36hpi_peak_868	1.84394	2.25643
Pf3D7_13_v3	1051059	1051251	SMC3_A5_36hpi_peak_869	1.90137	1.78888
Pf3D7_13_v3	1077764	1077956	SMC3_A5_36hpi_peak_870	2.52607	6.71068
Pf3D7_13_v3	1114342	1114744	SMC3_A5_36hpi_peak_871	1.86465	2.34519
Pf3D7_13_v3	1148596	1148753	SMC3_A5_36hpi_peak_872	2.18476	4.02932
Pf3D7_13_v3	1150456	1150600	SMC3_A5_36hpi_peak_873	1.83249	2.65175
Pf3D7_13_v3	1150800	1151004	SMC3_A5_36hpi_peak_874	2.06027	3.65061
Pf3D7_13_v3	1159658	1159952	SMC3_A5_36hpi_peak_875	2.51092	7.97015
Pf3D7_13_v3	1160729	1161194	SMC3_A5_36hpi_peak_876	2.17251	4.63535
Pf3D7_13_v3	1162657	1164309	SMC3_A5_36hpi_peak_877	3.88443	31.666
Pf3D7_13_v3	1165094	1165750	SMC3_A5_36hpi_peak_878	7.02414	41.5177
Pf3D7_13_v3	1167215	1167438	SMC3_A5_36hpi_peak_879	4.42489	21.5902
Pf3D7_13_v3	1171016	1171235	SMC3_A5_36hpi_peak_880	3.13528	6.63899
Pf3D7_13_v3	1171939	1172666	SMC3_A5_36hpi_peak_881	5.58561	39.8851
Pf3D7_13_v3	1174173	1174737	SMC3_A5_36hpi_peak_882	5.75559	53.5321
Pf3D7_13_v3	1174897	1175119	SMC3_A5_36hpi_peak_883	2.95654	10.6032
Pf3D7_13_v3	1175265	1175959	SMC3_A5_36hpi_peak_884	2.88782	13.2657
Pf3D7_13_v3	1176194	1177250	SMC3_A5_36hpi_peak_885	2.78834	12.1329
Pf3D7_13_v3	1177533	1178168	SMC3_A5_36hpi_peak_886	2.41668	7.31614
Pf3D7_13_v3	1184551	1184790	SMC3_A5_36hpi_peak_887	1.74698	2.25974
Pf3D7_13_v3	1194917	1195140	SMC3_A5_36hpi_peak_888	2.17722	2.52584
Pf3D7_13_v3	1196312	1196668	SMC3_A5_36hpi_peak_889	2.83165	11.1465
Pf3D7_13_v3	1239488	1239639	SMC3_A5_36hpi_peak_890	2.56335	8.89418
Pf3D7_13_v3	1255816	1256035	SMC3_A5_36hpi_peak_891	2.0222	3.60527
Pf3D7_13_v3	1262544	1262730	SMC3_A5_36hpi_peak_892	2.21697	4.69424
Pf3D7_13_v3	1276855	1277133	SMC3_A5_36hpi_peak_893	2.35618	4.21637
Pf3D7_13_v3	1286920	1287171	SMC3_A5_36hpi_peak_894	2.16936	4.71391
Pf3D7_13_v3	1310926	1311099	SMC3_A5_36hpi_peak_895	1.99258	3.82273
Pf3D7_13_v3	1324521	1324776	SMC3_A5_36hpi_peak_896	1.86561	2.23568
Pf3D7_13_v3	1393303	1393468	SMC3_A5_36hpi_peak_897	1.80153	2.48867
Pf3D7_13_v3	1452604	1452753	SMC3_A5_36hpi_peak_898	1.82332	1.7477
Pf3D7_13_v3	1465912	1466054	SMC3_A5_36hpi_peak_899	1.8788	2.95964
Pf3D7_13_v3	1543859	1544001	SMC3_A5_36hpi_peak_900	2.31484	4.25121
Pf3D7_13_v3	1589167	1589372	SMC3_A5_36hpi_peak_901	1.7756	1.68059
Pf3D7_13_v3	1627309	1627526	SMC3_A5_36hpi_peak_902	2.03161	3.18547
Pf3D7_13_v3	1628702	1628907	SMC3_A5_36hpi_peak_903	2.27339	5.87994
Pf3D7_13_v3	1633237	1633393	SMC3_A5_36hpi_peak_904	2.5196	6.80802
Pf3D7_13_v3	1649916	1650184	SMC3_A5_36hpi_peak_905	2.37703	4.07748
Pf3D7_13_v3	1674425	1674572	SMC3_A5_36hpi_peak_906	2.17394	4.83668
Pf3D7_13_v3	1805354	1805518	SMC3_A5_36hpi_peak_907	1.99644	3.16506
Pf3D7_13_v3	1855415	1855630	SMC3_A5_36hpi_peak_908	1.6486	1.45066
Pf3D7_13_v3	1879917	1880103	SMC3_A5_36hpi_peak_909	1.8868	2.38344
Pf3D7_13_v3	1883021	1883180	SMC3_A5_36hpi_peak_910	2.79415	4.71652
Pf3D7_13_v3	1945428	1945591	SMC3_A5_36hpi_peak_911	2.66208	6.15897
Pf3D7_13_v3	1982288	1982538	SMC3_A5_36hpi_peak_912	2.13372	4.40808
Pf3D7_13_v3	2023447	2023640	SMC3_A5_36hpi_peak_913	1.83351	2.15573
Pf3D7_13_v3	2093503	2093818	SMC3_A5_36hpi_peak_914	2.17714	4.18188
Pf3D7_13_v3	2118903	2119085	SMC3_A5_36hpi_peak_915	1.81618	2.08222
Pf3D7_13_v3	2130594	2130740	SMC3_A5_36hpi_peak_916	2.0898	3.89334
Pf3D7_13_v3	2150101	2150254	SMC3_A5_36hpi_peak_917	2.5848	6.48772
Pf3D7_13_v3	2188738	2188968	SMC3_A5_36hpi_peak_918	1.88161	2.72501
Pf3D7_13_v3	2253268	2253498	SMC3_A5_36hpi_peak_919	2.05748	3.88215
Pf3D7_13_v3	2253888	2254081	SMC3_A5_36hpi_peak_920	1.84717	2.43908
Pf3D7_13_v3	2296549	2296826	SMC3_A5_36hpi_peak_921	2.08145	3.42797
Pf3D7_13_v3	2322075	2322281	SMC3_A5_36hpi_peak_922	1.79963	2.01664
Pf3D7_13_v3	2430271	2430455	SMC3_A5_36hpi_peak_923	1.92595	2.62236
Pf3D7_13_v3	2499918	2500073	SMC3_A5_36hpi_peak_924	1.8274	2.23798
Pf3D7_13_v3	2523682	2523859	SMC3_A5_36hpi_peak_925	1.8547	2.18976
Pf3D7_13_v3	2681986	2682184	SMC3_A5_36hpi_peak_926	1.97418	3.0537
Pf3D7_13_v3	2713653	2713875	SMC3_A5_36hpi_peak_927	2.51445	7.45311
Pf3D7_13_v3	2731474	2731697	SMC3_A5_36hpi_peak_928	1.88941	2.45663
Pf3D7_13_v3	2770658	2770813	SMC3_A5_36hpi_peak_929	1.96359	2.51792
Pf3D7_13_v3	2788614	2788856	SMC3_A5_36hpi_peak_930	2.33662	5.02934
Pf3D7_13_v3	2824461	2824603	SMC3_A5_36hpi_peak_931	2.09429	3.48821
Pf3D7_13_v3	2854727	2854871	SMC3_A5_36hpi_peak_932	2.04718	3.34148
Pf3D7_14_v3	2649	2992	SMC3_A5_36hpi_peak_933	2.94634	8.93556
Pf3D7_14_v3	7326	7551	SMC3_A5_36hpi_peak_934	2.0038	3.12687
Pf3D7_14_v3	96211	96397	SMC3_A5_36hpi_peak_935	2.39043	4.6018
Pf3D7_14_v3	150309	150574	SMC3_A5_36hpi_peak_936	2.08663	3.62062
Pf3D7_14_v3	325178	325347	SMC3_A5_36hpi_peak_937	2.81592	7.55526
Pf3D7_14_v3	356963	357128	SMC3_A5_36hpi_peak_938	1.89156	2.34496
Pf3D7_14_v3	393334	393728	SMC3_A5_36hpi_peak_939	2.50455	4.23042
Pf3D7_14_v3	476858	477107	SMC3_A5_36hpi_peak_940	2.69448	7.38175
Pf3D7_14_v3	515171	515343	SMC3_A5_36hpi_peak_941	1.99095	2.84768
Pf3D7_14_v3	525069	525256	SMC3_A5_36hpi_peak_942	1.73449	1.44906
Pf3D7_14_v3	680416	680657	SMC3_A5_36hpi_peak_943	2.35811	4.91156
Pf3D7_14_v3	724961	725119	SMC3_A5_36hpi_peak_944	1.80473	2.13775
Pf3D7_14_v3	725619	725767	SMC3_A5_36hpi_peak_945	1.76591	2.112
Pf3D7_14_v3	731525	731755	SMC3_A5_36hpi_peak_946	1.59455	1.36622
Pf3D7_14_v3	767034	767179	SMC3_A5_36hpi_peak_947	1.89414	2.41591
Pf3D7_14_v3	802926	803162	SMC3_A5_36hpi_peak_948	2.13952	3.26463
Pf3D7_14_v3	828909	829133	SMC3_A5_36hpi_peak_949	1.9327	2.91873
Pf3D7_14_v3	916099	916244	SMC3_A5_36hpi_peak_950	2.39215	6.65636
Pf3D7_14_v3	919185	919441	SMC3_A5_36hpi_peak_951	1.80869	2.20755
Pf3D7_14_v3	948674	948820	SMC3_A5_36hpi_peak_952	1.8619	2.7458
Pf3D7_14_v3	1029174	1029519	SMC3_A5_36hpi_peak_953	2.52465	8.61257
Pf3D7_14_v3	1030407	1030594	SMC3_A5_36hpi_peak_954	2.3289	3.76673
Pf3D7_14_v3	1050123	1050312	SMC3_A5_36hpi_peak_955	1.86664	2.95378
Pf3D7_14_v3	1052190	1052384	SMC3_A5_36hpi_peak_956	1.61222	1.50423
Pf3D7_14_v3	1065309	1065517	SMC3_A5_36hpi_peak_957	3.01501	10.9706
Pf3D7_14_v3	1066785	1066955	SMC3_A5_36hpi_peak_958	2.42362	6.11361
Pf3D7_14_v3	1067228	1067869	SMC3_A5_36hpi_peak_959	3.08434	12.7331
Pf3D7_14_v3	1069510	1069845	SMC3_A5_36hpi_peak_960	4.88976	19.1351
Pf3D7_14_v3	1070151	1070772	SMC3_A5_36hpi_peak_961	6.06833	33.2644
Pf3D7_14_v3	1071136	1071538	SMC3_A5_36hpi_peak_962	3.50306	12.7594
Pf3D7_14_v3	1074917	1075408	SMC3_A5_36hpi_peak_963	3.17751	10.3768
Pf3D7_14_v3	1075582	1076831	SMC3_A5_36hpi_peak_964	8.03015	53.898
Pf3D7_14_v3	1077598	1078477	SMC3_A5_36hpi_peak_965	3.348	18.3679
Pf3D7_14_v3	1081946	1082137	SMC3_A5_36hpi_peak_966	2.09585	4.01387
Pf3D7_14_v3	1083314	1084151	SMC3_A5_36hpi_peak_967	2.28639	5.8546
Pf3D7_14_v3	1088418	1088653	SMC3_A5_36hpi_peak_968	2.42386	7.11497
Pf3D7_14_v3	1088882	1089037	SMC3_A5_36hpi_peak_969	1.80735	1.30452
Pf3D7_14_v3	1105967	1106188	SMC3_A5_36hpi_peak_970	2.00816	3.60527
Pf3D7_14_v3	1136204	1136561	SMC3_A5_36hpi_peak_971	1.91884	3.72142
Pf3D7_14_v3	1143091	1143285	SMC3_A5_36hpi_peak_972	2.46745	7.40809
Pf3D7_14_v3	1164781	1164933	SMC3_A5_36hpi_peak_973	2.53012	6.32805
Pf3D7_14_v3	1196041	1196285	SMC3_A5_36hpi_peak_974	1.66593	1.55378
Pf3D7_14_v3	1264205	1264354	SMC3_A5_36hpi_peak_975	1.70733	1.93412
Pf3D7_14_v3	1319309	1319619	SMC3_A5_36hpi_peak_976	1.96864	3.16903
Pf3D7_14_v3	1357616	1357800	SMC3_A5_36hpi_peak_977	2.06149	3.24937
Pf3D7_14_v3	1375750	1375900	SMC3_A5_36hpi_peak_978	2.18831	3.85451
Pf3D7_14_v3	1407532	1407743	SMC3_A5_36hpi_peak_979	2.25095	4.36407
Pf3D7_14_v3	1445160	1445444	SMC3_A5_36hpi_peak_980	1.94694	3.19626
Pf3D7_14_v3	1490743	1491169	SMC3_A5_36hpi_peak_981	2.06372	4.00178
Pf3D7_14_v3	1526229	1526395	SMC3_A5_36hpi_peak_982	1.97339	2.98079
Pf3D7_14_v3	1641026	1641204	SMC3_A5_36hpi_peak_983	1.8796	1.83325
Pf3D7_14_v3	1642722	1642902	SMC3_A5_36hpi_peak_984	1.97726	2.64578
Pf3D7_14_v3	1844085	1844243	SMC3_A5_36hpi_peak_985	1.89544	2.54605
Pf3D7_14_v3	1893507	1893698	SMC3_A5_36hpi_peak_986	1.90003	2.69105
Pf3D7_14_v3	1911791	1911935	SMC3_A5_36hpi_peak_987	2.44372	6.35658
Pf3D7_14_v3	2022039	2022210	SMC3_A5_36hpi_peak_988	1.93243	2.32742
Pf3D7_14_v3	2077036	2077251	SMC3_A5_36hpi_peak_989	2.76565	7.29426
Pf3D7_14_v3	2115798	2116090	SMC3_A5_36hpi_peak_990	2.05331	3.29136
Pf3D7_14_v3	2116260	2116476	SMC3_A5_36hpi_peak_991	1.96208	3.42188
Pf3D7_14_v3	2134411	2134601	SMC3_A5_36hpi_peak_992	2.02305	3.29952
Pf3D7_14_v3	2143362	2143557	SMC3_A5_36hpi_peak_993	2.61169	4.36616
Pf3D7_14_v3	2164660	2164814	SMC3_A5_36hpi_peak_994	1.9464	1.74582
Pf3D7_14_v3	2195511	2195751	SMC3_A5_36hpi_peak_995	2.07962	3.75426
Pf3D7_14_v3	2195971	2196215	SMC3_A5_36hpi_peak_996	2.57757	8.57174
Pf3D7_14_v3	2207722	2207870	SMC3_A5_36hpi_peak_997	2.13077	4.20987
Pf3D7_14_v3	2276083	2276225	SMC3_A5_36hpi_peak_998	2.0325	3.03708
Pf3D7_14_v3	2285182	2285505	SMC3_A5_36hpi_peak_999	2.56177	9.02401
Pf3D7_14_v3	2322028	2322260	SMC3_A5_36hpi_peak_1000	1.95712	3.04169
Pf3D7_14_v3	2322421	2322679	SMC3_A5_36hpi_peak_1001	2.17853	4.37947
Pf3D7_14_v3	2346068	2346243	SMC3_A5_36hpi_peak_1002	2.14862	2.95103
Pf3D7_14_v3	2361472	2361667	SMC3_A5_36hpi_peak_1003	1.72867	1.55379
Pf3D7_14_v3	2450573	2450752	SMC3_A5_36hpi_peak_1004	1.92223	2.60579
Pf3D7_14_v3	2498088	2498293	SMC3_A5_36hpi_peak_1005	2.37077	6.15778
Pf3D7_14_v3	2520455	2520598	SMC3_A5_36hpi_peak_1006	2.16301	2.82883
Pf3D7_14_v3	2670252	2670496	SMC3_A5_36hpi_peak_1007	1.88781	2.33054
Pf3D7_14_v3	2677045	2677345	SMC3_A5_36hpi_peak_1008	2.16501	4.0232
Pf3D7_14_v3	2700440	2700692	SMC3_A5_36hpi_peak_1009	1.9868	3.33905
Pf3D7_14_v3	2740029	2740286	SMC3_A5_36hpi_peak_1010	2.10529	3.80436
Pf3D7_14_v3	2752055	2752226	SMC3_A5_36hpi_peak_1011	2.41031	6.89858
Pf3D7_14_v3	2784177	2784337	SMC3_A5_36hpi_peak_1012	2.04171	3.00101
Pf3D7_14_v3	2913896	2914084	SMC3_A5_36hpi_peak_1013	1.95106	2.66928
Pf3D7_14_v3	2919245	2919428	SMC3_A5_36hpi_peak_1014	1.86196	2.2205
Pf3D7_14_v3	3052960	3053255	SMC3_A5_36hpi_peak_1015	2.11203	3.23085
Pf3D7_14_v3	3085565	3085825	SMC3_A5_36hpi_peak_1016	1.66683	1.33516
Pf3D7_14_v3	3091862	3092173	SMC3_A5_36hpi_peak_1017	2.22579	4.6418
Pf3D7_14_v3	3123219	3123383	SMC3_A5_36hpi_peak_1018	2.26341	2.80465
Pf3D7_14_v3	3224112	3224303	SMC3_A5_36hpi_peak_1019	1.90321	1.73574
Pf3D7_14_v3	3270185	3270361	SMC3_A5_36hpi_peak_1020	2.1385	3.97722
Pf3D7_14_v3	3273274	3273624	SMC3_A5_36hpi_peak_1021	1.80044	1.72142
Pf3D7_14_v3	3291428	3291620	SMC3_A5_36hpi_peak_1022	1.79698	1.41961
Pf3D7_MIT_v3	39	628	SMC3_A5_36hpi_peak_1023	1.41572	14.2756
Pf3D7_MIT_v3	1592	2025	SMC3_A5_36hpi_peak_1024	1.38176	11.1618
Pf3D7_MIT_v3	2646	3305	SMC3_A5_36hpi_peak_1025	1.28271	6.34358
Pf3D7_MIT_v3	3610	3964	SMC3_A5_36hpi_peak_1026	1.25139	4.79292
Pf3D7_MIT_v3	5080	5933	SMC3_A5_36hpi_peak_1027	1.34372	9.31182
