# Supplementary material for: Cohesin contributes to transcriptional repression of stage‐specific genes in the human malaria parasite
Source: EMBO Rep. 2023 Aug 18;24(10):e57090. doi: 10.15252/embr.202357090 (PMC10561359; doi:10.15252/embr.202357090)
Supplement: Supplementary file 4 — Dataset EV3 [file EMBR-24-e57090-s027.xlsx]

## Sheet: Summary
Dataset EV3: MACS2 peak calling results for SMC3-3HA ChIP-seq clone B at 12, 24, and 36 hpi. The paired end deduplicated ChIP and input BAM files were used as treatment and control, respectively, for the peak calling algorithm macs2 command callpeak. Significant peaks (q < 0.05) are shown for each time point, along with their chromosomal coordinates, fold enrichment (ChIP/Input), and -log10(q-val…
	12 hpi	24 hpi	36 hpi
Number of SMC3 peaks ( q value cutoff = 0.05)	400	3446	2900
Tab 2: Significant SMC3 peaks in clone B at 12 hpi
Tab 3: Significant SMC3 peaks in clone B at 24 hpi
Tab 4: Significant SMC3 peaks in clone B at 36 hpi

## Sheet: 12 hpi
Chromosome	Start	End	Name	Fold enrichment	-log10qvalue
Pf3D7_01_v3	211353	211571	SMC3_B10_12hpi_peak_1	1.89287	1.72316
Pf3D7_01_v3	388416	388839	SMC3_B10_12hpi_peak_2	2.41372	4.8539
Pf3D7_01_v3	420260	420897	SMC3_B10_12hpi_peak_3	3.65387	11.0426
Pf3D7_01_v3	423450	423864	SMC3_B10_12hpi_peak_4	2.01281	2.75377
Pf3D7_01_v3	426735	427189	SMC3_B10_12hpi_peak_5	2.35084	4.91974
Pf3D7_01_v3	431661	432089	SMC3_B10_12hpi_peak_6	2.04583	3.16965
Pf3D7_01_v3	434049	434612	SMC3_B10_12hpi_peak_7	3.4647	12.0745
Pf3D7_01_v3	436829	437054	SMC3_B10_12hpi_peak_8	2.81924	4.87196
Pf3D7_01_v3	437691	438530	SMC3_B10_12hpi_peak_9	3.89754	14.7468
Pf3D7_01_v3	446133	446456	SMC3_B10_12hpi_peak_10	3.91379	14.0186
Pf3D7_01_v3	448366	449606	SMC3_B10_12hpi_peak_11	3.54656	10.3428
Pf3D7_01_v3	451590	452451	SMC3_B10_12hpi_peak_12	8.21685	68.3171
Pf3D7_01_v3	453471	457629	SMC3_B10_12hpi_peak_13	19.4448	360.356
Pf3D7_01_v3	460542	460867	SMC3_B10_12hpi_peak_14	8.76593	47.7244
Pf3D7_01_v3	461116	462563	SMC3_B10_12hpi_peak_15	15.7887	128.234
Pf3D7_01_v3	462956	463271	SMC3_B10_12hpi_peak_16	7.57669	36.1631
Pf3D7_01_v3	464514	470569	SMC3_B10_12hpi_peak_17	15.2339	248.696
Pf3D7_01_v3	471963	472593	SMC3_B10_12hpi_peak_18	6.17427	36.7258
Pf3D7_01_v3	476411	477775	SMC3_B10_12hpi_peak_19	3.47362	13.2813
Pf3D7_01_v3	478435	479111	SMC3_B10_12hpi_peak_20	2.11187	2.45355
Pf3D7_02_v3	288280	288522	SMC3_B10_12hpi_peak_21	2.28189	3.53648
Pf3D7_02_v3	290826	291096	SMC3_B10_12hpi_peak_22	2.12776	3.38104
Pf3D7_02_v3	331612	331854	SMC3_B10_12hpi_peak_23	2.20053	4.03987
Pf3D7_02_v3	337662	337904	SMC3_B10_12hpi_peak_24	2.63271	3.92373
Pf3D7_02_v3	340717	341303	SMC3_B10_12hpi_peak_25	2.77066	6.18888
Pf3D7_02_v3	341769	342070	SMC3_B10_12hpi_peak_26	2.12048	2.57857
Pf3D7_02_v3	414353	414745	SMC3_B10_12hpi_peak_27	1.86602	2.1549
Pf3D7_02_v3	418970	419405	SMC3_B10_12hpi_peak_28	2.2097	4.30034
Pf3D7_02_v3	423062	423321	SMC3_B10_12hpi_peak_29	2.21474	4.00436
Pf3D7_02_v3	429939	430355	SMC3_B10_12hpi_peak_30	2.76555	6.16636
Pf3D7_02_v3	431402	431679	SMC3_B10_12hpi_peak_31	2.35161	3.46231
Pf3D7_02_v3	436147	436926	SMC3_B10_12hpi_peak_32	2.34913	4.78851
Pf3D7_02_v3	437851	438976	SMC3_B10_12hpi_peak_33	4.4485	19.8477
Pf3D7_02_v3	441880	442961	SMC3_B10_12hpi_peak_34	8.72852	98.0411
Pf3D7_02_v3	444015	444582	SMC3_B10_12hpi_peak_35	24.1709	305.489
Pf3D7_02_v3	445121	447395	SMC3_B10_12hpi_peak_36	21.3677	345.919
Pf3D7_02_v3	450223	451258	SMC3_B10_12hpi_peak_37	15.585	125.759
Pf3D7_02_v3	451552	455148	SMC3_B10_12hpi_peak_38	22.6909	389.393
Pf3D7_02_v3	455613	456270	SMC3_B10_12hpi_peak_39	7.14941	50.7695
Pf3D7_02_v3	457715	458681	SMC3_B10_12hpi_peak_40	4.34546	12.3354
Pf3D7_02_v3	459607	460056	SMC3_B10_12hpi_peak_41	3.93977	17.6704
Pf3D7_02_v3	462275	462553	SMC3_B10_12hpi_peak_42	3.89977	9.66411
Pf3D7_02_v3	463283	465028	SMC3_B10_12hpi_peak_43	2.5145	6.725
Pf3D7_02_v3	469920	470204	SMC3_B10_12hpi_peak_44	2.30418	3.97808
Pf3D7_02_v3	470847	471156	SMC3_B10_12hpi_peak_45	2.45532	4.38749
Pf3D7_02_v3	473033	473577	SMC3_B10_12hpi_peak_46	2.72128	7.09745
Pf3D7_02_v3	493728	494086	SMC3_B10_12hpi_peak_47	2.28421	4.34817
Pf3D7_02_v3	562557	562835	SMC3_B10_12hpi_peak_48	2.16967	3.47546
Pf3D7_02_v3	584403	584612	SMC3_B10_12hpi_peak_49	2.68066	6.26297
Pf3D7_02_v3	777816	778093	SMC3_B10_12hpi_peak_50	2.19387	3.27518
Pf3D7_03_v3	134682	135218	SMC3_B10_12hpi_peak_51	3.32601	10.4838
Pf3D7_03_v3	195488	195864	SMC3_B10_12hpi_peak_52	2.02131	2.53877
Pf3D7_03_v3	508318	508683	SMC3_B10_12hpi_peak_53	1.90959	2.13895
Pf3D7_03_v3	529127	529359	SMC3_B10_12hpi_peak_54	1.97859	1.96321
Pf3D7_03_v3	549854	550126	SMC3_B10_12hpi_peak_55	2.11848	3.33693
Pf3D7_03_v3	574886	575126	SMC3_B10_12hpi_peak_56	2.23748	2.91958
Pf3D7_03_v3	584796	585083	SMC3_B10_12hpi_peak_57	2.22867	3.20814
Pf3D7_03_v3	586573	587988	SMC3_B10_12hpi_peak_58	3.53963	14.596
Pf3D7_03_v3	588868	592567	SMC3_B10_12hpi_peak_59	10.2398	146.932
Pf3D7_03_v3	593599	595837	SMC3_B10_12hpi_peak_60	15.7393	132.728
Pf3D7_03_v3	596048	596515	SMC3_B10_12hpi_peak_61	8.35665	42.8236
Pf3D7_03_v3	597259	597747	SMC3_B10_12hpi_peak_62	7.16213	33.0938
Pf3D7_03_v3	600614	603586	SMC3_B10_12hpi_peak_63	16.4395	150.364
Pf3D7_03_v3	603882	604169	SMC3_B10_12hpi_peak_64	8.35665	42.8236
Pf3D7_03_v3	604467	607923	SMC3_B10_12hpi_peak_65	8.96894	92.5974
Pf3D7_03_v3	608874	610954	SMC3_B10_12hpi_peak_66	8.29308	66.1117
Pf3D7_03_v3	611252	612087	SMC3_B10_12hpi_peak_67	11.4055	118.492
Pf3D7_03_v3	612738	613363	SMC3_B10_12hpi_peak_68	5.03138	34.3976
Pf3D7_03_v3	616432	617851	SMC3_B10_12hpi_peak_69	3.29606	16.1739
Pf3D7_03_v3	618061	618411	SMC3_B10_12hpi_peak_70	2.0868	3.46436
Pf3D7_03_v3	620040	620529	SMC3_B10_12hpi_peak_71	2.18668	5.01331
Pf3D7_03_v3	621245	621950	SMC3_B10_12hpi_peak_72	2.57568	7.6603
Pf3D7_03_v3	628844	629098	SMC3_B10_12hpi_peak_73	2.8494	5.49218
Pf3D7_03_v3	688908	689158	SMC3_B10_12hpi_peak_74	2.14033	3.63698
Pf3D7_04_v3	260798	261061	SMC3_B10_12hpi_peak_75	2.17205	3.1815
Pf3D7_04_v3	624022	624232	SMC3_B10_12hpi_peak_76	2.29272	3.92757
Pf3D7_04_v3	629770	630798	SMC3_B10_12hpi_peak_77	4.15379	18.2966
Pf3D7_04_v3	631645	632952	SMC3_B10_12hpi_peak_78	4.20879	22.6969
Pf3D7_04_v3	634440	639048	SMC3_B10_12hpi_peak_79	15.5554	197.532
Pf3D7_04_v3	639564	640343	SMC3_B10_12hpi_peak_80	23.6387	375.726
Pf3D7_04_v3	640601	641629	SMC3_B10_12hpi_peak_81	15.0437	136.362
Pf3D7_04_v3	644620	645738	SMC3_B10_12hpi_peak_82	18.9417	154.169
Pf3D7_04_v3	645984	646803	SMC3_B10_12hpi_peak_83	23.2937	218.993
Pf3D7_04_v3	647251	648501	SMC3_B10_12hpi_peak_84	14.7942	153.365
Pf3D7_04_v3	651803	652084	SMC3_B10_12hpi_peak_85	4.41681	15.0521
Pf3D7_04_v3	652665	653489	SMC3_B10_12hpi_peak_86	3.85097	17.9526
Pf3D7_04_v3	656526	656775	SMC3_B10_12hpi_peak_87	2.76665	5.34827
Pf3D7_04_v3	658680	659115	SMC3_B10_12hpi_peak_88	2.4008	4.53648
Pf3D7_04_v3	663355	663942	SMC3_B10_12hpi_peak_89	2.3386	4.73542
Pf3D7_04_v3	671824	672109	SMC3_B10_12hpi_peak_90	3.03153	8.26243
Pf3D7_04_v3	672681	672895	SMC3_B10_12hpi_peak_91	2.80395	5.99775
Pf3D7_04_v3	673323	674014	SMC3_B10_12hpi_peak_92	2.77734	6.88259
Pf3D7_04_v3	676640	677139	SMC3_B10_12hpi_peak_93	2.05408	3.21045
Pf3D7_04_v3	678666	678985	SMC3_B10_12hpi_peak_94	2.03145	2.32631
Pf3D7_04_v3	689922	690200	SMC3_B10_12hpi_peak_95	2.37669	4.4283
Pf3D7_04_v3	709630	710094	SMC3_B10_12hpi_peak_96	2.47049	5.52648
Pf3D7_04_v3	712069	712381	SMC3_B10_12hpi_peak_97	1.90195	2.24934
Pf3D7_04_v3	786066	786342	SMC3_B10_12hpi_peak_98	2.65475	5.37294
Pf3D7_04_v3	806134	806340	SMC3_B10_12hpi_peak_99	2.06549	2.28204
Pf3D7_04_v3	807316	807674	SMC3_B10_12hpi_peak_100	2.28189	3.53648
Pf3D7_04_v3	897940	898146	SMC3_B10_12hpi_peak_101	2.29598	4.05739
Pf3D7_05_v3	212137	212438	SMC3_B10_12hpi_peak_102	2.29771	3.71892
Pf3D7_05_v3	249388	249630	SMC3_B10_12hpi_peak_103	1.91488	1.87463
Pf3D7_05_v3	265479	265682	SMC3_B10_12hpi_peak_104	2.04123	2.45091
Pf3D7_05_v3	345811	346146	SMC3_B10_12hpi_peak_105	2.47491	5.00772
Pf3D7_05_v3	391833	392043	SMC3_B10_12hpi_peak_106	1.7071	1.35039
Pf3D7_05_v3	416357	416652	SMC3_B10_12hpi_peak_107	2.7589	7.61718
Pf3D7_05_v3	416934	417387	SMC3_B10_12hpi_peak_108	2.54587	5.05027
Pf3D7_05_v3	419048	419743	SMC3_B10_12hpi_peak_109	4.35254	17.5253
Pf3D7_05_v3	437565	438069	SMC3_B10_12hpi_peak_110	2.59836	4.98409
Pf3D7_05_v3	439195	439678	SMC3_B10_12hpi_peak_111	2.58052	6.95765
Pf3D7_05_v3	440777	441400	SMC3_B10_12hpi_peak_112	3.53961	17.9257
Pf3D7_05_v3	442899	443457	SMC3_B10_12hpi_peak_113	4.83439	20.7641
Pf3D7_05_v3	444220	448470	SMC3_B10_12hpi_peak_114	9.24279	93.4124
Pf3D7_05_v3	449662	450097	SMC3_B10_12hpi_peak_115	6.15095	27.2685
Pf3D7_05_v3	450874	451495	SMC3_B10_12hpi_peak_116	21.0588	179.775
Pf3D7_05_v3	451773	455152	SMC3_B10_12hpi_peak_117	26.0814	250.547
Pf3D7_05_v3	457934	460526	SMC3_B10_12hpi_peak_118	21.0701	349.977
Pf3D7_05_v3	460793	465003	SMC3_B10_12hpi_peak_119	12.6563	189.199
Pf3D7_05_v3	467558	468037	SMC3_B10_12hpi_peak_120	3.13345	10.7432
Pf3D7_05_v3	469400	469737	SMC3_B10_12hpi_peak_121	3.06711	8.23402
Pf3D7_05_v3	471102	471404	SMC3_B10_12hpi_peak_122	2.90434	6.94576
Pf3D7_05_v3	471785	472064	SMC3_B10_12hpi_peak_123	2.4379	4.70587
Pf3D7_05_v3	473380	473971	SMC3_B10_12hpi_peak_124	2.92293	8.29167
Pf3D7_05_v3	474515	476120	SMC3_B10_12hpi_peak_125	3.13765	13.3867
Pf3D7_05_v3	476353	476690	SMC3_B10_12hpi_peak_126	2.2825	3.19933
Pf3D7_05_v3	513608	513989	SMC3_B10_12hpi_peak_127	2.22057	3.71141
Pf3D7_05_v3	516041	516421	SMC3_B10_12hpi_peak_128	2.47491	5.00772
Pf3D7_05_v3	569335	569886	SMC3_B10_12hpi_peak_129	1.85845	1.9888
Pf3D7_06_v3	201065	201286	SMC3_B10_12hpi_peak_130	1.83588	1.57659
Pf3D7_06_v3	439196	439401	SMC3_B10_12hpi_peak_131	2.63368	6.19201
Pf3D7_06_v3	453991	455649	SMC3_B10_12hpi_peak_132	2.75052	9.69878
Pf3D7_06_v3	456802	457336	SMC3_B10_12hpi_peak_133	2.91752	8.98434
Pf3D7_06_v3	457772	458534	SMC3_B10_12hpi_peak_134	2.97887	10.2468
Pf3D7_06_v3	459167	460475	SMC3_B10_12hpi_peak_135	2.30758	4.57903
Pf3D7_06_v3	462384	462815	SMC3_B10_12hpi_peak_136	2.50573	3.91196
Pf3D7_06_v3	463911	464228	SMC3_B10_12hpi_peak_137	2.70978	6.08076
Pf3D7_06_v3	466219	466448	SMC3_B10_12hpi_peak_138	2.7595	4.33929
Pf3D7_06_v3	468062	468430	SMC3_B10_12hpi_peak_139	4.42178	20.9486
Pf3D7_06_v3	470152	471288	SMC3_B10_12hpi_peak_140	10.595	108.039
Pf3D7_06_v3	471693	474196	SMC3_B10_12hpi_peak_141	10.3964	141.544
Pf3D7_06_v3	474990	475473	SMC3_B10_12hpi_peak_142	5.34825	18.9687
Pf3D7_06_v3	475712	476888	SMC3_B10_12hpi_peak_143	18.7252	170.383
Pf3D7_06_v3	477120	478320	SMC3_B10_12hpi_peak_144	17.9495	227.19
Pf3D7_06_v3	481446	484540	SMC3_B10_12hpi_peak_145	26.0333	519.234
Pf3D7_06_v3	485068	487070	SMC3_B10_12hpi_peak_146	11.2039	114.57
Pf3D7_06_v3	487899	488247	SMC3_B10_12hpi_peak_147	5.30955	23.2856
Pf3D7_06_v3	488786	488995	SMC3_B10_12hpi_peak_148	3.93191	10.8535
Pf3D7_06_v3	491815	493429	SMC3_B10_12hpi_peak_149	3.07894	12.791
Pf3D7_06_v3	493636	494032	SMC3_B10_12hpi_peak_150	2.01228	2.58283
Pf3D7_06_v3	494322	494835	SMC3_B10_12hpi_peak_151	2.39299	5.1335
Pf3D7_06_v3	495547	496101	SMC3_B10_12hpi_peak_152	2.34913	4.78851
Pf3D7_06_v3	499486	499693	SMC3_B10_12hpi_peak_153	1.92073	2.04286
Pf3D7_06_v3	560308	560549	SMC3_B10_12hpi_peak_154	1.88602	1.83267
Pf3D7_06_v3	580185	580457	SMC3_B10_12hpi_peak_155	2.0911	3.20724
Pf3D7_06_v3	808795	809012	SMC3_B10_12hpi_peak_156	2.2222	3.28915
Pf3D7_06_v3	1150888	1151110	SMC3_B10_12hpi_peak_157	1.73978	1.32928
Pf3D7_07_v3	418656	418970	SMC3_B10_12hpi_peak_158	1.99196	2.25236
Pf3D7_07_v3	726864	727159	SMC3_B10_12hpi_peak_159	1.94466	2.36702
Pf3D7_07_v3	771303	771528	SMC3_B10_12hpi_peak_160	2.29144	4.26788
Pf3D7_07_v3	778273	778488	SMC3_B10_12hpi_peak_161	2.00222	2.37598
Pf3D7_07_v3	779450	779802	SMC3_B10_12hpi_peak_162	2.53966	5.30824
Pf3D7_07_v3	781697	782055	SMC3_B10_12hpi_peak_163	2.07457	3.03745
Pf3D7_07_v3	782633	782921	SMC3_B10_12hpi_peak_164	2.26392	4.24772
Pf3D7_07_v3	784817	785706	SMC3_B10_12hpi_peak_165	3.60081	18.5978
Pf3D7_07_v3	786309	786959	SMC3_B10_12hpi_peak_166	3.25808	11.4285
Pf3D7_07_v3	787982	788876	SMC3_B10_12hpi_peak_167	3.31718	13.9311
Pf3D7_07_v3	789137	789510	SMC3_B10_12hpi_peak_168	3.38905	10.1154
Pf3D7_07_v3	789978	790913	SMC3_B10_12hpi_peak_169	2.90853	9.29322
Pf3D7_07_v3	791991	792200	SMC3_B10_12hpi_peak_170	2.58053	3.60425
Pf3D7_07_v3	792626	793530	SMC3_B10_12hpi_peak_171	3.14636	9.60253
Pf3D7_07_v3	794419	795673	SMC3_B10_12hpi_peak_172	4.31855	22.4913
Pf3D7_07_v3	795946	796189	SMC3_B10_12hpi_peak_173	5.0401	22.0658
Pf3D7_07_v3	796587	796995	SMC3_B10_12hpi_peak_174	5.64487	33.0148
Pf3D7_07_v3	797366	804755	SMC3_B10_12hpi_peak_175	15.0862	236.62
Pf3D7_07_v3	805140	805625	SMC3_B10_12hpi_peak_176	12.3825	99.07
Pf3D7_07_v3	805974	806581	SMC3_B10_12hpi_peak_177	9.17494	51.0627
Pf3D7_07_v3	807001	809030	SMC3_B10_12hpi_peak_178	15.3409	150.256
Pf3D7_07_v3	812248	820719	SMC3_B10_12hpi_peak_179	28.0638	550.253
Pf3D7_07_v3	825469	825927	SMC3_B10_12hpi_peak_180	3.05077	7.38748
Pf3D7_07_v3	826325	826680	SMC3_B10_12hpi_peak_181	3.49425	7.55812
Pf3D7_07_v3	828878	829320	SMC3_B10_12hpi_peak_182	2.5182	6.46711
Pf3D7_07_v3	829818	830115	SMC3_B10_12hpi_peak_183	2.1653	2.55
Pf3D7_07_v3	830450	831077	SMC3_B10_12hpi_peak_184	2.59878	6.31873
Pf3D7_07_v3	831928	832276	SMC3_B10_12hpi_peak_185	2.57428	6.19389
Pf3D7_07_v3	846288	846606	SMC3_B10_12hpi_peak_186	2.06667	2.91237
Pf3D7_07_v3	847147	847435	SMC3_B10_12hpi_peak_187	2.52644	5.24699
Pf3D7_07_v3	918162	918478	SMC3_B10_12hpi_peak_188	2.19993	3.61542
Pf3D7_07_v3	923107	923447	SMC3_B10_12hpi_peak_189	2.11159	3.20835
Pf3D7_07_v3	1201993	1202286	SMC3_B10_12hpi_peak_190	2.11172	2.82921
Pf3D7_07_v3	1272650	1272875	SMC3_B10_12hpi_peak_191	1.84676	1.87267
Pf3D7_07_v3	1313869	1314144	SMC3_B10_12hpi_peak_192	2.05138	2.49171
Pf3D7_08_v3	96334	96541	SMC3_B10_12hpi_peak_193	2.23748	2.91958
Pf3D7_08_v3	133749	133996	SMC3_B10_12hpi_peak_194	2.21561	3.58078
Pf3D7_08_v3	215426	215679	SMC3_B10_12hpi_peak_195	1.87322	2.18813
Pf3D7_08_v3	231591	232702	SMC3_B10_12hpi_peak_196	2.31783	4.63076
Pf3D7_08_v3	240282	240805	SMC3_B10_12hpi_peak_197	2.57429	5.17568
Pf3D7_08_v3	258071	258510	SMC3_B10_12hpi_peak_198	2.25818	3.43978
Pf3D7_08_v3	262777	263231	SMC3_B10_12hpi_peak_199	2.43849	4.44531
Pf3D7_08_v3	264501	264858	SMC3_B10_12hpi_peak_200	3.27926	11.3291
Pf3D7_08_v3	265293	265917	SMC3_B10_12hpi_peak_201	2.29321	4.73934
Pf3D7_08_v3	267256	267530	SMC3_B10_12hpi_peak_202	2.51376	4.07757
Pf3D7_08_v3	267775	268411	SMC3_B10_12hpi_peak_203	3.08811	10.6871
Pf3D7_08_v3	269079	270602	SMC3_B10_12hpi_peak_204	4.7933	28.6568
Pf3D7_08_v3	271786	272069	SMC3_B10_12hpi_peak_205	2.63309	5.43291
Pf3D7_08_v3	273244	273612	SMC3_B10_12hpi_peak_206	2.56061	4.54
Pf3D7_08_v3	275555	276151	SMC3_B10_12hpi_peak_207	1.99583	2.6757
Pf3D7_08_v3	276739	277369	SMC3_B10_12hpi_peak_208	3.81881	15.1416
Pf3D7_08_v3	278495	278971	SMC3_B10_12hpi_peak_209	2.93108	10.3267
Pf3D7_08_v3	286931	288598	SMC3_B10_12hpi_peak_210	3.85912	20.6515
Pf3D7_08_v3	289286	289795	SMC3_B10_12hpi_peak_211	3.72697	16.1793
Pf3D7_08_v3	290860	291241	SMC3_B10_12hpi_peak_212	8.10944	56.5833
Pf3D7_08_v3	291967	292563	SMC3_B10_12hpi_peak_213	5.62265	25.8287
Pf3D7_08_v3	293108	296943	SMC3_B10_12hpi_peak_214	21.907	378.525
Pf3D7_08_v3	297392	298102	SMC3_B10_12hpi_peak_215	15.042	109.499
Pf3D7_08_v3	298351	298831	SMC3_B10_12hpi_peak_216	8.24523	41.8545
Pf3D7_08_v3	301917	304784	SMC3_B10_12hpi_peak_217	29.1706	462.711
Pf3D7_08_v3	305294	308444	SMC3_B10_12hpi_peak_218	14.3261	176.094
Pf3D7_08_v3	309027	309287	SMC3_B10_12hpi_peak_219	2.89697	4.42979
Pf3D7_08_v3	312005	312252	SMC3_B10_12hpi_peak_220	3.22803	8.53979
Pf3D7_08_v3	312546	312993	SMC3_B10_12hpi_peak_221	3.2908	11.6068
Pf3D7_08_v3	314421	315495	SMC3_B10_12hpi_peak_222	2.94334	10.4019
Pf3D7_08_v3	317105	317853	SMC3_B10_12hpi_peak_223	2.73945	7.35123
Pf3D7_08_v3	318278	318617	SMC3_B10_12hpi_peak_224	2.59279	4.66782
Pf3D7_08_v3	323193	323607	SMC3_B10_12hpi_peak_225	2.35592	3.72284
Pf3D7_08_v3	337085	337450	SMC3_B10_12hpi_peak_226	1.94658	2.45222
Pf3D7_08_v3	360330	360558	SMC3_B10_12hpi_peak_227	2.21041	3.45077
Pf3D7_08_v3	392443	392649	SMC3_B10_12hpi_peak_228	2.38664	4.22196
Pf3D7_08_v3	1015299	1015519	SMC3_B10_12hpi_peak_229	1.90474	1.62736
Pf3D7_08_v3	1177315	1177668	SMC3_B10_12hpi_peak_230	2.40608	2.91519
Pf3D7_09_v3	580823	581074	SMC3_B10_12hpi_peak_231	1.89685	1.46391
Pf3D7_09_v3	648300	648543	SMC3_B10_12hpi_peak_232	1.88061	1.47684
Pf3D7_09_v3	1093661	1093926	SMC3_B10_12hpi_peak_233	1.86591	1.88717
Pf3D7_09_v3	1185789	1186102	SMC3_B10_12hpi_peak_234	2.49086	4.80955
Pf3D7_09_v3	1194338	1194692	SMC3_B10_12hpi_peak_235	3.06884	6.49245
Pf3D7_09_v3	1201906	1202426	SMC3_B10_12hpi_peak_236	2.99906	8.48458
Pf3D7_09_v3	1208954	1209698	SMC3_B10_12hpi_peak_237	2.00381	2.62893
Pf3D7_09_v3	1220003	1220336	SMC3_B10_12hpi_peak_238	2.20485	3.11158
Pf3D7_09_v3	1222507	1222813	SMC3_B10_12hpi_peak_239	1.90901	1.92318
Pf3D7_09_v3	1225910	1226282	SMC3_B10_12hpi_peak_240	2.96573	8.13715
Pf3D7_09_v3	1226787	1228439	SMC3_B10_12hpi_peak_241	3.15954	12.516
Pf3D7_09_v3	1228697	1229513	SMC3_B10_12hpi_peak_242	4.06571	16.4117
Pf3D7_09_v3	1230675	1231077	SMC3_B10_12hpi_peak_243	2.73461	7.16554
Pf3D7_09_v3	1231454	1241859	SMC3_B10_12hpi_peak_244	19.3809	298.82
Pf3D7_09_v3	1244719	1246522	SMC3_B10_12hpi_peak_245	17.8815	272.862
Pf3D7_09_v3	1246736	1248379	SMC3_B10_12hpi_peak_246	14.949	196.38
Pf3D7_09_v3	1248689	1251606	SMC3_B10_12hpi_peak_247	13.877	174.441
Pf3D7_09_v3	1254769	1255312	SMC3_B10_12hpi_peak_248	3.2811	9.8364
Pf3D7_09_v3	1255630	1256196	SMC3_B10_12hpi_peak_249	4.38091	21.6436
Pf3D7_09_v3	1256485	1257238	SMC3_B10_12hpi_peak_250	2.25634	3.98626
Pf3D7_09_v3	1258626	1259152	SMC3_B10_12hpi_peak_251	2.28663	3.32939
Pf3D7_09_v3	1261204	1261486	SMC3_B10_12hpi_peak_252	2.02149	3.04908
Pf3D7_09_v3	1263910	1264501	SMC3_B10_12hpi_peak_253	2.00162	2.29134
Pf3D7_09_v3	1270812	1271140	SMC3_B10_12hpi_peak_254	2.04902	2.74405
Pf3D7_09_v3	1272400	1272604	SMC3_B10_12hpi_peak_255	2.89373	7.25378
Pf3D7_09_v3	1282533	1282822	SMC3_B10_12hpi_peak_256	1.92789	1.77822
Pf3D7_09_v3	1300848	1301206	SMC3_B10_12hpi_peak_257	2.43849	4.44531
Pf3D7_10_v3	416866	417105	SMC3_B10_12hpi_peak_258	2.45323	4.24568
Pf3D7_10_v3	553780	554029	SMC3_B10_12hpi_peak_259	2.52144	3.27653
Pf3D7_10_v3	670178	670398	SMC3_B10_12hpi_peak_260	2.30668	3.64001
Pf3D7_10_v3	867910	868178	SMC3_B10_12hpi_peak_261	2.19875	2.982
Pf3D7_10_v3	873720	873931	SMC3_B10_12hpi_peak_262	2.04613	1.86899
Pf3D7_10_v3	886731	887044	SMC3_B10_12hpi_peak_263	2.40886	3.42834
Pf3D7_10_v3	905605	905968	SMC3_B10_12hpi_peak_264	2.80327	7.51244
Pf3D7_10_v3	920536	921269	SMC3_B10_12hpi_peak_265	3.09618	9.35155
Pf3D7_10_v3	921531	921807	SMC3_B10_12hpi_peak_266	3.49596	10.3608
Pf3D7_10_v3	922090	922444	SMC3_B10_12hpi_peak_267	3.28088	11.9824
Pf3D7_10_v3	922735	923105	SMC3_B10_12hpi_peak_268	2.23884	3.46629
Pf3D7_10_v3	923586	924152	SMC3_B10_12hpi_peak_269	4.12568	19.2919
Pf3D7_10_v3	925327	926209	SMC3_B10_12hpi_peak_270	5.60924	25.378
Pf3D7_10_v3	926855	927780	SMC3_B10_12hpi_peak_271	4.23178	20.1889
Pf3D7_10_v3	928131	929003	SMC3_B10_12hpi_peak_272	4.45076	22.0425
Pf3D7_10_v3	930014	930853	SMC3_B10_12hpi_peak_273	5.97393	29.4346
Pf3D7_10_v3	931235	931492	SMC3_B10_12hpi_peak_274	4.67972	14.4574
Pf3D7_10_v3	932552	936358	SMC3_B10_12hpi_peak_275	23.1487	307.069
Pf3D7_10_v3	937045	937794	SMC3_B10_12hpi_peak_276	17.7161	139.76
Pf3D7_10_v3	938000	939421	SMC3_B10_12hpi_peak_277	21.107	264.193
Pf3D7_10_v3	939766	941311	SMC3_B10_12hpi_peak_278	15.6906	262.084
Pf3D7_10_v3	944324	946154	SMC3_B10_12hpi_peak_279	5.66693	43.4096
Pf3D7_10_v3	948917	949801	SMC3_B10_12hpi_peak_280	3.50596	11.3442
Pf3D7_10_v3	950073	950982	SMC3_B10_12hpi_peak_281	3.67968	20.4019
Pf3D7_10_v3	956629	956966	SMC3_B10_12hpi_peak_282	2.42563	5.43135
Pf3D7_10_v3	957727	958036	SMC3_B10_12hpi_peak_283	2.66664	6.19656
Pf3D7_10_v3	964687	965176	SMC3_B10_12hpi_peak_284	2.48921	6.03311
Pf3D7_10_v3	967193	967728	SMC3_B10_12hpi_peak_285	1.94264	2.28233
Pf3D7_10_v3	969414	969655	SMC3_B10_12hpi_peak_286	2.21436	4.21758
Pf3D7_10_v3	971538	972348	SMC3_B10_12hpi_peak_287	2.45901	5.47047
Pf3D7_10_v3	972780	973069	SMC3_B10_12hpi_peak_288	2.09804	3.24005
Pf3D7_10_v3	973295	973703	SMC3_B10_12hpi_peak_289	1.88371	2.30634
Pf3D7_10_v3	974783	975006	SMC3_B10_12hpi_peak_290	2.23389	3.33805
Pf3D7_10_v3	996110	996528	SMC3_B10_12hpi_peak_291	2.02938	3.17476
Pf3D7_10_v3	1040392	1040639	SMC3_B10_12hpi_peak_292	2.39608	3.75889
Pf3D7_10_v3	1170359	1170617	SMC3_B10_12hpi_peak_293	2.18886	3.35757
Pf3D7_10_v3	1257658	1258104	SMC3_B10_12hpi_peak_294	2.18624	3.86552
Pf3D7_10_v3	1412496	1412768	SMC3_B10_12hpi_peak_295	3.23769	6.27278
Pf3D7_10_v3	1425348	1425554	SMC3_B10_12hpi_peak_296	2.40823	3.29884
Pf3D7_11_v3	581222	581481	SMC3_B10_12hpi_peak_297	2.29887	2.12664
Pf3D7_11_v3	767885	768207	SMC3_B10_12hpi_peak_298	2.38554	4.09154
Pf3D7_11_v3	820047	822479	SMC3_B10_12hpi_peak_299	3.98647	19.8643
Pf3D7_11_v3	823221	831444	SMC3_B10_12hpi_peak_300	20.001	340.544
Pf3D7_11_v3	834810	835625	SMC3_B10_12hpi_peak_301	23.6587	277.731
Pf3D7_11_v3	835831	838033	SMC3_B10_12hpi_peak_302	21.3468	409.543
Pf3D7_11_v3	838354	840131	SMC3_B10_12hpi_peak_303	11.9075	150.039
Pf3D7_11_v3	840708	842375	SMC3_B10_12hpi_peak_304	7.06455	58.8337
Pf3D7_11_v3	842791	843409	SMC3_B10_12hpi_peak_305	3.50633	8.30003
Pf3D7_11_v3	846883	847764	SMC3_B10_12hpi_peak_306	2.83171	7.65585
Pf3D7_11_v3	849307	849841	SMC3_B10_12hpi_peak_307	2.93324	9.25068
Pf3D7_11_v3	850436	850991	SMC3_B10_12hpi_peak_308	2.46767	5.91743
Pf3D7_11_v3	858497	859157	SMC3_B10_12hpi_peak_309	2.40207	4.79795
Pf3D7_11_v3	860095	860997	SMC3_B10_12hpi_peak_310	3.16391	12.1358
Pf3D7_11_v3	862519	862756	SMC3_B10_12hpi_peak_311	3.26741	8.06928
Pf3D7_11_v3	865796	866129	SMC3_B10_12hpi_peak_312	2.52584	3.84611
Pf3D7_11_v3	868720	868940	SMC3_B10_12hpi_peak_313	2.97955	7.83055
Pf3D7_11_v3	889502	889747	SMC3_B10_12hpi_peak_314	1.83776	2.02707
Pf3D7_11_v3	892868	893217	SMC3_B10_12hpi_peak_315	2.23711	3.67796
Pf3D7_11_v3	897711	897957	SMC3_B10_12hpi_peak_316	2.4008	4.53648
Pf3D7_11_v3	900807	901056	SMC3_B10_12hpi_peak_317	2.32355	4.42293
Pf3D7_11_v3	918484	918808	SMC3_B10_12hpi_peak_318	2.09093	2.74257
Pf3D7_11_v3	952985	953190	SMC3_B10_12hpi_peak_319	2.11937	2.95762
Pf3D7_11_v3	1275439	1275728	SMC3_B10_12hpi_peak_320	2.53321	3.59101
Pf3D7_12_v3	203398	203789	SMC3_B10_12hpi_peak_321	2.2167	3.15958
Pf3D7_12_v3	205549	205942	SMC3_B10_12hpi_peak_322	2.23167	2.78997
Pf3D7_12_v3	818879	819114	SMC3_B10_12hpi_peak_323	1.90833	1.70955
Pf3D7_12_v3	917492	917774	SMC3_B10_12hpi_peak_324	3.5655	7.79235
Pf3D7_12_v3	1238359	1238569	SMC3_B10_12hpi_peak_325	1.94546	1.76724
Pf3D7_12_v3	1243099	1243330	SMC3_B10_12hpi_peak_326	2.17144	3.68896
Pf3D7_12_v3	1246194	1246481	SMC3_B10_12hpi_peak_327	2.4819	4.36378
Pf3D7_12_v3	1247450	1247673	SMC3_B10_12hpi_peak_328	2.20527	4.38387
Pf3D7_12_v3	1263949	1264449	SMC3_B10_12hpi_peak_329	2.13677	3.12843
Pf3D7_12_v3	1268280	1269997	SMC3_B10_12hpi_peak_330	3.71682	17.3861
Pf3D7_12_v3	1272638	1274292	SMC3_B10_12hpi_peak_331	3.37756	14.7571
Pf3D7_12_v3	1278422	1279850	SMC3_B10_12hpi_peak_332	28.7729	512.031
Pf3D7_12_v3	1280382	1280656	SMC3_B10_12hpi_peak_333	3.23124	6.04252
Pf3D7_12_v3	1280871	1282498	SMC3_B10_12hpi_peak_334	19.2457	204.874
Pf3D7_12_v3	1285230	1289354	SMC3_B10_12hpi_peak_335	25.8059	488.181
Pf3D7_12_v3	1291084	1296543	SMC3_B10_12hpi_peak_336	9.11037	90.7643
Pf3D7_12_v3	1299649	1299967	SMC3_B10_12hpi_peak_337	2.56945	4.28754
Pf3D7_12_v3	1302533	1303237	SMC3_B10_12hpi_peak_338	2.60694	6.80715
Pf3D7_12_v3	1325777	1326146	SMC3_B10_12hpi_peak_339	2.66515	5.8807
Pf3D7_12_v3	1391535	1391828	SMC3_B10_12hpi_peak_340	1.78844	1.34682
Pf3D7_12_v3	1454527	1454734	SMC3_B10_12hpi_peak_341	2.02954	3.08918
Pf3D7_12_v3	1619244	1619560	SMC3_B10_12hpi_peak_342	2.57155	3.71958
Pf3D7_12_v3	1832579	1832793	SMC3_B10_12hpi_peak_343	2.14369	2.96327
Pf3D7_12_v3	2041756	2042064	SMC3_B10_12hpi_peak_344	2.08896	2.82702
Pf3D7_13_v3	696273	696582	SMC3_B10_12hpi_peak_345	2.30986	3.77103
Pf3D7_13_v3	958279	958646	SMC3_B10_12hpi_peak_346	2.20502	3.53294
Pf3D7_13_v3	1005194	1005471	SMC3_B10_12hpi_peak_347	2.12863	2.70646
Pf3D7_13_v3	1071363	1071606	SMC3_B10_12hpi_peak_348	2.19958	3.40515
Pf3D7_13_v3	1081955	1082489	SMC3_B10_12hpi_peak_349	2.64245	5.93072
Pf3D7_13_v3	1114039	1114314	SMC3_B10_12hpi_peak_350	2.25301	3.30685
Pf3D7_13_v3	1136490	1137007	SMC3_B10_12hpi_peak_351	2.68652	5.50525
Pf3D7_13_v3	1145960	1146248	SMC3_B10_12hpi_peak_352	2.11577	3.13184
Pf3D7_13_v3	1148690	1149222	SMC3_B10_12hpi_peak_353	2.66815	6.82479
Pf3D7_13_v3	1150627	1151014	SMC3_B10_12hpi_peak_354	2.15509	3.81174
Pf3D7_13_v3	1159359	1160050	SMC3_B10_12hpi_peak_355	6.12209	45.7448
Pf3D7_13_v3	1160471	1161321	SMC3_B10_12hpi_peak_356	7.17662	63.9195
Pf3D7_13_v3	1162609	1164356	SMC3_B10_12hpi_peak_357	14.4314	217.422
Pf3D7_13_v3	1164914	1166561	SMC3_B10_12hpi_peak_358	18.7189	151.524
Pf3D7_13_v3	1166886	1167862	SMC3_B10_12hpi_peak_359	14.8151	114.648
Pf3D7_13_v3	1170608	1172696	SMC3_B10_12hpi_peak_360	18.2245	222.174
Pf3D7_13_v3	1173054	1173296	SMC3_B10_12hpi_peak_361	7.99883	41.4034
Pf3D7_13_v3	1174133	1178259	SMC3_B10_12hpi_peak_362	19.0482	276.404
Pf3D7_13_v3	1178535	1180109	SMC3_B10_12hpi_peak_363	5.24505	23.3651
Pf3D7_13_v3	1180390	1180802	SMC3_B10_12hpi_peak_364	3.30676	9.09009
Pf3D7_13_v3	1186701	1188743	SMC3_B10_12hpi_peak_365	2.07576	3.22619
Pf3D7_13_v3	1189510	1189982	SMC3_B10_12hpi_peak_366	2.2008	4.25335
Pf3D7_13_v3	1190640	1191058	SMC3_B10_12hpi_peak_367	2.91076	9.48563
Pf3D7_13_v3	1192567	1192802	SMC3_B10_12hpi_peak_368	2.65879	6.00643
Pf3D7_13_v3	1193459	1194048	SMC3_B10_12hpi_peak_369	3.42045	12.5301
Pf3D7_13_v3	1194317	1194692	SMC3_B10_12hpi_peak_370	2.62148	4.48054
Pf3D7_13_v3	1194921	1195213	SMC3_B10_12hpi_peak_371	3.39425	7.8952
Pf3D7_13_v3	1196295	1196603	SMC3_B10_12hpi_peak_372	2.93167	7.79156
Pf3D7_13_v3	1336461	1336727	SMC3_B10_12hpi_peak_373	2.21807	2.74127
Pf3D7_13_v3	2201041	2201436	SMC3_B10_12hpi_peak_374	2.06667	2.91237
Pf3D7_13_v3	2652257	2652523	SMC3_B10_12hpi_peak_375	1.91461	1.45133
Pf3D7_13_v3	2757493	2757834	SMC3_B10_12hpi_peak_376	1.85093	1.37879
Pf3D7_14_v3	371842	372077	SMC3_B10_12hpi_peak_377	2.0307	2.57767
Pf3D7_14_v3	542040	542261	SMC3_B10_12hpi_peak_378	2.31625	3.56175
Pf3D7_14_v3	619956	620309	SMC3_B10_12hpi_peak_379	2.19875	2.982
Pf3D7_14_v3	1009610	1009833	SMC3_B10_12hpi_peak_380	2.14955	2.88833
Pf3D7_14_v3	1029727	1029994	SMC3_B10_12hpi_peak_381	1.9501	1.9349
Pf3D7_14_v3	1050043	1050312	SMC3_B10_12hpi_peak_382	2.12863	2.70646
Pf3D7_14_v3	1052040	1052283	SMC3_B10_12hpi_peak_383	2.27411	4.63858
Pf3D7_14_v3	1053650	1053879	SMC3_B10_12hpi_peak_384	2.09292	3.12243
Pf3D7_14_v3	1056172	1056741	SMC3_B10_12hpi_peak_385	2.27712	5.11139
Pf3D7_14_v3	1057544	1059367	SMC3_B10_12hpi_peak_386	3.13057	11.9317
Pf3D7_14_v3	1059678	1060005	SMC3_B10_12hpi_peak_387	2.22873	4.1828
Pf3D7_14_v3	1062370	1062725	SMC3_B10_12hpi_peak_388	3.01442	8.18182
Pf3D7_14_v3	1064170	1068227	SMC3_B10_12hpi_peak_389	13.4264	161.79
Pf3D7_14_v3	1068479	1069203	SMC3_B10_12hpi_peak_390	13.2592	90.322
Pf3D7_14_v3	1069450	1071611	SMC3_B10_12hpi_peak_391	26.2956	246.493
Pf3D7_14_v3	1074774	1076899	SMC3_B10_12hpi_peak_392	21.5453	249.411
Pf3D7_14_v3	1077249	1078557	SMC3_B10_12hpi_peak_393	14.8944	199.044
Pf3D7_14_v3	1078983	1079861	SMC3_B10_12hpi_peak_394	6.77219	32.9306
Pf3D7_14_v3	1081660	1084207	SMC3_B10_12hpi_peak_395	3.66019	21.4981
Pf3D7_14_v3	1085602	1087015	SMC3_B10_12hpi_peak_396	3.57381	14.7948
Pf3D7_14_v3	1088431	1088653	SMC3_B10_12hpi_peak_397	2.45764	3.60128
Pf3D7_14_v3	1105386	1106054	SMC3_B10_12hpi_peak_398	2.5591	6.26076
Pf3D7_14_v3	1109864	1110147	SMC3_B10_12hpi_peak_399	2.07746	2.86928
Pf3D7_14_v3	1470435	1470673	SMC3_B10_12hpi_peak_400	2.35306	4.31963

## Sheet: 24 hpi
Chromosome	Start	End	Name	Fold enrichment	-log10qvalue
Pf3D7_01_v3	29503	29746	SMC3_B10_24hpi_peak_1	2.48842	3.7896
Pf3D7_01_v3	29970	30267	SMC3_B10_24hpi_peak_2	2.93538	6.17172
Pf3D7_01_v3	30986	31420	SMC3_B10_24hpi_peak_3	2.92313	6.63928
Pf3D7_01_v3	31606	33839	SMC3_B10_24hpi_peak_4	4.1305	13.208
Pf3D7_01_v3	34161	34750	SMC3_B10_24hpi_peak_5	5.98946	19.3874
Pf3D7_01_v3	39074	39505	SMC3_B10_24hpi_peak_6	2.89761	6.20474
Pf3D7_01_v3	46172	46388	SMC3_B10_24hpi_peak_7	2.71583	6.43433
Pf3D7_01_v3	51277	51476	SMC3_B10_24hpi_peak_8	1.81675	1.5708
Pf3D7_01_v3	54102	54471	SMC3_B10_24hpi_peak_9	3.87547	10.3714
Pf3D7_01_v3	60322	60770	SMC3_B10_24hpi_peak_10	2.62232	4.75795
Pf3D7_01_v3	62308	62524	SMC3_B10_24hpi_peak_11	2.46129	3.70513
Pf3D7_01_v3	65948	66233	SMC3_B10_24hpi_peak_12	1.78216	1.31122
Pf3D7_01_v3	81960	82552	SMC3_B10_24hpi_peak_13	4.0698	14.3457
Pf3D7_01_v3	87311	87496	SMC3_B10_24hpi_peak_14	2.02976	1.87991
Pf3D7_01_v3	90416	90948	SMC3_B10_24hpi_peak_15	2.92494	6.13431
Pf3D7_01_v3	95664	95850	SMC3_B10_24hpi_peak_16	2.34227	3.00081
Pf3D7_01_v3	99931	100226	SMC3_B10_24hpi_peak_17	2.68438	4.97262
Pf3D7_01_v3	100384	101749	SMC3_B10_24hpi_peak_18	3.85561	14.4254
Pf3D7_01_v3	111422	112955	SMC3_B10_24hpi_peak_19	2.5992	6.20255
Pf3D7_01_v3	113169	113459	SMC3_B10_24hpi_peak_20	2.25058	3.44852
Pf3D7_01_v3	115172	115527	SMC3_B10_24hpi_peak_21	2.12697	2.83357
Pf3D7_01_v3	119312	119565	SMC3_B10_24hpi_peak_22	2.23276	3.08644
Pf3D7_01_v3	124734	125354	SMC3_B10_24hpi_peak_23	3.16452	7.36544
Pf3D7_01_v3	150812	151069	SMC3_B10_24hpi_peak_24	2.87986	6.63856
Pf3D7_01_v3	176039	176244	SMC3_B10_24hpi_peak_25	3.26698	5.33221
Pf3D7_01_v3	178652	178845	SMC3_B10_24hpi_peak_26	2.96714	6.28545
Pf3D7_01_v3	179277	179483	SMC3_B10_24hpi_peak_27	3.39227	7.33352
Pf3D7_01_v3	180186	180544	SMC3_B10_24hpi_peak_28	3.00418	7.8477
Pf3D7_01_v3	181497	181789	SMC3_B10_24hpi_peak_29	4.99732	17.842
Pf3D7_01_v3	199195	199673	SMC3_B10_24hpi_peak_30	2.55237	5.04626
Pf3D7_01_v3	200407	200577	SMC3_B10_24hpi_peak_31	2.05265	2.34094
Pf3D7_01_v3	203135	203582	SMC3_B10_24hpi_peak_32	2.6004	5.3705
Pf3D7_01_v3	203844	204105	SMC3_B10_24hpi_peak_33	3.24985	6.87458
Pf3D7_01_v3	210948	211576	SMC3_B10_24hpi_peak_34	5.19791	23.6549
Pf3D7_01_v3	216014	216188	SMC3_B10_24hpi_peak_35	2.29569	3.61065
Pf3D7_01_v3	217137	217574	SMC3_B10_24hpi_peak_36	3.89864	10.9722
Pf3D7_01_v3	221297	221477	SMC3_B10_24hpi_peak_37	3.27919	7.57945
Pf3D7_01_v3	227066	227234	SMC3_B10_24hpi_peak_38	2.87091	4.15281
Pf3D7_01_v3	230385	230690	SMC3_B10_24hpi_peak_39	2.95836	6.42838
Pf3D7_01_v3	242656	242908	SMC3_B10_24hpi_peak_40	2.25042	3.55114
Pf3D7_01_v3	246694	247044	SMC3_B10_24hpi_peak_41	2.07442	2.32392
Pf3D7_01_v3	251651	251909	SMC3_B10_24hpi_peak_42	2.2131	2.73216
Pf3D7_01_v3	255851	256083	SMC3_B10_24hpi_peak_43	3.12547	6.08894
Pf3D7_01_v3	257455	257734	SMC3_B10_24hpi_peak_44	2.90097	6.38628
Pf3D7_01_v3	282260	282594	SMC3_B10_24hpi_peak_45	4.16046	15.8785
Pf3D7_01_v3	299668	299967	SMC3_B10_24hpi_peak_46	2.78516	4.69944
Pf3D7_01_v3	303018	303414	SMC3_B10_24hpi_peak_47	6.04248	24.9163
Pf3D7_01_v3	349246	349666	SMC3_B10_24hpi_peak_48	5.82449	25.266
Pf3D7_01_v3	350475	350667	SMC3_B10_24hpi_peak_49	4.35597	10.2487
Pf3D7_01_v3	354049	354214	SMC3_B10_24hpi_peak_50	2.72513	6.16952
Pf3D7_01_v3	365929	366098	SMC3_B10_24hpi_peak_51	2.49551	4.31319
Pf3D7_01_v3	368404	368731	SMC3_B10_24hpi_peak_52	4.48497	20.4702
Pf3D7_01_v3	369563	369747	SMC3_B10_24hpi_peak_53	1.89209	1.85299
Pf3D7_01_v3	388335	388911	SMC3_B10_24hpi_peak_54	3.00268	7.30281
Pf3D7_01_v3	391257	391491	SMC3_B10_24hpi_peak_55	2.78392	6.25523
Pf3D7_01_v3	396842	397160	SMC3_B10_24hpi_peak_56	2.21258	2.82835
Pf3D7_01_v3	407235	407391	SMC3_B10_24hpi_peak_57	2.10544	2.67308
Pf3D7_01_v3	408002	408219	SMC3_B10_24hpi_peak_58	2.14166	2.79212
Pf3D7_01_v3	412971	413135	SMC3_B10_24hpi_peak_59	3.4031	5.88326
Pf3D7_01_v3	413785	414113	SMC3_B10_24hpi_peak_60	4.02857	11.7171
Pf3D7_01_v3	418459	418758	SMC3_B10_24hpi_peak_61	2.80825	4.77008
Pf3D7_01_v3	420720	420916	SMC3_B10_24hpi_peak_62	3.79786	8.85051
Pf3D7_01_v3	423477	424428	SMC3_B10_24hpi_peak_63	4.05341	16.4802
Pf3D7_01_v3	424654	424898	SMC3_B10_24hpi_peak_64	2.77614	6.06675
Pf3D7_01_v3	425064	425377	SMC3_B10_24hpi_peak_65	2.51372	4.63636
Pf3D7_01_v3	425868	426061	SMC3_B10_24hpi_peak_66	1.98406	2.12986
Pf3D7_01_v3	426656	426858	SMC3_B10_24hpi_peak_67	2.5446	5.01612
Pf3D7_01_v3	438347	438873	SMC3_B10_24hpi_peak_68	3.81148	7.65116
Pf3D7_01_v3	448920	449321	SMC3_B10_24hpi_peak_69	2.99473	4.29092
Pf3D7_01_v3	451614	452068	SMC3_B10_24hpi_peak_70	2.94773	5.52935
Pf3D7_01_v3	452227	452410	SMC3_B10_24hpi_peak_71	2.79294	4.41301
Pf3D7_01_v3	453913	454561	SMC3_B10_24hpi_peak_72	5.08873	19.2511
Pf3D7_01_v3	454721	455444	SMC3_B10_24hpi_peak_73	53.8447	916.105
Pf3D7_01_v3	455670	456712	SMC3_B10_24hpi_peak_74	21.7621	166.748
Pf3D7_01_v3	456901	457533	SMC3_B10_24hpi_peak_75	14.6004	92.8699
Pf3D7_01_v3	460531	460886	SMC3_B10_24hpi_peak_76	38.984	356.746
Pf3D7_01_v3	461136	461423	SMC3_B10_24hpi_peak_77	16.3454	118.241
Pf3D7_01_v3	461665	461933	SMC3_B10_24hpi_peak_78	4.93197	14.5322
Pf3D7_01_v3	462106	462267	SMC3_B10_24hpi_peak_79	4.76434	12.3588
Pf3D7_01_v3	465017	465390	SMC3_B10_24hpi_peak_80	2.22395	3.25644
Pf3D7_01_v3	467959	468236	SMC3_B10_24hpi_peak_81	2.39776	4.43931
Pf3D7_01_v3	469563	469730	SMC3_B10_24hpi_peak_82	2.69705	5.9034
Pf3D7_01_v3	472043	472442	SMC3_B10_24hpi_peak_83	2.83846	5.33995
Pf3D7_01_v3	476253	477801	SMC3_B10_24hpi_peak_84	13.3129	113.808
Pf3D7_01_v3	478336	480324	SMC3_B10_24hpi_peak_85	17.1516	109.903
Pf3D7_01_v3	481943	482279	SMC3_B10_24hpi_peak_86	2.66006	5.176
Pf3D7_01_v3	488182	488447	SMC3_B10_24hpi_peak_87	1.99186	2.3058
Pf3D7_01_v3	492929	493174	SMC3_B10_24hpi_peak_88	2.84377	5.19809
Pf3D7_01_v3	495920	496119	SMC3_B10_24hpi_peak_89	3.64375	10.2572
Pf3D7_01_v3	496513	496824	SMC3_B10_24hpi_peak_90	2.68569	4.25365
Pf3D7_01_v3	498069	498351	SMC3_B10_24hpi_peak_91	2.02638	2.41824
Pf3D7_01_v3	499065	499349	SMC3_B10_24hpi_peak_92	2.76507	6.33537
Pf3D7_01_v3	499822	500256	SMC3_B10_24hpi_peak_93	3.03939	8.36594
Pf3D7_01_v3	500982	501557	SMC3_B10_24hpi_peak_94	2.3176	4.2341
Pf3D7_01_v3	505455	506043	SMC3_B10_24hpi_peak_95	3.02319	7.56726
Pf3D7_01_v3	512319	512830	SMC3_B10_24hpi_peak_96	2.57008	4.57549
Pf3D7_01_v3	513018	513611	SMC3_B10_24hpi_peak_97	2.61132	5.27599
Pf3D7_01_v3	513790	514560	SMC3_B10_24hpi_peak_98	2.95501	7.98677
Pf3D7_01_v3	522106	522344	SMC3_B10_24hpi_peak_99	2.90036	4.88074
Pf3D7_01_v3	529737	529987	SMC3_B10_24hpi_peak_100	2.27358	3.3251
Pf3D7_01_v3	530499	530963	SMC3_B10_24hpi_peak_101	2.05471	2.58967
Pf3D7_01_v3	531165	531380	SMC3_B10_24hpi_peak_102	2.62428	4.76498
Pf3D7_01_v3	542775	542997	SMC3_B10_24hpi_peak_103	2.58414	4.48899
Pf3D7_01_v3	544724	544981	SMC3_B10_24hpi_peak_104	2.56512	3.76248
Pf3D7_01_v3	545314	545495	SMC3_B10_24hpi_peak_105	2.87925	5.64074
Pf3D7_01_v3	550740	550914	SMC3_B10_24hpi_peak_106	2.87483	4.80631
Pf3D7_01_v3	553410	553659	SMC3_B10_24hpi_peak_107	2.76037	5.38694
Pf3D7_01_v3	555254	555422	SMC3_B10_24hpi_peak_108	3.67535	7.0437
Pf3D7_01_v3	563623	564562	SMC3_B10_24hpi_peak_109	3.63029	10.9197
Pf3D7_01_v3	569533	569731	SMC3_B10_24hpi_peak_110	3.08778	5.78806
Pf3D7_01_v3	592387	592790	SMC3_B10_24hpi_peak_111	3.47821	9.38437
Pf3D7_01_v3	595650	596135	SMC3_B10_24hpi_peak_112	2.92569	6.82148
Pf3D7_01_v3	598806	599365	SMC3_B10_24hpi_peak_113	2.86383	5.91491
Pf3D7_01_v3	600753	601033	SMC3_B10_24hpi_peak_114	2.75903	4.16797
Pf3D7_01_v3	604798	605173	SMC3_B10_24hpi_peak_115	3.67535	7.0437
Pf3D7_01_v3	609653	610181	SMC3_B10_24hpi_peak_116	2.81886	5.59439
Pf3D7_01_v3	610474	610910	SMC3_B10_24hpi_peak_117	2.71654	6.28537
Pf3D7_01_v3	611149	611627	SMC3_B10_24hpi_peak_118	3.40814	8.89495
Pf3D7_01_v3	611983	612525	SMC3_B10_24hpi_peak_119	3.372	8.75584
Pf3D7_01_v3	614417	614837	SMC3_B10_24hpi_peak_120	3.33996	9.26566
Pf3D7_01_v3	639879	640141	SMC3_B10_24hpi_peak_121	2.8279	3.88608
Pf3D7_02_v3	3318	3529	SMC3_B10_24hpi_peak_122	2.04186	1.36256
Pf3D7_02_v3	25913	26178	SMC3_B10_24hpi_peak_123	2.46692	4.09122
Pf3D7_02_v3	27447	27770	SMC3_B10_24hpi_peak_124	3.68504	11.146
Pf3D7_02_v3	27988	28292	SMC3_B10_24hpi_peak_125	2.43978	4.24127
Pf3D7_02_v3	28615	28905	SMC3_B10_24hpi_peak_126	1.93398	1.77204
Pf3D7_02_v3	33106	33314	SMC3_B10_24hpi_peak_127	4.73874	13.8991
Pf3D7_02_v3	38333	38945	SMC3_B10_24hpi_peak_128	3.52217	10.4662
Pf3D7_02_v3	41734	42086	SMC3_B10_24hpi_peak_129	2.63158	4.0917
Pf3D7_02_v3	45621	45881	SMC3_B10_24hpi_peak_130	4.31673	15.414
Pf3D7_02_v3	48998	49427	SMC3_B10_24hpi_peak_131	2.89222	6.85735
Pf3D7_02_v3	54387	54731	SMC3_B10_24hpi_peak_132	3.77422	11.0108
Pf3D7_02_v3	57638	57875	SMC3_B10_24hpi_peak_133	2.6564	4.59053
Pf3D7_02_v3	63394	64064	SMC3_B10_24hpi_peak_134	3.03206	7.05678
Pf3D7_02_v3	67010	67466	SMC3_B10_24hpi_peak_135	4.33337	17.5722
Pf3D7_02_v3	71548	71937	SMC3_B10_24hpi_peak_136	2.27909	3.13279
Pf3D7_02_v3	82042	82299	SMC3_B10_24hpi_peak_137	2.48489	4.90809
Pf3D7_02_v3	82934	83171	SMC3_B10_24hpi_peak_138	2.81302	6.37246
Pf3D7_02_v3	87672	88082	SMC3_B10_24hpi_peak_139	2.9171	5.09758
Pf3D7_02_v3	96788	96952	SMC3_B10_24hpi_peak_140	2.82166	5.12697
Pf3D7_02_v3	103531	103842	SMC3_B10_24hpi_peak_141	2.87394	5.95153
Pf3D7_02_v3	104191	104372	SMC3_B10_24hpi_peak_142	3.19141	8.25159
Pf3D7_02_v3	104666	105055	SMC3_B10_24hpi_peak_143	2.37165	3.76611
Pf3D7_02_v3	112626	113047	SMC3_B10_24hpi_peak_144	2.4342	3.74022
Pf3D7_02_v3	122923	123080	SMC3_B10_24hpi_peak_145	2.29569	3.61065
Pf3D7_02_v3	128019	128305	SMC3_B10_24hpi_peak_146	3.00155	6.94192
Pf3D7_02_v3	150916	151379	SMC3_B10_24hpi_peak_147	2.22956	3.37315
Pf3D7_02_v3	169034	169529	SMC3_B10_24hpi_peak_148	3.92467	12.6451
Pf3D7_02_v3	174545	174744	SMC3_B10_24hpi_peak_149	2.77845	4.98703
Pf3D7_02_v3	178914	179096	SMC3_B10_24hpi_peak_150	2.81994	4.80339
Pf3D7_02_v3	180654	180900	SMC3_B10_24hpi_peak_151	2.44188	3.88312
Pf3D7_02_v3	181114	181483	SMC3_B10_24hpi_peak_152	2.8606	5.25242
Pf3D7_02_v3	194865	195192	SMC3_B10_24hpi_peak_153	2.45479	4.2926
Pf3D7_02_v3	195417	195684	SMC3_B10_24hpi_peak_154	2.43235	4.21436
Pf3D7_02_v3	205970	206272	SMC3_B10_24hpi_peak_155	2.09914	2.6527
Pf3D7_02_v3	229419	229865	SMC3_B10_24hpi_peak_156	2.52589	4.8103
Pf3D7_02_v3	239327	239971	SMC3_B10_24hpi_peak_157	3.70741	12.2197
Pf3D7_02_v3	240725	240895	SMC3_B10_24hpi_peak_158	2.02024	2.55163
Pf3D7_02_v3	262063	262549	SMC3_B10_24hpi_peak_159	4.07064	12.4204
Pf3D7_02_v3	263759	264073	SMC3_B10_24hpi_peak_160	2.62426	4.90321
Pf3D7_02_v3	266540	266729	SMC3_B10_24hpi_peak_161	2.47027	3.73287
Pf3D7_02_v3	272633	272842	SMC3_B10_24hpi_peak_162	2.42535	3.94812
Pf3D7_02_v3	273791	274452	SMC3_B10_24hpi_peak_163	4.11824	15.6809
Pf3D7_02_v3	277585	277848	SMC3_B10_24hpi_peak_164	2.64223	4.12347
Pf3D7_02_v3	286423	286689	SMC3_B10_24hpi_peak_165	2.45372	4.41284
Pf3D7_02_v3	286871	287114	SMC3_B10_24hpi_peak_166	2.86816	6.09579
Pf3D7_02_v3	291247	291413	SMC3_B10_24hpi_peak_167	2.27954	3.65855
Pf3D7_02_v3	296851	297289	SMC3_B10_24hpi_peak_168	2.9897	6.54072
Pf3D7_02_v3	301482	301992	SMC3_B10_24hpi_peak_169	2.91758	6.27851
Pf3D7_02_v3	303808	304996	SMC3_B10_24hpi_peak_170	3.59036	12.6371
Pf3D7_02_v3	306100	306636	SMC3_B10_24hpi_peak_171	3.33718	9.88905
Pf3D7_02_v3	311416	311912	SMC3_B10_24hpi_peak_172	3.57853	10.9377
Pf3D7_02_v3	313591	314535	SMC3_B10_24hpi_peak_173	3.44467	11.027
Pf3D7_02_v3	315216	315387	SMC3_B10_24hpi_peak_174	2.32914	3.39815
Pf3D7_02_v3	315995	316424	SMC3_B10_24hpi_peak_175	3.14272	7.86126
Pf3D7_02_v3	317659	318284	SMC3_B10_24hpi_peak_176	4.58764	17.1816
Pf3D7_02_v3	318655	318905	SMC3_B10_24hpi_peak_177	3.9442	10.8767
Pf3D7_02_v3	320445	321015	SMC3_B10_24hpi_peak_178	3.82561	12.4853
Pf3D7_02_v3	323181	323631	SMC3_B10_24hpi_peak_179	2.31809	3.25644
Pf3D7_02_v3	334980	335161	SMC3_B10_24hpi_peak_180	2.62719	3.80277
Pf3D7_02_v3	335739	336281	SMC3_B10_24hpi_peak_181	3.12681	8.18195
Pf3D7_02_v3	347503	347725	SMC3_B10_24hpi_peak_182	2.52328	4.28443
Pf3D7_02_v3	360915	361125	SMC3_B10_24hpi_peak_183	4.4839	13.3504
Pf3D7_02_v3	361609	361902	SMC3_B10_24hpi_peak_184	2.09625	2.72957
Pf3D7_02_v3	363181	364040	SMC3_B10_24hpi_peak_185	2.77418	6.52855
Pf3D7_02_v3	364580	364817	SMC3_B10_24hpi_peak_186	2.16596	2.96144
Pf3D7_02_v3	366147	366540	SMC3_B10_24hpi_peak_187	3.54878	11.5056
Pf3D7_02_v3	366871	367294	SMC3_B10_24hpi_peak_188	4.88811	23.1974
Pf3D7_02_v3	368063	368226	SMC3_B10_24hpi_peak_189	2.70534	4.89673
Pf3D7_02_v3	371097	372646	SMC3_B10_24hpi_peak_190	5.52083	24.7491
Pf3D7_02_v3	373583	374276	SMC3_B10_24hpi_peak_191	2.97882	7.9164
Pf3D7_02_v3	378159	378426	SMC3_B10_24hpi_peak_192	2.23273	3.48608
Pf3D7_02_v3	379255	379838	SMC3_B10_24hpi_peak_193	3.25304	9.31187
Pf3D7_02_v3	381357	381770	SMC3_B10_24hpi_peak_194	3.38913	10.1182
Pf3D7_02_v3	394643	394814	SMC3_B10_24hpi_peak_195	4.04004	9.06199
Pf3D7_02_v3	397207	397411	SMC3_B10_24hpi_peak_196	1.87475	1.92844
Pf3D7_02_v3	404712	404886	SMC3_B10_24hpi_peak_197	2.17059	2.88684
Pf3D7_02_v3	414058	414642	SMC3_B10_24hpi_peak_198	3.07829	7.9795
Pf3D7_02_v3	419899	420112	SMC3_B10_24hpi_peak_199	1.99619	2.16753
Pf3D7_02_v3	424249	424435	SMC3_B10_24hpi_peak_200	2.31067	3.01741
Pf3D7_02_v3	430107	430329	SMC3_B10_24hpi_peak_201	2.05159	2.01648
Pf3D7_02_v3	432084	432527	SMC3_B10_24hpi_peak_202	3.71994	7.64236
Pf3D7_02_v3	432938	433276	SMC3_B10_24hpi_peak_203	3.13719	5.56197
Pf3D7_02_v3	436620	436936	SMC3_B10_24hpi_peak_204	4.0426	14.2251
Pf3D7_02_v3	438257	438508	SMC3_B10_24hpi_peak_205	2.46236	4.32014
Pf3D7_02_v3	442121	442448	SMC3_B10_24hpi_peak_206	2.27544	3.53799
Pf3D7_02_v3	444166	444507	SMC3_B10_24hpi_peak_207	3.87499	11.4026
Pf3D7_02_v3	445214	447378	SMC3_B10_24hpi_peak_208	28.6695	427.825
Pf3D7_02_v3	450187	451014	SMC3_B10_24hpi_peak_209	11.3324	67.7998
Pf3D7_02_v3	451653	452913	SMC3_B10_24hpi_peak_210	22.4381	285.863
Pf3D7_02_v3	453543	455109	SMC3_B10_24hpi_peak_211	16.8821	204.395
Pf3D7_02_v3	455691	456267	SMC3_B10_24hpi_peak_212	16.8089	164.001
Pf3D7_02_v3	457924	458122	SMC3_B10_24hpi_peak_213	2.85861	3.80277
Pf3D7_02_v3	459748	459946	SMC3_B10_24hpi_peak_214	2.5221	3.3801
Pf3D7_02_v3	463955	464941	SMC3_B10_24hpi_peak_215	3.66758	13.2544
Pf3D7_02_v3	476701	477053	SMC3_B10_24hpi_peak_216	3.05441	6.77742
Pf3D7_02_v3	484513	484687	SMC3_B10_24hpi_peak_217	2.33362	3.85326
Pf3D7_02_v3	487604	487815	SMC3_B10_24hpi_peak_218	2.59287	5.34033
Pf3D7_02_v3	493371	493788	SMC3_B10_24hpi_peak_219	2.60798	5.40085
Pf3D7_02_v3	495254	495644	SMC3_B10_24hpi_peak_220	4.11013	12.2945
Pf3D7_02_v3	496947	497314	SMC3_B10_24hpi_peak_221	2.2666	3.61076
Pf3D7_02_v3	513485	513681	SMC3_B10_24hpi_peak_222	2.32274	3.16177
Pf3D7_02_v3	514155	514337	SMC3_B10_24hpi_peak_223	2.41057	4.25418
Pf3D7_02_v3	520468	520762	SMC3_B10_24hpi_peak_224	2.62088	5.87771
Pf3D7_02_v3	523433	523976	SMC3_B10_24hpi_peak_225	6.10628	31.8493
Pf3D7_02_v3	529061	529297	SMC3_B10_24hpi_peak_226	2.60183	5.93376
Pf3D7_02_v3	533869	534144	SMC3_B10_24hpi_peak_227	2.35626	3.26477
Pf3D7_02_v3	538525	538695	SMC3_B10_24hpi_peak_228	2.22826	3.17153
Pf3D7_02_v3	539126	539322	SMC3_B10_24hpi_peak_229	2.04869	2.16671
Pf3D7_02_v3	542472	542733	SMC3_B10_24hpi_peak_230	2.33324	2.97487
Pf3D7_02_v3	543137	543295	SMC3_B10_24hpi_peak_231	2.26198	2.16955
Pf3D7_02_v3	544118	544364	SMC3_B10_24hpi_peak_232	2.45023	2.47243
Pf3D7_02_v3	559409	559676	SMC3_B10_24hpi_peak_233	2.60712	4.84169
Pf3D7_02_v3	560069	560398	SMC3_B10_24hpi_peak_234	3.641	12.4019
Pf3D7_02_v3	567224	567968	SMC3_B10_24hpi_peak_235	4.08354	14.4063
Pf3D7_02_v3	568697	569003	SMC3_B10_24hpi_peak_236	3.7103	9.05622
Pf3D7_02_v3	575203	575378	SMC3_B10_24hpi_peak_237	1.90616	1.56709
Pf3D7_02_v3	581945	582180	SMC3_B10_24hpi_peak_238	2.80741	6.18927
Pf3D7_02_v3	584384	584643	SMC3_B10_24hpi_peak_239	3.11939	7.95985
Pf3D7_02_v3	611061	611316	SMC3_B10_24hpi_peak_240	1.8165	1.74002
Pf3D7_02_v3	617278	617531	SMC3_B10_24hpi_peak_241	3.06664	8.30175
Pf3D7_02_v3	618664	618851	SMC3_B10_24hpi_peak_242	3.17307	8.37189
Pf3D7_02_v3	629509	630146	SMC3_B10_24hpi_peak_243	2.33116	4.0664
Pf3D7_02_v3	634623	635003	SMC3_B10_24hpi_peak_244	2.22568	3.06297
Pf3D7_02_v3	647271	647480	SMC3_B10_24hpi_peak_245	2.22326	3.05526
Pf3D7_02_v3	648263	648455	SMC3_B10_24hpi_peak_246	2.43123	4.57163
Pf3D7_02_v3	649429	649892	SMC3_B10_24hpi_peak_247	2.61921	5.72845
Pf3D7_02_v3	650525	650997	SMC3_B10_24hpi_peak_248	4.47978	20.1323
Pf3D7_02_v3	661009	661292	SMC3_B10_24hpi_peak_249	2.21136	3.21296
Pf3D7_02_v3	662315	663947	SMC3_B10_24hpi_peak_250	4.24152	18.0043
Pf3D7_02_v3	664155	664566	SMC3_B10_24hpi_peak_251	2.4417	5.22679
Pf3D7_02_v3	667727	667976	SMC3_B10_24hpi_peak_252	2.19774	2.87913
Pf3D7_02_v3	674356	674592	SMC3_B10_24hpi_peak_253	3.15262	6.17356
Pf3D7_02_v3	688399	688575	SMC3_B10_24hpi_peak_254	3.39026	7.11394
Pf3D7_02_v3	692755	693028	SMC3_B10_24hpi_peak_255	2.86816	6.09579
Pf3D7_02_v3	697649	697942	SMC3_B10_24hpi_peak_256	3.06876	7.93945
Pf3D7_02_v3	698167	698706	SMC3_B10_24hpi_peak_257	6.99729	34.4926
Pf3D7_02_v3	707855	708468	SMC3_B10_24hpi_peak_258	3.22818	9.80949
Pf3D7_02_v3	709809	710023	SMC3_B10_24hpi_peak_259	2.53412	3.6727
Pf3D7_02_v3	720442	720809	SMC3_B10_24hpi_peak_260	3.99694	11.8684
Pf3D7_02_v3	720974	721667	SMC3_B10_24hpi_peak_261	4.51465	15.6243
Pf3D7_02_v3	734351	734541	SMC3_B10_24hpi_peak_262	2.99473	4.29092
Pf3D7_02_v3	744318	744477	SMC3_B10_24hpi_peak_263	2.42884	2.65996
Pf3D7_02_v3	750659	750986	SMC3_B10_24hpi_peak_264	2.74687	5.95149
Pf3D7_02_v3	763527	763708	SMC3_B10_24hpi_peak_265	2.94275	4.33193
Pf3D7_02_v3	777140	777374	SMC3_B10_24hpi_peak_266	3.2988	7.03389
Pf3D7_02_v3	779734	780094	SMC3_B10_24hpi_peak_267	2.14794	2.90028
Pf3D7_02_v3	799295	799589	SMC3_B10_24hpi_peak_268	2.12244	2.99256
Pf3D7_02_v3	807124	807676	SMC3_B10_24hpi_peak_269	2.76119	6.62977
Pf3D7_02_v3	834241	834627	SMC3_B10_24hpi_peak_270	2.5217	4.0196
Pf3D7_02_v3	843059	843290	SMC3_B10_24hpi_peak_271	2.33967	3.87563
Pf3D7_02_v3	843629	843826	SMC3_B10_24hpi_peak_272	2.34862	4.02112
Pf3D7_02_v3	855503	855707	SMC3_B10_24hpi_peak_273	2.42629	3.4748
Pf3D7_02_v3	857720	857887	SMC3_B10_24hpi_peak_274	2.0276	2.18552
Pf3D7_02_v3	874093	874295	SMC3_B10_24hpi_peak_275	2.9966	8.1751
Pf3D7_02_v3	890257	890599	SMC3_B10_24hpi_peak_276	2.68612	5.27165
Pf3D7_02_v3	893880	894038	SMC3_B10_24hpi_peak_277	1.98693	1.91874
Pf3D7_02_v3	896762	897280	SMC3_B10_24hpi_peak_278	3.2158	6.56549
Pf3D7_02_v3	900125	900372	SMC3_B10_24hpi_peak_279	2.71977	5.695
Pf3D7_02_v3	908516	908685	SMC3_B10_24hpi_peak_280	2.95529	5.21188
Pf3D7_02_v3	913873	914399	SMC3_B10_24hpi_peak_281	3.2779	8.5969
Pf3D7_02_v3	918310	918704	SMC3_B10_24hpi_peak_282	4.4921	10.9379
Pf3D7_02_v3	919921	921095	SMC3_B10_24hpi_peak_283	3.25584	7.29464
Pf3D7_02_v3	921759	922055	SMC3_B10_24hpi_peak_284	2.12344	2.4699
Pf3D7_02_v3	922612	922921	SMC3_B10_24hpi_peak_285	2.57573	3.79336
Pf3D7_02_v3	923463	923656	SMC3_B10_24hpi_peak_286	2.39176	3.48632
Pf3D7_02_v3	945574	945761	SMC3_B10_24hpi_peak_287	3.28962	5.79041
Pf3D7_03_v3	91655	91866	SMC3_B10_24hpi_peak_288	2.47962	4.38349
Pf3D7_03_v3	97040	97215	SMC3_B10_24hpi_peak_289	2.28072	3.34565
Pf3D7_03_v3	104764	105193	SMC3_B10_24hpi_peak_290	2.57793	5.28253
Pf3D7_03_v3	108210	108668	SMC3_B10_24hpi_peak_291	1.95816	1.98263
Pf3D7_03_v3	108903	109082	SMC3_B10_24hpi_peak_292	2.74718	5.6469
Pf3D7_03_v3	115663	115841	SMC3_B10_24hpi_peak_293	2.35911	4.0605
Pf3D7_03_v3	117772	117964	SMC3_B10_24hpi_peak_294	1.8133	1.61803
Pf3D7_03_v3	119946	120110	SMC3_B10_24hpi_peak_295	3.27427	7.35836
Pf3D7_03_v3	123753	123950	SMC3_B10_24hpi_peak_296	5.12196	14.788
Pf3D7_03_v3	127272	127632	SMC3_B10_24hpi_peak_297	3.32605	8.99713
Pf3D7_03_v3	128400	128592	SMC3_B10_24hpi_peak_298	2.52589	4.8103
Pf3D7_03_v3	128771	129276	SMC3_B10_24hpi_peak_299	2.57193	4.98694
Pf3D7_03_v3	129540	129764	SMC3_B10_24hpi_peak_300	2.85305	6.53095
Pf3D7_03_v3	148380	148609	SMC3_B10_24hpi_peak_301	2.62232	4.75795
Pf3D7_03_v3	171031	171198	SMC3_B10_24hpi_peak_302	2.13752	2.77882
Pf3D7_03_v3	190206	190454	SMC3_B10_24hpi_peak_303	3.61228	7.335
Pf3D7_03_v3	191258	191479	SMC3_B10_24hpi_peak_304	2.36239	3.62039
Pf3D7_03_v3	196790	197147	SMC3_B10_24hpi_peak_305	5.94868	20.8866
Pf3D7_03_v3	199995	200492	SMC3_B10_24hpi_peak_306	3.29687	10.3366
Pf3D7_03_v3	204813	205039	SMC3_B10_24hpi_peak_307	1.93416	2.0514
Pf3D7_03_v3	205301	205613	SMC3_B10_24hpi_peak_308	3.99888	15.3869
Pf3D7_03_v3	205873	206156	SMC3_B10_24hpi_peak_309	4.81364	16.4649
Pf3D7_03_v3	221323	222471	SMC3_B10_24hpi_peak_310	4.57097	17.1106
Pf3D7_03_v3	223009	223189	SMC3_B10_24hpi_peak_311	2.74052	3.67341
Pf3D7_03_v3	225238	225425	SMC3_B10_24hpi_peak_312	3.11891	6.44472
Pf3D7_03_v3	234807	235125	SMC3_B10_24hpi_peak_313	3.09941	7.87823
Pf3D7_03_v3	237452	237723	SMC3_B10_24hpi_peak_314	2.51551	4.90105
Pf3D7_03_v3	238872	239052	SMC3_B10_24hpi_peak_315	2.57008	4.57549
Pf3D7_03_v3	246701	246962	SMC3_B10_24hpi_peak_316	2.82069	7.04774
Pf3D7_03_v3	254447	254670	SMC3_B10_24hpi_peak_317	3.22916	7.40241
Pf3D7_03_v3	255269	255484	SMC3_B10_24hpi_peak_318	2.905	4.56552
Pf3D7_03_v3	276150	276321	SMC3_B10_24hpi_peak_319	2.14517	2.53087
Pf3D7_03_v3	285011	285207	SMC3_B10_24hpi_peak_320	2.47718	3.87588
Pf3D7_03_v3	287001	287193	SMC3_B10_24hpi_peak_321	2.66463	4.3307
Pf3D7_03_v3	301160	301471	SMC3_B10_24hpi_peak_322	2.8578	6.38711
Pf3D7_03_v3	306227	306392	SMC3_B10_24hpi_peak_323	2.72167	5.40022
Pf3D7_03_v3	312744	312996	SMC3_B10_24hpi_peak_324	3.5607	8.09649
Pf3D7_03_v3	315026	315367	SMC3_B10_24hpi_peak_325	1.84269	1.58605
Pf3D7_03_v3	319172	319371	SMC3_B10_24hpi_peak_326	2.27623	3.22905
Pf3D7_03_v3	320046	320344	SMC3_B10_24hpi_peak_327	5.30884	15.3597
Pf3D7_03_v3	321163	321337	SMC3_B10_24hpi_peak_328	2.24391	3.32643
Pf3D7_03_v3	327571	327738	SMC3_B10_24hpi_peak_329	3.32409	7.94487
Pf3D7_03_v3	329936	330239	SMC3_B10_24hpi_peak_330	2.34193	3.9957
Pf3D7_03_v3	330717	330947	SMC3_B10_24hpi_peak_331	2.57828	4.60464
Pf3D7_03_v3	337520	337742	SMC3_B10_24hpi_peak_332	2.01456	2.07291
Pf3D7_03_v3	338626	339081	SMC3_B10_24hpi_peak_333	2.29813	3.51181
Pf3D7_03_v3	361191	361461	SMC3_B10_24hpi_peak_334	3.60885	8.94899
Pf3D7_03_v3	372811	372987	SMC3_B10_24hpi_peak_335	2.16133	2.67076
Pf3D7_03_v3	374012	374183	SMC3_B10_24hpi_peak_336	2.69712	4.14143
Pf3D7_03_v3	375977	376372	SMC3_B10_24hpi_peak_337	3.18773	8.82846
Pf3D7_03_v3	379633	380020	SMC3_B10_24hpi_peak_338	2.19169	3.24083
Pf3D7_03_v3	380393	380905	SMC3_B10_24hpi_peak_339	2.71583	6.43433
Pf3D7_03_v3	387703	387911	SMC3_B10_24hpi_peak_340	4.35079	10.2352
Pf3D7_03_v3	388091	388405	SMC3_B10_24hpi_peak_341	2.81348	3.69957
Pf3D7_03_v3	389839	390037	SMC3_B10_24hpi_peak_342	2.71346	5.22276
Pf3D7_03_v3	398489	398652	SMC3_B10_24hpi_peak_343	2.71728	6.13646
Pf3D7_03_v3	399345	399972	SMC3_B10_24hpi_peak_344	2.24391	3.32643
Pf3D7_03_v3	400189	400496	SMC3_B10_24hpi_peak_345	2.56377	4.02118
Pf3D7_03_v3	403729	403887	SMC3_B10_24hpi_peak_346	2.72835	3.49603
Pf3D7_03_v3	409207	409585	SMC3_B10_24hpi_peak_347	3.56625	8.80191
Pf3D7_03_v3	409813	410062	SMC3_B10_24hpi_peak_348	2.83545	6.46042
Pf3D7_03_v3	416537	416705	SMC3_B10_24hpi_peak_349	2.96714	6.28545
Pf3D7_03_v3	423524	423684	SMC3_B10_24hpi_peak_350	2.53279	3.28378
Pf3D7_03_v3	434499	434930	SMC3_B10_24hpi_peak_351	2.73078	6.49707
Pf3D7_03_v3	447573	447739	SMC3_B10_24hpi_peak_352	3.03075	5.9706
Pf3D7_03_v3	448659	448837	SMC3_B10_24hpi_peak_353	2.37447	4.00245
Pf3D7_03_v3	449261	449729	SMC3_B10_24hpi_peak_354	3.00436	6.59486
Pf3D7_03_v3	449929	450101	SMC3_B10_24hpi_peak_355	4.17206	15.0774
Pf3D7_03_v3	450315	451438	SMC3_B10_24hpi_peak_356	5.85261	35.0641
Pf3D7_03_v3	452973	453164	SMC3_B10_24hpi_peak_357	2.26214	3.49023
Pf3D7_03_v3	469272	469524	SMC3_B10_24hpi_peak_358	7.33166	28.1172
Pf3D7_03_v3	469760	470165	SMC3_B10_24hpi_peak_359	3.31073	5.64521
Pf3D7_03_v3	471780	472159	SMC3_B10_24hpi_peak_360	2.50576	4.99262
Pf3D7_03_v3	478736	479075	SMC3_B10_24hpi_peak_361	3.08602	7.07562
Pf3D7_03_v3	490954	491224	SMC3_B10_24hpi_peak_362	2.38724	4.74948
Pf3D7_03_v3	493114	493306	SMC3_B10_24hpi_peak_363	2.23899	3.20797
Pf3D7_03_v3	494144	494309	SMC3_B10_24hpi_peak_364	2.40353	4.2277
Pf3D7_03_v3	494953	495116	SMC3_B10_24hpi_peak_365	2.43504	4.46463
Pf3D7_03_v3	496021	496230	SMC3_B10_24hpi_peak_366	2.18101	2.45255
Pf3D7_03_v3	501855	502135	SMC3_B10_24hpi_peak_367	2.75622	4.30821
Pf3D7_03_v3	502893	503179	SMC3_B10_24hpi_peak_368	5.7354	23.3154
Pf3D7_03_v3	508010	508778	SMC3_B10_24hpi_peak_369	2.57501	5.13468
Pf3D7_03_v3	514852	515080	SMC3_B10_24hpi_peak_370	2.64862	5.85176
Pf3D7_03_v3	515983	516195	SMC3_B10_24hpi_peak_371	3.46601	9.11402
Pf3D7_03_v3	517460	517749	SMC3_B10_24hpi_peak_372	1.9199	1.93792
Pf3D7_03_v3	522604	522766	SMC3_B10_24hpi_peak_373	1.85959	1.51015
Pf3D7_03_v3	536742	536988	SMC3_B10_24hpi_peak_374	4.83364	14.8754
Pf3D7_03_v3	541635	541976	SMC3_B10_24hpi_peak_375	3.114	7.55872
Pf3D7_03_v3	542136	542378	SMC3_B10_24hpi_peak_376	4.12423	9.5775
Pf3D7_03_v3	543169	543856	SMC3_B10_24hpi_peak_377	3.5034	9.48247
Pf3D7_03_v3	552062	552233	SMC3_B10_24hpi_peak_378	2.09119	2.28889
Pf3D7_03_v3	552463	552677	SMC3_B10_24hpi_peak_379	3.47879	9.16296
Pf3D7_03_v3	568347	568513	SMC3_B10_24hpi_peak_380	4.08372	8.91727
Pf3D7_03_v3	579610	579993	SMC3_B10_24hpi_peak_381	2.44642	4.38532
Pf3D7_03_v3	588950	592577	SMC3_B10_24hpi_peak_382	13.2882	123.756
Pf3D7_03_v3	595470	595760	SMC3_B10_24hpi_peak_383	4.87402	17.3662
Pf3D7_03_v3	597273	597732	SMC3_B10_24hpi_peak_384	7.92295	33.0477
Pf3D7_03_v3	600632	602095	SMC3_B10_24hpi_peak_385	13.6154	98.5801
Pf3D7_03_v3	602256	602895	SMC3_B10_24hpi_peak_386	23.0807	209.321
Pf3D7_03_v3	604506	605073	SMC3_B10_24hpi_peak_387	12.1301	99.4227
Pf3D7_03_v3	605296	606532	SMC3_B10_24hpi_peak_388	7.98097	55.5162
Pf3D7_03_v3	606786	607027	SMC3_B10_24hpi_peak_389	2.53753	4.72474
Pf3D7_03_v3	607210	607435	SMC3_B10_24hpi_peak_390	1.99923	2.55526
Pf3D7_03_v3	609452	609868	SMC3_B10_24hpi_peak_391	2.31256	3.77951
Pf3D7_03_v3	611311	611926	SMC3_B10_24hpi_peak_392	6.4701	33.1101
Pf3D7_03_v3	616526	620345	SMC3_B10_24hpi_peak_393	6.54012	38.7566
Pf3D7_03_v3	620684	622778	SMC3_B10_24hpi_peak_394	6.29195	34.0152
Pf3D7_03_v3	629413	629668	SMC3_B10_24hpi_peak_395	3.39736	7.56395
Pf3D7_03_v3	635576	635925	SMC3_B10_24hpi_peak_396	3.73318	10.3568
Pf3D7_03_v3	639653	640019	SMC3_B10_24hpi_peak_397	2.8081	6.83323
Pf3D7_03_v3	641482	641765	SMC3_B10_24hpi_peak_398	3.85752	12.1071
Pf3D7_03_v3	644808	645268	SMC3_B10_24hpi_peak_399	3.00155	6.94192
Pf3D7_03_v3	648989	649227	SMC3_B10_24hpi_peak_400	3.95281	9.85411
Pf3D7_03_v3	661250	661609	SMC3_B10_24hpi_peak_401	3.1222	5.51954
Pf3D7_03_v3	662735	663228	SMC3_B10_24hpi_peak_402	3.54434	11.7163
Pf3D7_03_v3	668069	668376	SMC3_B10_24hpi_peak_403	2.13752	2.77882
Pf3D7_03_v3	686914	687367	SMC3_B10_24hpi_peak_404	3.33022	10.9197
Pf3D7_03_v3	687738	687951	SMC3_B10_24hpi_peak_405	3.35345	6.58219
Pf3D7_03_v3	688745	689543	SMC3_B10_24hpi_peak_406	4.29382	19.7545
Pf3D7_03_v3	690442	690750	SMC3_B10_24hpi_peak_407	2.1491	3.0879
Pf3D7_03_v3	691471	691985	SMC3_B10_24hpi_peak_408	2.19145	3.14317
Pf3D7_03_v3	706367	706601	SMC3_B10_24hpi_peak_409	2.48045	3.76475
Pf3D7_03_v3	730306	730474	SMC3_B10_24hpi_peak_410	2.16851	2.69272
Pf3D7_03_v3	737691	737847	SMC3_B10_24hpi_peak_411	2.54479	3.05614
Pf3D7_03_v3	739727	740188	SMC3_B10_24hpi_peak_412	2.94589	6.20962
Pf3D7_03_v3	741266	741512	SMC3_B10_24hpi_peak_413	2.96546	6.10474
Pf3D7_03_v3	748616	748908	SMC3_B10_24hpi_peak_414	2.67847	5.82911
Pf3D7_03_v3	749288	749526	SMC3_B10_24hpi_peak_415	2.37032	4.21818
Pf3D7_03_v3	749704	749905	SMC3_B10_24hpi_peak_416	2.06401	2.62082
Pf3D7_03_v3	755255	755874	SMC3_B10_24hpi_peak_417	10.86	78.6658
Pf3D7_03_v3	756551	757628	SMC3_B10_24hpi_peak_418	4.22709	17.0587
Pf3D7_03_v3	765169	765468	SMC3_B10_24hpi_peak_419	2.65164	4.01023
Pf3D7_03_v3	769210	769433	SMC3_B10_24hpi_peak_420	2.5375	4.98779
Pf3D7_03_v3	771544	771750	SMC3_B10_24hpi_peak_421	2.75699	6.30189
Pf3D7_03_v3	772394	772596	SMC3_B10_24hpi_peak_422	2.05409	2.26424
Pf3D7_03_v3	773878	774349	SMC3_B10_24hpi_peak_423	2.9285	7.69265
Pf3D7_03_v3	776128	776419	SMC3_B10_24hpi_peak_424	2.28072	3.34565
Pf3D7_03_v3	776742	776916	SMC3_B10_24hpi_peak_425	2.44203	3.88367
Pf3D7_03_v3	781561	782756	SMC3_B10_24hpi_peak_426	3.60772	13.9113
Pf3D7_03_v3	784517	784788	SMC3_B10_24hpi_peak_427	2.27728	3.02315
Pf3D7_03_v3	790757	790927	SMC3_B10_24hpi_peak_428	3.11702	4.95118
Pf3D7_03_v3	795748	796207	SMC3_B10_24hpi_peak_429	2.13952	2.87572
Pf3D7_03_v3	799816	799997	SMC3_B10_24hpi_peak_430	2.91398	7.28591
Pf3D7_03_v3	802304	802573	SMC3_B10_24hpi_peak_431	3.28198	6.97891
Pf3D7_03_v3	807222	807664	SMC3_B10_24hpi_peak_432	2.36239	3.62039
Pf3D7_03_v3	843435	843592	SMC3_B10_24hpi_peak_433	2.10514	2.75962
Pf3D7_03_v3	846603	847047	SMC3_B10_24hpi_peak_434	2.79787	6.4688
Pf3D7_03_v3	848831	849144	SMC3_B10_24hpi_peak_435	2.60696	5.39699
Pf3D7_03_v3	849407	850483	SMC3_B10_24hpi_peak_436	3.16344	9.11402
Pf3D7_03_v3	851405	851764	SMC3_B10_24hpi_peak_437	2.74895	6.26862
Pf3D7_03_v3	852650	853029	SMC3_B10_24hpi_peak_438	2.07781	2.91794
Pf3D7_03_v3	853461	853692	SMC3_B10_24hpi_peak_439	2.1862	3.12489
Pf3D7_03_v3	855690	855907	SMC3_B10_24hpi_peak_440	2.35417	4.38023
Pf3D7_03_v3	861819	862031	SMC3_B10_24hpi_peak_441	3.09398	6.36175
Pf3D7_03_v3	870916	871108	SMC3_B10_24hpi_peak_442	2.17938	2.26159
Pf3D7_03_v3	878912	879123	SMC3_B10_24hpi_peak_443	3.71835	8.84215
Pf3D7_03_v3	884423	884850	SMC3_B10_24hpi_peak_444	2.398	3.15922
Pf3D7_03_v3	895243	895528	SMC3_B10_24hpi_peak_445	2.33689	3.42348
Pf3D7_03_v3	928703	928905	SMC3_B10_24hpi_peak_446	2.85718	6.71339
Pf3D7_03_v3	936640	936801	SMC3_B10_24hpi_peak_447	2.77543	5.13205
Pf3D7_03_v3	938515	938734	SMC3_B10_24hpi_peak_448	2.60117	4.95895
Pf3D7_03_v3	939749	940018	SMC3_B10_24hpi_peak_449	2.5547	3.73244
Pf3D7_03_v3	948388	948694	SMC3_B10_24hpi_peak_450	2.83931	5.98879
Pf3D7_03_v3	950050	950423	SMC3_B10_24hpi_peak_451	5.24035	18.7613
Pf3D7_03_v3	951508	951767	SMC3_B10_24hpi_peak_452	2.19063	2.85661
Pf3D7_03_v3	982120	982344	SMC3_B10_24hpi_peak_453	1.89385	2.05574
Pf3D7_03_v3	983438	983606	SMC3_B10_24hpi_peak_454	2.33283	3.85046
Pf3D7_03_v3	991766	991981	SMC3_B10_24hpi_peak_455	2.30601	3.53884
Pf3D7_03_v3	1016474	1016783	SMC3_B10_24hpi_peak_456	2.1355	2.41619
Pf3D7_03_v3	1019362	1019826	SMC3_B10_24hpi_peak_457	2.85439	5.55606
Pf3D7_03_v3	1028320	1028787	SMC3_B10_24hpi_peak_458	2.62781	5.19873
Pf3D7_03_v3	1033064	1033396	SMC3_B10_24hpi_peak_459	3.70371	9.76043
Pf3D7_03_v3	1034357	1036463	SMC3_B10_24hpi_peak_460	3.80776	11.1418
Pf3D7_03_v3	1036925	1038296	SMC3_B10_24hpi_peak_461	3.02226	9.0196
Pf3D7_04_v3	218	380	SMC3_B10_24hpi_peak_462	3.13086	4.80101
Pf3D7_04_v3	28642	29386	SMC3_B10_24hpi_peak_463	3.30353	9.53223
Pf3D7_04_v3	30586	33775	SMC3_B10_24hpi_peak_464	4.54694	17.3221
Pf3D7_04_v3	34056	34351	SMC3_B10_24hpi_peak_465	2.43978	4.24127
Pf3D7_04_v3	34957	35133	SMC3_B10_24hpi_peak_466	3.53959	7.12539
Pf3D7_04_v3	47803	48299	SMC3_B10_24hpi_peak_467	5.12296	16.9051
Pf3D7_04_v3	49433	49785	SMC3_B10_24hpi_peak_468	2.48795	3.91084
Pf3D7_04_v3	50052	50986	SMC3_B10_24hpi_peak_469	4.33094	14.8812
Pf3D7_04_v3	51512	51976	SMC3_B10_24hpi_peak_470	2.41057	4.25418
Pf3D7_04_v3	52174	52479	SMC3_B10_24hpi_peak_471	2.08421	2.68875
Pf3D7_04_v3	53002	53692	SMC3_B10_24hpi_peak_472	3.67002	11.5683
Pf3D7_04_v3	53914	54679	SMC3_B10_24hpi_peak_473	2.9811	7.04066
Pf3D7_04_v3	55384	55974	SMC3_B10_24hpi_peak_474	2.48147	4.64244
Pf3D7_04_v3	56461	56784	SMC3_B10_24hpi_peak_475	2.60467	4.69657
Pf3D7_04_v3	60297	60805	SMC3_B10_24hpi_peak_476	3.34133	6.75486
Pf3D7_04_v3	63348	63798	SMC3_B10_24hpi_peak_477	2.39437	3.84169
Pf3D7_04_v3	66739	66950	SMC3_B10_24hpi_peak_478	2.87483	4.80631
Pf3D7_04_v3	70169	70469	SMC3_B10_24hpi_peak_479	2.13309	2.58453
Pf3D7_04_v3	73478	73760	SMC3_B10_24hpi_peak_480	2.20451	3.09105
Pf3D7_04_v3	79745	80423	SMC3_B10_24hpi_peak_481	3.15306	7.32348
Pf3D7_04_v3	82967	83436	SMC3_B10_24hpi_peak_482	3.38764	9.89413
Pf3D7_04_v3	86000	86459	SMC3_B10_24hpi_peak_483	2.5217	4.0196
Pf3D7_04_v3	89812	90124	SMC3_B10_24hpi_peak_484	3.74991	12.1591
Pf3D7_04_v3	104891	105204	SMC3_B10_24hpi_peak_485	3.13086	4.80101
Pf3D7_04_v3	109278	109622	SMC3_B10_24hpi_peak_486	2.35673	4.16618
Pf3D7_04_v3	109929	110297	SMC3_B10_24hpi_peak_487	3.1874	8.43072
Pf3D7_04_v3	132195	132747	SMC3_B10_24hpi_peak_488	2.70332	5.48242
Pf3D7_04_v3	132960	133199	SMC3_B10_24hpi_peak_489	3.12786	8.56897
Pf3D7_04_v3	133575	133891	SMC3_B10_24hpi_peak_490	2.1024	2.92077
Pf3D7_04_v3	156246	156872	SMC3_B10_24hpi_peak_491	2.84402	5.8451
Pf3D7_04_v3	163008	163343	SMC3_B10_24hpi_peak_492	2.39513	3.96135
Pf3D7_04_v3	167818	168011	SMC3_B10_24hpi_peak_493	2.28186	3.34937
Pf3D7_04_v3	168553	168868	SMC3_B10_24hpi_peak_494	2.44056	4.24403
Pf3D7_04_v3	184201	184360	SMC3_B10_24hpi_peak_495	2.85269	6.86017
Pf3D7_04_v3	200775	201013	SMC3_B10_24hpi_peak_496	2.27799	3.44155
Pf3D7_04_v3	227455	227617	SMC3_B10_24hpi_peak_497	2.37526	2.42592
Pf3D7_04_v3	241940	242153	SMC3_B10_24hpi_peak_498	2.3804	3.90885
Pf3D7_04_v3	260731	261147	SMC3_B10_24hpi_peak_499	9.79581	87.1672
Pf3D7_04_v3	265271	265814	SMC3_B10_24hpi_peak_500	3.16686	8.15269
Pf3D7_04_v3	267273	268356	SMC3_B10_24hpi_peak_501	5.03101	26.0166
Pf3D7_04_v3	275823	276039	SMC3_B10_24hpi_peak_502	3.02201	7.74262
Pf3D7_04_v3	281492	281969	SMC3_B10_24hpi_peak_503	2.41155	2.39341
Pf3D7_04_v3	282837	283086	SMC3_B10_24hpi_peak_504	3.50003	10.147
Pf3D7_04_v3	292057	292362	SMC3_B10_24hpi_peak_505	2.15369	3.01244
Pf3D7_04_v3	292556	292731	SMC3_B10_24hpi_peak_506	2.11844	2.71568
Pf3D7_04_v3	296554	296723	SMC3_B10_24hpi_peak_507	2.40353	4.2277
Pf3D7_04_v3	296883	297042	SMC3_B10_24hpi_peak_508	2.54355	4.87799
Pf3D7_04_v3	297433	297842	SMC3_B10_24hpi_peak_509	2.06054	2.60931
Pf3D7_04_v3	300732	300927	SMC3_B10_24hpi_peak_510	3.05894	5.70014
Pf3D7_04_v3	307194	307395	SMC3_B10_24hpi_peak_511	2.10813	2.94185
Pf3D7_04_v3	309196	309405	SMC3_B10_24hpi_peak_512	2.05265	2.34094
Pf3D7_04_v3	310755	311498	SMC3_B10_24hpi_peak_513	2.80745	6.02984
Pf3D7_04_v3	322228	322672	SMC3_B10_24hpi_peak_514	2.62945	4.64229
Pf3D7_04_v3	323587	324167	SMC3_B10_24hpi_peak_515	2.48489	4.90809
Pf3D7_04_v3	329246	329407	SMC3_B10_24hpi_peak_516	2.86939	4.6304
Pf3D7_04_v3	352682	352961	SMC3_B10_24hpi_peak_517	2.51602	3.11234
Pf3D7_04_v3	354733	354951	SMC3_B10_24hpi_peak_518	1.96603	2.00638
Pf3D7_04_v3	374829	375122	SMC3_B10_24hpi_peak_519	2.56512	3.76248
Pf3D7_04_v3	380280	380487	SMC3_B10_24hpi_peak_520	1.89904	1.80781
Pf3D7_04_v3	385048	385354	SMC3_B10_24hpi_peak_521	2.25942	3.27721
Pf3D7_04_v3	391370	391793	SMC3_B10_24hpi_peak_522	3.08483	8.3808
Pf3D7_04_v3	401463	401691	SMC3_B10_24hpi_peak_523	3.50732	8.82088
Pf3D7_04_v3	402191	402504	SMC3_B10_24hpi_peak_524	1.97762	2.40724
Pf3D7_04_v3	414066	415213	SMC3_B10_24hpi_peak_525	2.80091	6.80208
Pf3D7_04_v3	415536	415697	SMC3_B10_24hpi_peak_526	2.64235	5.96772
Pf3D7_04_v3	415946	416284	SMC3_B10_24hpi_peak_527	2.56414	4.95704
Pf3D7_04_v3	417489	417647	SMC3_B10_24hpi_peak_528	2.85672	4.27656
Pf3D7_04_v3	417846	418214	SMC3_B10_24hpi_peak_529	3.90178	11.2448
Pf3D7_04_v3	419704	419861	SMC3_B10_24hpi_peak_530	2.53412	3.6727
Pf3D7_04_v3	422481	422696	SMC3_B10_24hpi_peak_531	2.10225	2.57581
Pf3D7_04_v3	428829	429323	SMC3_B10_24hpi_peak_532	2.07825	2.66855
Pf3D7_04_v3	439856	440316	SMC3_B10_24hpi_peak_533	2.55237	5.04626
Pf3D7_04_v3	446239	447040	SMC3_B10_24hpi_peak_534	2.90282	7.06796
Pf3D7_04_v3	449272	449447	SMC3_B10_24hpi_peak_535	2.14307	2.43765
Pf3D7_04_v3	462557	462749	SMC3_B10_24hpi_peak_536	6.13897	20.6857
Pf3D7_04_v3	463804	463972	SMC3_B10_24hpi_peak_537	3.0841	4.68716
Pf3D7_04_v3	466688	467080	SMC3_B10_24hpi_peak_538	2.2666	3.61076
Pf3D7_04_v3	470984	471166	SMC3_B10_24hpi_peak_539	2.03284	2.35992
Pf3D7_04_v3	474886	475189	SMC3_B10_24hpi_peak_540	2.75418	5.82724
Pf3D7_04_v3	476416	476582	SMC3_B10_24hpi_peak_541	2.97809	4.93416
Pf3D7_04_v3	481205	481593	SMC3_B10_24hpi_peak_542	2.17573	2.71503
Pf3D7_04_v3	487014	487373	SMC3_B10_24hpi_peak_543	2.10532	2.84787
Pf3D7_04_v3	489243	489517	SMC3_B10_24hpi_peak_544	2.51838	4.78382
Pf3D7_04_v3	499651	499967	SMC3_B10_24hpi_peak_545	3.11315	6.80059
Pf3D7_04_v3	503406	503706	SMC3_B10_24hpi_peak_546	3.46426	10.8936
Pf3D7_04_v3	504846	505048	SMC3_B10_24hpi_peak_547	2.26385	3.08496
Pf3D7_04_v3	510800	511138	SMC3_B10_24hpi_peak_548	2.6675	4.9134
Pf3D7_04_v3	513174	513563	SMC3_B10_24hpi_peak_549	2.42515	4.06735
Pf3D7_04_v3	523344	523544	SMC3_B10_24hpi_peak_550	2.90954	7.43856
Pf3D7_04_v3	523919	524282	SMC3_B10_24hpi_peak_551	2.47765	4.3762
Pf3D7_04_v3	538256	538468	SMC3_B10_24hpi_peak_552	2.07781	2.91794
Pf3D7_04_v3	540323	540780	SMC3_B10_24hpi_peak_553	3.79677	12.8685
Pf3D7_04_v3	546027	546746	SMC3_B10_24hpi_peak_554	4.38597	14.2039
Pf3D7_04_v3	547003	547382	SMC3_B10_24hpi_peak_555	2.54073	4.60478
Pf3D7_04_v3	548516	549195	SMC3_B10_24hpi_peak_556	4.75463	16.2408
Pf3D7_04_v3	549989	550484	SMC3_B10_24hpi_peak_557	3.39224	9.69683
Pf3D7_04_v3	550642	551686	SMC3_B10_24hpi_peak_558	3.0699	7.7575
Pf3D7_04_v3	551958	552558	SMC3_B10_24hpi_peak_559	2.05912	2.36081
Pf3D7_04_v3	552941	553102	SMC3_B10_24hpi_peak_560	2.90654	4.73469
Pf3D7_04_v3	553518	554074	SMC3_B10_24hpi_peak_561	3.4544	7.97006
Pf3D7_04_v3	563849	564545	SMC3_B10_24hpi_peak_562	2.95875	5.56484
Pf3D7_04_v3	565351	566017	SMC3_B10_24hpi_peak_563	4.87288	19.0526
Pf3D7_04_v3	566325	567820	SMC3_B10_24hpi_peak_564	3.21734	7.7567
Pf3D7_04_v3	569128	569340	SMC3_B10_24hpi_peak_565	4.08799	10.0165
Pf3D7_04_v3	603582	604200	SMC3_B10_24hpi_peak_566	3.79872	11.612
Pf3D7_04_v3	609519	610277	SMC3_B10_24hpi_peak_567	2.96342	6.97051
Pf3D7_04_v3	612695	613333	SMC3_B10_24hpi_peak_568	3.42451	11.3767
Pf3D7_04_v3	613751	614186	SMC3_B10_24hpi_peak_569	2.37787	3.67272
Pf3D7_04_v3	615885	616229	SMC3_B10_24hpi_peak_570	4.43134	14.074
Pf3D7_04_v3	617371	617572	SMC3_B10_24hpi_peak_571	2.84843	7.00697
Pf3D7_04_v3	620200	620356	SMC3_B10_24hpi_peak_572	2.07219	2.40103
Pf3D7_04_v3	623807	624226	SMC3_B10_24hpi_peak_573	2.77171	5.89269
Pf3D7_04_v3	628756	628929	SMC3_B10_24hpi_peak_574	3.25997	6.30644
Pf3D7_04_v3	629849	630112	SMC3_B10_24hpi_peak_575	2.34214	3.33242
Pf3D7_04_v3	632660	632936	SMC3_B10_24hpi_peak_576	4.72336	17.428
Pf3D7_04_v3	635255	635508	SMC3_B10_24hpi_peak_577	3.36921	8.95739
Pf3D7_04_v3	636277	636456	SMC3_B10_24hpi_peak_578	3.26044	8.73167
Pf3D7_04_v3	636959	637338	SMC3_B10_24hpi_peak_579	3.62021	13.7391
Pf3D7_04_v3	637614	638042	SMC3_B10_24hpi_peak_580	3.80958	13.6896
Pf3D7_04_v3	638238	638865	SMC3_B10_24hpi_peak_581	5.87548	36.4105
Pf3D7_04_v3	639655	640322	SMC3_B10_24hpi_peak_582	9.40174	76.0081
Pf3D7_04_v3	640626	640841	SMC3_B10_24hpi_peak_583	14.4292	84.7424
Pf3D7_04_v3	641080	641641	SMC3_B10_24hpi_peak_584	19.9652	204.845
Pf3D7_04_v3	644963	645725	SMC3_B10_24hpi_peak_585	13.0315	82.5539
Pf3D7_04_v3	646332	646797	SMC3_B10_24hpi_peak_586	12.323	74.9583
Pf3D7_04_v3	647283	648449	SMC3_B10_24hpi_peak_587	12.6705	87.4273
Pf3D7_04_v3	650121	650282	SMC3_B10_24hpi_peak_588	2.58636	2.89275
Pf3D7_04_v3	652636	652891	SMC3_B10_24hpi_peak_589	4.64816	15.1932
Pf3D7_04_v3	655883	656046	SMC3_B10_24hpi_peak_590	3.4031	5.88326
Pf3D7_04_v3	656488	656753	SMC3_B10_24hpi_peak_591	4.91263	13.4608
Pf3D7_04_v3	657124	657329	SMC3_B10_24hpi_peak_592	4.4921	10.9379
Pf3D7_04_v3	658682	659176	SMC3_B10_24hpi_peak_593	2.52918	4.69397
Pf3D7_04_v3	662091	662454	SMC3_B10_24hpi_peak_594	2.92569	6.82148
Pf3D7_04_v3	667022	667234	SMC3_B10_24hpi_peak_595	4.91263	13.4608
Pf3D7_04_v3	673561	673934	SMC3_B10_24hpi_peak_596	3.43288	10.7513
Pf3D7_04_v3	684474	684676	SMC3_B10_24hpi_peak_597	2.55701	4.66365
Pf3D7_04_v3	689656	689907	SMC3_B10_24hpi_peak_598	3.62469	6.90966
Pf3D7_04_v3	693856	694105	SMC3_B10_24hpi_peak_599	2.62426	4.90321
Pf3D7_04_v3	697978	698298	SMC3_B10_24hpi_peak_600	2.48407	3.52588
Pf3D7_04_v3	707361	707541	SMC3_B10_24hpi_peak_601	2.09022	2.70891
Pf3D7_04_v3	712215	712416	SMC3_B10_24hpi_peak_602	2.02024	2.55163
Pf3D7_04_v3	720363	720633	SMC3_B10_24hpi_peak_603	2.08773	2.78642
Pf3D7_04_v3	730738	730965	SMC3_B10_24hpi_peak_604	3.46827	7.57691
Pf3D7_04_v3	737108	737333	SMC3_B10_24hpi_peak_605	2.47838	4.13078
Pf3D7_04_v3	742800	743006	SMC3_B10_24hpi_peak_606	4.76434	12.3588
Pf3D7_04_v3	749197	749710	SMC3_B10_24hpi_peak_607	2.0349	2.12692
Pf3D7_04_v3	775926	776555	SMC3_B10_24hpi_peak_608	4.23259	15.6333
Pf3D7_04_v3	780903	781174	SMC3_B10_24hpi_peak_609	3.26746	9.16945
Pf3D7_04_v3	787295	787455	SMC3_B10_24hpi_peak_610	2.31537	2.92365
Pf3D7_04_v3	787877	788179	SMC3_B10_24hpi_peak_611	2.16613	3.05526
Pf3D7_04_v3	794248	794493	SMC3_B10_24hpi_peak_612	2.87988	5.80867
Pf3D7_04_v3	806664	806862	SMC3_B10_24hpi_peak_613	2.96182	6.78944
Pf3D7_04_v3	808140	808834	SMC3_B10_24hpi_peak_614	7.80101	53.5242
Pf3D7_04_v3	809384	809711	SMC3_B10_24hpi_peak_615	3.48785	8.30332
Pf3D7_04_v3	818452	818764	SMC3_B10_24hpi_peak_616	3.03125	7.78125
Pf3D7_04_v3	819847	820212	SMC3_B10_24hpi_peak_617	1.94962	1.8864
Pf3D7_04_v3	836794	837059	SMC3_B10_24hpi_peak_618	2.1172	2.88901
Pf3D7_04_v3	865013	865394	SMC3_B10_24hpi_peak_619	2.5564	4.92744
Pf3D7_04_v3	871375	871668	SMC3_B10_24hpi_peak_620	2.05471	2.58967
Pf3D7_04_v3	883271	883438	SMC3_B10_24hpi_peak_621	2.34514	3.11935
Pf3D7_04_v3	895077	895360	SMC3_B10_24hpi_peak_622	2.62493	5.61085
Pf3D7_04_v3	896215	896431	SMC3_B10_24hpi_peak_623	1.96872	2.45043
Pf3D7_04_v3	922781	923068	SMC3_B10_24hpi_peak_624	2.01478	2.45836
Pf3D7_04_v3	923524	924182	SMC3_B10_24hpi_peak_625	2.35534	4.04644
Pf3D7_04_v3	926695	926916	SMC3_B10_24hpi_peak_626	2.68576	4.39607
Pf3D7_04_v3	927796	927962	SMC3_B10_24hpi_peak_627	2.15062	2.82159
Pf3D7_04_v3	929326	929593	SMC3_B10_24hpi_peak_628	5.2051	16.1155
Pf3D7_04_v3	935036	935918	SMC3_B10_24hpi_peak_629	3.21169	10.9419
Pf3D7_04_v3	936149	936337	SMC3_B10_24hpi_peak_630	3.51653	7.95311
Pf3D7_04_v3	936744	937220	SMC3_B10_24hpi_peak_631	4.01137	13.5444
Pf3D7_04_v3	938523	939055	SMC3_B10_24hpi_peak_632	3.44073	9.01763
Pf3D7_04_v3	950823	951148	SMC3_B10_24hpi_peak_633	3.15262	6.17356
Pf3D7_04_v3	964792	965098	SMC3_B10_24hpi_peak_634	2.81482	5.73914
Pf3D7_04_v3	965279	965690	SMC3_B10_24hpi_peak_635	4.23805	11.3346
Pf3D7_04_v3	967476	968132	SMC3_B10_24hpi_peak_636	3.56248	10.1726
Pf3D7_04_v3	972992	974307	SMC3_B10_24hpi_peak_637	4.55708	13.6042
Pf3D7_04_v3	974802	975158	SMC3_B10_24hpi_peak_638	2.08542	2.44132
Pf3D7_04_v3	975839	976166	SMC3_B10_24hpi_peak_639	3.38784	8.38582
Pf3D7_04_v3	982289	982495	SMC3_B10_24hpi_peak_640	3.42675	8.52814
Pf3D7_04_v3	1023004	1024111	SMC3_B10_24hpi_peak_641	3.5927	11.7041
Pf3D7_04_v3	1026984	1027206	SMC3_B10_24hpi_peak_642	1.91992	1.6019
Pf3D7_04_v3	1037716	1037932	SMC3_B10_24hpi_peak_643	3.3793	6.87062
Pf3D7_04_v3	1041076	1041384	SMC3_B10_24hpi_peak_644	2.11124	2.86822
Pf3D7_04_v3	1059400	1059586	SMC3_B10_24hpi_peak_645	2.00323	2.34248
Pf3D7_04_v3	1060113	1060428	SMC3_B10_24hpi_peak_646	4.85157	20.3112
Pf3D7_04_v3	1071500	1071799	SMC3_B10_24hpi_peak_647	3.22262	6.39152
Pf3D7_04_v3	1076633	1076889	SMC3_B10_24hpi_peak_648	2.19774	2.87913
Pf3D7_04_v3	1082992	1083227	SMC3_B10_24hpi_peak_649	2.32727	4.16291
Pf3D7_04_v3	1086091	1086260	SMC3_B10_24hpi_peak_650	2.34407	4.11627
Pf3D7_04_v3	1095679	1096000	SMC3_B10_24hpi_peak_651	2.8081	6.83323
Pf3D7_04_v3	1096203	1096949	SMC3_B10_24hpi_peak_652	2.91029	7.44172
Pf3D7_04_v3	1100181	1100799	SMC3_B10_24hpi_peak_653	3.18804	8.23855
Pf3D7_04_v3	1101527	1102010	SMC3_B10_24hpi_peak_654	3.22818	9.80949
Pf3D7_04_v3	1113395	1113778	SMC3_B10_24hpi_peak_655	2.53698	4.72258
Pf3D7_04_v3	1121124	1121432	SMC3_B10_24hpi_peak_656	2.00873	2.28399
Pf3D7_04_v3	1156548	1157214	SMC3_B10_24hpi_peak_657	2.79501	6.61646
Pf3D7_04_v3	1157823	1157982	SMC3_B10_24hpi_peak_658	2.34936	3.68911
Pf3D7_04_v3	1158631	1159758	SMC3_B10_24hpi_peak_659	3.54409	11.0206
Pf3D7_04_v3	1160105	1160313	SMC3_B10_24hpi_peak_660	1.84402	1.70667
Pf3D7_04_v3	1161286	1162270	SMC3_B10_24hpi_peak_661	2.98369	7.22631
Pf3D7_04_v3	1162440	1163778	SMC3_B10_24hpi_peak_662	5.0563	20.526
Pf3D7_04_v3	1164464	1164826	SMC3_B10_24hpi_peak_663	2.59558	5.07664
Pf3D7_04_v3	1165629	1165785	SMC3_B10_24hpi_peak_664	1.89261	1.53252
Pf3D7_04_v3	1170824	1171113	SMC3_B10_24hpi_peak_665	2.51814	4.13748
Pf3D7_04_v3	1175184	1175474	SMC3_B10_24hpi_peak_666	2.94015	6.5319
Pf3D7_04_v3	1175967	1176487	SMC3_B10_24hpi_peak_667	2.65148	5.14444
Pf3D7_04_v3	1176655	1177025	SMC3_B10_24hpi_peak_668	2.95449	6.06689
Pf3D7_04_v3	1177243	1178671	SMC3_B10_24hpi_peak_669	3.89785	12.0115
Pf3D7_04_v3	1179114	1179411	SMC3_B10_24hpi_peak_670	2.18117	2.91795
Pf3D7_04_v3	1179930	1180325	SMC3_B10_24hpi_peak_671	3.91624	9.73505
Pf3D7_04_v3	1199870	1200229	SMC3_B10_24hpi_peak_672	2.58636	2.89275
Pf3D7_05_v3	23677	23867	SMC3_B10_24hpi_peak_673	2.07729	2.00197
Pf3D7_05_v3	24049	26283	SMC3_B10_24hpi_peak_674	3.97387	13.384
Pf3D7_05_v3	29903	30422	SMC3_B10_24hpi_peak_675	4.01474	13.2877
Pf3D7_05_v3	33266	33728	SMC3_B10_24hpi_peak_676	3.62636	11.8562
Pf3D7_05_v3	36589	36947	SMC3_B10_24hpi_peak_677	3.76948	9.00627
Pf3D7_05_v3	41139	41311	SMC3_B10_24hpi_peak_678	2.6675	4.9134
Pf3D7_05_v3	46467	46799	SMC3_B10_24hpi_peak_679	4.02918	14.4398
Pf3D7_05_v3	69048	69385	SMC3_B10_24hpi_peak_680	2.59308	4.51927
Pf3D7_05_v3	69947	70215	SMC3_B10_24hpi_peak_681	2.68542	3.81963
Pf3D7_05_v3	74990	75318	SMC3_B10_24hpi_peak_682	4.3733	12.0716
Pf3D7_05_v3	78137	78956	SMC3_B10_24hpi_peak_683	3.06672	6.63719
Pf3D7_05_v3	79289	79700	SMC3_B10_24hpi_peak_684	3.41774	9.36688
Pf3D7_05_v3	81188	81430	SMC3_B10_24hpi_peak_685	2.33324	2.97487
Pf3D7_05_v3	84399	84639	SMC3_B10_24hpi_peak_686	2.56414	4.95704
Pf3D7_05_v3	107084	107243	SMC3_B10_24hpi_peak_687	3.26698	5.33221
Pf3D7_05_v3	126161	126412	SMC3_B10_24hpi_peak_688	2.68509	3.39247
Pf3D7_05_v3	142866	143261	SMC3_B10_24hpi_peak_689	3.63554	9.27791
Pf3D7_05_v3	149535	149765	SMC3_B10_24hpi_peak_690	1.99544	2.08921
Pf3D7_05_v3	162967	163286	SMC3_B10_24hpi_peak_691	2.24707	3.13279
Pf3D7_05_v3	172536	172775	SMC3_B10_24hpi_peak_692	2.09565	2.72766
Pf3D7_05_v3	173704	173892	SMC3_B10_24hpi_peak_693	2.03037	2.43135
Pf3D7_05_v3	175436	175653	SMC3_B10_24hpi_peak_694	3.81148	7.65116
Pf3D7_05_v3	175876	176100	SMC3_B10_24hpi_peak_695	2.72046	4.20863
Pf3D7_05_v3	177928	178426	SMC3_B10_24hpi_peak_696	2.0374	2.531
Pf3D7_05_v3	182702	183185	SMC3_B10_24hpi_peak_697	2.05754	2.43784
Pf3D7_05_v3	185448	185667	SMC3_B10_24hpi_peak_698	3.15623	6.37672
Pf3D7_05_v3	186285	186507	SMC3_B10_24hpi_peak_699	2.96182	6.78944
Pf3D7_05_v3	186800	187182	SMC3_B10_24hpi_peak_700	3.52539	10.0235
Pf3D7_05_v3	194113	194304	SMC3_B10_24hpi_peak_701	2.15369	3.01244
Pf3D7_05_v3	201861	202173	SMC3_B10_24hpi_peak_702	2.83597	6.78973
Pf3D7_05_v3	212276	212503	SMC3_B10_24hpi_peak_703	2.41753	3.92118
Pf3D7_05_v3	234987	235155	SMC3_B10_24hpi_peak_704	3.51394	7.27402
Pf3D7_05_v3	237202	237491	SMC3_B10_24hpi_peak_705	2.32302	3.81494
Pf3D7_05_v3	238128	238288	SMC3_B10_24hpi_peak_706	2.09119	2.28889
Pf3D7_05_v3	240506	240796	SMC3_B10_24hpi_peak_707	3.3498	8.24859
Pf3D7_05_v3	242521	242819	SMC3_B10_24hpi_peak_708	2.90097	6.38628
Pf3D7_05_v3	247787	248029	SMC3_B10_24hpi_peak_709	3.52423	6.86016
Pf3D7_05_v3	248250	248465	SMC3_B10_24hpi_peak_710	2.5594	3.87532
Pf3D7_05_v3	281591	281776	SMC3_B10_24hpi_peak_711	2.5638	4.28853
Pf3D7_05_v3	286812	286991	SMC3_B10_24hpi_peak_712	2.21798	3.13635
Pf3D7_05_v3	288755	290080	SMC3_B10_24hpi_peak_713	7.2836	47.2902
Pf3D7_05_v3	295535	295763	SMC3_B10_24hpi_peak_714	2.97652	6.14303
Pf3D7_05_v3	298551	298972	SMC3_B10_24hpi_peak_715	2.7833	5.78187
Pf3D7_05_v3	309295	309522	SMC3_B10_24hpi_peak_716	3.35988	7.02079
Pf3D7_05_v3	313308	313524	SMC3_B10_24hpi_peak_717	2.57353	3.38732
Pf3D7_05_v3	314190	314470	SMC3_B10_24hpi_peak_718	2.50348	4.72677
Pf3D7_05_v3	316765	317260	SMC3_B10_24hpi_peak_719	2.5034	5.11237
Pf3D7_05_v3	326238	326713	SMC3_B10_24hpi_peak_720	2.45479	4.2926
Pf3D7_05_v3	328685	329276	SMC3_B10_24hpi_peak_721	3.56586	12.0502
Pf3D7_05_v3	329484	329680	SMC3_B10_24hpi_peak_722	3.25573	7.09266
Pf3D7_05_v3	332321	332507	SMC3_B10_24hpi_peak_723	2.35534	4.04644
Pf3D7_05_v3	332910	333367	SMC3_B10_24hpi_peak_724	3.18119	8.99647
Pf3D7_05_v3	335153	335695	SMC3_B10_24hpi_peak_725	4.20547	16.9536
Pf3D7_05_v3	336130	336609	SMC3_B10_24hpi_peak_726	2.40073	3.28386
Pf3D7_05_v3	345141	345397	SMC3_B10_24hpi_peak_727	6.10631	20.9974
Pf3D7_05_v3	345736	346767	SMC3_B10_24hpi_peak_728	7.28637	55.0697
Pf3D7_05_v3	348400	348985	SMC3_B10_24hpi_peak_729	2.7113	5.66233
Pf3D7_05_v3	349710	349922	SMC3_B10_24hpi_peak_730	2.41737	3.56664
Pf3D7_05_v3	353350	354008	SMC3_B10_24hpi_peak_731	2.46236	4.32014
Pf3D7_05_v3	354723	354903	SMC3_B10_24hpi_peak_732	2.30208	2.78344
Pf3D7_05_v3	356257	356699	SMC3_B10_24hpi_peak_733	2.70593	4.75238
Pf3D7_05_v3	362477	362662	SMC3_B10_24hpi_peak_734	2.36048	3.5005
Pf3D7_05_v3	368422	368619	SMC3_B10_24hpi_peak_735	2.43859	4.47839
Pf3D7_05_v3	373053	373477	SMC3_B10_24hpi_peak_736	3.33202	9.23268
Pf3D7_05_v3	374321	375394	SMC3_B10_24hpi_peak_737	3.3031	9.32115
Pf3D7_05_v3	384756	385083	SMC3_B10_24hpi_peak_738	3.26844	9.99731
Pf3D7_05_v3	385822	386157	SMC3_B10_24hpi_peak_739	2.45592	4.1765
Pf3D7_05_v3	391683	392003	SMC3_B10_24hpi_peak_740	2.53875	5.79037
Pf3D7_05_v3	392738	392917	SMC3_B10_24hpi_peak_741	2.8081	6.83323
Pf3D7_05_v3	404592	404814	SMC3_B10_24hpi_peak_742	2.17872	3.09891
Pf3D7_05_v3	414182	414359	SMC3_B10_24hpi_peak_743	3.15287	5.79576
Pf3D7_05_v3	414597	414793	SMC3_B10_24hpi_peak_744	2.79086	3.94808
Pf3D7_05_v3	416333	416622	SMC3_B10_24hpi_peak_745	4.11469	13.9821
Pf3D7_05_v3	417061	417381	SMC3_B10_24hpi_peak_746	5.25437	19.1782
Pf3D7_05_v3	419051	419485	SMC3_B10_24hpi_peak_747	4.16387	12.213
Pf3D7_05_v3	420835	421031	SMC3_B10_24hpi_peak_748	3.47255	6.27984
Pf3D7_05_v3	422874	423094	SMC3_B10_24hpi_peak_749	1.9535	1.82594
Pf3D7_05_v3	439306	439680	SMC3_B10_24hpi_peak_750	3.06547	6.81754
Pf3D7_05_v3	440734	441153	SMC3_B10_24hpi_peak_751	5.19116	26.1485
Pf3D7_05_v3	444317	444523	SMC3_B10_24hpi_peak_752	3.18549	7.05093
Pf3D7_05_v3	444739	445340	SMC3_B10_24hpi_peak_753	3.29707	11.5979
Pf3D7_05_v3	446051	446774	SMC3_B10_24hpi_peak_754	2.25341	3.97166
Pf3D7_05_v3	451287	451457	SMC3_B10_24hpi_peak_755	7.50166	30.1344
Pf3D7_05_v3	451925	452203	SMC3_B10_24hpi_peak_756	6.41886	29.3854
Pf3D7_05_v3	452361	452838	SMC3_B10_24hpi_peak_757	5.7646	23.8265
Pf3D7_05_v3	453020	455094	SMC3_B10_24hpi_peak_758	38.2497	380.572
Pf3D7_05_v3	458033	458217	SMC3_B10_24hpi_peak_759	3.9476	8.27627
Pf3D7_05_v3	458474	459131	SMC3_B10_24hpi_peak_760	11.8369	83.8093
Pf3D7_05_v3	459293	460513	SMC3_B10_24hpi_peak_761	34.4185	522.467
Pf3D7_05_v3	460869	463896	SMC3_B10_24hpi_peak_762	41.1759	644.573
Pf3D7_05_v3	467865	468055	SMC3_B10_24hpi_peak_763	1.82458	1.47703
Pf3D7_05_v3	471077	471391	SMC3_B10_24hpi_peak_764	3.10428	5.65279
Pf3D7_05_v3	472316	473127	SMC3_B10_24hpi_peak_765	5.56725	29.1909
Pf3D7_05_v3	473354	474009	SMC3_B10_24hpi_peak_766	3.32108	10.8752
Pf3D7_05_v3	521722	521898	SMC3_B10_24hpi_peak_767	3.28961	6.59631
Pf3D7_05_v3	545811	545997	SMC3_B10_24hpi_peak_768	2.85861	3.80277
Pf3D7_05_v3	552297	552557	SMC3_B10_24hpi_peak_769	3.37057	7.89855
Pf3D7_05_v3	557214	557491	SMC3_B10_24hpi_peak_770	3.60211	9.39321
Pf3D7_05_v3	569220	569896	SMC3_B10_24hpi_peak_771	3.95564	12.5069
Pf3D7_05_v3	574951	575138	SMC3_B10_24hpi_peak_772	2.38969	3.25148
Pf3D7_05_v3	577048	577235	SMC3_B10_24hpi_peak_773	2.79003	5.02425
Pf3D7_05_v3	582328	582829	SMC3_B10_24hpi_peak_774	4.14652	13.8336
Pf3D7_05_v3	611725	611916	SMC3_B10_24hpi_peak_775	3.05841	6.0606
Pf3D7_05_v3	619628	619962	SMC3_B10_24hpi_peak_776	2.88891	6.67496
Pf3D7_05_v3	622151	622448	SMC3_B10_24hpi_peak_777	2.93538	6.17172
Pf3D7_05_v3	634165	634648	SMC3_B10_24hpi_peak_778	2.76716	6.18711
Pf3D7_05_v3	638568	638822	SMC3_B10_24hpi_peak_779	2.6675	4.9134
Pf3D7_05_v3	649907	650222	SMC3_B10_24hpi_peak_780	2.53574	4.19603
Pf3D7_05_v3	653980	654406	SMC3_B10_24hpi_peak_781	2.23988	3.61378
Pf3D7_05_v3	654915	655290	SMC3_B10_24hpi_peak_782	2.36043	3.95163
Pf3D7_05_v3	674516	674836	SMC3_B10_24hpi_peak_783	4.0951	11.9621
Pf3D7_05_v3	684669	685496	SMC3_B10_24hpi_peak_784	6.39043	31.4422
Pf3D7_05_v3	696130	696286	SMC3_B10_24hpi_peak_785	1.99339	2.46209
Pf3D7_05_v3	698034	698270	SMC3_B10_24hpi_peak_786	3.45556	8.63338
Pf3D7_05_v3	698531	698706	SMC3_B10_24hpi_peak_787	1.99619	2.16753
Pf3D7_05_v3	700113	700591	SMC3_B10_24hpi_peak_788	7.76408	44.6795
Pf3D7_05_v3	701060	701381	SMC3_B10_24hpi_peak_789	2.37812	4.36144
Pf3D7_05_v3	702617	702777	SMC3_B10_24hpi_peak_790	2.67467	4.36166
Pf3D7_05_v3	704008	704442	SMC3_B10_24hpi_peak_791	2.60356	5.10689
Pf3D7_05_v3	706640	706808	SMC3_B10_24hpi_peak_792	1.82202	1.58605
Pf3D7_05_v3	706981	707206	SMC3_B10_24hpi_peak_793	2.05912	2.36081
Pf3D7_05_v3	713184	713493	SMC3_B10_24hpi_peak_794	1.97662	2.03733
Pf3D7_05_v3	721497	722618	SMC3_B10_24hpi_peak_795	3.94132	12.4488
Pf3D7_05_v3	731456	731643	SMC3_B10_24hpi_peak_796	2.1542	2.64901
Pf3D7_05_v3	732436	732619	SMC3_B10_24hpi_peak_797	2.19169	3.24083
Pf3D7_05_v3	736462	737077	SMC3_B10_24hpi_peak_798	3.69937	12.9197
Pf3D7_05_v3	745812	746445	SMC3_B10_24hpi_peak_799	6.1286	31.5349
Pf3D7_05_v3	747820	748627	SMC3_B10_24hpi_peak_800	2.79532	6.14181
Pf3D7_05_v3	749403	749641	SMC3_B10_24hpi_peak_801	3.133	5.73726
Pf3D7_05_v3	755478	755913	SMC3_B10_24hpi_peak_802	1.90879	2.10185
Pf3D7_05_v3	757329	757501	SMC3_B10_24hpi_peak_803	3.53923	6.45444
Pf3D7_05_v3	758438	758850	SMC3_B10_24hpi_peak_804	3.6408	9.05938
Pf3D7_05_v3	763945	764359	SMC3_B10_24hpi_peak_805	2.05076	2.49382
Pf3D7_05_v3	772751	773041	SMC3_B10_24hpi_peak_806	3.45355	9.95357
Pf3D7_05_v3	774604	774848	SMC3_B10_24hpi_peak_807	2.75418	5.82724
Pf3D7_05_v3	775125	775347	SMC3_B10_24hpi_peak_808	2.50093	4.46074
Pf3D7_05_v3	777480	777712	SMC3_B10_24hpi_peak_809	2.18999	2.66366
Pf3D7_05_v3	784742	784934	SMC3_B10_24hpi_peak_810	3.58057	7.93045
Pf3D7_05_v3	790364	790738	SMC3_B10_24hpi_peak_811	5.90689	19.1287
Pf3D7_05_v3	795883	796125	SMC3_B10_24hpi_peak_812	2.1542	2.64901
Pf3D7_05_v3	796533	797448	SMC3_B10_24hpi_peak_813	3.7687	13.7475
Pf3D7_05_v3	801499	801779	SMC3_B10_24hpi_peak_814	2.51732	3.11563
Pf3D7_05_v3	829598	829827	SMC3_B10_24hpi_peak_815	2.41682	2.74818
Pf3D7_05_v3	884367	884743	SMC3_B10_24hpi_peak_816	2.27261	3.94519
Pf3D7_05_v3	897550	898061	SMC3_B10_24hpi_peak_817	3.48615	10.7663
Pf3D7_05_v3	931430	931651	SMC3_B10_24hpi_peak_818	2.19679	2.78006
Pf3D7_05_v3	940904	941188	SMC3_B10_24hpi_peak_819	2.74895	6.26862
Pf3D7_05_v3	948818	949018	SMC3_B10_24hpi_peak_820	2.32605	3.28176
Pf3D7_05_v3	950066	950735	SMC3_B10_24hpi_peak_821	2.48232	4.77274
Pf3D7_05_v3	960764	961037	SMC3_B10_24hpi_peak_822	2.46605	4.58364
Pf3D7_05_v3	961932	962105	SMC3_B10_24hpi_peak_823	2.96598	5.24381
Pf3D7_05_v3	963369	964374	SMC3_B10_24hpi_peak_824	4.06759	15.7195
Pf3D7_05_v3	991160	991349	SMC3_B10_24hpi_peak_825	2.07617	2.74633
Pf3D7_05_v3	1007642	1007826	SMC3_B10_24hpi_peak_826	2.24138	3.01372
Pf3D7_05_v3	1008643	1009061	SMC3_B10_24hpi_peak_827	2.7849	3.78342
Pf3D7_05_v3	1011092	1011338	SMC3_B10_24hpi_peak_828	1.78623	1.59193
Pf3D7_05_v3	1023073	1023240	SMC3_B10_24hpi_peak_829	1.98287	1.68935
Pf3D7_05_v3	1030036	1030333	SMC3_B10_24hpi_peak_830	2.97975	5.11191
Pf3D7_05_v3	1041781	1042282	SMC3_B10_24hpi_peak_831	2.29192	3.49018
Pf3D7_05_v3	1042964	1043196	SMC3_B10_24hpi_peak_832	1.87425	1.79889
Pf3D7_05_v3	1043479	1043706	SMC3_B10_24hpi_peak_833	2.21123	3.11365
Pf3D7_05_v3	1052671	1053000	SMC3_B10_24hpi_peak_834	1.88711	1.45409
Pf3D7_05_v3	1058730	1058996	SMC3_B10_24hpi_peak_835	3.84605	9.5066
Pf3D7_05_v3	1071862	1072075	SMC3_B10_24hpi_peak_836	2.46845	4.46762
Pf3D7_05_v3	1092282	1092637	SMC3_B10_24hpi_peak_837	2.76119	6.62977
Pf3D7_05_v3	1102115	1102278	SMC3_B10_24hpi_peak_838	2.11683	2.88778
Pf3D7_05_v3	1103133	1103312	SMC3_B10_24hpi_peak_839	2.26454	3.3946
Pf3D7_05_v3	1104467	1104758	SMC3_B10_24hpi_peak_840	2.45599	4.54547
Pf3D7_05_v3	1105969	1106277	SMC3_B10_24hpi_peak_841	3.39836	8.8574
Pf3D7_05_v3	1108878	1109093	SMC3_B10_24hpi_peak_842	2.08323	2.93777
Pf3D7_05_v3	1125511	1125697	SMC3_B10_24hpi_peak_843	2.66685	4.76894
Pf3D7_05_v3	1126342	1126828	SMC3_B10_24hpi_peak_844	2.78696	6.58219
Pf3D7_05_v3	1127130	1127529	SMC3_B10_24hpi_peak_845	2.59806	5.22443
Pf3D7_05_v3	1144768	1145315	SMC3_B10_24hpi_peak_846	7.91994	38.6863
Pf3D7_05_v3	1154503	1154844	SMC3_B10_24hpi_peak_847	2.95825	7.29858
Pf3D7_05_v3	1155331	1155627	SMC3_B10_24hpi_peak_848	2.41748	3.80277
Pf3D7_05_v3	1184610	1184776	SMC3_B10_24hpi_peak_849	3.04674	5.84348
Pf3D7_05_v3	1204860	1205112	SMC3_B10_24hpi_peak_850	2.17388	2.52188
Pf3D7_05_v3	1226926	1227119	SMC3_B10_24hpi_peak_851	2.91461	4.42634
Pf3D7_05_v3	1227497	1227687	SMC3_B10_24hpi_peak_852	3.4031	5.88326
Pf3D7_05_v3	1229145	1229357	SMC3_B10_24hpi_peak_853	2.02808	2.10736
Pf3D7_05_v3	1236186	1236389	SMC3_B10_24hpi_peak_854	2.76041	5.08195
Pf3D7_05_v3	1242803	1243160	SMC3_B10_24hpi_peak_855	3.50464	9.2611
Pf3D7_05_v3	1252120	1252316	SMC3_B10_24hpi_peak_856	2.2468	2.73134
Pf3D7_05_v3	1258227	1258659	SMC3_B10_24hpi_peak_857	2.38924	4.05694
Pf3D7_05_v3	1259049	1259598	SMC3_B10_24hpi_peak_858	3.03954	7.45141
Pf3D7_05_v3	1263052	1263305	SMC3_B10_24hpi_peak_859	2.62493	5.61085
Pf3D7_05_v3	1264515	1264848	SMC3_B10_24hpi_peak_860	2.41005	4.01406
Pf3D7_05_v3	1276591	1276796	SMC3_B10_24hpi_peak_861	2.46129	3.70513
Pf3D7_05_v3	1303712	1304188	SMC3_B10_24hpi_peak_862	3.38584	6.6783
Pf3D7_05_v3	1309634	1309872	SMC3_B10_24hpi_peak_863	2.398	3.15922
Pf3D7_05_v3	1313602	1313979	SMC3_B10_24hpi_peak_864	2.19779	2.97208
Pf3D7_05_v3	1318701	1318883	SMC3_B10_24hpi_peak_865	2.5541	3.99122
Pf3D7_05_v3	1326837	1327369	SMC3_B10_24hpi_peak_866	4.12345	14.8615
Pf3D7_05_v3	1329943	1330612	SMC3_B10_24hpi_peak_867	2.41005	4.01406
Pf3D7_05_v3	1333504	1333941	SMC3_B10_24hpi_peak_868	2.44188	3.88312
Pf3D7_05_v3	1334199	1334416	SMC3_B10_24hpi_peak_869	2.37226	3.88008
Pf3D7_05_v3	1335467	1336571	SMC3_B10_24hpi_peak_870	2.71958	5.54376
Pf3D7_05_v3	1336857	1337136	SMC3_B10_24hpi_peak_871	2.31792	3.6896
Pf3D7_05_v3	1337364	1338458	SMC3_B10_24hpi_peak_872	3.45373	10.8462
Pf3D7_05_v3	1339239	1339753	SMC3_B10_24hpi_peak_873	3.76675	11.7312
Pf3D7_05_v3	1341463	1341811	SMC3_B10_24hpi_peak_874	2.22316	3.35025
Pf3D7_05_v3	1343109	1343433	SMC3_B10_24hpi_peak_875	4.35597	10.2487
Pf3D7_06_v3	499	769	SMC3_B10_24hpi_peak_876	2.85861	3.80277
Pf3D7_06_v3	3460	4268	SMC3_B10_24hpi_peak_877	3.4009	9.73306
Pf3D7_06_v3	5038	5346	SMC3_B10_24hpi_peak_878	2.11147	2.69278
Pf3D7_06_v3	5531	6033	SMC3_B10_24hpi_peak_879	3.5674	10.6569
Pf3D7_06_v3	6246	7189	SMC3_B10_24hpi_peak_880	3.34518	9.07456
Pf3D7_06_v3	7578	8041	SMC3_B10_24hpi_peak_881	2.78423	6.09857
Pf3D7_06_v3	9937	10255	SMC3_B10_24hpi_peak_882	2.02024	2.55163
Pf3D7_06_v3	10504	10909	SMC3_B10_24hpi_peak_883	2.44114	4.00214
Pf3D7_06_v3	15134	15807	SMC3_B10_24hpi_peak_884	3.13796	8.80651
Pf3D7_06_v3	22354	22587	SMC3_B10_24hpi_peak_885	2.32605	3.28176
Pf3D7_06_v3	27111	27379	SMC3_B10_24hpi_peak_886	1.95239	1.61434
Pf3D7_06_v3	32130	32642	SMC3_B10_24hpi_peak_887	2.33938	3.21302
Pf3D7_06_v3	35914	36158	SMC3_B10_24hpi_peak_888	3.92557	8.98779
Pf3D7_06_v3	38740	39055	SMC3_B10_24hpi_peak_889	2.5318	4.31024
Pf3D7_06_v3	51551	51784	SMC3_B10_24hpi_peak_890	3.2222	5.60759
Pf3D7_06_v3	57181	57489	SMC3_B10_24hpi_peak_891	2.99473	4.29092
Pf3D7_06_v3	57826	58011	SMC3_B10_24hpi_peak_892	2.17799	1.70658
Pf3D7_06_v3	58593	58768	SMC3_B10_24hpi_peak_893	2.72248	3.33604
Pf3D7_06_v3	86542	86820	SMC3_B10_24hpi_peak_894	2.79248	5.81627
Pf3D7_06_v3	96200	96387	SMC3_B10_24hpi_peak_895	2.61573	4.31789
Pf3D7_06_v3	106134	106637	SMC3_B10_24hpi_peak_896	2.48147	4.64244
Pf3D7_06_v3	130355	130544	SMC3_B10_24hpi_peak_897	3.13112	6.29586
Pf3D7_06_v3	140141	140491	SMC3_B10_24hpi_peak_898	2.29055	4.01645
Pf3D7_06_v3	157815	158046	SMC3_B10_24hpi_peak_899	2.73494	4.99622
Pf3D7_06_v3	176336	176571	SMC3_B10_24hpi_peak_900	2.34862	4.02112
Pf3D7_06_v3	198934	199376	SMC3_B10_24hpi_peak_901	2.70427	5.1901
Pf3D7_06_v3	202715	203155	SMC3_B10_24hpi_peak_902	2.16715	3.15264
Pf3D7_06_v3	203984	204252	SMC3_B10_24hpi_peak_903	2.24656	2.7306
Pf3D7_06_v3	219032	219504	SMC3_B10_24hpi_peak_904	8.21682	38.2336
Pf3D7_06_v3	223503	223973	SMC3_B10_24hpi_peak_905	4.8544	16.9542
Pf3D7_06_v3	228967	229253	SMC3_B10_24hpi_peak_906	4.492	21.7542
Pf3D7_06_v3	229568	230142	SMC3_B10_24hpi_peak_907	3.53304	11.4337
Pf3D7_06_v3	236501	237224	SMC3_B10_24hpi_peak_908	9.18342	69.6117
Pf3D7_06_v3	244317	244488	SMC3_B10_24hpi_peak_909	2.42687	3.24147
Pf3D7_06_v3	249046	249231	SMC3_B10_24hpi_peak_910	2.85861	3.80277
Pf3D7_06_v3	261064	261224	SMC3_B10_24hpi_peak_911	3.04839	5.4879
Pf3D7_06_v3	273342	273603	SMC3_B10_24hpi_peak_912	2.53012	4.9589
Pf3D7_06_v3	286029	286223	SMC3_B10_24hpi_peak_913	2.27422	3.01372
Pf3D7_06_v3	323021	323314	SMC3_B10_24hpi_peak_914	2.64	5.67197
Pf3D7_06_v3	323627	323978	SMC3_B10_24hpi_peak_915	3.30583	8.29223
Pf3D7_06_v3	324154	324456	SMC3_B10_24hpi_peak_916	3.35334	9.53426
Pf3D7_06_v3	340318	340497	SMC3_B10_24hpi_peak_917	2.69492	5.30417
Pf3D7_06_v3	352094	352310	SMC3_B10_24hpi_peak_918	2.75122	4.59631
Pf3D7_06_v3	358454	358680	SMC3_B10_24hpi_peak_919	1.99688	2.24609
Pf3D7_06_v3	359451	359731	SMC3_B10_24hpi_peak_920	1.78847	1.54324
Pf3D7_06_v3	373036	373204	SMC3_B10_24hpi_peak_921	2.16266	2.76788
Pf3D7_06_v3	374604	375034	SMC3_B10_24hpi_peak_922	2.86193	6.56673
Pf3D7_06_v3	380204	380365	SMC3_B10_24hpi_peak_923	2.75612	5.68026
Pf3D7_06_v3	387013	387227	SMC3_B10_24hpi_peak_924	1.9053	2.02731
Pf3D7_06_v3	396567	396775	SMC3_B10_24hpi_peak_925	3.90178	11.2448
Pf3D7_06_v3	397101	397335	SMC3_B10_24hpi_peak_926	2.16133	2.67076
Pf3D7_06_v3	398482	398689	SMC3_B10_24hpi_peak_927	1.8205	1.5237
Pf3D7_06_v3	399931	400192	SMC3_B10_24hpi_peak_928	2.62472	3.6591
Pf3D7_06_v3	400427	400678	SMC3_B10_24hpi_peak_929	2.76271	5.24302
Pf3D7_06_v3	400927	401396	SMC3_B10_24hpi_peak_930	3.15023	8.66609
Pf3D7_06_v3	410961	411231	SMC3_B10_24hpi_peak_931	2.88773	6.16832
Pf3D7_06_v3	416468	417037	SMC3_B10_24hpi_peak_932	2.04314	2.55043
Pf3D7_06_v3	418501	419034	SMC3_B10_24hpi_peak_933	3.84945	15.1728
Pf3D7_06_v3	421679	421954	SMC3_B10_24hpi_peak_934	3.72568	11.0667
Pf3D7_06_v3	430602	430958	SMC3_B10_24hpi_peak_935	3.63834	11.1918
Pf3D7_06_v3	433803	434193	SMC3_B10_24hpi_peak_936	3.24492	8.46486
Pf3D7_06_v3	444809	445141	SMC3_B10_24hpi_peak_937	3.05254	4.78571
Pf3D7_06_v3	453770	454229	SMC3_B10_24hpi_peak_938	2.75699	6.30189
Pf3D7_06_v3	454605	455697	SMC3_B10_24hpi_peak_939	5.66347	23.0306
Pf3D7_06_v3	463831	464204	SMC3_B10_24hpi_peak_940	2.98265	7.0445
Pf3D7_06_v3	466262	466423	SMC3_B10_24hpi_peak_941	3.26698	5.33221
Pf3D7_06_v3	468109	468285	SMC3_B10_24hpi_peak_942	2.18357	2.83402
Pf3D7_06_v3	470244	471292	SMC3_B10_24hpi_peak_943	20.4392	203.65
Pf3D7_06_v3	471714	472084	SMC3_B10_24hpi_peak_944	8.37882	44.1743
Pf3D7_06_v3	472250	474063	SMC3_B10_24hpi_peak_945	3.66963	12.7786
Pf3D7_06_v3	476138	476875	SMC3_B10_24hpi_peak_946	15.1943	103.504
Pf3D7_06_v3	477172	477924	SMC3_B10_24hpi_peak_947	14.5042	131.687
Pf3D7_06_v3	478090	478293	SMC3_B10_24hpi_peak_948	5.03659	13.8323
Pf3D7_06_v3	481526	482206	SMC3_B10_24hpi_peak_949	12.3143	77.6673
Pf3D7_06_v3	482528	484000	SMC3_B10_24hpi_peak_950	32.4124	548.023
Pf3D7_06_v3	485155	487053	SMC3_B10_24hpi_peak_951	9.09087	82.7681
Pf3D7_06_v3	487928	488138	SMC3_B10_24hpi_peak_952	3.66919	7.49819
Pf3D7_06_v3	515703	515956	SMC3_B10_24hpi_peak_953	2.43123	4.57163
Pf3D7_06_v3	532117	532399	SMC3_B10_24hpi_peak_954	2.21046	3.30816
Pf3D7_06_v3	539484	539656	SMC3_B10_24hpi_peak_955	3.90183	8.66079
Pf3D7_06_v3	547376	547729	SMC3_B10_24hpi_peak_956	2.41731	3.44756
Pf3D7_06_v3	559424	559622	SMC3_B10_24hpi_peak_957	1.9023	1.68921
Pf3D7_06_v3	566497	567010	SMC3_B10_24hpi_peak_958	3.22877	8.20112
Pf3D7_06_v3	579385	579909	SMC3_B10_24hpi_peak_959	6.13865	35.3723
Pf3D7_06_v3	580471	580751	SMC3_B10_24hpi_peak_960	2.42973	5.17347
Pf3D7_06_v3	580957	581339	SMC3_B10_24hpi_peak_961	2.91689	7.98585
Pf3D7_06_v3	581503	581695	SMC3_B10_24hpi_peak_962	1.7691	1.48565
Pf3D7_06_v3	582478	583826	SMC3_B10_24hpi_peak_963	4.25178	20.1123
Pf3D7_06_v3	584473	584743	SMC3_B10_24hpi_peak_964	3.00118	9.82436
Pf3D7_06_v3	585563	585893	SMC3_B10_24hpi_peak_965	4.06762	15.1655
Pf3D7_06_v3	590490	590704	SMC3_B10_24hpi_peak_966	2.93783	6.35276
Pf3D7_06_v3	606189	606436	SMC3_B10_24hpi_peak_967	2.4752	3.99419
Pf3D7_06_v3	613331	613518	SMC3_B10_24hpi_peak_968	2.30243	3.41866
Pf3D7_06_v3	613926	614096	SMC3_B10_24hpi_peak_969	1.877	1.68311
Pf3D7_06_v3	615306	615609	SMC3_B10_24hpi_peak_970	2.80745	6.02984
Pf3D7_06_v3	623085	624272	SMC3_B10_24hpi_peak_971	4.88021	22.8176
Pf3D7_06_v3	644277	645034	SMC3_B10_24hpi_peak_972	3.18664	9.41739
Pf3D7_06_v3	645250	646157	SMC3_B10_24hpi_peak_973	4.54161	22.0263
Pf3D7_06_v3	657987	658147	SMC3_B10_24hpi_peak_974	2.11768	1.67666
Pf3D7_06_v3	684747	685192	SMC3_B10_24hpi_peak_975	3.85629	13.9089
Pf3D7_06_v3	685476	685725	SMC3_B10_24hpi_peak_976	3.06876	7.93945
Pf3D7_06_v3	685964	686884	SMC3_B10_24hpi_peak_977	4.10487	14.7789
Pf3D7_06_v3	687042	687573	SMC3_B10_24hpi_peak_978	4.22718	14.742
Pf3D7_06_v3	688522	688744	SMC3_B10_24hpi_peak_979	2.82673	6.42765
Pf3D7_06_v3	696444	696982	SMC3_B10_24hpi_peak_980	2.40353	4.2277
Pf3D7_06_v3	702993	703229	SMC3_B10_24hpi_peak_981	2.97166	6.82723
Pf3D7_06_v3	704058	704488	SMC3_B10_24hpi_peak_982	2.83966	6.31604
Pf3D7_06_v3	712313	712511	SMC3_B10_24hpi_peak_983	2.35391	3.14517
Pf3D7_06_v3	720863	721031	SMC3_B10_24hpi_peak_984	3.4031	5.88326
Pf3D7_06_v3	722910	723408	SMC3_B10_24hpi_peak_985	2.87459	6.78504
Pf3D7_06_v3	723699	724126	SMC3_B10_24hpi_peak_986	2.51988	4.39949
Pf3D7_06_v3	725294	725764	SMC3_B10_24hpi_peak_987	3.23519	7.8232
Pf3D7_06_v3	726049	728435	SMC3_B10_24hpi_peak_988	7.42559	46.0658
Pf3D7_06_v3	728776	729271	SMC3_B10_24hpi_peak_989	3.57667	11.3979
Pf3D7_06_v3	729556	730274	SMC3_B10_24hpi_peak_990	2.85996	6.89099
Pf3D7_06_v3	730703	730874	SMC3_B10_24hpi_peak_991	2.17733	2.90503
Pf3D7_06_v3	731082	731510	SMC3_B10_24hpi_peak_992	4.19271	13.1687
Pf3D7_06_v3	735739	736037	SMC3_B10_24hpi_peak_993	2.17935	3.19663
Pf3D7_06_v3	738331	738594	SMC3_B10_24hpi_peak_994	2.38366	4.26951
Pf3D7_06_v3	741465	741901	SMC3_B10_24hpi_peak_995	2.03225	2.43765
Pf3D7_06_v3	770204	770373	SMC3_B10_24hpi_peak_996	4.08372	8.91727
Pf3D7_06_v3	774587	775407	SMC3_B10_24hpi_peak_997	2.80619	6.50296
Pf3D7_06_v3	802568	802726	SMC3_B10_24hpi_peak_998	1.82458	1.47703
Pf3D7_06_v3	815989	816153	SMC3_B10_24hpi_peak_999	2.07878	2.4209
Pf3D7_06_v3	816379	816699	SMC3_B10_24hpi_peak_1000	2.50477	4.73188
Pf3D7_06_v3	817369	817541	SMC3_B10_24hpi_peak_1001	2.09104	2.88418
Pf3D7_06_v3	842314	842557	SMC3_B10_24hpi_peak_1002	2.75886	6.15363
Pf3D7_06_v3	842819	843303	SMC3_B10_24hpi_peak_1003	2.14752	2.99062
Pf3D7_06_v3	857764	857940	SMC3_B10_24hpi_peak_1004	2.22879	2.77886
Pf3D7_06_v3	865937	866677	SMC3_B10_24hpi_peak_1005	3.63381	12.1295
Pf3D7_06_v3	869013	869352	SMC3_B10_24hpi_peak_1006	3.36182	10.4265
Pf3D7_06_v3	869679	869939	SMC3_B10_24hpi_peak_1007	3.42675	8.52814
Pf3D7_06_v3	871349	871855	SMC3_B10_24hpi_peak_1008	3.26905	8.15412
Pf3D7_06_v3	879068	879282	SMC3_B10_24hpi_peak_1009	2.67822	5.68093
Pf3D7_06_v3	880185	880760	SMC3_B10_24hpi_peak_1010	3.19579	9.45955
Pf3D7_06_v3	893384	893615	SMC3_B10_24hpi_peak_1011	4.09072	12.774
Pf3D7_06_v3	909067	909224	SMC3_B10_24hpi_peak_1012	2.27544	3.53799
Pf3D7_06_v3	925414	925590	SMC3_B10_24hpi_peak_1013	2.21165	3.01732
Pf3D7_06_v3	937510	937715	SMC3_B10_24hpi_peak_1014	2.35838	3.94435
Pf3D7_06_v3	938250	938624	SMC3_B10_24hpi_peak_1015	1.96614	2.07657
Pf3D7_06_v3	950235	950442	SMC3_B10_24hpi_peak_1016	2.30208	2.78344
Pf3D7_06_v3	957150	957570	SMC3_B10_24hpi_peak_1017	3.27095	9.80186
Pf3D7_06_v3	959752	960053	SMC3_B10_24hpi_peak_1018	2.46374	4.20433
Pf3D7_06_v3	966295	966520	SMC3_B10_24hpi_peak_1019	2.26869	3.82435
Pf3D7_06_v3	977728	977986	SMC3_B10_24hpi_peak_1020	2.98888	5.83583
Pf3D7_06_v3	983928	984185	SMC3_B10_24hpi_peak_1021	3.13837	7.4613
Pf3D7_06_v3	994260	994473	SMC3_B10_24hpi_peak_1022	3.33767	5.71496
Pf3D7_06_v3	999640	999877	SMC3_B10_24hpi_peak_1023	2.51551	4.90105
Pf3D7_06_v3	1001428	1001588	SMC3_B10_24hpi_peak_1024	1.81675	1.5708
Pf3D7_06_v3	1010301	1010604	SMC3_B10_24hpi_peak_1025	4.11208	12.0244
Pf3D7_06_v3	1012398	1012674	SMC3_B10_24hpi_peak_1026	2.74898	4.74055
Pf3D7_06_v3	1020694	1020902	SMC3_B10_24hpi_peak_1027	1.98286	2.05574
Pf3D7_06_v3	1027057	1027214	SMC3_B10_24hpi_peak_1028	2.76285	4.17826
Pf3D7_06_v3	1027474	1027745	SMC3_B10_24hpi_peak_1029	2.09288	2.63235
Pf3D7_06_v3	1042681	1042883	SMC3_B10_24hpi_peak_1030	2.93002	5.81294
Pf3D7_06_v3	1062124	1062286	SMC3_B10_24hpi_peak_1031	2.16958	2.78998
Pf3D7_06_v3	1065188	1065446	SMC3_B10_24hpi_peak_1032	2.12615	2.56314
Pf3D7_06_v3	1066186	1066372	SMC3_B10_24hpi_peak_1033	2.2121	2.92077
Pf3D7_06_v3	1075587	1075771	SMC3_B10_24hpi_peak_1034	2.33024	3.73334
Pf3D7_06_v3	1080720	1081172	SMC3_B10_24hpi_peak_1035	2.66869	5.20788
Pf3D7_06_v3	1084692	1084891	SMC3_B10_24hpi_peak_1036	2.44651	3.29788
Pf3D7_06_v3	1092764	1092929	SMC3_B10_24hpi_peak_1037	1.85897	1.69452
Pf3D7_06_v3	1101825	1102006	SMC3_B10_24hpi_peak_1038	2.8611	5.09128
Pf3D7_06_v3	1114741	1115489	SMC3_B10_24hpi_peak_1039	2.37447	4.00245
Pf3D7_06_v3	1121712	1122117	SMC3_B10_24hpi_peak_1040	3.21734	7.7567
Pf3D7_06_v3	1122733	1123688	SMC3_B10_24hpi_peak_1041	5.34938	21.0176
Pf3D7_06_v3	1123930	1124917	SMC3_B10_24hpi_peak_1042	2.47422	4.61473
Pf3D7_06_v3	1136435	1136608	SMC3_B10_24hpi_peak_1043	2.52513	5.46407
Pf3D7_06_v3	1136790	1136996	SMC3_B10_24hpi_peak_1044	2.12968	3.19916
Pf3D7_06_v3	1137511	1137801	SMC3_B10_24hpi_peak_1045	2.62152	5.31534
Pf3D7_06_v3	1138784	1139349	SMC3_B10_24hpi_peak_1046	2.75606	7.07407
Pf3D7_06_v3	1140634	1140986	SMC3_B10_24hpi_peak_1047	3.25183	9.71451
Pf3D7_06_v3	1143553	1143791	SMC3_B10_24hpi_peak_1048	2.0148	2.45843
Pf3D7_06_v3	1143998	1144203	SMC3_B10_24hpi_peak_1049	2.1232	2.90588
Pf3D7_06_v3	1145678	1145959	SMC3_B10_24hpi_peak_1050	2.20979	3.49981
Pf3D7_06_v3	1146225	1146431	SMC3_B10_24hpi_peak_1051	3.32843	10.0628
Pf3D7_06_v3	1147082	1147262	SMC3_B10_24hpi_peak_1052	2.71746	5.98651
Pf3D7_06_v3	1147605	1147926	SMC3_B10_24hpi_peak_1053	2.49326	4.68808
Pf3D7_06_v3	1165247	1165593	SMC3_B10_24hpi_peak_1054	2.45121	3.79517
Pf3D7_06_v3	1168389	1168598	SMC3_B10_24hpi_peak_1055	1.77513	1.61158
Pf3D7_06_v3	1168799	1169051	SMC3_B10_24hpi_peak_1056	3.24596	8.06621
Pf3D7_06_v3	1177142	1177307	SMC3_B10_24hpi_peak_1057	2.67242	3.6454
Pf3D7_06_v3	1199984	1200219	SMC3_B10_24hpi_peak_1058	2.26899	2.89426
Pf3D7_06_v3	1205327	1205488	SMC3_B10_24hpi_peak_1059	2.76244	4.63064
Pf3D7_06_v3	1205933	1206586	SMC3_B10_24hpi_peak_1060	2.64422	5.26066
Pf3D7_06_v3	1243636	1243843	SMC3_B10_24hpi_peak_1061	3.75577	10.1956
Pf3D7_06_v3	1244010	1244195	SMC3_B10_24hpi_peak_1062	2.76937	6.04019
Pf3D7_06_v3	1244437	1244843	SMC3_B10_24hpi_peak_1063	2.13134	3.02437
Pf3D7_06_v3	1253391	1253730	SMC3_B10_24hpi_peak_1064	3.87154	9.07929
Pf3D7_06_v3	1255993	1256176	SMC3_B10_24hpi_peak_1065	2.48675	3.40854
Pf3D7_06_v3	1282745	1283007	SMC3_B10_24hpi_peak_1066	2.04869	2.16671
Pf3D7_06_v3	1307885	1308181	SMC3_B10_24hpi_peak_1067	2.85861	3.80277
Pf3D7_06_v3	1330276	1330660	SMC3_B10_24hpi_peak_1068	3.05629	6.41914
Pf3D7_06_v3	1333218	1333935	SMC3_B10_24hpi_peak_1069	3.42956	9.41429
Pf3D7_06_v3	1337085	1337254	SMC3_B10_24hpi_peak_1070	3.19141	8.25159
Pf3D7_06_v3	1341522	1342072	SMC3_B10_24hpi_peak_1071	3.1147	8.32052
Pf3D7_06_v3	1351510	1351993	SMC3_B10_24hpi_peak_1072	4.34873	13.4676
Pf3D7_06_v3	1361409	1361931	SMC3_B10_24hpi_peak_1073	2.36839	3.75508
Pf3D7_06_v3	1362298	1362954	SMC3_B10_24hpi_peak_1074	2.87932	6.4688
Pf3D7_06_v3	1363771	1364132	SMC3_B10_24hpi_peak_1075	2.38956	4.17521
Pf3D7_06_v3	1364773	1365649	SMC3_B10_24hpi_peak_1076	3.54778	10.3425
Pf3D7_06_v3	1366348	1366507	SMC3_B10_24hpi_peak_1077	2.97188	5.6066
Pf3D7_06_v3	1368572	1368827	SMC3_B10_24hpi_peak_1078	3.64192	8.35583
Pf3D7_06_v3	1372494	1372681	SMC3_B10_24hpi_peak_1079	2.5037	3.96143
Pf3D7_06_v3	1377430	1377857	SMC3_B10_24hpi_peak_1080	1.93713	1.85073
Pf3D7_06_v3	1378328	1378485	SMC3_B10_24hpi_peak_1081	2.19145	3.14317
Pf3D7_06_v3	1379659	1380403	SMC3_B10_24hpi_peak_1082	3.44762	7.94707
Pf3D7_06_v3	1381274	1381450	SMC3_B10_24hpi_peak_1083	2.75093	5.05004
Pf3D7_06_v3	1381727	1382008	SMC3_B10_24hpi_peak_1084	2.71506	4.78251
Pf3D7_06_v3	1382482	1382695	SMC3_B10_24hpi_peak_1085	4.78289	13.3913
Pf3D7_07_v3	8430	8651	SMC3_B10_24hpi_peak_1086	2.72167	5.40022
Pf3D7_07_v3	20929	21249	SMC3_B10_24hpi_peak_1087	3.85128	10.542
Pf3D7_07_v3	21422	24317	SMC3_B10_24hpi_peak_1088	3.92479	12.1193
Pf3D7_07_v3	24546	25234	SMC3_B10_24hpi_peak_1089	2.19145	3.14317
Pf3D7_07_v3	25392	25746	SMC3_B10_24hpi_peak_1090	2.80825	4.77008
Pf3D7_07_v3	30591	31084	SMC3_B10_24hpi_peak_1091	3.75409	10.6842
Pf3D7_07_v3	55665	56040	SMC3_B10_24hpi_peak_1092	3.42327	7.6498
Pf3D7_07_v3	76001	76439	SMC3_B10_24hpi_peak_1093	2.28364	3.25306
Pf3D7_07_v3	80421	80587	SMC3_B10_24hpi_peak_1094	2.22826	3.17153
Pf3D7_07_v3	90030	90370	SMC3_B10_24hpi_peak_1095	3.62984	14.5114
Pf3D7_07_v3	90570	90838	SMC3_B10_24hpi_peak_1096	2.59806	5.22443
Pf3D7_07_v3	109945	110318	SMC3_B10_24hpi_peak_1097	2.78444	4.23784
Pf3D7_07_v3	140949	141214	SMC3_B10_24hpi_peak_1098	2.13323	2.85449
Pf3D7_07_v3	149806	150063	SMC3_B10_24hpi_peak_1099	3.22895	7.79994
Pf3D7_07_v3	151576	152517	SMC3_B10_24hpi_peak_1100	14.4885	139.149
Pf3D7_07_v3	152760	152916	SMC3_B10_24hpi_peak_1101	2.31125	2.80883
Pf3D7_07_v3	181106	181367	SMC3_B10_24hpi_peak_1102	2.10844	2.77078
Pf3D7_07_v3	183992	184156	SMC3_B10_24hpi_peak_1103	2.84413	6.1698
Pf3D7_07_v3	202255	202458	SMC3_B10_24hpi_peak_1104	2.18507	3.1209
Pf3D7_07_v3	209687	209949	SMC3_B10_24hpi_peak_1105	3.37671	11.1453
Pf3D7_07_v3	211571	211786	SMC3_B10_24hpi_peak_1106	1.99463	2.01547
Pf3D7_07_v3	240456	240918	SMC3_B10_24hpi_peak_1107	2.94044	7.05093
Pf3D7_07_v3	252593	252821	SMC3_B10_24hpi_peak_1108	2.39039	4.29228
Pf3D7_07_v3	263937	264515	SMC3_B10_24hpi_peak_1109	2.33116	4.0664
Pf3D7_07_v3	264956	265503	SMC3_B10_24hpi_peak_1110	5.06359	22.6695
Pf3D7_07_v3	266470	266787	SMC3_B10_24hpi_peak_1111	2.9051	6.90947
Pf3D7_07_v3	273314	273745	SMC3_B10_24hpi_peak_1112	2.35712	4.16746
Pf3D7_07_v3	277104	277384	SMC3_B10_24hpi_peak_1113	3.38764	9.89413
Pf3D7_07_v3	295978	296203	SMC3_B10_24hpi_peak_1114	2.55237	5.04626
Pf3D7_07_v3	296478	296634	SMC3_B10_24hpi_peak_1115	1.99186	2.3058
Pf3D7_07_v3	324873	325079	SMC3_B10_24hpi_peak_1116	2.5941	4.79718
Pf3D7_07_v3	344020	344288	SMC3_B10_24hpi_peak_1117	2.10233	2.75016
Pf3D7_07_v3	367213	367631	SMC3_B10_24hpi_peak_1118	2.26214	3.49023
Pf3D7_07_v3	371247	371436	SMC3_B10_24hpi_peak_1119	4.21985	9.57502
Pf3D7_07_v3	385610	386094	SMC3_B10_24hpi_peak_1120	5.06025	26.1737
Pf3D7_07_v3	389906	390152	SMC3_B10_24hpi_peak_1121	2.25849	2.96568
Pf3D7_07_v3	391499	391868	SMC3_B10_24hpi_peak_1122	3.31261	8.11134
Pf3D7_07_v3	395790	396178	SMC3_B10_24hpi_peak_1123	2.04891	2.57003
Pf3D7_07_v3	410268	410655	SMC3_B10_24hpi_peak_1124	3.26107	9.14182
Pf3D7_07_v3	411330	411747	SMC3_B10_24hpi_peak_1125	3.55966	11.555
Pf3D7_07_v3	412400	413120	SMC3_B10_24hpi_peak_1126	10.1991	85.8849
Pf3D7_07_v3	413444	413690	SMC3_B10_24hpi_peak_1127	3.17756	6.83136
Pf3D7_07_v3	418986	419151	SMC3_B10_24hpi_peak_1128	2.73654	4.8501
Pf3D7_07_v3	420766	421024	SMC3_B10_24hpi_peak_1129	2.82039	5.91832
Pf3D7_07_v3	433476	433662	SMC3_B10_24hpi_peak_1130	2.25241	3.25306
Pf3D7_07_v3	435147	435360	SMC3_B10_24hpi_peak_1131	1.8488	1.66428
Pf3D7_07_v3	439315	439654	SMC3_B10_24hpi_peak_1132	3.71145	10.0327
Pf3D7_07_v3	441150	441342	SMC3_B10_24hpi_peak_1133	2.40497	4.11425
Pf3D7_07_v3	447930	448155	SMC3_B10_24hpi_peak_1134	2.13064	2.48723
Pf3D7_07_v3	471418	471599	SMC3_B10_24hpi_peak_1135	2.16505	2.95821
Pf3D7_07_v3	478493	478729	SMC3_B10_24hpi_peak_1136	3.4031	5.88326
Pf3D7_07_v3	485058	485224	SMC3_B10_24hpi_peak_1137	2.08047	2.59139
Pf3D7_07_v3	485820	486021	SMC3_B10_24hpi_peak_1138	2.40945	3.77863
Pf3D7_07_v3	490534	490787	SMC3_B10_24hpi_peak_1139	2.23989	3.10951
Pf3D7_07_v3	507020	507251	SMC3_B10_24hpi_peak_1140	1.90479	1.82486
Pf3D7_07_v3	514235	514652	SMC3_B10_24hpi_peak_1141	3.5812	9.78066
Pf3D7_07_v3	515105	515761	SMC3_B10_24hpi_peak_1142	2.57008	4.57549
Pf3D7_07_v3	515990	516267	SMC3_B10_24hpi_peak_1143	2.38969	3.25148
Pf3D7_07_v3	516538	517485	SMC3_B10_24hpi_peak_1144	4.17385	14.2309
Pf3D7_07_v3	517693	518267	SMC3_B10_24hpi_peak_1145	3.4431	8.58787
Pf3D7_07_v3	518438	518629	SMC3_B10_24hpi_peak_1146	2.58679	4.22854
Pf3D7_07_v3	519024	519311	SMC3_B10_24hpi_peak_1147	3.38439	9.23312
Pf3D7_07_v3	529751	530079	SMC3_B10_24hpi_peak_1148	3.53728	8.70043
Pf3D7_07_v3	530755	531128	SMC3_B10_24hpi_peak_1149	2.72513	6.16952
Pf3D7_07_v3	531293	531679	SMC3_B10_24hpi_peak_1150	3.09305	7.47741
Pf3D7_07_v3	532092	532942	SMC3_B10_24hpi_peak_1151	3.97734	12.5952
Pf3D7_07_v3	533455	534786	SMC3_B10_24hpi_peak_1152	2.97428	7.18805
Pf3D7_07_v3	535100	535400	SMC3_B10_24hpi_peak_1153	2.55701	4.66365
Pf3D7_07_v3	540536	541152	SMC3_B10_24hpi_peak_1154	2.16389	2.86494
Pf3D7_07_v3	542914	543150	SMC3_B10_24hpi_peak_1155	2.12344	2.4699
Pf3D7_07_v3	543677	544035	SMC3_B10_24hpi_peak_1156	2.38264	4.14908
Pf3D7_07_v3	545172	545653	SMC3_B10_24hpi_peak_1157	3.99522	11.3262
Pf3D7_07_v3	545992	546483	SMC3_B10_24hpi_peak_1158	2.48336	4.5234
Pf3D7_07_v3	546667	546894	SMC3_B10_24hpi_peak_1159	2.50846	4.10531
Pf3D7_07_v3	547479	547783	SMC3_B10_24hpi_peak_1160	2.64153	4.40065
Pf3D7_07_v3	547965	548218	SMC3_B10_24hpi_peak_1161	3.06319	7.17608
Pf3D7_07_v3	548820	549347	SMC3_B10_24hpi_peak_1162	2.70479	5.04343
Pf3D7_07_v3	549979	550557	SMC3_B10_24hpi_peak_1163	3.39284	9.05039
Pf3D7_07_v3	554675	555063	SMC3_B10_24hpi_peak_1164	2.72513	6.16952
Pf3D7_07_v3	555321	556085	SMC3_B10_24hpi_peak_1165	2.30895	3.3357
Pf3D7_07_v3	556595	556847	SMC3_B10_24hpi_peak_1166	3.08299	8.37319
Pf3D7_07_v3	557344	557641	SMC3_B10_24hpi_peak_1167	1.82853	1.66428
Pf3D7_07_v3	558778	559138	SMC3_B10_24hpi_peak_1168	4.44372	13.2096
Pf3D7_07_v3	562966	563243	SMC3_B10_24hpi_peak_1169	2.97789	6.3236
Pf3D7_07_v3	569100	569505	SMC3_B10_24hpi_peak_1170	3.85005	9.77276
Pf3D7_07_v3	570613	572276	SMC3_B10_24hpi_peak_1171	4.91872	18.5625
Pf3D7_07_v3	573039	573680	SMC3_B10_24hpi_peak_1172	3.18168	13.1854
Pf3D7_07_v3	574113	574322	SMC3_B10_24hpi_peak_1173	3.24711	7.66575
Pf3D7_07_v3	583670	584425	SMC3_B10_24hpi_peak_1174	4.36399	22.8554
Pf3D7_07_v3	585189	585984	SMC3_B10_24hpi_peak_1175	2.41426	7.04887
Pf3D7_07_v3	586158	586767	SMC3_B10_24hpi_peak_1176	3.44193	15.7185
Pf3D7_07_v3	587901	588280	SMC3_B10_24hpi_peak_1177	2.54507	8.94306
Pf3D7_07_v3	588544	588992	SMC3_B10_24hpi_peak_1178	3.85631	16.7719
Pf3D7_07_v3	592391	592943	SMC3_B10_24hpi_peak_1179	3.32775	16.2592
Pf3D7_07_v3	593827	595311	SMC3_B10_24hpi_peak_1180	3.89229	21.4786
Pf3D7_07_v3	595941	596407	SMC3_B10_24hpi_peak_1181	2.44159	6.59072
Pf3D7_07_v3	596737	597003	SMC3_B10_24hpi_peak_1182	1.99736	2.2476
Pf3D7_07_v3	597190	597618	SMC3_B10_24hpi_peak_1183	3.10961	11.3691
Pf3D7_07_v3	602488	603239	SMC3_B10_24hpi_peak_1184	3.77982	12.5397
Pf3D7_07_v3	610124	610342	SMC3_B10_24hpi_peak_1185	2.02603	2.49256
Pf3D7_07_v3	616466	616670	SMC3_B10_24hpi_peak_1186	2.34655	3.90098
Pf3D7_07_v3	620187	620907	SMC3_B10_24hpi_peak_1187	5.46642	27.9169
Pf3D7_07_v3	662348	662712	SMC3_B10_24hpi_peak_1188	3.2233	8.37803
Pf3D7_07_v3	668334	668497	SMC3_B10_24hpi_peak_1189	2.59594	4.66586
Pf3D7_07_v3	669439	669674	SMC3_B10_24hpi_peak_1190	2.33103	3.18724
Pf3D7_07_v3	674063	674272	SMC3_B10_24hpi_peak_1191	3.76935	9.99648
Pf3D7_07_v3	674951	675247	SMC3_B10_24hpi_peak_1192	6.77913	25.3777
Pf3D7_07_v3	676132	676361	SMC3_B10_24hpi_peak_1193	2.01425	1.69006
Pf3D7_07_v3	685410	685640	SMC3_B10_24hpi_peak_1194	2.93581	5.49129
Pf3D7_07_v3	705898	706108	SMC3_B10_24hpi_peak_1195	2.35057	4.14152
Pf3D7_07_v3	708684	708907	SMC3_B10_24hpi_peak_1196	2.24391	3.32643
Pf3D7_07_v3	712577	712760	SMC3_B10_24hpi_peak_1197	2.19745	2.40225
Pf3D7_07_v3	729269	729642	SMC3_B10_24hpi_peak_1198	2.07044	2.72624
Pf3D7_07_v3	732492	732858	SMC3_B10_24hpi_peak_1199	2.46565	4.70655
Pf3D7_07_v3	744030	744263	SMC3_B10_24hpi_peak_1200	2.08128	2.34427
Pf3D7_07_v3	745615	745929	SMC3_B10_24hpi_peak_1201	2.85439	5.55606
Pf3D7_07_v3	752639	753324	SMC3_B10_24hpi_peak_1202	2.84361	6.33156
Pf3D7_07_v3	753689	754081	SMC3_B10_24hpi_peak_1203	2.13529	2.94817
Pf3D7_07_v3	755772	756051	SMC3_B10_24hpi_peak_1204	2.31839	4.01715
Pf3D7_07_v3	756297	756618	SMC3_B10_24hpi_peak_1205	3.54496	11.9511
Pf3D7_07_v3	756930	757584	SMC3_B10_24hpi_peak_1206	4.37846	15.0754
Pf3D7_07_v3	761741	761930	SMC3_B10_24hpi_peak_1207	2.0367	2.60931
Pf3D7_07_v3	764766	764960	SMC3_B10_24hpi_peak_1208	2.36669	3.40708
Pf3D7_07_v3	767863	768040	SMC3_B10_24hpi_peak_1209	3.82182	9.93026
Pf3D7_07_v3	768778	769550	SMC3_B10_24hpi_peak_1210	3.30581	11.0104
Pf3D7_07_v3	771274	771971	SMC3_B10_24hpi_peak_1211	6.87305	53.4236
Pf3D7_07_v3	778084	778659	SMC3_B10_24hpi_peak_1212	5.4941	25.7721
Pf3D7_07_v3	780692	780994	SMC3_B10_24hpi_peak_1213	4.94668	22.1167
Pf3D7_07_v3	781703	782046	SMC3_B10_24hpi_peak_1214	2.85305	6.53095
Pf3D7_07_v3	782720	782978	SMC3_B10_24hpi_peak_1215	3.17754	9.37556
Pf3D7_07_v3	785180	785592	SMC3_B10_24hpi_peak_1216	9.09374	72.5403
Pf3D7_07_v3	786420	786771	SMC3_B10_24hpi_peak_1217	2.86112	6.89566
Pf3D7_07_v3	788338	788845	SMC3_B10_24hpi_peak_1218	3.14361	8.4432
Pf3D7_07_v3	789190	789548	SMC3_B10_24hpi_peak_1219	2.60866	4.43353
Pf3D7_07_v3	790802	791239	SMC3_B10_24hpi_peak_1220	3.09674	5.99889
Pf3D7_07_v3	792020	792196	SMC3_B10_24hpi_peak_1221	2.74495	3.97885
Pf3D7_07_v3	794680	795722	SMC3_B10_24hpi_peak_1222	13.0308	92.4821
Pf3D7_07_v3	795912	796133	SMC3_B10_24hpi_peak_1223	3.92013	10.2676
Pf3D7_07_v3	796612	796904	SMC3_B10_24hpi_peak_1224	4.366	16.8258
Pf3D7_07_v3	797439	797885	SMC3_B10_24hpi_peak_1225	4.21118	16.1147
Pf3D7_07_v3	798586	799675	SMC3_B10_24hpi_peak_1226	5.90927	34.5645
Pf3D7_07_v3	800022	800487	SMC3_B10_24hpi_peak_1227	3.14166	9.21032
Pf3D7_07_v3	801115	802599	SMC3_B10_24hpi_peak_1228	6.03826	39.002
Pf3D7_07_v3	802831	804702	SMC3_B10_24hpi_peak_1229	6.1285	39.5304
Pf3D7_07_v3	805310	805585	SMC3_B10_24hpi_peak_1230	2.77423	4.35979
Pf3D7_07_v3	807186	807503	SMC3_B10_24hpi_peak_1231	2.26915	2.5899
Pf3D7_07_v3	807860	809053	SMC3_B10_24hpi_peak_1232	32.9654	456.65
Pf3D7_07_v3	812270	818472	SMC3_B10_24hpi_peak_1233	55.2032	1081.39
Pf3D7_07_v3	818955	819588	SMC3_B10_24hpi_peak_1234	4.49087	19.2543
Pf3D7_07_v3	820465	820666	SMC3_B10_24hpi_peak_1235	3.0679	4.64644
Pf3D7_07_v3	822828	823039	SMC3_B10_24hpi_peak_1236	3.81148	7.65116
Pf3D7_07_v3	825392	825629	SMC3_B10_24hpi_peak_1237	2.98766	6.18169
Pf3D7_07_v3	826894	827125	SMC3_B10_24hpi_peak_1238	3.9476	8.27627
Pf3D7_07_v3	828207	828575	SMC3_B10_24hpi_peak_1239	5.57753	20.7628
Pf3D7_07_v3	828863	829345	SMC3_B10_24hpi_peak_1240	4.71542	21.3258
Pf3D7_07_v3	830503	830728	SMC3_B10_24hpi_peak_1241	3.45338	9.28767
Pf3D7_07_v3	836622	836874	SMC3_B10_24hpi_peak_1242	3.49582	8.33072
Pf3D7_07_v3	842041	842226	SMC3_B10_24hpi_peak_1243	3.13495	4.99706
Pf3D7_07_v3	844546	844827	SMC3_B10_24hpi_peak_1244	2.86695	6.42282
Pf3D7_07_v3	847412	847621	SMC3_B10_24hpi_peak_1245	3.62807	8.31156
Pf3D7_07_v3	848480	848665	SMC3_B10_24hpi_peak_1246	2.78516	4.69944
Pf3D7_07_v3	849563	849824	SMC3_B10_24hpi_peak_1247	2.30252	3.6347
Pf3D7_07_v3	850993	851163	SMC3_B10_24hpi_peak_1248	2.92066	5.27599
Pf3D7_07_v3	855373	855543	SMC3_B10_24hpi_peak_1249	1.89765	1.61072
Pf3D7_07_v3	855903	856079	SMC3_B10_24hpi_peak_1250	3.08459	5.23084
Pf3D7_07_v3	877880	878171	SMC3_B10_24hpi_peak_1251	2.9841	5.64521
Pf3D7_07_v3	893801	894412	SMC3_B10_24hpi_peak_1252	2.96041	7.65806
Pf3D7_07_v3	908350	908854	SMC3_B10_24hpi_peak_1253	3.86344	10.5861
Pf3D7_07_v3	917933	918497	SMC3_B10_24hpi_peak_1254	5.86004	27.0237
Pf3D7_07_v3	935504	935696	SMC3_B10_24hpi_peak_1255	4.34787	10.5182
Pf3D7_07_v3	935884	936333	SMC3_B10_24hpi_peak_1256	2.28215	3.56206
Pf3D7_07_v3	936552	936907	SMC3_B10_24hpi_peak_1257	2.83146	6.60736
Pf3D7_07_v3	946579	946846	SMC3_B10_24hpi_peak_1258	3.63718	12.6243
Pf3D7_07_v3	947442	948347	SMC3_B10_24hpi_peak_1259	4.68801	20.212
Pf3D7_07_v3	955297	955507	SMC3_B10_24hpi_peak_1260	2.33202	3.51812
Pf3D7_07_v3	956055	956237	SMC3_B10_24hpi_peak_1261	3.25438	8.9107
Pf3D7_07_v3	956958	957199	SMC3_B10_24hpi_peak_1262	2.14008	2.606
Pf3D7_07_v3	957503	957758	SMC3_B10_24hpi_peak_1263	2.51021	3.73044
Pf3D7_07_v3	963396	963604	SMC3_B10_24hpi_peak_1264	1.98286	2.05574
Pf3D7_07_v3	964103	964568	SMC3_B10_24hpi_peak_1265	2.7139	6.88004
Pf3D7_07_v3	967390	967574	SMC3_B10_24hpi_peak_1266	2.86509	4.13781
Pf3D7_07_v3	968201	968429	SMC3_B10_24hpi_peak_1267	2.45975	3.09105
Pf3D7_07_v3	972757	972936	SMC3_B10_24hpi_peak_1268	3.16309	5.25788
Pf3D7_07_v3	976691	977072	SMC3_B10_24hpi_peak_1269	4.17385	14.2309
Pf3D7_07_v3	977562	978421	SMC3_B10_24hpi_peak_1270	10.1252	70.8163
Pf3D7_07_v3	980776	981123	SMC3_B10_24hpi_peak_1271	3.39809	10.5928
Pf3D7_07_v3	990626	990831	SMC3_B10_24hpi_peak_1272	2.15221	2.91508
Pf3D7_07_v3	996880	997047	SMC3_B10_24hpi_peak_1273	2.83173	4.83948
Pf3D7_07_v3	1002414	1002682	SMC3_B10_24hpi_peak_1274	2.22242	3.44756
Pf3D7_07_v3	1024845	1025042	SMC3_B10_24hpi_peak_1275	2.8054	4.44887
Pf3D7_07_v3	1025256	1026031	SMC3_B10_24hpi_peak_1276	3.77093	9.01092
Pf3D7_07_v3	1027681	1027845	SMC3_B10_24hpi_peak_1277	2.35534	4.04644
Pf3D7_07_v3	1048311	1048532	SMC3_B10_24hpi_peak_1278	2.75503	5.06353
Pf3D7_07_v3	1057665	1058139	SMC3_B10_24hpi_peak_1279	4.1364	16.8988
Pf3D7_07_v3	1072417	1072667	SMC3_B10_24hpi_peak_1280	5.03111	19.7187
Pf3D7_07_v3	1092446	1092686	SMC3_B10_24hpi_peak_1281	2.60601	4.28996
Pf3D7_07_v3	1093573	1094233	SMC3_B10_24hpi_peak_1282	9.90727	57.7507
Pf3D7_07_v3	1094537	1094948	SMC3_B10_24hpi_peak_1283	2.62862	5.20169
Pf3D7_07_v3	1102422	1102709	SMC3_B10_24hpi_peak_1284	5.08762	16.4295
Pf3D7_07_v3	1104176	1104469	SMC3_B10_24hpi_peak_1285	3.9943	11.0547
Pf3D7_07_v3	1105132	1105497	SMC3_B10_24hpi_peak_1286	2.53838	5.52169
Pf3D7_07_v3	1106676	1106843	SMC3_B10_24hpi_peak_1287	1.93416	2.0514
Pf3D7_07_v3	1107415	1108346	SMC3_B10_24hpi_peak_1288	9.86321	82.7651
Pf3D7_07_v3	1109170	1109491	SMC3_B10_24hpi_peak_1289	2.88048	5.15134
Pf3D7_07_v3	1112622	1112785	SMC3_B10_24hpi_peak_1290	1.92756	1.75454
Pf3D7_07_v3	1146631	1146795	SMC3_B10_24hpi_peak_1291	2.23851	3.20648
Pf3D7_07_v3	1147970	1148134	SMC3_B10_24hpi_peak_1292	2.91897	5.77549
Pf3D7_07_v3	1150759	1151072	SMC3_B10_24hpi_peak_1293	4.92605	16.2062
Pf3D7_07_v3	1153125	1153349	SMC3_B10_24hpi_peak_1294	2.60176	4.27676
Pf3D7_07_v3	1157218	1157427	SMC3_B10_24hpi_peak_1295	2.04891	2.57003
Pf3D7_07_v3	1157767	1157971	SMC3_B10_24hpi_peak_1296	2.10705	2.76646
Pf3D7_07_v3	1159768	1159979	SMC3_B10_24hpi_peak_1297	2.05754	2.43784
Pf3D7_07_v3	1160234	1160405	SMC3_B10_24hpi_peak_1298	2.51091	4.7551
Pf3D7_07_v3	1191202	1191947	SMC3_B10_24hpi_peak_1299	3.25438	8.9107
Pf3D7_07_v3	1200290	1200592	SMC3_B10_24hpi_peak_1300	2.58538	5.31218
Pf3D7_07_v3	1212536	1212716	SMC3_B10_24hpi_peak_1301	2.69514	5.15747
Pf3D7_07_v3	1213350	1213560	SMC3_B10_24hpi_peak_1302	3.58805	9.3417
Pf3D7_07_v3	1222056	1222245	SMC3_B10_24hpi_peak_1303	2.60475	5.66776
Pf3D7_07_v3	1227738	1227911	SMC3_B10_24hpi_peak_1304	2.40148	3.75177
Pf3D7_07_v3	1241230	1241405	SMC3_B10_24hpi_peak_1305	2.16985	3.44303
Pf3D7_07_v3	1242270	1242517	SMC3_B10_24hpi_peak_1306	1.94223	2.14359
Pf3D7_07_v3	1247820	1248204	SMC3_B10_24hpi_peak_1307	3.37501	7.06642
Pf3D7_07_v3	1267828	1268014	SMC3_B10_24hpi_peak_1308	2.27328	3.53028
Pf3D7_07_v3	1268418	1268688	SMC3_B10_24hpi_peak_1309	2.39938	4.80101
Pf3D7_07_v3	1270950	1271178	SMC3_B10_24hpi_peak_1310	2.11857	2.80541
Pf3D7_07_v3	1271580	1272423	SMC3_B10_24hpi_peak_1311	5.64524	33.4984
Pf3D7_07_v3	1273055	1273217	SMC3_B10_24hpi_peak_1312	2.4576	4.79996
Pf3D7_07_v3	1274035	1274975	SMC3_B10_24hpi_peak_1313	2.30906	3.8724
Pf3D7_07_v3	1275301	1275532	SMC3_B10_24hpi_peak_1314	2.61195	5.41688
Pf3D7_07_v3	1275707	1276071	SMC3_B10_24hpi_peak_1315	2.09942	2.82728
Pf3D7_07_v3	1288078	1288304	SMC3_B10_24hpi_peak_1316	2.01466	2.22463
Pf3D7_07_v3	1303759	1303971	SMC3_B10_24hpi_peak_1317	3.94223	9.55944
Pf3D7_07_v3	1304297	1304516	SMC3_B10_24hpi_peak_1318	7.3966	32.7077
Pf3D7_07_v3	1304702	1305148	SMC3_B10_24hpi_peak_1319	12.1066	74.1286
Pf3D7_07_v3	1328344	1328601	SMC3_B10_24hpi_peak_1320	2.89322	5.52164
Pf3D7_07_v3	1339907	1340131	SMC3_B10_24hpi_peak_1321	2.45272	4.53241
Pf3D7_07_v3	1341161	1341631	SMC3_B10_24hpi_peak_1322	2.9179	7.47495
Pf3D7_07_v3	1358403	1358816	SMC3_B10_24hpi_peak_1323	2.45479	4.2926
Pf3D7_07_v3	1360236	1360657	SMC3_B10_24hpi_peak_1324	2.92731	7.51574
Pf3D7_07_v3	1360836	1361722	SMC3_B10_24hpi_peak_1325	3.24164	10.0767
Pf3D7_07_v3	1372255	1372776	SMC3_B10_24hpi_peak_1326	4.43084	18.0363
Pf3D7_07_v3	1379610	1379851	SMC3_B10_24hpi_peak_1327	2.32727	4.16291
Pf3D7_07_v3	1382761	1383357	SMC3_B10_24hpi_peak_1328	2.83931	5.98879
Pf3D7_07_v3	1386268	1386546	SMC3_B10_24hpi_peak_1329	4.81139	15.1302
Pf3D7_07_v3	1391264	1391496	SMC3_B10_24hpi_peak_1330	2.99391	7.44664
Pf3D7_07_v3	1396902	1397119	SMC3_B10_24hpi_peak_1331	2.35257	3.47458
Pf3D7_07_v3	1399951	1400227	SMC3_B10_24hpi_peak_1332	2.7438	5.17779
Pf3D7_07_v3	1402830	1403482	SMC3_B10_24hpi_peak_1333	3.57665	8.14785
Pf3D7_07_v3	1409599	1409769	SMC3_B10_24hpi_peak_1334	2.20587	2.51724
Pf3D7_07_v3	1419876	1420118	SMC3_B10_24hpi_peak_1335	3.98355	12.3529
Pf3D7_07_v3	1420382	1420564	SMC3_B10_24hpi_peak_1336	1.96024	2.06104
Pf3D7_07_v3	1421198	1422092	SMC3_B10_24hpi_peak_1337	2.9263	7.51143
Pf3D7_07_v3	1422727	1424150	SMC3_B10_24hpi_peak_1338	3.88296	11.1742
Pf3D7_07_v3	1425368	1425595	SMC3_B10_24hpi_peak_1339	2.55879	4.13887
Pf3D7_07_v3	1442493	1442651	SMC3_B10_24hpi_peak_1340	2.72248	3.33604
Pf3D7_07_v3	1444575	1444836	SMC3_B10_24hpi_peak_1341	3.4031	5.88326
Pf3D7_08_v3	21923	22472	SMC3_B10_24hpi_peak_1342	2.73829	5.61355
Pf3D7_08_v3	22701	23400	SMC3_B10_24hpi_peak_1343	2.6673	5.20276
Pf3D7_08_v3	23575	25045	SMC3_B10_24hpi_peak_1344	4.29575	13.5635
Pf3D7_08_v3	25699	26346	SMC3_B10_24hpi_peak_1345	3.01165	6.98051
Pf3D7_08_v3	31734	32103	SMC3_B10_24hpi_peak_1346	2.73654	4.8501
Pf3D7_08_v3	32517	32987	SMC3_B10_24hpi_peak_1347	2.4638	4.57526
Pf3D7_08_v3	33174	33331	SMC3_B10_24hpi_peak_1348	2.67112	5.94425
Pf3D7_08_v3	33930	34233	SMC3_B10_24hpi_peak_1349	3.06809	7.75024
Pf3D7_08_v3	34408	35481	SMC3_B10_24hpi_peak_1350	3.16524	8.14609
Pf3D7_08_v3	35959	37075	SMC3_B10_24hpi_peak_1351	3.30687	8.91931
Pf3D7_08_v3	38190	38600	SMC3_B10_24hpi_peak_1352	2.52918	4.69397
Pf3D7_08_v3	40917	41191	SMC3_B10_24hpi_peak_1353	2.98819	8.13713
Pf3D7_08_v3	41368	41558	SMC3_B10_24hpi_peak_1354	2.65306	5.29397
Pf3D7_08_v3	43800	44067	SMC3_B10_24hpi_peak_1355	3.40169	9.52016
Pf3D7_08_v3	44345	44719	SMC3_B10_24hpi_peak_1356	2.64541	5.40661
Pf3D7_08_v3	45137	45392	SMC3_B10_24hpi_peak_1357	2.73714	5.30658
Pf3D7_08_v3	45662	45881	SMC3_B10_24hpi_peak_1358	3.39619	8.41671
Pf3D7_08_v3	46060	46364	SMC3_B10_24hpi_peak_1359	3.59098	10.0527
Pf3D7_08_v3	46738	47607	SMC3_B10_24hpi_peak_1360	3.81724	13.4701
Pf3D7_08_v3	47979	48567	SMC3_B10_24hpi_peak_1361	2.83422	5.80987
Pf3D7_08_v3	52874	53216	SMC3_B10_24hpi_peak_1362	3.73448	9.38198
Pf3D7_08_v3	56841	57384	SMC3_B10_24hpi_peak_1363	4.53813	16.0309
Pf3D7_08_v3	80186	80377	SMC3_B10_24hpi_peak_1364	2.19729	2.2122
Pf3D7_08_v3	83393	83926	SMC3_B10_24hpi_peak_1365	5.95067	21.2993
Pf3D7_08_v3	87590	87944	SMC3_B10_24hpi_peak_1366	2.68601	4.97835
Pf3D7_08_v3	93040	93248	SMC3_B10_24hpi_peak_1367	2.79612	5.2008
Pf3D7_08_v3	94141	94582	SMC3_B10_24hpi_peak_1368	2.1841	2.92691
Pf3D7_08_v3	97245	97500	SMC3_B10_24hpi_peak_1369	2.64924	4.84988
Pf3D7_08_v3	98549	98807	SMC3_B10_24hpi_peak_1370	2.50093	4.46074
Pf3D7_08_v3	102292	102829	SMC3_B10_24hpi_peak_1371	3.47334	11.836
Pf3D7_08_v3	117346	117591	SMC3_B10_24hpi_peak_1372	2.72336	4.51136
Pf3D7_08_v3	129129	129452	SMC3_B10_24hpi_peak_1373	2.03896	2.37947
Pf3D7_08_v3	130442	131130	SMC3_B10_24hpi_peak_1374	2.46587	3.96336
Pf3D7_08_v3	132601	132829	SMC3_B10_24hpi_peak_1375	2.21012	3.40217
Pf3D7_08_v3	137003	137224	SMC3_B10_24hpi_peak_1376	2.79739	6.94682
Pf3D7_08_v3	138059	138439	SMC3_B10_24hpi_peak_1377	3.58979	11.927
Pf3D7_08_v3	151808	152722	SMC3_B10_24hpi_peak_1378	4.61155	17.2833
Pf3D7_08_v3	152922	153084	SMC3_B10_24hpi_peak_1379	2.15861	2.93658
Pf3D7_08_v3	154389	154562	SMC3_B10_24hpi_peak_1380	2.07423	2.82407
Pf3D7_08_v3	165431	166089	SMC3_B10_24hpi_peak_1381	3.22845	9.00211
Pf3D7_08_v3	169608	169881	SMC3_B10_24hpi_peak_1382	4.02918	14.4398
Pf3D7_08_v3	173131	173595	SMC3_B10_24hpi_peak_1383	2.62487	5.46863
Pf3D7_08_v3	181956	182200	SMC3_B10_24hpi_peak_1384	2.44114	4.00214
Pf3D7_08_v3	182447	182617	SMC3_B10_24hpi_peak_1385	2.68596	4.83136
Pf3D7_08_v3	184516	185169	SMC3_B10_24hpi_peak_1386	3.56193	11.3322
Pf3D7_08_v3	187009	187261	SMC3_B10_24hpi_peak_1387	3.07661	6.85794
Pf3D7_08_v3	187500	187791	SMC3_B10_24hpi_peak_1388	2.82369	4.81464
Pf3D7_08_v3	192366	193189	SMC3_B10_24hpi_peak_1389	3.02708	7.21968
Pf3D7_08_v3	193788	193959	SMC3_B10_24hpi_peak_1390	2.27544	3.53799
Pf3D7_08_v3	197746	198123	SMC3_B10_24hpi_peak_1391	2.72419	6.31788
Pf3D7_08_v3	200158	200325	SMC3_B10_24hpi_peak_1392	2.06318	2.78425
Pf3D7_08_v3	212313	212701	SMC3_B10_24hpi_peak_1393	2.82298	6.57229
Pf3D7_08_v3	215061	215565	SMC3_B10_24hpi_peak_1394	2.88526	6.99673
Pf3D7_08_v3	219024	219251	SMC3_B10_24hpi_peak_1395	2.76519	5.09768
Pf3D7_08_v3	228256	228518	SMC3_B10_24hpi_peak_1396	2.50576	4.99262
Pf3D7_08_v3	231374	231645	SMC3_B10_24hpi_peak_1397	2.66685	4.76894
Pf3D7_08_v3	232190	232818	SMC3_B10_24hpi_peak_1398	3.40715	11.7319
Pf3D7_08_v3	233463	233670	SMC3_B10_24hpi_peak_1399	1.76898	1.3296
Pf3D7_08_v3	244106	244362	SMC3_B10_24hpi_peak_1400	3.18301	8.61018
Pf3D7_08_v3	265433	265630	SMC3_B10_24hpi_peak_1401	3.09961	8.82595
Pf3D7_08_v3	267724	268433	SMC3_B10_24hpi_peak_1402	6.08192	34.6567
Pf3D7_08_v3	269067	270641	SMC3_B10_24hpi_peak_1403	15.1614	144.281
Pf3D7_08_v3	276800	277223	SMC3_B10_24hpi_peak_1404	2.11124	2.86822
Pf3D7_08_v3	278443	279004	SMC3_B10_24hpi_peak_1405	3.44425	11.6938
Pf3D7_08_v3	279743	279980	SMC3_B10_24hpi_peak_1406	3.40071	8.43283
Pf3D7_08_v3	284160	284600	SMC3_B10_24hpi_peak_1407	2.99473	4.29092
Pf3D7_08_v3	286965	288538	SMC3_B10_24hpi_peak_1408	4.04007	18.3458
Pf3D7_08_v3	289399	289669	SMC3_B10_24hpi_peak_1409	2.24656	2.7306
Pf3D7_08_v3	290907	291205	SMC3_B10_24hpi_peak_1410	8.03049	37.5535
Pf3D7_08_v3	293126	296894	SMC3_B10_24hpi_peak_1411	12.1947	121.665
Pf3D7_08_v3	297465	297648	SMC3_B10_24hpi_peak_1412	3.53923	6.45444
Pf3D7_08_v3	298325	298810	SMC3_B10_24hpi_peak_1413	10.0908	49.3786
Pf3D7_08_v3	301989	303348	SMC3_B10_24hpi_peak_1414	66.1712	885.142
Pf3D7_08_v3	303694	303854	SMC3_B10_24hpi_peak_1415	2.31411	2.07657
Pf3D7_08_v3	304060	304671	SMC3_B10_24hpi_peak_1416	9.65067	64.9753
Pf3D7_08_v3	305376	307281	SMC3_B10_24hpi_peak_1417	5.82668	36.1281
Pf3D7_08_v3	312799	312996	SMC3_B10_24hpi_peak_1418	2.49759	3.81498
Pf3D7_08_v3	314441	315195	SMC3_B10_24hpi_peak_1419	4.04217	14.7723
Pf3D7_08_v3	316884	317172	SMC3_B10_24hpi_peak_1420	2.6402	5.67282
Pf3D7_08_v3	323091	323679	SMC3_B10_24hpi_peak_1421	2.91006	6.92952
Pf3D7_08_v3	336380	336601	SMC3_B10_24hpi_peak_1422	3.18516	8.02959
Pf3D7_08_v3	338083	338291	SMC3_B10_24hpi_peak_1423	3.72199	10.0716
Pf3D7_08_v3	338453	339591	SMC3_B10_24hpi_peak_1424	2.93637	8.42354
Pf3D7_08_v3	340183	341209	SMC3_B10_24hpi_peak_1425	2.91696	7.64278
Pf3D7_08_v3	341677	342281	SMC3_B10_24hpi_peak_1426	3.5733	12.0852
Pf3D7_08_v3	342693	343004	SMC3_B10_24hpi_peak_1427	3.55196	13.6153
Pf3D7_08_v3	345490	345688	SMC3_B10_24hpi_peak_1428	1.98286	2.05574
Pf3D7_08_v3	346018	346300	SMC3_B10_24hpi_peak_1429	2.44602	4.50693
Pf3D7_08_v3	346721	346924	SMC3_B10_24hpi_peak_1430	2.2762	3.22905
Pf3D7_08_v3	350907	351170	SMC3_B10_24hpi_peak_1431	2.3637	4.19289
Pf3D7_08_v3	355506	355709	SMC3_B10_24hpi_peak_1432	2.28072	3.34565
Pf3D7_08_v3	363203	363763	SMC3_B10_24hpi_peak_1433	4.50988	16.2262
Pf3D7_08_v3	365529	365772	SMC3_B10_24hpi_peak_1434	2.05471	2.58967
Pf3D7_08_v3	387949	388322	SMC3_B10_24hpi_peak_1435	3.5812	9.78066
Pf3D7_08_v3	396569	396841	SMC3_B10_24hpi_peak_1436	2.68596	4.83136
Pf3D7_08_v3	397162	397401	SMC3_B10_24hpi_peak_1437	2.41682	2.74818
Pf3D7_08_v3	416283	417437	SMC3_B10_24hpi_peak_1438	10.6213	76.2675
Pf3D7_08_v3	431144	431740	SMC3_B10_24hpi_peak_1439	2.31713	3.46803
Pf3D7_08_v3	432632	432923	SMC3_B10_24hpi_peak_1440	2.37576	4.12321
Pf3D7_08_v3	433457	433953	SMC3_B10_24hpi_peak_1441	3.45461	9.2924
Pf3D7_08_v3	434147	435022	SMC3_B10_24hpi_peak_1442	3.37875	7.92738
Pf3D7_08_v3	436234	436477	SMC3_B10_24hpi_peak_1443	5.06095	14.9456
Pf3D7_08_v3	440359	441499	SMC3_B10_24hpi_peak_1444	4.71802	17.0795
Pf3D7_08_v3	441874	442158	SMC3_B10_24hpi_peak_1445	2.83068	6.28086
Pf3D7_08_v3	442537	443691	SMC3_B10_24hpi_peak_1446	4.14373	13.5418
Pf3D7_08_v3	443913	444185	SMC3_B10_24hpi_peak_1447	2.48648	4.28471
Pf3D7_08_v3	444524	444747	SMC3_B10_24hpi_peak_1448	2.5034	5.11237
Pf3D7_08_v3	445069	445732	SMC3_B10_24hpi_peak_1449	3.27519	6.35174
Pf3D7_08_v3	451029	451701	SMC3_B10_24hpi_peak_1450	3.19301	8.65242
Pf3D7_08_v3	454570	454841	SMC3_B10_24hpi_peak_1451	3.10139	7.69703
Pf3D7_08_v3	459235	459440	SMC3_B10_24hpi_peak_1452	2.36479	3.2911
Pf3D7_08_v3	460057	460267	SMC3_B10_24hpi_peak_1453	2.31575	3.68233
Pf3D7_08_v3	461497	463433	SMC3_B10_24hpi_peak_1454	5.94555	28.6205
Pf3D7_08_v3	463921	464345	SMC3_B10_24hpi_peak_1455	3.79119	9.32566
Pf3D7_08_v3	467955	468123	SMC3_B10_24hpi_peak_1456	2.39329	2.5762
Pf3D7_08_v3	478556	478745	SMC3_B10_24hpi_peak_1457	3.10392	5.65188
Pf3D7_08_v3	523533	523999	SMC3_B10_24hpi_peak_1458	3.4528	7.52743
Pf3D7_08_v3	526508	526760	SMC3_B10_24hpi_peak_1459	2.53345	4.83955
Pf3D7_08_v3	564065	564260	SMC3_B10_24hpi_peak_1460	2.38456	3.57935
Pf3D7_08_v3	567829	568088	SMC3_B10_24hpi_peak_1461	2.83891	5.66469
Pf3D7_08_v3	581937	582203	SMC3_B10_24hpi_peak_1462	3.58658	8.64097
Pf3D7_08_v3	583110	583628	SMC3_B10_24hpi_peak_1463	2.4309	4.69207
Pf3D7_08_v3	612598	612792	SMC3_B10_24hpi_peak_1464	2.51091	4.7551
Pf3D7_08_v3	613850	614017	SMC3_B10_24hpi_peak_1465	3.37501	7.06642
Pf3D7_08_v3	617604	617784	SMC3_B10_24hpi_peak_1466	2.58103	3.27721
Pf3D7_08_v3	619838	620113	SMC3_B10_24hpi_peak_1467	2.34936	3.68911
Pf3D7_08_v3	622029	622340	SMC3_B10_24hpi_peak_1468	1.92623	2.09108
Pf3D7_08_v3	639986	640166	SMC3_B10_24hpi_peak_1469	2.3731	3.88292
Pf3D7_08_v3	641153	641422	SMC3_B10_24hpi_peak_1470	3.42891	9.19212
Pf3D7_08_v3	676728	677418	SMC3_B10_24hpi_peak_1471	3.01357	8.25159
Pf3D7_08_v3	687691	688001	SMC3_B10_24hpi_peak_1472	3.03206	7.05678
Pf3D7_08_v3	704032	704536	SMC3_B10_24hpi_peak_1473	2.29894	3.51412
Pf3D7_08_v3	708255	708776	SMC3_B10_24hpi_peak_1474	3.92231	10.2748
Pf3D7_08_v3	729055	729490	SMC3_B10_24hpi_peak_1475	3.98621	9.16974
Pf3D7_08_v3	743855	744013	SMC3_B10_24hpi_peak_1476	2.95565	7.11265
Pf3D7_08_v3	744230	744596	SMC3_B10_24hpi_peak_1477	2.96152	7.48869
Pf3D7_08_v3	744780	745052	SMC3_B10_24hpi_peak_1478	2.72613	6.02159
Pf3D7_08_v3	760341	760589	SMC3_B10_24hpi_peak_1479	4.12978	9.86961
Pf3D7_08_v3	763762	764068	SMC3_B10_24hpi_peak_1480	2.1205	2.8118
Pf3D7_08_v3	764613	764784	SMC3_B10_24hpi_peak_1481	2.1172	2.88901
Pf3D7_08_v3	769071	769501	SMC3_B10_24hpi_peak_1482	9.69051	52.1273
Pf3D7_08_v3	774388	774821	SMC3_B10_24hpi_peak_1483	2.78257	5.31149
Pf3D7_08_v3	776261	776766	SMC3_B10_24hpi_peak_1484	3.59685	10.5444
Pf3D7_08_v3	801007	801210	SMC3_B10_24hpi_peak_1485	2.66463	4.3307
Pf3D7_08_v3	801959	803061	SMC3_B10_24hpi_peak_1486	3.05531	8.62377
Pf3D7_08_v3	821418	821862	SMC3_B10_24hpi_peak_1487	2.74718	5.6469
Pf3D7_08_v3	824586	824852	SMC3_B10_24hpi_peak_1488	3.03033	4.55267
Pf3D7_08_v3	825841	826044	SMC3_B10_24hpi_peak_1489	2.12615	2.56314
Pf3D7_08_v3	833380	833814	SMC3_B10_24hpi_peak_1490	3.18516	8.02959
Pf3D7_08_v3	842997	843169	SMC3_B10_24hpi_peak_1491	2.81032	4.30626
Pf3D7_08_v3	852146	852318	SMC3_B10_24hpi_peak_1492	2.24745	3.5397
Pf3D7_08_v3	860660	860903	SMC3_B10_24hpi_peak_1493	1.99688	2.24609
Pf3D7_08_v3	861445	861635	SMC3_B10_24hpi_peak_1494	2.58696	5.31846
Pf3D7_08_v3	862183	862377	SMC3_B10_24hpi_peak_1495	3.65231	8.62596
Pf3D7_08_v3	863517	863767	SMC3_B10_24hpi_peak_1496	3.69193	10.6878
Pf3D7_08_v3	871527	871695	SMC3_B10_24hpi_peak_1497	2.23399	2.99045
Pf3D7_08_v3	872846	873026	SMC3_B10_24hpi_peak_1498	2.13323	2.85449
Pf3D7_08_v3	878467	879161	SMC3_B10_24hpi_peak_1499	5.66136	30.0589
Pf3D7_08_v3	879593	880149	SMC3_B10_24hpi_peak_1500	3.2385	9.04528
Pf3D7_08_v3	926709	926882	SMC3_B10_24hpi_peak_1501	2.33319	3.74399
Pf3D7_08_v3	934311	934498	SMC3_B10_24hpi_peak_1502	2.63974	5.38484
Pf3D7_08_v3	934727	935598	SMC3_B10_24hpi_peak_1503	5.22109	20.5002
Pf3D7_08_v3	936434	936702	SMC3_B10_24hpi_peak_1504	2.35257	3.47458
Pf3D7_08_v3	959733	960045	SMC3_B10_24hpi_peak_1505	4.25316	12.5344
Pf3D7_08_v3	979976	980215	SMC3_B10_24hpi_peak_1506	2.92204	5.95391
Pf3D7_08_v3	998661	998896	SMC3_B10_24hpi_peak_1507	2.35712	4.16746
Pf3D7_08_v3	1009014	1009228	SMC3_B10_24hpi_peak_1508	2.42328	4.06089
Pf3D7_08_v3	1010149	1010692	SMC3_B10_24hpi_peak_1509	3.78592	10.3038
Pf3D7_08_v3	1011092	1011315	SMC3_B10_24hpi_peak_1510	2.82509	4.66313
Pf3D7_08_v3	1014110	1014266	SMC3_B10_24hpi_peak_1511	2.72905	4.52837
Pf3D7_08_v3	1022664	1022833	SMC3_B10_24hpi_peak_1512	2.62205	3.51412
Pf3D7_08_v3	1023152	1023437	SMC3_B10_24hpi_peak_1513	2.95281	5.03373
Pf3D7_08_v3	1034538	1034911	SMC3_B10_24hpi_peak_1514	4.71475	18.6998
Pf3D7_08_v3	1037159	1037439	SMC3_B10_24hpi_peak_1515	3.31815	9.17508
Pf3D7_08_v3	1040437	1040886	SMC3_B10_24hpi_peak_1516	2.99236	7.08262
Pf3D7_08_v3	1047663	1047964	SMC3_B10_24hpi_peak_1517	2.07044	2.72624
Pf3D7_08_v3	1048175	1048345	SMC3_B10_24hpi_peak_1518	2.05608	2.51163
Pf3D7_08_v3	1049218	1049474	SMC3_B10_24hpi_peak_1519	3.07819	6.67768
Pf3D7_08_v3	1049833	1050108	SMC3_B10_24hpi_peak_1520	3.31284	8.52692
Pf3D7_08_v3	1051405	1051717	SMC3_B10_24hpi_peak_1521	2.6138	5.84695
Pf3D7_08_v3	1059357	1059772	SMC3_B10_24hpi_peak_1522	4.17855	16.5354
Pf3D7_08_v3	1100835	1101122	SMC3_B10_24hpi_peak_1523	2.28548	2.94338
Pf3D7_08_v3	1107809	1107984	SMC3_B10_24hpi_peak_1524	2.27623	3.22905
Pf3D7_08_v3	1111220	1111399	SMC3_B10_24hpi_peak_1525	2.73472	5.14658
Pf3D7_08_v3	1112662	1112841	SMC3_B10_24hpi_peak_1526	4.65856	16.5162
Pf3D7_08_v3	1113365	1113807	SMC3_B10_24hpi_peak_1527	6.35211	32.573
Pf3D7_08_v3	1137117	1137347	SMC3_B10_24hpi_peak_1528	2.15058	3.18569
Pf3D7_08_v3	1152818	1153180	SMC3_B10_24hpi_peak_1529	2.1855	3.21863
Pf3D7_08_v3	1154455	1154673	SMC3_B10_24hpi_peak_1530	2.19795	3.35705
Pf3D7_08_v3	1160304	1160866	SMC3_B10_24hpi_peak_1531	3.34744	9.93449
Pf3D7_08_v3	1184618	1184810	SMC3_B10_24hpi_peak_1532	2.92635	4.95704
Pf3D7_08_v3	1187795	1187974	SMC3_B10_24hpi_peak_1533	3.28735	7.4032
Pf3D7_08_v3	1190575	1190761	SMC3_B10_24hpi_peak_1534	2.50116	5.23242
Pf3D7_08_v3	1195611	1196099	SMC3_B10_24hpi_peak_1535	3.48427	11.4367
Pf3D7_08_v3	1196354	1196627	SMC3_B10_24hpi_peak_1536	3.16014	8.12526
Pf3D7_08_v3	1203051	1203507	SMC3_B10_24hpi_peak_1537	2.52466	4.54669
Pf3D7_08_v3	1205386	1206100	SMC3_B10_24hpi_peak_1538	5.78268	29.8743
Pf3D7_08_v3	1206829	1207263	SMC3_B10_24hpi_peak_1539	3.97457	10.4533
Pf3D7_08_v3	1211191	1211417	SMC3_B10_24hpi_peak_1540	3.69411	9.00211
Pf3D7_08_v3	1217075	1217240	SMC3_B10_24hpi_peak_1541	2.07219	2.40103
Pf3D7_08_v3	1229946	1230204	SMC3_B10_24hpi_peak_1542	2.7506	6.12035
Pf3D7_08_v3	1258908	1259082	SMC3_B10_24hpi_peak_1543	3.11918	7.19855
Pf3D7_08_v3	1273562	1273953	SMC3_B10_24hpi_peak_1544	2.25631	3.06114
Pf3D7_08_v3	1274188	1274534	SMC3_B10_24hpi_peak_1545	2.09717	2.30618
Pf3D7_08_v3	1275998	1276462	SMC3_B10_24hpi_peak_1546	8.81972	45.3591
Pf3D7_08_v3	1279305	1279486	SMC3_B10_24hpi_peak_1547	4.88985	13.3917
Pf3D7_08_v3	1285783	1286454	SMC3_B10_24hpi_peak_1548	3.1369	6.88387
Pf3D7_08_v3	1286627	1286789	SMC3_B10_24hpi_peak_1549	2.88476	5.49329
Pf3D7_08_v3	1288416	1288597	SMC3_B10_24hpi_peak_1550	4.08372	8.91727
Pf3D7_08_v3	1296489	1296906	SMC3_B10_24hpi_peak_1551	3.25821	9.94937
Pf3D7_08_v3	1297095	1297896	SMC3_B10_24hpi_peak_1552	2.32727	4.16291
Pf3D7_08_v3	1307616	1307798	SMC3_B10_24hpi_peak_1553	1.89332	1.79076
Pf3D7_08_v3	1311171	1311423	SMC3_B10_24hpi_peak_1554	2.28719	3.47327
Pf3D7_08_v3	1325252	1325471	SMC3_B10_24hpi_peak_1555	1.82458	1.47703
Pf3D7_08_v3	1325696	1325978	SMC3_B10_24hpi_peak_1556	3.20197	8.29255
Pf3D7_08_v3	1335452	1335882	SMC3_B10_24hpi_peak_1557	2.69395	5.74341
Pf3D7_08_v3	1344991	1345166	SMC3_B10_24hpi_peak_1558	2.29569	3.61065
Pf3D7_08_v3	1359462	1359761	SMC3_B10_24hpi_peak_1559	3.22995	6.21642
Pf3D7_08_v3	1360939	1361100	SMC3_B10_24hpi_peak_1560	3.16309	5.25788
Pf3D7_08_v3	1361284	1361511	SMC3_B10_24hpi_peak_1561	4.5018	12.492
Pf3D7_08_v3	1362262	1362457	SMC3_B10_24hpi_peak_1562	2.96178	5.74661
Pf3D7_08_v3	1362747	1363571	SMC3_B10_24hpi_peak_1563	3.15588	8.49564
Pf3D7_08_v3	1367227	1367453	SMC3_B10_24hpi_peak_1564	1.84194	1.5237
Pf3D7_08_v3	1374279	1374724	SMC3_B10_24hpi_peak_1565	1.94604	1.94729
Pf3D7_08_v3	1402677	1403422	SMC3_B10_24hpi_peak_1566	2.49088	4.55145
Pf3D7_08_v3	1411428	1412033	SMC3_B10_24hpi_peak_1567	2.55273	4.78156
Pf3D7_08_v3	1414693	1415175	SMC3_B10_24hpi_peak_1568	2.70479	5.04343
Pf3D7_08_v3	1417925	1418130	SMC3_B10_24hpi_peak_1569	3.9625	11.2068
Pf3D7_08_v3	1427683	1427887	SMC3_B10_24hpi_peak_1570	2.51781	3.49632
Pf3D7_08_v3	1433342	1433822	SMC3_B10_24hpi_peak_1571	2.93026	6.49467
Pf3D7_08_v3	1438036	1438652	SMC3_B10_24hpi_peak_1572	3.01256	7.52355
Pf3D7_08_v3	1439510	1441271	SMC3_B10_24hpi_peak_1573	4.77208	16.3074
Pf3D7_08_v3	1441555	1442080	SMC3_B10_24hpi_peak_1574	3.02159	6.29952
Pf3D7_08_v3	1442367	1442723	SMC3_B10_24hpi_peak_1575	2.78874	5.64513
Pf3D7_08_v3	1443096	1443516	SMC3_B10_24hpi_peak_1576	4.28454	12.0666
Pf3D7_08_v3	1450047	1450235	SMC3_B10_24hpi_peak_1577	2.49138	2.80678
Pf3D7_09_v3	20027	20507	SMC3_B10_24hpi_peak_1578	2.83295	4.52718
Pf3D7_09_v3	20758	20989	SMC3_B10_24hpi_peak_1579	2.39269	3.60581
Pf3D7_09_v3	21322	21637	SMC3_B10_24hpi_peak_1580	2.61347	4.72688
Pf3D7_09_v3	22227	24164	SMC3_B10_24hpi_peak_1581	5.17482	19.2345
Pf3D7_09_v3	25071	25490	SMC3_B10_24hpi_peak_1582	3.32171	6.48837
Pf3D7_09_v3	30146	30318	SMC3_B10_24hpi_peak_1583	1.88711	1.45409
Pf3D7_09_v3	33655	34279	SMC3_B10_24hpi_peak_1584	3.18304	6.65489
Pf3D7_09_v3	43115	43314	SMC3_B10_24hpi_peak_1585	1.92118	1.73714
Pf3D7_09_v3	46441	46641	SMC3_B10_24hpi_peak_1586	2.0357	2.05361
Pf3D7_09_v3	49703	50292	SMC3_B10_24hpi_peak_1587	3.07237	7.39695
Pf3D7_09_v3	53197	53364	SMC3_B10_24hpi_peak_1588	2.45023	2.47243
Pf3D7_09_v3	55171	55375	SMC3_B10_24hpi_peak_1589	3.22294	7.18133
Pf3D7_09_v3	58315	58981	SMC3_B10_24hpi_peak_1590	3.37979	7.50622
Pf3D7_09_v3	68353	68545	SMC3_B10_24hpi_peak_1591	3.17154	6.04053
Pf3D7_09_v3	70848	71262	SMC3_B10_24hpi_peak_1592	2.78662	6.10752
Pf3D7_09_v3	74969	75519	SMC3_B10_24hpi_peak_1593	3.66013	10.8027
Pf3D7_09_v3	78471	78734	SMC3_B10_24hpi_peak_1594	3.28413	10.0701
Pf3D7_09_v3	94381	94551	SMC3_B10_24hpi_peak_1595	2.21083	3.21096
Pf3D7_09_v3	98515	98745	SMC3_B10_24hpi_peak_1596	2.54919	4.10799
Pf3D7_09_v3	110461	110734	SMC3_B10_24hpi_peak_1597	2.40681	4.00229
Pf3D7_09_v3	113838	114181	SMC3_B10_24hpi_peak_1598	1.9901	2.14862
Pf3D7_09_v3	121805	122106	SMC3_B10_24hpi_peak_1599	1.97805	2.1115
Pf3D7_09_v3	122344	122750	SMC3_B10_24hpi_peak_1600	2.58265	5.16456
Pf3D7_09_v3	124321	124697	SMC3_B10_24hpi_peak_1601	2.43475	3.62122
Pf3D7_09_v3	147428	147726	SMC3_B10_24hpi_peak_1602	2.43123	4.57163
Pf3D7_09_v3	148652	149485	SMC3_B10_24hpi_peak_1603	3.10657	9.04706
Pf3D7_09_v3	150203	150555	SMC3_B10_24hpi_peak_1604	2.58691	4.49795
Pf3D7_09_v3	176482	177397	SMC3_B10_24hpi_peak_1605	3.08631	8.20116
Pf3D7_09_v3	179108	179266	SMC3_B10_24hpi_peak_1606	2.43739	3.15164
Pf3D7_09_v3	180667	180846	SMC3_B10_24hpi_peak_1607	2.33528	3.97071
Pf3D7_09_v3	181583	181803	SMC3_B10_24hpi_peak_1608	3.44314	7.06138
Pf3D7_09_v3	182019	182296	SMC3_B10_24hpi_peak_1609	2.5577	4.39898
Pf3D7_09_v3	187454	187745	SMC3_B10_24hpi_peak_1610	2.46701	4.58724
Pf3D7_09_v3	192301	192559	SMC3_B10_24hpi_peak_1611	2.23851	3.20648
Pf3D7_09_v3	208464	208659	SMC3_B10_24hpi_peak_1612	2.41737	3.56664
Pf3D7_09_v3	223872	224136	SMC3_B10_24hpi_peak_1613	4.24238	11.062
Pf3D7_09_v3	225549	225798	SMC3_B10_24hpi_peak_1614	3.76958	11.994
Pf3D7_09_v3	227816	228051	SMC3_B10_24hpi_peak_1615	2.37812	4.36144
Pf3D7_09_v3	240715	241011	SMC3_B10_24hpi_peak_1616	2.27233	3.00806
Pf3D7_09_v3	241494	242297	SMC3_B10_24hpi_peak_1617	2.91923	7.13661
Pf3D7_09_v3	245300	245516	SMC3_B10_24hpi_peak_1618	2.47952	4.25988
Pf3D7_09_v3	251850	252154	SMC3_B10_24hpi_peak_1619	2.09671	2.90028
Pf3D7_09_v3	252388	252907	SMC3_B10_24hpi_peak_1620	2.19169	3.24083
Pf3D7_09_v3	260899	261146	SMC3_B10_24hpi_peak_1621	2.26337	3.59861
Pf3D7_09_v3	270975	271247	SMC3_B10_24hpi_peak_1622	2.50348	4.72677
Pf3D7_09_v3	271677	272003	SMC3_B10_24hpi_peak_1623	2.75886	6.15363
Pf3D7_09_v3	273476	273764	SMC3_B10_24hpi_peak_1624	1.74688	1.32147
Pf3D7_09_v3	302499	302781	SMC3_B10_24hpi_peak_1625	2.26887	3.205
Pf3D7_09_v3	319223	319617	SMC3_B10_24hpi_peak_1626	7.87916	40.0656
Pf3D7_09_v3	339539	339932	SMC3_B10_24hpi_peak_1627	2.43195	4.33108
Pf3D7_09_v3	362416	362573	SMC3_B10_24hpi_peak_1628	1.79365	1.34136
Pf3D7_09_v3	362893	363294	SMC3_B10_24hpi_peak_1629	2.62026	4.61112
Pf3D7_09_v3	367271	367479	SMC3_B10_24hpi_peak_1630	2.66188	3.89797
Pf3D7_09_v3	379083	379314	SMC3_B10_24hpi_peak_1631	2.37165	3.76611
Pf3D7_09_v3	394021	394232	SMC3_B10_24hpi_peak_1632	3.21689	7.35856
Pf3D7_09_v3	417265	417617	SMC3_B10_24hpi_peak_1633	2.02024	2.55163
Pf3D7_09_v3	419112	419373	SMC3_B10_24hpi_peak_1634	3.03514	5.27142
Pf3D7_09_v3	430629	431074	SMC3_B10_24hpi_peak_1635	6.5811	27.3781
Pf3D7_09_v3	431457	432026	SMC3_B10_24hpi_peak_1636	7.56585	40.2807
Pf3D7_09_v3	451617	451949	SMC3_B10_24hpi_peak_1637	2.87318	7.11122
Pf3D7_09_v3	452401	452760	SMC3_B10_24hpi_peak_1638	4.23249	13.6099
Pf3D7_09_v3	452965	453142	SMC3_B10_24hpi_peak_1639	3.01406	6.99002
Pf3D7_09_v3	453389	453636	SMC3_B10_24hpi_peak_1640	3.11162	7.73773
Pf3D7_09_v3	477827	478518	SMC3_B10_24hpi_peak_1641	3.12182	9.31067
Pf3D7_09_v3	478754	479065	SMC3_B10_24hpi_peak_1642	2.3562	3.93611
Pf3D7_09_v3	494577	494782	SMC3_B10_24hpi_peak_1643	1.91869	1.79812
Pf3D7_09_v3	494940	495182	SMC3_B10_24hpi_peak_1644	2.73303	6.20236
Pf3D7_09_v3	496240	496729	SMC3_B10_24hpi_peak_1645	2.89761	6.20474
Pf3D7_09_v3	516449	517004	SMC3_B10_24hpi_peak_1646	3.20197	8.29255
Pf3D7_09_v3	518219	518399	SMC3_B10_24hpi_peak_1647	2.45479	4.2926
Pf3D7_09_v3	538303	538464	SMC3_B10_24hpi_peak_1648	3.39594	7.77189
Pf3D7_09_v3	549389	549593	SMC3_B10_24hpi_peak_1649	2.0682	2.55136
Pf3D7_09_v3	550160	550571	SMC3_B10_24hpi_peak_1650	3.04809	8.40488
Pf3D7_09_v3	559219	559469	SMC3_B10_24hpi_peak_1651	3.54358	10.7881
Pf3D7_09_v3	569137	569309	SMC3_B10_24hpi_peak_1652	2.99473	4.29092
Pf3D7_09_v3	580739	580980	SMC3_B10_24hpi_peak_1653	2.72626	4.81638
Pf3D7_09_v3	590855	591114	SMC3_B10_24hpi_peak_1654	2.2121	2.92077
Pf3D7_09_v3	601133	601601	SMC3_B10_24hpi_peak_1655	4.25395	18.0677
Pf3D7_09_v3	603399	603567	SMC3_B10_24hpi_peak_1656	2.29453	3.18205
Pf3D7_09_v3	609188	609366	SMC3_B10_24hpi_peak_1657	2.14872	2.36283
Pf3D7_09_v3	632067	632275	SMC3_B10_24hpi_peak_1658	1.81504	1.50811
Pf3D7_09_v3	640221	640398	SMC3_B10_24hpi_peak_1659	3.04926	8.04239
Pf3D7_09_v3	652217	652659	SMC3_B10_24hpi_peak_1660	2.41032	4.13417
Pf3D7_09_v3	653097	653297	SMC3_B10_24hpi_peak_1661	2.48876	4.67046
Pf3D7_09_v3	667859	668114	SMC3_B10_24hpi_peak_1662	4.36197	11.7378
Pf3D7_09_v3	668780	669150	SMC3_B10_24hpi_peak_1663	4.07631	16.5963
Pf3D7_09_v3	676328	676497	SMC3_B10_24hpi_peak_1664	2.61114	4.58019
Pf3D7_09_v3	677714	677940	SMC3_B10_24hpi_peak_1665	1.98719	2.36505
Pf3D7_09_v3	684576	684930	SMC3_B10_24hpi_peak_1666	2.43597	3.38422
Pf3D7_09_v3	690884	691098	SMC3_B10_24hpi_peak_1667	3.32601	6.70809
Pf3D7_09_v3	697485	697756	SMC3_B10_24hpi_peak_1668	2.66811	5.06066
Pf3D7_09_v3	706931	707214	SMC3_B10_24hpi_peak_1669	2.53522	4.84611
Pf3D7_09_v3	717187	717396	SMC3_B10_24hpi_peak_1670	2.35281	2.70163
Pf3D7_09_v3	718827	719053	SMC3_B10_24hpi_peak_1671	2.2047	2.99454
Pf3D7_09_v3	721529	721885	SMC3_B10_24hpi_peak_1672	2.45816	4.30544
Pf3D7_09_v3	722876	723037	SMC3_B10_24hpi_peak_1673	2.80172	5.85054
Pf3D7_09_v3	729685	730513	SMC3_B10_24hpi_peak_1674	2.8487	6.35139
Pf3D7_09_v3	738820	738978	SMC3_B10_24hpi_peak_1675	2.47422	4.61473
Pf3D7_09_v3	741213	741547	SMC3_B10_24hpi_peak_1676	4.21985	9.57502
Pf3D7_09_v3	742549	743182	SMC3_B10_24hpi_peak_1677	3.37911	8.78335
Pf3D7_09_v3	755244	755437	SMC3_B10_24hpi_peak_1678	2.55273	4.78156
Pf3D7_09_v3	757390	757679	SMC3_B10_24hpi_peak_1679	2.83422	5.80987
Pf3D7_09_v3	759127	759393	SMC3_B10_24hpi_peak_1680	2.45842	3.93848
Pf3D7_09_v3	773484	773719	SMC3_B10_24hpi_peak_1681	2.29822	3.08695
Pf3D7_09_v3	779464	779715	SMC3_B10_24hpi_peak_1682	2.85663	7.04237
Pf3D7_09_v3	780091	780717	SMC3_B10_24hpi_peak_1683	3.93144	12.9374
Pf3D7_09_v3	781367	781807	SMC3_B10_24hpi_peak_1684	3.16766	7.76491
Pf3D7_09_v3	789904	790141	SMC3_B10_24hpi_peak_1685	2.64924	4.84988
Pf3D7_09_v3	793830	794120	SMC3_B10_24hpi_peak_1686	6.53396	22.7976
Pf3D7_09_v3	798476	798818	SMC3_B10_24hpi_peak_1687	4.67837	16.2721
Pf3D7_09_v3	804486	804944	SMC3_B10_24hpi_peak_1688	2.70378	5.33467
Pf3D7_09_v3	809905	810069	SMC3_B10_24hpi_peak_1689	2.41724	3.33235
Pf3D7_09_v3	810338	810874	SMC3_B10_24hpi_peak_1690	4.32266	16.6277
Pf3D7_09_v3	811067	811324	SMC3_B10_24hpi_peak_1691	1.75013	1.42903
Pf3D7_09_v3	816336	816636	SMC3_B10_24hpi_peak_1692	2.51551	4.90105
Pf3D7_09_v3	818203	818426	SMC3_B10_24hpi_peak_1693	2.47969	4.76217
Pf3D7_09_v3	819330	819587	SMC3_B10_24hpi_peak_1694	2.38675	3.81498
Pf3D7_09_v3	823285	823492	SMC3_B10_24hpi_peak_1695	1.93126	1.97302
Pf3D7_09_v3	852884	853126	SMC3_B10_24hpi_peak_1696	2.32867	3.94619
Pf3D7_09_v3	853653	854019	SMC3_B10_24hpi_peak_1697	2.29778	2.87725
Pf3D7_09_v3	883511	883694	SMC3_B10_24hpi_peak_1698	2.90475	4.07497
Pf3D7_09_v3	883852	884090	SMC3_B10_24hpi_peak_1699	5.05753	14.5884
Pf3D7_09_v3	903969	904331	SMC3_B10_24hpi_peak_1700	2.72904	4.97676
Pf3D7_09_v3	914235	914438	SMC3_B10_24hpi_peak_1701	2.37167	3.19794
Pf3D7_09_v3	917930	918441	SMC3_B10_24hpi_peak_1702	2.88177	6.31335
Pf3D7_09_v3	937414	937996	SMC3_B10_24hpi_peak_1703	2.18507	3.1209
Pf3D7_09_v3	945968	946159	SMC3_B10_24hpi_peak_1704	2.0257	2.57098
Pf3D7_09_v3	947092	948750	SMC3_B10_24hpi_peak_1705	4.15007	20.1064
Pf3D7_09_v3	960243	960494	SMC3_B10_24hpi_peak_1706	4.71259	13.4909
Pf3D7_09_v3	960667	961387	SMC3_B10_24hpi_peak_1707	6.80621	24.5565
Pf3D7_09_v3	963219	963545	SMC3_B10_24hpi_peak_1708	2.90406	7.07318
Pf3D7_09_v3	976017	976231	SMC3_B10_24hpi_peak_1709	2.54941	3.84528
Pf3D7_09_v3	977908	978138	SMC3_B10_24hpi_peak_1710	3.96153	9.88254
Pf3D7_09_v3	984832	985287	SMC3_B10_24hpi_peak_1711	2.15989	3.03385
Pf3D7_09_v3	991059	991276	SMC3_B10_24hpi_peak_1712	2.54437	3.70251
Pf3D7_09_v3	991822	992019	SMC3_B10_24hpi_peak_1713	2.11925	2.54168
Pf3D7_09_v3	995727	995985	SMC3_B10_24hpi_peak_1714	3.64375	10.2572
Pf3D7_09_v3	996607	997070	SMC3_B10_24hpi_peak_1715	9.80456	63.3025
Pf3D7_09_v3	1021950	1022476	SMC3_B10_24hpi_peak_1716	3.01256	7.52355
Pf3D7_09_v3	1022949	1023200	SMC3_B10_24hpi_peak_1717	2.17656	2.81203
Pf3D7_09_v3	1027389	1027629	SMC3_B10_24hpi_peak_1718	5.52033	18.2651
Pf3D7_09_v3	1028679	1029623	SMC3_B10_24hpi_peak_1719	2.67154	6.09306
Pf3D7_09_v3	1046950	1047115	SMC3_B10_24hpi_peak_1720	2.33024	3.73334
Pf3D7_09_v3	1047413	1047756	SMC3_B10_24hpi_peak_1721	4.32948	14.8752
Pf3D7_09_v3	1048312	1048763	SMC3_B10_24hpi_peak_1722	3.25729	9.53557
Pf3D7_09_v3	1053724	1053927	SMC3_B10_24hpi_peak_1723	3.42619	8.3082
Pf3D7_09_v3	1071027	1071213	SMC3_B10_24hpi_peak_1724	2.44445	3.5306
Pf3D7_09_v3	1087464	1087638	SMC3_B10_24hpi_peak_1725	2.29616	3.82339
Pf3D7_09_v3	1093124	1093451	SMC3_B10_24hpi_peak_1726	3.07835	9.29301
Pf3D7_09_v3	1108790	1109119	SMC3_B10_24hpi_peak_1727	2.64541	5.40661
Pf3D7_09_v3	1110609	1110898	SMC3_B10_24hpi_peak_1728	2.74495	5.02962
Pf3D7_09_v3	1127012	1127270	SMC3_B10_24hpi_peak_1729	1.75827	1.30115
Pf3D7_09_v3	1129034	1129235	SMC3_B10_24hpi_peak_1730	2.89581	4.70465
Pf3D7_09_v3	1129501	1129907	SMC3_B10_24hpi_peak_1731	9.66583	45.5401
Pf3D7_09_v3	1137371	1138157	SMC3_B10_24hpi_peak_1732	3.93739	15.6207
Pf3D7_09_v3	1145407	1145623	SMC3_B10_24hpi_peak_1733	2.65419	4.29823
Pf3D7_09_v3	1145781	1145987	SMC3_B10_24hpi_peak_1734	3.03307	6.33901
Pf3D7_09_v3	1172975	1173203	SMC3_B10_24hpi_peak_1735	1.92225	1.87689
Pf3D7_09_v3	1176611	1176899	SMC3_B10_24hpi_peak_1736	3.5957	8.90492
Pf3D7_09_v3	1177509	1177812	SMC3_B10_24hpi_peak_1737	2.5217	4.0196
Pf3D7_09_v3	1178132	1178309	SMC3_B10_24hpi_peak_1738	3.30123	5.62035
Pf3D7_09_v3	1178791	1178950	SMC3_B10_24hpi_peak_1739	2.00818	2.12695
Pf3D7_09_v3	1181657	1181844	SMC3_B10_24hpi_peak_1740	2.18962	2.56768
Pf3D7_09_v3	1182631	1183273	SMC3_B10_24hpi_peak_1741	6.63547	32.9536
Pf3D7_09_v3	1183443	1183748	SMC3_B10_24hpi_peak_1742	4.58598	15.9082
Pf3D7_09_v3	1189649	1190236	SMC3_B10_24hpi_peak_1743	4.86983	17.35
Pf3D7_09_v3	1190442	1191100	SMC3_B10_24hpi_peak_1744	5.92364	31.3751
Pf3D7_09_v3	1201941	1202383	SMC3_B10_24hpi_peak_1745	4.0698	14.3457
Pf3D7_09_v3	1203676	1204229	SMC3_B10_24hpi_peak_1746	3.80958	13.6896
Pf3D7_09_v3	1204515	1204794	SMC3_B10_24hpi_peak_1747	3.20191	10.088
Pf3D7_09_v3	1205411	1205946	SMC3_B10_24hpi_peak_1748	4.3683	19.8557
Pf3D7_09_v3	1206252	1206541	SMC3_B10_24hpi_peak_1749	2.68633	6.0076
Pf3D7_09_v3	1206713	1206898	SMC3_B10_24hpi_peak_1750	2.96494	7.15027
Pf3D7_09_v3	1211246	1211405	SMC3_B10_24hpi_peak_1751	5.48464	19.2804
Pf3D7_09_v3	1212426	1212692	SMC3_B10_24hpi_peak_1752	2.81103	5.88326
Pf3D7_09_v3	1220157	1220315	SMC3_B10_24hpi_peak_1753	2.04076	2.22463
Pf3D7_09_v3	1234695	1234860	SMC3_B10_24hpi_peak_1754	2.9179	7.47495
Pf3D7_09_v3	1235588	1235796	SMC3_B10_24hpi_peak_1755	3.06879	8.31112
Pf3D7_09_v3	1236046	1236207	SMC3_B10_24hpi_peak_1756	2.06033	2.93658
Pf3D7_09_v3	1236741	1237664	SMC3_B10_24hpi_peak_1757	4.82089	23.1901
Pf3D7_09_v3	1237985	1239307	SMC3_B10_24hpi_peak_1758	7.61093	53.0001
Pf3D7_09_v3	1239712	1240007	SMC3_B10_24hpi_peak_1759	11.5156	63.8957
Pf3D7_09_v3	1240729	1241837	SMC3_B10_24hpi_peak_1760	18.4211	167.775
Pf3D7_09_v3	1244729	1245223	SMC3_B10_24hpi_peak_1761	9.98724	52.0376
Pf3D7_09_v3	1245507	1246481	SMC3_B10_24hpi_peak_1762	20.5714	268.935
Pf3D7_09_v3	1246823	1247103	SMC3_B10_24hpi_peak_1763	6.92347	25.3896
Pf3D7_09_v3	1247280	1247977	SMC3_B10_24hpi_peak_1764	8.11718	49.9332
Pf3D7_09_v3	1248704	1250493	SMC3_B10_24hpi_peak_1765	4.92414	19.6121
Pf3D7_09_v3	1251055	1251267	SMC3_B10_24hpi_peak_1766	3.19579	9.45955
Pf3D7_09_v3	1270187	1270488	SMC3_B10_24hpi_peak_1767	3.2515	6.47862
Pf3D7_09_v3	1270740	1270978	SMC3_B10_24hpi_peak_1768	3.31773	7.71335
Pf3D7_09_v3	1271825	1272142	SMC3_B10_24hpi_peak_1769	5.66699	26.1724
Pf3D7_09_v3	1282622	1282848	SMC3_B10_24hpi_peak_1770	3.76026	10.9561
Pf3D7_09_v3	1287714	1287962	SMC3_B10_24hpi_peak_1771	3.95893	10.6647
Pf3D7_09_v3	1289350	1289558	SMC3_B10_24hpi_peak_1772	3.53289	9.13914
Pf3D7_09_v3	1300992	1301304	SMC3_B10_24hpi_peak_1773	2.10844	2.77078
Pf3D7_09_v3	1303734	1303942	SMC3_B10_24hpi_peak_1774	3.5284	7.76562
Pf3D7_09_v3	1311500	1311672	SMC3_B10_24hpi_peak_1775	2.1509	1.74163
Pf3D7_09_v3	1316059	1316713	SMC3_B10_24hpi_peak_1776	5.01652	25.9383
Pf3D7_09_v3	1328075	1328605	SMC3_B10_24hpi_peak_1777	2.07617	2.74633
Pf3D7_09_v3	1331413	1331690	SMC3_B10_24hpi_peak_1778	2.22664	2.96725
Pf3D7_09_v3	1332527	1332769	SMC3_B10_24hpi_peak_1779	2.83267	5.16257
Pf3D7_09_v3	1334576	1334772	SMC3_B10_24hpi_peak_1780	2.63209	3.40212
Pf3D7_09_v3	1335744	1336001	SMC3_B10_24hpi_peak_1781	2.03604	2.68696
Pf3D7_09_v3	1343412	1343617	SMC3_B10_24hpi_peak_1782	1.97662	2.03733
Pf3D7_09_v3	1345532	1345756	SMC3_B10_24hpi_peak_1783	2.21737	3.23375
Pf3D7_09_v3	1348044	1348302	SMC3_B10_24hpi_peak_1784	2.9841	5.64521
Pf3D7_09_v3	1349778	1350337	SMC3_B10_24hpi_peak_1785	3.04926	8.04239
Pf3D7_09_v3	1350881	1351042	SMC3_B10_24hpi_peak_1786	2.45012	3.91084
Pf3D7_09_v3	1363027	1363195	SMC3_B10_24hpi_peak_1787	2.86383	5.91491
Pf3D7_09_v3	1364381	1364743	SMC3_B10_24hpi_peak_1788	2.58984	3.96643
Pf3D7_09_v3	1418563	1418883	SMC3_B10_24hpi_peak_1789	2.32604	3.82545
Pf3D7_09_v3	1419111	1419313	SMC3_B10_24hpi_peak_1790	2.88596	7.8412
Pf3D7_09_v3	1420737	1420930	SMC3_B10_24hpi_peak_1791	3.03184	7.23808
Pf3D7_09_v3	1421474	1421659	SMC3_B10_24hpi_peak_1792	2.01474	2.38023
Pf3D7_09_v3	1422064	1422292	SMC3_B10_24hpi_peak_1793	2.77895	6.54846
Pf3D7_09_v3	1437083	1437590	SMC3_B10_24hpi_peak_1794	2.54491	5.01697
Pf3D7_09_v3	1459563	1459868	SMC3_B10_24hpi_peak_1795	2.31018	3.23161
Pf3D7_09_v3	1474713	1475443	SMC3_B10_24hpi_peak_1796	2.62781	5.19873
Pf3D7_09_v3	1481465	1481796	SMC3_B10_24hpi_peak_1797	4.12683	12.3568
Pf3D7_09_v3	1486115	1486726	SMC3_B10_24hpi_peak_1798	2.9539	6.93282
Pf3D7_09_v3	1493186	1493596	SMC3_B10_24hpi_peak_1799	2.70332	5.48242
Pf3D7_09_v3	1497982	1498172	SMC3_B10_24hpi_peak_1800	4.35597	10.2487
Pf3D7_09_v3	1498438	1498650	SMC3_B10_24hpi_peak_1801	1.88378	1.63793
Pf3D7_09_v3	1499468	1500243	SMC3_B10_24hpi_peak_1802	3.56288	9.48086
Pf3D7_09_v3	1500819	1501312	SMC3_B10_24hpi_peak_1803	2.31451	3.13635
Pf3D7_09_v3	1503130	1503409	SMC3_B10_24hpi_peak_1804	3.39762	7.99291
Pf3D7_10_v3	28460	29702	SMC3_B10_24hpi_peak_1805	3.83091	11.9978
Pf3D7_10_v3	29908	32793	SMC3_B10_24hpi_peak_1806	3.86909	11.8958
Pf3D7_10_v3	33317	33870	SMC3_B10_24hpi_peak_1807	3.71145	10.0327
Pf3D7_10_v3	38159	38833	SMC3_B10_24hpi_peak_1808	4.6397	14.5247
Pf3D7_10_v3	41993	42224	SMC3_B10_24hpi_peak_1809	3.75228	8.95087
Pf3D7_10_v3	45290	45501	SMC3_B10_24hpi_peak_1810	2.90855	5.23849
Pf3D7_10_v3	48169	49079	SMC3_B10_24hpi_peak_1811	3.88185	11.9472
Pf3D7_10_v3	51926	52280	SMC3_B10_24hpi_peak_1812	2.51814	4.13748
Pf3D7_10_v3	58426	58895	SMC3_B10_24hpi_peak_1813	3.59685	10.5444
Pf3D7_10_v3	60016	60219	SMC3_B10_24hpi_peak_1814	3.46575	9.33572
Pf3D7_10_v3	68003	68257	SMC3_B10_24hpi_peak_1815	2.38569	3.69906
Pf3D7_10_v3	68633	68862	SMC3_B10_24hpi_peak_1816	2.40707	3.0682
Pf3D7_10_v3	75670	75876	SMC3_B10_24hpi_peak_1817	2.13723	3.04536
Pf3D7_10_v3	81324	81607	SMC3_B10_24hpi_peak_1818	2.03197	1.65387
Pf3D7_10_v3	115643	115858	SMC3_B10_24hpi_peak_1819	2.27544	3.53799
Pf3D7_10_v3	117264	117449	SMC3_B10_24hpi_peak_1820	2.94924	5.19431
Pf3D7_10_v3	117694	117853	SMC3_B10_24hpi_peak_1821	2.30576	3.96798
Pf3D7_10_v3	122730	122954	SMC3_B10_24hpi_peak_1822	3.12235	4.78224
Pf3D7_10_v3	142696	142877	SMC3_B10_24hpi_peak_1823	2.15861	2.93658
Pf3D7_10_v3	149497	149655	SMC3_B10_24hpi_peak_1824	2.4503	2.94622
Pf3D7_10_v3	152923	153732	SMC3_B10_24hpi_peak_1825	3.14598	7.68099
Pf3D7_10_v3	165602	165760	SMC3_B10_24hpi_peak_1826	2.75086	5.35278
Pf3D7_10_v3	166754	167090	SMC3_B10_24hpi_peak_1827	3.61507	11.8053
Pf3D7_10_v3	168352	168759	SMC3_B10_24hpi_peak_1828	3.10616	8.28447
Pf3D7_10_v3	172928	173157	SMC3_B10_24hpi_peak_1829	2.66084	5.32331
Pf3D7_10_v3	179656	179839	SMC3_B10_24hpi_peak_1830	2.80272	5.37849
Pf3D7_10_v3	184480	184663	SMC3_B10_24hpi_peak_1831	3.67535	7.0437
Pf3D7_10_v3	184848	185041	SMC3_B10_24hpi_peak_1832	3.00977	6.08036
Pf3D7_10_v3	186753	187048	SMC3_B10_24hpi_peak_1833	5.15163	17.3601
Pf3D7_10_v3	209482	209651	SMC3_B10_24hpi_peak_1834	2.02177	1.93759
Pf3D7_10_v3	222271	222496	SMC3_B10_24hpi_peak_1835	2.87114	4.15343
Pf3D7_10_v3	224806	225091	SMC3_B10_24hpi_peak_1836	2.27422	3.01372
Pf3D7_10_v3	234356	234529	SMC3_B10_24hpi_peak_1837	2.2292	2.19272
Pf3D7_10_v3	234805	234963	SMC3_B10_24hpi_peak_1838	2.57173	3.38251
Pf3D7_10_v3	238494	238885	SMC3_B10_24hpi_peak_1839	1.84338	1.64893
Pf3D7_10_v3	239115	239302	SMC3_B10_24hpi_peak_1840	2.51838	4.78382
Pf3D7_10_v3	241155	241322	SMC3_B10_24hpi_peak_1841	2.19795	3.35705
Pf3D7_10_v3	256537	257118	SMC3_B10_24hpi_peak_1842	4.83505	21.5812
Pf3D7_10_v3	288470	288989	SMC3_B10_24hpi_peak_1843	3.04402	6.5568
Pf3D7_10_v3	289181	289602	SMC3_B10_24hpi_peak_1844	3.90784	10.2267
Pf3D7_10_v3	295282	295472	SMC3_B10_24hpi_peak_1845	2.36981	3.07896
Pf3D7_10_v3	299291	299601	SMC3_B10_24hpi_peak_1846	3.76221	10.4662
Pf3D7_10_v3	302901	303260	SMC3_B10_24hpi_peak_1847	3.69685	11.4394
Pf3D7_10_v3	342421	342806	SMC3_B10_24hpi_peak_1848	4.58598	15.9082
Pf3D7_10_v3	343482	344223	SMC3_B10_24hpi_peak_1849	5.70878	26.3579
Pf3D7_10_v3	347346	347812	SMC3_B10_24hpi_peak_1850	2.59528	5.48922
Pf3D7_10_v3	357481	357723	SMC3_B10_24hpi_peak_1851	3.10722	8.10031
Pf3D7_10_v3	361131	361381	SMC3_B10_24hpi_peak_1852	3.07661	6.85794
Pf3D7_10_v3	377067	377331	SMC3_B10_24hpi_peak_1853	3.52877	11.1836
Pf3D7_10_v3	378478	378673	SMC3_B10_24hpi_peak_1854	2.14893	2.72432
Pf3D7_10_v3	382026	382340	SMC3_B10_24hpi_peak_1855	3.71919	11.7786
Pf3D7_10_v3	389483	389775	SMC3_B10_24hpi_peak_1856	4.44551	15.3471
Pf3D7_10_v3	390863	391128	SMC3_B10_24hpi_peak_1857	2.97918	6.50239
Pf3D7_10_v3	391602	391889	SMC3_B10_24hpi_peak_1858	2.84362	4.87529
Pf3D7_10_v3	405353	405567	SMC3_B10_24hpi_peak_1859	2.37165	3.76611
Pf3D7_10_v3	416718	416900	SMC3_B10_24hpi_peak_1860	2.31537	2.92365
Pf3D7_10_v3	417091	417388	SMC3_B10_24hpi_peak_1861	2.12512	2.29824
Pf3D7_10_v3	425451	425663	SMC3_B10_24hpi_peak_1862	2.73551	5.90652
Pf3D7_10_v3	443956	444151	SMC3_B10_24hpi_peak_1863	2.54965	3.58666
Pf3D7_10_v3	458492	458735	SMC3_B10_24hpi_peak_1864	2.2995	3.94415
Pf3D7_10_v3	471359	471547	SMC3_B10_24hpi_peak_1865	3.26906	7.13747
Pf3D7_10_v3	475452	475647	SMC3_B10_24hpi_peak_1866	1.84965	1.78545
Pf3D7_10_v3	478704	478936	SMC3_B10_24hpi_peak_1867	2.16133	2.67076
Pf3D7_10_v3	479462	479724	SMC3_B10_24hpi_peak_1868	2.48311	5.02852
Pf3D7_10_v3	482529	483426	SMC3_B10_24hpi_peak_1869	2.40257	3.98779
Pf3D7_10_v3	502691	502876	SMC3_B10_24hpi_peak_1870	2.77543	5.13205
Pf3D7_10_v3	559113	559291	SMC3_B10_24hpi_peak_1871	2.25065	3.34638
Pf3D7_10_v3	561024	561771	SMC3_B10_24hpi_peak_1872	3.2233	8.37803
Pf3D7_10_v3	570492	570774	SMC3_B10_24hpi_peak_1873	2.69356	6.48444
Pf3D7_10_v3	580021	580434	SMC3_B10_24hpi_peak_1874	3.01916	6.11154
Pf3D7_10_v3	581519	581791	SMC3_B10_24hpi_peak_1875	1.97938	2.1904
Pf3D7_10_v3	584758	585012	SMC3_B10_24hpi_peak_1876	2.10785	3.11602
Pf3D7_10_v3	585193	585496	SMC3_B10_24hpi_peak_1877	2.39492	4.42832
Pf3D7_10_v3	599166	599354	SMC3_B10_24hpi_peak_1878	2.36276	3.17153
Pf3D7_10_v3	602613	602882	SMC3_B10_24hpi_peak_1879	1.91631	2.40089
Pf3D7_10_v3	611612	611881	SMC3_B10_24hpi_peak_1880	1.9006	1.74615
Pf3D7_10_v3	619643	619850	SMC3_B10_24hpi_peak_1881	2.49389	4.81591
Pf3D7_10_v3	623361	623566	SMC3_B10_24hpi_peak_1882	2.13538	2.6814
Pf3D7_10_v3	624559	624720	SMC3_B10_24hpi_peak_1883	2.17935	3.19663
Pf3D7_10_v3	627770	627980	SMC3_B10_24hpi_peak_1884	2.66358	5.91287
Pf3D7_10_v3	637998	638277	SMC3_B10_24hpi_peak_1885	2.28215	3.56206
Pf3D7_10_v3	648085	648349	SMC3_B10_24hpi_peak_1886	5.72351	18.9379
Pf3D7_10_v3	662936	663156	SMC3_B10_24hpi_peak_1887	2.19191	3.33604
Pf3D7_10_v3	682223	682404	SMC3_B10_24hpi_peak_1888	4.40572	10.6878
Pf3D7_10_v3	688712	688885	SMC3_B10_24hpi_peak_1889	2.14712	2.62777
Pf3D7_10_v3	689972	690214	SMC3_B10_24hpi_peak_1890	2.82982	5.95358
Pf3D7_10_v3	693118	693472	SMC3_B10_24hpi_peak_1891	2.61365	5.28495
Pf3D7_10_v3	693899	694199	SMC3_B10_24hpi_peak_1892	2.33103	3.18724
Pf3D7_10_v3	709463	709882	SMC3_B10_24hpi_peak_1893	3.31065	9.3534
Pf3D7_10_v3	710504	710709	SMC3_B10_24hpi_peak_1894	2.44369	2.92913
Pf3D7_10_v3	720941	721182	SMC3_B10_24hpi_peak_1895	2.9179	7.47495
Pf3D7_10_v3	723095	723349	SMC3_B10_24hpi_peak_1896	2.27641	3.54107
Pf3D7_10_v3	725506	726260	SMC3_B10_24hpi_peak_1897	5.01295	23.4775
Pf3D7_10_v3	727630	727809	SMC3_B10_24hpi_peak_1898	1.86945	1.97491
Pf3D7_10_v3	739787	739957	SMC3_B10_24hpi_peak_1899	2.11864	2.10429
Pf3D7_10_v3	741319	741601	SMC3_B10_24hpi_peak_1900	2.2259	2.96508
Pf3D7_10_v3	773760	773971	SMC3_B10_24hpi_peak_1901	2.33759	4.09152
Pf3D7_10_v3	776809	777364	SMC3_B10_24hpi_peak_1902	2.75818	5.53351
Pf3D7_10_v3	777927	778215	SMC3_B10_24hpi_peak_1903	1.84461	1.76957
Pf3D7_10_v3	778515	779016	SMC3_B10_24hpi_peak_1904	2.83487	6.13431
Pf3D7_10_v3	787738	788159	SMC3_B10_24hpi_peak_1905	4.71637	16.4207
Pf3D7_10_v3	788811	788982	SMC3_B10_24hpi_peak_1906	3.13086	4.80101
Pf3D7_10_v3	791501	791948	SMC3_B10_24hpi_peak_1907	3.15197	5.04119
Pf3D7_10_v3	798573	798746	SMC3_B10_24hpi_peak_1908	2.93783	6.35276
Pf3D7_10_v3	802844	803287	SMC3_B10_24hpi_peak_1909	2.84445	7.48288
Pf3D7_10_v3	808564	808850	SMC3_B10_24hpi_peak_1910	3.8592	10.3138
Pf3D7_10_v3	821224	821530	SMC3_B10_24hpi_peak_1911	2.3729	4.45668
Pf3D7_10_v3	840818	841195	SMC3_B10_24hpi_peak_1912	3.3769	9.84809
Pf3D7_10_v3	842374	842726	SMC3_B10_24hpi_peak_1913	3.53087	9.35977
Pf3D7_10_v3	843127	843361	SMC3_B10_24hpi_peak_1914	5.30884	15.3597
Pf3D7_10_v3	843810	843970	SMC3_B10_24hpi_peak_1915	2.99473	4.29092
Pf3D7_10_v3	849051	849512	SMC3_B10_24hpi_peak_1916	2.99961	6.40124
Pf3D7_10_v3	849764	850004	SMC3_B10_24hpi_peak_1917	2.68521	3.53549
Pf3D7_10_v3	850195	850357	SMC3_B10_24hpi_peak_1918	3.52682	6.64398
Pf3D7_10_v3	871109	871893	SMC3_B10_24hpi_peak_1919	7.15706	44.7046
Pf3D7_10_v3	899821	899981	SMC3_B10_24hpi_peak_1920	2.42496	4.18778
Pf3D7_10_v3	900156	900409	SMC3_B10_24hpi_peak_1921	3.06768	8.12132
Pf3D7_10_v3	922057	922287	SMC3_B10_24hpi_peak_1922	2.30588	3.75507
Pf3D7_10_v3	925243	926206	SMC3_B10_24hpi_peak_1923	13.6092	82.5694
Pf3D7_10_v3	932627	933355	SMC3_B10_24hpi_peak_1924	5.78442	27.8886
Pf3D7_10_v3	933633	934545	SMC3_B10_24hpi_peak_1925	12.8296	126.148
Pf3D7_10_v3	934754	935382	SMC3_B10_24hpi_peak_1926	27.3428	215.229
Pf3D7_10_v3	935576	936324	SMC3_B10_24hpi_peak_1927	11.1049	69.4863
Pf3D7_10_v3	937307	937807	SMC3_B10_24hpi_peak_1928	26.4604	216.033
Pf3D7_10_v3	938009	939415	SMC3_B10_24hpi_peak_1929	50.2582	553.665
Pf3D7_10_v3	939887	941206	SMC3_B10_24hpi_peak_1930	6.6248	45.0387
Pf3D7_10_v3	944401	945568	SMC3_B10_24hpi_peak_1931	5.56725	29.1909
Pf3D7_10_v3	951758	952595	SMC3_B10_24hpi_peak_1932	5.50205	24.2859
Pf3D7_10_v3	956543	956781	SMC3_B10_24hpi_peak_1933	2.174	3.27255
Pf3D7_10_v3	957920	958372	SMC3_B10_24hpi_peak_1934	7.06879	39.9873
Pf3D7_10_v3	963509	964064	SMC3_B10_24hpi_peak_1935	3.17861	7.80701
Pf3D7_10_v3	964693	965356	SMC3_B10_24hpi_peak_1936	2.73668	6.21746
Pf3D7_10_v3	967829	968209	SMC3_B10_24hpi_peak_1937	2.88297	7.65799
Pf3D7_10_v3	970690	970909	SMC3_B10_24hpi_peak_1938	2.32749	3.61331
Pf3D7_10_v3	971760	972196	SMC3_B10_24hpi_peak_1939	2.29616	3.82339
Pf3D7_10_v3	973145	973548	SMC3_B10_24hpi_peak_1940	2.64541	5.40661
Pf3D7_10_v3	974113	974739	SMC3_B10_24hpi_peak_1941	6.83312	39.7835
Pf3D7_10_v3	976380	976543	SMC3_B10_24hpi_peak_1942	2.26455	3.7075
Pf3D7_10_v3	980467	980642	SMC3_B10_24hpi_peak_1943	2.23991	2.61178
Pf3D7_10_v3	991210	991670	SMC3_B10_24hpi_peak_1944	2.67795	5.5332
Pf3D7_10_v3	992282	992697	SMC3_B10_24hpi_peak_1945	2.97031	7.87832
Pf3D7_10_v3	994746	994938	SMC3_B10_24hpi_peak_1946	3.30039	8.06621
Pf3D7_10_v3	995909	996734	SMC3_B10_24hpi_peak_1947	11.154	115.753
Pf3D7_10_v3	999381	999673	SMC3_B10_24hpi_peak_1948	2.3285	3.50646
Pf3D7_10_v3	1000756	1001217	SMC3_B10_24hpi_peak_1949	2.47054	4.60103
Pf3D7_10_v3	1001797	1002013	SMC3_B10_24hpi_peak_1950	2.01942	2.39598
Pf3D7_10_v3	1002209	1002408	SMC3_B10_24hpi_peak_1951	2.91264	7.28013
Pf3D7_10_v3	1003288	1003503	SMC3_B10_24hpi_peak_1952	2.5366	5.11676
Pf3D7_10_v3	1003684	1003899	SMC3_B10_24hpi_peak_1953	2.76922	6.50724
Pf3D7_10_v3	1017263	1017529	SMC3_B10_24hpi_peak_1954	3.06517	5.17669
Pf3D7_10_v3	1035585	1035781	SMC3_B10_24hpi_peak_1955	2.05313	2.42415
Pf3D7_10_v3	1036428	1036638	SMC3_B10_24hpi_peak_1956	2.5663	5.36979
Pf3D7_10_v3	1040763	1041019	SMC3_B10_24hpi_peak_1957	2.82567	6.09946
Pf3D7_10_v3	1053615	1055311	SMC3_B10_24hpi_peak_1958	4.2017	18.0904
Pf3D7_10_v3	1062303	1062578	SMC3_B10_24hpi_peak_1959	2.48336	4.5234
Pf3D7_10_v3	1062846	1063315	SMC3_B10_24hpi_peak_1960	3.28971	9.2645
Pf3D7_10_v3	1071593	1071782	SMC3_B10_24hpi_peak_1961	2.03225	2.43765
Pf3D7_10_v3	1082274	1082698	SMC3_B10_24hpi_peak_1962	3.15706	7.91848
Pf3D7_10_v3	1095144	1095499	SMC3_B10_24hpi_peak_1963	2.56646	4.42852
Pf3D7_10_v3	1096486	1096693	SMC3_B10_24hpi_peak_1964	2.13952	2.87572
Pf3D7_10_v3	1109884	1110212	SMC3_B10_24hpi_peak_1965	2.08128	2.34427
Pf3D7_10_v3	1110388	1110923	SMC3_B10_24hpi_peak_1966	4.34305	18.5186
Pf3D7_10_v3	1113552	1113811	SMC3_B10_24hpi_peak_1967	2.34862	4.02112
Pf3D7_10_v3	1115786	1116150	SMC3_B10_24hpi_peak_1968	2.39652	4.20154
Pf3D7_10_v3	1116458	1116641	SMC3_B10_24hpi_peak_1969	2.28072	3.34565
Pf3D7_10_v3	1123394	1123704	SMC3_B10_24hpi_peak_1970	2.47027	3.73287
Pf3D7_10_v3	1125323	1125604	SMC3_B10_24hpi_peak_1971	4.18719	15.7166
Pf3D7_10_v3	1125941	1126157	SMC3_B10_24hpi_peak_1972	2.68576	4.39607
Pf3D7_10_v3	1126477	1126648	SMC3_B10_24hpi_peak_1973	3.45466	6.66316
Pf3D7_10_v3	1138910	1139555	SMC3_B10_24hpi_peak_1974	3.53386	10.5157
Pf3D7_10_v3	1141121	1141343	SMC3_B10_24hpi_peak_1975	2.66685	4.76894
Pf3D7_10_v3	1164273	1164432	SMC3_B10_24hpi_peak_1976	2.85165	5.22357
Pf3D7_10_v3	1164809	1165188	SMC3_B10_24hpi_peak_1977	2.52918	4.69397
Pf3D7_10_v3	1166087	1166308	SMC3_B10_24hpi_peak_1978	3.00977	6.08036
Pf3D7_10_v3	1170960	1171297	SMC3_B10_24hpi_peak_1979	3.12199	7.02079
Pf3D7_10_v3	1172083	1172335	SMC3_B10_24hpi_peak_1980	3.53923	6.45444
Pf3D7_10_v3	1181099	1181341	SMC3_B10_24hpi_peak_1981	2.86586	6.74908
Pf3D7_10_v3	1199582	1199828	SMC3_B10_24hpi_peak_1982	1.91773	1.99957
Pf3D7_10_v3	1206810	1207142	SMC3_B10_24hpi_peak_1983	2.31256	3.77951
Pf3D7_10_v3	1208174	1208529	SMC3_B10_24hpi_peak_1984	3.18886	8.83328
Pf3D7_10_v3	1209754	1210197	SMC3_B10_24hpi_peak_1985	4.49463	14.6177
Pf3D7_10_v3	1210508	1210697	SMC3_B10_24hpi_peak_1986	3.07065	4.65358
Pf3D7_10_v3	1211938	1212094	SMC3_B10_24hpi_peak_1987	2.04891	2.57003
Pf3D7_10_v3	1212712	1212887	SMC3_B10_24hpi_peak_1988	1.87079	1.72454
Pf3D7_10_v3	1218428	1218642	SMC3_B10_24hpi_peak_1989	1.98061	2.26898
Pf3D7_10_v3	1219701	1219887	SMC3_B10_24hpi_peak_1990	2.5626	4.2847
Pf3D7_10_v3	1224626	1224786	SMC3_B10_24hpi_peak_1991	2.73654	4.8501
Pf3D7_10_v3	1225436	1225905	SMC3_B10_24hpi_peak_1992	2.25065	3.34638
Pf3D7_10_v3	1226946	1227147	SMC3_B10_24hpi_peak_1993	2.53498	3.932
Pf3D7_10_v3	1230608	1231924	SMC3_B10_24hpi_peak_1994	4.90242	20.5415
Pf3D7_10_v3	1246007	1246172	SMC3_B10_24hpi_peak_1995	2.39269	3.60581
Pf3D7_10_v3	1251200	1251497	SMC3_B10_24hpi_peak_1996	3.01227	7.34144
Pf3D7_10_v3	1253568	1254007	SMC3_B10_24hpi_peak_1997	2.15058	3.18569
Pf3D7_10_v3	1257440	1258203	SMC3_B10_24hpi_peak_1998	2.35347	3.92612
Pf3D7_10_v3	1282456	1283135	SMC3_B10_24hpi_peak_1999	2.56317	5.22357
[truncated: 1,447 more rows]

## Sheet: 36 hpi
Chromosome	Start	End	Name	Fold enrichment	-log10qvalue
Pf3D7_01_v3	29518	30236	SMC3_B10_36hpi_peak_1	1.21665	1.83661
Pf3D7_01_v3	31798	32403	SMC3_B10_36hpi_peak_2	1.56833	10.7353
Pf3D7_01_v3	32698	33766	SMC3_B10_36hpi_peak_3	2.00255	30.7816
Pf3D7_01_v3	39020	39532	SMC3_B10_36hpi_peak_4	1.73479	18.7742
Pf3D7_01_v3	50720	51486	SMC3_B10_36hpi_peak_5	1.8976	24.0676
Pf3D7_01_v3	54110	54429	SMC3_B10_36hpi_peak_6	2.08517	30.4357
Pf3D7_01_v3	62431	62747	SMC3_B10_36hpi_peak_7	1.18865	1.40675
Pf3D7_01_v3	65984	66413	SMC3_B10_36hpi_peak_8	1.59381	11.0992
Pf3D7_01_v3	81895	82580	SMC3_B10_36hpi_peak_9	1.5254	11.3863
Pf3D7_01_v3	90452	90982	SMC3_B10_36hpi_peak_10	1.27338	3.00038
Pf3D7_01_v3	95425	95718	SMC3_B10_36hpi_peak_11	1.25637	3.57633
Pf3D7_01_v3	99333	100054	SMC3_B10_36hpi_peak_12	1.4928	10.0688
Pf3D7_01_v3	101040	101776	SMC3_B10_36hpi_peak_13	1.45589	10.541
Pf3D7_01_v3	111934	113094	SMC3_B10_36hpi_peak_14	1.63106	21.166
Pf3D7_01_v3	113479	114311	SMC3_B10_36hpi_peak_15	1.2987	4.88767
Pf3D7_01_v3	114738	115433	SMC3_B10_36hpi_peak_16	1.34342	6.40592
Pf3D7_01_v3	119375	120489	SMC3_B10_36hpi_peak_17	1.70218	25.1172
Pf3D7_01_v3	124832	125398	SMC3_B10_36hpi_peak_18	2.09564	58.8824
Pf3D7_01_v3	129480	129985	SMC3_B10_36hpi_peak_19	1.54151	15.2153
Pf3D7_01_v3	143894	144613	SMC3_B10_36hpi_peak_20	1.37465	7.24392
Pf3D7_01_v3	180121	180623	SMC3_B10_36hpi_peak_21	1.55276	15.5879
Pf3D7_01_v3	181459	181814	SMC3_B10_36hpi_peak_22	3.8745	189.554
Pf3D7_01_v3	182809	183187	SMC3_B10_36hpi_peak_23	2.61327	89.2959
Pf3D7_01_v3	196105	196392	SMC3_B10_36hpi_peak_24	1.58518	15.6303
Pf3D7_01_v3	199039	200512	SMC3_B10_36hpi_peak_25	2.16106	55.1018
Pf3D7_01_v3	202707	204041	SMC3_B10_36hpi_peak_26	1.76124	28.6172
Pf3D7_01_v3	204700	205105	SMC3_B10_36hpi_peak_27	1.57457	16.1368
Pf3D7_01_v3	207766	208172	SMC3_B10_36hpi_peak_28	1.19575	2.06798
Pf3D7_01_v3	210988	211895	SMC3_B10_36hpi_peak_29	1.86512	31.9714
Pf3D7_01_v3	215930	216555	SMC3_B10_36hpi_peak_30	1.41228	8.74626
Pf3D7_01_v3	216980	217498	SMC3_B10_36hpi_peak_31	1.80536	30.6933
Pf3D7_01_v3	221257	221570	SMC3_B10_36hpi_peak_32	2.07208	34.2785
Pf3D7_01_v3	222339	222782	SMC3_B10_36hpi_peak_33	1.80221	33.9626
Pf3D7_01_v3	223030	223444	SMC3_B10_36hpi_peak_34	1.41705	9.80622
Pf3D7_01_v3	229089	229472	SMC3_B10_36hpi_peak_35	1.83467	28.9372
Pf3D7_01_v3	230371	231127	SMC3_B10_36hpi_peak_36	1.64202	19.7014
Pf3D7_01_v3	242630	243908	SMC3_B10_36hpi_peak_37	1.35664	7.94261
Pf3D7_01_v3	245079	245641	SMC3_B10_36hpi_peak_38	1.66558	24.841
Pf3D7_01_v3	246606	247163	SMC3_B10_36hpi_peak_39	2.07211	54.7207
Pf3D7_01_v3	254596	254855	SMC3_B10_36hpi_peak_40	1.49662	11.5245
Pf3D7_01_v3	255916	256201	SMC3_B10_36hpi_peak_41	1.18254	1.75846
Pf3D7_01_v3	260757	261738	SMC3_B10_36hpi_peak_42	1.29009	4.89393
Pf3D7_01_v3	281867	283192	SMC3_B10_36hpi_peak_43	1.85857	34.0427
Pf3D7_01_v3	283531	283970	SMC3_B10_36hpi_peak_44	1.43801	10.8872
Pf3D7_01_v3	295325	295623	SMC3_B10_36hpi_peak_45	1.42658	8.21124
Pf3D7_01_v3	299674	300041	SMC3_B10_36hpi_peak_46	1.98934	39.517
Pf3D7_01_v3	300372	300670	SMC3_B10_36hpi_peak_47	1.51085	13.9173
Pf3D7_01_v3	302937	303379	SMC3_B10_36hpi_peak_48	2.43491	69.8331
Pf3D7_01_v3	305206	305724	SMC3_B10_36hpi_peak_49	1.67283	23.1369
Pf3D7_01_v3	326790	327068	SMC3_B10_36hpi_peak_50	2.01914	33.0735
Pf3D7_01_v3	332364	332687	SMC3_B10_36hpi_peak_51	1.58998	18.3577
Pf3D7_01_v3	340790	341688	SMC3_B10_36hpi_peak_52	1.38093	9.42439
Pf3D7_01_v3	344329	344578	SMC3_B10_36hpi_peak_53	2.63284	54.2477
Pf3D7_01_v3	349212	349600	SMC3_B10_36hpi_peak_54	2.60336	80.0999
Pf3D7_01_v3	353700	354107	SMC3_B10_36hpi_peak_55	1.17632	1.90898
Pf3D7_01_v3	355563	356058	SMC3_B10_36hpi_peak_56	1.32616	5.61878
Pf3D7_01_v3	363384	363917	SMC3_B10_36hpi_peak_57	1.8262	35.3651
Pf3D7_01_v3	365960	366356	SMC3_B10_36hpi_peak_58	1.42744	10.0784
Pf3D7_01_v3	367451	368738	SMC3_B10_36hpi_peak_59	2.54396	116.942
Pf3D7_01_v3	374450	374745	SMC3_B10_36hpi_peak_60	2.28575	39.4594
Pf3D7_01_v3	381797	382423	SMC3_B10_36hpi_peak_61	2.0248	43.8669
Pf3D7_01_v3	388332	388991	SMC3_B10_36hpi_peak_62	3.05109	183.88
Pf3D7_01_v3	389314	390507	SMC3_B10_36hpi_peak_63	2.82876	143.683
Pf3D7_01_v3	390782	392058	SMC3_B10_36hpi_peak_64	2.09345	52.4371
Pf3D7_01_v3	392695	392978	SMC3_B10_36hpi_peak_65	1.53128	12.3388
Pf3D7_01_v3	394133	394399	SMC3_B10_36hpi_peak_66	1.39079	7.14575
Pf3D7_01_v3	396858	397332	SMC3_B10_36hpi_peak_67	1.64152	17.3582
Pf3D7_01_v3	399516	400321	SMC3_B10_36hpi_peak_68	1.93896	47.9436
Pf3D7_01_v3	400870	402873	SMC3_B10_36hpi_peak_69	2.19929	75.1643
Pf3D7_01_v3	407171	407542	SMC3_B10_36hpi_peak_70	1.6763	25.028
Pf3D7_01_v3	408037	408945	SMC3_B10_36hpi_peak_71	1.93574	42.9619
Pf3D7_01_v3	409649	410076	SMC3_B10_36hpi_peak_72	1.7305	29.6373
Pf3D7_01_v3	410581	410985	SMC3_B10_36hpi_peak_73	2.33362	66.0136
Pf3D7_01_v3	413767	415103	SMC3_B10_36hpi_peak_74	5.65019	588.143
Pf3D7_01_v3	418393	419642	SMC3_B10_36hpi_peak_75	3.57602	243.55
Pf3D7_01_v3	420264	420936	SMC3_B10_36hpi_peak_76	3.93836	200.108
Pf3D7_01_v3	422153	422419	SMC3_B10_36hpi_peak_77	1.94392	28.9952
Pf3D7_01_v3	423247	424837	SMC3_B10_36hpi_peak_78	3.04435	183.264
Pf3D7_01_v3	425133	425432	SMC3_B10_36hpi_peak_79	1.56446	17.1056
Pf3D7_01_v3	425747	427526	SMC3_B10_36hpi_peak_80	1.79798	35.0179
Pf3D7_01_v3	431607	432225	SMC3_B10_36hpi_peak_81	2.58646	123.634
Pf3D7_01_v3	433256	434628	SMC3_B10_36hpi_peak_82	2.29799	92.6932
Pf3D7_01_v3	436761	438887	SMC3_B10_36hpi_peak_83	7.90051	1024.33
Pf3D7_01_v3	446030	446424	SMC3_B10_36hpi_peak_84	3.25567	154.423
Pf3D7_01_v3	447968	449605	SMC3_B10_36hpi_peak_85	5.60913	454.873
Pf3D7_01_v3	449978	450689	SMC3_B10_36hpi_peak_86	2.78815	63.3982
Pf3D7_01_v3	451573	452446	SMC3_B10_36hpi_peak_87	14.9793	3046.47
Pf3D7_01_v3	453441	457651	SMC3_B10_36hpi_peak_88	66.2048	25168
Pf3D7_01_v3	460537	460877	SMC3_B10_36hpi_peak_89	9.90275	814.061
Pf3D7_01_v3	461133	462567	SMC3_B10_36hpi_peak_90	28.9169	4085.52
Pf3D7_01_v3	463495	463964	SMC3_B10_36hpi_peak_91	2.27454	41.4296
Pf3D7_01_v3	464518	470574	SMC3_B10_36hpi_peak_92	50.8546	20193.6
Pf3D7_01_v3	471924	472570	SMC3_B10_36hpi_peak_93	5.30165	549.202
Pf3D7_01_v3	475032	475483	SMC3_B10_36hpi_peak_94	5.31746	269.801
Pf3D7_01_v3	476251	477920	SMC3_B10_36hpi_peak_95	9.84117	1286.47
Pf3D7_01_v3	478210	480595	SMC3_B10_36hpi_peak_96	10.2236	874.764
Pf3D7_01_v3	481856	482299	SMC3_B10_36hpi_peak_97	2.19426	56.9459
Pf3D7_01_v3	488217	488920	SMC3_B10_36hpi_peak_98	1.71571	24.5317
Pf3D7_01_v3	495883	496149	SMC3_B10_36hpi_peak_99	1.76796	27.0891
Pf3D7_01_v3	496530	496846	SMC3_B10_36hpi_peak_100	1.95987	34.092
Pf3D7_01_v3	497273	497612	SMC3_B10_36hpi_peak_101	1.44672	12.1795
Pf3D7_01_v3	498312	500273	SMC3_B10_36hpi_peak_102	2.11353	62.1134
Pf3D7_01_v3	500982	501770	SMC3_B10_36hpi_peak_103	2.35183	99.2236
Pf3D7_01_v3	505024	506476	SMC3_B10_36hpi_peak_104	2.35034	79.7602
Pf3D7_01_v3	508266	509154	SMC3_B10_36hpi_peak_105	2.36414	89.8273
Pf3D7_01_v3	512368	514577	SMC3_B10_36hpi_peak_106	1.88382	38.9622
Pf3D7_01_v3	514998	515528	SMC3_B10_36hpi_peak_107	1.44202	10.0888
Pf3D7_01_v3	517396	517645	SMC3_B10_36hpi_peak_108	1.30388	5.90904
Pf3D7_01_v3	522135	522433	SMC3_B10_36hpi_peak_109	1.47766	10.0283
Pf3D7_01_v3	530960	531331	SMC3_B10_36hpi_peak_110	1.23925	3.05105
Pf3D7_01_v3	537267	537552	SMC3_B10_36hpi_peak_111	1.28317	3.81368
Pf3D7_01_v3	563837	564477	SMC3_B10_36hpi_peak_112	1.29364	3.64982
Pf3D7_01_v3	592387	593014	SMC3_B10_36hpi_peak_113	1.50047	9.96799
Pf3D7_01_v3	595601	596110	SMC3_B10_36hpi_peak_114	1.47447	9.22991
Pf3D7_01_v3	598813	599370	SMC3_B10_36hpi_peak_115	1.28288	4.03259
Pf3D7_01_v3	604812	605479	SMC3_B10_36hpi_peak_116	2.09068	37.0001
Pf3D7_01_v3	609758	610233	SMC3_B10_36hpi_peak_117	1.45577	7.92945
Pf3D7_01_v3	610572	612544	SMC3_B10_36hpi_peak_118	1.88245	27.5761
Pf3D7_01_v3	614565	614961	SMC3_B10_36hpi_peak_119	1.5527	11.7527
Pf3D7_02_v3	27088	27847	SMC3_B10_36hpi_peak_120	1.58202	12.0336
Pf3D7_02_v3	33124	33664	SMC3_B10_36hpi_peak_121	1.70415	14.9134
Pf3D7_02_v3	41700	42053	SMC3_B10_36hpi_peak_122	1.27467	2.76119
Pf3D7_02_v3	45610	45944	SMC3_B10_36hpi_peak_123	1.48627	8.35973
Pf3D7_02_v3	49105	49465	SMC3_B10_36hpi_peak_124	1.4715	8.33731
Pf3D7_02_v3	57503	57912	SMC3_B10_36hpi_peak_125	1.48174	8.38635
Pf3D7_02_v3	63577	63929	SMC3_B10_36hpi_peak_126	1.30664	4.21009
Pf3D7_02_v3	71542	71892	SMC3_B10_36hpi_peak_127	1.5935	13.5676
Pf3D7_02_v3	77407	78321	SMC3_B10_36hpi_peak_128	1.63348	18.0687
Pf3D7_02_v3	81698	83035	SMC3_B10_36hpi_peak_129	1.43259	9.52327
Pf3D7_02_v3	86960	87271	SMC3_B10_36hpi_peak_130	1.24594	3.19876
Pf3D7_02_v3	104407	105093	SMC3_B10_36hpi_peak_131	1.43247	8.26883
Pf3D7_02_v3	112694	113044	SMC3_B10_36hpi_peak_132	1.2806	3.62886
Pf3D7_02_v3	117709	118009	SMC3_B10_36hpi_peak_133	1.4008	7.20252
Pf3D7_02_v3	122851	123227	SMC3_B10_36hpi_peak_134	1.46952	10.9562
Pf3D7_02_v3	136278	136622	SMC3_B10_36hpi_peak_135	1.65492	19.3898
Pf3D7_02_v3	140765	141061	SMC3_B10_36hpi_peak_136	1.97657	30.8869
Pf3D7_02_v3	150139	150571	SMC3_B10_36hpi_peak_137	1.38097	8.7123
Pf3D7_02_v3	151002	151374	SMC3_B10_36hpi_peak_138	1.3674	7.72666
Pf3D7_02_v3	168868	170014	SMC3_B10_36hpi_peak_139	2.90125	114.287
Pf3D7_02_v3	177167	178014	SMC3_B10_36hpi_peak_140	1.89515	34.7042
Pf3D7_02_v3	178885	179232	SMC3_B10_36hpi_peak_141	2.29403	56.636
Pf3D7_02_v3	179990	181479	SMC3_B10_36hpi_peak_142	2.88766	123.497
Pf3D7_02_v3	194905	195211	SMC3_B10_36hpi_peak_143	1.73512	26.1971
Pf3D7_02_v3	198531	198858	SMC3_B10_36hpi_peak_144	1.25862	3.70817
Pf3D7_02_v3	206094	206496	SMC3_B10_36hpi_peak_145	1.17343	1.45752
Pf3D7_02_v3	229446	229797	SMC3_B10_36hpi_peak_146	1.44654	10.5425
Pf3D7_02_v3	237745	238079	SMC3_B10_36hpi_peak_147	1.38304	7.90435
Pf3D7_02_v3	239325	241091	SMC3_B10_36hpi_peak_148	3.22708	204.765
Pf3D7_02_v3	243020	243274	SMC3_B10_36hpi_peak_149	1.44695	12.0845
Pf3D7_02_v3	249132	249666	SMC3_B10_36hpi_peak_150	1.63999	19.293
Pf3D7_02_v3	250071	250505	SMC3_B10_36hpi_peak_151	1.38557	8.42693
Pf3D7_02_v3	254760	255017	SMC3_B10_36hpi_peak_152	1.52531	13.4451
Pf3D7_02_v3	257484	257729	SMC3_B10_36hpi_peak_153	1.57937	14.8899
Pf3D7_02_v3	258851	259305	SMC3_B10_36hpi_peak_154	2.33845	77.8484
Pf3D7_02_v3	260544	260924	SMC3_B10_36hpi_peak_155	1.91521	43.2099
Pf3D7_02_v3	262069	262543	SMC3_B10_36hpi_peak_156	3.13505	143.991
Pf3D7_02_v3	265253	265651	SMC3_B10_36hpi_peak_157	2.18054	56.3493
Pf3D7_02_v3	265897	266771	SMC3_B10_36hpi_peak_158	1.69017	22.5331
Pf3D7_02_v3	271638	272136	SMC3_B10_36hpi_peak_159	1.63318	18.0115
Pf3D7_02_v3	272396	272927	SMC3_B10_36hpi_peak_160	1.56236	17.6468
Pf3D7_02_v3	284017	284879	SMC3_B10_36hpi_peak_161	1.4968	15.5637
Pf3D7_02_v3	286035	287077	SMC3_B10_36hpi_peak_162	1.89417	40.6601
Pf3D7_02_v3	288197	288569	SMC3_B10_36hpi_peak_163	1.73181	23.9982
Pf3D7_02_v3	290480	291470	SMC3_B10_36hpi_peak_164	2.64082	106.632
Pf3D7_02_v3	291744	292172	SMC3_B10_36hpi_peak_165	2.56518	77.2487
Pf3D7_02_v3	294431	295558	SMC3_B10_36hpi_peak_166	1.55717	16.4045
Pf3D7_02_v3	296865	297246	SMC3_B10_36hpi_peak_167	1.68343	21.9683
Pf3D7_02_v3	298987	299947	SMC3_B10_36hpi_peak_168	1.27839	4.63996
Pf3D7_02_v3	301523	302058	SMC3_B10_36hpi_peak_169	1.70957	26.0209
Pf3D7_02_v3	304286	304748	SMC3_B10_36hpi_peak_170	1.33241	6.94743
Pf3D7_02_v3	306245	306705	SMC3_B10_36hpi_peak_171	1.36936	7.05657
Pf3D7_02_v3	308911	309561	SMC3_B10_36hpi_peak_172	1.61028	19.0485
Pf3D7_02_v3	311566	311897	SMC3_B10_36hpi_peak_173	1.41124	8.41055
Pf3D7_02_v3	314145	314515	SMC3_B10_36hpi_peak_174	1.43055	11.0647
Pf3D7_02_v3	316073	316410	SMC3_B10_36hpi_peak_175	1.42901	9.17566
Pf3D7_02_v3	317757	318925	SMC3_B10_36hpi_peak_176	1.56509	13.8137
Pf3D7_02_v3	320366	321025	SMC3_B10_36hpi_peak_177	2.02093	47.7867
Pf3D7_02_v3	322401	323554	SMC3_B10_36hpi_peak_178	1.5984	18.6253
Pf3D7_02_v3	331399	332039	SMC3_B10_36hpi_peak_179	1.55646	17.6266
Pf3D7_02_v3	335673	336566	SMC3_B10_36hpi_peak_180	3.52659	273.873
Pf3D7_02_v3	338390	339493	SMC3_B10_36hpi_peak_181	3.77525	252.934
Pf3D7_02_v3	340481	341344	SMC3_B10_36hpi_peak_182	2.56575	95.0123
Pf3D7_02_v3	341606	342173	SMC3_B10_36hpi_peak_183	1.83337	33.6131
Pf3D7_02_v3	355114	356073	SMC3_B10_36hpi_peak_184	1.37774	8.57114
Pf3D7_02_v3	361554	362800	SMC3_B10_36hpi_peak_185	1.98783	48.9274
Pf3D7_02_v3	363251	365135	SMC3_B10_36hpi_peak_186	2.10802	66.3156
Pf3D7_02_v3	366044	366545	SMC3_B10_36hpi_peak_187	2.23099	73.8958
Pf3D7_02_v3	366793	367406	SMC3_B10_36hpi_peak_188	2.85911	132.653
Pf3D7_02_v3	367780	368217	SMC3_B10_36hpi_peak_189	1.43226	10.3358
Pf3D7_02_v3	370543	370800	SMC3_B10_36hpi_peak_190	1.27774	4.59674
Pf3D7_02_v3	371113	372650	SMC3_B10_36hpi_peak_191	1.73155	28.3791
Pf3D7_02_v3	373095	376228	SMC3_B10_36hpi_peak_192	2.32228	87.7649
Pf3D7_02_v3	376512	379935	SMC3_B10_36hpi_peak_193	2.67879	128.042
Pf3D7_02_v3	381153	382096	SMC3_B10_36hpi_peak_194	2.24701	72.5208
Pf3D7_02_v3	387329	387894	SMC3_B10_36hpi_peak_195	1.96606	46.564
Pf3D7_02_v3	388925	389507	SMC3_B10_36hpi_peak_196	2.47091	64.8712
Pf3D7_02_v3	389810	390354	SMC3_B10_36hpi_peak_197	2.09946	54.8827
Pf3D7_02_v3	391628	391922	SMC3_B10_36hpi_peak_198	1.81277	34.2617
Pf3D7_02_v3	392365	392742	SMC3_B10_36hpi_peak_199	3.08146	132.522
Pf3D7_02_v3	393018	393606	SMC3_B10_36hpi_peak_200	2.69255	116.775
Pf3D7_02_v3	400928	401295	SMC3_B10_36hpi_peak_201	2.14773	44.1336
Pf3D7_02_v3	404329	405334	SMC3_B10_36hpi_peak_202	2.22299	68.9921
Pf3D7_02_v3	414008	414695	SMC3_B10_36hpi_peak_203	2.00968	52.7121
Pf3D7_02_v3	415055	415933	SMC3_B10_36hpi_peak_204	2.1008	65.7724
Pf3D7_02_v3	417176	417686	SMC3_B10_36hpi_peak_205	1.58297	21.8664
Pf3D7_02_v3	419062	420057	SMC3_B10_36hpi_peak_206	2.22242	63.6641
Pf3D7_02_v3	423048	424027	SMC3_B10_36hpi_peak_207	2.4873	94.5346
Pf3D7_02_v3	424281	424604	SMC3_B10_36hpi_peak_208	2.40255	56.4408
Pf3D7_02_v3	428803	429429	SMC3_B10_36hpi_peak_209	3.10305	183.875
Pf3D7_02_v3	429916	430381	SMC3_B10_36hpi_peak_210	2.99175	172.447
Pf3D7_02_v3	431272	431686	SMC3_B10_36hpi_peak_211	2.73353	116.953
Pf3D7_02_v3	432900	433540	SMC3_B10_36hpi_peak_212	4.46386	264.498
Pf3D7_02_v3	436085	436970	SMC3_B10_36hpi_peak_213	4.91992	495.056
Pf3D7_02_v3	437753	439037	SMC3_B10_36hpi_peak_214	9.50114	1191.78
Pf3D7_02_v3	441870	442960	SMC3_B10_36hpi_peak_215	20.8849	5157.14
Pf3D7_02_v3	444007	444599	SMC3_B10_36hpi_peak_216	43.8203	11402.1
Pf3D7_02_v3	445121	447397	SMC3_B10_36hpi_peak_217	47.6719	17345.8
Pf3D7_02_v3	450219	451293	SMC3_B10_36hpi_peak_218	23.8366	3905.2
Pf3D7_02_v3	451579	455166	SMC3_B10_36hpi_peak_219	59.2769	22265.5
Pf3D7_02_v3	455674	456289	SMC3_B10_36hpi_peak_220	16.7556	3239.47
Pf3D7_02_v3	457870	458671	SMC3_B10_36hpi_peak_221	8.98569	692.761
Pf3D7_02_v3	459570	460080	SMC3_B10_36hpi_peak_222	5.9672	489.007
Pf3D7_02_v3	463195	465049	SMC3_B10_36hpi_peak_223	4.97955	538.505
Pf3D7_02_v3	467850	468424	SMC3_B10_36hpi_peak_224	3.2465	180.379
Pf3D7_02_v3	469767	470429	SMC3_B10_36hpi_peak_225	3.24304	206.848
Pf3D7_02_v3	470814	472397	SMC3_B10_36hpi_peak_226	2.18637	67.3037
Pf3D7_02_v3	472968	473571	SMC3_B10_36hpi_peak_227	2.2029	74.4888
Pf3D7_02_v3	475306	477049	SMC3_B10_36hpi_peak_228	2.56443	97.3707
Pf3D7_02_v3	478954	479199	SMC3_B10_36hpi_peak_229	1.64458	17.3418
Pf3D7_02_v3	484061	485063	SMC3_B10_36hpi_peak_230	1.56505	20.5653
Pf3D7_02_v3	486229	486990	SMC3_B10_36hpi_peak_231	1.87777	39.804
Pf3D7_02_v3	487673	488002	SMC3_B10_36hpi_peak_232	1.37185	8.52928
Pf3D7_02_v3	488317	488887	SMC3_B10_36hpi_peak_233	1.99549	53.1726
Pf3D7_02_v3	490135	490781	SMC3_B10_36hpi_peak_234	3.79955	259.366
Pf3D7_02_v3	492850	494288	SMC3_B10_36hpi_peak_235	5.48475	628.03
Pf3D7_02_v3	495231	495666	SMC3_B10_36hpi_peak_236	2.2051	52.0659
Pf3D7_02_v3	496419	497384	SMC3_B10_36hpi_peak_237	2.69426	130.592
Pf3D7_02_v3	503041	503371	SMC3_B10_36hpi_peak_238	1.53997	15.9601
Pf3D7_02_v3	504179	504600	SMC3_B10_36hpi_peak_239	1.57754	19.9647
Pf3D7_02_v3	512782	513635	SMC3_B10_36hpi_peak_240	2.07693	58.7208
Pf3D7_02_v3	514136	514690	SMC3_B10_36hpi_peak_241	1.66679	26.6862
Pf3D7_02_v3	523449	523967	SMC3_B10_36hpi_peak_242	3.48976	184.825
Pf3D7_02_v3	524780	525272	SMC3_B10_36hpi_peak_243	1.91344	42.5779
Pf3D7_02_v3	528889	529443	SMC3_B10_36hpi_peak_244	2.10327	63.106
Pf3D7_02_v3	530276	530832	SMC3_B10_36hpi_peak_245	1.94707	45.4448
Pf3D7_02_v3	535637	536033	SMC3_B10_36hpi_peak_246	1.97396	38.9614
Pf3D7_02_v3	538221	538698	SMC3_B10_36hpi_peak_247	1.89481	41.6407
Pf3D7_02_v3	538953	539359	SMC3_B10_36hpi_peak_248	1.8174	30.8769
Pf3D7_02_v3	542534	542824	SMC3_B10_36hpi_peak_249	1.40542	8.39911
Pf3D7_02_v3	544650	544897	SMC3_B10_36hpi_peak_250	1.52853	12.719
Pf3D7_02_v3	549516	549998	SMC3_B10_36hpi_peak_251	1.81651	31.4705
Pf3D7_02_v3	561152	562896	SMC3_B10_36hpi_peak_252	2.67334	105.082
Pf3D7_02_v3	566319	568109	SMC3_B10_36hpi_peak_253	3.48864	234.578
Pf3D7_02_v3	569478	569733	SMC3_B10_36hpi_peak_254	1.41034	8.26581
Pf3D7_02_v3	575231	575693	SMC3_B10_36hpi_peak_255	1.83062	26.4533
Pf3D7_02_v3	579870	580191	SMC3_B10_36hpi_peak_256	1.56672	16.5648
Pf3D7_02_v3	580650	581483	SMC3_B10_36hpi_peak_257	1.57287	17.4133
Pf3D7_02_v3	581957	582537	SMC3_B10_36hpi_peak_258	1.38415	8.99674
Pf3D7_02_v3	584300	584633	SMC3_B10_36hpi_peak_259	1.41403	10.3218
Pf3D7_02_v3	607316	608314	SMC3_B10_36hpi_peak_260	2.49354	97.721
Pf3D7_02_v3	616864	617843	SMC3_B10_36hpi_peak_261	2.04795	55.8273
Pf3D7_02_v3	618647	619231	SMC3_B10_36hpi_peak_262	1.82225	33.0016
Pf3D7_02_v3	629571	631179	SMC3_B10_36hpi_peak_263	1.46595	12.708
Pf3D7_02_v3	634688	635190	SMC3_B10_36hpi_peak_264	1.38304	7.90435
Pf3D7_02_v3	641715	642149	SMC3_B10_36hpi_peak_265	1.50188	14.2355
Pf3D7_02_v3	643809	644266	SMC3_B10_36hpi_peak_266	2.09196	45.5921
Pf3D7_02_v3	646216	648656	SMC3_B10_36hpi_peak_267	1.52482	17.3069
Pf3D7_02_v3	649169	649961	SMC3_B10_36hpi_peak_268	2.07142	61.8209
Pf3D7_02_v3	650624	651186	SMC3_B10_36hpi_peak_269	1.7957	33.2125
Pf3D7_02_v3	653000	653280	SMC3_B10_36hpi_peak_270	1.23473	3.49507
Pf3D7_02_v3	661407	663873	SMC3_B10_36hpi_peak_271	2.15869	58.0948
Pf3D7_02_v3	664170	664557	SMC3_B10_36hpi_peak_272	1.32665	6.25293
Pf3D7_02_v3	683151	683542	SMC3_B10_36hpi_peak_273	1.23247	3.06511
Pf3D7_02_v3	692793	693072	SMC3_B10_36hpi_peak_274	1.29133	4.87771
Pf3D7_02_v3	694509	695715	SMC3_B10_36hpi_peak_275	2.40349	86.2523
Pf3D7_02_v3	701840	702727	SMC3_B10_36hpi_peak_276	1.30319	5.01513
Pf3D7_02_v3	707876	709071	SMC3_B10_36hpi_peak_277	1.33732	6.43354
Pf3D7_02_v3	723766	724529	SMC3_B10_36hpi_peak_278	2.08002	53.3824
Pf3D7_02_v3	725633	726154	SMC3_B10_36hpi_peak_279	1.65518	23.3428
Pf3D7_02_v3	743334	743639	SMC3_B10_36hpi_peak_280	1.56416	16.2262
Pf3D7_02_v3	750175	750492	SMC3_B10_36hpi_peak_281	1.29969	4.83279
Pf3D7_02_v3	763593	764160	SMC3_B10_36hpi_peak_282	1.59021	18.046
Pf3D7_02_v3	776840	777380	SMC3_B10_36hpi_peak_283	2.6714	105.878
Pf3D7_02_v3	779660	780043	SMC3_B10_36hpi_peak_284	1.24082	3.27913
Pf3D7_02_v3	780663	780937	SMC3_B10_36hpi_peak_285	1.38044	7.71475
Pf3D7_02_v3	806337	807680	SMC3_B10_36hpi_peak_286	1.74658	27.3389
Pf3D7_02_v3	831555	831865	SMC3_B10_36hpi_peak_287	1.38974	6.85959
Pf3D7_02_v3	893413	893666	SMC3_B10_36hpi_peak_288	1.27905	3.10076
Pf3D7_02_v3	896774	897257	SMC3_B10_36hpi_peak_289	1.36266	4.38823
Pf3D7_02_v3	905285	905604	SMC3_B10_36hpi_peak_290	1.28883	3.21878
Pf3D7_02_v3	913935	914382	SMC3_B10_36hpi_peak_291	1.40209	6.01319
Pf3D7_02_v3	919342	919860	SMC3_B10_36hpi_peak_292	1.23672	2.19798
Pf3D7_03_v3	91427	92107	SMC3_B10_36hpi_peak_293	1.67555	20.6726
Pf3D7_03_v3	104729	105182	SMC3_B10_36hpi_peak_294	1.6982	20.3898
Pf3D7_03_v3	108691	108970	SMC3_B10_36hpi_peak_295	1.26445	3.53375
Pf3D7_03_v3	129579	129965	SMC3_B10_36hpi_peak_296	1.33806	5.36365
Pf3D7_03_v3	141528	142987	SMC3_B10_36hpi_peak_297	3.89912	250.524
Pf3D7_03_v3	143855	144329	SMC3_B10_36hpi_peak_298	2.25792	70.9424
Pf3D7_03_v3	145095	145680	SMC3_B10_36hpi_peak_299	2.75161	102.615
Pf3D7_03_v3	148080	148571	SMC3_B10_36hpi_peak_300	2.08153	43.1891
Pf3D7_03_v3	152674	153458	SMC3_B10_36hpi_peak_301	1.16381	1.43558
Pf3D7_03_v3	154012	154349	SMC3_B10_36hpi_peak_302	1.38777	7.28696
Pf3D7_03_v3	155748	156042	SMC3_B10_36hpi_peak_303	1.32144	5.94563
Pf3D7_03_v3	159435	159837	SMC3_B10_36hpi_peak_304	1.83565	26.5403
Pf3D7_03_v3	160109	160966	SMC3_B10_36hpi_peak_305	1.67693	24.3732
Pf3D7_03_v3	175046	175498	SMC3_B10_36hpi_peak_306	3.33946	152.578
Pf3D7_03_v3	190201	190650	SMC3_B10_36hpi_peak_307	3.41085	142.622
Pf3D7_03_v3	191297	191594	SMC3_B10_36hpi_peak_308	1.57115	16.8748
Pf3D7_03_v3	196830	197140	SMC3_B10_36hpi_peak_309	2.81062	66.6174
Pf3D7_03_v3	199909	200537	SMC3_B10_36hpi_peak_310	1.60477	18.1271
Pf3D7_03_v3	204827	206117	SMC3_B10_36hpi_peak_311	1.83644	34.3116
Pf3D7_03_v3	221434	222451	SMC3_B10_36hpi_peak_312	2.23264	52.54
Pf3D7_03_v3	231838	232216	SMC3_B10_36hpi_peak_313	1.68364	23.8738
Pf3D7_03_v3	234435	235291	SMC3_B10_36hpi_peak_314	1.97248	47.2117
Pf3D7_03_v3	237387	237674	SMC3_B10_36hpi_peak_315	1.38523	8.33196
Pf3D7_03_v3	246663	247030	SMC3_B10_36hpi_peak_316	1.52093	14.0077
Pf3D7_03_v3	254407	254675	SMC3_B10_36hpi_peak_317	1.8287	22.8439
Pf3D7_03_v3	256047	256359	SMC3_B10_36hpi_peak_318	1.3841	7.38133
Pf3D7_03_v3	282736	284338	SMC3_B10_36hpi_peak_319	1.63923	22.4287
Pf3D7_03_v3	284909	285213	SMC3_B10_36hpi_peak_320	1.48764	11.4132
Pf3D7_03_v3	286956	287229	SMC3_B10_36hpi_peak_321	1.85527	22.5517
Pf3D7_03_v3	299995	300337	SMC3_B10_36hpi_peak_322	1.33263	5.97248
Pf3D7_03_v3	301088	301776	SMC3_B10_36hpi_peak_323	1.54946	14.9407
Pf3D7_03_v3	306188	306783	SMC3_B10_36hpi_peak_324	1.74562	26.3873
Pf3D7_03_v3	307235	307575	SMC3_B10_36hpi_peak_325	1.4116	8.79238
Pf3D7_03_v3	312739	313024	SMC3_B10_36hpi_peak_326	1.846	21.4814
Pf3D7_03_v3	315070	315521	SMC3_B10_36hpi_peak_327	1.53894	13.7705
Pf3D7_03_v3	318976	319421	SMC3_B10_36hpi_peak_328	1.30863	4.64935
Pf3D7_03_v3	320010	320325	SMC3_B10_36hpi_peak_329	2.18744	49.5692
Pf3D7_03_v3	326472	326792	SMC3_B10_36hpi_peak_330	1.44903	11.3253
Pf3D7_03_v3	337393	338027	SMC3_B10_36hpi_peak_331	1.22074	2.67744
Pf3D7_03_v3	362294	363992	SMC3_B10_36hpi_peak_332	4.45741	346.83
Pf3D7_03_v3	372674	373011	SMC3_B10_36hpi_peak_333	1.54533	14.9496
Pf3D7_03_v3	379204	380123	SMC3_B10_36hpi_peak_334	1.88873	42.1238
Pf3D7_03_v3	380450	381383	SMC3_B10_36hpi_peak_335	2.17758	67.3089
Pf3D7_03_v3	382087	382399	SMC3_B10_36hpi_peak_336	1.30235	5.06114
Pf3D7_03_v3	399315	400452	SMC3_B10_36hpi_peak_337	1.33084	6.4701
Pf3D7_03_v3	404935	405364	SMC3_B10_36hpi_peak_338	1.47145	10.1398
Pf3D7_03_v3	409164	410071	SMC3_B10_36hpi_peak_339	1.98859	43.4429
Pf3D7_03_v3	416494	416796	SMC3_B10_36hpi_peak_340	1.75658	26.6449
Pf3D7_03_v3	422607	423231	SMC3_B10_36hpi_peak_341	1.62706	18.4171
Pf3D7_03_v3	423580	423894	SMC3_B10_36hpi_peak_342	1.60484	16.1678
Pf3D7_03_v3	434524	434824	SMC3_B10_36hpi_peak_343	1.51079	13.1702
Pf3D7_03_v3	437695	437941	SMC3_B10_36hpi_peak_344	1.52194	14.7185
Pf3D7_03_v3	440105	440807	SMC3_B10_36hpi_peak_345	1.62419	16.5003
Pf3D7_03_v3	443712	444410	SMC3_B10_36hpi_peak_346	1.54017	16.2157
Pf3D7_03_v3	449995	451342	SMC3_B10_36hpi_peak_347	2.05094	56.8351
Pf3D7_03_v3	452338	453624	SMC3_B10_36hpi_peak_348	2.38849	104.149
Pf3D7_03_v3	454904	455806	SMC3_B10_36hpi_peak_349	1.63552	23.1812
Pf3D7_03_v3	456146	456515	SMC3_B10_36hpi_peak_350	1.83704	35.8013
Pf3D7_03_v3	471221	472128	SMC3_B10_36hpi_peak_351	2.03025	50.9623
Pf3D7_03_v3	477807	479104	SMC3_B10_36hpi_peak_352	5.02022	358.61
Pf3D7_03_v3	480426	480851	SMC3_B10_36hpi_peak_353	1.51574	16.357
Pf3D7_03_v3	489474	490037	SMC3_B10_36hpi_peak_354	2.0573	47.6366
Pf3D7_03_v3	490919	492353	SMC3_B10_36hpi_peak_355	2.08768	58.343
Pf3D7_03_v3	492706	493520	SMC3_B10_36hpi_peak_356	1.65952	21.1039
Pf3D7_03_v3	494931	495681	SMC3_B10_36hpi_peak_357	1.50081	13.4344
Pf3D7_03_v3	496041	496344	SMC3_B10_36hpi_peak_358	1.4744	10.6443
Pf3D7_03_v3	500225	500974	SMC3_B10_36hpi_peak_359	1.50021	15.2592
Pf3D7_03_v3	501873	502123	SMC3_B10_36hpi_peak_360	1.61048	14.1056
Pf3D7_03_v3	502830	503175	SMC3_B10_36hpi_peak_361	2.17085	52.6067
Pf3D7_03_v3	507862	508764	SMC3_B10_36hpi_peak_362	1.76295	32.8429
Pf3D7_03_v3	509308	509669	SMC3_B10_36hpi_peak_363	2.19904	59.4386
Pf3D7_03_v3	510222	510823	SMC3_B10_36hpi_peak_364	1.95613	46.4912
Pf3D7_03_v3	514763	515445	SMC3_B10_36hpi_peak_365	1.90007	43.6474
Pf3D7_03_v3	515925	516222	SMC3_B10_36hpi_peak_366	1.62674	18.8429
Pf3D7_03_v3	517445	517798	SMC3_B10_36hpi_peak_367	1.71302	30.65
Pf3D7_03_v3	518328	518707	SMC3_B10_36hpi_peak_368	1.23645	3.64346
Pf3D7_03_v3	519235	519875	SMC3_B10_36hpi_peak_369	1.58563	20.0257
Pf3D7_03_v3	522501	522827	SMC3_B10_36hpi_peak_370	1.60477	18.1271
Pf3D7_03_v3	529119	529404	SMC3_B10_36hpi_peak_371	1.35396	5.79456
Pf3D7_03_v3	529795	530713	SMC3_B10_36hpi_peak_372	1.75704	33.0641
Pf3D7_03_v3	536735	537336	SMC3_B10_36hpi_peak_373	2.34617	61.6606
Pf3D7_03_v3	540638	542436	SMC3_B10_36hpi_peak_374	2.90506	117.559
Pf3D7_03_v3	543174	543859	SMC3_B10_36hpi_peak_375	1.8857	43.0032
Pf3D7_03_v3	545875	546218	SMC3_B10_36hpi_peak_376	1.43796	11.3186
Pf3D7_03_v3	549383	550463	SMC3_B10_36hpi_peak_377	2.26542	82.0306
Pf3D7_03_v3	552026	552632	SMC3_B10_36hpi_peak_378	1.68527	19.7004
Pf3D7_03_v3	563872	564458	SMC3_B10_36hpi_peak_379	1.88616	36.8117
Pf3D7_03_v3	568224	568757	SMC3_B10_36hpi_peak_380	1.89433	19.9687
Pf3D7_03_v3	573682	574047	SMC3_B10_36hpi_peak_381	1.72332	25.0642
Pf3D7_03_v3	574783	575220	SMC3_B10_36hpi_peak_382	2.31292	76.7944
Pf3D7_03_v3	575623	576001	SMC3_B10_36hpi_peak_383	2.74173	111.392
Pf3D7_03_v3	577077	577510	SMC3_B10_36hpi_peak_384	2.05438	44.5976
Pf3D7_03_v3	579593	580451	SMC3_B10_36hpi_peak_385	2.91862	173.063
Pf3D7_03_v3	584701	585150	SMC3_B10_36hpi_peak_386	2.6719	79.0894
Pf3D7_03_v3	586560	587962	SMC3_B10_36hpi_peak_387	5.0678	545.423
Pf3D7_03_v3	588544	592598	SMC3_B10_36hpi_peak_388	50.6959	20767.4
Pf3D7_03_v3	593626	596513	SMC3_B10_36hpi_peak_389	18.3463	3126.36
Pf3D7_03_v3	597251	597756	SMC3_B10_36hpi_peak_390	5.62766	313.106
Pf3D7_03_v3	600594	603589	SMC3_B10_36hpi_peak_391	21.4714	4513.98
Pf3D7_03_v3	603889	604138	SMC3_B10_36hpi_peak_392	4.77965	232.471
Pf3D7_03_v3	604459	607682	SMC3_B10_36hpi_peak_393	22.9829	5849.8
Pf3D7_03_v3	608855	610944	SMC3_B10_36hpi_peak_394	13.3014	2791.48
Pf3D7_03_v3	611255	612098	SMC3_B10_36hpi_peak_395	34.5456	9855.25
Pf3D7_03_v3	612725	613433	SMC3_B10_36hpi_peak_396	12.7347	2618.18
Pf3D7_03_v3	616287	622804	SMC3_B10_36hpi_peak_397	5.82964	740.039
Pf3D7_03_v3	623509	623870	SMC3_B10_36hpi_peak_398	2.42679	71.4501
Pf3D7_03_v3	626159	626496	SMC3_B10_36hpi_peak_399	1.76467	28.3884
Pf3D7_03_v3	629408	630072	SMC3_B10_36hpi_peak_400	2.25475	66.3818
Pf3D7_03_v3	632921	633479	SMC3_B10_36hpi_peak_401	1.33272	5.63099
Pf3D7_03_v3	635568	636040	SMC3_B10_36hpi_peak_402	4.14214	251.432
Pf3D7_03_v3	636659	637668	SMC3_B10_36hpi_peak_403	2.28892	80.873
Pf3D7_03_v3	638258	638878	SMC3_B10_36hpi_peak_404	2.28951	59.8517
Pf3D7_03_v3	639503	640085	SMC3_B10_36hpi_peak_405	2.54074	119.356
Pf3D7_03_v3	641456	641810	SMC3_B10_36hpi_peak_406	3.11857	118.006
Pf3D7_03_v3	644277	644520	SMC3_B10_36hpi_peak_407	1.80726	18.5083
Pf3D7_03_v3	644775	645286	SMC3_B10_36hpi_peak_408	2.16812	57.2518
Pf3D7_03_v3	645992	646275	SMC3_B10_36hpi_peak_409	1.6388	19.0598
Pf3D7_03_v3	648981	649440	SMC3_B10_36hpi_peak_410	2.55157	94.7585
Pf3D7_03_v3	652568	652886	SMC3_B10_36hpi_peak_411	1.61845	16.9674
Pf3D7_03_v3	654306	654611	SMC3_B10_36hpi_peak_412	1.48268	11.9748
Pf3D7_03_v3	662236	663852	SMC3_B10_36hpi_peak_413	3.49206	277.322
Pf3D7_03_v3	664432	665032	SMC3_B10_36hpi_peak_414	2.18564	77.8578
Pf3D7_03_v3	669830	670375	SMC3_B10_36hpi_peak_415	3.13301	177.704
Pf3D7_03_v3	675301	675606	SMC3_B10_36hpi_peak_416	1.516	13.1143
Pf3D7_03_v3	677855	678587	SMC3_B10_36hpi_peak_417	4.5304	210.272
Pf3D7_03_v3	685719	685965	SMC3_B10_36hpi_peak_418	2.48493	46.0339
Pf3D7_03_v3	686803	688325	SMC3_B10_36hpi_peak_419	3.84858	318.363
Pf3D7_03_v3	688667	689559	SMC3_B10_36hpi_peak_420	5.5564	631.702
Pf3D7_03_v3	690190	690796	SMC3_B10_36hpi_peak_421	1.77221	31.5048
Pf3D7_03_v3	691573	691942	SMC3_B10_36hpi_peak_422	1.49954	12.2869
Pf3D7_03_v3	738431	738818	SMC3_B10_36hpi_peak_423	1.26727	3.88662
Pf3D7_03_v3	739786	740446	SMC3_B10_36hpi_peak_424	1.77574	25.8031
Pf3D7_03_v3	744231	744825	SMC3_B10_36hpi_peak_425	1.43471	11.1601
Pf3D7_03_v3	754279	755859	SMC3_B10_36hpi_peak_426	4.54181	324.25
Pf3D7_03_v3	756490	757836	SMC3_B10_36hpi_peak_427	2.6128	104.169
Pf3D7_03_v3	781339	782101	SMC3_B10_36hpi_peak_428	1.57516	19.1835
Pf3D7_03_v3	782362	782662	SMC3_B10_36hpi_peak_429	1.31978	5.90875
Pf3D7_03_v3	783171	783838	SMC3_B10_36hpi_peak_430	2.01024	39.5826
Pf3D7_03_v3	784506	785315	SMC3_B10_36hpi_peak_431	2.4686	90.3589
Pf3D7_03_v3	790238	790531	SMC3_B10_36hpi_peak_432	1.64473	21.4275
Pf3D7_03_v3	803598	804123	SMC3_B10_36hpi_peak_433	1.48331	13.9316
Pf3D7_03_v3	807277	807670	SMC3_B10_36hpi_peak_434	1.64249	17.5334
Pf3D7_03_v3	811437	812039	SMC3_B10_36hpi_peak_435	1.24973	3.61453
Pf3D7_03_v3	812559	813161	SMC3_B10_36hpi_peak_436	1.56977	16.3931
Pf3D7_03_v3	822673	822973	SMC3_B10_36hpi_peak_437	1.40359	7.77761
Pf3D7_03_v3	824833	825150	SMC3_B10_36hpi_peak_438	1.43272	11.1036
Pf3D7_03_v3	842584	842964	SMC3_B10_36hpi_peak_439	1.40477	8.01743
Pf3D7_03_v3	843329	843981	SMC3_B10_36hpi_peak_440	1.79222	33.1955
Pf3D7_03_v3	846485	847174	SMC3_B10_36hpi_peak_441	1.4592	11.3486
Pf3D7_03_v3	848370	851022	SMC3_B10_36hpi_peak_442	1.5772	19.9079
Pf3D7_03_v3	851390	852236	SMC3_B10_36hpi_peak_443	1.5853	16.4706
Pf3D7_03_v3	852517	853069	SMC3_B10_36hpi_peak_444	1.55325	16.6322
Pf3D7_03_v3	854100	854786	SMC3_B10_36hpi_peak_445	1.54294	16.0936
Pf3D7_03_v3	855212	856377	SMC3_B10_36hpi_peak_446	1.66848	25.7222
Pf3D7_03_v3	856690	857393	SMC3_B10_36hpi_peak_447	1.69187	24.7439
Pf3D7_03_v3	871649	872132	SMC3_B10_36hpi_peak_448	1.39893	9.14961
Pf3D7_03_v3	877786	879125	SMC3_B10_36hpi_peak_449	4.53	365.925
Pf3D7_03_v3	895265	895629	SMC3_B10_36hpi_peak_450	1.41401	8.03551
Pf3D7_03_v3	896713	896991	SMC3_B10_36hpi_peak_451	1.33948	5.16403
Pf3D7_03_v3	898664	898921	SMC3_B10_36hpi_peak_452	1.23534	3.18086
Pf3D7_03_v3	924700	925134	SMC3_B10_36hpi_peak_453	1.46452	11.752
Pf3D7_03_v3	928648	929104	SMC3_B10_36hpi_peak_454	3.04362	130.451
Pf3D7_03_v3	930834	931134	SMC3_B10_36hpi_peak_455	1.25389	3.94273
Pf3D7_03_v3	948373	948670	SMC3_B10_36hpi_peak_456	1.77981	26.3518
Pf3D7_03_v3	950108	950370	SMC3_B10_36hpi_peak_457	1.74089	22.4618
Pf3D7_03_v3	979012	979397	SMC3_B10_36hpi_peak_458	1.70634	23.292
Pf3D7_03_v3	980867	982394	SMC3_B10_36hpi_peak_459	1.84869	40.0565
Pf3D7_03_v3	983194	983572	SMC3_B10_36hpi_peak_460	1.27085	4.72406
Pf3D7_03_v3	1002900	1003577	SMC3_B10_36hpi_peak_461	2.49011	70.7489
Pf3D7_03_v3	1016209	1016806	SMC3_B10_36hpi_peak_462	1.27609	3.3565
Pf3D7_03_v3	1019302	1019763	SMC3_B10_36hpi_peak_463	1.2009	1.65825
Pf3D7_03_v3	1022601	1022850	SMC3_B10_36hpi_peak_464	1.49388	8.34908
Pf3D7_03_v3	1028193	1028850	SMC3_B10_36hpi_peak_465	1.67587	15.7293
Pf3D7_03_v3	1034031	1034407	SMC3_B10_36hpi_peak_466	1.3394	5.21288
Pf3D7_03_v3	1034924	1035998	SMC3_B10_36hpi_peak_467	1.29212	3.1376
Pf3D7_04_v3	28977	29281	SMC3_B10_36hpi_peak_468	1.19183	1.45662
Pf3D7_04_v3	32519	33135	SMC3_B10_36hpi_peak_469	1.58676	11.462
Pf3D7_04_v3	33552	34108	SMC3_B10_36hpi_peak_470	1.6466	13.7371
Pf3D7_04_v3	42151	42769	SMC3_B10_36hpi_peak_471	2.05334	34.7726
Pf3D7_04_v3	60308	60728	SMC3_B10_36hpi_peak_472	1.22072	1.59428
Pf3D7_04_v3	63253	63717	SMC3_B10_36hpi_peak_473	1.47725	7.67975
Pf3D7_04_v3	146066	146612	SMC3_B10_36hpi_peak_474	2.29513	74.9756
Pf3D7_04_v3	196051	196721	SMC3_B10_36hpi_peak_475	1.88296	33.93
Pf3D7_04_v3	235733	236058	SMC3_B10_36hpi_peak_476	1.31204	3.06312
Pf3D7_04_v3	251366	251637	SMC3_B10_36hpi_peak_477	1.37326	7.3382
Pf3D7_04_v3	253265	253596	SMC3_B10_36hpi_peak_478	1.29158	3.68433
Pf3D7_04_v3	259179	259674	SMC3_B10_36hpi_peak_479	2.48176	100.362
Pf3D7_04_v3	260742	261069	SMC3_B10_36hpi_peak_480	2.03337	49.9358
Pf3D7_04_v3	265309	266089	SMC3_B10_36hpi_peak_481	1.43966	10.7988
Pf3D7_04_v3	267864	268157	SMC3_B10_36hpi_peak_482	1.47051	11.4487
Pf3D7_04_v3	282675	283061	SMC3_B10_36hpi_peak_483	1.6881	19.5155
Pf3D7_04_v3	291982	292250	SMC3_B10_36hpi_peak_484	1.31619	5.04277
Pf3D7_04_v3	296771	297087	SMC3_B10_36hpi_peak_485	1.43312	9.21609
Pf3D7_04_v3	298292	298566	SMC3_B10_36hpi_peak_486	1.20805	2.32682
Pf3D7_04_v3	298851	299198	SMC3_B10_36hpi_peak_487	1.2838	4.39604
Pf3D7_04_v3	300166	300907	SMC3_B10_36hpi_peak_488	1.38507	8.61686
Pf3D7_04_v3	306553	306827	SMC3_B10_36hpi_peak_489	1.7522	21.2886
Pf3D7_04_v3	307213	307686	SMC3_B10_36hpi_peak_490	1.63617	22.2716
Pf3D7_04_v3	309273	309673	SMC3_B10_36hpi_peak_491	1.357	7.6068
Pf3D7_04_v3	310130	311465	SMC3_B10_36hpi_peak_492	1.65531	21.4248
Pf3D7_04_v3	322220	322641	SMC3_B10_36hpi_peak_493	2.00979	42.5312
Pf3D7_04_v3	323364	323723	SMC3_B10_36hpi_peak_494	1.43754	10.7412
Pf3D7_04_v3	356580	357136	SMC3_B10_36hpi_peak_495	1.29762	5.29297
Pf3D7_04_v3	391370	392394	SMC3_B10_36hpi_peak_496	3.32966	210.965
Pf3D7_04_v3	392743	393245	SMC3_B10_36hpi_peak_497	1.38275	7.52401
Pf3D7_04_v3	401453	401753	SMC3_B10_36hpi_peak_498	1.83734	27.8713
Pf3D7_04_v3	402169	402614	SMC3_B10_36hpi_peak_499	2.01787	50.2618
Pf3D7_04_v3	403745	404225	SMC3_B10_36hpi_peak_500	2.8832	79.4958
Pf3D7_04_v3	409345	409596	SMC3_B10_36hpi_peak_501	1.35388	6.08259
Pf3D7_04_v3	415910	416169	SMC3_B10_36hpi_peak_502	1.26361	4.24857
Pf3D7_04_v3	422101	422661	SMC3_B10_36hpi_peak_503	1.57222	14.0382
Pf3D7_04_v3	425257	425709	SMC3_B10_36hpi_peak_504	1.65357	21.0147
Pf3D7_04_v3	426247	426511	SMC3_B10_36hpi_peak_505	1.505	10.8402
Pf3D7_04_v3	428764	429132	SMC3_B10_36hpi_peak_506	1.68795	23.3854
Pf3D7_04_v3	439831	440287	SMC3_B10_36hpi_peak_507	1.27313	4.7349
Pf3D7_04_v3	442632	442924	SMC3_B10_36hpi_peak_508	1.33423	6.45011
Pf3D7_04_v3	446155	447117	SMC3_B10_36hpi_peak_509	1.66208	23.843
Pf3D7_04_v3	447491	447817	SMC3_B10_36hpi_peak_510	1.62648	21.2047
Pf3D7_04_v3	462453	462695	SMC3_B10_36hpi_peak_511	1.26037	3.07548
Pf3D7_04_v3	466481	466953	SMC3_B10_36hpi_peak_512	1.26635	4.1911
Pf3D7_04_v3	472031	472393	SMC3_B10_36hpi_peak_513	1.31651	5.11187
Pf3D7_04_v3	479375	480207	SMC3_B10_36hpi_peak_514	2.65792	111.085
Pf3D7_04_v3	490785	491657	SMC3_B10_36hpi_peak_515	2.85403	150.991
Pf3D7_04_v3	491918	492268	SMC3_B10_36hpi_peak_516	1.72601	30.4669
Pf3D7_04_v3	500994	501262	SMC3_B10_36hpi_peak_517	1.39246	8.95261
Pf3D7_04_v3	501671	502171	SMC3_B10_36hpi_peak_518	1.4534	11.2038
Pf3D7_04_v3	503463	503821	SMC3_B10_36hpi_peak_519	2.07031	44.6339
Pf3D7_04_v3	504525	505018	SMC3_B10_36hpi_peak_520	1.8695	34.9088
Pf3D7_04_v3	506413	506819	SMC3_B10_36hpi_peak_521	1.35066	5.56104
Pf3D7_04_v3	510865	511711	SMC3_B10_36hpi_peak_522	1.74568	26.4468
Pf3D7_04_v3	513213	513586	SMC3_B10_36hpi_peak_523	1.89023	35.8157
Pf3D7_04_v3	514139	514744	SMC3_B10_36hpi_peak_524	1.93605	40.1352
Pf3D7_04_v3	520805	521169	SMC3_B10_36hpi_peak_525	1.47349	11.4187
Pf3D7_04_v3	522838	524085	SMC3_B10_36hpi_peak_526	1.83502	30.8013
Pf3D7_04_v3	531055	531345	SMC3_B10_36hpi_peak_527	1.30147	5.06357
Pf3D7_04_v3	540252	540804	SMC3_B10_36hpi_peak_528	2.39265	76.6506
Pf3D7_04_v3	546051	547364	SMC3_B10_36hpi_peak_529	2.34297	73.2063
Pf3D7_04_v3	551020	551674	SMC3_B10_36hpi_peak_530	1.52725	10.394
Pf3D7_04_v3	552047	552289	SMC3_B10_36hpi_peak_531	1.24355	2.52581
Pf3D7_04_v3	553013	553349	SMC3_B10_36hpi_peak_532	1.33428	4.60042
Pf3D7_04_v3	553692	553945	SMC3_B10_36hpi_peak_533	1.20405	1.71068
Pf3D7_04_v3	566096	566901	SMC3_B10_36hpi_peak_534	1.44951	7.46458
Pf3D7_04_v3	569006	569298	SMC3_B10_36hpi_peak_535	1.28249	2.4115
Pf3D7_04_v3	603244	603902	SMC3_B10_36hpi_peak_536	1.34614	6.10623
Pf3D7_04_v3	609553	610359	SMC3_B10_36hpi_peak_537	1.82053	28.9776
Pf3D7_04_v3	611961	614156	SMC3_B10_36hpi_peak_538	4.09102	329.853
Pf3D7_04_v3	615622	616216	SMC3_B10_36hpi_peak_539	2.65525	97.6986
Pf3D7_04_v3	616921	617872	SMC3_B10_36hpi_peak_540	2.65135	118.553
Pf3D7_04_v3	619953	620798	SMC3_B10_36hpi_peak_541	1.70165	28.7652
Pf3D7_04_v3	622224	622739	SMC3_B10_36hpi_peak_542	1.98367	45.6234
Pf3D7_04_v3	623719	625882	SMC3_B10_36hpi_peak_543	2.42672	94.1371
Pf3D7_04_v3	629723	630809	SMC3_B10_36hpi_peak_544	5.70171	583.043
Pf3D7_04_v3	631336	632968	SMC3_B10_36hpi_peak_545	9.01251	1192.41
Pf3D7_04_v3	634429	639045	SMC3_B10_36hpi_peak_546	35.4641	11862.4
Pf3D7_04_v3	639562	640352	SMC3_B10_36hpi_peak_547	55.5774	18261.8
Pf3D7_04_v3	640619	641654	SMC3_B10_36hpi_peak_548	16.7822	3123.67
Pf3D7_04_v3	644623	645740	SMC3_B10_36hpi_peak_549	27.5189	4472.43
Pf3D7_04_v3	645983	646815	SMC3_B10_36hpi_peak_550	29.8628	4927.07
Pf3D7_04_v3	647235	648511	SMC3_B10_36hpi_peak_551	41.2823	8883.02
Pf3D7_04_v3	651759	652077	SMC3_B10_36hpi_peak_552	4.66664	208.104
Pf3D7_04_v3	652624	653504	SMC3_B10_36hpi_peak_553	7.85469	1123.71
Pf3D7_04_v3	656446	656791	SMC3_B10_36hpi_peak_554	5.52657	304.852
Pf3D7_04_v3	657118	657376	SMC3_B10_36hpi_peak_555	4.12676	160.951
Pf3D7_04_v3	658629	659213	SMC3_B10_36hpi_peak_556	3.47863	211.644
Pf3D7_04_v3	661741	662537	SMC3_B10_36hpi_peak_557	2.93135	158.882
Pf3D7_04_v3	663279	663793	SMC3_B10_36hpi_peak_558	2.56188	120.34
Pf3D7_04_v3	666970	667271	SMC3_B10_36hpi_peak_559	3.73832	134.28
Pf3D7_04_v3	668608	669710	SMC3_B10_36hpi_peak_560	3.33698	222.79
Pf3D7_04_v3	671297	672127	SMC3_B10_36hpi_peak_561	2.6971	95.9981
Pf3D7_04_v3	673188	674086	SMC3_B10_36hpi_peak_562	3.47274	257.456
Pf3D7_04_v3	674461	675229	SMC3_B10_36hpi_peak_563	2.98663	195.836
Pf3D7_04_v3	675963	677702	SMC3_B10_36hpi_peak_564	1.96808	52.8008
Pf3D7_04_v3	678762	679058	SMC3_B10_36hpi_peak_565	1.48396	10.6534
Pf3D7_04_v3	683125	684778	SMC3_B10_36hpi_peak_566	2.16644	66.9314
Pf3D7_04_v3	685043	685843	SMC3_B10_36hpi_peak_567	3.55726	273.183
Pf3D7_04_v3	688508	688971	SMC3_B10_36hpi_peak_568	1.93085	36.3285
Pf3D7_04_v3	689690	690427	SMC3_B10_36hpi_peak_569	2.92931	135.029
Pf3D7_04_v3	691115	691625	SMC3_B10_36hpi_peak_570	2.15956	59.4638
Pf3D7_04_v3	693849	694309	SMC3_B10_36hpi_peak_571	2.30378	70.5591
Pf3D7_04_v3	695313	696005	SMC3_B10_36hpi_peak_572	2.27992	93.6593
Pf3D7_04_v3	697929	698442	SMC3_B10_36hpi_peak_573	3.81041	223.525
Pf3D7_04_v3	707329	707774	SMC3_B10_36hpi_peak_574	1.45685	12.238
Pf3D7_04_v3	709553	710091	SMC3_B10_36hpi_peak_575	2.53973	99.178
Pf3D7_04_v3	711096	712467	SMC3_B10_36hpi_peak_576	1.96312	48.6936
Pf3D7_04_v3	712803	714210	SMC3_B10_36hpi_peak_577	1.92022	44.1261
Pf3D7_04_v3	714952	715249	SMC3_B10_36hpi_peak_578	1.70484	18.8958
Pf3D7_04_v3	720469	720802	SMC3_B10_36hpi_peak_579	1.36354	7.87693
Pf3D7_04_v3	721338	721997	SMC3_B10_36hpi_peak_580	1.81588	40.3866
Pf3D7_04_v3	726611	727053	SMC3_B10_36hpi_peak_581	1.60485	19.7166
Pf3D7_04_v3	727625	727927	SMC3_B10_36hpi_peak_582	2.11565	33.9252
Pf3D7_04_v3	730745	731209	SMC3_B10_36hpi_peak_583	2.08741	47.7781
Pf3D7_04_v3	735078	735401	SMC3_B10_36hpi_peak_584	1.66627	17.6679
Pf3D7_04_v3	736237	737940	SMC3_B10_36hpi_peak_585	1.85411	37.1375
Pf3D7_04_v3	749159	749945	SMC3_B10_36hpi_peak_586	2.3184	69.0204
Pf3D7_04_v3	775679	776572	SMC3_B10_36hpi_peak_587	3.15872	175.193
Pf3D7_04_v3	780461	781422	SMC3_B10_36hpi_peak_588	2.85725	146.406
Pf3D7_04_v3	782301	782603	SMC3_B10_36hpi_peak_589	1.84077	26.6286
Pf3D7_04_v3	787371	789275	SMC3_B10_36hpi_peak_590	1.82674	36.3079
Pf3D7_04_v3	800358	800704	SMC3_B10_36hpi_peak_591	1.76894	31.6723
Pf3D7_04_v3	806709	807021	SMC3_B10_36hpi_peak_592	1.89463	40.5431
Pf3D7_04_v3	807374	807757	SMC3_B10_36hpi_peak_593	1.56092	17.9891
Pf3D7_04_v3	808071	808885	SMC3_B10_36hpi_peak_594	3.96966	356.751
Pf3D7_04_v3	811361	812072	SMC3_B10_36hpi_peak_595	1.90168	37.7506
Pf3D7_04_v3	812652	814514	SMC3_B10_36hpi_peak_596	2.4019	83.2162
Pf3D7_04_v3	817348	817726	SMC3_B10_36hpi_peak_597	2.63622	95.0965
Pf3D7_04_v3	818306	818774	SMC3_B10_36hpi_peak_598	6.63954	690.183
Pf3D7_04_v3	819710	820396	SMC3_B10_36hpi_peak_599	1.39932	9.34007
Pf3D7_04_v3	836898	837143	SMC3_B10_36hpi_peak_600	1.15823	1.48759
Pf3D7_04_v3	841721	842149	SMC3_B10_36hpi_peak_601	1.49797	15.6829
Pf3D7_04_v3	865010	865343	SMC3_B10_36hpi_peak_602	1.72288	24.8267
Pf3D7_04_v3	892426	892791	SMC3_B10_36hpi_peak_603	1.23838	3.21887
Pf3D7_04_v3	894831	897854	SMC3_B10_36hpi_peak_604	4.06656	376.59
Pf3D7_04_v3	899159	899462	SMC3_B10_36hpi_peak_605	1.49192	14.8387
Pf3D7_04_v3	900352	900780	SMC3_B10_36hpi_peak_606	1.26573	4.89393
Pf3D7_04_v3	901973	902308	SMC3_B10_36hpi_peak_607	1.58489	15.2614
Pf3D7_04_v3	902810	903142	SMC3_B10_36hpi_peak_608	1.46081	11.4389
Pf3D7_04_v3	907547	908188	SMC3_B10_36hpi_peak_609	1.34699	6.92145
Pf3D7_04_v3	910958	911314	SMC3_B10_36hpi_peak_610	1.46475	12.4326
Pf3D7_04_v3	927793	928146	SMC3_B10_36hpi_peak_611	1.59918	18.0025
Pf3D7_04_v3	934971	936306	SMC3_B10_36hpi_peak_612	2.89784	168.435
Pf3D7_04_v3	936747	937145	SMC3_B10_36hpi_peak_613	1.56298	12.1975
Pf3D7_04_v3	938736	939097	SMC3_B10_36hpi_peak_614	1.63175	13.189
Pf3D7_04_v3	950783	951053	SMC3_B10_36hpi_peak_615	1.88589	18.4296
Pf3D7_04_v3	967833	968102	SMC3_B10_36hpi_peak_616	1.30374	3.51804
Pf3D7_04_v3	1002137	1002480	SMC3_B10_36hpi_peak_617	1.20606	2.10009
Pf3D7_04_v3	1009857	1010244	SMC3_B10_36hpi_peak_618	1.45567	10.1531
Pf3D7_04_v3	1015365	1015626	SMC3_B10_36hpi_peak_619	1.44727	10.0161
Pf3D7_04_v3	1023066	1024074	SMC3_B10_36hpi_peak_620	1.55482	13.7668
Pf3D7_04_v3	1038725	1039001	SMC3_B10_36hpi_peak_621	1.77592	21.5768
Pf3D7_04_v3	1040444	1041428	SMC3_B10_36hpi_peak_622	1.7717	26.2671
Pf3D7_04_v3	1061719	1062239	SMC3_B10_36hpi_peak_623	5.18809	435.904
Pf3D7_04_v3	1062734	1063493	SMC3_B10_36hpi_peak_624	1.26158	4.05904
Pf3D7_04_v3	1063751	1064075	SMC3_B10_36hpi_peak_625	1.34173	5.73645
Pf3D7_04_v3	1065485	1065760	SMC3_B10_36hpi_peak_626	1.36442	6.72984
Pf3D7_04_v3	1081394	1081712	SMC3_B10_36hpi_peak_627	1.32986	5.6462
Pf3D7_04_v3	1086065	1086370	SMC3_B10_36hpi_peak_628	1.41318	8.98656
Pf3D7_04_v3	1095589	1096383	SMC3_B10_36hpi_peak_629	1.38874	7.99225
Pf3D7_04_v3	1100420	1101111	SMC3_B10_36hpi_peak_630	1.29381	4.48273
Pf3D7_04_v3	1101660	1101936	SMC3_B10_36hpi_peak_631	1.48133	9.85365
Pf3D7_04_v3	1152637	1153073	SMC3_B10_36hpi_peak_632	1.49416	8.20244
Pf3D7_04_v3	1170710	1171089	SMC3_B10_36hpi_peak_633	1.62442	13.2267
Pf3D7_04_v3	1176358	1177304	SMC3_B10_36hpi_peak_634	1.31652	4.14402
Pf3D7_05_v3	24414	24687	SMC3_B10_36hpi_peak_635	1.34215	4.2691
Pf3D7_05_v3	24953	25328	SMC3_B10_36hpi_peak_636	1.65567	16.9795
Pf3D7_05_v3	29862	30686	SMC3_B10_36hpi_peak_637	1.69297	17.781
Pf3D7_05_v3	33187	33741	SMC3_B10_36hpi_peak_638	1.25674	2.83748
Pf3D7_05_v3	36629	37044	SMC3_B10_36hpi_peak_639	1.5466	9.25764
Pf3D7_05_v3	39549	40090	SMC3_B10_36hpi_peak_640	1.53573	11.8699
Pf3D7_05_v3	51526	51805	SMC3_B10_36hpi_peak_641	1.32585	5.27688
Pf3D7_05_v3	56267	56753	SMC3_B10_36hpi_peak_642	1.85096	30.1822
Pf3D7_05_v3	64553	65224	SMC3_B10_36hpi_peak_643	1.41749	8.80682
Pf3D7_05_v3	68941	69529	SMC3_B10_36hpi_peak_644	1.69298	14.6266
Pf3D7_05_v3	78133	78821	SMC3_B10_36hpi_peak_645	1.27897	3.92278
Pf3D7_05_v3	79272	79948	SMC3_B10_36hpi_peak_646	3.01079	126.605
Pf3D7_05_v3	88106	88756	SMC3_B10_36hpi_peak_647	1.45654	11.4628
Pf3D7_05_v3	93565	94465	SMC3_B10_36hpi_peak_648	1.32774	6.78358
Pf3D7_05_v3	127081	127490	SMC3_B10_36hpi_peak_649	2.14329	45.5113
Pf3D7_05_v3	142866	143893	SMC3_B10_36hpi_peak_650	1.96158	44.768
Pf3D7_05_v3	149576	150023	SMC3_B10_36hpi_peak_651	1.66759	20.9487
Pf3D7_05_v3	161424	161799	SMC3_B10_36hpi_peak_652	1.34558	5.91539
Pf3D7_05_v3	162955	163413	SMC3_B10_36hpi_peak_653	1.38215	8.28447
Pf3D7_05_v3	163785	164417	SMC3_B10_36hpi_peak_654	1.41978	9.81428
Pf3D7_05_v3	172483	172815	SMC3_B10_36hpi_peak_655	1.27327	4.23159
Pf3D7_05_v3	173069	174400	SMC3_B10_36hpi_peak_656	1.53571	16.1168
Pf3D7_05_v3	177580	178464	SMC3_B10_36hpi_peak_657	1.59815	16.3547
Pf3D7_05_v3	180904	181555	SMC3_B10_36hpi_peak_658	2.19052	59.3392
Pf3D7_05_v3	181879	183236	SMC3_B10_36hpi_peak_659	2.45988	83.2187
Pf3D7_05_v3	184436	184994	SMC3_B10_36hpi_peak_660	1.78061	22.7812
Pf3D7_05_v3	185899	186530	SMC3_B10_36hpi_peak_661	2.21763	59.6014
Pf3D7_05_v3	186781	187227	SMC3_B10_36hpi_peak_662	3.89504	252.886
Pf3D7_05_v3	191417	191788	SMC3_B10_36hpi_peak_663	1.54819	13.4103
Pf3D7_05_v3	212142	212526	SMC3_B10_36hpi_peak_664	1.79833	29.7039
Pf3D7_05_v3	230711	231035	SMC3_B10_36hpi_peak_665	1.98074	35.7998
Pf3D7_05_v3	236063	236582	SMC3_B10_36hpi_peak_666	1.93541	42.0967
Pf3D7_05_v3	237188	237611	SMC3_B10_36hpi_peak_667	1.62411	20.2566
Pf3D7_05_v3	240564	240996	SMC3_B10_36hpi_peak_668	1.41433	8.51287
Pf3D7_05_v3	242460	242757	SMC3_B10_36hpi_peak_669	1.43978	10.3673
Pf3D7_05_v3	247850	248422	SMC3_B10_36hpi_peak_670	1.56262	11.8855
Pf3D7_05_v3	275478	275907	SMC3_B10_36hpi_peak_671	1.39515	8.40297
Pf3D7_05_v3	277719	277995	SMC3_B10_36hpi_peak_672	1.4019	9.77154
Pf3D7_05_v3	280960	281803	SMC3_B10_36hpi_peak_673	1.78351	27.7345
Pf3D7_05_v3	282628	283242	SMC3_B10_36hpi_peak_674	1.39461	8.85954
Pf3D7_05_v3	284818	285490	SMC3_B10_36hpi_peak_675	1.35779	7.4133
Pf3D7_05_v3	286166	287649	SMC3_B10_36hpi_peak_676	2.51271	94.0193
Pf3D7_05_v3	288806	290141	SMC3_B10_36hpi_peak_677	2.84415	128.076
Pf3D7_05_v3	294814	295837	SMC3_B10_36hpi_peak_678	1.6708	19.4439
Pf3D7_05_v3	302366	303024	SMC3_B10_36hpi_peak_679	1.38554	9.09179
Pf3D7_05_v3	314102	314634	SMC3_B10_36hpi_peak_680	1.38775	8.18995
Pf3D7_05_v3	316772	317498	SMC3_B10_36hpi_peak_681	1.48283	13.7319
Pf3D7_05_v3	326067	326743	SMC3_B10_36hpi_peak_682	2.10155	49.2269
Pf3D7_05_v3	328800	329617	SMC3_B10_36hpi_peak_683	1.45924	11.8169
Pf3D7_05_v3	336052	336683	SMC3_B10_36hpi_peak_684	1.7145	20.7004
Pf3D7_05_v3	337454	337761	SMC3_B10_36hpi_peak_685	2.81124	72.0516
Pf3D7_05_v3	342751	343294	SMC3_B10_36hpi_peak_686	1.54294	16.0936
Pf3D7_05_v3	345737	346743	SMC3_B10_36hpi_peak_687	4.5712	455.428
Pf3D7_05_v3	348401	349033	SMC3_B10_36hpi_peak_688	1.60912	16.8018
Pf3D7_05_v3	356347	356594	SMC3_B10_36hpi_peak_689	1.35271	6.37373
Pf3D7_05_v3	361731	362077	SMC3_B10_36hpi_peak_690	1.2373	3.39742
Pf3D7_05_v3	364026	364289	SMC3_B10_36hpi_peak_691	1.48289	11.6266
Pf3D7_05_v3	376805	377227	SMC3_B10_36hpi_peak_692	3.68499	180.872
Pf3D7_05_v3	381178	382063	SMC3_B10_36hpi_peak_693	1.84703	40.1516
Pf3D7_05_v3	384662	385213	SMC3_B10_36hpi_peak_694	1.957	47.8137
Pf3D7_05_v3	385680	386142	SMC3_B10_36hpi_peak_695	1.66997	26.1926
Pf3D7_05_v3	391553	393554	SMC3_B10_36hpi_peak_696	3.40526	274.844
Pf3D7_05_v3	394730	396797	SMC3_B10_36hpi_peak_697	2.33209	81.2392
Pf3D7_05_v3	397729	398115	SMC3_B10_36hpi_peak_698	1.54204	17.8609
Pf3D7_05_v3	398498	398932	SMC3_B10_36hpi_peak_699	2.15995	51.4954
Pf3D7_05_v3	401513	402046	SMC3_B10_36hpi_peak_700	1.85863	35.4849
Pf3D7_05_v3	403853	404139	SMC3_B10_36hpi_peak_701	1.94847	30.2751
Pf3D7_05_v3	404651	405666	SMC3_B10_36hpi_peak_702	2.48302	95.5789
Pf3D7_05_v3	410381	410638	SMC3_B10_36hpi_peak_703	1.62373	17.8368
Pf3D7_05_v3	411940	412685	SMC3_B10_36hpi_peak_704	1.56022	17.9553
Pf3D7_05_v3	413241	413734	SMC3_B10_36hpi_peak_705	1.31147	5.17912
Pf3D7_05_v3	414129	414854	SMC3_B10_36hpi_peak_706	2.70064	74.8933
Pf3D7_05_v3	416292	417408	SMC3_B10_36hpi_peak_707	6.27151	673.823
Pf3D7_05_v3	418516	419740	SMC3_B10_36hpi_peak_708	8.85725	855.143
Pf3D7_05_v3	420004	420266	SMC3_B10_36hpi_peak_709	3.52367	114.535
Pf3D7_05_v3	420726	421050	SMC3_B10_36hpi_peak_710	5.49715	328.753
Pf3D7_05_v3	422785	423159	SMC3_B10_36hpi_peak_711	1.93562	32.8088
Pf3D7_05_v3	437522	438210	SMC3_B10_36hpi_peak_712	1.64116	23.4373
Pf3D7_05_v3	438508	439707	SMC3_B10_36hpi_peak_713	5.10708	518.683
Pf3D7_05_v3	440692	441812	SMC3_B10_36hpi_peak_714	9.50114	1664.92
Pf3D7_05_v3	442956	443469	SMC3_B10_36hpi_peak_715	5.29038	424.075
Pf3D7_05_v3	444207	445558	SMC3_B10_36hpi_peak_716	16.6179	4614.46
Pf3D7_05_v3	445874	448496	SMC3_B10_36hpi_peak_717	10.522	2229.53
Pf3D7_05_v3	450851	451495	SMC3_B10_36hpi_peak_718	29.0984	4717.32
Pf3D7_05_v3	451771	455156	SMC3_B10_36hpi_peak_719	36.8958	6664.45
Pf3D7_05_v3	457989	460540	SMC3_B10_36hpi_peak_720	67.9561	28944.2
Pf3D7_05_v3	460803	465050	SMC3_B10_36hpi_peak_721	54.449	19540.3
Pf3D7_05_v3	467541	468132	SMC3_B10_36hpi_peak_722	6.05358	631.082
Pf3D7_05_v3	469454	469775	SMC3_B10_36hpi_peak_723	2.12024	46.2095
Pf3D7_05_v3	471788	474035	SMC3_B10_36hpi_peak_724	3.16448	213.67
Pf3D7_05_v3	474444	476130	SMC3_B10_36hpi_peak_725	6.07724	918.166
Pf3D7_05_v3	476875	477886	SMC3_B10_36hpi_peak_726	2.48298	93.6785
Pf3D7_05_v3	490655	491062	SMC3_B10_36hpi_peak_727	1.53983	17.3274
Pf3D7_05_v3	492962	493257	SMC3_B10_36hpi_peak_728	1.3454	8.03486
Pf3D7_05_v3	494708	495266	SMC3_B10_36hpi_peak_729	1.22258	3.45398
Pf3D7_05_v3	513442	514113	SMC3_B10_36hpi_peak_730	1.75454	28.8391
Pf3D7_05_v3	514960	515436	SMC3_B10_36hpi_peak_731	1.92131	43.894
Pf3D7_05_v3	515913	516496	SMC3_B10_36hpi_peak_732	1.62987	23.4116
Pf3D7_05_v3	517295	517621	SMC3_B10_36hpi_peak_733	3.33478	148.777
Pf3D7_05_v3	520705	521378	SMC3_B10_36hpi_peak_734	1.55277	16.0993
Pf3D7_05_v3	521723	522599	SMC3_B10_36hpi_peak_735	2.12917	45.105
Pf3D7_05_v3	530077	530367	SMC3_B10_36hpi_peak_736	1.52701	13.4099
Pf3D7_05_v3	531231	531788	SMC3_B10_36hpi_peak_737	1.3468	8.12425
Pf3D7_05_v3	546718	547528	SMC3_B10_36hpi_peak_738	2.76867	130.559
Pf3D7_05_v3	552276	553274	SMC3_B10_36hpi_peak_739	2.42374	67.6515
Pf3D7_05_v3	555317	556003	SMC3_B10_36hpi_peak_740	2.27247	89.9456
Pf3D7_05_v3	565800	566327	SMC3_B10_36hpi_peak_741	2.15386	51.2609
Pf3D7_05_v3	566855	567297	SMC3_B10_36hpi_peak_742	1.58289	19.5701
Pf3D7_05_v3	569185	569940	SMC3_B10_36hpi_peak_743	5.34244	521.342
Pf3D7_05_v3	575040	575535	SMC3_B10_36hpi_peak_744	2.11067	54.6288
Pf3D7_05_v3	575949	576305	SMC3_B10_36hpi_peak_745	1.50136	13.8349
Pf3D7_05_v3	576877	577299	SMC3_B10_36hpi_peak_746	1.61025	16.9749
Pf3D7_05_v3	582307	582861	SMC3_B10_36hpi_peak_747	2.4172	81.8292
Pf3D7_05_v3	583523	584097	SMC3_B10_36hpi_peak_748	1.7298	27.0246
Pf3D7_05_v3	585545	585886	SMC3_B10_36hpi_peak_749	1.67966	22.6352
Pf3D7_05_v3	589349	590157	SMC3_B10_36hpi_peak_750	1.6276	21.4369
Pf3D7_05_v3	592181	592482	SMC3_B10_36hpi_peak_751	1.30957	5.54715
Pf3D7_05_v3	600996	601925	SMC3_B10_36hpi_peak_752	1.56383	15.3468
Pf3D7_05_v3	610131	610392	SMC3_B10_36hpi_peak_753	1.48189	10.4937
Pf3D7_05_v3	611627	612147	SMC3_B10_36hpi_peak_754	1.90439	29.3064
Pf3D7_05_v3	615375	615830	SMC3_B10_36hpi_peak_755	1.42272	9.34633
Pf3D7_05_v3	619453	619974	SMC3_B10_36hpi_peak_756	1.96256	42.1156
Pf3D7_05_v3	621478	621728	SMC3_B10_36hpi_peak_757	1.17476	1.74791
Pf3D7_05_v3	622165	622698	SMC3_B10_36hpi_peak_758	1.60736	16.9399
Pf3D7_05_v3	633005	633288	SMC3_B10_36hpi_peak_759	1.80234	29.7226
Pf3D7_05_v3	642839	643100	SMC3_B10_36hpi_peak_760	1.49909	10.2067
Pf3D7_05_v3	648141	649109	SMC3_B10_36hpi_peak_761	1.51614	14.8632
Pf3D7_05_v3	649912	650387	SMC3_B10_36hpi_peak_762	2.18819	58.3623
Pf3D7_05_v3	650977	651554	SMC3_B10_36hpi_peak_763	2.1327	62.4717
Pf3D7_05_v3	654838	655114	SMC3_B10_36hpi_peak_764	1.37509	7.09867
Pf3D7_05_v3	664016	664655	SMC3_B10_36hpi_peak_765	1.25396	3.69396
Pf3D7_05_v3	665243	665509	SMC3_B10_36hpi_peak_766	1.34158	6.36544
Pf3D7_05_v3	670208	670726	SMC3_B10_36hpi_peak_767	1.45544	9.76536
Pf3D7_05_v3	671414	671849	SMC3_B10_36hpi_peak_768	1.76452	27.9717
Pf3D7_05_v3	679330	680888	SMC3_B10_36hpi_peak_769	2.67853	111.357
Pf3D7_05_v3	684734	685477	SMC3_B10_36hpi_peak_770	2.28614	71.2547
Pf3D7_05_v3	698247	698717	SMC3_B10_36hpi_peak_771	1.98035	37.4157
Pf3D7_05_v3	700133	700590	SMC3_B10_36hpi_peak_772	3.72989	229.095
Pf3D7_05_v3	700986	701359	SMC3_B10_36hpi_peak_773	1.83032	35.2133
Pf3D7_05_v3	712857	713364	SMC3_B10_36hpi_peak_774	1.35273	6.08567
Pf3D7_05_v3	720980	722615	SMC3_B10_36hpi_peak_775	2.34969	63.5528
Pf3D7_05_v3	734194	734511	SMC3_B10_36hpi_peak_776	1.19136	1.86095
Pf3D7_05_v3	736156	737316	SMC3_B10_36hpi_peak_777	2.35846	79.1018
Pf3D7_05_v3	743292	744090	SMC3_B10_36hpi_peak_778	1.25963	3.71255
Pf3D7_05_v3	744345	745195	SMC3_B10_36hpi_peak_779	1.4383	11.1282
Pf3D7_05_v3	745879	746436	SMC3_B10_36hpi_peak_780	2.21188	61.4999
Pf3D7_05_v3	755610	755894	SMC3_B10_36hpi_peak_781	1.44585	9.91346
Pf3D7_05_v3	763543	765027	SMC3_B10_36hpi_peak_782	1.78338	28.1511
Pf3D7_05_v3	772192	772988	SMC3_B10_36hpi_peak_783	1.27167	3.75463
Pf3D7_05_v3	774482	775677	SMC3_B10_36hpi_peak_784	1.89957	42.6667
Pf3D7_05_v3	776329	776692	SMC3_B10_36hpi_peak_785	1.3258	6.20964
Pf3D7_05_v3	777498	777864	SMC3_B10_36hpi_peak_786	1.52631	10.8402
Pf3D7_05_v3	785688	785983	SMC3_B10_36hpi_peak_787	1.57988	14.6349
Pf3D7_05_v3	790415	790735	SMC3_B10_36hpi_peak_788	2.53844	55.9786
Pf3D7_05_v3	796710	797450	SMC3_B10_36hpi_peak_789	2.08979	48.846
Pf3D7_05_v3	813935	814306	SMC3_B10_36hpi_peak_790	1.35348	6.17969
Pf3D7_05_v3	820759	821236	SMC3_B10_36hpi_peak_791	2.24174	61.6993
Pf3D7_05_v3	835572	835845	SMC3_B10_36hpi_peak_792	1.22689	2.98252
Pf3D7_05_v3	857684	857946	SMC3_B10_36hpi_peak_793	1.33169	6.27005
Pf3D7_05_v3	859957	860523	SMC3_B10_36hpi_peak_794	1.63949	22.4871
Pf3D7_05_v3	935601	936229	SMC3_B10_36hpi_peak_795	1.42188	9.77316
Pf3D7_05_v3	949808	950584	SMC3_B10_36hpi_peak_796	1.56108	15.8317
Pf3D7_05_v3	953172	953490	SMC3_B10_36hpi_peak_797	1.23257	2.7607
Pf3D7_05_v3	961640	962055	SMC3_B10_36hpi_peak_798	1.53469	14.4387
Pf3D7_05_v3	963410	964297	SMC3_B10_36hpi_peak_799	1.3905	7.66858
Pf3D7_05_v3	1071415	1072064	SMC3_B10_36hpi_peak_800	1.20727	2.38429
Pf3D7_05_v3	1092378	1092923	SMC3_B10_36hpi_peak_801	1.2987	5.20294
Pf3D7_05_v3	1101269	1101552	SMC3_B10_36hpi_peak_802	1.28718	4.19221
Pf3D7_05_v3	1102755	1102997	SMC3_B10_36hpi_peak_803	1.18601	1.95598
Pf3D7_05_v3	1117364	1117607	SMC3_B10_36hpi_peak_804	1.55589	11.2661
Pf3D7_05_v3	1144060	1145308	SMC3_B10_36hpi_peak_805	3.91218	146.028
Pf3D7_05_v3	1154383	1155598	SMC3_B10_36hpi_peak_806	2.23306	59.4316
Pf3D7_05_v3	1178457	1178736	SMC3_B10_36hpi_peak_807	1.44309	8.69951
Pf3D7_05_v3	1219068	1219347	SMC3_B10_36hpi_peak_808	2.35181	39.0838
Pf3D7_05_v3	1242669	1243191	SMC3_B10_36hpi_peak_809	1.93471	31.0786
Pf3D7_05_v3	1256301	1256601	SMC3_B10_36hpi_peak_810	1.43954	9.3582
Pf3D7_05_v3	1268992	1269533	SMC3_B10_36hpi_peak_811	2.74669	94.8227
Pf3D7_05_v3	1303742	1304171	SMC3_B10_36hpi_peak_812	1.475	8.69573
Pf3D7_05_v3	1309464	1309787	SMC3_B10_36hpi_peak_813	1.37051	6.72148
Pf3D7_05_v3	1326801	1327315	SMC3_B10_36hpi_peak_814	1.3207	4.02194
Pf3D7_06_v3	6743	7364	SMC3_B10_36hpi_peak_815	1.72773	17.8656
Pf3D7_06_v3	10168	10976	SMC3_B10_36hpi_peak_816	1.99788	34.8599
Pf3D7_06_v3	11638	12074	SMC3_B10_36hpi_peak_817	1.62704	9.7849
Pf3D7_06_v3	15144	15801	SMC3_B10_36hpi_peak_818	1.46983	9.06015
Pf3D7_06_v3	22093	22381	SMC3_B10_36hpi_peak_819	1.37162	5.57581
Pf3D7_06_v3	38858	39351	SMC3_B10_36hpi_peak_820	1.34526	5.62719
Pf3D7_06_v3	86504	86819	SMC3_B10_36hpi_peak_821	1.59238	13.084
Pf3D7_06_v3	94027	94437	SMC3_B10_36hpi_peak_822	1.24981	3.66751
Pf3D7_06_v3	106061	106583	SMC3_B10_36hpi_peak_823	1.67322	21.6434
Pf3D7_06_v3	125545	126087	SMC3_B10_36hpi_peak_824	1.27827	4.58781
Pf3D7_06_v3	128854	130001	SMC3_B10_36hpi_peak_825	1.47781	11.3485
Pf3D7_06_v3	131102	131440	SMC3_B10_36hpi_peak_826	1.81034	29.9415
Pf3D7_06_v3	140203	140481	SMC3_B10_36hpi_peak_827	1.26106	3.71613
Pf3D7_06_v3	143494	143773	SMC3_B10_36hpi_peak_828	1.31071	6.13801
Pf3D7_06_v3	144336	144905	SMC3_B10_36hpi_peak_829	1.84358	38.2569
Pf3D7_06_v3	148206	148670	SMC3_B10_36hpi_peak_830	1.46698	11.4271
Pf3D7_06_v3	151072	151493	SMC3_B10_36hpi_peak_831	1.47301	11.6594
Pf3D7_06_v3	151855	152332	SMC3_B10_36hpi_peak_832	2.62324	103.117
Pf3D7_06_v3	163857	164367	SMC3_B10_36hpi_peak_833	1.8919	40.0893
Pf3D7_06_v3	165183	165712	SMC3_B10_36hpi_peak_834	1.41114	10.5521
Pf3D7_06_v3	167418	167695	SMC3_B10_36hpi_peak_835	1.57197	14.6056
Pf3D7_06_v3	168890	169142	SMC3_B10_36hpi_peak_836	1.56024	17.621
Pf3D7_06_v3	182992	183301	SMC3_B10_36hpi_peak_837	1.34545	6.78317
Pf3D7_06_v3	198950	199267	SMC3_B10_36hpi_peak_838	1.83653	30.15
Pf3D7_06_v3	200021	200368	SMC3_B10_36hpi_peak_839	1.31179	5.77712
Pf3D7_06_v3	200903	201316	SMC3_B10_36hpi_peak_840	2.16988	54.9044
Pf3D7_06_v3	201617	203137	SMC3_B10_36hpi_peak_841	2.06228	50.4597
Pf3D7_06_v3	213525	213972	SMC3_B10_36hpi_peak_842	1.62315	18.2049
Pf3D7_06_v3	217214	217483	SMC3_B10_36hpi_peak_843	1.25051	3.59389
Pf3D7_06_v3	218305	218697	SMC3_B10_36hpi_peak_844	1.46032	10.7581
Pf3D7_06_v3	221473	221784	SMC3_B10_36hpi_peak_845	2.45391	49.833
Pf3D7_06_v3	222823	223136	SMC3_B10_36hpi_peak_846	1.87774	21.0963
Pf3D7_06_v3	223509	224246	SMC3_B10_36hpi_peak_847	3.53166	212.621
Pf3D7_06_v3	224672	224993	SMC3_B10_36hpi_peak_848	1.80822	24.8495
Pf3D7_06_v3	225668	225996	SMC3_B10_36hpi_peak_849	1.42125	9.24647
Pf3D7_06_v3	229054	229302	SMC3_B10_36hpi_peak_850	1.56514	18.6084
Pf3D7_06_v3	229597	230214	SMC3_B10_36hpi_peak_851	1.76437	27.088
Pf3D7_06_v3	232426	232829	SMC3_B10_36hpi_peak_852	1.50058	13.9272
Pf3D7_06_v3	236458	236893	SMC3_B10_36hpi_peak_853	3.12938	157.804
Pf3D7_06_v3	237903	238212	SMC3_B10_36hpi_peak_854	1.4262	8.68839
Pf3D7_06_v3	242988	243241	SMC3_B10_36hpi_peak_855	1.26114	4.06885
Pf3D7_06_v3	270907	271560	SMC3_B10_36hpi_peak_856	1.52831	15.2328
Pf3D7_06_v3	273079	273540	SMC3_B10_36hpi_peak_857	1.34607	5.89441
Pf3D7_06_v3	275838	276119	SMC3_B10_36hpi_peak_858	1.54515	16.3722
Pf3D7_06_v3	288468	289277	SMC3_B10_36hpi_peak_859	1.71753	25.4214
Pf3D7_06_v3	295364	295702	SMC3_B10_36hpi_peak_860	1.35014	7.36512
Pf3D7_06_v3	296154	296627	SMC3_B10_36hpi_peak_861	1.28653	4.94339
Pf3D7_06_v3	305021	306038	SMC3_B10_36hpi_peak_862	2.11412	51.3775
Pf3D7_06_v3	330038	330618	SMC3_B10_36hpi_peak_863	1.96424	46.8492
Pf3D7_06_v3	331319	331680	SMC3_B10_36hpi_peak_864	2.39489	81.4679
Pf3D7_06_v3	333107	333390	SMC3_B10_36hpi_peak_865	1.4357	11.8832
Pf3D7_06_v3	334367	334867	SMC3_B10_36hpi_peak_866	1.95212	46.3139
Pf3D7_06_v3	338388	338725	SMC3_B10_36hpi_peak_867	1.29968	6.11357
Pf3D7_06_v3	339898	341529	SMC3_B10_36hpi_peak_868	2.22911	63.8715
Pf3D7_06_v3	348848	349367	SMC3_B10_36hpi_peak_869	1.85968	33.6219
Pf3D7_06_v3	351862	352303	SMC3_B10_36hpi_peak_870	1.67886	22.3994
Pf3D7_06_v3	358433	359793	SMC3_B10_36hpi_peak_871	1.50908	14.1006
Pf3D7_06_v3	362794	363549	SMC3_B10_36hpi_peak_872	1.30518	5.1855
Pf3D7_06_v3	386722	387182	SMC3_B10_36hpi_peak_873	2.23401	71.6054
Pf3D7_06_v3	388149	388481	SMC3_B10_36hpi_peak_874	2.65889	81.9483
Pf3D7_06_v3	389914	390718	SMC3_B10_36hpi_peak_875	2.64911	67.2137
Pf3D7_06_v3	398265	398687	SMC3_B10_36hpi_peak_876	1.71912	26.252
Pf3D7_06_v3	399877	400196	SMC3_B10_36hpi_peak_877	1.97913	33.6028
Pf3D7_06_v3	400473	401507	SMC3_B10_36hpi_peak_878	1.93923	43.2503
Pf3D7_06_v3	406443	407218	SMC3_B10_36hpi_peak_879	1.36009	8.21911
Pf3D7_06_v3	410615	411199	SMC3_B10_36hpi_peak_880	1.38977	8.23834
Pf3D7_06_v3	414798	415118	SMC3_B10_36hpi_peak_881	1.40581	9.38387
Pf3D7_06_v3	416682	417097	SMC3_B10_36hpi_peak_882	1.56969	19.5975
Pf3D7_06_v3	418098	419497	SMC3_B10_36hpi_peak_883	3.97074	337.961
Pf3D7_06_v3	421512	421827	SMC3_B10_36hpi_peak_884	1.22524	2.64354
Pf3D7_06_v3	430556	431234	SMC3_B10_36hpi_peak_885	2.66862	118.836
Pf3D7_06_v3	433160	434223	SMC3_B10_36hpi_peak_886	3.55517	222.598
Pf3D7_06_v3	435230	435947	SMC3_B10_36hpi_peak_887	2.15262	69.0628
Pf3D7_06_v3	437773	438246	SMC3_B10_36hpi_peak_888	1.53751	16.7943
Pf3D7_06_v3	438909	439277	SMC3_B10_36hpi_peak_889	1.54237	16.4938
Pf3D7_06_v3	440100	440448	SMC3_B10_36hpi_peak_890	1.75345	27.2918
Pf3D7_06_v3	449810	450502	SMC3_B10_36hpi_peak_891	2.15943	68.5577
Pf3D7_06_v3	453589	455732	SMC3_B10_36hpi_peak_892	5.99479	848.706
Pf3D7_06_v3	456757	460544	SMC3_B10_36hpi_peak_893	3.77944	304.122
Pf3D7_06_v3	462294	462832	SMC3_B10_36hpi_peak_894	1.99564	40.3438
Pf3D7_06_v3	463803	464361	SMC3_B10_36hpi_peak_895	4.53989	346.396
Pf3D7_06_v3	466193	466462	SMC3_B10_36hpi_peak_896	3.67563	124.716
Pf3D7_06_v3	468022	468678	SMC3_B10_36hpi_peak_897	10.8502	1743.48
Pf3D7_06_v3	470160	471307	SMC3_B10_36hpi_peak_898	37.6148	10196.4
Pf3D7_06_v3	471688	474215	SMC3_B10_36hpi_peak_899	32.3181	11664.2
Pf3D7_06_v3	474989	475481	SMC3_B10_36hpi_peak_900	4.13925	162.374
Pf3D7_06_v3	476131	478340	SMC3_B10_36hpi_peak_901	31.2477	8369.52
Pf3D7_06_v3	481481	482213	SMC3_B10_36hpi_peak_902	18.6376	2839.05
Pf3D7_06_v3	482521	484548	SMC3_B10_36hpi_peak_903	65.0598	27698.8
Pf3D7_06_v3	485115	487091	SMC3_B10_36hpi_peak_904	14.8244	3158.46
Pf3D7_06_v3	487923	488257	SMC3_B10_36hpi_peak_905	3.88348	173.014
Pf3D7_06_v3	488730	489041	SMC3_B10_36hpi_peak_906	5.03247	284.818
Pf3D7_06_v3	491762	494924	SMC3_B10_36hpi_peak_907	4.24751	425.414
Pf3D7_06_v3	495177	495903	SMC3_B10_36hpi_peak_908	2.45684	92.3182
Pf3D7_06_v3	499336	500202	SMC3_B10_36hpi_peak_909	2.58229	119.041
Pf3D7_06_v3	500649	501176	SMC3_B10_36hpi_peak_910	2.32287	84.963
Pf3D7_06_v3	506308	506771	SMC3_B10_36hpi_peak_911	2.01249	42.2523
Pf3D7_06_v3	509493	510242	SMC3_B10_36hpi_peak_912	2.2255	79.0153
Pf3D7_06_v3	510606	511088	SMC3_B10_36hpi_peak_913	1.96338	46.1555
Pf3D7_06_v3	515821	516085	SMC3_B10_36hpi_peak_914	1.2669	4.58066
Pf3D7_06_v3	521622	522017	SMC3_B10_36hpi_peak_915	2.18987	59.9254
Pf3D7_06_v3	522411	522656	SMC3_B10_36hpi_peak_916	1.88108	23.6885
Pf3D7_06_v3	523726	524000	SMC3_B10_36hpi_peak_917	2.14025	38.131
Pf3D7_06_v3	524387	525071	SMC3_B10_36hpi_peak_918	2.23715	73.0308
Pf3D7_06_v3	526032	526863	SMC3_B10_36hpi_peak_919	1.46726	13.4688
Pf3D7_06_v3	528715	529182	SMC3_B10_36hpi_peak_920	2.12201	56.7843
Pf3D7_06_v3	531181	532565	SMC3_B10_36hpi_peak_921	1.93205	50.2312
Pf3D7_06_v3	539244	539661	SMC3_B10_36hpi_peak_922	2.87315	93.2389
Pf3D7_06_v3	541834	542267	SMC3_B10_36hpi_peak_923	1.27736	4.76723
Pf3D7_06_v3	543455	543796	SMC3_B10_36hpi_peak_924	1.3795	8.33274
Pf3D7_06_v3	547368	547723	SMC3_B10_36hpi_peak_925	2.25219	54.4404
Pf3D7_06_v3	548387	549252	SMC3_B10_36hpi_peak_926	1.64092	23.379
Pf3D7_06_v3	556881	557243	SMC3_B10_36hpi_peak_927	1.51464	16.7945
Pf3D7_06_v3	557959	558347	SMC3_B10_36hpi_peak_928	1.50999	17.1432
Pf3D7_06_v3	559394	559808	SMC3_B10_36hpi_peak_929	2.28396	73.4002
Pf3D7_06_v3	578141	578920	SMC3_B10_36hpi_peak_930	2.24626	69.9266
Pf3D7_06_v3	579391	581757	SMC3_B10_36hpi_peak_931	5.9249	666.715
Pf3D7_06_v3	582015	585892	SMC3_B10_36hpi_peak_932	4.46029	424.25
Pf3D7_06_v3	587085	587515	SMC3_B10_36hpi_peak_933	1.74123	25.6095
Pf3D7_06_v3	588092	588675	SMC3_B10_36hpi_peak_934	1.55061	16.3309
Pf3D7_06_v3	594295	594701	SMC3_B10_36hpi_peak_935	2.43506	86.6803
Pf3D7_06_v3	599657	599900	SMC3_B10_36hpi_peak_936	1.1768	1.73303
Pf3D7_06_v3	604595	605040	SMC3_B10_36hpi_peak_937	1.70444	25.0767
Pf3D7_06_v3	613438	613973	SMC3_B10_36hpi_peak_938	1.39958	8.86542
Pf3D7_06_v3	615334	615954	SMC3_B10_36hpi_peak_939	1.96737	44.72
Pf3D7_06_v3	622327	622621	SMC3_B10_36hpi_peak_940	2.58189	59.801
Pf3D7_06_v3	623061	624262	SMC3_B10_36hpi_peak_941	3.32303	223.021
Pf3D7_06_v3	632388	632785	SMC3_B10_36hpi_peak_942	1.2673	4.2292
Pf3D7_06_v3	644445	644938	SMC3_B10_36hpi_peak_943	1.43333	10.6275
Pf3D7_06_v3	645197	646069	SMC3_B10_36hpi_peak_944	2.62718	115.132
Pf3D7_06_v3	648091	648532	SMC3_B10_36hpi_peak_945	1.7795	27.4175
Pf3D7_06_v3	670011	670791	SMC3_B10_36hpi_peak_946	1.6146	18.0942
Pf3D7_06_v3	682117	682371	SMC3_B10_36hpi_peak_947	1.24618	2.9956
Pf3D7_06_v3	684747	687551	SMC3_B10_36hpi_peak_948	2.91457	120.325
Pf3D7_06_v3	696543	697056	SMC3_B10_36hpi_peak_949	1.38599	8.37947
Pf3D7_06_v3	704059	704540	SMC3_B10_36hpi_peak_950	2.05458	43.2624
Pf3D7_06_v3	722141	722391	SMC3_B10_36hpi_peak_951	2.30182	39.1192
Pf3D7_06_v3	722840	724130	SMC3_B10_36hpi_peak_952	1.92242	44.6428
Pf3D7_06_v3	725324	725817	SMC3_B10_36hpi_peak_953	1.42627	8.59292
Pf3D7_06_v3	726202	729426	SMC3_B10_36hpi_peak_954	2.96171	118.818
Pf3D7_06_v3	730594	731793	SMC3_B10_36hpi_peak_955	1.92268	27.9092
Pf3D7_06_v3	735703	736172	SMC3_B10_36hpi_peak_956	1.43616	9.34502
Pf3D7_06_v3	738333	738954	SMC3_B10_36hpi_peak_957	1.48383	12.466
Pf3D7_06_v3	741417	741957	SMC3_B10_36hpi_peak_958	1.73062	23.2852
Pf3D7_06_v3	762039	762754	SMC3_B10_36hpi_peak_959	1.59529	15.9531
Pf3D7_06_v3	764743	765077	SMC3_B10_36hpi_peak_960	1.53658	13.7486
Pf3D7_06_v3	774639	775390	SMC3_B10_36hpi_peak_961	1.71034	23.5852
Pf3D7_06_v3	807391	807928	SMC3_B10_36hpi_peak_962	1.59806	18.1992
Pf3D7_06_v3	814218	814502	SMC3_B10_36hpi_peak_963	1.53205	12.1938
Pf3D7_06_v3	815779	816094	SMC3_B10_36hpi_peak_964	1.206	2.36392
Pf3D7_06_v3	820789	821083	SMC3_B10_36hpi_peak_965	1.31487	5.50092
Pf3D7_06_v3	856514	856951	SMC3_B10_36hpi_peak_966	1.32213	6.43302
Pf3D7_06_v3	857701	857948	SMC3_B10_36hpi_peak_967	1.56715	13.4721
Pf3D7_06_v3	864600	865109	SMC3_B10_36hpi_peak_968	1.82824	34.1792
Pf3D7_06_v3	865958	866579	SMC3_B10_36hpi_peak_969	1.57033	16.7616
Pf3D7_06_v3	880311	880567	SMC3_B10_36hpi_peak_970	1.25728	3.73801
Pf3D7_06_v3	892083	892350	SMC3_B10_36hpi_peak_971	1.49524	9.59036
Pf3D7_06_v3	893403	893662	SMC3_B10_36hpi_peak_972	1.68436	16.6648
Pf3D7_06_v3	937328	937822	SMC3_B10_36hpi_peak_973	1.30645	5.1226
Pf3D7_06_v3	956983	957870	SMC3_B10_36hpi_peak_974	1.50041	12.1945
Pf3D7_06_v3	959925	960180	SMC3_B10_36hpi_peak_975	1.35719	6.36202
Pf3D7_06_v3	961192	961584	SMC3_B10_36hpi_peak_976	1.45931	9.04481
Pf3D7_06_v3	977392	977964	SMC3_B10_36hpi_peak_977	1.77129	23.2317
Pf3D7_06_v3	1010314	1010636	SMC3_B10_36hpi_peak_978	2.55651	58.1525
Pf3D7_06_v3	1011778	1012033	SMC3_B10_36hpi_peak_979	1.39223	8.00235
Pf3D7_06_v3	1012338	1012684	SMC3_B10_36hpi_peak_980	1.49935	12.7798
Pf3D7_06_v3	1020531	1020944	SMC3_B10_36hpi_peak_981	1.3688	6.43726
Pf3D7_06_v3	1027434	1027770	SMC3_B10_36hpi_peak_982	1.54803	16.2513
Pf3D7_06_v3	1061324	1062156	SMC3_B10_36hpi_peak_983	1.44545	10.3448
Pf3D7_06_v3	1080870	1081167	SMC3_B10_36hpi_peak_984	1.24725	3.09972
Pf3D7_06_v3	1097370	1097683	SMC3_B10_36hpi_peak_985	1.59171	12.6579
Pf3D7_06_v3	1101802	1102113	SMC3_B10_36hpi_peak_986	2.07227	30.436
Pf3D7_06_v3	1104153	1104412	SMC3_B10_36hpi_peak_987	1.60959	15.6379
Pf3D7_06_v3	1111301	1111547	SMC3_B10_36hpi_peak_988	1.24261	2.6832
Pf3D7_06_v3	1114659	1115907	SMC3_B10_36hpi_peak_989	1.70414	26.206
Pf3D7_06_v3	1116825	1117233	SMC3_B10_36hpi_peak_990	1.30323	4.59399
Pf3D7_06_v3	1120236	1120556	SMC3_B10_36hpi_peak_991	1.9491	26.6994
Pf3D7_06_v3	1121654	1122167	SMC3_B10_36hpi_peak_992	4.4842	286.853
Pf3D7_06_v3	1122741	1123571	SMC3_B10_36hpi_peak_993	2.17238	50.8461
Pf3D7_06_v3	1124543	1124892	SMC3_B10_36hpi_peak_994	1.32604	5.55172
Pf3D7_06_v3	1136490	1136743	SMC3_B10_36hpi_peak_995	1.33269	5.72863
Pf3D7_06_v3	1187551	1187815	SMC3_B10_36hpi_peak_996	1.53975	13.6259
Pf3D7_06_v3	1188156	1188483	SMC3_B10_36hpi_peak_997	1.25729	3.37445
Pf3D7_06_v3	1243625	1244756	SMC3_B10_36hpi_peak_998	2.71993	97.2466
Pf3D7_06_v3	1330247	1330706	SMC3_B10_36hpi_peak_999	1.20779	1.72855
Pf3D7_06_v3	1351565	1351855	SMC3_B10_36hpi_peak_1000	1.27182	2.56735
Pf3D7_06_v3	1372145	1372771	SMC3_B10_36hpi_peak_1001	1.50197	8.34187
Pf3D7_06_v3	1378347	1378767	SMC3_B10_36hpi_peak_1002	1.39663	6.57896
Pf3D7_07_v3	30631	31114	SMC3_B10_36hpi_peak_1003	1.40705	5.54246
Pf3D7_07_v3	40460	40766	SMC3_B10_36hpi_peak_1004	1.23336	1.90932
Pf3D7_07_v3	59377	59835	SMC3_B10_36hpi_peak_1005	1.1955	1.67098
Pf3D7_07_v3	76186	76677	SMC3_B10_36hpi_peak_1006	1.22245	2.24668
Pf3D7_07_v3	105052	105330	SMC3_B10_36hpi_peak_1007	1.35746	5.35519
Pf3D7_07_v3	146739	146993	SMC3_B10_36hpi_peak_1008	1.56584	13.0472
Pf3D7_07_v3	151622	152375	SMC3_B10_36hpi_peak_1009	2.11545	47.6962
Pf3D7_07_v3	191836	192165	SMC3_B10_36hpi_peak_1010	1.96003	37.4383
Pf3D7_07_v3	192976	194341	SMC3_B10_36hpi_peak_1011	1.81263	31.3293
Pf3D7_07_v3	206266	207742	SMC3_B10_36hpi_peak_1012	4.14899	287.375
Pf3D7_07_v3	209644	210129	SMC3_B10_36hpi_peak_1013	1.57833	17.2718
Pf3D7_07_v3	256166	256568	SMC3_B10_36hpi_peak_1014	1.59949	15.4202
Pf3D7_07_v3	263808	264488	SMC3_B10_36hpi_peak_1015	2.63482	119.21
Pf3D7_07_v3	264958	266150	SMC3_B10_36hpi_peak_1016	3.22675	177.347
Pf3D7_07_v3	266451	267269	SMC3_B10_36hpi_peak_1017	1.27049	3.78404
Pf3D7_07_v3	295920	296167	SMC3_B10_36hpi_peak_1018	1.27891	4.74076
Pf3D7_07_v3	296583	296942	SMC3_B10_36hpi_peak_1019	1.52831	14.1763
Pf3D7_07_v3	324822	325144	SMC3_B10_36hpi_peak_1020	1.23804	2.94781
Pf3D7_07_v3	343949	344392	SMC3_B10_36hpi_peak_1021	1.87474	34.7706
Pf3D7_07_v3	345160	345405	SMC3_B10_36hpi_peak_1022	1.32541	5.77063
Pf3D7_07_v3	362053	362458	SMC3_B10_36hpi_peak_1023	1.64736	16.6669
Pf3D7_07_v3	367151	367640	SMC3_B10_36hpi_peak_1024	1.55776	15.9493
Pf3D7_07_v3	368738	369448	SMC3_B10_36hpi_peak_1025	1.37769	8.42865
Pf3D7_07_v3	381741	381996	SMC3_B10_36hpi_peak_1026	1.42989	8.41288
Pf3D7_07_v3	384116	384486	SMC3_B10_36hpi_peak_1027	1.29601	5.33827
Pf3D7_07_v3	385652	386056	SMC3_B10_36hpi_peak_1028	2.23022	57.96
Pf3D7_07_v3	389482	390065	SMC3_B10_36hpi_peak_1029	1.17545	1.65589
Pf3D7_07_v3	391604	392073	SMC3_B10_36hpi_peak_1030	1.44497	9.62095
Pf3D7_07_v3	410059	410834	SMC3_B10_36hpi_peak_1031	2.00368	45.3998
Pf3D7_07_v3	411250	411828	SMC3_B10_36hpi_peak_1032	1.54793	14.5174
Pf3D7_07_v3	412671	413083	SMC3_B10_36hpi_peak_1033	3.59648	195.194
Pf3D7_07_v3	414938	415192	SMC3_B10_36hpi_peak_1034	1.69249	19.7449
Pf3D7_07_v3	418781	419105	SMC3_B10_36hpi_peak_1035	1.26836	3.58161
Pf3D7_07_v3	420670	421118	SMC3_B10_36hpi_peak_1036	2.00224	41.8679
Pf3D7_07_v3	430953	431333	SMC3_B10_36hpi_peak_1037	1.18008	1.68751
Pf3D7_07_v3	433299	433725	SMC3_B10_36hpi_peak_1038	1.52749	12.4083
Pf3D7_07_v3	438773	439651	SMC3_B10_36hpi_peak_1039	1.89787	36.3731
Pf3D7_07_v3	439973	440295	SMC3_B10_36hpi_peak_1040	1.76112	20.8884
Pf3D7_07_v3	442814	443083	SMC3_B10_36hpi_peak_1041	1.21934	2.47423
Pf3D7_07_v3	447742	448241	SMC3_B10_36hpi_peak_1042	1.22932	2.64529
Pf3D7_07_v3	485556	486001	SMC3_B10_36hpi_peak_1043	1.52621	11.0406
Pf3D7_07_v3	487289	487618	SMC3_B10_36hpi_peak_1044	1.38899	7.04961
Pf3D7_07_v3	488915	489302	SMC3_B10_36hpi_peak_1045	1.24028	2.95107
Pf3D7_07_v3	516414	516903	SMC3_B10_36hpi_peak_1046	1.27124	2.66345
Pf3D7_07_v3	519162	519684	SMC3_B10_36hpi_peak_1047	1.30002	4.31648
Pf3D7_07_v3	592386	592721	SMC3_B10_36hpi_peak_1048	1.3238	7.99153
Pf3D7_07_v3	594304	594592	SMC3_B10_36hpi_peak_1049	1.23564	3.67601
Pf3D7_07_v3	594862	595229	SMC3_B10_36hpi_peak_1050	1.34607	7.3102
Pf3D7_07_v3	602575	602843	SMC3_B10_36hpi_peak_1051	1.19935	2.14971
Pf3D7_07_v3	609399	610526	SMC3_B10_36hpi_peak_1052	1.65793	26.08
Pf3D7_07_v3	616341	616717	SMC3_B10_36hpi_peak_1053	1.66766	23.5076
Pf3D7_07_v3	618731	619106	SMC3_B10_36hpi_peak_1054	1.92831	41.5223
Pf3D7_07_v3	619806	620942	SMC3_B10_36hpi_peak_1055	4.69121	400.08
Pf3D7_07_v3	627972	628434	SMC3_B10_36hpi_peak_1056	1.79751	35.6091
Pf3D7_07_v3	658349	658615	SMC3_B10_36hpi_peak_1057	1.38763	6.52548
Pf3D7_07_v3	659083	659392	SMC3_B10_36hpi_peak_1058	1.48405	13.3985
Pf3D7_07_v3	662364	662785	SMC3_B10_36hpi_peak_1059	2.44437	85.4889
Pf3D7_07_v3	668344	668655	SMC3_B10_36hpi_peak_1060	1.90572	32.6023
Pf3D7_07_v3	673472	674320	SMC3_B10_36hpi_peak_1061	1.79297	31.8867
Pf3D7_07_v3	674958	675216	SMC3_B10_36hpi_peak_1062	2.93146	82.7184
Pf3D7_07_v3	694543	694796	SMC3_B10_36hpi_peak_1063	1.70667	18.1812
Pf3D7_07_v3	699252	699917	SMC3_B10_36hpi_peak_1064	1.19445	2.29388
Pf3D7_07_v3	706000	706566	SMC3_B10_36hpi_peak_1065	1.43739	10.4049
Pf3D7_07_v3	707936	709358	SMC3_B10_36hpi_peak_1066	2.92054	158.853
Pf3D7_07_v3	712488	712855	SMC3_B10_36hpi_peak_1067	1.94877	32.8706
Pf3D7_07_v3	713407	714829	SMC3_B10_36hpi_peak_1068	1.85137	41.5151
Pf3D7_07_v3	726548	727165	SMC3_B10_36hpi_peak_1069	1.86996	41.6297
Pf3D7_07_v3	728828	730022	SMC3_B10_36hpi_peak_1070	2.62653	117.037
Pf3D7_07_v3	730458	730980	SMC3_B10_36hpi_peak_1071	1.47691	13.2955
Pf3D7_07_v3	732160	732922	SMC3_B10_36hpi_peak_1072	2.05898	57.2995
Pf3D7_07_v3	736214	737330	SMC3_B10_36hpi_peak_1073	1.40543	11.489
Pf3D7_07_v3	742375	743161	SMC3_B10_36hpi_peak_1074	2.89886	165.686
Pf3D7_07_v3	743450	744377	SMC3_B10_36hpi_peak_1075	3.13011	159.659
Pf3D7_07_v3	745661	746373	SMC3_B10_36hpi_peak_1076	1.82898	24.9451
Pf3D7_07_v3	751816	752254	SMC3_B10_36hpi_peak_1077	2.78567	110.759
Pf3D7_07_v3	752629	754088	SMC3_B10_36hpi_peak_1078	2.8399	154.758
Pf3D7_07_v3	756986	757731	SMC3_B10_36hpi_peak_1079	2.85155	148.7
Pf3D7_07_v3	764763	765689	SMC3_B10_36hpi_peak_1080	1.80655	36.7957
Pf3D7_07_v3	768808	769604	SMC3_B10_36hpi_peak_1081	1.98782	58.1702
Pf3D7_07_v3	770453	770853	SMC3_B10_36hpi_peak_1082	1.89056	33.3866
Pf3D7_07_v3	771208	771924	SMC3_B10_36hpi_peak_1083	2.80804	147.856
Pf3D7_07_v3	778048	778716	SMC3_B10_36hpi_peak_1084	3.13196	154.593
Pf3D7_07_v3	779258	779995	SMC3_B10_36hpi_peak_1085	3.5653	243.317
Pf3D7_07_v3	780603	781134	SMC3_B10_36hpi_peak_1086	3.54406	235.715
Pf3D7_07_v3	781620	783432	SMC3_B10_36hpi_peak_1087	3.00164	186.284
Pf3D7_07_v3	784794	786969	SMC3_B10_36hpi_peak_1088	7.07669	1064.9
Pf3D7_07_v3	787960	789560	SMC3_B10_36hpi_peak_1089	5.66558	728.859
Pf3D7_07_v3	789959	790994	SMC3_B10_36hpi_peak_1090	3.77609	312.294
Pf3D7_07_v3	792543	793888	SMC3_B10_36hpi_peak_1091	3.39419	184.76
Pf3D7_07_v3	794374	796181	SMC3_B10_36hpi_peak_1092	9.6681	1593.51
Pf3D7_07_v3	796522	796998	SMC3_B10_36hpi_peak_1093	12.9163	2139.12
Pf3D7_07_v3	797345	804769	SMC3_B10_36hpi_peak_1094	49.9266	20629.7
Pf3D7_07_v3	805147	805648	SMC3_B10_36hpi_peak_1095	18.9408	3206.59
Pf3D7_07_v3	805957	806586	SMC3_B10_36hpi_peak_1096	5.35135	351.753
Pf3D7_07_v3	807030	809050	SMC3_B10_36hpi_peak_1097	23.4368	6205.49
Pf3D7_07_v3	812249	820705	SMC3_B10_36hpi_peak_1098	87.5022	42228.3
Pf3D7_07_v3	822797	823082	SMC3_B10_36hpi_peak_1099	4.5631	198.763
Pf3D7_07_v3	825324	826018	SMC3_B10_36hpi_peak_1100	3.20507	153.892
Pf3D7_07_v3	828195	829406	SMC3_B10_36hpi_peak_1101	4.32565	411.181
Pf3D7_07_v3	829672	830181	SMC3_B10_36hpi_peak_1102	1.99667	44.7391
Pf3D7_07_v3	830464	831276	SMC3_B10_36hpi_peak_1103	3.62187	239.285
Pf3D7_07_v3	831566	832327	SMC3_B10_36hpi_peak_1104	2.75678	147.616
Pf3D7_07_v3	832604	832963	SMC3_B10_36hpi_peak_1105	1.67638	21.692
Pf3D7_07_v3	836038	836915	SMC3_B10_36hpi_peak_1106	2.14082	43.9024
Pf3D7_07_v3	838173	838522	SMC3_B10_36hpi_peak_1107	1.96893	33.0655
Pf3D7_07_v3	839055	839512	SMC3_B10_36hpi_peak_1108	1.61225	9.36046
Pf3D7_07_v3	842055	842312	SMC3_B10_36hpi_peak_1109	2.31483	37.2302
Pf3D7_07_v3	844473	845454	SMC3_B10_36hpi_peak_1110	3.26644	188.552
Pf3D7_07_v3	845972	846705	SMC3_B10_36hpi_peak_1111	2.60097	123.862
Pf3D7_07_v3	846975	847605	SMC3_B10_36hpi_peak_1112	3.49283	266.908
Pf3D7_07_v3	849640	849938	SMC3_B10_36hpi_peak_1113	1.46743	13.0815
Pf3D7_07_v3	852095	852468	SMC3_B10_36hpi_peak_1114	1.60125	18.7157
Pf3D7_07_v3	855159	855538	SMC3_B10_36hpi_peak_1115	1.57834	16.9598
Pf3D7_07_v3	868532	869194	SMC3_B10_36hpi_peak_1116	1.45451	12.0308
Pf3D7_07_v3	873466	873843	SMC3_B10_36hpi_peak_1117	1.58232	17.5294
Pf3D7_07_v3	875049	875540	SMC3_B10_36hpi_peak_1118	1.80881	34.5375
Pf3D7_07_v3	876845	877263	SMC3_B10_36hpi_peak_1119	3.60925	169.555
Pf3D7_07_v3	877902	878520	SMC3_B10_36hpi_peak_1120	1.71456	20.9685
Pf3D7_07_v3	883043	883644	SMC3_B10_36hpi_peak_1121	2.14533	64.4361
Pf3D7_07_v3	883964	884420	SMC3_B10_36hpi_peak_1122	2.41697	76.0255
Pf3D7_07_v3	902017	902415	SMC3_B10_36hpi_peak_1123	2.20587	55.2906
Pf3D7_07_v3	908487	908801	SMC3_B10_36hpi_peak_1124	1.42856	6.34721
Pf3D7_07_v3	910963	911503	SMC3_B10_36hpi_peak_1125	1.44799	8.42965
Pf3D7_07_v3	913504	913913	SMC3_B10_36hpi_peak_1126	2.26431	60.2479
Pf3D7_07_v3	914294	914636	SMC3_B10_36hpi_peak_1127	2.27735	48.934
Pf3D7_07_v3	916390	917189	SMC3_B10_36hpi_peak_1128	2.39199	94.2491
Pf3D7_07_v3	917951	918590	SMC3_B10_36hpi_peak_1129	2.62908	110.007
Pf3D7_07_v3	922933	923759	SMC3_B10_36hpi_peak_1130	1.62072	22.3496
Pf3D7_07_v3	931509	931885	SMC3_B10_36hpi_peak_1131	2.04549	39.3245
Pf3D7_07_v3	935563	936939	SMC3_B10_36hpi_peak_1132	1.91428	45.4624
Pf3D7_07_v3	947424	948244	SMC3_B10_36hpi_peak_1133	1.53992	16.4159
Pf3D7_07_v3	950115	950823	SMC3_B10_36hpi_peak_1134	2.73923	134.852
Pf3D7_07_v3	955292	956321	SMC3_B10_36hpi_peak_1135	2.91532	155.172
Pf3D7_07_v3	957055	957748	SMC3_B10_36hpi_peak_1136	1.61237	21.5256
Pf3D7_07_v3	963404	965094	SMC3_B10_36hpi_peak_1137	1.89181	42.6799
Pf3D7_07_v3	969330	969654	SMC3_B10_36hpi_peak_1138	1.28601	4.68545
Pf3D7_07_v3	976776	977025	SMC3_B10_36hpi_peak_1139	1.77983	26.2328
Pf3D7_07_v3	977584	978352	SMC3_B10_36hpi_peak_1140	2.86167	117.527
Pf3D7_07_v3	979378	979982	SMC3_B10_36hpi_peak_1141	1.68358	26.6129
Pf3D7_07_v3	980590	981272	SMC3_B10_36hpi_peak_1142	1.74796	30.0166
Pf3D7_07_v3	990096	990489	SMC3_B10_36hpi_peak_1143	2.03626	44.8488
Pf3D7_07_v3	1001392	1002794	SMC3_B10_36hpi_peak_1144	1.94673	48.1553
Pf3D7_07_v3	1019401	1019694	SMC3_B10_36hpi_peak_1145	2.00953	36.7452
Pf3D7_07_v3	1024742	1025048	SMC3_B10_36hpi_peak_1146	2.35419	55.996
Pf3D7_07_v3	1027590	1027844	SMC3_B10_36hpi_peak_1147	1.30298	5.36016
Pf3D7_07_v3	1037904	1038157	SMC3_B10_36hpi_peak_1148	1.63717	21.9624
Pf3D7_07_v3	1048351	1048831	SMC3_B10_36hpi_peak_1149	1.48785	12.839
Pf3D7_07_v3	1052588	1053416	SMC3_B10_36hpi_peak_1150	1.40659	10.6363
Pf3D7_07_v3	1054103	1055752	SMC3_B10_36hpi_peak_1151	1.58919	19.9669
Pf3D7_07_v3	1056386	1056964	SMC3_B10_36hpi_peak_1152	1.42414	11.1171
Pf3D7_07_v3	1057514	1058177	SMC3_B10_36hpi_peak_1153	3.28731	220.096
Pf3D7_07_v3	1072116	1072794	SMC3_B10_36hpi_peak_1154	3.25679	173.99
Pf3D7_07_v3	1073410	1073743	SMC3_B10_36hpi_peak_1155	1.28446	4.88121
Pf3D7_07_v3	1092241	1092715	SMC3_B10_36hpi_peak_1156	3.38546	178.519
Pf3D7_07_v3	1093590	1094977	SMC3_B10_36hpi_peak_1157	2.49658	101.921
Pf3D7_07_v3	1095357	1095749	SMC3_B10_36hpi_peak_1158	1.30845	5.85977
Pf3D7_07_v3	1100466	1102725	SMC3_B10_36hpi_peak_1159	2.33183	78.5885
Pf3D7_07_v3	1105861	1106172	SMC3_B10_36hpi_peak_1160	1.6321	19.3467
Pf3D7_07_v3	1106585	1106871	SMC3_B10_36hpi_peak_1161	2.08763	45.2705
Pf3D7_07_v3	1107173	1108285	SMC3_B10_36hpi_peak_1162	4.00558	318.219
Pf3D7_07_v3	1153081	1153602	SMC3_B10_36hpi_peak_1163	1.50901	10.6191
Pf3D7_07_v3	1157147	1157452	SMC3_B10_36hpi_peak_1164	1.32837	6.43696
Pf3D7_07_v3	1159955	1160258	SMC3_B10_36hpi_peak_1165	1.15378	1.32452
Pf3D7_07_v3	1191240	1191946	SMC3_B10_36hpi_peak_1166	2.08519	54.8228
Pf3D7_07_v3	1222443	1222716	SMC3_B10_36hpi_peak_1167	1.35123	6.18605
Pf3D7_07_v3	1227925	1228219	SMC3_B10_36hpi_peak_1168	1.20383	2.15024
Pf3D7_07_v3	1256886	1257423	SMC3_B10_36hpi_peak_1169	1.6065	19.2096
Pf3D7_07_v3	1267251	1267951	SMC3_B10_36hpi_peak_1170	1.36206	6.69511
Pf3D7_07_v3	1270928	1271213	SMC3_B10_36hpi_peak_1171	1.32913	6.20474
Pf3D7_07_v3	1271521	1273217	SMC3_B10_36hpi_peak_1172	1.65584	22.8598
Pf3D7_07_v3	1273906	1274881	SMC3_B10_36hpi_peak_1173	1.54253	14.9752
Pf3D7_07_v3	1275266	1275848	SMC3_B10_36hpi_peak_1174	1.24816	3.26158
Pf3D7_07_v3	1278844	1279795	SMC3_B10_36hpi_peak_1175	1.51096	13.6626
Pf3D7_07_v3	1300297	1300851	SMC3_B10_36hpi_peak_1176	1.68931	22.8463
Pf3D7_07_v3	1339569	1340052	SMC3_B10_36hpi_peak_1177	1.17966	1.45713
Pf3D7_07_v3	1360619	1361697	SMC3_B10_36hpi_peak_1178	1.38666	7.69218
Pf3D7_07_v3	1369413	1369821	SMC3_B10_36hpi_peak_1179	1.31898	5.07303
Pf3D7_07_v3	1372320	1372748	SMC3_B10_36hpi_peak_1180	1.88301	31.442
Pf3D7_07_v3	1379149	1379854	SMC3_B10_36hpi_peak_1181	1.2032	2.20926
Pf3D7_07_v3	1382830	1383308	SMC3_B10_36hpi_peak_1182	1.36293	5.77677
Pf3D7_07_v3	1391185	1391464	SMC3_B10_36hpi_peak_1183	1.37783	5.28646
Pf3D7_07_v3	1415028	1415573	SMC3_B10_36hpi_peak_1184	1.47737	8.26733
Pf3D7_07_v3	1421518	1422088	SMC3_B10_36hpi_peak_1185	1.41741	7.52705
Pf3D7_07_v3	1423101	1423450	SMC3_B10_36hpi_peak_1186	1.3395	3.47958
Pf3D7_08_v3	23627	25702	SMC3_B10_36hpi_peak_1187	1.47027	10.3279
Pf3D7_08_v3	30394	30928	SMC3_B10_36hpi_peak_1188	2.17789	33.3051
Pf3D7_08_v3	33843	34186	SMC3_B10_36hpi_peak_1189	1.21888	2.49694
Pf3D7_08_v3	36653	36953	SMC3_B10_36hpi_peak_1190	1.50326	9.26252
Pf3D7_08_v3	46083	47740	SMC3_B10_36hpi_peak_1191	1.52023	11.548
Pf3D7_08_v3	52859	53219	SMC3_B10_36hpi_peak_1192	2.20404	40.1477
Pf3D7_08_v3	56493	57333	SMC3_B10_36hpi_peak_1193	1.549	11.4165
Pf3D7_08_v3	69990	70272	SMC3_B10_36hpi_peak_1194	1.47008	6.18486
Pf3D7_08_v3	85295	85815	SMC3_B10_36hpi_peak_1195	1.96798	33.9874
Pf3D7_08_v3	87243	87802	SMC3_B10_36hpi_peak_1196	1.49523	13.3888
Pf3D7_08_v3	94446	94801	SMC3_B10_36hpi_peak_1197	1.57983	14.9468
Pf3D7_08_v3	98515	98893	SMC3_B10_36hpi_peak_1198	1.5037	12.3186
Pf3D7_08_v3	102063	102783	SMC3_B10_36hpi_peak_1199	1.6339	22.2898
Pf3D7_08_v3	107607	108106	SMC3_B10_36hpi_peak_1200	1.32286	5.78761
Pf3D7_08_v3	114604	115146	SMC3_B10_36hpi_peak_1201	1.95447	39.0478
Pf3D7_08_v3	116345	116965	SMC3_B10_36hpi_peak_1202	2.11178	50.1864
Pf3D7_08_v3	130315	131587	SMC3_B10_36hpi_peak_1203	1.66668	25.9105
Pf3D7_08_v3	132501	132767	SMC3_B10_36hpi_peak_1204	1.39346	9.33321
Pf3D7_08_v3	136944	137324	SMC3_B10_36hpi_peak_1205	1.86321	42.7125
Pf3D7_08_v3	137873	138439	SMC3_B10_36hpi_peak_1206	2.09117	55.2985
Pf3D7_08_v3	141251	141598	SMC3_B10_36hpi_peak_1207	2.00952	48.3722
Pf3D7_08_v3	146174	149273	SMC3_B10_36hpi_peak_1208	2.07947	56.5848
Pf3D7_08_v3	149578	150227	SMC3_B10_36hpi_peak_1209	1.91652	40.8992
Pf3D7_08_v3	165543	166034	SMC3_B10_36hpi_peak_1210	1.46398	11.3121
Pf3D7_08_v3	168211	169138	SMC3_B10_36hpi_peak_1211	1.83597	36.2674
Pf3D7_08_v3	172428	173879	SMC3_B10_36hpi_peak_1212	5.21245	501.207
Pf3D7_08_v3	184598	185495	SMC3_B10_36hpi_peak_1213	1.36334	9.11673
Pf3D7_08_v3	186951	187239	SMC3_B10_36hpi_peak_1214	1.36739	6.82073
Pf3D7_08_v3	187551	187880	SMC3_B10_36hpi_peak_1215	2.00498	35.603
Pf3D7_08_v3	188560	189211	SMC3_B10_36hpi_peak_1216	3.93552	314.602
Pf3D7_08_v3	189705	189987	SMC3_B10_36hpi_peak_1217	1.94297	31.8296
Pf3D7_08_v3	192534	193259	SMC3_B10_36hpi_peak_1218	1.37912	8.23779
Pf3D7_08_v3	197521	198260	SMC3_B10_36hpi_peak_1219	2.63158	132.232
Pf3D7_08_v3	199526	200395	SMC3_B10_36hpi_peak_1220	2.14968	57.2349
Pf3D7_08_v3	201711	202738	SMC3_B10_36hpi_peak_1221	2.06412	58.1075
Pf3D7_08_v3	214920	215884	SMC3_B10_36hpi_peak_1222	1.63069	19.5056
Pf3D7_08_v3	218555	219439	SMC3_B10_36hpi_peak_1223	2.88409	115.319
Pf3D7_08_v3	219883	220233	SMC3_B10_36hpi_peak_1224	1.83	35.3911
Pf3D7_08_v3	220647	221191	SMC3_B10_36hpi_peak_1225	2.52161	112.237
Pf3D7_08_v3	227554	227834	SMC3_B10_36hpi_peak_1226	1.4498	12.1003
Pf3D7_08_v3	228272	229223	SMC3_B10_36hpi_peak_1227	1.38253	9.75625
Pf3D7_08_v3	229671	229985	SMC3_B10_36hpi_peak_1228	1.7288	26.3713
Pf3D7_08_v3	231291	232847	SMC3_B10_36hpi_peak_1229	4.23754	436.696
Pf3D7_08_v3	233448	234094	SMC3_B10_36hpi_peak_1230	2.14666	62.0353
Pf3D7_08_v3	240281	240968	SMC3_B10_36hpi_peak_1231	1.50747	13.3909
Pf3D7_08_v3	242527	242911	SMC3_B10_36hpi_peak_1232	1.66118	24.984
Pf3D7_08_v3	243860	244468	SMC3_B10_36hpi_peak_1233	2.52547	105.56
Pf3D7_08_v3	246331	246609	SMC3_B10_36hpi_peak_1234	1.29044	5.46614
Pf3D7_08_v3	247001	247951	SMC3_B10_36hpi_peak_1235	1.96907	52.6297
Pf3D7_08_v3	250963	251288	SMC3_B10_36hpi_peak_1236	1.3754	8.76311
Pf3D7_08_v3	255191	255489	SMC3_B10_36hpi_peak_1237	1.43894	12.7142
Pf3D7_08_v3	258028	258704	SMC3_B10_36hpi_peak_1238	1.3605	8.12264
Pf3D7_08_v3	263849	264118	SMC3_B10_36hpi_peak_1239	1.70426	27.5127
Pf3D7_08_v3	264368	264793	SMC3_B10_36hpi_peak_1240	2.64161	110.792
Pf3D7_08_v3	265270	265919	SMC3_B10_36hpi_peak_1241	2.47698	116.186
Pf3D7_08_v3	266807	268452	SMC3_B10_36hpi_peak_1242	7.95535	1193.11
Pf3D7_08_v3	269032	270686	SMC3_B10_36hpi_peak_1243	15.9699	3715.68
Pf3D7_08_v3	271788	272127	SMC3_B10_36hpi_peak_1244	2.37588	82.532
Pf3D7_08_v3	272688	272969	SMC3_B10_36hpi_peak_1245	1.71986	28.3297
Pf3D7_08_v3	273323	273701	SMC3_B10_36hpi_peak_1246	1.34193	6.17071
Pf3D7_08_v3	274183	274914	SMC3_B10_36hpi_peak_1247	2.05354	41.5944
Pf3D7_08_v3	275369	277390	SMC3_B10_36hpi_peak_1248	3.74294	294.352
Pf3D7_08_v3	278385	279035	SMC3_B10_36hpi_peak_1249	11.3246	1960
Pf3D7_08_v3	279722	280275	SMC3_B10_36hpi_peak_1250	2.85078	132.197
Pf3D7_08_v3	280790	281518	SMC3_B10_36hpi_peak_1251	2.16758	68.5428
Pf3D7_08_v3	284382	284636	SMC3_B10_36hpi_peak_1252	3.28366	95.8706
Pf3D7_08_v3	286907	288637	SMC3_B10_36hpi_peak_1253	9.08002	1669.5
Pf3D7_08_v3	289263	289801	SMC3_B10_36hpi_peak_1254	6.14362	526.572
Pf3D7_08_v3	290849	291252	SMC3_B10_36hpi_peak_1255	18.0806	2682.57
Pf3D7_08_v3	291948	292553	SMC3_B10_36hpi_peak_1256	4.43986	257.363
Pf3D7_08_v3	293108	296950	SMC3_B10_36hpi_peak_1257	55.9804	22646.8
Pf3D7_08_v3	297384	298846	SMC3_B10_36hpi_peak_1258	19.3385	2383.9
Pf3D7_08_v3	301907	303363	SMC3_B10_36hpi_peak_1259	34.2619	8712.44
Pf3D7_08_v3	303656	304784	SMC3_B10_36hpi_peak_1260	64.1979	24474.2
Pf3D7_08_v3	305274	308530	SMC3_B10_36hpi_peak_1261	25.814	8034
Pf3D7_08_v3	311990	313093	SMC3_B10_36hpi_peak_1262	10.3405	1895.4
Pf3D7_08_v3	314371	315537	SMC3_B10_36hpi_peak_1263	4.70601	449.996
Pf3D7_08_v3	316946	317479	SMC3_B10_36hpi_peak_1264	1.31405	6.35485
Pf3D7_08_v3	323046	323667	SMC3_B10_36hpi_peak_1265	2.393	90.7976
Pf3D7_08_v3	326729	327570	SMC3_B10_36hpi_peak_1266	1.65083	23.4895
Pf3D7_08_v3	328920	329781	SMC3_B10_36hpi_peak_1267	2.1765	66.8211
Pf3D7_08_v3	336365	337583	SMC3_B10_36hpi_peak_1268	2.81581	149.212
Pf3D7_08_v3	338088	339676	SMC3_B10_36hpi_peak_1269	3.55658	299.869
Pf3D7_08_v3	340111	341230	SMC3_B10_36hpi_peak_1270	2.07285	57.0627
Pf3D7_08_v3	341789	343093	SMC3_B10_36hpi_peak_1271	1.67453	27.7219
Pf3D7_08_v3	345554	346997	SMC3_B10_36hpi_peak_1272	1.73242	31.1227
Pf3D7_08_v3	350778	351139	SMC3_B10_36hpi_peak_1273	1.52948	14.9426
Pf3D7_08_v3	352162	352629	SMC3_B10_36hpi_peak_1274	1.57319	17.158
Pf3D7_08_v3	354504	354815	SMC3_B10_36hpi_peak_1275	1.58626	17.7868
Pf3D7_08_v3	355308	355744	SMC3_B10_36hpi_peak_1276	2.12079	62.8154
Pf3D7_08_v3	357716	358179	SMC3_B10_36hpi_peak_1277	1.46275	10.8201
Pf3D7_08_v3	358536	359049	SMC3_B10_36hpi_peak_1278	1.30881	5.75548
Pf3D7_08_v3	359492	360645	SMC3_B10_36hpi_peak_1279	2.54284	106.636
Pf3D7_08_v3	361244	361652	SMC3_B10_36hpi_peak_1280	2.43829	87.5607
Pf3D7_08_v3	363251	363861	SMC3_B10_36hpi_peak_1281	2.00429	44.5926
Pf3D7_08_v3	379134	379501	SMC3_B10_36hpi_peak_1282	1.64129	16.7577
Pf3D7_08_v3	384379	385049	SMC3_B10_36hpi_peak_1283	2.61558	89.7365
Pf3D7_08_v3	387913	388359	SMC3_B10_36hpi_peak_1284	3.63285	177.122
Pf3D7_08_v3	389829	390240	SMC3_B10_36hpi_peak_1285	1.59891	16.8385
Pf3D7_08_v3	392582	393052	SMC3_B10_36hpi_peak_1286	1.60224	20.4202
Pf3D7_08_v3	396555	397489	SMC3_B10_36hpi_peak_1287	2.15734	48.2241
Pf3D7_08_v3	406858	407404	SMC3_B10_36hpi_peak_1288	1.28256	4.57489
Pf3D7_08_v3	407660	408019	SMC3_B10_36hpi_peak_1289	1.68665	23.9245
Pf3D7_08_v3	416311	418029	SMC3_B10_36hpi_peak_1290	3.12428	158.221
Pf3D7_08_v3	431077	432134	SMC3_B10_36hpi_peak_1291	1.23408	2.7848
Pf3D7_08_v3	433343	434040	SMC3_B10_36hpi_peak_1292	1.38786	5.9002
Pf3D7_08_v3	442794	443247	SMC3_B10_36hpi_peak_1293	1.4063	6.29778
Pf3D7_08_v3	447576	447953	SMC3_B10_36hpi_peak_1294	1.27604	2.57954
Pf3D7_08_v3	451131	451397	SMC3_B10_36hpi_peak_1295	1.3059	4.62136
Pf3D7_08_v3	454097	454674	SMC3_B10_36hpi_peak_1296	1.39493	7.29139
Pf3D7_08_v3	459261	460075	SMC3_B10_36hpi_peak_1297	1.50581	11.4414
Pf3D7_08_v3	461513	463360	SMC3_B10_36hpi_peak_1298	2.13564	41.0926
Pf3D7_08_v3	463724	464034	SMC3_B10_36hpi_peak_1299	1.19634	1.77425
Pf3D7_08_v3	466106	466517	SMC3_B10_36hpi_peak_1300	1.61199	15.9843
Pf3D7_08_v3	490762	491083	SMC3_B10_36hpi_peak_1301	1.41554	9.42101
Pf3D7_08_v3	523323	524017	SMC3_B10_36hpi_peak_1302	2.2554	78.9074
Pf3D7_08_v3	549942	550231	SMC3_B10_36hpi_peak_1303	1.56588	17.5868
Pf3D7_08_v3	559206	559454	SMC3_B10_36hpi_peak_1304	1.52873	10.4044
Pf3D7_08_v3	576724	577619	SMC3_B10_36hpi_peak_1305	1.74536	29.4752
Pf3D7_08_v3	579785	580186	SMC3_B10_36hpi_peak_1306	2.44466	79.7208
Pf3D7_08_v3	580620	582156	SMC3_B10_36hpi_peak_1307	1.69764	29.2494
Pf3D7_08_v3	612428	612901	SMC3_B10_36hpi_peak_1308	2.24435	65.2754
Pf3D7_08_v3	613850	614117	SMC3_B10_36hpi_peak_1309	2.23616	42.3326
Pf3D7_08_v3	618967	619375	SMC3_B10_36hpi_peak_1310	1.49487	13.1887
Pf3D7_08_v3	622163	622998	SMC3_B10_36hpi_peak_1311	1.37927	7.69608
Pf3D7_08_v3	634029	634423	SMC3_B10_36hpi_peak_1312	1.52579	12.0426
Pf3D7_08_v3	637223	637568	SMC3_B10_36hpi_peak_1313	1.36202	7.16431
Pf3D7_08_v3	637969	638691	SMC3_B10_36hpi_peak_1314	1.43415	10.0559
Pf3D7_08_v3	641153	641403	SMC3_B10_36hpi_peak_1315	1.87443	30.8915
Pf3D7_08_v3	656817	657520	SMC3_B10_36hpi_peak_1316	1.40801	8.73718
Pf3D7_08_v3	676361	677385	SMC3_B10_36hpi_peak_1317	1.73737	27.9207
Pf3D7_08_v3	703687	704607	SMC3_B10_36hpi_peak_1318	1.70936	21.8034
Pf3D7_08_v3	708301	708724	SMC3_B10_36hpi_peak_1319	1.61861	15.2043
Pf3D7_08_v3	725893	726136	SMC3_B10_36hpi_peak_1320	1.67242	13.4693
Pf3D7_08_v3	743632	743985	SMC3_B10_36hpi_peak_1321	1.60618	18.3573
Pf3D7_08_v3	744298	744866	SMC3_B10_36hpi_peak_1322	1.3883	9.28235
Pf3D7_08_v3	762259	763059	SMC3_B10_36hpi_peak_1323	1.45948	10.9471
Pf3D7_08_v3	763992	764282	SMC3_B10_36hpi_peak_1324	1.31667	5.04084
Pf3D7_08_v3	769149	769426	SMC3_B10_36hpi_peak_1325	2.33702	38.3382
Pf3D7_08_v3	774332	774842	SMC3_B10_36hpi_peak_1326	2.21204	53.9281
Pf3D7_08_v3	776255	776783	SMC3_B10_36hpi_peak_1327	2.18265	64.7643
Pf3D7_08_v3	801012	801563	SMC3_B10_36hpi_peak_1328	1.74079	25.2528
Pf3D7_08_v3	801807	802944	SMC3_B10_36hpi_peak_1329	1.65561	22.8012
Pf3D7_08_v3	821438	821792	SMC3_B10_36hpi_peak_1330	1.49926	10.9003
Pf3D7_08_v3	825510	826035	SMC3_B10_36hpi_peak_1331	1.40872	8.16725
Pf3D7_08_v3	833247	833771	SMC3_B10_36hpi_peak_1332	2.28517	69.2413
Pf3D7_08_v3	836027	836411	SMC3_B10_36hpi_peak_1333	1.54694	14.4058
Pf3D7_08_v3	861246	862360	SMC3_B10_36hpi_peak_1334	1.74679	20.5083
Pf3D7_08_v3	863556	863940	SMC3_B10_36hpi_peak_1335	1.5373	12.6925
Pf3D7_08_v3	865963	866432	SMC3_B10_36hpi_peak_1336	1.28324	4.24281
Pf3D7_08_v3	871429	871788	SMC3_B10_36hpi_peak_1337	1.56908	14.2659
Pf3D7_08_v3	872785	873346	SMC3_B10_36hpi_peak_1338	1.40406	8.82489
Pf3D7_08_v3	878508	879084	SMC3_B10_36hpi_peak_1339	1.50741	14.8309
Pf3D7_08_v3	879588	880148	SMC3_B10_36hpi_peak_1340	1.42966	9.3214
Pf3D7_08_v3	932806	934061	SMC3_B10_36hpi_peak_1341	1.50875	12.6064
Pf3D7_08_v3	934318	935604	SMC3_B10_36hpi_peak_1342	1.85235	33.0984
Pf3D7_08_v3	936467	936776	SMC3_B10_36hpi_peak_1343	2.03639	34.585
Pf3D7_08_v3	937955	938492	SMC3_B10_36hpi_peak_1344	1.6868	19.1612
Pf3D7_08_v3	957575	957973	SMC3_B10_36hpi_peak_1345	1.47128	10.8206
Pf3D7_08_v3	958592	959437	SMC3_B10_36hpi_peak_1346	1.38024	7.80973
Pf3D7_08_v3	968410	968694	SMC3_B10_36hpi_peak_1347	1.58632	14.4401
Pf3D7_08_v3	969741	970258	SMC3_B10_36hpi_peak_1348	1.48174	11.0803
Pf3D7_08_v3	979313	979703	SMC3_B10_36hpi_peak_1349	1.46873	11.4378
Pf3D7_08_v3	1005919	1006814	SMC3_B10_36hpi_peak_1350	1.51973	12.4953
Pf3D7_08_v3	1009117	1009525	SMC3_B10_36hpi_peak_1351	1.40251	9.05995
Pf3D7_08_v3	1009822	1010593	SMC3_B10_36hpi_peak_1352	1.55231	15.5319
Pf3D7_08_v3	1018563	1018887	SMC3_B10_36hpi_peak_1353	1.83827	29.4396
Pf3D7_08_v3	1034449	1034884	SMC3_B10_36hpi_peak_1354	2.74414	92.0755
Pf3D7_08_v3	1037134	1037601	SMC3_B10_36hpi_peak_1355	1.46164	10.8624
Pf3D7_08_v3	1037920	1038355	SMC3_B10_36hpi_peak_1356	1.34062	6.36968
Pf3D7_08_v3	1040286	1040891	SMC3_B10_36hpi_peak_1357	1.29504	4.67683
Pf3D7_08_v3	1047657	1048293	SMC3_B10_36hpi_peak_1358	1.49921	12.0866
Pf3D7_08_v3	1049289	1049533	SMC3_B10_36hpi_peak_1359	1.50194	9.7295
Pf3D7_08_v3	1056671	1056939	SMC3_B10_36hpi_peak_1360	1.4048	8.87375
Pf3D7_08_v3	1059318	1059667	SMC3_B10_36hpi_peak_1361	1.35197	5.99179
Pf3D7_08_v3	1080259	1080539	SMC3_B10_36hpi_peak_1362	1.53322	12.9606
Pf3D7_08_v3	1111022	1111373	SMC3_B10_36hpi_peak_1363	1.48111	10.8806
Pf3D7_08_v3	1113450	1113785	SMC3_B10_36hpi_peak_1364	1.81496	26.7938
Pf3D7_08_v3	1147013	1147380	SMC3_B10_36hpi_peak_1365	1.17386	1.54246
Pf3D7_08_v3	1160261	1160787	SMC3_B10_36hpi_peak_1366	1.52375	12.8795
Pf3D7_08_v3	1169667	1170032	SMC3_B10_36hpi_peak_1367	1.5124	11.3793
Pf3D7_08_v3	1187773	1188267	SMC3_B10_36hpi_peak_1368	1.81861	24.7757
Pf3D7_08_v3	1195800	1196142	SMC3_B10_36hpi_peak_1369	1.39142	7.95429
Pf3D7_08_v3	1205186	1206068	SMC3_B10_36hpi_peak_1370	2.91341	124.907
Pf3D7_08_v3	1206855	1207414	SMC3_B10_36hpi_peak_1371	1.96112	36.4589
Pf3D7_08_v3	1218712	1219701	SMC3_B10_36hpi_peak_1372	1.9699	40.9246
Pf3D7_08_v3	1221288	1221530	SMC3_B10_36hpi_peak_1373	1.35289	6.3252
Pf3D7_08_v3	1237327	1237852	SMC3_B10_36hpi_peak_1374	2.02706	42.9503
Pf3D7_08_v3	1254590	1255224	SMC3_B10_36hpi_peak_1375	1.74943	26.6904
Pf3D7_08_v3	1273650	1274735	SMC3_B10_36hpi_peak_1376	1.43278	8.85438
Pf3D7_08_v3	1276081	1276433	SMC3_B10_36hpi_peak_1377	2.02963	35.7756
Pf3D7_08_v3	1285826	1286084	SMC3_B10_36hpi_peak_1378	1.32738	4.67954
Pf3D7_08_v3	1297416	1297684	SMC3_B10_36hpi_peak_1379	1.18372	1.90852
Pf3D7_08_v3	1311551	1311985	SMC3_B10_36hpi_peak_1380	1.28336	3.91893
Pf3D7_08_v3	1365474	1367449	SMC3_B10_36hpi_peak_1381	2.38079	82.3778
Pf3D7_08_v3	1374410	1375058	SMC3_B10_36hpi_peak_1382	3.01742	77.83
Pf3D7_08_v3	1383578	1383856	SMC3_B10_36hpi_peak_1383	1.31141	4.42725
Pf3D7_08_v3	1386876	1387119	SMC3_B10_36hpi_peak_1384	1.35832	5.20977
Pf3D7_08_v3	1411542	1411866	SMC3_B10_36hpi_peak_1385	1.19044	1.38915
Pf3D7_08_v3	1433332	1433829	SMC3_B10_36hpi_peak_1386	1.60157	12.6417
Pf3D7_08_v3	1439066	1439770	SMC3_B10_36hpi_peak_1387	1.33524	4.88899
Pf3D7_09_v3	24128	24434	SMC3_B10_36hpi_peak_1388	1.22872	2.35065
Pf3D7_09_v3	29965	30392	SMC3_B10_36hpi_peak_1389	1.43075	7.1219
Pf3D7_09_v3	33734	33998	SMC3_B10_36hpi_peak_1390	1.30317	3.26555
Pf3D7_09_v3	49734	50192	SMC3_B10_36hpi_peak_1391	1.21236	1.60857
Pf3D7_09_v3	55251	55671	SMC3_B10_36hpi_peak_1392	1.23498	2.24179
Pf3D7_09_v3	68007	68410	SMC3_B10_36hpi_peak_1393	1.29025	3.47071
Pf3D7_09_v3	74956	75555	SMC3_B10_36hpi_peak_1394	1.3073	3.95184
Pf3D7_09_v3	78272	78732	SMC3_B10_36hpi_peak_1395	1.30165	4.45519
Pf3D7_09_v3	89710	90310	SMC3_B10_36hpi_peak_1396	1.5882	13.3069
Pf3D7_09_v3	103561	103809	SMC3_B10_36hpi_peak_1397	1.27914	3.86573
Pf3D7_09_v3	113867	114678	SMC3_B10_36hpi_peak_1398	1.35684	5.85513
Pf3D7_09_v3	151709	152120	SMC3_B10_36hpi_peak_1399	2.90489	118.975
Pf3D7_09_v3	153812	154301	SMC3_B10_36hpi_peak_1400	1.29312	4.49124
Pf3D7_09_v3	179645	181199	SMC3_B10_36hpi_peak_1401	1.57034	15.8822
Pf3D7_09_v3	223491	224096	SMC3_B10_36hpi_peak_1402	1.6867	22.0192
Pf3D7_09_v3	241877	242317	SMC3_B10_36hpi_peak_1403	1.20213	2.01569
Pf3D7_09_v3	245961	246650	SMC3_B10_36hpi_peak_1404	1.26917	4.41963
Pf3D7_09_v3	251482	251841	SMC3_B10_36hpi_peak_1405	1.33677	5.56322
Pf3D7_09_v3	252403	252702	SMC3_B10_36hpi_peak_1406	1.45539	10.7398
Pf3D7_09_v3	255674	256692	SMC3_B10_36hpi_peak_1407	1.63526	18.0533
Pf3D7_09_v3	257924	258939	SMC3_B10_36hpi_peak_1408	1.57949	15.8348
Pf3D7_09_v3	259377	259774	SMC3_B10_36hpi_peak_1409	1.53088	13.5609
Pf3D7_09_v3	260632	261613	SMC3_B10_36hpi_peak_1410	1.7918	28.6326
Pf3D7_09_v3	268038	268539	SMC3_B10_36hpi_peak_1411	1.31821	5.52476
Pf3D7_09_v3	269021	269666	SMC3_B10_36hpi_peak_1412	1.88144	35.5554
Pf3D7_09_v3	280232	280557	SMC3_B10_36hpi_peak_1413	1.68078	21.2014
Pf3D7_09_v3	281391	282051	SMC3_B10_36hpi_peak_1414	1.33169	6.22137
Pf3D7_09_v3	312772	313062	SMC3_B10_36hpi_peak_1415	1.26007	3.20021
Pf3D7_09_v3	350253	350721	SMC3_B10_36hpi_peak_1416	2.07717	51.7285
Pf3D7_09_v3	360918	361229	SMC3_B10_36hpi_peak_1417	1.6034	14.4049
Pf3D7_09_v3	362870	363197	SMC3_B10_36hpi_peak_1418	1.74148	19.9676
Pf3D7_09_v3	389683	389966	SMC3_B10_36hpi_peak_1419	1.55052	12.8072
Pf3D7_09_v3	430650	431146	SMC3_B10_36hpi_peak_1420	2.26428	43.6127
Pf3D7_09_v3	431449	431985	SMC3_B10_36hpi_peak_1421	3.22562	118.329
Pf3D7_09_v3	451397	451913	SMC3_B10_36hpi_peak_1422	1.55276	15.0766
Pf3D7_09_v3	452444	453062	SMC3_B10_36hpi_peak_1423	1.99306	34.5582
Pf3D7_09_v3	477801	478587	SMC3_B10_36hpi_peak_1424	1.89158	37.8353
Pf3D7_09_v3	478858	479404	SMC3_B10_36hpi_peak_1425	1.67955	21.7396
Pf3D7_09_v3	494508	495367	SMC3_B10_36hpi_peak_1426	1.52668	14.2113
Pf3D7_09_v3	496229	496714	SMC3_B10_36hpi_peak_1427	1.56706	14.6071
Pf3D7_09_v3	512029	512569	SMC3_B10_36hpi_peak_1428	1.40936	8.34831
Pf3D7_09_v3	516088	516853	SMC3_B10_36hpi_peak_1429	1.3363	6.05087
Pf3D7_09_v3	517958	518366	SMC3_B10_36hpi_peak_1430	1.37945	7.9051
Pf3D7_09_v3	533000	533314	SMC3_B10_36hpi_peak_1431	1.31195	5.07488
Pf3D7_09_v3	533572	535062	SMC3_B10_36hpi_peak_1432	1.68879	21.3082
Pf3D7_09_v3	550080	550581	SMC3_B10_36hpi_peak_1433	1.97478	40.4638
Pf3D7_09_v3	575964	576335	SMC3_B10_36hpi_peak_1434	1.21589	2.46466
Pf3D7_09_v3	589629	589992	SMC3_B10_36hpi_peak_1435	1.20046	1.79974
Pf3D7_09_v3	597835	598592	SMC3_B10_36hpi_peak_1436	1.64723	20.8111
Pf3D7_09_v3	598866	599275	SMC3_B10_36hpi_peak_1437	1.22407	2.77887
Pf3D7_09_v3	599880	600386	SMC3_B10_36hpi_peak_1438	1.31647	5.48828
Pf3D7_09_v3	614506	615002	SMC3_B10_36hpi_peak_1439	1.56992	17.5844
Pf3D7_09_v3	620816	621167	SMC3_B10_36hpi_peak_1440	2.14405	43.1624
Pf3D7_09_v3	631864	632316	SMC3_B10_36hpi_peak_1441	1.58254	15.2882
Pf3D7_09_v3	638406	638711	SMC3_B10_36hpi_peak_1442	1.67772	17.8126
Pf3D7_09_v3	650831	651252	SMC3_B10_36hpi_peak_1443	1.27453	4.09933
Pf3D7_09_v3	706732	707150	SMC3_B10_36hpi_peak_1444	1.41839	9.71486
Pf3D7_09_v3	729716	731625	SMC3_B10_36hpi_peak_1445	2.84256	121.932
Pf3D7_09_v3	739646	740035	SMC3_B10_36hpi_peak_1446	1.39577	7.57746
Pf3D7_09_v3	741226	741519	SMC3_B10_36hpi_peak_1447	2.21129	32.2281
Pf3D7_09_v3	751470	751946	SMC3_B10_36hpi_peak_1448	1.45141	9.84265
Pf3D7_09_v3	755111	755368	SMC3_B10_36hpi_peak_1449	1.43984	9.59941
Pf3D7_09_v3	757422	757700	SMC3_B10_36hpi_peak_1450	1.7892	24.6561
Pf3D7_09_v3	759033	759384	SMC3_B10_36hpi_peak_1451	1.73607	24.4168
Pf3D7_09_v3	766324	766567	SMC3_B10_36hpi_peak_1452	1.22674	2.7456
Pf3D7_09_v3	773362	773764	SMC3_B10_36hpi_peak_1453	1.5846	15.8851
Pf3D7_09_v3	779070	779539	SMC3_B10_36hpi_peak_1454	1.46823	11.532
Pf3D7_09_v3	779973	780715	SMC3_B10_36hpi_peak_1455	2.74597	103.558
Pf3D7_09_v3	781475	781845	SMC3_B10_36hpi_peak_1456	1.42372	8.72875
Pf3D7_09_v3	798445	799822	SMC3_B10_36hpi_peak_1457	3.57233	168.988
Pf3D7_09_v3	801333	801707	SMC3_B10_36hpi_peak_1458	1.56675	15.9972
Pf3D7_09_v3	803060	803702	SMC3_B10_36hpi_peak_1459	2.5467	98.1202
Pf3D7_09_v3	827846	828169	SMC3_B10_36hpi_peak_1460	1.22634	2.59876
Pf3D7_09_v3	846765	847086	SMC3_B10_36hpi_peak_1461	1.4414	11.3829
Pf3D7_09_v3	852595	853927	SMC3_B10_36hpi_peak_1462	1.83009	33.1712
Pf3D7_09_v3	864497	864769	SMC3_B10_36hpi_peak_1463	1.2383	3.15114
Pf3D7_09_v3	874576	874833	SMC3_B10_36hpi_peak_1464	1.31682	4.59054
Pf3D7_09_v3	882655	883050	SMC3_B10_36hpi_peak_1465	1.57457	16.1368
Pf3D7_09_v3	913576	914409	SMC3_B10_36hpi_peak_1466	1.45667	10.3516
Pf3D7_09_v3	917845	918410	SMC3_B10_36hpi_peak_1467	1.66283	21.9256
Pf3D7_09_v3	940151	940446	SMC3_B10_36hpi_peak_1468	1.18478	2.04609
Pf3D7_09_v3	944279	944600	SMC3_B10_36hpi_peak_1469	1.34666	6.29699
Pf3D7_09_v3	945694	946361	SMC3_B10_36hpi_peak_1470	1.50856	14.593
Pf3D7_09_v3	947125	949374	SMC3_B10_36hpi_peak_1471	1.44417	12.0696
Pf3D7_09_v3	959371	959693	SMC3_B10_36hpi_peak_1472	1.42626	9.69206
Pf3D7_09_v3	961969	963600	SMC3_B10_36hpi_peak_1473	2.39229	81.5429
Pf3D7_09_v3	983084	983335	SMC3_B10_36hpi_peak_1474	1.3644	6.53887
Pf3D7_09_v3	983837	984191	SMC3_B10_36hpi_peak_1475	1.39435	8.05158
Pf3D7_09_v3	984883	985503	SMC3_B10_36hpi_peak_1476	1.4908	12.9598
Pf3D7_09_v3	1008062	1008574	SMC3_B10_36hpi_peak_1477	1.65152	23.665
Pf3D7_09_v3	1014605	1014861	SMC3_B10_36hpi_peak_1478	1.36669	7.29878
Pf3D7_09_v3	1018094	1018413	SMC3_B10_36hpi_peak_1479	1.88177	27.974
Pf3D7_09_v3	1019521	1019795	SMC3_B10_36hpi_peak_1480	1.36037	7.5023
Pf3D7_09_v3	1021953	1022478	SMC3_B10_36hpi_peak_1481	2.00076	46.4873
Pf3D7_09_v3	1028673	1029527	SMC3_B10_36hpi_peak_1482	1.60257	16.6179
Pf3D7_09_v3	1035863	1036192	SMC3_B10_36hpi_peak_1483	1.52513	14.0462
Pf3D7_09_v3	1046817	1047135	SMC3_B10_36hpi_peak_1484	2.16802	55.2051
Pf3D7_09_v3	1047393	1047745	SMC3_B10_36hpi_peak_1485	2.98091	130.609
Pf3D7_09_v3	1048305	1049147	SMC3_B10_36hpi_peak_1486	2.01918	49.3996
Pf3D7_09_v3	1086861	1087738	SMC3_B10_36hpi_peak_1487	1.51347	15.137
Pf3D7_09_v3	1090946	1092435	SMC3_B10_36hpi_peak_1488	1.7084	25.4876
Pf3D7_09_v3	1092936	1093465	SMC3_B10_36hpi_peak_1489	1.58102	19.9091
Pf3D7_09_v3	1093912	1094189	SMC3_B10_36hpi_peak_1490	1.31831	5.57338
Pf3D7_09_v3	1108601	1109129	SMC3_B10_36hpi_peak_1491	1.72448	25.7173
Pf3D7_09_v3	1110545	1111514	SMC3_B10_36hpi_peak_1492	1.96566	40.8509
Pf3D7_09_v3	1112172	1112470	SMC3_B10_36hpi_peak_1493	1.21047	2.49328
Pf3D7_09_v3	1115408	1115927	SMC3_B10_36hpi_peak_1494	1.69865	26.2748
Pf3D7_09_v3	1117080	1117571	SMC3_B10_36hpi_peak_1495	2.28048	78.1837
Pf3D7_09_v3	1126338	1126662	SMC3_B10_36hpi_peak_1496	2.04859	24.9497
Pf3D7_09_v3	1126944	1127915	SMC3_B10_36hpi_peak_1497	3.39002	227.015
Pf3D7_09_v3	1128903	1129947	SMC3_B10_36hpi_peak_1498	8.07603	577.878
Pf3D7_09_v3	1137412	1138102	SMC3_B10_36hpi_peak_1499	2.34358	87.6295
Pf3D7_09_v3	1152308	1153168	SMC3_B10_36hpi_peak_1500	1.4568	11.6093
Pf3D7_09_v3	1156336	1156677	SMC3_B10_36hpi_peak_1501	1.35355	6.70695
Pf3D7_09_v3	1172472	1172885	SMC3_B10_36hpi_peak_1502	1.60175	22.6328
Pf3D7_09_v3	1179828	1180326	SMC3_B10_36hpi_peak_1503	1.37066	8.05506
Pf3D7_09_v3	1181511	1182008	SMC3_B10_36hpi_peak_1504	8.52991	1073.46
Pf3D7_09_v3	1182599	1183778	SMC3_B10_36hpi_peak_1505	6.83309	753.716
Pf3D7_09_v3	1184430	1184695	SMC3_B10_36hpi_peak_1506	1.63539	16.3082
Pf3D7_09_v3	1185194	1186221	SMC3_B10_36hpi_peak_1507	2.01021	47.5653
Pf3D7_09_v3	1189631	1191120	SMC3_B10_36hpi_peak_1508	4.22955	394.217
Pf3D7_09_v3	1191874	1192739	SMC3_B10_36hpi_peak_1509	1.83003	39.7125
Pf3D7_09_v3	1194094	1194661	SMC3_B10_36hpi_peak_1510	1.51352	12.4951
Pf3D7_09_v3	1206313	1206892	SMC3_B10_36hpi_peak_1511	1.51955	15.4463
Pf3D7_09_v3	1208875	1209944	SMC3_B10_36hpi_peak_1512	5.04405	539.367
Pf3D7_09_v3	1212425	1212752	SMC3_B10_36hpi_peak_1513	1.98471	46.2615
Pf3D7_09_v3	1213582	1213865	SMC3_B10_36hpi_peak_1514	1.52093	14.0077
Pf3D7_09_v3	1214316	1215042	SMC3_B10_36hpi_peak_1515	1.99966	56.3108
Pf3D7_09_v3	1219678	1220562	SMC3_B10_36hpi_peak_1516	1.88247	39.024
Pf3D7_09_v3	1222479	1223087	SMC3_B10_36hpi_peak_1517	2.47455	94.8197
Pf3D7_09_v3	1225865	1226359	SMC3_B10_36hpi_peak_1518	3.0008	128.397
Pf3D7_09_v3	1227071	1229295	SMC3_B10_36hpi_peak_1519	5.15251	656.036
Pf3D7_09_v3	1230567	1231044	SMC3_B10_36hpi_peak_1520	4.75558	415.779
Pf3D7_09_v3	1231463	1240037	SMC3_B10_36hpi_peak_1521	49.3707	17930.2
Pf3D7_09_v3	1240458	1241860	SMC3_B10_36hpi_peak_1522	27.8652	5840.96
Pf3D7_09_v3	1244725	1248378	SMC3_B10_36hpi_peak_1523	37.1089	12167.5
Pf3D7_09_v3	1248688	1251615	SMC3_B10_36hpi_peak_1524	31.5375	10067.9
Pf3D7_09_v3	1254757	1257255	SMC3_B10_36hpi_peak_1525	7.87517	952.103
Pf3D7_09_v3	1258631	1259249	SMC3_B10_36hpi_peak_1526	2.2561	49.0703
Pf3D7_09_v3	1261017	1261896	SMC3_B10_36hpi_peak_1527	4.56382	422.628
Pf3D7_09_v3	1263793	1264566	SMC3_B10_36hpi_peak_1528	2.88753	128.08
Pf3D7_09_v3	1268993	1269412	SMC3_B10_36hpi_peak_1529	2.71523	88.9859
Pf3D7_09_v3	1270161	1272611	SMC3_B10_36hpi_peak_1530	4.76652	394.984
Pf3D7_09_v3	1273082	1273407	SMC3_B10_36hpi_peak_1531	2.33324	68.0274
Pf3D7_09_v3	1273653	1273911	SMC3_B10_36hpi_peak_1532	1.62646	20.2366
Pf3D7_09_v3	1275758	1276018	SMC3_B10_36hpi_peak_1533	2.49233	46.4324
Pf3D7_09_v3	1279651	1280106	SMC3_B10_36hpi_peak_1534	1.43298	8.71062
Pf3D7_09_v3	1289324	1291046	SMC3_B10_36hpi_peak_1535	5.95392	743.591
Pf3D7_09_v3	1292176	1292934	SMC3_B10_36hpi_peak_1536	3.38393	194.945
Pf3D7_09_v3	1299893	1300537	SMC3_B10_36hpi_peak_1537	2.00703	59.6412
Pf3D7_09_v3	1300842	1302673	SMC3_B10_36hpi_peak_1538	4.34055	341.463
Pf3D7_09_v3	1305247	1305532	SMC3_B10_36hpi_peak_1539	1.26653	4.87484
Pf3D7_09_v3	1316088	1316694	SMC3_B10_36hpi_peak_1540	2.43346	83.8309
Pf3D7_09_v3	1316942	1317386	SMC3_B10_36hpi_peak_1541	1.4673	12.935
Pf3D7_09_v3	1325865	1326190	SMC3_B10_36hpi_peak_1542	1.43592	10.8301
Pf3D7_09_v3	1327281	1328536	SMC3_B10_36hpi_peak_1543	1.73967	32.6734
Pf3D7_09_v3	1331381	1331974	SMC3_B10_36hpi_peak_1544	2.2829	75.5016
Pf3D7_09_v3	1332401	1332741	SMC3_B10_36hpi_peak_1545	1.55231	15.5319
Pf3D7_09_v3	1335661	1336109	SMC3_B10_36hpi_peak_1546	1.63668	22.3881
Pf3D7_09_v3	1338441	1338709	SMC3_B10_36hpi_peak_1547	1.74616	16.5864
Pf3D7_09_v3	1341489	1341807	SMC3_B10_36hpi_peak_1548	1.39786	8.10276
Pf3D7_09_v3	1343449	1343823	SMC3_B10_36hpi_peak_1549	1.54105	16.3269
Pf3D7_09_v3	1344354	1344851	SMC3_B10_36hpi_peak_1550	1.39201	8.99974
Pf3D7_09_v3	1345529	1346373	SMC3_B10_36hpi_peak_1551	1.77555	32.2308
Pf3D7_09_v3	1349724	1350344	SMC3_B10_36hpi_peak_1552	3.71002	254.291
Pf3D7_09_v3	1364299	1365961	SMC3_B10_36hpi_peak_1553	6.90852	715.889
Pf3D7_09_v3	1366561	1367086	SMC3_B10_36hpi_peak_1554	2.51024	72.8079
Pf3D7_09_v3	1368680	1368955	SMC3_B10_36hpi_peak_1555	1.48403	10.5067
Pf3D7_09_v3	1371456	1371932	SMC3_B10_36hpi_peak_1556	1.24463	2.90196
Pf3D7_09_v3	1401318	1401602	SMC3_B10_36hpi_peak_1557	1.24705	3.23506
Pf3D7_09_v3	1405463	1405744	SMC3_B10_36hpi_peak_1558	1.51087	10.5819
Pf3D7_09_v3	1418811	1419514	SMC3_B10_36hpi_peak_1559	1.27085	4.0494
Pf3D7_09_v3	1420483	1422365	SMC3_B10_36hpi_peak_1560	6.44548	682.823
Pf3D7_09_v3	1427369	1427659	SMC3_B10_36hpi_peak_1561	2.28925	41.4289
Pf3D7_09_v3	1430674	1431122	SMC3_B10_36hpi_peak_1562	1.77999	25.4592
Pf3D7_09_v3	1433410	1433784	SMC3_B10_36hpi_peak_1563	1.91374	37.3819
Pf3D7_09_v3	1436841	1437441	SMC3_B10_36hpi_peak_1564	1.92677	36.0419
Pf3D7_09_v3	1441206	1441524	SMC3_B10_36hpi_peak_1565	1.43734	8.3418
Pf3D7_09_v3	1474874	1475477	SMC3_B10_36hpi_peak_1566	1.78668	20.5341
Pf3D7_09_v3	1481071	1481798	SMC3_B10_36hpi_peak_1567	1.9465	25.1986
Pf3D7_09_v3	1493124	1493613	SMC3_B10_36hpi_peak_1568	1.35933	4.82432
Pf3D7_09_v3	1502449	1503333	SMC3_B10_36hpi_peak_1569	1.21877	1.84743
Pf3D7_10_v3	30838	31324	SMC3_B10_36hpi_peak_1570	1.39916	5.10245
Pf3D7_10_v3	38160	38832	SMC3_B10_36hpi_peak_1571	1.77633	15.8609
Pf3D7_10_v3	41970	42218	SMC3_B10_36hpi_peak_1572	1.59547	10.5331
Pf3D7_10_v3	44985	45423	SMC3_B10_36hpi_peak_1573	1.44371	6.92016
Pf3D7_10_v3	51602	52211	SMC3_B10_36hpi_peak_1574	1.39957	6.72485
Pf3D7_10_v3	58450	58807	SMC3_B10_36hpi_peak_1575	1.27526	3.4227
Pf3D7_10_v3	60550	61181	SMC3_B10_36hpi_peak_1576	1.19648	1.96078
Pf3D7_10_v3	74811	75171	SMC3_B10_36hpi_peak_1577	1.27615	3.85309
Pf3D7_10_v3	75654	76115	SMC3_B10_36hpi_peak_1578	1.34394	6.1626
Pf3D7_10_v3	76678	77055	SMC3_B10_36hpi_peak_1579	1.56584	13.0472
Pf3D7_10_v3	117385	118367	SMC3_B10_36hpi_peak_1580	1.41827	8.95186
Pf3D7_10_v3	135873	136361	SMC3_B10_36hpi_peak_1581	1.3022	5.04285
Pf3D7_10_v3	165278	165747	SMC3_B10_36hpi_peak_1582	1.32108	5.20772
Pf3D7_10_v3	172779	173181	SMC3_B10_36hpi_peak_1583	1.36948	6.86571
Pf3D7_10_v3	179462	179803	SMC3_B10_36hpi_peak_1584	1.6612	15.9509
Pf3D7_10_v3	186760	187054	SMC3_B10_36hpi_peak_1585	2.59744	64.291
Pf3D7_10_v3	225978	226274	SMC3_B10_36hpi_peak_1586	1.29827	4.84794
Pf3D7_10_v3	244992	245248	SMC3_B10_36hpi_peak_1587	1.39723	7.81965
Pf3D7_10_v3	254288	254631	SMC3_B10_36hpi_peak_1588	1.37825	7.76291
Pf3D7_10_v3	256575	257546	SMC3_B10_36hpi_peak_1589	2.07372	46.9266
Pf3D7_10_v3	299285	299571	SMC3_B10_36hpi_peak_1590	2.22749	41.5379
Pf3D7_10_v3	341892	342788	SMC3_B10_36hpi_peak_1591	2.81497	109.316
Pf3D7_10_v3	343487	344202	SMC3_B10_36hpi_peak_1592	3.69398	183.437
Pf3D7_10_v3	347667	347910	SMC3_B10_36hpi_peak_1593	1.36035	7.07233
Pf3D7_10_v3	357293	357685	SMC3_B10_36hpi_peak_1594	2.4259	72.4351
Pf3D7_10_v3	365902	366205	SMC3_B10_36hpi_peak_1595	1.37009	7.29396
Pf3D7_10_v3	366515	366977	SMC3_B10_36hpi_peak_1596	1.37519	7.24137
Pf3D7_10_v3	375195	375554	SMC3_B10_36hpi_peak_1597	1.41105	8.21959
Pf3D7_10_v3	376125	376568	SMC3_B10_36hpi_peak_1598	1.33529	6.15302
Pf3D7_10_v3	376955	377560	SMC3_B10_36hpi_peak_1599	2.15959	52.0827
Pf3D7_10_v3	382057	382397	SMC3_B10_36hpi_peak_1600	2.07949	42.0687
Pf3D7_10_v3	387099	388400	SMC3_B10_36hpi_peak_1601	1.5199	14.0985
Pf3D7_10_v3	406089	406583	SMC3_B10_36hpi_peak_1602	1.51234	12.3861
Pf3D7_10_v3	407730	408525	SMC3_B10_36hpi_peak_1603	1.51593	14.2621
Pf3D7_10_v3	408963	409989	SMC3_B10_36hpi_peak_1604	2.0474	50.5391
Pf3D7_10_v3	416724	417377	SMC3_B10_36hpi_peak_1605	1.82375	24.8597
Pf3D7_10_v3	444087	444337	SMC3_B10_36hpi_peak_1606	1.39506	5.62492
Pf3D7_10_v3	466496	467015	SMC3_B10_36hpi_peak_1607	1.95058	31.7759
Pf3D7_10_v3	468059	468391	SMC3_B10_36hpi_peak_1608	1.95058	31.7759
Pf3D7_10_v3	475429	475867	SMC3_B10_36hpi_peak_1609	1.49297	12.6812
Pf3D7_10_v3	479653	480300	SMC3_B10_36hpi_peak_1610	1.16418	1.4524
Pf3D7_10_v3	493311	493981	SMC3_B10_36hpi_peak_1611	2.93774	122.209
Pf3D7_10_v3	494644	495022	SMC3_B10_36hpi_peak_1612	1.92173	37.892
Pf3D7_10_v3	502675	503059	SMC3_B10_36hpi_peak_1613	1.56946	15.769
Pf3D7_10_v3	546369	546781	SMC3_B10_36hpi_peak_1614	1.29995	4.88139
Pf3D7_10_v3	561126	561789	SMC3_B10_36hpi_peak_1615	1.34005	6.75917
Pf3D7_10_v3	562304	562896	SMC3_B10_36hpi_peak_1616	1.33378	5.95803
Pf3D7_10_v3	574328	575102	SMC3_B10_36hpi_peak_1617	1.88637	37.9679
Pf3D7_10_v3	578579	578879	SMC3_B10_36hpi_peak_1618	1.53314	15.5845
Pf3D7_10_v3	579517	579835	SMC3_B10_36hpi_peak_1619	1.85305	32.7278
Pf3D7_10_v3	580093	580425	SMC3_B10_36hpi_peak_1620	1.82981	28.9692
Pf3D7_10_v3	595379	596083	SMC3_B10_36hpi_peak_1621	1.298	4.79932
Pf3D7_10_v3	615610	616323	SMC3_B10_36hpi_peak_1622	1.83053	35.0947
Pf3D7_10_v3	618930	619464	SMC3_B10_36hpi_peak_1623	1.38341	7.99931
Pf3D7_10_v3	624207	624849	SMC3_B10_36hpi_peak_1624	1.56808	17.6136
Pf3D7_10_v3	625438	625877	SMC3_B10_36hpi_peak_1625	1.58532	18.9766
Pf3D7_10_v3	627247	628544	SMC3_B10_36hpi_peak_1626	1.37938	7.33442
Pf3D7_10_v3	637786	638875	SMC3_B10_36hpi_peak_1627	1.55179	14.709
Pf3D7_10_v3	647256	647654	SMC3_B10_36hpi_peak_1628	1.42218	8.53314
Pf3D7_10_v3	657067	657463	SMC3_B10_36hpi_peak_1629	1.45063	11.8159
Pf3D7_10_v3	662918	663316	SMC3_B10_36hpi_peak_1630	1.26274	4.26791
Pf3D7_10_v3	686397	686826	SMC3_B10_36hpi_peak_1631	1.37158	7.57786
Pf3D7_10_v3	687266	688871	SMC3_B10_36hpi_peak_1632	1.91191	40.8487
Pf3D7_10_v3	693004	693346	SMC3_B10_36hpi_peak_1633	1.43264	10.05
Pf3D7_10_v3	709540	709865	SMC3_B10_36hpi_peak_1634	1.87059	27.7767
Pf3D7_10_v3	718612	718947	SMC3_B10_36hpi_peak_1635	1.40764	6.87904
Pf3D7_10_v3	719654	720176	SMC3_B10_36hpi_peak_1636	2.80025	134.575
Pf3D7_10_v3	720507	721174	SMC3_B10_36hpi_peak_1637	2.70332	102.87
Pf3D7_10_v3	740322	740601	SMC3_B10_36hpi_peak_1638	1.5605	14.1295
Pf3D7_10_v3	752888	753252	SMC3_B10_36hpi_peak_1639	1.29768	5.00876
Pf3D7_10_v3	763522	764770	SMC3_B10_36hpi_peak_1640	1.54805	17.7295
Pf3D7_10_v3	766243	766706	SMC3_B10_36hpi_peak_1641	2.28029	68.9255
Pf3D7_10_v3	773548	774112	SMC3_B10_36hpi_peak_1642	2.46892	106.877
Pf3D7_10_v3	800328	801122	SMC3_B10_36hpi_peak_1643	2.8652	113.403
Pf3D7_10_v3	802722	803555	SMC3_B10_36hpi_peak_1644	2.60797	105.159
Pf3D7_10_v3	821121	822033	SMC3_B10_36hpi_peak_1645	1.71203	27.2061
Pf3D7_10_v3	822665	822973	SMC3_B10_36hpi_peak_1646	1.64802	18.5853
Pf3D7_10_v3	826178	826581	SMC3_B10_36hpi_peak_1647	1.47782	13.1889
Pf3D7_10_v3	830347	830876	SMC3_B10_36hpi_peak_1648	2.04165	46.3851
Pf3D7_10_v3	832447	832903	SMC3_B10_36hpi_peak_1649	2.15106	57.7207
Pf3D7_10_v3	835379	835712	SMC3_B10_36hpi_peak_1650	1.53738	14.0598
Pf3D7_10_v3	836287	836643	SMC3_B10_36hpi_peak_1651	1.53146	15.8193
Pf3D7_10_v3	837797	838716	SMC3_B10_36hpi_peak_1652	1.83522	38.732
Pf3D7_10_v3	840815	841210	SMC3_B10_36hpi_peak_1653	1.93789	37.0774
Pf3D7_10_v3	842352	842848	SMC3_B10_36hpi_peak_1654	2.84581	125.783
Pf3D7_10_v3	843104	843387	SMC3_B10_36hpi_peak_1655	3.86052	139.193
Pf3D7_10_v3	849062	850417	SMC3_B10_36hpi_peak_1656	3.328	146.827
Pf3D7_10_v3	851081	851491	SMC3_B10_36hpi_peak_1657	1.37629	8.47716
Pf3D7_10_v3	859229	859657	SMC3_B10_36hpi_peak_1658	1.39969	9.53058
Pf3D7_10_v3	865143	865855	SMC3_B10_36hpi_peak_1659	1.8655	38.987
Pf3D7_10_v3	867805	868706	SMC3_B10_36hpi_peak_1660	3.53646	226.989
Pf3D7_10_v3	871094	871895	SMC3_B10_36hpi_peak_1661	9.09989	1343.94
Pf3D7_10_v3	875383	875967	SMC3_B10_36hpi_peak_1662	1.41905	9.28777
Pf3D7_10_v3	880474	881366	SMC3_B10_36hpi_peak_1663	1.62754	23.373
Pf3D7_10_v3	884516	885049	SMC3_B10_36hpi_peak_1664	2.34702	84.015
Pf3D7_10_v3	886793	887041	SMC3_B10_36hpi_peak_1665	1.75091	24.2577
Pf3D7_10_v3	888357	888891	SMC3_B10_36hpi_peak_1666	2.02827	59.5286
Pf3D7_10_v3	890673	890942	SMC3_B10_36hpi_peak_1667	1.50892	13.3534
Pf3D7_10_v3	892306	892837	SMC3_B10_36hpi_peak_1668	2.27351	83.6835
Pf3D7_10_v3	893136	893902	SMC3_B10_36hpi_peak_1669	3.95907	316.304
Pf3D7_10_v3	907648	908254	SMC3_B10_36hpi_peak_1670	1.7674	34.2269
Pf3D7_10_v3	909526	909893	SMC3_B10_36hpi_peak_1671	1.36402	6.1097
Pf3D7_10_v3	919779	920500	SMC3_B10_36hpi_peak_1672	2.2219	55.65
Pf3D7_10_v3	920785	923144	SMC3_B10_36hpi_peak_1673	4.04188	321.329
Pf3D7_10_v3	923636	924191	SMC3_B10_36hpi_peak_1674	3.66838	273.056
Pf3D7_10_v3	925242	926240	SMC3_B10_36hpi_peak_1675	8.46351	1124.21
Pf3D7_10_v3	927033	927806	SMC3_B10_36hpi_peak_1676	6.32501	678.232
Pf3D7_10_v3	928084	929052	SMC3_B10_36hpi_peak_1677	6.92008	818.528
Pf3D7_10_v3	929994	930852	SMC3_B10_36hpi_peak_1678	6.70522	578.298
Pf3D7_10_v3	931204	931508	SMC3_B10_36hpi_peak_1679	7.06346	458.51
Pf3D7_10_v3	932544	936377	SMC3_B10_36hpi_peak_1680	45.4124	16378
Pf3D7_10_v3	937064	939423	SMC3_B10_36hpi_peak_1681	42.5585	10556.7
Pf3D7_10_v3	939763	941318	SMC3_B10_36hpi_peak_1682	58.3359	23033.3
Pf3D7_10_v3	944282	946162	SMC3_B10_36hpi_peak_1683	18.4844	4890.75
Pf3D7_10_v3	948449	951031	SMC3_B10_36hpi_peak_1684	7.5468	1429.46
Pf3D7_10_v3	951747	952569	SMC3_B10_36hpi_peak_1685	3.1961	186.264
Pf3D7_10_v3	956057	957327	SMC3_B10_36hpi_peak_1686	3.39598	224.416
Pf3D7_10_v3	957637	958369	SMC3_B10_36hpi_peak_1687	5.35425	519.05
Pf3D7_10_v3	961370	961836	SMC3_B10_36hpi_peak_1688	1.36756	8.05974
Pf3D7_10_v3	963454	965677	SMC3_B10_36hpi_peak_1689	3.30197	224.07
Pf3D7_10_v3	966069	968638	SMC3_B10_36hpi_peak_1690	3.42541	246.381
Pf3D7_10_v3	969339	969763	SMC3_B10_36hpi_peak_1691	2.36133	97.3444
Pf3D7_10_v3	970211	970945	SMC3_B10_36hpi_peak_1692	2.55451	107.832
Pf3D7_10_v3	971467	972333	SMC3_B10_36hpi_peak_1693	3.00327	183.998
Pf3D7_10_v3	972806	975002	SMC3_B10_36hpi_peak_1694	4.43389	428.053
Pf3D7_10_v3	976260	976764	SMC3_B10_36hpi_peak_1695	2.15282	68.4755
Pf3D7_10_v3	978505	978950	SMC3_B10_36hpi_peak_1696	1.96407	50.1956
Pf3D7_10_v3	980372	980685	SMC3_B10_36hpi_peak_1697	1.8373	31.7769
Pf3D7_10_v3	982528	983164	SMC3_B10_36hpi_peak_1698	2.28341	74.9652
Pf3D7_10_v3	986941	987239	SMC3_B10_36hpi_peak_1699	1.97411	27.7064
Pf3D7_10_v3	991123	991706	SMC3_B10_36hpi_peak_1700	2.66165	119.368
Pf3D7_10_v3	992113	993380	SMC3_B10_36hpi_peak_1701	2.93331	171.73
Pf3D7_10_v3	994738	995068	SMC3_B10_36hpi_peak_1702	2.47443	74.3417
Pf3D7_10_v3	995816	996841	SMC3_B10_36hpi_peak_1703	10.3582	2082.45
Pf3D7_10_v3	997653	998246	SMC3_B10_36hpi_peak_1704	1.19933	2.49615
Pf3D7_10_v3	1015121	1015990	SMC3_B10_36hpi_peak_1705	2.14952	67.4313
Pf3D7_10_v3	1017236	1017720	SMC3_B10_36hpi_peak_1706	1.95079	36.1023
Pf3D7_10_v3	1018481	1019225	SMC3_B10_36hpi_peak_1707	2.10505	48.3764
Pf3D7_10_v3	1021380	1021649	SMC3_B10_36hpi_peak_1708	1.67126	20.3376
Pf3D7_10_v3	1022587	1022840	SMC3_B10_36hpi_peak_1709	1.79227	20.4912
Pf3D7_10_v3	1030709	1031289	SMC3_B10_36hpi_peak_1710	1.2406	4.17787
Pf3D7_10_v3	1035030	1035442	SMC3_B10_36hpi_peak_1711	1.38365	8.37928
Pf3D7_10_v3	1036363	1036744	SMC3_B10_36hpi_peak_1712	1.31752	6.32316
Pf3D7_10_v3	1037192	1038166	SMC3_B10_36hpi_peak_1713	1.66823	24.8877
Pf3D7_10_v3	1040384	1042349	SMC3_B10_36hpi_peak_1714	2.57477	122.906
Pf3D7_10_v3	1044647	1045066	SMC3_B10_36hpi_peak_1715	2.47719	92.8552
Pf3D7_10_v3	1053470	1055312	SMC3_B10_36hpi_peak_1716	2.34496	84.5893
Pf3D7_10_v3	1056488	1056963	SMC3_B10_36hpi_peak_1717	2.48769	82.1815
Pf3D7_10_v3	1062272	1063303	SMC3_B10_36hpi_peak_1718	2.12577	49.6141
Pf3D7_10_v3	1071527	1071811	SMC3_B10_36hpi_peak_1719	1.66552	22.6306
Pf3D7_10_v3	1075047	1075455	SMC3_B10_36hpi_peak_1720	1.21339	1.98765
Pf3D7_10_v3	1082235	1082846	SMC3_B10_36hpi_peak_1721	2.8608	128.082
Pf3D7_10_v3	1084838	1085137	SMC3_B10_36hpi_peak_1722	1.5959	18.224
Pf3D7_10_v3	1089103	1089472	SMC3_B10_36hpi_peak_1723	1.96496	36.8103
Pf3D7_10_v3	1104058	1104350	SMC3_B10_36hpi_peak_1724	1.46459	12.286
Pf3D7_10_v3	1108022	1108710	SMC3_B10_36hpi_peak_1725	1.56464	16.8501
Pf3D7_10_v3	1109972	1110557	SMC3_B10_36hpi_peak_1726	1.18157	2.02967
Pf3D7_10_v3	1114224	1114879	SMC3_B10_36hpi_peak_1727	1.31175	5.70239
Pf3D7_10_v3	1115288	1116698	SMC3_B10_36hpi_peak_1728	1.70211	24.1293
Pf3D7_10_v3	1116993	1117264	SMC3_B10_36hpi_peak_1729	1.3688	6.43726
Pf3D7_10_v3	1123398	1123990	SMC3_B10_36hpi_peak_1730	1.96922	42.8192
Pf3D7_10_v3	1125348	1126110	SMC3_B10_36hpi_peak_1731	1.8231	34.9249
Pf3D7_10_v3	1127529	1127827	SMC3_B10_36hpi_peak_1732	1.6906	20.2245
Pf3D7_10_v3	1128186	1128727	SMC3_B10_36hpi_peak_1733	1.5282	13.3198
Pf3D7_10_v3	1134406	1135811	SMC3_B10_36hpi_peak_1734	2.07979	54.6633
Pf3D7_10_v3	1137712	1139557	SMC3_B10_36hpi_peak_1735	5.45195	535.167
Pf3D7_10_v3	1153424	1153962	SMC3_B10_36hpi_peak_1736	1.41828	9.04726
Pf3D7_10_v3	1164729	1165261	SMC3_B10_36hpi_peak_1737	1.69126	23.4962
Pf3D7_10_v3	1166183	1166507	SMC3_B10_36hpi_peak_1738	1.22325	2.9028
Pf3D7_10_v3	1170366	1170610	SMC3_B10_36hpi_peak_1739	1.63302	17.4693
Pf3D7_10_v3	1170928	1171313	SMC3_B10_36hpi_peak_1740	1.81097	29.4663
Pf3D7_10_v3	1181067	1181342	SMC3_B10_36hpi_peak_1741	1.40494	8.11286
Pf3D7_10_v3	1182106	1182425	SMC3_B10_36hpi_peak_1742	1.65872	21.5867
Pf3D7_10_v3	1198695	1198966	SMC3_B10_36hpi_peak_1743	1.38231	7.57154
Pf3D7_10_v3	1199684	1200056	SMC3_B10_36hpi_peak_1744	1.59241	18.3891
Pf3D7_10_v3	1206514	1207316	SMC3_B10_36hpi_peak_1745	1.47062	10.768
Pf3D7_10_v3	1208253	1208894	SMC3_B10_36hpi_peak_1746	1.26488	4.1056
Pf3D7_10_v3	1211864	1212200	SMC3_B10_36hpi_peak_1747	1.27291	4.51638
Pf3D7_10_v3	1224511	1225948	SMC3_B10_36hpi_peak_1748	3.26425	172.219
Pf3D7_10_v3	1226904	1228628	SMC3_B10_36hpi_peak_1749	2.08955	56.3178
Pf3D7_10_v3	1230471	1231890	SMC3_B10_36hpi_peak_1750	3.69677	200.43
Pf3D7_10_v3	1241844	1242231	SMC3_B10_36hpi_peak_1751	1.85621	33.2335
Pf3D7_10_v3	1246011	1246584	SMC3_B10_36hpi_peak_1752	1.65468	22.5667
Pf3D7_10_v3	1251258	1251650	SMC3_B10_36hpi_peak_1753	1.42352	9.20559
Pf3D7_10_v3	1253471	1254093	SMC3_B10_36hpi_peak_1754	2.41295	84.365
Pf3D7_10_v3	1257497	1258038	SMC3_B10_36hpi_peak_1755	1.33819	6.86527
Pf3D7_10_v3	1260359	1260644	SMC3_B10_36hpi_peak_1756	1.85208	21.6913
Pf3D7_10_v3	1282422	1283175	SMC3_B10_36hpi_peak_1757	2.39707	85.7925
Pf3D7_10_v3	1285090	1285412	SMC3_B10_36hpi_peak_1758	1.51903	11.8392
Pf3D7_10_v3	1285964	1286261	SMC3_B10_36hpi_peak_1759	1.52709	10.6949
Pf3D7_10_v3	1303486	1304050	SMC3_B10_36hpi_peak_1760	1.45111	10.4202
Pf3D7_10_v3	1309555	1309849	SMC3_B10_36hpi_peak_1761	1.40834	7.88098
Pf3D7_10_v3	1310628	1311032	SMC3_B10_36hpi_peak_1762	1.70407	19.9067
Pf3D7_10_v3	1311338	1311686	SMC3_B10_36hpi_peak_1763	2.22342	50.7659
Pf3D7_10_v3	1319278	1319680	SMC3_B10_36hpi_peak_1764	1.78978	31.0377
Pf3D7_10_v3	1321720	1322506	SMC3_B10_36hpi_peak_1765	1.9062	31.4468
Pf3D7_10_v3	1322789	1323318	SMC3_B10_36hpi_peak_1766	4.75338	408.231
Pf3D7_10_v3	1324284	1324646	SMC3_B10_36hpi_peak_1767	1.51526	12.6589
Pf3D7_10_v3	1339919	1340470	SMC3_B10_36hpi_peak_1768	1.48157	11.8135
Pf3D7_10_v3	1344522	1345043	SMC3_B10_36hpi_peak_1769	2.36748	82.8045
Pf3D7_10_v3	1346419	1346776	SMC3_B10_36hpi_peak_1770	1.22054	2.41714
Pf3D7_10_v3	1348694	1348990	SMC3_B10_36hpi_peak_1771	1.36662	6.20154
Pf3D7_10_v3	1351353	1351641	SMC3_B10_36hpi_peak_1772	1.56445	12.6224
Pf3D7_10_v3	1352818	1353333	SMC3_B10_36hpi_peak_1773	3.80945	189.84
Pf3D7_10_v3	1363674	1364008	SMC3_B10_36hpi_peak_1774	1.40366	8.20584
Pf3D7_10_v3	1366068	1366578	SMC3_B10_36hpi_peak_1775	1.57018	17.329
Pf3D7_10_v3	1367419	1367959	SMC3_B10_36hpi_peak_1776	1.26614	3.61958
Pf3D7_10_v3	1368739	1368990	SMC3_B10_36hpi_peak_1777	1.40017	7.58242
Pf3D7_10_v3	1372134	1372412	SMC3_B10_36hpi_peak_1778	1.28031	4.06724
Pf3D7_10_v3	1384908	1385321	SMC3_B10_36hpi_peak_1779	1.42421	9.35103
Pf3D7_10_v3	1386768	1387420	SMC3_B10_36hpi_peak_1780	1.62618	20.6627
Pf3D7_10_v3	1391804	1392375	SMC3_B10_36hpi_peak_1781	1.36161	6.70017
Pf3D7_10_v3	1400311	1401917	SMC3_B10_36hpi_peak_1782	1.7062	23.6508
Pf3D7_10_v3	1402268	1402552	SMC3_B10_36hpi_peak_1783	1.59895	16.4696
Pf3D7_10_v3	1404369	1404695	SMC3_B10_36hpi_peak_1784	1.46437	9.76147
Pf3D7_10_v3	1407396	1407941	SMC3_B10_36hpi_peak_1785	1.55804	16.5169
Pf3D7_10_v3	1409428	1410288	SMC3_B10_36hpi_peak_1786	1.30725	5.51917
Pf3D7_10_v3	1420639	1421915	SMC3_B10_36hpi_peak_1787	2.78176	133.26
Pf3D7_10_v3	1427515	1428088	SMC3_B10_36hpi_peak_1788	1.59772	17.4042
Pf3D7_10_v3	1429573	1429982	SMC3_B10_36hpi_peak_1789	1.32385	5.19047
Pf3D7_10_v3	1442588	1443384	SMC3_B10_36hpi_peak_1790	1.66219	22.467
Pf3D7_10_v3	1470092	1470815	SMC3_B10_36hpi_peak_1791	2.09509	45.3802
Pf3D7_10_v3	1471477	1472019	SMC3_B10_36hpi_peak_1792	1.26154	3.70637
Pf3D7_10_v3	1478352	1478717	SMC3_B10_36hpi_peak_1793	1.30719	4.91371
Pf3D7_10_v3	1492824	1493378	SMC3_B10_36hpi_peak_1794	1.32616	5.61878
Pf3D7_10_v3	1493760	1494108	SMC3_B10_36hpi_peak_1795	1.28491	4.27409
Pf3D7_10_v3	1508107	1509396	SMC3_B10_36hpi_peak_1796	1.85932	36.7582
Pf3D7_10_v3	1519600	1521872	SMC3_B10_36hpi_peak_1797	1.99457	39.705
Pf3D7_10_v3	1522700	1523122	SMC3_B10_36hpi_peak_1798	1.4208	6.42681
Pf3D7_10_v3	1533789	1534188	SMC3_B10_36hpi_peak_1799	1.24079	2.45345
Pf3D7_10_v3	1609865	1610308	SMC3_B10_36hpi_peak_1800	1.26857	2.66229
Pf3D7_10_v3	1616367	1616941	SMC3_B10_36hpi_peak_1801	1.16078	1.65797
Pf3D7_10_v3	1619575	1619844	SMC3_B10_36hpi_peak_1802	1.29072	5.82844
Pf3D7_10_v3	1622887	1623200	SMC3_B10_36hpi_peak_1803	1.43673	13.3735
Pf3D7_10_v3	1633063	1633531	SMC3_B10_36hpi_peak_1804	1.30576	3.30041
Pf3D7_10_v3	1636292	1636568	SMC3_B10_36hpi_peak_1805	1.60937	10.2669
Pf3D7_10_v3	1639745	1640435	SMC3_B10_36hpi_peak_1806	1.52281	11.1662
Pf3D7_10_v3	1645607	1647649	SMC3_B10_36hpi_peak_1807	1.38279	11.3697
Pf3D7_10_v3	1649551	1649870	SMC3_B10_36hpi_peak_1808	1.27058	5.90873
Pf3D7_11_v3	66797	67301	SMC3_B10_36hpi_peak_1809	1.7039	17.3513
Pf3D7_11_v3	70299	70596	SMC3_B10_36hpi_peak_1810	1.92503	20.8117
Pf3D7_11_v3	73362	73936	SMC3_B10_36hpi_peak_1811	1.37535	5.66908
Pf3D7_11_v3	150293	150688	SMC3_B10_36hpi_peak_1812	1.35361	6.41913
Pf3D7_11_v3	151262	151721	SMC3_B10_36hpi_peak_1813	2.31168	55.0932
Pf3D7_11_v3	160276	160628	SMC3_B10_36hpi_peak_1814	1.35814	6.16837
Pf3D7_11_v3	172844	173156	SMC3_B10_36hpi_peak_1815	1.41297	8.70029
Pf3D7_11_v3	176185	177047	SMC3_B10_36hpi_peak_1816	1.49192	13.0669
Pf3D7_11_v3	177516	177767	SMC3_B10_36hpi_peak_1817	1.4775	9.00144
Pf3D7_11_v3	202889	203473	SMC3_B10_36hpi_peak_1818	1.68422	22.2045
Pf3D7_11_v3	216302	216611	SMC3_B10_36hpi_peak_1819	1.50338	12.4648
Pf3D7_11_v3	217028	217353	SMC3_B10_36hpi_peak_1820	1.51761	13.0779
Pf3D7_11_v3	218603	219221	SMC3_B10_36hpi_peak_1821	1.69114	26.5302
Pf3D7_11_v3	228310	228562	SMC3_B10_36hpi_peak_1822	2.46274	44.8458
Pf3D7_11_v3	235779	236280	SMC3_B10_36hpi_peak_1823	1.51656	13.1689
Pf3D7_11_v3	241299	242326	SMC3_B10_36hpi_peak_1824	1.48355	13.1988
Pf3D7_11_v3	247547	248648	SMC3_B10_36hpi_peak_1825	1.72473	23.9957
Pf3D7_11_v3	254475	254860	SMC3_B10_36hpi_peak_1826	2.70669	76.1353
Pf3D7_11_v3	255813	256390	SMC3_B10_36hpi_peak_1827	1.35697	6.64973
Pf3D7_11_v3	269082	269641	SMC3_B10_36hpi_peak_1828	1.22664	2.99367
Pf3D7_11_v3	274018	274339	SMC3_B10_36hpi_peak_1829	1.61498	17.7257
Pf3D7_11_v3	279003	279265	SMC3_B10_36hpi_peak_1830	1.6442	18.426
Pf3D7_11_v3	285635	285907	SMC3_B10_36hpi_peak_1831	1.42941	8.0763
Pf3D7_11_v3	299575	300697	SMC3_B10_36hpi_peak_1832	3.08226	162.484
Pf3D7_11_v3	301320	301827	SMC3_B10_36hpi_peak_1833	2.42702	81.5796
Pf3D7_11_v3	317929	318758	SMC3_B10_36hpi_peak_1834	1.41206	7.64998
Pf3D7_11_v3	327338	328743	SMC3_B10_36hpi_peak_1835	2.21782	75.1897
Pf3D7_11_v3	365642	365977	SMC3_B10_36hpi_peak_1836	1.22147	2.55297
Pf3D7_11_v3	367975	368849	SMC3_B10_36hpi_peak_1837	2.7523	116.855
Pf3D7_11_v3	406445	406710	SMC3_B10_36hpi_peak_1838	1.35858	6.49581
Pf3D7_11_v3	410478	410800	SMC3_B10_36hpi_peak_1839	1.7865	20.8317
Pf3D7_11_v3	424951	425444	SMC3_B10_36hpi_peak_1840	1.58309	16.338
Pf3D7_11_v3	429154	429425	SMC3_B10_36hpi_peak_1841	1.30567	4.57267
Pf3D7_11_v3	435751	436253	SMC3_B10_36hpi_peak_1842	1.30778	5.46349
Pf3D7_11_v3	437470	438189	SMC3_B10_36hpi_peak_1843	1.47327	10.9787
Pf3D7_11_v3	441404	441652	SMC3_B10_36hpi_peak_1844	1.39573	7.81527
Pf3D7_11_v3	450242	450879	SMC3_B10_36hpi_peak_1845	1.23943	3.25438
Pf3D7_11_v3	470544	471162	SMC3_B10_36hpi_peak_1846	3.07196	147.662
Pf3D7_11_v3	478910	479316	SMC3_B10_36hpi_peak_1847	1.57347	15.0875
Pf3D7_11_v3	507035	508050	SMC3_B10_36hpi_peak_1848	1.73264	27.7783
Pf3D7_11_v3	510402	510747	SMC3_B10_36hpi_peak_1849	3.93092	231.056
Pf3D7_11_v3	511106	511686	SMC3_B10_36hpi_peak_1850	4.29912	318.645
Pf3D7_11_v3	519624	520173	SMC3_B10_36hpi_peak_1851	1.8192	27.1138
Pf3D7_11_v3	521118	521797	SMC3_B10_36hpi_peak_1852	1.51248	12.5865
Pf3D7_11_v3	524594	525214	SMC3_B10_36hpi_peak_1853	1.41267	8.31846
Pf3D7_11_v3	527873	528605	SMC3_B10_36hpi_peak_1854	1.52596	14.7573
Pf3D7_11_v3	529544	530585	SMC3_B10_36hpi_peak_1855	3.23729	182.589
Pf3D7_11_v3	535990	536372	SMC3_B10_36hpi_peak_1856	1.54463	13.6712
Pf3D7_11_v3	581137	582636	SMC3_B10_36hpi_peak_1857	6.74466	448.37
Pf3D7_11_v3	584419	585100	SMC3_B10_36hpi_peak_1858	1.51294	14.1352
Pf3D7_11_v3	589804	590090	SMC3_B10_36hpi_peak_1859	1.79982	19.0821
Pf3D7_11_v3	592059	592461	SMC3_B10_36hpi_peak_1860	1.60129	11.8462
Pf3D7_11_v3	596757	597129	SMC3_B10_36hpi_peak_1861	1.19358	1.97033
Pf3D7_11_v3	603527	604066	SMC3_B10_36hpi_peak_1862	1.2974	5.2182
Pf3D7_11_v3	604434	606047	SMC3_B10_36hpi_peak_1863	1.62343	19.6567
Pf3D7_11_v3	627052	627361	SMC3_B10_36hpi_peak_1864	2.16302	61.5109
Pf3D7_11_v3	627838	628145	SMC3_B10_36hpi_peak_1865	1.80587	26.5724
Pf3D7_11_v3	630922	631771	SMC3_B10_36hpi_peak_1866	1.49346	13.8671
Pf3D7_11_v3	636425	637168	SMC3_B10_36hpi_peak_1867	1.44055	10.0355
Pf3D7_11_v3	659069	659797	SMC3_B10_36hpi_peak_1868	1.27787	4.32131
Pf3D7_11_v3	664805	665316	SMC3_B10_36hpi_peak_1869	2.169	62.8219
Pf3D7_11_v3	666104	666427	SMC3_B10_36hpi_peak_1870	1.6637	17.1388
Pf3D7_11_v3	667239	667536	SMC3_B10_36hpi_peak_1871	1.48718	13.8647
Pf3D7_11_v3	674522	674940	SMC3_B10_36hpi_peak_1872	1.29549	5.24126
Pf3D7_11_v3	676588	676894	SMC3_B10_36hpi_peak_1873	1.27905	4.68393
Pf3D7_11_v3	684259	684501	SMC3_B10_36hpi_peak_1874	1.62761	12.6653
Pf3D7_11_v3	688827	689478	SMC3_B10_36hpi_peak_1875	2.16146	61.6113
Pf3D7_11_v3	690249	690807	SMC3_B10_36hpi_peak_1876	1.7254	26.2516
Pf3D7_11_v3	694792	695045	SMC3_B10_36hpi_peak_1877	1.41044	8.36119
Pf3D7_11_v3	696729	697058	SMC3_B10_36hpi_peak_1878	1.39513	8.33736
Pf3D7_11_v3	697645	699126	SMC3_B10_36hpi_peak_1879	3.00927	159.683
Pf3D7_11_v3	699952	700582	SMC3_B10_36hpi_peak_1880	1.59803	18.9366
Pf3D7_11_v3	703911	704332	SMC3_B10_36hpi_peak_1881	1.39093	8.61903
Pf3D7_11_v3	705557	707399	SMC3_B10_36hpi_peak_1882	3.3347	203.087
Pf3D7_11_v3	725199	725615	SMC3_B10_36hpi_peak_1883	1.41363	9.65417
Pf3D7_11_v3	733998	734275	SMC3_B10_36hpi_peak_1884	1.67212	15.7983
Pf3D7_11_v3	738479	740479	SMC3_B10_36hpi_peak_1885	3.09493	172.732
Pf3D7_11_v3	746965	747330	SMC3_B10_36hpi_peak_1886	1.48927	11.8667
Pf3D7_11_v3	753997	754365	SMC3_B10_36hpi_peak_1887	1.35761	6.98322
Pf3D7_11_v3	756317	756726	SMC3_B10_36hpi_peak_1888	1.39355	8.00337
Pf3D7_11_v3	762235	762784	SMC3_B10_36hpi_peak_1889	2.67108	109.575
Pf3D7_11_v3	767124	767507	SMC3_B10_36hpi_peak_1890	2.41077	97.5249
Pf3D7_11_v3	768048	768484	SMC3_B10_36hpi_peak_1891	2.36486	69.0742
Pf3D7_11_v3	769277	770110	SMC3_B10_36hpi_peak_1892	2.66498	124.879
Pf3D7_11_v3	772917	774102	SMC3_B10_36hpi_peak_1893	1.77553	33.3023
Pf3D7_11_v3	775513	775795	SMC3_B10_36hpi_peak_1894	2.05712	35.3819
Pf3D7_11_v3	776299	776648	SMC3_B10_36hpi_peak_1895	1.9892	38.7656
Pf3D7_11_v3	779877	780746	SMC3_B10_36hpi_peak_1896	1.4529	13.7098
Pf3D7_11_v3	781243	782425	SMC3_B10_36hpi_peak_1897	2.39226	101.077
Pf3D7_11_v3	782674	783229	SMC3_B10_36hpi_peak_1898	1.4987	15.9369
Pf3D7_11_v3	785613	786359	SMC3_B10_36hpi_peak_1899	1.43316	13.4506
Pf3D7_11_v3	787518	787792	SMC3_B10_36hpi_peak_1900	1.29786	5.57288
Pf3D7_11_v3	790036	790413	SMC3_B10_36hpi_peak_1901	2.08402	47.4043
Pf3D7_11_v3	792244	792625	SMC3_B10_36hpi_peak_1902	2.73374	88.9
Pf3D7_11_v3	794275	794737	SMC3_B10_36hpi_peak_1903	2.19883	67.6464
Pf3D7_11_v3	797360	797844	SMC3_B10_36hpi_peak_1904	1.45213	10.6182
Pf3D7_11_v3	810620	811394	SMC3_B10_36hpi_peak_1905	3.24449	214.777
Pf3D7_11_v3	811652	812197	SMC3_B10_36hpi_peak_1906	2.16038	62.2487
Pf3D7_11_v3	813788	814140	SMC3_B10_36hpi_peak_1907	1.59916	21.7473
Pf3D7_11_v3	815593	815912	SMC3_B10_36hpi_peak_1908	2.26904	48.6646
Pf3D7_11_v3	820108	822502	SMC3_B10_36hpi_peak_1909	8.03107	1331.47
Pf3D7_11_v3	823159	829444	SMC3_B10_36hpi_peak_1910	56.2935	24092.3
Pf3D7_11_v3	829924	831446	SMC3_B10_36hpi_peak_1911	29.0361	5966.57
Pf3D7_11_v3	834864	838018	SMC3_B10_36hpi_peak_1912	74.0191	31145.3
Pf3D7_11_v3	838353	840145	SMC3_B10_36hpi_peak_1913	26.5686	8805.71
Pf3D7_11_v3	840693	842410	SMC3_B10_36hpi_peak_1914	17.0188	3647.12
Pf3D7_11_v3	842795	843352	SMC3_B10_36hpi_peak_1915	4.44057	220.402
Pf3D7_11_v3	844372	844995	SMC3_B10_36hpi_peak_1916	3.41678	105.375
Pf3D7_11_v3	846856	847871	SMC3_B10_36hpi_peak_1917	2.28432	78.0069
Pf3D7_11_v3	849338	849804	SMC3_B10_36hpi_peak_1918	2.25947	79.2166
Pf3D7_11_v3	850474	851370	SMC3_B10_36hpi_peak_1919	2.8165	145.541
Pf3D7_11_v3	857240	857795	SMC3_B10_36hpi_peak_1920	1.82056	36.6458
Pf3D7_11_v3	858313	859169	SMC3_B10_36hpi_peak_1921	2.56358	107.676
Pf3D7_11_v3	860055	861964	SMC3_B10_36hpi_peak_1922	7.57414	1003.3
Pf3D7_11_v3	862452	862767	SMC3_B10_36hpi_peak_1923	2.38933	61.0996
Pf3D7_11_v3	865276	866117	SMC3_B10_36hpi_peak_1924	1.96926	37.1055
Pf3D7_11_v3	866392	866752	SMC3_B10_36hpi_peak_1925	2.42606	70.5004
Pf3D7_11_v3	868325	869056	SMC3_B10_36hpi_peak_1926	2.02587	52.8512
Pf3D7_11_v3	872139	872484	SMC3_B10_36hpi_peak_1927	1.58796	20.4249
Pf3D7_11_v3	872797	873256	SMC3_B10_36hpi_peak_1928	2.39251	91.2642
Pf3D7_11_v3	875009	875251	SMC3_B10_36hpi_peak_1929	1.79338	25.2676
Pf3D7_11_v3	875575	876475	SMC3_B10_36hpi_peak_1930	3.25177	198.13
Pf3D7_11_v3	876744	877013	SMC3_B10_36hpi_peak_1931	2.21636	52.125
Pf3D7_11_v3	878935	880074	SMC3_B10_36hpi_peak_1932	3.16897	191.505
Pf3D7_11_v3	881491	881735	SMC3_B10_36hpi_peak_1933	1.33869	6.42713
Pf3D7_11_v3	883490	884061	SMC3_B10_36hpi_peak_1934	1.54776	16.7068
Pf3D7_11_v3	884818	885615	SMC3_B10_36hpi_peak_1935	3.05192	167.779
Pf3D7_11_v3	885879	886379	SMC3_B10_36hpi_peak_1936	2.24296	76.4203
Pf3D7_11_v3	887811	888359	SMC3_B10_36hpi_peak_1937	2.06883	60.8092
Pf3D7_11_v3	889103	890210	SMC3_B10_36hpi_peak_1938	2.71894	140.978
Pf3D7_11_v3	890855	892297	SMC3_B10_36hpi_peak_1939	3.56373	270.001
Pf3D7_11_v3	892837	893427	SMC3_B10_36hpi_peak_1940	2.35607	94.0909
Pf3D7_11_v3	893773	894042	SMC3_B10_36hpi_peak_1941	1.56183	18.6687
Pf3D7_11_v3	894466	894915	SMC3_B10_36hpi_peak_1942	2.58113	117.194
Pf3D7_11_v3	896661	897055	SMC3_B10_36hpi_peak_1943	1.70265	29.2389
Pf3D7_11_v3	902416	903009	SMC3_B10_36hpi_peak_1944	1.32468	6.70826
Pf3D7_11_v3	920152	920450	SMC3_B10_36hpi_peak_1945	1.48021	12.8802
Pf3D7_11_v3	921956	922603	SMC3_B10_36hpi_peak_1946	1.50334	15.0905
Pf3D7_11_v3	925760	927569	SMC3_B10_36hpi_peak_1947	3.02926	176.357
Pf3D7_11_v3	930739	931240	SMC3_B10_36hpi_peak_1948	1.29591	4.82233
Pf3D7_11_v3	931955	932594	SMC3_B10_36hpi_peak_1949	2.21656	57.4992
Pf3D7_11_v3	936882	937331	SMC3_B10_36hpi_peak_1950	1.71534	24.3537
Pf3D7_11_v3	937586	938089	SMC3_B10_36hpi_peak_1951	1.64191	20.2433
Pf3D7_11_v3	938992	939268	SMC3_B10_36hpi_peak_1952	1.77594	21.2196
Pf3D7_11_v3	948787	949077	SMC3_B10_36hpi_peak_1953	1.26201	2.98867
Pf3D7_11_v3	949959	950233	SMC3_B10_36hpi_peak_1954	3.06919	81.2333
Pf3D7_11_v3	951481	952137	SMC3_B10_36hpi_peak_1955	2.90644	151.028
Pf3D7_11_v3	953056	953441	SMC3_B10_36hpi_peak_1956	2.28368	63.6493
Pf3D7_11_v3	953780	954433	SMC3_B10_36hpi_peak_1957	1.51626	14.046
Pf3D7_11_v3	956078	956350	SMC3_B10_36hpi_peak_1958	1.68746	19.3383
Pf3D7_11_v3	958398	958657	SMC3_B10_36hpi_peak_1959	1.43888	8.1071
Pf3D7_11_v3	967593	968795	SMC3_B10_36hpi_peak_1960	3.65983	284.39
Pf3D7_11_v3	970149	970504	SMC3_B10_36hpi_peak_1961	1.29616	5.49137
Pf3D7_11_v3	988872	989313	SMC3_B10_36hpi_peak_1962	1.24002	2.61129
Pf3D7_11_v3	993453	993900	SMC3_B10_36hpi_peak_1963	1.74327	27.3933
Pf3D7_11_v3	994356	994653	SMC3_B10_36hpi_peak_1964	1.45335	10.8524
Pf3D7_11_v3	995047	995523	SMC3_B10_36hpi_peak_1965	1.75086	30.066
Pf3D7_11_v3	995972	996429	SMC3_B10_36hpi_peak_1966	2.03082	49.5163
Pf3D7_11_v3	998000	998458	SMC3_B10_36hpi_peak_1967	1.84918	32.4591
Pf3D7_11_v3	1006121	1006381	SMC3_B10_36hpi_peak_1968	1.45111	6.94471
Pf3D7_11_v3	1009762	1010721	SMC3_B10_36hpi_peak_1969	1.54788	15.7398
Pf3D7_11_v3	1014477	1014763	SMC3_B10_36hpi_peak_1970	1.27927	4.40861
Pf3D7_11_v3	1037688	1038030	SMC3_B10_36hpi_peak_1971	2.15924	52.6699
Pf3D7_11_v3	1038360	1038604	SMC3_B10_36hpi_peak_1972	1.49192	13.0669
Pf3D7_11_v3	1039256	1039681	SMC3_B10_36hpi_peak_1973	1.77186	27.7549
Pf3D7_11_v3	1060326	1060590	SMC3_B10_36hpi_peak_1974	1.48546	9.38668
Pf3D7_11_v3	1076120	1076443	SMC3_B10_36hpi_peak_1975	2.44066	64.9109
Pf3D7_11_v3	1098640	1098959	SMC3_B10_36hpi_peak_1976	1.67133	18.7856
Pf3D7_11_v3	1099490	1099892	SMC3_B10_36hpi_peak_1977	1.30893	5.15058
Pf3D7_11_v3	1100746	1101377	SMC3_B10_36hpi_peak_1978	1.57033	16.7616
Pf3D7_11_v3	1102849	1103505	SMC3_B10_36hpi_peak_1979	1.69143	23.5553
Pf3D7_11_v3	1122377	1122706	SMC3_B10_36hpi_peak_1980	1.62582	13.8853
Pf3D7_11_v3	1126060	1127247	SMC3_B10_36hpi_peak_1981	1.43171	10.1901
Pf3D7_11_v3	1130158	1130602	SMC3_B10_36hpi_peak_1982	3.02297	127.583
Pf3D7_11_v3	1132786	1133247	SMC3_B10_36hpi_peak_1983	1.84002	32.5162
Pf3D7_11_v3	1142345	1142623	SMC3_B10_36hpi_peak_1984	1.28013	4.66636
Pf3D7_11_v3	1146574	1147027	SMC3_B10_36hpi_peak_1985	1.68067	23.8237
Pf3D7_11_v3	1148420	1148679	SMC3_B10_36hpi_peak_1986	1.52364	13.4805
Pf3D7_11_v3	1157777	1158212	SMC3_B10_36hpi_peak_1987	1.49379	13.5742
Pf3D7_11_v3	1159402	1159716	SMC3_B10_36hpi_peak_1988	1.67498	22.9497
Pf3D7_11_v3	1165526	1166196	SMC3_B10_36hpi_peak_1989	1.47737	12.6155
Pf3D7_11_v3	1177022	1177559	SMC3_B10_36hpi_peak_1990	1.97045	42.6484
Pf3D7_11_v3	1177947	1178221	SMC3_B10_36hpi_peak_1991	1.5056	13.0278
Pf3D7_11_v3	1178534	1178814	SMC3_B10_36hpi_peak_1992	1.69545	17.3608
Pf3D7_11_v3	1184820	1185195	SMC3_B10_36hpi_peak_1993	1.18154	1.98173
Pf3D7_11_v3	1187669	1187987	SMC3_B10_36hpi_peak_1994	1.62803	18.5912
Pf3D7_11_v3	1188581	1188857	SMC3_B10_36hpi_peak_1995	1.36904	7.10469
Pf3D7_11_v3	1191757	1192047	SMC3_B10_36hpi_peak_1996	1.50218	13.0496
Pf3D7_11_v3	1194622	1195005	SMC3_B10_36hpi_peak_1997	2.08759	41.5353
Pf3D7_11_v3	1234837	1235323	SMC3_B10_36hpi_peak_1998	1.23329	2.88552
Pf3D7_11_v3	1243316	1243943	SMC3_B10_36hpi_peak_1999	2.0517	49.4618
[truncated: 901 more rows]
