# Supplementary material for: Cohesin contributes to transcriptional repression of stage‐specific genes in the human malaria parasite
Source: EMBO Rep. 2023 Aug 18;24(10):e57090. doi: 10.15252/embr.202357090 (PMC10561359; doi:10.15252/embr.202357090)
Supplement: Supplementary file 5 — Dataset EV4 [file EMBR-24-e57090-s016.xlsx]

## Sheet: Summary
Dataset EV4: Consensus peaks for SMC3-3HA ChIP-seq in clones A and B at 12, 24, and 36 hpi. Significant peaks (q < 0.05) shared by clones A and B are shown for each time point, along with their chromosomal coordinates, fold enrichment (ChIP/Input), and -log10(q-value).
	12 hpi	24 hpi	36 hpi
Number of SMC3 peaks ( q value cutoff = 0.05)	315	949	650
Tab 2: Significant SMC3 peaks in clones A and B at 12 hpi
Tab 3: Significant SMC3 peaks in clones A and B at 24 hpi
Tab 4: Significant SMC3 peaks in clones A and B at 36 hpi

## Sheet: 12 hpi
Clone A						Clone B
Chromosome	Start	End	Name	Fold enrichment	-log10qvalue	Chromosome	Start	End	Name	Fold enrichment	-log10qvalue
Pf3D7_01_v3	420290	420877	SMC3_A5_12hpi_peak_7	2.01182	8.61704	Pf3D7_01_v3	420260	420897	SMC3_B10_12hpi_peak_3	3.65387	11.0426
Pf3D7_01_v3	433690	434599	SMC3_A5_12hpi_peak_10	1.80518	8.78472	Pf3D7_01_v3	434049	434612	SMC3_B10_12hpi_peak_7	3.4647	12.0745
Pf3D7_01_v3	436794	437099	SMC3_A5_12hpi_peak_11	1.82759	7.77782	Pf3D7_01_v3	436829	437054	SMC3_B10_12hpi_peak_8	2.81924	4.87196
Pf3D7_01_v3	437618	438518	SMC3_A5_12hpi_peak_12	2.36174	20.2194	Pf3D7_01_v3	437691	438530	SMC3_B10_12hpi_peak_9	3.89754	14.7468
Pf3D7_01_v3	446053	446434	SMC3_A5_12hpi_peak_16	1.65882	5.37328	Pf3D7_01_v3	446133	446456	SMC3_B10_12hpi_peak_10	3.91379	14.0186
Pf3D7_01_v3	448395	449589	SMC3_A5_12hpi_peak_17	2.65385	25.8967	Pf3D7_01_v3	448366	449606	SMC3_B10_12hpi_peak_11	3.54656	10.3428
Pf3D7_01_v3	451594	452441	SMC3_A5_12hpi_peak_19	4.8607	120.759	Pf3D7_01_v3	451590	452451	SMC3_B10_12hpi_peak_12	8.21685	68.3171
Pf3D7_01_v3	453439	455450	SMC3_A5_12hpi_peak_21	13.9016	857.695	Pf3D7_01_v3	453471	457629	SMC3_B10_12hpi_peak_13	19.4448	360.356
Pf3D7_01_v3	455626	457658	SMC3_A5_12hpi_peak_22	14.9006	519.899	Pf3D7_01_v3	453471	457629	SMC3_B10_12hpi_peak_13	19.4448	360.356
Pf3D7_01_v3	460525	462569	SMC3_A5_12hpi_peak_23	11.8613	334.346	Pf3D7_01_v3	460542	460867	SMC3_B10_12hpi_peak_14	8.76593	47.7244
Pf3D7_01_v3	460525	462569	SMC3_A5_12hpi_peak_23	11.8613	334.346	Pf3D7_01_v3	461116	462563	SMC3_B10_12hpi_peak_15	15.7887	128.234
Pf3D7_01_v3	462947	463253	SMC3_A5_12hpi_peak_24	5.54384	89.1495	Pf3D7_01_v3	462956	463271	SMC3_B10_12hpi_peak_16	7.57669	36.1631
Pf3D7_01_v3	464510	470570	SMC3_A5_12hpi_peak_25	9.79409	513.778	Pf3D7_01_v3	464514	470569	SMC3_B10_12hpi_peak_17	15.2339	248.696
Pf3D7_01_v3	471900	472574	SMC3_A5_12hpi_peak_26	3.52677	53.1708	Pf3D7_01_v3	471963	472593	SMC3_B10_12hpi_peak_18	6.17427	36.7258
Pf3D7_01_v3	476272	477050	SMC3_A5_12hpi_peak_27	1.92062	10.4689	Pf3D7_01_v3	476411	477775	SMC3_B10_12hpi_peak_19	3.47362	13.2813
Pf3D7_01_v3	477303	477693	SMC3_A5_12hpi_peak_28	1.6379	6.26223	Pf3D7_01_v3	476411	477775	SMC3_B10_12hpi_peak_19	3.47362	13.2813
Pf3D7_01_v3	478432	479150	SMC3_A5_12hpi_peak_29	1.9268	8.12593	Pf3D7_01_v3	478435	479111	SMC3_B10_12hpi_peak_20	2.11187	2.45355
Pf3D7_02_v3	288192	288406	SMC3_A5_12hpi_peak_50	1.40377	1.85019	Pf3D7_02_v3	288280	288522	SMC3_B10_12hpi_peak_21	2.28189	3.53648
Pf3D7_02_v3	331762	332066	SMC3_A5_12hpi_peak_52	1.55149	3.81514	Pf3D7_02_v3	331612	331854	SMC3_B10_12hpi_peak_23	2.20053	4.03987
Pf3D7_02_v3	337616	337909	SMC3_A5_12hpi_peak_53	1.70202	4.41355	Pf3D7_02_v3	337662	337904	SMC3_B10_12hpi_peak_24	2.63271	3.92373
Pf3D7_02_v3	340563	340966	SMC3_A5_12hpi_peak_55	2.04857	11.0327	Pf3D7_02_v3	340717	341303	SMC3_B10_12hpi_peak_25	2.77066	6.18888
Pf3D7_02_v3	341636	342120	SMC3_A5_12hpi_peak_56	1.61915	4.0714	Pf3D7_02_v3	341769	342070	SMC3_B10_12hpi_peak_26	2.12048	2.57857
Pf3D7_02_v3	423106	423347	SMC3_A5_12hpi_peak_64	1.47086	3.07605	Pf3D7_02_v3	423062	423321	SMC3_B10_12hpi_peak_29	2.21474	4.00436
Pf3D7_02_v3	429946	430386	SMC3_A5_12hpi_peak_67	1.86525	10.3343	Pf3D7_02_v3	429939	430355	SMC3_B10_12hpi_peak_30	2.76555	6.16636
Pf3D7_02_v3	431301	431640	SMC3_A5_12hpi_peak_68	1.82829	8.31279	Pf3D7_02_v3	431402	431679	SMC3_B10_12hpi_peak_31	2.35161	3.46231
Pf3D7_02_v3	436170	436893	SMC3_A5_12hpi_peak_71	1.80401	8.45057	Pf3D7_02_v3	436147	436926	SMC3_B10_12hpi_peak_32	2.34913	4.78851
Pf3D7_02_v3	437801	438966	SMC3_A5_12hpi_peak_72	3.19956	41.0014	Pf3D7_02_v3	437851	438976	SMC3_B10_12hpi_peak_33	4.4485	19.8477
Pf3D7_02_v3	441886	442950	SMC3_A5_12hpi_peak_73	5.15931	144.093	Pf3D7_02_v3	441880	442961	SMC3_B10_12hpi_peak_34	8.72852	98.0411
Pf3D7_02_v3	444014	444591	SMC3_A5_12hpi_peak_74	9.63098	409.669	Pf3D7_02_v3	444015	444582	SMC3_B10_12hpi_peak_35	24.1709	305.489
Pf3D7_02_v3	445122	447378	SMC3_A5_12hpi_peak_75	12.0036	629.045	Pf3D7_02_v3	445121	447395	SMC3_B10_12hpi_peak_36	21.3677	345.919
Pf3D7_02_v3	450199	451295	SMC3_A5_12hpi_peak_76	9.02222	242.05	Pf3D7_02_v3	450223	451258	SMC3_B10_12hpi_peak_37	15.585	125.759
Pf3D7_02_v3	451541	455135	SMC3_A5_12hpi_peak_77	12.7307	792.095	Pf3D7_02_v3	451552	455148	SMC3_B10_12hpi_peak_38	22.6909	389.393
Pf3D7_02_v3	455556	456273	SMC3_A5_12hpi_peak_78	4.57822	114.094	Pf3D7_02_v3	455613	456270	SMC3_B10_12hpi_peak_39	7.14941	50.7695
Pf3D7_02_v3	457913	458195	SMC3_A5_12hpi_peak_79	2.25343	14.8807	Pf3D7_02_v3	457715	458681	SMC3_B10_12hpi_peak_40	4.34546	12.3354
Pf3D7_02_v3	458371	458696	SMC3_A5_12hpi_peak_80	2.83048	21.9622	Pf3D7_02_v3	457715	458681	SMC3_B10_12hpi_peak_40	4.34546	12.3354
Pf3D7_02_v3	459644	460029	SMC3_A5_12hpi_peak_81	2.36927	24.702	Pf3D7_02_v3	459607	460056	SMC3_B10_12hpi_peak_41	3.93977	17.6704
Pf3D7_02_v3	462317	462563	SMC3_A5_12hpi_peak_82	2.75316	18.6336	Pf3D7_02_v3	462275	462553	SMC3_B10_12hpi_peak_42	3.89977	9.66411
Pf3D7_02_v3	463250	465008	SMC3_A5_12hpi_peak_83	1.54261	4.82628	Pf3D7_02_v3	463283	465028	SMC3_B10_12hpi_peak_43	2.5145	6.725
Pf3D7_02_v3	469845	470323	SMC3_A5_12hpi_peak_85	1.68299	6.2489	Pf3D7_02_v3	469920	470204	SMC3_B10_12hpi_peak_44	2.30418	3.97808
Pf3D7_02_v3	471023	472456	SMC3_A5_12hpi_peak_86	1.69226	6.28477	Pf3D7_02_v3	470847	471156	SMC3_B10_12hpi_peak_45	2.45532	4.38749
Pf3D7_02_v3	473142	473534	SMC3_A5_12hpi_peak_87	1.39506	2.51849	Pf3D7_02_v3	473033	473577	SMC3_B10_12hpi_peak_46	2.72128	7.09745
Pf3D7_02_v3	777640	777821	SMC3_A5_12hpi_peak_106	1.44021	2.06686	Pf3D7_02_v3	777816	778093	SMC3_B10_12hpi_peak_50	2.19387	3.27518
Pf3D7_03_v3	134686	135215	SMC3_A5_12hpi_peak_109	2.96262	35.5074	Pf3D7_03_v3	134682	135218	SMC3_B10_12hpi_peak_51	3.32601	10.4838
Pf3D7_03_v3	574754	575205	SMC3_A5_12hpi_peak_136	1.73645	6.71389	Pf3D7_03_v3	574886	575126	SMC3_B10_12hpi_peak_56	2.23748	2.91958
Pf3D7_03_v3	584735	585162	SMC3_A5_12hpi_peak_139	1.88542	8.74544	Pf3D7_03_v3	584796	585083	SMC3_B10_12hpi_peak_57	2.22867	3.20814
Pf3D7_03_v3	586608	587230	SMC3_A5_12hpi_peak_140	1.89824	11.6439	Pf3D7_03_v3	586573	587988	SMC3_B10_12hpi_peak_58	3.53963	14.596
Pf3D7_03_v3	587507	587966	SMC3_A5_12hpi_peak_141	2.60726	19.5471	Pf3D7_03_v3	586573	587988	SMC3_B10_12hpi_peak_58	3.53963	14.596
Pf3D7_03_v3	588909	592569	SMC3_A5_12hpi_peak_142	6.05921	262.247	Pf3D7_03_v3	588868	592567	SMC3_B10_12hpi_peak_59	10.2398	146.932
Pf3D7_03_v3	593594	595857	SMC3_A5_12hpi_peak_143	10.9418	374.319	Pf3D7_03_v3	593599	595837	SMC3_B10_12hpi_peak_60	15.7393	132.728
Pf3D7_03_v3	596053	596725	SMC3_A5_12hpi_peak_144	5.91017	100.67	Pf3D7_03_v3	596048	596515	SMC3_B10_12hpi_peak_61	8.35665	42.8236
Pf3D7_03_v3	597259	597756	SMC3_A5_12hpi_peak_145	4.98213	72.3303	Pf3D7_03_v3	597259	597747	SMC3_B10_12hpi_peak_62	7.16213	33.0938
Pf3D7_03_v3	600607	603577	SMC3_A5_12hpi_peak_146	10.4776	402.507	Pf3D7_03_v3	600614	603586	SMC3_B10_12hpi_peak_63	16.4395	150.364
Pf3D7_03_v3	603883	604168	SMC3_A5_12hpi_peak_147	6.56957	122.41	Pf3D7_03_v3	603882	604169	SMC3_B10_12hpi_peak_64	8.35665	42.8236
Pf3D7_03_v3	604462	605102	SMC3_A5_12hpi_peak_148	5.78251	182.052	Pf3D7_03_v3	604467	607923	SMC3_B10_12hpi_peak_65	8.96894	92.5974
Pf3D7_03_v3	605297	607894	SMC3_A5_12hpi_peak_149	5.21879	131.786	Pf3D7_03_v3	604467	607923	SMC3_B10_12hpi_peak_65	8.96894	92.5974
Pf3D7_03_v3	608876	610946	SMC3_A5_12hpi_peak_150	3.52755	69.9676	Pf3D7_03_v3	608874	610954	SMC3_B10_12hpi_peak_66	8.29308	66.1117
Pf3D7_03_v3	611267	612084	SMC3_A5_12hpi_peak_151	5.32164	157.41	Pf3D7_03_v3	611252	612087	SMC3_B10_12hpi_peak_67	11.4055	118.492
Pf3D7_03_v3	612805	613360	SMC3_A5_12hpi_peak_152	2.45521	28.4374	Pf3D7_03_v3	612738	613363	SMC3_B10_12hpi_peak_68	5.03138	34.3976
Pf3D7_03_v3	616317	617067	SMC3_A5_12hpi_peak_154	2.55286	28.5309	Pf3D7_03_v3	616432	617851	SMC3_B10_12hpi_peak_69	3.29606	16.1739
Pf3D7_03_v3	617249	618037	SMC3_A5_12hpi_peak_155	1.51844	4.61632	Pf3D7_03_v3	616432	617851	SMC3_B10_12hpi_peak_69	3.29606	16.1739
Pf3D7_03_v3	628523	629128	SMC3_A5_12hpi_peak_159	1.84195	7.78072	Pf3D7_03_v3	628844	629098	SMC3_B10_12hpi_peak_73	2.8494	5.49218
Pf3D7_04_v3	629786	630224	SMC3_A5_12hpi_peak_200	2.12849	17.0109	Pf3D7_04_v3	629770	630798	SMC3_B10_12hpi_peak_77	4.15379	18.2966
Pf3D7_04_v3	630413	630769	SMC3_A5_12hpi_peak_201	2.30317	14.2257	Pf3D7_04_v3	629770	630798	SMC3_B10_12hpi_peak_77	4.15379	18.2966
Pf3D7_04_v3	631352	632925	SMC3_A5_12hpi_peak_202	3.83135	75.173	Pf3D7_04_v3	631645	632952	SMC3_B10_12hpi_peak_78	4.20879	22.6969
Pf3D7_04_v3	634441	634658	SMC3_A5_12hpi_peak_203	2.30367	12.4719	Pf3D7_04_v3	634440	639048	SMC3_B10_12hpi_peak_79	15.5554	197.532
Pf3D7_04_v3	634885	639063	SMC3_A5_12hpi_peak_204	8.43334	362.709	Pf3D7_04_v3	634440	639048	SMC3_B10_12hpi_peak_79	15.5554	197.532
Pf3D7_04_v3	639563	640344	SMC3_A5_12hpi_peak_205	12.3752	650.741	Pf3D7_04_v3	639564	640343	SMC3_B10_12hpi_peak_80	23.6387	375.726
Pf3D7_04_v3	640570	641627	SMC3_A5_12hpi_peak_206	9.5735	234.807	Pf3D7_04_v3	640601	641629	SMC3_B10_12hpi_peak_81	15.0437	136.362
Pf3D7_04_v3	644621	645760	SMC3_A5_12hpi_peak_207	10.5131	318.622	Pf3D7_04_v3	644620	645738	SMC3_B10_12hpi_peak_82	18.9417	154.169
Pf3D7_04_v3	645974	646804	SMC3_A5_12hpi_peak_208	13.1281	458.45	Pf3D7_04_v3	645984	646803	SMC3_B10_12hpi_peak_83	23.2937	218.993
Pf3D7_04_v3	647244	648518	SMC3_A5_12hpi_peak_209	9.62231	350.115	Pf3D7_04_v3	647251	648501	SMC3_B10_12hpi_peak_84	14.7942	153.365
Pf3D7_04_v3	651684	652065	SMC3_A5_12hpi_peak_212	2.83512	23.9175	Pf3D7_04_v3	651803	652084	SMC3_B10_12hpi_peak_85	4.41681	15.0521
Pf3D7_04_v3	652645	653505	SMC3_A5_12hpi_peak_213	2.68468	32.2486	Pf3D7_04_v3	652665	653489	SMC3_B10_12hpi_peak_86	3.85097	17.9526
Pf3D7_04_v3	658632	659144	SMC3_A5_12hpi_peak_215	1.55724	4.39474	Pf3D7_04_v3	658680	659115	SMC3_B10_12hpi_peak_88	2.4008	4.53648
Pf3D7_04_v3	663264	663924	SMC3_A5_12hpi_peak_216	1.77977	8.06534	Pf3D7_04_v3	663355	663942	SMC3_B10_12hpi_peak_89	2.3386	4.73542
Pf3D7_04_v3	672638	672944	SMC3_A5_12hpi_peak_219	1.78829	5.45121	Pf3D7_04_v3	672681	672895	SMC3_B10_12hpi_peak_91	2.80395	5.99775
Pf3D7_04_v3	673165	673777	SMC3_A5_12hpi_peak_220	1.52587	4.39825	Pf3D7_04_v3	673323	674014	SMC3_B10_12hpi_peak_92	2.77734	6.88259
Pf3D7_04_v3	676904	677724	SMC3_A5_12hpi_peak_223	1.58919	5.92389	Pf3D7_04_v3	676640	677139	SMC3_B10_12hpi_peak_93	2.05408	3.21045
Pf3D7_04_v3	678459	679118	SMC3_A5_12hpi_peak_225	1.74193	6.23171	Pf3D7_04_v3	678666	678985	SMC3_B10_12hpi_peak_94	2.03145	2.32631
Pf3D7_04_v3	689707	690336	SMC3_A5_12hpi_peak_226	1.36591	1.56945	Pf3D7_04_v3	689922	690200	SMC3_B10_12hpi_peak_95	2.37669	4.4283
Pf3D7_04_v3	709547	710093	SMC3_A5_12hpi_peak_228	1.5227	4.4509	Pf3D7_04_v3	709630	710094	SMC3_B10_12hpi_peak_96	2.47049	5.52648
Pf3D7_04_v3	786196	786375	SMC3_A5_12hpi_peak_235	1.50132	3.36072	Pf3D7_04_v3	786066	786342	SMC3_B10_12hpi_peak_98	2.65475	5.37294
Pf3D7_04_v3	806097	806375	SMC3_A5_12hpi_peak_239	1.52987	2.73025	Pf3D7_04_v3	806134	806340	SMC3_B10_12hpi_peak_99	2.06549	2.28204
Pf3D7_05_v3	265532	265744	SMC3_A5_12hpi_peak_268	1.92523	8.2584	Pf3D7_05_v3	265479	265682	SMC3_B10_12hpi_peak_104	2.04123	2.45091
Pf3D7_05_v3	345870	346310	SMC3_A5_12hpi_peak_271	1.67537	5.79291	Pf3D7_05_v3	345811	346146	SMC3_B10_12hpi_peak_105	2.47491	5.00772
Pf3D7_05_v3	416797	417362	SMC3_A5_12hpi_peak_274	2.29464	16.0861	Pf3D7_05_v3	416934	417387	SMC3_B10_12hpi_peak_108	2.54587	5.05027
Pf3D7_05_v3	419029	419719	SMC3_A5_12hpi_peak_276	2.36905	15.2572	Pf3D7_05_v3	419048	419743	SMC3_B10_12hpi_peak_109	4.35254	17.5253
Pf3D7_05_v3	437513	438286	SMC3_A5_12hpi_peak_282	1.60829	4.86404	Pf3D7_05_v3	437565	438069	SMC3_B10_12hpi_peak_110	2.59836	4.98409
Pf3D7_05_v3	439111	439657	SMC3_A5_12hpi_peak_283	1.58119	5.31771	Pf3D7_05_v3	439195	439678	SMC3_B10_12hpi_peak_111	2.58052	6.95765
Pf3D7_05_v3	440762	441431	SMC3_A5_12hpi_peak_284	2.48051	26.5769	Pf3D7_05_v3	440777	441400	SMC3_B10_12hpi_peak_112	3.53961	17.9257
Pf3D7_05_v3	442966	443425	SMC3_A5_12hpi_peak_285	2.4608	18.7967	Pf3D7_05_v3	442899	443457	SMC3_B10_12hpi_peak_113	4.83439	20.7641
Pf3D7_05_v3	444248	445655	SMC3_A5_12hpi_peak_286	4.27063	115.248	Pf3D7_05_v3	444220	448470	SMC3_B10_12hpi_peak_114	9.24279	93.4124
Pf3D7_05_v3	445913	448477	SMC3_A5_12hpi_peak_287	2.84443	53.246	Pf3D7_05_v3	444220	448470	SMC3_B10_12hpi_peak_114	9.24279	93.4124
Pf3D7_05_v3	449664	450121	SMC3_A5_12hpi_peak_288	4.84075	81.4682	Pf3D7_05_v3	449662	450097	SMC3_B10_12hpi_peak_115	6.15095	27.2685
Pf3D7_05_v3	450853	451491	SMC3_A5_12hpi_peak_289	14.9075	501.624	Pf3D7_05_v3	450874	451495	SMC3_B10_12hpi_peak_116	21.0588	179.775
Pf3D7_05_v3	451738	455168	SMC3_A5_12hpi_peak_290	15.6547	587.121	Pf3D7_05_v3	451773	455152	SMC3_B10_12hpi_peak_117	26.0814	250.547
Pf3D7_05_v3	457862	460530	SMC3_A5_12hpi_peak_291	10.7013	630.555	Pf3D7_05_v3	457934	460526	SMC3_B10_12hpi_peak_118	21.0701	349.977
Pf3D7_05_v3	460798	465126	SMC3_A5_12hpi_peak_292	7.48279	379.925	Pf3D7_05_v3	460793	465003	SMC3_B10_12hpi_peak_119	12.6563	189.199
Pf3D7_05_v3	467582	468060	SMC3_A5_12hpi_peak_294	2.13879	18.1093	Pf3D7_05_v3	467558	468037	SMC3_B10_12hpi_peak_120	3.13345	10.7432
Pf3D7_05_v3	469376	469785	SMC3_A5_12hpi_peak_295	2.01321	11.5514	Pf3D7_05_v3	469400	469737	SMC3_B10_12hpi_peak_121	3.06711	8.23402
Pf3D7_05_v3	471096	472095	SMC3_A5_12hpi_peak_296	2.08114	10.8513	Pf3D7_05_v3	471102	471404	SMC3_B10_12hpi_peak_122	2.90434	6.94576
Pf3D7_05_v3	471096	472095	SMC3_A5_12hpi_peak_296	2.08114	10.8513	Pf3D7_05_v3	471785	472064	SMC3_B10_12hpi_peak_123	2.4379	4.70587
Pf3D7_05_v3	473374	473986	SMC3_A5_12hpi_peak_298	1.71374	6.4942	Pf3D7_05_v3	473380	473971	SMC3_B10_12hpi_peak_124	2.92293	8.29167
Pf3D7_05_v3	474476	476154	SMC3_A5_12hpi_peak_299	2.09164	14.4885	Pf3D7_05_v3	474515	476120	SMC3_B10_12hpi_peak_125	3.13765	13.3867
Pf3D7_05_v3	476357	476593	SMC3_A5_12hpi_peak_300	1.5441	2.53124	Pf3D7_05_v3	476353	476690	SMC3_B10_12hpi_peak_126	2.2825	3.19933
Pf3D7_06_v3	455264	455675	SMC3_A5_12hpi_peak_363	1.47716	3.46127	Pf3D7_06_v3	453991	455649	SMC3_B10_12hpi_peak_132	2.75052	9.69878
Pf3D7_06_v3	457721	457952	SMC3_A5_12hpi_peak_364	1.66914	5.27169	Pf3D7_06_v3	457772	458534	SMC3_B10_12hpi_peak_134	2.97887	10.2468
Pf3D7_06_v3	458471	459243	SMC3_A5_12hpi_peak_365	1.42318	2.78416	Pf3D7_06_v3	457772	458534	SMC3_B10_12hpi_peak_134	2.97887	10.2468
Pf3D7_06_v3	458471	459243	SMC3_A5_12hpi_peak_365	1.42318	2.78416	Pf3D7_06_v3	459167	460475	SMC3_B10_12hpi_peak_135	2.30758	4.57903
Pf3D7_06_v3	460096	460399	SMC3_A5_12hpi_peak_366	1.44881	3.13746	Pf3D7_06_v3	459167	460475	SMC3_B10_12hpi_peak_135	2.30758	4.57903
Pf3D7_06_v3	462299	462804	SMC3_A5_12hpi_peak_367	2.03269	10.715	Pf3D7_06_v3	462384	462815	SMC3_B10_12hpi_peak_136	2.50573	3.91196
Pf3D7_06_v3	463823	464307	SMC3_A5_12hpi_peak_368	1.82795	8.04488	Pf3D7_06_v3	463911	464228	SMC3_B10_12hpi_peak_137	2.70978	6.08076
Pf3D7_06_v3	466247	466429	SMC3_A5_12hpi_peak_370	2.33145	14.4952	Pf3D7_06_v3	466219	466448	SMC3_B10_12hpi_peak_138	2.7595	4.33929
Pf3D7_06_v3	467965	468400	SMC3_A5_12hpi_peak_371	2.43964	27.0252	Pf3D7_06_v3	468062	468430	SMC3_B10_12hpi_peak_139	4.42178	20.9486
Pf3D7_06_v3	470160	471297	SMC3_A5_12hpi_peak_372	6.4152	236.166	Pf3D7_06_v3	470152	471288	SMC3_B10_12hpi_peak_140	10.595	108.039
Pf3D7_06_v3	471694	474201	SMC3_A5_12hpi_peak_373	6.34598	223.996	Pf3D7_06_v3	471693	474196	SMC3_B10_12hpi_peak_141	10.3964	141.544
Pf3D7_06_v3	474989	475489	SMC3_A5_12hpi_peak_374	5.20193	78.7853	Pf3D7_06_v3	474990	475473	SMC3_B10_12hpi_peak_142	5.34825	18.9687
Pf3D7_06_v3	475704	476888	SMC3_A5_12hpi_peak_375	12.4003	470.7	Pf3D7_06_v3	475712	476888	SMC3_B10_12hpi_peak_143	18.7252	170.383
Pf3D7_06_v3	477112	478316	SMC3_A5_12hpi_peak_376	11.3322	533.573	Pf3D7_06_v3	477120	478320	SMC3_B10_12hpi_peak_144	17.9495	227.19
Pf3D7_06_v3	481218	484078	SMC3_A5_12hpi_peak_377	13.2722	901.939	Pf3D7_06_v3	481446	484540	SMC3_B10_12hpi_peak_145	26.0333	519.234
Pf3D7_06_v3	484254	484551	SMC3_A5_12hpi_peak_378	9.20717	220.083	Pf3D7_06_v3	481446	484540	SMC3_B10_12hpi_peak_145	26.0333	519.234
Pf3D7_06_v3	485061	487081	SMC3_A5_12hpi_peak_379	4.74339	120.095	Pf3D7_06_v3	485068	487070	SMC3_B10_12hpi_peak_146	11.2039	114.57
Pf3D7_06_v3	487905	488296	SMC3_A5_12hpi_peak_380	4.52183	67.5766	Pf3D7_06_v3	487899	488247	SMC3_B10_12hpi_peak_147	5.30955	23.2856
Pf3D7_06_v3	488780	489025	SMC3_A5_12hpi_peak_381	3.44005	37.6778	Pf3D7_06_v3	488786	488995	SMC3_B10_12hpi_peak_148	3.93191	10.8535
Pf3D7_06_v3	491845	493210	SMC3_A5_12hpi_peak_382	1.72586	9.40121	Pf3D7_06_v3	491815	493429	SMC3_B10_12hpi_peak_149	3.07894	12.791
Pf3D7_06_v3	493521	493781	SMC3_A5_12hpi_peak_383	1.5564	5.37315	Pf3D7_06_v3	493636	494032	SMC3_B10_12hpi_peak_150	2.01228	2.58283
Pf3D7_06_v3	494192	494907	SMC3_A5_12hpi_peak_384	1.85346	9.99191	Pf3D7_06_v3	494322	494835	SMC3_B10_12hpi_peak_151	2.39299	5.1335
Pf3D7_06_v3	495911	496088	SMC3_A5_12hpi_peak_385	1.57943	3.9703	Pf3D7_06_v3	495547	496101	SMC3_B10_12hpi_peak_152	2.34913	4.78851
Pf3D7_06_v3	499399	500028	SMC3_A5_12hpi_peak_388	1.43093	2.71698	Pf3D7_06_v3	499486	499693	SMC3_B10_12hpi_peak_153	1.92073	2.04286
Pf3D7_07_v3	726934	727171	SMC3_A5_12hpi_peak_438	1.66921	4.98362	Pf3D7_07_v3	726864	727159	SMC3_B10_12hpi_peak_159	1.94466	2.36702
Pf3D7_07_v3	771407	771661	SMC3_A5_12hpi_peak_443	1.32242	1.45096	Pf3D7_07_v3	771303	771528	SMC3_B10_12hpi_peak_160	2.29144	4.26788
Pf3D7_07_v3	778200	778863	SMC3_A5_12hpi_peak_445	1.57671	3.9758	Pf3D7_07_v3	778273	778488	SMC3_B10_12hpi_peak_161	2.00222	2.37598
Pf3D7_07_v3	779307	780028	SMC3_A5_12hpi_peak_446	1.45925	2.80524	Pf3D7_07_v3	779450	779802	SMC3_B10_12hpi_peak_162	2.53966	5.30824
Pf3D7_07_v3	781613	781988	SMC3_A5_12hpi_peak_448	1.77895	7.93267	Pf3D7_07_v3	781697	782055	SMC3_B10_12hpi_peak_163	2.07457	3.03745
Pf3D7_07_v3	782594	782846	SMC3_A5_12hpi_peak_449	1.45353	3.35544	Pf3D7_07_v3	782633	782921	SMC3_B10_12hpi_peak_164	2.26392	4.24772
Pf3D7_07_v3	784875	785696	SMC3_A5_12hpi_peak_450	1.63975	7.11045	Pf3D7_07_v3	784817	785706	SMC3_B10_12hpi_peak_165	3.60081	18.5978
Pf3D7_07_v3	786362	786925	SMC3_A5_12hpi_peak_451	1.53262	4.12441	Pf3D7_07_v3	786309	786959	SMC3_B10_12hpi_peak_166	3.25808	11.4285
Pf3D7_07_v3	787918	788831	SMC3_A5_12hpi_peak_452	1.89515	12.2433	Pf3D7_07_v3	787982	788876	SMC3_B10_12hpi_peak_167	3.31718	13.9311
Pf3D7_07_v3	789137	789570	SMC3_A5_12hpi_peak_453	1.70665	7.33647	Pf3D7_07_v3	789137	789510	SMC3_B10_12hpi_peak_168	3.38905	10.1154
Pf3D7_07_v3	790002	790969	SMC3_A5_12hpi_peak_454	2.03483	13.3927	Pf3D7_07_v3	789978	790913	SMC3_B10_12hpi_peak_169	2.90853	9.29322
Pf3D7_07_v3	791980	792204	SMC3_A5_12hpi_peak_455	2.24153	11.711	Pf3D7_07_v3	791991	792200	SMC3_B10_12hpi_peak_170	2.58053	3.60425
Pf3D7_07_v3	792491	792937	SMC3_A5_12hpi_peak_456	1.70921	6.16531	Pf3D7_07_v3	792626	793530	SMC3_B10_12hpi_peak_171	3.14636	9.60253
Pf3D7_07_v3	793163	793566	SMC3_A5_12hpi_peak_457	2.3447	16.6235	Pf3D7_07_v3	792626	793530	SMC3_B10_12hpi_peak_171	3.14636	9.60253
Pf3D7_07_v3	794414	795148	SMC3_A5_12hpi_peak_459	3.50567	55.5583	Pf3D7_07_v3	794419	795673	SMC3_B10_12hpi_peak_172	4.31855	22.4913
Pf3D7_07_v3	795325	795683	SMC3_A5_12hpi_peak_460	2.61807	20.6016	Pf3D7_07_v3	794419	795673	SMC3_B10_12hpi_peak_172	4.31855	22.4913
Pf3D7_07_v3	795911	796145	SMC3_A5_12hpi_peak_461	2.97994	29.6972	Pf3D7_07_v3	795946	796189	SMC3_B10_12hpi_peak_173	5.0401	22.0658
Pf3D7_07_v3	796565	797006	SMC3_A5_12hpi_peak_462	3.25702	60.1085	Pf3D7_07_v3	796587	796995	SMC3_B10_12hpi_peak_174	5.64487	33.0148
Pf3D7_07_v3	797370	804752	SMC3_A5_12hpi_peak_463	7.45101	359.867	Pf3D7_07_v3	797366	804755	SMC3_B10_12hpi_peak_175	15.0862	236.62
Pf3D7_07_v3	805182	805647	SMC3_A5_12hpi_peak_464	7.43825	215.874	Pf3D7_07_v3	805140	805625	SMC3_B10_12hpi_peak_176	12.3825	99.07
Pf3D7_07_v3	805959	806595	SMC3_A5_12hpi_peak_465	8.24014	197.74	Pf3D7_07_v3	805974	806581	SMC3_B10_12hpi_peak_177	9.17494	51.0627
Pf3D7_07_v3	806991	809060	SMC3_A5_12hpi_peak_466	8.60251	290.269	Pf3D7_07_v3	807001	809030	SMC3_B10_12hpi_peak_178	15.3409	150.256
Pf3D7_07_v3	812257	820671	SMC3_A5_12hpi_peak_467	17.1073	1106.14	Pf3D7_07_v3	812248	820719	SMC3_B10_12hpi_peak_179	28.0638	550.253
Pf3D7_07_v3	825378	825977	SMC3_A5_12hpi_peak_470	1.65617	5.66567	Pf3D7_07_v3	825469	825927	SMC3_B10_12hpi_peak_180	3.05077	7.38748
Pf3D7_07_v3	826297	826627	SMC3_A5_12hpi_peak_471	2.44222	12.8299	Pf3D7_07_v3	826325	826680	SMC3_B10_12hpi_peak_181	3.49425	7.55812
Pf3D7_07_v3	828862	829326	SMC3_A5_12hpi_peak_474	1.64579	6.71229	Pf3D7_07_v3	828878	829320	SMC3_B10_12hpi_peak_182	2.5182	6.46711
Pf3D7_07_v3	830513	831246	SMC3_A5_12hpi_peak_475	1.82804	8.11177	Pf3D7_07_v3	830450	831077	SMC3_B10_12hpi_peak_184	2.59878	6.31873
Pf3D7_07_v3	831975	832345	SMC3_A5_12hpi_peak_476	1.9477	10.989	Pf3D7_07_v3	831928	832276	SMC3_B10_12hpi_peak_185	2.57428	6.19389
Pf3D7_07_v3	846198	846532	SMC3_A5_12hpi_peak_478	1.64332	5.80156	Pf3D7_07_v3	846288	846606	SMC3_B10_12hpi_peak_186	2.06667	2.91237
Pf3D7_07_v3	847262	847545	SMC3_A5_12hpi_peak_479	1.7446	7.51091	Pf3D7_07_v3	847147	847435	SMC3_B10_12hpi_peak_187	2.52644	5.24699
Pf3D7_08_v3	96211	96574	SMC3_A5_12hpi_peak_499	1.56197	3.32554	Pf3D7_08_v3	96334	96541	SMC3_B10_12hpi_peak_193	2.23748	2.91958
Pf3D7_08_v3	262585	262899	SMC3_A5_12hpi_peak_509	1.47567	2.85826	Pf3D7_08_v3	262777	263231	SMC3_B10_12hpi_peak_199	2.43849	4.44531
Pf3D7_08_v3	264421	264914	SMC3_A5_12hpi_peak_510	1.34812	1.58782	Pf3D7_08_v3	264501	264858	SMC3_B10_12hpi_peak_200	3.27926	11.3291
Pf3D7_08_v3	265134	265467	SMC3_A5_12hpi_peak_511	1.33613	1.4205	Pf3D7_08_v3	265293	265917	SMC3_B10_12hpi_peak_201	2.29321	4.73934
Pf3D7_08_v3	267255	267512	SMC3_A5_12hpi_peak_512	1.74193	6.23171	Pf3D7_08_v3	267256	267530	SMC3_B10_12hpi_peak_202	2.51376	4.07757
Pf3D7_08_v3	267765	268382	SMC3_A5_12hpi_peak_513	1.62719	6.04595	Pf3D7_08_v3	267775	268411	SMC3_B10_12hpi_peak_203	3.08811	10.6871
Pf3D7_08_v3	269080	270657	SMC3_A5_12hpi_peak_514	2.48459	33.8807	Pf3D7_08_v3	269079	270602	SMC3_B10_12hpi_peak_204	4.7933	28.6568
Pf3D7_08_v3	271684	272087	SMC3_A5_12hpi_peak_515	1.8292	9.11474	Pf3D7_08_v3	271786	272069	SMC3_B10_12hpi_peak_205	2.63309	5.43291
Pf3D7_08_v3	272634	273778	SMC3_A5_12hpi_peak_516	1.98763	10.1503	Pf3D7_08_v3	273244	273612	SMC3_B10_12hpi_peak_206	2.56061	4.54
Pf3D7_08_v3	275480	276128	SMC3_A5_12hpi_peak_519	1.80495	8.71766	Pf3D7_08_v3	275555	276151	SMC3_B10_12hpi_peak_207	1.99583	2.6757
Pf3D7_08_v3	276368	277374	SMC3_A5_12hpi_peak_520	2.38555	19.5179	Pf3D7_08_v3	276739	277369	SMC3_B10_12hpi_peak_208	3.81881	15.1416
Pf3D7_08_v3	278465	278975	SMC3_A5_12hpi_peak_521	1.88545	11.6936	Pf3D7_08_v3	278495	278971	SMC3_B10_12hpi_peak_209	2.93108	10.3267
Pf3D7_08_v3	286948	288535	SMC3_A5_12hpi_peak_525	1.7009	8.80019	Pf3D7_08_v3	286931	288598	SMC3_B10_12hpi_peak_210	3.85912	20.6515
Pf3D7_08_v3	289296	289813	SMC3_A5_12hpi_peak_526	3.09638	32.1285	Pf3D7_08_v3	289286	289795	SMC3_B10_12hpi_peak_211	3.72697	16.1793
Pf3D7_08_v3	290877	291222	SMC3_A5_12hpi_peak_527	3.79268	72.4164	Pf3D7_08_v3	290860	291241	SMC3_B10_12hpi_peak_212	8.10944	56.5833
Pf3D7_08_v3	291972	292539	SMC3_A5_12hpi_peak_528	3.34274	40.5964	Pf3D7_08_v3	291967	292563	SMC3_B10_12hpi_peak_213	5.62265	25.8287
Pf3D7_08_v3	293114	296942	SMC3_A5_12hpi_peak_529	9.48368	584.041	Pf3D7_08_v3	293108	296943	SMC3_B10_12hpi_peak_214	21.907	378.525
Pf3D7_08_v3	297394	297725	SMC3_A5_12hpi_peak_530	9.19361	246.909	Pf3D7_08_v3	297392	298102	SMC3_B10_12hpi_peak_215	15.042	109.499
Pf3D7_08_v3	297921	298828	SMC3_A5_12hpi_peak_531	5.72929	104.279	Pf3D7_08_v3	297392	298102	SMC3_B10_12hpi_peak_215	15.042	109.499
Pf3D7_08_v3	297921	298828	SMC3_A5_12hpi_peak_531	5.72929	104.279	Pf3D7_08_v3	298351	298831	SMC3_B10_12hpi_peak_216	8.24523	41.8545
Pf3D7_08_v3	301913	304781	SMC3_A5_12hpi_peak_532	13.2795	768.096	Pf3D7_08_v3	301917	304784	SMC3_B10_12hpi_peak_217	29.1706	462.711
Pf3D7_08_v3	305287	308521	SMC3_A5_12hpi_peak_533	5.85389	196.667	Pf3D7_08_v3	305294	308444	SMC3_B10_12hpi_peak_218	14.3261	176.094
Pf3D7_08_v3	308968	309304	SMC3_A5_12hpi_peak_534	3.00393	23.099	Pf3D7_08_v3	309027	309287	SMC3_B10_12hpi_peak_219	2.89697	4.42979
Pf3D7_08_v3	312025	313017	SMC3_A5_12hpi_peak_535	2.14447	17.9271	Pf3D7_08_v3	312005	312252	SMC3_B10_12hpi_peak_220	3.22803	8.53979
Pf3D7_08_v3	312025	313017	SMC3_A5_12hpi_peak_535	2.14447	17.9271	Pf3D7_08_v3	312546	312993	SMC3_B10_12hpi_peak_221	3.2908	11.6068
Pf3D7_08_v3	314435	314948	SMC3_A5_12hpi_peak_536	1.63776	6.62181	Pf3D7_08_v3	314421	315495	SMC3_B10_12hpi_peak_222	2.94334	10.4019
Pf3D7_08_v3	315193	315481	SMC3_A5_12hpi_peak_537	1.47081	2.8581	Pf3D7_08_v3	314421	315495	SMC3_B10_12hpi_peak_222	2.94334	10.4019
Pf3D7_08_v3	318312	318656	SMC3_A5_12hpi_peak_539	1.56746	3.05543	Pf3D7_08_v3	318278	318617	SMC3_B10_12hpi_peak_224	2.59279	4.66782
Pf3D7_08_v3	323165	323617	SMC3_A5_12hpi_peak_540	1.46576	2.64272	Pf3D7_08_v3	323193	323607	SMC3_B10_12hpi_peak_225	2.35592	3.72284
Pf3D7_08_v3	336794	337244	SMC3_A5_12hpi_peak_545	1.63145	5.22584	Pf3D7_08_v3	337085	337450	SMC3_B10_12hpi_peak_226	1.94658	2.45222
Pf3D7_08_v3	1015406	1015595	SMC3_A5_12hpi_peak_571	1.5233	3.05135	Pf3D7_08_v3	1015299	1015519	SMC3_B10_12hpi_peak_229	1.90474	1.62736
Pf3D7_09_v3	1201874	1202324	SMC3_A5_12hpi_peak_620	2.13666	13.8957	Pf3D7_09_v3	1201906	1202426	SMC3_B10_12hpi_peak_236	2.99906	8.48458
Pf3D7_09_v3	1208919	1209600	SMC3_A5_12hpi_peak_621	1.67194	6.57273	Pf3D7_09_v3	1208954	1209698	SMC3_B10_12hpi_peak_237	2.00381	2.62893
Pf3D7_09_v3	1220007	1220256	SMC3_A5_12hpi_peak_626	1.54811	3.52772	Pf3D7_09_v3	1220003	1220336	SMC3_B10_12hpi_peak_238	2.20485	3.11158
Pf3D7_09_v3	1222491	1222753	SMC3_A5_12hpi_peak_627	1.4731	3.12968	Pf3D7_09_v3	1222507	1222813	SMC3_B10_12hpi_peak_239	1.90901	1.92318
Pf3D7_09_v3	1225895	1226301	SMC3_A5_12hpi_peak_628	1.97617	11.4573	Pf3D7_09_v3	1225910	1226282	SMC3_B10_12hpi_peak_240	2.96573	8.13715
Pf3D7_09_v3	1226700	1228455	SMC3_A5_12hpi_peak_629	1.96195	16.3599	Pf3D7_09_v3	1226787	1228439	SMC3_B10_12hpi_peak_241	3.15954	12.516
Pf3D7_09_v3	1228715	1229813	SMC3_A5_12hpi_peak_630	2.2154	17.4295	Pf3D7_09_v3	1228697	1229513	SMC3_B10_12hpi_peak_242	4.06571	16.4117
Pf3D7_09_v3	1230620	1231170	SMC3_A5_12hpi_peak_631	2.19287	18.5959	Pf3D7_09_v3	1230675	1231077	SMC3_B10_12hpi_peak_243	2.73461	7.16554
Pf3D7_09_v3	1231466	1232273	SMC3_A5_12hpi_peak_632	2.14839	17.8056	Pf3D7_09_v3	1231454	1241859	SMC3_B10_12hpi_peak_244	19.3809	298.82
Pf3D7_09_v3	1232459	1241868	SMC3_A5_12hpi_peak_633	10.1969	548.88	Pf3D7_09_v3	1231454	1241859	SMC3_B10_12hpi_peak_244	19.3809	298.82
Pf3D7_09_v3	1244728	1246518	SMC3_A5_12hpi_peak_634	13.3486	763.843	Pf3D7_09_v3	1244719	1246522	SMC3_B10_12hpi_peak_245	17.8815	272.862
Pf3D7_09_v3	1246740	1248012	SMC3_A5_12hpi_peak_635	12.7608	536.307	Pf3D7_09_v3	1246736	1248379	SMC3_B10_12hpi_peak_246	14.949	196.38
Pf3D7_09_v3	1248190	1248383	SMC3_A5_12hpi_peak_636	5.44615	86.1487	Pf3D7_09_v3	1246736	1248379	SMC3_B10_12hpi_peak_246	14.949	196.38
Pf3D7_09_v3	1248697	1251589	SMC3_A5_12hpi_peak_637	7.51715	276.98	Pf3D7_09_v3	1248689	1251606	SMC3_B10_12hpi_peak_247	13.877	174.441
Pf3D7_09_v3	1254751	1256150	SMC3_A5_12hpi_peak_638	1.94501	12.6706	Pf3D7_09_v3	1254769	1255312	SMC3_B10_12hpi_peak_248	3.2811	9.8364
Pf3D7_09_v3	1254751	1256150	SMC3_A5_12hpi_peak_638	1.94501	12.6706	Pf3D7_09_v3	1255630	1256196	SMC3_B10_12hpi_peak_249	4.38091	21.6436
Pf3D7_09_v3	1256477	1257270	SMC3_A5_12hpi_peak_639	2.03104	10.7792	Pf3D7_09_v3	1256485	1257238	SMC3_B10_12hpi_peak_250	2.25634	3.98626
Pf3D7_09_v3	1258556	1259123	SMC3_A5_12hpi_peak_640	2.08207	10.0239	Pf3D7_09_v3	1258626	1259152	SMC3_B10_12hpi_peak_251	2.28663	3.32939
Pf3D7_09_v3	1261049	1261645	SMC3_A5_12hpi_peak_643	1.82948	9.38267	Pf3D7_09_v3	1261204	1261486	SMC3_B10_12hpi_peak_252	2.02149	3.04908
Pf3D7_09_v3	1263908	1264535	SMC3_A5_12hpi_peak_644	1.55539	3.93486	Pf3D7_09_v3	1263910	1264501	SMC3_B10_12hpi_peak_253	2.00162	2.29134
Pf3D7_09_v3	1272328	1272630	SMC3_A5_12hpi_peak_647	2.37045	19.1339	Pf3D7_09_v3	1272400	1272604	SMC3_B10_12hpi_peak_255	2.89373	7.25378
Pf3D7_09_v3	1282472	1282833	SMC3_A5_12hpi_peak_649	1.7483	6.82833	Pf3D7_09_v3	1282533	1282822	SMC3_B10_12hpi_peak_256	1.92789	1.77822
Pf3D7_10_v3	553676	554126	SMC3_A5_12hpi_peak_668	1.66008	3.70059	Pf3D7_10_v3	553780	554029	SMC3_B10_12hpi_peak_259	2.52144	3.27653
Pf3D7_10_v3	873769	874002	SMC3_A5_12hpi_peak_680	1.39272	1.45233	Pf3D7_10_v3	873720	873931	SMC3_B10_12hpi_peak_262	2.04613	1.86899
Pf3D7_10_v3	905586	905941	SMC3_A5_12hpi_peak_685	1.79966	7.38135	Pf3D7_10_v3	905605	905968	SMC3_B10_12hpi_peak_264	2.80327	7.51244
Pf3D7_10_v3	920337	920852	SMC3_A5_12hpi_peak_688	1.59175	4.23896	Pf3D7_10_v3	920536	921269	SMC3_B10_12hpi_peak_265	3.09618	9.35155
Pf3D7_10_v3	921585	921798	SMC3_A5_12hpi_peak_689	1.4337	2.28264	Pf3D7_10_v3	921531	921807	SMC3_B10_12hpi_peak_266	3.49596	10.3608
Pf3D7_10_v3	922079	922368	SMC3_A5_12hpi_peak_690	1.70213	7.62674	Pf3D7_10_v3	922090	922444	SMC3_B10_12hpi_peak_267	3.28088	11.9824
Pf3D7_10_v3	922674	923164	SMC3_A5_12hpi_peak_691	1.64249	5.38017	Pf3D7_10_v3	922735	923105	SMC3_B10_12hpi_peak_268	2.23884	3.46629
Pf3D7_10_v3	923595	924169	SMC3_A5_12hpi_peak_692	2.43169	26.5861	Pf3D7_10_v3	923586	924152	SMC3_B10_12hpi_peak_269	4.12568	19.2919
Pf3D7_10_v3	925279	926209	SMC3_A5_12hpi_peak_693	4.20626	66.7279	Pf3D7_10_v3	925327	926209	SMC3_B10_12hpi_peak_270	5.60924	25.378
Pf3D7_10_v3	927064	928561	SMC3_A5_12hpi_peak_694	2.48364	27.5961	Pf3D7_10_v3	926855	927780	SMC3_B10_12hpi_peak_271	4.23178	20.1889
Pf3D7_10_v3	927064	928561	SMC3_A5_12hpi_peak_694	2.48364	27.5961	Pf3D7_10_v3	928131	929003	SMC3_B10_12hpi_peak_272	4.45076	22.0425
Pf3D7_10_v3	928744	929034	SMC3_A5_12hpi_peak_695	3.13889	31.1924	Pf3D7_10_v3	928131	929003	SMC3_B10_12hpi_peak_272	4.45076	22.0425
Pf3D7_10_v3	929972	930843	SMC3_A5_12hpi_peak_696	2.71491	31.6172	Pf3D7_10_v3	930014	930853	SMC3_B10_12hpi_peak_273	5.97393	29.4346
Pf3D7_10_v3	931222	931477	SMC3_A5_12hpi_peak_697	4.10293	48.3138	Pf3D7_10_v3	931235	931492	SMC3_B10_12hpi_peak_274	4.67972	14.4574
Pf3D7_10_v3	932565	933431	SMC3_A5_12hpi_peak_698	8.18326	358.693	Pf3D7_10_v3	932552	936358	SMC3_B10_12hpi_peak_275	23.1487	307.069
Pf3D7_10_v3	933628	936381	SMC3_A5_12hpi_peak_699	12.329	623.775	Pf3D7_10_v3	932552	936358	SMC3_B10_12hpi_peak_275	23.1487	307.069
Pf3D7_10_v3	937023	937794	SMC3_A5_12hpi_peak_700	9.53063	252.969	Pf3D7_10_v3	937045	937794	SMC3_B10_12hpi_peak_276	17.7161	139.76
Pf3D7_10_v3	937994	939424	SMC3_A5_12hpi_peak_701	14.0733	618.543	Pf3D7_10_v3	938000	939421	SMC3_B10_12hpi_peak_277	21.107	264.193
Pf3D7_10_v3	939754	941293	SMC3_A5_12hpi_peak_702	7.84534	438.921	Pf3D7_10_v3	939766	941311	SMC3_B10_12hpi_peak_278	15.6906	262.084
Pf3D7_10_v3	944317	946116	SMC3_A5_12hpi_peak_705	2.89948	48.7164	Pf3D7_10_v3	944324	946154	SMC3_B10_12hpi_peak_279	5.66693	43.4096
Pf3D7_10_v3	948451	949841	SMC3_A5_12hpi_peak_706	2.26469	18.3318	Pf3D7_10_v3	948917	949801	SMC3_B10_12hpi_peak_280	3.50596	11.3442
Pf3D7_10_v3	950065	951023	SMC3_A5_12hpi_peak_707	1.97397	16.3968	Pf3D7_10_v3	950073	950982	SMC3_B10_12hpi_peak_281	3.67968	20.4019
Pf3D7_10_v3	956014	957366	SMC3_A5_12hpi_peak_708	1.35826	1.87704	Pf3D7_10_v3	956629	956966	SMC3_B10_12hpi_peak_282	2.42563	5.43135
Pf3D7_10_v3	957771	958300	SMC3_A5_12hpi_peak_709	1.61864	6.25419	Pf3D7_10_v3	957727	958036	SMC3_B10_12hpi_peak_283	2.66664	6.19656
Pf3D7_10_v3	964810	965647	SMC3_A5_12hpi_peak_710	1.39983	2.23135	Pf3D7_10_v3	964687	965176	SMC3_B10_12hpi_peak_284	2.48921	6.03311
Pf3D7_10_v3	967044	967260	SMC3_A5_12hpi_peak_712	1.78758	7.45547	Pf3D7_10_v3	967193	967728	SMC3_B10_12hpi_peak_285	1.94264	2.28233
Pf3D7_10_v3	969421	969751	SMC3_A5_12hpi_peak_714	1.5922	5.28872	Pf3D7_10_v3	969414	969655	SMC3_B10_12hpi_peak_286	2.21436	4.21758
Pf3D7_10_v3	971408	971802	SMC3_A5_12hpi_peak_716	1.37826	1.90989	Pf3D7_10_v3	971538	972348	SMC3_B10_12hpi_peak_287	2.45901	5.47047
Pf3D7_10_v3	995914	996331	SMC3_A5_12hpi_peak_725	1.75803	9.1735	Pf3D7_10_v3	996110	996528	SMC3_B10_12hpi_peak_291	2.02938	3.17476
Pf3D7_10_v3	1412494	1412802	SMC3_A5_12hpi_peak_741	2.70879	18.7371	Pf3D7_10_v3	1412496	1412768	SMC3_B10_12hpi_peak_295	3.23769	6.27278
Pf3D7_11_v3	820056	822451	SMC3_A5_12hpi_peak_778	2.39599	27.0633	Pf3D7_11_v3	820047	822479	SMC3_B10_12hpi_peak_299	3.98647	19.8643
Pf3D7_11_v3	823205	831436	SMC3_A5_12hpi_peak_779	11.3878	603.014	Pf3D7_11_v3	823221	831444	SMC3_B10_12hpi_peak_300	20.001	340.544
Pf3D7_11_v3	834704	835622	SMC3_A5_12hpi_peak_780	15.007	732.645	Pf3D7_11_v3	834810	835625	SMC3_B10_12hpi_peak_301	23.6587	277.731
Pf3D7_11_v3	835838	838042	SMC3_A5_12hpi_peak_781	12.6469	884.66	Pf3D7_11_v3	835831	838033	SMC3_B10_12hpi_peak_302	21.3468	409.543
Pf3D7_11_v3	838364	840135	SMC3_A5_12hpi_peak_782	7.58204	285.319	Pf3D7_11_v3	838354	840131	SMC3_B10_12hpi_peak_303	11.9075	150.039
Pf3D7_11_v3	840705	842411	SMC3_A5_12hpi_peak_783	3.79284	80.9729	Pf3D7_11_v3	840708	842375	SMC3_B10_12hpi_peak_304	7.06455	58.8337
Pf3D7_11_v3	842780	843380	SMC3_A5_12hpi_peak_784	2.53573	19.3819	Pf3D7_11_v3	842791	843409	SMC3_B10_12hpi_peak_305	3.50633	8.30003
Pf3D7_11_v3	846836	847300	SMC3_A5_12hpi_peak_786	2.00187	12.1338	Pf3D7_11_v3	846883	847764	SMC3_B10_12hpi_peak_306	2.83171	7.65585
Pf3D7_11_v3	847589	847801	SMC3_A5_12hpi_peak_787	1.45636	2.64439	Pf3D7_11_v3	846883	847764	SMC3_B10_12hpi_peak_306	2.83171	7.65585
Pf3D7_11_v3	849342	850204	SMC3_A5_12hpi_peak_788	1.71797	6.82402	Pf3D7_11_v3	849307	849841	SMC3_B10_12hpi_peak_307	2.93324	9.25068
Pf3D7_11_v3	850464	850819	SMC3_A5_12hpi_peak_789	1.71461	6.56021	Pf3D7_11_v3	850436	850991	SMC3_B10_12hpi_peak_308	2.46767	5.91743
Pf3D7_11_v3	858470	859172	SMC3_A5_12hpi_peak_793	1.49829	3.4145	Pf3D7_11_v3	858497	859157	SMC3_B10_12hpi_peak_309	2.40207	4.79795
Pf3D7_11_v3	860135	861062	SMC3_A5_12hpi_peak_794	2.00567	13.984	Pf3D7_11_v3	860095	860997	SMC3_B10_12hpi_peak_310	3.16391	12.1358
Pf3D7_11_v3	862487	862742	SMC3_A5_12hpi_peak_796	1.72218	5.59233	Pf3D7_11_v3	862519	862756	SMC3_B10_12hpi_peak_311	3.26741	8.06928
Pf3D7_11_v3	865754	866095	SMC3_A5_12hpi_peak_797	1.94595	9.70469	Pf3D7_11_v3	865796	866129	SMC3_B10_12hpi_peak_312	2.52584	3.84611
Pf3D7_11_v3	868419	869028	SMC3_A5_12hpi_peak_799	1.88116	9.61174	Pf3D7_11_v3	868720	868940	SMC3_B10_12hpi_peak_313	2.97955	7.83055
Pf3D7_12_v3	205711	205972	SMC3_A5_12hpi_peak_853	2.03421	12.5	Pf3D7_12_v3	205549	205942	SMC3_B10_12hpi_peak_322	2.23167	2.78997
Pf3D7_12_v3	917439	917794	SMC3_A5_12hpi_peak_864	3.23682	30.3395	Pf3D7_12_v3	917492	917774	SMC3_B10_12hpi_peak_324	3.5655	7.79235
Pf3D7_12_v3	1238135	1238520	SMC3_A5_12hpi_peak_887	1.67856	4.9522	Pf3D7_12_v3	1238359	1238569	SMC3_B10_12hpi_peak_325	1.94546	1.76724
Pf3D7_12_v3	1247577	1248188	SMC3_A5_12hpi_peak_890	1.31515	1.38222	Pf3D7_12_v3	1247450	1247673	SMC3_B10_12hpi_peak_328	2.20527	4.38387
Pf3D7_12_v3	1263955	1264387	SMC3_A5_12hpi_peak_892	1.66135	5.50201	Pf3D7_12_v3	1263949	1264449	SMC3_B10_12hpi_peak_329	2.13677	3.12843
Pf3D7_12_v3	1268235	1270091	SMC3_A5_12hpi_peak_893	1.90751	12.2621	Pf3D7_12_v3	1268280	1269997	SMC3_B10_12hpi_peak_330	3.71682	17.3861
Pf3D7_12_v3	1272653	1274375	SMC3_A5_12hpi_peak_895	2.71664	38.0525	Pf3D7_12_v3	1272638	1274292	SMC3_B10_12hpi_peak_331	3.37756	14.7571
Pf3D7_12_v3	1278417	1279842	SMC3_A5_12hpi_peak_898	12.1617	841.164	Pf3D7_12_v3	1278422	1279850	SMC3_B10_12hpi_peak_332	28.7729	512.031
Pf3D7_12_v3	1280064	1280669	SMC3_A5_12hpi_peak_899	2.44222	12.8299	Pf3D7_12_v3	1280382	1280656	SMC3_B10_12hpi_peak_333	3.23124	6.04252
Pf3D7_12_v3	1280860	1282514	SMC3_A5_12hpi_peak_900	12.7038	513.151	Pf3D7_12_v3	1280871	1282498	SMC3_B10_12hpi_peak_334	19.2457	204.874
Pf3D7_12_v3	1285173	1289368	SMC3_A5_12hpi_peak_901	12.4823	880.826	Pf3D7_12_v3	1285230	1289354	SMC3_B10_12hpi_peak_335	25.8059	488.181
Pf3D7_12_v3	1291088	1296559	SMC3_A5_12hpi_peak_902	4.60833	143.99	Pf3D7_12_v3	1291084	1296543	SMC3_B10_12hpi_peak_336	9.11037	90.7643
Pf3D7_12_v3	1299601	1299983	SMC3_A5_12hpi_peak_903	1.82854	8.5132	Pf3D7_12_v3	1299649	1299967	SMC3_B10_12hpi_peak_337	2.56945	4.28754
Pf3D7_12_v3	1302937	1303227	SMC3_A5_12hpi_peak_904	1.49207	3.63281	Pf3D7_12_v3	1302533	1303237	SMC3_B10_12hpi_peak_338	2.60694	6.80715
Pf3D7_12_v3	1619272	1619601	SMC3_A5_12hpi_peak_923	2.22947	12.7668	Pf3D7_12_v3	1619244	1619560	SMC3_B10_12hpi_peak_342	2.57155	3.71958
Pf3D7_13_v3	1136321	1136506	SMC3_A5_12hpi_peak_975	1.94408	6.94118	Pf3D7_13_v3	1136490	1137007	SMC3_B10_12hpi_peak_351	2.68652	5.50525
Pf3D7_13_v3	1148412	1148918	SMC3_A5_12hpi_peak_978	1.65614	6.08748	Pf3D7_13_v3	1148690	1149222	SMC3_B10_12hpi_peak_353	2.66815	6.82479
Pf3D7_13_v3	1150574	1150986	SMC3_A5_12hpi_peak_979	1.58342	4.6829	Pf3D7_13_v3	1150627	1151014	SMC3_B10_12hpi_peak_354	2.15509	3.81174
Pf3D7_13_v3	1159366	1160051	SMC3_A5_12hpi_peak_984	3.33759	63.7691	Pf3D7_13_v3	1159359	1160050	SMC3_B10_12hpi_peak_355	6.12209	45.7448
Pf3D7_13_v3	1160476	1161307	SMC3_A5_12hpi_peak_985	3.25965	60.6028	Pf3D7_13_v3	1160471	1161321	SMC3_B10_12hpi_peak_356	7.17662	63.9195
Pf3D7_13_v3	1162628	1164354	SMC3_A5_12hpi_peak_986	7.54766	393.922	Pf3D7_13_v3	1162609	1164356	SMC3_B10_12hpi_peak_357	14.4314	217.422
Pf3D7_13_v3	1164864	1167869	SMC3_A5_12hpi_peak_987	10.7468	333.881	Pf3D7_13_v3	1164914	1166561	SMC3_B10_12hpi_peak_358	18.7189	151.524
Pf3D7_13_v3	1164864	1167869	SMC3_A5_12hpi_peak_987	10.7468	333.881	Pf3D7_13_v3	1166886	1167862	SMC3_B10_12hpi_peak_359	14.8151	114.648
Pf3D7_13_v3	1170595	1172691	SMC3_A5_12hpi_peak_988	12.5547	598.97	Pf3D7_13_v3	1170608	1172696	SMC3_B10_12hpi_peak_360	18.2245	222.174
Pf3D7_13_v3	1173056	1173294	SMC3_A5_12hpi_peak_989	5.33488	85.9699	Pf3D7_13_v3	1173054	1173296	SMC3_B10_12hpi_peak_361	7.99883	41.4034
Pf3D7_13_v3	1174129	1179649	SMC3_A5_12hpi_peak_990	9.57935	519.951	Pf3D7_13_v3	1174133	1178259	SMC3_B10_12hpi_peak_362	19.0482	276.404
Pf3D7_13_v3	1174129	1179649	SMC3_A5_12hpi_peak_990	9.57935	519.951	Pf3D7_13_v3	1178535	1180109	SMC3_B10_12hpi_peak_363	5.24505	23.3651
Pf3D7_13_v3	1179833	1180080	SMC3_A5_12hpi_peak_991	2.49639	17.1418	Pf3D7_13_v3	1178535	1180109	SMC3_B10_12hpi_peak_363	5.24505	23.3651
Pf3D7_13_v3	1180349	1180789	SMC3_A5_12hpi_peak_992	2.52022	19.992	Pf3D7_13_v3	1180390	1180802	SMC3_B10_12hpi_peak_364	3.30676	9.09009
Pf3D7_13_v3	1186703	1189028	SMC3_A5_12hpi_peak_995	1.52577	4.06402	Pf3D7_13_v3	1186701	1188743	SMC3_B10_12hpi_peak_365	2.07576	3.22619
Pf3D7_13_v3	1189223	1190049	SMC3_A5_12hpi_peak_996	1.50454	3.58528	Pf3D7_13_v3	1189510	1189982	SMC3_B10_12hpi_peak_366	2.2008	4.25335
Pf3D7_13_v3	1190590	1191319	SMC3_A5_12hpi_peak_997	1.4826	3.85236	Pf3D7_13_v3	1190640	1191058	SMC3_B10_12hpi_peak_367	2.91076	9.48563
Pf3D7_13_v3	1191849	1193120	SMC3_A5_12hpi_peak_998	1.95673	11.6161	Pf3D7_13_v3	1192567	1192802	SMC3_B10_12hpi_peak_368	2.65879	6.00643
Pf3D7_13_v3	1193419	1194033	SMC3_A5_12hpi_peak_999	1.90423	10.6453	Pf3D7_13_v3	1193459	1194048	SMC3_B10_12hpi_peak_369	3.42045	12.5301
Pf3D7_13_v3	1194295	1194661	SMC3_A5_12hpi_peak_1000	1.96485	9.74059	Pf3D7_13_v3	1194317	1194692	SMC3_B10_12hpi_peak_370	2.62148	4.48054
Pf3D7_13_v3	1194892	1195209	SMC3_A5_12hpi_peak_1001	2.06142	9.76155	Pf3D7_13_v3	1194921	1195213	SMC3_B10_12hpi_peak_371	3.39425	7.8952
Pf3D7_14_v3	619794	620078	SMC3_A5_12hpi_peak_1060	1.37097	1.39402	Pf3D7_14_v3	619956	620309	SMC3_B10_12hpi_peak_379	2.19875	2.982
Pf3D7_14_v3	1029480	1029965	SMC3_A5_12hpi_peak_1074	1.59751	4.67575	Pf3D7_14_v3	1029727	1029994	SMC3_B10_12hpi_peak_381	1.9501	1.9349
Pf3D7_14_v3	1050048	1050332	SMC3_A5_12hpi_peak_1079	1.96952	11.9157	Pf3D7_14_v3	1050043	1050312	SMC3_B10_12hpi_peak_382	2.12863	2.70646
Pf3D7_14_v3	1052026	1052404	SMC3_A5_12hpi_peak_1081	1.64136	6.45468	Pf3D7_14_v3	1052040	1052283	SMC3_B10_12hpi_peak_383	2.27411	4.63858
Pf3D7_14_v3	1053397	1053689	SMC3_A5_12hpi_peak_1082	1.55637	4.56616	Pf3D7_14_v3	1053650	1053879	SMC3_B10_12hpi_peak_384	2.09292	3.12243
Pf3D7_14_v3	1056281	1056923	SMC3_A5_12hpi_peak_1084	1.66851	7.77951	Pf3D7_14_v3	1056172	1056741	SMC3_B10_12hpi_peak_385	2.27712	5.11139
Pf3D7_14_v3	1057583	1057985	SMC3_A5_12hpi_peak_1085	1.41552	2.68799	Pf3D7_14_v3	1057544	1059367	SMC3_B10_12hpi_peak_386	3.13057	11.9317
Pf3D7_14_v3	1058762	1059481	SMC3_A5_12hpi_peak_1086	1.46742	3.2228	Pf3D7_14_v3	1057544	1059367	SMC3_B10_12hpi_peak_386	3.13057	11.9317
Pf3D7_14_v3	1059714	1060073	SMC3_A5_12hpi_peak_1087	1.31653	1.43417	Pf3D7_14_v3	1059678	1060005	SMC3_B10_12hpi_peak_387	2.22873	4.1828
Pf3D7_14_v3	1062418	1062779	SMC3_A5_12hpi_peak_1089	2.10719	13.2268	Pf3D7_14_v3	1062370	1062725	SMC3_B10_12hpi_peak_388	3.01442	8.18182
Pf3D7_14_v3	1064151	1069196	SMC3_A5_12hpi_peak_1090	6.19811	206.302	Pf3D7_14_v3	1068479	1069203	SMC3_B10_12hpi_peak_390	13.2592	90.322
Pf3D7_14_v3	1064151	1069196	SMC3_A5_12hpi_peak_1090	6.19811	206.302	Pf3D7_14_v3	1064170	1068227	SMC3_B10_12hpi_peak_389	13.4264	161.79
Pf3D7_14_v3	1069478	1071627	SMC3_A5_12hpi_peak_1091	16.7236	611.497	Pf3D7_14_v3	1069450	1071611	SMC3_B10_12hpi_peak_391	26.2956	246.493
Pf3D7_14_v3	1074553	1077078	SMC3_A5_12hpi_peak_1092	17.4972	709.561	Pf3D7_14_v3	1074774	1076899	SMC3_B10_12hpi_peak_392	21.5453	249.411
Pf3D7_14_v3	1077256	1078539	SMC3_A5_12hpi_peak_1093	7.84908	353.597	Pf3D7_14_v3	1077249	1078557	SMC3_B10_12hpi_peak_393	14.8944	199.044
Pf3D7_14_v3	1078964	1079860	SMC3_A5_12hpi_peak_1094	5.0688	87.4822	Pf3D7_14_v3	1078983	1079861	SMC3_B10_12hpi_peak_394	6.77219	32.9306
Pf3D7_14_v3	1081676	1084140	SMC3_A5_12hpi_peak_1095	2.4454	32.7006	Pf3D7_14_v3	1081660	1084207	SMC3_B10_12hpi_peak_395	3.66019	21.4981
Pf3D7_14_v3	1085638	1086994	SMC3_A5_12hpi_peak_1096	1.60725	5.97977	Pf3D7_14_v3	1085602	1087015	SMC3_B10_12hpi_peak_396	3.57381	14.7948
Pf3D7_14_v3	1088440	1088672	SMC3_A5_12hpi_peak_1097	1.63094	4.51269	Pf3D7_14_v3	1088431	1088653	SMC3_B10_12hpi_peak_397	2.45764	3.60128
Pf3D7_14_v3	1105811	1106160	SMC3_A5_12hpi_peak_1101	1.7483	6.82833	Pf3D7_14_v3	1105386	1106054	SMC3_B10_12hpi_peak_398	2.5591	6.26076
Pf3D7_14_v3	1109708	1109994	SMC3_A5_12hpi_peak_1103	1.40471	2.05949	Pf3D7_14_v3	1109864	1110147	SMC3_B10_12hpi_peak_399	2.07746	2.86928

## Sheet: 24 hpi
Clone A						Clone B
Chromosome	Start	End	Name	Fold enrichment	-log10qvalue	Chromosome	Start	End	Name	Fold enrichment	-log10qvalue
Pf3D7_01_v3	29441	29751	SMC3_A5_24hpi_peak_1	2.3587	7.34015	Pf3D7_01_v3	29503	29746	SMC3_B10_24hpi_peak_1	2.48842	3.7896
Pf3D7_01_v3	31682	31889	SMC3_A5_24hpi_peak_2	1.66841	2.43896	Pf3D7_01_v3	31606	33839	SMC3_B10_24hpi_peak_4	4.1305	13.208
Pf3D7_01_v3	32072	32373	SMC3_A5_24hpi_peak_3	1.82388	3.75062	Pf3D7_01_v3	31606	33839	SMC3_B10_24hpi_peak_4	4.1305	13.208
Pf3D7_01_v3	34475	34628	SMC3_A5_24hpi_peak_4	2.12183	3.67347	Pf3D7_01_v3	34161	34750	SMC3_B10_24hpi_peak_5	5.98946	19.3874
Pf3D7_01_v3	60294	60537	SMC3_A5_24hpi_peak_5	2.29027	8.3477	Pf3D7_01_v3	60322	60770	SMC3_B10_24hpi_peak_10	2.62232	4.75795
Pf3D7_01_v3	81900	82128	SMC3_A5_24hpi_peak_6	2.00729	5.42693	Pf3D7_01_v3	81960	82552	SMC3_B10_24hpi_peak_13	4.0698	14.3457
Pf3D7_01_v3	82327	82504	SMC3_A5_24hpi_peak_7	2.13926	6.86111	Pf3D7_01_v3	81960	82552	SMC3_B10_24hpi_peak_13	4.0698	14.3457
Pf3D7_01_v3	99732	99981	SMC3_A5_24hpi_peak_8	1.67507	2.2985	Pf3D7_01_v3	99931	100226	SMC3_B10_24hpi_peak_17	2.68438	4.97262
Pf3D7_01_v3	246651	246848	SMC3_A5_24hpi_peak_15	1.86811	3.13891	Pf3D7_01_v3	246694	247044	SMC3_B10_24hpi_peak_41	2.07442	2.32392
Pf3D7_01_v3	349255	349637	SMC3_A5_24hpi_peak_18	2.30832	8.26704	Pf3D7_01_v3	349246	349666	SMC3_B10_24hpi_peak_48	5.82449	25.266
Pf3D7_01_v3	368388	368552	SMC3_A5_24hpi_peak_20	1.85286	5.01796	Pf3D7_01_v3	368404	368731	SMC3_B10_24hpi_peak_52	4.48497	20.4702
Pf3D7_01_v3	369547	369759	SMC3_A5_24hpi_peak_21	1.74964	3.00753	Pf3D7_01_v3	369563	369747	SMC3_B10_24hpi_peak_53	1.89209	1.85299
Pf3D7_01_v3	388395	388847	SMC3_A5_24hpi_peak_24	1.88498	5.09765	Pf3D7_01_v3	388335	388911	SMC3_B10_24hpi_peak_54	3.00268	7.30281
Pf3D7_01_v3	396920	397352	SMC3_A5_24hpi_peak_28	1.79565	3.60646	Pf3D7_01_v3	396842	397160	SMC3_B10_24hpi_peak_56	2.21258	2.82835
Pf3D7_01_v3	413785	414324	SMC3_A5_24hpi_peak_30	2.09374	8.54245	Pf3D7_01_v3	413785	414113	SMC3_B10_24hpi_peak_60	4.02857	11.7171
Pf3D7_01_v3	420290	420905	SMC3_A5_24hpi_peak_31	3.37239	17.6187	Pf3D7_01_v3	420720	420916	SMC3_B10_24hpi_peak_62	3.79786	8.85051
Pf3D7_01_v3	423675	424291	SMC3_A5_24hpi_peak_33	2.18539	9.11217	Pf3D7_01_v3	423477	424428	SMC3_B10_24hpi_peak_63	4.05341	16.4802
Pf3D7_01_v3	424491	424662	SMC3_A5_24hpi_peak_34	1.59624	2.18533	Pf3D7_01_v3	424654	424898	SMC3_B10_24hpi_peak_64	2.77614	6.06675
Pf3D7_01_v3	425230	425404	SMC3_A5_24hpi_peak_35	1.92987	5.11748	Pf3D7_01_v3	425064	425377	SMC3_B10_24hpi_peak_65	2.51372	4.63636
Pf3D7_01_v3	438065	438550	SMC3_A5_24hpi_peak_40	3.2883	20.2	Pf3D7_01_v3	438347	438873	SMC3_B10_24hpi_peak_68	3.81148	7.65116
Pf3D7_01_v3	448902	449277	SMC3_A5_24hpi_peak_48	4.09478	19.9607	Pf3D7_01_v3	448920	449321	SMC3_B10_24hpi_peak_69	2.99473	4.29092
Pf3D7_01_v3	451582	452443	SMC3_A5_24hpi_peak_51	8.34088	141.077	Pf3D7_01_v3	451614	452068	SMC3_B10_24hpi_peak_70	2.94773	5.52935
Pf3D7_01_v3	451582	452443	SMC3_A5_24hpi_peak_51	8.34088	141.077	Pf3D7_01_v3	452227	452410	SMC3_B10_24hpi_peak_71	2.79294	4.41301
Pf3D7_01_v3	453841	454587	SMC3_A5_24hpi_peak_54	8.13781	76.7592	Pf3D7_01_v3	453913	454561	SMC3_B10_24hpi_peak_72	5.08873	19.2511
Pf3D7_01_v3	454745	455440	SMC3_A5_24hpi_peak_55	17.8532	596.442	Pf3D7_01_v3	454721	455444	SMC3_B10_24hpi_peak_73	53.8447	916.105
Pf3D7_01_v3	455690	456726	SMC3_A5_24hpi_peak_56	13.3178	175.471	Pf3D7_01_v3	455670	456712	SMC3_B10_24hpi_peak_74	21.7621	166.748
Pf3D7_01_v3	456888	457616	SMC3_A5_24hpi_peak_57	11.2819	149.739	Pf3D7_01_v3	456901	457533	SMC3_B10_24hpi_peak_75	14.6004	92.8699
Pf3D7_01_v3	460547	460873	SMC3_A5_24hpi_peak_58	7.45776	91.616	Pf3D7_01_v3	460531	460886	SMC3_B10_24hpi_peak_76	38.984	356.746
Pf3D7_01_v3	461144	461398	SMC3_A5_24hpi_peak_59	7.35873	62.7229	Pf3D7_01_v3	461136	461423	SMC3_B10_24hpi_peak_77	16.3454	118.241
Pf3D7_01_v3	461632	462544	SMC3_A5_24hpi_peak_60	14.9022	205.291	Pf3D7_01_v3	461665	461933	SMC3_B10_24hpi_peak_78	4.93197	14.5322
Pf3D7_01_v3	461632	462544	SMC3_A5_24hpi_peak_60	14.9022	205.291	Pf3D7_01_v3	462106	462267	SMC3_B10_24hpi_peak_79	4.76434	12.3588
Pf3D7_01_v3	464531	470582	SMC3_A5_24hpi_peak_62	11.9182	313.102	Pf3D7_01_v3	465017	465390	SMC3_B10_24hpi_peak_80	2.22395	3.25644
Pf3D7_01_v3	464531	470582	SMC3_A5_24hpi_peak_62	11.9182	313.102	Pf3D7_01_v3	467959	468236	SMC3_B10_24hpi_peak_81	2.39776	4.43931
Pf3D7_01_v3	464531	470582	SMC3_A5_24hpi_peak_62	11.9182	313.102	Pf3D7_01_v3	469563	469730	SMC3_B10_24hpi_peak_82	2.69705	5.9034
Pf3D7_01_v3	472041	472538	SMC3_A5_24hpi_peak_63	2.98057	16.223	Pf3D7_01_v3	472043	472442	SMC3_B10_24hpi_peak_83	2.83846	5.33995
Pf3D7_01_v3	476273	477727	SMC3_A5_24hpi_peak_64	4.49456	39.2847	Pf3D7_01_v3	476253	477801	SMC3_B10_24hpi_peak_84	13.3129	113.808
Pf3D7_01_v3	478406	480239	SMC3_A5_24hpi_peak_65	2.80232	13.7627	Pf3D7_01_v3	478336	480324	SMC3_B10_24hpi_peak_85	17.1516	109.903
Pf3D7_01_v3	482036	482240	SMC3_A5_24hpi_peak_66	1.92218	4.83293	Pf3D7_01_v3	481943	482279	SMC3_B10_24hpi_peak_86	2.66006	5.176
Pf3D7_01_v3	488179	488908	SMC3_A5_24hpi_peak_67	1.90654	4.92606	Pf3D7_01_v3	488182	488447	SMC3_B10_24hpi_peak_87	1.99186	2.3058
Pf3D7_01_v3	499173	499330	SMC3_A5_24hpi_peak_68	1.95899	3.96466	Pf3D7_01_v3	499065	499349	SMC3_B10_24hpi_peak_92	2.76507	6.33537
Pf3D7_01_v3	499856	500026	SMC3_A5_24hpi_peak_69	2.20411	8.14046	Pf3D7_01_v3	499822	500256	SMC3_B10_24hpi_peak_93	3.03939	8.36594
Pf3D7_01_v3	501133	501304	SMC3_A5_24hpi_peak_70	1.72605	3.99218	Pf3D7_01_v3	500982	501557	SMC3_B10_24hpi_peak_94	2.3176	4.2341
Pf3D7_01_v3	505504	505709	SMC3_A5_24hpi_peak_71	1.95422	5.16419	Pf3D7_01_v3	505455	506043	SMC3_B10_24hpi_peak_95	3.02319	7.56726
Pf3D7_01_v3	513983	514521	SMC3_A5_24hpi_peak_72	1.89076	5.07741	Pf3D7_01_v3	513790	514560	SMC3_B10_24hpi_peak_98	2.95501	7.98677
Pf3D7_01_v3	531171	531359	SMC3_A5_24hpi_peak_73	1.79565	3.60646	Pf3D7_01_v3	531165	531380	SMC3_B10_24hpi_peak_102	2.62428	4.76498
Pf3D7_01_v3	563844	564211	SMC3_A5_24hpi_peak_74	1.546	1.96191	Pf3D7_01_v3	563623	564562	SMC3_B10_24hpi_peak_109	3.63029	10.9197
Pf3D7_01_v3	592392	592842	SMC3_A5_24hpi_peak_75	1.7539	3.68999	Pf3D7_01_v3	592387	592790	SMC3_B10_24hpi_peak_111	3.47821	9.38437
Pf3D7_01_v3	595928	596101	SMC3_A5_24hpi_peak_76	2.43406	10.2145	Pf3D7_01_v3	595650	596135	SMC3_B10_24hpi_peak_112	2.92569	6.82148
Pf3D7_02_v3	41722	42008	SMC3_A5_24hpi_peak_78	2.03952	5.24601	Pf3D7_02_v3	41734	42086	SMC3_B10_24hpi_peak_129	2.63158	4.0917
Pf3D7_02_v3	49067	49446	SMC3_A5_24hpi_peak_79	1.78195	3.68134	Pf3D7_02_v3	48998	49427	SMC3_B10_24hpi_peak_131	2.89222	6.85735
Pf3D7_02_v3	57737	57901	SMC3_A5_24hpi_peak_80	2.02758	5.15843	Pf3D7_02_v3	57638	57875	SMC3_B10_24hpi_peak_133	2.6564	4.59053
Pf3D7_02_v3	67139	67411	SMC3_A5_24hpi_peak_81	1.73576	3.28223	Pf3D7_02_v3	67010	67466	SMC3_B10_24hpi_peak_135	4.33337	17.5722
Pf3D7_02_v3	104367	104578	SMC3_A5_24hpi_peak_83	1.74305	3.17721	Pf3D7_02_v3	104191	104372	SMC3_B10_24hpi_peak_142	3.19141	8.25159
Pf3D7_02_v3	104879	105178	SMC3_A5_24hpi_peak_84	1.85951	4.40605	Pf3D7_02_v3	104666	105055	SMC3_B10_24hpi_peak_143	2.37165	3.76611
Pf3D7_02_v3	128063	128268	SMC3_A5_24hpi_peak_85	1.7024	2.79847	Pf3D7_02_v3	128019	128305	SMC3_B10_24hpi_peak_146	3.00155	6.94192
Pf3D7_02_v3	151148	151302	SMC3_A5_24hpi_peak_86	1.86276	4.49968	Pf3D7_02_v3	150916	151379	SMC3_B10_24hpi_peak_147	2.22956	3.37315
Pf3D7_02_v3	168925	169136	SMC3_A5_24hpi_peak_88	1.98001	3.938	Pf3D7_02_v3	169034	169529	SMC3_B10_24hpi_peak_148	3.92467	12.6451
Pf3D7_02_v3	169372	169525	SMC3_A5_24hpi_peak_89	2.16535	5.76762	Pf3D7_02_v3	169034	169529	SMC3_B10_24hpi_peak_148	3.92467	12.6451
Pf3D7_02_v3	178995	179180	SMC3_A5_24hpi_peak_90	1.99056	4.80727	Pf3D7_02_v3	178914	179096	SMC3_B10_24hpi_peak_150	2.81994	4.80339
Pf3D7_02_v3	262107	262526	SMC3_A5_24hpi_peak_96	2.32655	7.94313	Pf3D7_02_v3	262063	262549	SMC3_B10_24hpi_peak_159	4.07064	12.4204
Pf3D7_02_v3	274177	274426	SMC3_A5_24hpi_peak_97	2.83019	12.4639	Pf3D7_02_v3	273791	274452	SMC3_B10_24hpi_peak_163	4.11824	15.6809
Pf3D7_02_v3	297080	297287	SMC3_A5_24hpi_peak_99	1.71873	3.36229	Pf3D7_02_v3	296851	297289	SMC3_B10_24hpi_peak_168	2.9897	6.54072
Pf3D7_02_v3	306068	306281	SMC3_A5_24hpi_peak_100	1.99655	5.34206	Pf3D7_02_v3	306100	306636	SMC3_B10_24hpi_peak_171	3.33718	9.88905
Pf3D7_02_v3	306500	306805	SMC3_A5_24hpi_peak_101	1.88694	4.62555	Pf3D7_02_v3	306100	306636	SMC3_B10_24hpi_peak_171	3.33718	9.88905
Pf3D7_02_v3	311639	311890	SMC3_A5_24hpi_peak_102	2.0527	7.74122	Pf3D7_02_v3	311416	311912	SMC3_B10_24hpi_peak_172	3.57853	10.9377
Pf3D7_02_v3	315206	315367	SMC3_A5_24hpi_peak_103	1.89725	3.92997	Pf3D7_02_v3	315216	315387	SMC3_B10_24hpi_peak_174	2.32914	3.39815
Pf3D7_02_v3	316124	316408	SMC3_A5_24hpi_peak_104	1.86651	4.80066	Pf3D7_02_v3	315995	316424	SMC3_B10_24hpi_peak_175	3.14272	7.86126
Pf3D7_02_v3	317682	318371	SMC3_A5_24hpi_peak_105	2.08076	6.098	Pf3D7_02_v3	317659	318284	SMC3_B10_24hpi_peak_176	4.58764	17.1816
Pf3D7_02_v3	320768	320937	SMC3_A5_24hpi_peak_106	1.79333	4.12341	Pf3D7_02_v3	320445	321015	SMC3_B10_24hpi_peak_178	3.82561	12.4853
Pf3D7_02_v3	335655	335975	SMC3_A5_24hpi_peak_108	2.0077	5.17917	Pf3D7_02_v3	335739	336281	SMC3_B10_24hpi_peak_181	3.12681	8.18195
Pf3D7_02_v3	347554	347709	SMC3_A5_24hpi_peak_112	1.89969	4.2301	Pf3D7_02_v3	347503	347725	SMC3_B10_24hpi_peak_182	2.52328	4.28443
Pf3D7_02_v3	361901	362078	SMC3_A5_24hpi_peak_113	1.5694	1.77141	Pf3D7_02_v3	361609	361902	SMC3_B10_24hpi_peak_184	2.09625	2.72957
Pf3D7_02_v3	366834	367225	SMC3_A5_24hpi_peak_114	1.94204	4.83809	Pf3D7_02_v3	366871	367294	SMC3_B10_24hpi_peak_188	4.88811	23.1974
Pf3D7_02_v3	371192	371589	SMC3_A5_24hpi_peak_115	1.72619	3.11058	Pf3D7_02_v3	371097	372646	SMC3_B10_24hpi_peak_190	5.52083	24.7491
Pf3D7_02_v3	372406	372570	SMC3_A5_24hpi_peak_116	1.83814	4.17346	Pf3D7_02_v3	371097	372646	SMC3_B10_24hpi_peak_190	5.52083	24.7491
Pf3D7_02_v3	379679	379877	SMC3_A5_24hpi_peak_117	1.77764	3.82197	Pf3D7_02_v3	379255	379838	SMC3_B10_24hpi_peak_193	3.25304	9.31187
Pf3D7_02_v3	381521	381692	SMC3_A5_24hpi_peak_118	1.95502	5.71565	Pf3D7_02_v3	381357	381770	SMC3_B10_24hpi_peak_194	3.38913	10.1182
Pf3D7_02_v3	414066	414233	SMC3_A5_24hpi_peak_123	2.16361	6.86224	Pf3D7_02_v3	414058	414642	SMC3_B10_24hpi_peak_198	3.07829	7.9795
Pf3D7_02_v3	419728	419911	SMC3_A5_24hpi_peak_125	1.67213	2.6878	Pf3D7_02_v3	419899	420112	SMC3_B10_24hpi_peak_199	1.99619	2.16753
Pf3D7_02_v3	424231	424444	SMC3_A5_24hpi_peak_127	1.94492	4.63111	Pf3D7_02_v3	424249	424435	SMC3_B10_24hpi_peak_200	2.31067	3.01741
Pf3D7_02_v3	430022	430345	SMC3_A5_24hpi_peak_131	1.95957	5.75605	Pf3D7_02_v3	430107	430329	SMC3_B10_24hpi_peak_201	2.05159	2.01648
Pf3D7_02_v3	432909	433253	SMC3_A5_24hpi_peak_133	3.29815	15.5418	Pf3D7_02_v3	432938	433276	SMC3_B10_24hpi_peak_203	3.13719	5.56197
Pf3D7_02_v3	436657	436912	SMC3_A5_24hpi_peak_134	2.2233	8.63887	Pf3D7_02_v3	436620	436936	SMC3_B10_24hpi_peak_204	4.0426	14.2251
Pf3D7_02_v3	438252	438963	SMC3_A5_24hpi_peak_136	3.88866	31.5389	Pf3D7_02_v3	438257	438508	SMC3_B10_24hpi_peak_205	2.46236	4.32014
Pf3D7_02_v3	441874	442954	SMC3_A5_24hpi_peak_137	6.60252	98.8038	Pf3D7_02_v3	442121	442448	SMC3_B10_24hpi_peak_206	2.27544	3.53799
Pf3D7_02_v3	444033	444580	SMC3_A5_24hpi_peak_138	15.41	380.399	Pf3D7_02_v3	444166	444507	SMC3_B10_24hpi_peak_207	3.87499	11.4026
Pf3D7_02_v3	445156	447391	SMC3_A5_24hpi_peak_139	16.2682	445.809	Pf3D7_02_v3	445214	447378	SMC3_B10_24hpi_peak_208	28.6695	427.825
Pf3D7_02_v3	450560	451275	SMC3_A5_24hpi_peak_140	10.1234	126.865	Pf3D7_02_v3	450187	451014	SMC3_B10_24hpi_peak_209	11.3324	67.7998
Pf3D7_02_v3	451585	455128	SMC3_A5_24hpi_peak_141	17.2206	524.047	Pf3D7_02_v3	451653	452913	SMC3_B10_24hpi_peak_210	22.4381	285.863
Pf3D7_02_v3	451585	455128	SMC3_A5_24hpi_peak_141	17.2206	524.047	Pf3D7_02_v3	453543	455109	SMC3_B10_24hpi_peak_211	16.8821	204.395
Pf3D7_02_v3	455686	456268	SMC3_A5_24hpi_peak_142	7.37574	103.11	Pf3D7_02_v3	455691	456267	SMC3_B10_24hpi_peak_212	16.8089	164.001
Pf3D7_02_v3	457315	458201	SMC3_A5_24hpi_peak_143	3.84196	23.9517	Pf3D7_02_v3	457924	458122	SMC3_B10_24hpi_peak_213	2.85861	3.80277
Pf3D7_02_v3	459591	460003	SMC3_A5_24hpi_peak_145	3.33422	20.8342	Pf3D7_02_v3	459748	459946	SMC3_B10_24hpi_peak_214	2.5221	3.3801
Pf3D7_02_v3	463199	465024	SMC3_A5_24hpi_peak_147	2.71133	16.6298	Pf3D7_02_v3	463955	464941	SMC3_B10_24hpi_peak_215	3.66758	13.2544
Pf3D7_02_v3	476808	477030	SMC3_A5_24hpi_peak_153	1.82863	3.78482	Pf3D7_02_v3	476701	477053	SMC3_B10_24hpi_peak_216	3.05441	6.77742
Pf3D7_02_v3	487567	487846	SMC3_A5_24hpi_peak_156	1.97132	5.38237	Pf3D7_02_v3	487604	487815	SMC3_B10_24hpi_peak_218	2.59287	5.34033
Pf3D7_02_v3	493544	494212	SMC3_A5_24hpi_peak_158	1.607	2.68185	Pf3D7_02_v3	493371	493788	SMC3_B10_24hpi_peak_219	2.60798	5.40085
Pf3D7_02_v3	495166	495638	SMC3_A5_24hpi_peak_159	1.86166	3.82465	Pf3D7_02_v3	495254	495644	SMC3_B10_24hpi_peak_220	4.11013	12.2945
Pf3D7_02_v3	513325	513713	SMC3_A5_24hpi_peak_162	1.8919	5.22984	Pf3D7_02_v3	513485	513681	SMC3_B10_24hpi_peak_222	2.32274	3.16177
Pf3D7_02_v3	520646	520829	SMC3_A5_24hpi_peak_163	1.82628	3.95472	Pf3D7_02_v3	520468	520762	SMC3_B10_24hpi_peak_224	2.62088	5.87771
Pf3D7_02_v3	523491	523766	SMC3_A5_24hpi_peak_164	1.71875	3.61773	Pf3D7_02_v3	523433	523976	SMC3_B10_24hpi_peak_225	6.10628	31.8493
Pf3D7_02_v3	529061	529236	SMC3_A5_24hpi_peak_165	1.89044	6.07015	Pf3D7_02_v3	529061	529297	SMC3_B10_24hpi_peak_226	2.60183	5.93376
Pf3D7_02_v3	560118	560321	SMC3_A5_24hpi_peak_167	1.55774	1.70569	Pf3D7_02_v3	560069	560398	SMC3_B10_24hpi_peak_234	3.641	12.4019
Pf3D7_02_v3	567351	567560	SMC3_A5_24hpi_peak_170	2.14472	7.10516	Pf3D7_02_v3	567224	567968	SMC3_B10_24hpi_peak_235	4.08354	14.4063
Pf3D7_02_v3	649340	649887	SMC3_A5_24hpi_peak_173	2.0872	8.00568	Pf3D7_02_v3	649429	649892	SMC3_B10_24hpi_peak_247	2.61921	5.72845
Pf3D7_02_v3	843068	843236	SMC3_A5_24hpi_peak_176	1.7007	3.0779	Pf3D7_02_v3	843059	843290	SMC3_B10_24hpi_peak_271	2.33967	3.87563
Pf3D7_02_v3	893860	894048	SMC3_A5_24hpi_peak_177	1.72391	2.94052	Pf3D7_02_v3	893880	894038	SMC3_B10_24hpi_peak_277	1.98693	1.91874
Pf3D7_02_v3	908494	908655	SMC3_A5_24hpi_peak_178	2.02281	4.87007	Pf3D7_02_v3	908516	908685	SMC3_B10_24hpi_peak_280	2.95529	5.21188
Pf3D7_02_v3	918411	918696	SMC3_A5_24hpi_peak_179	2.13461	4.20879	Pf3D7_02_v3	918310	918704	SMC3_B10_24hpi_peak_282	4.4921	10.9379
Pf3D7_02_v3	919896	920411	SMC3_A5_24hpi_peak_180	2.09115	5.99541	Pf3D7_02_v3	919921	921095	SMC3_B10_24hpi_peak_283	3.25584	7.29464
Pf3D7_02_v3	920760	921411	SMC3_A5_24hpi_peak_181	1.57292	1.65638	Pf3D7_02_v3	919921	921095	SMC3_B10_24hpi_peak_283	3.25584	7.29464
Pf3D7_03_v3	123798	123968	SMC3_A5_24hpi_peak_183	2.5369	7.8838	Pf3D7_03_v3	123753	123950	SMC3_B10_24hpi_peak_296	5.12196	14.788
Pf3D7_03_v3	129654	129837	SMC3_A5_24hpi_peak_184	1.66005	2.91585	Pf3D7_03_v3	129540	129764	SMC3_B10_24hpi_peak_300	2.85305	6.53095
Pf3D7_03_v3	190220	190482	SMC3_A5_24hpi_peak_188	1.79023	2.5862	Pf3D7_03_v3	190206	190454	SMC3_B10_24hpi_peak_303	3.61228	7.335
Pf3D7_03_v3	191255	191607	SMC3_A5_24hpi_peak_189	1.75123	3.23249	Pf3D7_03_v3	191258	191479	SMC3_B10_24hpi_peak_304	2.36239	3.62039
Pf3D7_03_v3	222092	222303	SMC3_A5_24hpi_peak_190	2.22578	6.3984	Pf3D7_03_v3	221323	222471	SMC3_B10_24hpi_peak_310	4.57097	17.1106
Pf3D7_03_v3	222942	223297	SMC3_A5_24hpi_peak_191	2.2198	5.18748	Pf3D7_03_v3	223009	223189	SMC3_B10_24hpi_peak_311	2.74052	3.67341
Pf3D7_03_v3	234661	234973	SMC3_A5_24hpi_peak_192	1.72324	3.44929	Pf3D7_03_v3	234807	235125	SMC3_B10_24hpi_peak_313	3.09941	7.87823
Pf3D7_03_v3	286989	287205	SMC3_A5_24hpi_peak_194	2.00814	4.93363	Pf3D7_03_v3	287001	287193	SMC3_B10_24hpi_peak_321	2.66463	4.3307
Pf3D7_03_v3	330818	331235	SMC3_A5_24hpi_peak_195	2.14827	5.55055	Pf3D7_03_v3	330717	330947	SMC3_B10_24hpi_peak_331	2.57828	4.60464
Pf3D7_03_v3	478713	478983	SMC3_A5_24hpi_peak_205	1.86775	3.59851	Pf3D7_03_v3	478736	479075	SMC3_B10_24hpi_peak_361	3.08602	7.07562
Pf3D7_03_v3	494106	494304	SMC3_A5_24hpi_peak_208	1.95428	4.31623	Pf3D7_03_v3	494144	494309	SMC3_B10_24hpi_peak_364	2.40353	4.2277
Pf3D7_03_v3	501857	502106	SMC3_A5_24hpi_peak_209	1.66276	1.83909	Pf3D7_03_v3	501855	502135	SMC3_B10_24hpi_peak_367	2.75622	4.30821
Pf3D7_03_v3	502931	503181	SMC3_A5_24hpi_peak_210	2.61506	10.9166	Pf3D7_03_v3	502893	503179	SMC3_B10_24hpi_peak_368	5.7354	23.3154
Pf3D7_03_v3	508105	508267	SMC3_A5_24hpi_peak_211	1.73687	3.39676	Pf3D7_03_v3	508010	508778	SMC3_B10_24hpi_peak_369	2.57501	5.13468
Pf3D7_03_v3	515997	516289	SMC3_A5_24hpi_peak_212	2.52242	10.0219	Pf3D7_03_v3	515983	516195	SMC3_B10_24hpi_peak_371	3.46601	9.11402
Pf3D7_03_v3	541648	541968	SMC3_A5_24hpi_peak_214	2.15647	7.10546	Pf3D7_03_v3	541635	541976	SMC3_B10_24hpi_peak_375	3.114	7.55872
Pf3D7_03_v3	552440	552595	SMC3_A5_24hpi_peak_215	1.9158	5.0025	Pf3D7_03_v3	552463	552677	SMC3_B10_24hpi_peak_379	3.47879	9.16296
Pf3D7_03_v3	579608	580096	SMC3_A5_24hpi_peak_219	2.28539	11.287	Pf3D7_03_v3	579610	579993	SMC3_B10_24hpi_peak_381	2.44642	4.38532
Pf3D7_03_v3	588950	592592	SMC3_A5_24hpi_peak_223	9.39763	262.455	Pf3D7_03_v3	588950	592577	SMC3_B10_24hpi_peak_382	13.2882	123.756
Pf3D7_03_v3	595315	595804	SMC3_A5_24hpi_peak_225	10.6211	124.576	Pf3D7_03_v3	595470	595760	SMC3_B10_24hpi_peak_383	4.87402	17.3662
Pf3D7_03_v3	597273	597759	SMC3_A5_24hpi_peak_227	7.95218	71.8063	Pf3D7_03_v3	597273	597732	SMC3_B10_24hpi_peak_384	7.92295	33.0477
Pf3D7_03_v3	600604	602098	SMC3_A5_24hpi_peak_228	9.16416	107.153	Pf3D7_03_v3	600632	602095	SMC3_B10_24hpi_peak_385	13.6154	98.5801
Pf3D7_03_v3	602263	602908	SMC3_A5_24hpi_peak_229	13.6109	251.314	Pf3D7_03_v3	602256	602895	SMC3_B10_24hpi_peak_386	23.0807	209.321
Pf3D7_03_v3	604479	605090	SMC3_A5_24hpi_peak_232	6.5325	98.8199	Pf3D7_03_v3	604506	605073	SMC3_B10_24hpi_peak_387	12.1301	99.4227
Pf3D7_03_v3	605288	606561	SMC3_A5_24hpi_peak_233	4.89358	61.9261	Pf3D7_03_v3	605296	606532	SMC3_B10_24hpi_peak_388	7.98097	55.5162
Pf3D7_03_v3	606742	607920	SMC3_A5_24hpi_peak_234	4.10304	38.7978	Pf3D7_03_v3	606786	607027	SMC3_B10_24hpi_peak_389	2.53753	4.72474
Pf3D7_03_v3	606742	607920	SMC3_A5_24hpi_peak_234	4.10304	38.7978	Pf3D7_03_v3	607210	607435	SMC3_B10_24hpi_peak_390	1.99923	2.55526
Pf3D7_03_v3	608873	610114	SMC3_A5_24hpi_peak_235	5.22947	55.5522	Pf3D7_03_v3	609452	609868	SMC3_B10_24hpi_peak_391	2.31256	3.77951
Pf3D7_03_v3	611263	612082	SMC3_A5_24hpi_peak_237	7.47931	126.574	Pf3D7_03_v3	611311	611926	SMC3_B10_24hpi_peak_392	6.4701	33.1101
Pf3D7_03_v3	616440	619187	SMC3_A5_24hpi_peak_239	2.70376	19.7166	Pf3D7_03_v3	616526	620345	SMC3_B10_24hpi_peak_393	6.54012	38.7566
Pf3D7_03_v3	619416	620512	SMC3_A5_24hpi_peak_240	1.653	2.86283	Pf3D7_03_v3	616526	620345	SMC3_B10_24hpi_peak_393	6.54012	38.7566
Pf3D7_03_v3	620730	622085	SMC3_A5_24hpi_peak_241	2.34966	11.4035	Pf3D7_03_v3	620684	622778	SMC3_B10_24hpi_peak_394	6.29195	34.0152
Pf3D7_03_v3	622274	622787	SMC3_A5_24hpi_peak_242	2.21227	9.70949	Pf3D7_03_v3	620684	622778	SMC3_B10_24hpi_peak_394	6.29195	34.0152
Pf3D7_03_v3	635632	636019	SMC3_A5_24hpi_peak_247	1.98162	6.76298	Pf3D7_03_v3	635576	635925	SMC3_B10_24hpi_peak_396	3.73318	10.3568
Pf3D7_03_v3	641492	641695	SMC3_A5_24hpi_peak_249	1.76539	3.66874	Pf3D7_03_v3	641482	641765	SMC3_B10_24hpi_peak_398	3.85752	12.1071
Pf3D7_03_v3	648980	649221	SMC3_A5_24hpi_peak_251	2.44643	9.13981	Pf3D7_03_v3	648989	649227	SMC3_B10_24hpi_peak_400	3.95281	9.85411
Pf3D7_03_v3	687784	687962	SMC3_A5_24hpi_peak_256	2.53332	8.985	Pf3D7_03_v3	687738	687951	SMC3_B10_24hpi_peak_405	3.35345	6.58219
Pf3D7_03_v3	688874	689191	SMC3_A5_24hpi_peak_257	1.99003	5.69868	Pf3D7_03_v3	688745	689543	SMC3_B10_24hpi_peak_406	4.29382	19.7545
Pf3D7_03_v3	690515	690725	SMC3_A5_24hpi_peak_258	1.78991	3.9171	Pf3D7_03_v3	690442	690750	SMC3_B10_24hpi_peak_407	2.1491	3.0879
Pf3D7_03_v3	691158	691865	SMC3_A5_24hpi_peak_259	1.54671	1.90279	Pf3D7_03_v3	691471	691985	SMC3_B10_24hpi_peak_408	2.19145	3.14317
Pf3D7_03_v3	730447	730703	SMC3_A5_24hpi_peak_264	1.71285	2.96598	Pf3D7_03_v3	730306	730474	SMC3_B10_24hpi_peak_410	2.16851	2.69272
Pf3D7_03_v3	755227	755836	SMC3_A5_24hpi_peak_267	2.20505	8.67895	Pf3D7_03_v3	755255	755874	SMC3_B10_24hpi_peak_417	10.86	78.6658
Pf3D7_03_v3	757417	757596	SMC3_A5_24hpi_peak_268	2.50506	12.5015	Pf3D7_03_v3	756551	757628	SMC3_B10_24hpi_peak_418	4.22709	17.0587
Pf3D7_03_v3	781553	781899	SMC3_A5_24hpi_peak_269	1.76946	3.7002	Pf3D7_03_v3	781561	782756	SMC3_B10_24hpi_peak_426	3.60772	13.9113
Pf3D7_03_v3	784531	784769	SMC3_A5_24hpi_peak_270	1.67728	2.63059	Pf3D7_03_v3	784517	784788	SMC3_B10_24hpi_peak_427	2.27728	3.02315
Pf3D7_03_v3	802280	802541	SMC3_A5_24hpi_peak_272	2.81704	13.3803	Pf3D7_03_v3	802304	802573	SMC3_B10_24hpi_peak_431	3.28198	6.97891
Pf3D7_03_v3	878744	879077	SMC3_A5_24hpi_peak_276	2.74772	12.3075	Pf3D7_03_v3	878912	879123	SMC3_B10_24hpi_peak_443	3.71835	8.84215
Pf3D7_03_v3	928688	928868	SMC3_A5_24hpi_peak_278	2.1546	7.68966	Pf3D7_03_v3	928703	928905	SMC3_B10_24hpi_peak_446	2.85718	6.71339
Pf3D7_03_v3	948515	948693	SMC3_A5_24hpi_peak_279	1.52378	1.49087	Pf3D7_03_v3	948388	948694	SMC3_B10_24hpi_peak_450	2.83931	5.98879
Pf3D7_03_v3	1019420	1019655	SMC3_A5_24hpi_peak_281	1.5237	1.60987	Pf3D7_03_v3	1019362	1019826	SMC3_B10_24hpi_peak_457	2.85439	5.55606
Pf3D7_03_v3	1028294	1028846	SMC3_A5_24hpi_peak_282	1.96557	5.49202	Pf3D7_03_v3	1028320	1028787	SMC3_B10_24hpi_peak_458	2.62781	5.19873
Pf3D7_03_v3	1033071	1033498	SMC3_A5_24hpi_peak_283	1.76837	3.13178	Pf3D7_03_v3	1033064	1033396	SMC3_B10_24hpi_peak_459	3.70371	9.76043
Pf3D7_03_v3	1035618	1036100	SMC3_A5_24hpi_peak_284	1.89173	3.89253	Pf3D7_03_v3	1034357	1036463	SMC3_B10_24hpi_peak_460	3.80776	11.1418
Pf3D7_03_v3	1037991	1038309	SMC3_A5_24hpi_peak_285	1.60947	2.30838	Pf3D7_03_v3	1036925	1038296	SMC3_B10_24hpi_peak_461	3.02226	9.0196
Pf3D7_04_v3	33532	33704	SMC3_A5_24hpi_peak_286	1.73454	2.80618	Pf3D7_04_v3	30586	33775	SMC3_B10_24hpi_peak_464	4.54694	17.3221
Pf3D7_04_v3	47848	48260	SMC3_A5_24hpi_peak_287	1.95279	4.76695	Pf3D7_04_v3	47803	48299	SMC3_B10_24hpi_peak_467	5.12296	16.9051
Pf3D7_04_v3	50261	50424	SMC3_A5_24hpi_peak_288	1.50493	1.36522	Pf3D7_04_v3	50052	50986	SMC3_B10_24hpi_peak_469	4.33094	14.8812
Pf3D7_04_v3	50810	51186	SMC3_A5_24hpi_peak_289	1.72829	2.66376	Pf3D7_04_v3	50052	50986	SMC3_B10_24hpi_peak_469	4.33094	14.8812
Pf3D7_04_v3	56351	56557	SMC3_A5_24hpi_peak_290	1.48883	1.38867	Pf3D7_04_v3	56461	56784	SMC3_B10_24hpi_peak_475	2.60467	4.69657
Pf3D7_04_v3	66659	66927	SMC3_A5_24hpi_peak_291	1.64415	1.7078	Pf3D7_04_v3	66739	66950	SMC3_B10_24hpi_peak_478	2.87483	4.80631
Pf3D7_04_v3	70182	70500	SMC3_A5_24hpi_peak_292	1.63128	2.37291	Pf3D7_04_v3	70169	70469	SMC3_B10_24hpi_peak_479	2.13309	2.58453
Pf3D7_04_v3	89848	90049	SMC3_A5_24hpi_peak_293	1.65691	2.49859	Pf3D7_04_v3	89812	90124	SMC3_B10_24hpi_peak_484	3.74991	12.1591
Pf3D7_04_v3	260823	261069	SMC3_A5_24hpi_peak_295	1.71235	2.71551	Pf3D7_04_v3	260731	261147	SMC3_B10_24hpi_peak_499	9.79581	87.1672
Pf3D7_04_v3	291962	292271	SMC3_A5_24hpi_peak_297	1.95335	5.46673	Pf3D7_04_v3	292057	292362	SMC3_B10_24hpi_peak_505	2.15369	3.01244
Pf3D7_04_v3	296920	297161	SMC3_A5_24hpi_peak_298	1.82907	4.48357	Pf3D7_04_v3	296883	297042	SMC3_B10_24hpi_peak_508	2.54355	4.87799
Pf3D7_04_v3	329294	329581	SMC3_A5_24hpi_peak_301	2.12236	7.00976	Pf3D7_04_v3	329246	329407	SMC3_B10_24hpi_peak_516	2.86939	4.6304
Pf3D7_04_v3	401551	401720	SMC3_A5_24hpi_peak_302	2.25433	7.48727	Pf3D7_04_v3	401463	401691	SMC3_B10_24hpi_peak_523	3.50732	8.82088
Pf3D7_04_v3	416101	416277	SMC3_A5_24hpi_peak_304	1.56023	1.98677	Pf3D7_04_v3	415946	416284	SMC3_B10_24hpi_peak_527	2.56414	4.95704
Pf3D7_04_v3	417413	417662	SMC3_A5_24hpi_peak_305	2.00917	4.44403	Pf3D7_04_v3	417489	417647	SMC3_B10_24hpi_peak_528	2.85672	4.27656
Pf3D7_04_v3	463801	463958	SMC3_A5_24hpi_peak_308	2.26276	4.78077	Pf3D7_04_v3	463804	463972	SMC3_B10_24hpi_peak_537	3.0841	4.68716
Pf3D7_04_v3	548659	549225	SMC3_A5_24hpi_peak_311	1.80388	3.78768	Pf3D7_04_v3	548516	549195	SMC3_B10_24hpi_peak_556	4.75463	16.2408
Pf3D7_04_v3	551102	551258	SMC3_A5_24hpi_peak_312	1.93766	4.80459	Pf3D7_04_v3	550642	551686	SMC3_B10_24hpi_peak_558	3.0699	7.7575
Pf3D7_04_v3	563884	564184	SMC3_A5_24hpi_peak_313	2.80412	14.4529	Pf3D7_04_v3	563849	564545	SMC3_B10_24hpi_peak_562	2.95875	5.56484
Pf3D7_04_v3	565709	565885	SMC3_A5_24hpi_peak_314	1.91366	4.04138	Pf3D7_04_v3	565351	566017	SMC3_B10_24hpi_peak_563	4.87288	19.0526
Pf3D7_04_v3	566649	566917	SMC3_A5_24hpi_peak_315	1.85607	4.18094	Pf3D7_04_v3	566325	567820	SMC3_B10_24hpi_peak_564	3.21734	7.7567
Pf3D7_04_v3	569152	569311	SMC3_A5_24hpi_peak_316	2.0205	4.43406	Pf3D7_04_v3	569128	569340	SMC3_B10_24hpi_peak_565	4.08799	10.0165
Pf3D7_04_v3	609779	609943	SMC3_A5_24hpi_peak_318	1.66279	2.80361	Pf3D7_04_v3	609519	610277	SMC3_B10_24hpi_peak_567	2.96342	6.97051
Pf3D7_04_v3	612741	613205	SMC3_A5_24hpi_peak_319	1.87642	4.81625	Pf3D7_04_v3	612695	613333	SMC3_B10_24hpi_peak_568	3.42451	11.3767
Pf3D7_04_v3	613932	614096	SMC3_A5_24hpi_peak_320	1.85182	4.80837	Pf3D7_04_v3	613751	614186	SMC3_B10_24hpi_peak_569	2.37787	3.67272
Pf3D7_04_v3	617362	617591	SMC3_A5_24hpi_peak_321	1.78475	4.4048	Pf3D7_04_v3	617371	617572	SMC3_B10_24hpi_peak_571	2.84843	7.00697
Pf3D7_04_v3	629794	630223	SMC3_A5_24hpi_peak_323	2.80412	14.4529	Pf3D7_04_v3	629849	630112	SMC3_B10_24hpi_peak_575	2.34214	3.33242
Pf3D7_04_v3	631345	633132	SMC3_A5_24hpi_peak_325	4.75485	52.768	Pf3D7_04_v3	632660	632936	SMC3_B10_24hpi_peak_576	4.72336	17.428
Pf3D7_04_v3	634905	636555	SMC3_A5_24hpi_peak_327	6.89189	103.749	Pf3D7_04_v3	635255	635508	SMC3_B10_24hpi_peak_577	3.36921	8.95739
Pf3D7_04_v3	634905	636555	SMC3_A5_24hpi_peak_327	6.89189	103.749	Pf3D7_04_v3	636277	636456	SMC3_B10_24hpi_peak_578	3.26044	8.73167
Pf3D7_04_v3	636735	638969	SMC3_A5_24hpi_peak_328	8.32142	162.316	Pf3D7_04_v3	636959	637338	SMC3_B10_24hpi_peak_579	3.62021	13.7391
Pf3D7_04_v3	636735	638969	SMC3_A5_24hpi_peak_328	8.32142	162.316	Pf3D7_04_v3	637614	638042	SMC3_B10_24hpi_peak_580	3.80958	13.6896
Pf3D7_04_v3	636735	638969	SMC3_A5_24hpi_peak_328	8.32142	162.316	Pf3D7_04_v3	638238	638865	SMC3_B10_24hpi_peak_581	5.87548	36.4105
Pf3D7_04_v3	639570	640336	SMC3_A5_24hpi_peak_329	14.4074	341.333	Pf3D7_04_v3	639655	640322	SMC3_B10_24hpi_peak_582	9.40174	76.0081
Pf3D7_04_v3	640635	640826	SMC3_A5_24hpi_peak_330	6.46856	49.7593	Pf3D7_04_v3	640626	640841	SMC3_B10_24hpi_peak_583	14.4292	84.7424
Pf3D7_04_v3	641080	641624	SMC3_A5_24hpi_peak_331	5.98944	56.4468	Pf3D7_04_v3	641080	641641	SMC3_B10_24hpi_peak_584	19.9652	204.845
Pf3D7_04_v3	644966	645720	SMC3_A5_24hpi_peak_332	13.5053	174.707	Pf3D7_04_v3	644963	645725	SMC3_B10_24hpi_peak_585	13.0315	82.5539
Pf3D7_04_v3	646328	646781	SMC3_A5_24hpi_peak_333	14.9975	226.74	Pf3D7_04_v3	646332	646797	SMC3_B10_24hpi_peak_586	12.323	74.9583
Pf3D7_04_v3	647247	648419	SMC3_A5_24hpi_peak_334	9.67384	164.723	Pf3D7_04_v3	647283	648449	SMC3_B10_24hpi_peak_587	12.6705	87.4273
Pf3D7_04_v3	650127	650306	SMC3_A5_24hpi_peak_335	3.91674	18.0743	Pf3D7_04_v3	650121	650282	SMC3_B10_24hpi_peak_588	2.58636	2.89275
Pf3D7_04_v3	652641	653521	SMC3_A5_24hpi_peak_337	3.69261	31.776	Pf3D7_04_v3	652636	652891	SMC3_B10_24hpi_peak_589	4.64816	15.1932
Pf3D7_04_v3	656449	656771	SMC3_A5_24hpi_peak_338	3.12948	16.539	Pf3D7_04_v3	656488	656753	SMC3_B10_24hpi_peak_591	4.91263	13.4608
Pf3D7_04_v3	657124	657317	SMC3_A5_24hpi_peak_339	3.88121	22.6628	Pf3D7_04_v3	657124	657329	SMC3_B10_24hpi_peak_592	4.4921	10.9379
Pf3D7_04_v3	658629	659210	SMC3_A5_24hpi_peak_340	2.09744	7.26252	Pf3D7_04_v3	658682	659176	SMC3_B10_24hpi_peak_593	2.52918	4.69397
Pf3D7_04_v3	662024	662343	SMC3_A5_24hpi_peak_342	1.67209	3.05302	Pf3D7_04_v3	662091	662454	SMC3_B10_24hpi_peak_594	2.92569	6.82148
Pf3D7_04_v3	667026	667245	SMC3_A5_24hpi_peak_344	1.98798	4.46674	Pf3D7_04_v3	667022	667234	SMC3_B10_24hpi_peak_595	4.91263	13.4608
Pf3D7_04_v3	673637	673905	SMC3_A5_24hpi_peak_347	1.87673	5.23355	Pf3D7_04_v3	673561	673934	SMC3_B10_24hpi_peak_596	3.43288	10.7513
Pf3D7_04_v3	698170	698370	SMC3_A5_24hpi_peak_351	1.82484	4.06967	Pf3D7_04_v3	697978	698298	SMC3_B10_24hpi_peak_600	2.48407	3.52588
Pf3D7_04_v3	730804	731140	SMC3_A5_24hpi_peak_355	1.73632	3.33942	Pf3D7_04_v3	730738	730965	SMC3_B10_24hpi_peak_604	3.46827	7.57691
Pf3D7_04_v3	775715	776186	SMC3_A5_24hpi_peak_358	2.261	9.10536	Pf3D7_04_v3	775926	776555	SMC3_B10_24hpi_peak_608	4.23259	15.6333
Pf3D7_04_v3	776360	776557	SMC3_A5_24hpi_peak_359	1.9563	4.56222	Pf3D7_04_v3	775926	776555	SMC3_B10_24hpi_peak_608	4.23259	15.6333
Pf3D7_04_v3	806676	806875	SMC3_A5_24hpi_peak_365	1.95279	4.76695	Pf3D7_04_v3	806664	806862	SMC3_B10_24hpi_peak_613	2.96182	6.78944
Pf3D7_04_v3	808304	808668	SMC3_A5_24hpi_peak_366	1.99993	6.03116	Pf3D7_04_v3	808140	808834	SMC3_B10_24hpi_peak_614	7.80101	53.5242
Pf3D7_04_v3	819801	820289	SMC3_A5_24hpi_peak_369	2.05216	6.75562	Pf3D7_04_v3	819847	820212	SMC3_B10_24hpi_peak_617	1.94962	1.8864
Pf3D7_04_v3	894946	895293	SMC3_A5_24hpi_peak_374	1.73709	3.02982	Pf3D7_04_v3	895077	895360	SMC3_B10_24hpi_peak_622	2.62493	5.61085
Pf3D7_04_v3	924144	924344	SMC3_A5_24hpi_peak_376	1.59017	2.47922	Pf3D7_04_v3	923524	924182	SMC3_B10_24hpi_peak_625	2.35534	4.04644
Pf3D7_04_v3	936730	937119	SMC3_A5_24hpi_peak_377	2.82712	14.1485	Pf3D7_04_v3	936744	937220	SMC3_B10_24hpi_peak_631	4.01137	13.5444
Pf3D7_04_v3	938778	939087	SMC3_A5_24hpi_peak_378	1.81984	3.65905	Pf3D7_04_v3	938523	939055	SMC3_B10_24hpi_peak_632	3.44073	9.01763
Pf3D7_04_v3	950889	951074	SMC3_A5_24hpi_peak_379	1.99837	2.7784	Pf3D7_04_v3	950823	951148	SMC3_B10_24hpi_peak_633	3.15262	6.17356
Pf3D7_04_v3	973335	973685	SMC3_A5_24hpi_peak_381	2.05186	4.28618	Pf3D7_04_v3	972992	974307	SMC3_B10_24hpi_peak_637	4.55708	13.6042
Pf3D7_04_v3	973972	974170	SMC3_A5_24hpi_peak_382	2.08284	4.8343	Pf3D7_04_v3	972992	974307	SMC3_B10_24hpi_peak_637	4.55708	13.6042
Pf3D7_04_v3	982347	982650	SMC3_A5_24hpi_peak_384	2.05334	4.55774	Pf3D7_04_v3	982289	982495	SMC3_B10_24hpi_peak_640	3.42675	8.52814
Pf3D7_04_v3	1023846	1024036	SMC3_A5_24hpi_peak_385	1.58799	2.16805	Pf3D7_04_v3	1023004	1024111	SMC3_B10_24hpi_peak_641	3.5927	11.7041
Pf3D7_04_v3	1060170	1060325	SMC3_A5_24hpi_peak_388	1.71669	2.49588	Pf3D7_04_v3	1060113	1060428	SMC3_B10_24hpi_peak_646	4.85157	20.3112
Pf3D7_04_v3	1161345	1161648	SMC3_A5_24hpi_peak_390	1.78636	3.65599	Pf3D7_04_v3	1161286	1162270	SMC3_B10_24hpi_peak_661	2.98369	7.22631
Pf3D7_04_v3	1163031	1163393	SMC3_A5_24hpi_peak_391	1.98194	5.06529	Pf3D7_04_v3	1162440	1163778	SMC3_B10_24hpi_peak_662	5.0563	20.526
Pf3D7_04_v3	1175186	1175458	SMC3_A5_24hpi_peak_393	1.60957	2.00036	Pf3D7_04_v3	1175184	1175474	SMC3_B10_24hpi_peak_666	2.94015	6.5319
Pf3D7_04_v3	1176709	1176909	SMC3_A5_24hpi_peak_394	1.71669	2.49588	Pf3D7_04_v3	1176655	1177025	SMC3_B10_24hpi_peak_668	2.95449	6.06689
Pf3D7_04_v3	1177467	1178004	SMC3_A5_24hpi_peak_395	1.83306	3.50201	Pf3D7_04_v3	1177243	1178671	SMC3_B10_24hpi_peak_669	3.89785	12.0115
Pf3D7_04_v3	1179994	1180204	SMC3_A5_24hpi_peak_396	1.79951	2.98533	Pf3D7_04_v3	1179930	1180325	SMC3_B10_24hpi_peak_671	3.91624	9.73505
Pf3D7_05_v3	26071	26313	SMC3_A5_24hpi_peak_398	2.457	9.75496	Pf3D7_05_v3	24049	26283	SMC3_B10_24hpi_peak_674	3.97387	13.384
Pf3D7_05_v3	68913	69189	SMC3_A5_24hpi_peak_399	1.82245	3.86509	Pf3D7_05_v3	69048	69385	SMC3_B10_24hpi_peak_680	2.59308	4.51927
Pf3D7_05_v3	69975	70139	SMC3_A5_24hpi_peak_400	1.87143	2.82971	Pf3D7_05_v3	69947	70215	SMC3_B10_24hpi_peak_681	2.68542	3.81963
Pf3D7_05_v3	75057	75413	SMC3_A5_24hpi_peak_401	2.67619	11.5658	Pf3D7_05_v3	74990	75318	SMC3_B10_24hpi_peak_682	4.3733	12.0716
Pf3D7_05_v3	78125	78303	SMC3_A5_24hpi_peak_402	2.19045	6.04401	Pf3D7_05_v3	78137	78956	SMC3_B10_24hpi_peak_683	3.06672	6.63719
Pf3D7_05_v3	79267	79802	SMC3_A5_24hpi_peak_403	2.29748	9.33583	Pf3D7_05_v3	79289	79700	SMC3_B10_24hpi_peak_684	3.41774	9.36688
Pf3D7_05_v3	178307	178515	SMC3_A5_24hpi_peak_406	1.65333	2.38778	Pf3D7_05_v3	177928	178426	SMC3_B10_24hpi_peak_696	2.0374	2.531
Pf3D7_05_v3	183024	183247	SMC3_A5_24hpi_peak_407	2.11219	7.2073	Pf3D7_05_v3	182702	183185	SMC3_B10_24hpi_peak_697	2.05754	2.43784
Pf3D7_05_v3	186172	186349	SMC3_A5_24hpi_peak_409	1.88653	3.65208	Pf3D7_05_v3	186285	186507	SMC3_B10_24hpi_peak_699	2.96182	6.78944
Pf3D7_05_v3	212265	212424	SMC3_A5_24hpi_peak_411	1.96138	5.30063	Pf3D7_05_v3	212276	212503	SMC3_B10_24hpi_peak_703	2.41753	3.92118
Pf3D7_05_v3	242548	242712	SMC3_A5_24hpi_peak_413	1.63527	2.48307	Pf3D7_05_v3	242521	242819	SMC3_B10_24hpi_peak_708	2.90097	6.38628
Pf3D7_05_v3	286867	287078	SMC3_A5_24hpi_peak_414	2.04698	5.82775	Pf3D7_05_v3	286812	286991	SMC3_B10_24hpi_peak_712	2.21798	3.13635
Pf3D7_05_v3	288943	289420	SMC3_A5_24hpi_peak_416	1.68846	2.75233	Pf3D7_05_v3	288755	290080	SMC3_B10_24hpi_peak_713	7.2836	47.2902
Pf3D7_05_v3	289884	290151	SMC3_A5_24hpi_peak_417	1.57205	1.99342	Pf3D7_05_v3	288755	290080	SMC3_B10_24hpi_peak_713	7.2836	47.2902
Pf3D7_05_v3	295582	295831	SMC3_A5_24hpi_peak_418	2.27624	9.36413	Pf3D7_05_v3	295535	295763	SMC3_B10_24hpi_peak_714	2.97652	6.14303
Pf3D7_05_v3	314229	314428	SMC3_A5_24hpi_peak_419	1.59673	2.15048	Pf3D7_05_v3	314190	314470	SMC3_B10_24hpi_peak_718	2.50348	4.72677
Pf3D7_05_v3	332949	333354	SMC3_A5_24hpi_peak_420	1.99246	6.54187	Pf3D7_05_v3	332910	333367	SMC3_B10_24hpi_peak_724	3.18119	8.99647
Pf3D7_05_v3	345887	346059	SMC3_A5_24hpi_peak_421	1.72203	3.08143	Pf3D7_05_v3	345736	346767	SMC3_B10_24hpi_peak_728	7.28637	55.0697
Pf3D7_05_v3	346224	346465	SMC3_A5_24hpi_peak_422	1.76458	3.38338	Pf3D7_05_v3	345736	346767	SMC3_B10_24hpi_peak_728	7.28637	55.0697
Pf3D7_05_v3	348759	348974	SMC3_A5_24hpi_peak_423	1.57833	2.06886	Pf3D7_05_v3	348400	348985	SMC3_B10_24hpi_peak_729	2.7113	5.66233
Pf3D7_05_v3	356235	356475	SMC3_A5_24hpi_peak_426	1.61984	2.298	Pf3D7_05_v3	356257	356699	SMC3_B10_24hpi_peak_733	2.70593	4.75238
Pf3D7_05_v3	374702	375217	SMC3_A5_24hpi_peak_427	1.98969	5.45019	Pf3D7_05_v3	374321	375394	SMC3_B10_24hpi_peak_737	3.3031	9.32115
Pf3D7_05_v3	384771	384973	SMC3_A5_24hpi_peak_428	1.86825	4.95202	Pf3D7_05_v3	384756	385083	SMC3_B10_24hpi_peak_738	3.26844	9.99731
Pf3D7_05_v3	391642	392011	SMC3_A5_24hpi_peak_429	2.05087	8.43685	Pf3D7_05_v3	391683	392003	SMC3_B10_24hpi_peak_740	2.53875	5.79037
Pf3D7_05_v3	414150	414352	SMC3_A5_24hpi_peak_435	1.90389	4.11739	Pf3D7_05_v3	414182	414359	SMC3_B10_24hpi_peak_743	3.15287	5.79576
Pf3D7_05_v3	416322	416620	SMC3_A5_24hpi_peak_436	2.59078	12.1881	Pf3D7_05_v3	416333	416622	SMC3_B10_24hpi_peak_745	4.11469	13.9821
Pf3D7_05_v3	416937	417387	SMC3_A5_24hpi_peak_437	4.01953	30.9064	Pf3D7_05_v3	417061	417381	SMC3_B10_24hpi_peak_746	5.25437	19.1782
Pf3D7_05_v3	419020	419672	SMC3_A5_24hpi_peak_439	3.92949	25.9977	Pf3D7_05_v3	419051	419485	SMC3_B10_24hpi_peak_747	4.16387	12.213
Pf3D7_05_v3	422946	423193	SMC3_A5_24hpi_peak_441	1.95422	5.16419	Pf3D7_05_v3	422874	423094	SMC3_B10_24hpi_peak_749	1.9535	1.82594
Pf3D7_05_v3	439096	439692	SMC3_A5_24hpi_peak_445	2.55785	14.9005	Pf3D7_05_v3	439306	439680	SMC3_B10_24hpi_peak_750	3.06547	6.81754
Pf3D7_05_v3	440749	441442	SMC3_A5_24hpi_peak_446	3.33293	31.7743	Pf3D7_05_v3	440734	441153	SMC3_B10_24hpi_peak_751	5.19116	26.1485
Pf3D7_05_v3	444228	445556	SMC3_A5_24hpi_peak_448	5.47489	68.015	Pf3D7_05_v3	444317	444523	SMC3_B10_24hpi_peak_752	3.18549	7.05093
Pf3D7_05_v3	444228	445556	SMC3_A5_24hpi_peak_448	5.47489	68.015	Pf3D7_05_v3	444739	445340	SMC3_B10_24hpi_peak_753	3.29707	11.5979
Pf3D7_05_v3	445926	448480	SMC3_A5_24hpi_peak_449	5.18001	74.6455	Pf3D7_05_v3	446051	446774	SMC3_B10_24hpi_peak_754	2.25341	3.97166
Pf3D7_05_v3	450888	451490	SMC3_A5_24hpi_peak_451	29.2827	681.524	Pf3D7_05_v3	451287	451457	SMC3_B10_24hpi_peak_755	7.50166	30.1344
Pf3D7_05_v3	451804	455088	SMC3_A5_24hpi_peak_452	17.5298	346.699	Pf3D7_05_v3	451925	452203	SMC3_B10_24hpi_peak_756	6.41886	29.3854
Pf3D7_05_v3	451804	455088	SMC3_A5_24hpi_peak_452	17.5298	346.699	Pf3D7_05_v3	452361	452838	SMC3_B10_24hpi_peak_757	5.7646	23.8265
Pf3D7_05_v3	451804	455088	SMC3_A5_24hpi_peak_452	17.5298	346.699	Pf3D7_05_v3	453020	455094	SMC3_B10_24hpi_peak_758	38.2497	380.572
Pf3D7_05_v3	457991	458231	SMC3_A5_24hpi_peak_453	6.58725	51.44	Pf3D7_05_v3	458033	458217	SMC3_B10_24hpi_peak_759	3.9476	8.27627
Pf3D7_05_v3	458464	460507	SMC3_A5_24hpi_peak_454	13.7757	421.035	Pf3D7_05_v3	459293	460513	SMC3_B10_24hpi_peak_761	34.4185	522.467
Pf3D7_05_v3	458464	460507	SMC3_A5_24hpi_peak_454	13.7757	421.035	Pf3D7_05_v3	458474	459131	SMC3_B10_24hpi_peak_760	11.8369	83.8093
Pf3D7_05_v3	460841	464615	SMC3_A5_24hpi_peak_455	12.1522	356.387	Pf3D7_05_v3	460869	463896	SMC3_B10_24hpi_peak_762	41.1759	644.573
Pf3D7_05_v3	467624	468089	SMC3_A5_24hpi_peak_456	3.42956	28.9847	Pf3D7_05_v3	467865	468055	SMC3_B10_24hpi_peak_763	1.82458	1.47703
Pf3D7_05_v3	471110	471369	SMC3_A5_24hpi_peak_458	1.63017	1.52645	Pf3D7_05_v3	471077	471391	SMC3_B10_24hpi_peak_764	3.10428	5.65279
Pf3D7_05_v3	472326	472936	SMC3_A5_24hpi_peak_459	2.69969	12.8622	Pf3D7_05_v3	472316	473127	SMC3_B10_24hpi_peak_765	5.56725	29.1909
Pf3D7_05_v3	473397	473591	SMC3_A5_24hpi_peak_460	2.31271	9.00914	Pf3D7_05_v3	473354	474009	SMC3_B10_24hpi_peak_766	3.32108	10.8752
Pf3D7_05_v3	473782	474035	SMC3_A5_24hpi_peak_461	2.08243	5.56035	Pf3D7_05_v3	473354	474009	SMC3_B10_24hpi_peak_766	3.32108	10.8752
Pf3D7_05_v3	521728	521899	SMC3_A5_24hpi_peak_468	1.94776	4.57743	Pf3D7_05_v3	521722	521898	SMC3_B10_24hpi_peak_767	3.28961	6.59631
Pf3D7_05_v3	552367	552537	SMC3_A5_24hpi_peak_469	2.23286	7.42411	Pf3D7_05_v3	552297	552557	SMC3_B10_24hpi_peak_769	3.37057	7.89855
Pf3D7_05_v3	569231	569874	SMC3_A5_24hpi_peak_470	2.21372	8.97732	Pf3D7_05_v3	569220	569896	SMC3_B10_24hpi_peak_771	3.95564	12.5069
Pf3D7_05_v3	575062	575580	SMC3_A5_24hpi_peak_471	1.62456	2.49241	Pf3D7_05_v3	574951	575138	SMC3_B10_24hpi_peak_772	2.38969	3.25148
Pf3D7_05_v3	611750	611936	SMC3_A5_24hpi_peak_472	2.2923	6.2981	Pf3D7_05_v3	611725	611916	SMC3_B10_24hpi_peak_775	3.05841	6.0606
Pf3D7_05_v3	622197	622354	SMC3_A5_24hpi_peak_473	1.64289	2.44964	Pf3D7_05_v3	622151	622448	SMC3_B10_24hpi_peak_777	2.93538	6.17172
Pf3D7_05_v3	649897	650060	SMC3_A5_24hpi_peak_475	1.7556	3.26365	Pf3D7_05_v3	649907	650222	SMC3_B10_24hpi_peak_780	2.53574	4.19603
Pf3D7_05_v3	700189	700533	SMC3_A5_24hpi_peak_478	1.7516	3.28973	Pf3D7_05_v3	700113	700591	SMC3_B10_24hpi_peak_788	7.76408	44.6795
Pf3D7_05_v3	704081	704241	SMC3_A5_24hpi_peak_479	1.97676	4.62961	Pf3D7_05_v3	704008	704442	SMC3_B10_24hpi_peak_791	2.60356	5.10689
Pf3D7_05_v3	722258	722426	SMC3_A5_24hpi_peak_480	2.04919	5.58011	Pf3D7_05_v3	721497	722618	SMC3_B10_24hpi_peak_795	3.94132	12.4488
Pf3D7_05_v3	746130	746352	SMC3_A5_24hpi_peak_482	2.12052	5.74504	Pf3D7_05_v3	745812	746445	SMC3_B10_24hpi_peak_799	6.1286	31.5349
Pf3D7_05_v3	749412	749629	SMC3_A5_24hpi_peak_483	1.78995	2.64189	Pf3D7_05_v3	749403	749641	SMC3_B10_24hpi_peak_801	3.133	5.73726
Pf3D7_05_v3	777433	777710	SMC3_A5_24hpi_peak_484	1.6797	2.32611	Pf3D7_05_v3	777480	777712	SMC3_B10_24hpi_peak_809	2.18999	2.66366
Pf3D7_05_v3	1071939	1072094	SMC3_A5_24hpi_peak_491	1.51308	1.52033	Pf3D7_05_v3	1071862	1072075	SMC3_B10_24hpi_peak_836	2.46845	4.46762
Pf3D7_05_v3	1144832	1145211	SMC3_A5_24hpi_peak_494	2.52855	9.22992	Pf3D7_05_v3	1144768	1145315	SMC3_B10_24hpi_peak_846	7.91994	38.6863
Pf3D7_05_v3	1242820	1243086	SMC3_A5_24hpi_peak_497	3.23889	16.3838	Pf3D7_05_v3	1242803	1243160	SMC3_B10_24hpi_peak_855	3.50464	9.2611
Pf3D7_05_v3	1259049	1259255	SMC3_A5_24hpi_peak_499	1.65423	2.30662	Pf3D7_05_v3	1259049	1259598	SMC3_B10_24hpi_peak_858	3.03954	7.45141
Pf3D7_05_v3	1303710	1303923	SMC3_A5_24hpi_peak_501	2.42001	8.15679	Pf3D7_05_v3	1303712	1304188	SMC3_B10_24hpi_peak_862	3.38584	6.6783
Pf3D7_05_v3	1326776	1326981	SMC3_A5_24hpi_peak_502	1.79913	3.81195	Pf3D7_05_v3	1326837	1327369	SMC3_B10_24hpi_peak_866	4.12345	14.8615
Pf3D7_05_v3	1338121	1338326	SMC3_A5_24hpi_peak_503	1.56708	2.03108	Pf3D7_05_v3	1337364	1338458	SMC3_B10_24hpi_peak_872	3.45373	10.8462
Pf3D7_05_v3	1343166	1343418	SMC3_A5_24hpi_peak_504	3.13218	10.9543	Pf3D7_05_v3	1343109	1343433	SMC3_B10_24hpi_peak_875	4.35597	10.2487
Pf3D7_06_v3	3482	3752	SMC3_A5_24hpi_peak_505	2.47252	9.48215	Pf3D7_06_v3	3460	4268	SMC3_B10_24hpi_peak_877	3.4009	9.73306
Pf3D7_06_v3	10735	10952	SMC3_A5_24hpi_peak_506	1.54053	1.42727	Pf3D7_06_v3	10504	10909	SMC3_B10_24hpi_peak_883	2.44114	4.00214
Pf3D7_06_v3	22430	22615	SMC3_A5_24hpi_peak_507	1.8436	4.15111	Pf3D7_06_v3	22354	22587	SMC3_B10_24hpi_peak_885	2.32605	3.28176
Pf3D7_06_v3	27307	27504	SMC3_A5_24hpi_peak_508	2.08446	5.02644	Pf3D7_06_v3	27111	27379	SMC3_B10_24hpi_peak_886	1.95239	1.61434
Pf3D7_06_v3	32472	32684	SMC3_A5_24hpi_peak_509	2.13859	7.54504	Pf3D7_06_v3	32130	32642	SMC3_B10_24hpi_peak_887	2.33938	3.21302
Pf3D7_06_v3	106310	106589	SMC3_A5_24hpi_peak_512	1.62077	1.91071	Pf3D7_06_v3	106134	106637	SMC3_B10_24hpi_peak_896	2.48147	4.64244
Pf3D7_06_v3	202727	202915	SMC3_A5_24hpi_peak_514	1.57615	1.70525	Pf3D7_06_v3	202715	203155	SMC3_B10_24hpi_peak_902	2.16715	3.15264
Pf3D7_06_v3	223561	223869	SMC3_A5_24hpi_peak_516	1.75829	3.83675	Pf3D7_06_v3	223503	223973	SMC3_B10_24hpi_peak_905	4.8544	16.9542
Pf3D7_06_v3	236473	236819	SMC3_A5_24hpi_peak_517	2.00936	7.20861	Pf3D7_06_v3	236501	237224	SMC3_B10_24hpi_peak_908	9.18342	69.6117
Pf3D7_06_v3	323717	323980	SMC3_A5_24hpi_peak_519	2.50013	9.42921	Pf3D7_06_v3	323627	323978	SMC3_B10_24hpi_peak_915	3.30583	8.29223
Pf3D7_06_v3	340391	340545	SMC3_A5_24hpi_peak_521	1.70558	2.96499	Pf3D7_06_v3	340318	340497	SMC3_B10_24hpi_peak_917	2.69492	5.30417
Pf3D7_06_v3	359583	359867	SMC3_A5_24hpi_peak_523	1.4703	1.33805	Pf3D7_06_v3	359451	359731	SMC3_B10_24hpi_peak_920	1.78847	1.54324
Pf3D7_06_v3	372994	373190	SMC3_A5_24hpi_peak_524	1.62532	2.29307	Pf3D7_06_v3	373036	373204	SMC3_B10_24hpi_peak_921	2.16266	2.76788
Pf3D7_06_v3	380179	380429	SMC3_A5_24hpi_peak_525	2.14992	7.3484	Pf3D7_06_v3	380204	380365	SMC3_B10_24hpi_peak_923	2.75612	5.68026
Pf3D7_06_v3	386902	387174	SMC3_A5_24hpi_peak_527	1.83473	4.40214	Pf3D7_06_v3	387013	387227	SMC3_B10_24hpi_peak_924	1.9053	2.02731
Pf3D7_06_v3	401002	401317	SMC3_A5_24hpi_peak_528	1.75999	3.29481	Pf3D7_06_v3	400927	401396	SMC3_B10_24hpi_peak_930	3.15023	8.66609
Pf3D7_06_v3	418598	419029	SMC3_A5_24hpi_peak_530	2.38761	11.1802	Pf3D7_06_v3	418501	419034	SMC3_B10_24hpi_peak_933	3.84945	15.1728
Pf3D7_06_v3	430679	431119	SMC3_A5_24hpi_peak_531	2.10784	7.45455	Pf3D7_06_v3	430602	430958	SMC3_B10_24hpi_peak_935	3.63834	11.1918
Pf3D7_06_v3	433734	434128	SMC3_A5_24hpi_peak_532	1.69186	2.49285	Pf3D7_06_v3	433803	434193	SMC3_B10_24hpi_peak_936	3.24492	8.46486
Pf3D7_06_v3	444759	445134	SMC3_A5_24hpi_peak_534	2.72558	16.4669	Pf3D7_06_v3	444809	445141	SMC3_B10_24hpi_peak_937	3.05254	4.78571
Pf3D7_06_v3	453667	454498	SMC3_A5_24hpi_peak_536	2.72778	19.388	Pf3D7_06_v3	453770	454229	SMC3_B10_24hpi_peak_938	2.75699	6.30189
Pf3D7_06_v3	454655	455694	SMC3_A5_24hpi_peak_537	2.75675	17.2983	Pf3D7_06_v3	454605	455697	SMC3_B10_24hpi_peak_939	5.66347	23.0306
Pf3D7_06_v3	463858	464210	SMC3_A5_24hpi_peak_542	1.99455	4.99946	Pf3D7_06_v3	463831	464204	SMC3_B10_24hpi_peak_940	2.98265	7.0445
Pf3D7_06_v3	466205	466463	SMC3_A5_24hpi_peak_544	3.36152	19.0878	Pf3D7_06_v3	466262	466423	SMC3_B10_24hpi_peak_941	3.26698	5.33221
Pf3D7_06_v3	467906	468671	SMC3_A5_24hpi_peak_545	3.98301	40.4609	Pf3D7_06_v3	468109	468285	SMC3_B10_24hpi_peak_942	2.18357	2.83402
Pf3D7_06_v3	470169	471291	SMC3_A5_24hpi_peak_546	8.41642	198.822	Pf3D7_06_v3	470244	471292	SMC3_B10_24hpi_peak_943	20.4392	203.65
Pf3D7_06_v3	471706	474198	SMC3_A5_24hpi_peak_547	7.41645	157.335	Pf3D7_06_v3	471714	472084	SMC3_B10_24hpi_peak_944	8.37882	44.1743
Pf3D7_06_v3	471706	474198	SMC3_A5_24hpi_peak_547	7.41645	157.335	Pf3D7_06_v3	472250	474063	SMC3_B10_24hpi_peak_945	3.66963	12.7786
Pf3D7_06_v3	475717	476850	SMC3_A5_24hpi_peak_549	10.9754	144.601	Pf3D7_06_v3	476138	476875	SMC3_B10_24hpi_peak_946	15.1943	103.504
Pf3D7_06_v3	477147	478307	SMC3_A5_24hpi_peak_550	14.2428	261.495	Pf3D7_06_v3	477172	477924	SMC3_B10_24hpi_peak_947	14.5042	131.687
Pf3D7_06_v3	477147	478307	SMC3_A5_24hpi_peak_550	14.2428	261.495	Pf3D7_06_v3	478090	478293	SMC3_B10_24hpi_peak_948	5.03659	13.8323
Pf3D7_06_v3	481544	482348	SMC3_A5_24hpi_peak_551	10.3237	111.768	Pf3D7_06_v3	481526	482206	SMC3_B10_24hpi_peak_949	12.3143	77.6673
Pf3D7_06_v3	482537	484039	SMC3_A5_24hpi_peak_552	19.3508	654.134	Pf3D7_06_v3	482528	484000	SMC3_B10_24hpi_peak_950	32.4124	548.023
Pf3D7_06_v3	485120	487088	SMC3_A5_24hpi_peak_554	5.50254	77.1814	Pf3D7_06_v3	485155	487053	SMC3_B10_24hpi_peak_951	9.09087	82.7681
Pf3D7_06_v3	487918	488187	SMC3_A5_24hpi_peak_555	5.92005	47.6443	Pf3D7_06_v3	487928	488138	SMC3_B10_24hpi_peak_952	3.66919	7.49819
Pf3D7_06_v3	532150	532391	SMC3_A5_24hpi_peak_568	1.97336	6.28023	Pf3D7_06_v3	532117	532399	SMC3_B10_24hpi_peak_954	2.21046	3.30816
Pf3D7_06_v3	579485	579675	SMC3_A5_24hpi_peak_572	2.5359	13.3775	Pf3D7_06_v3	579385	579909	SMC3_B10_24hpi_peak_959	6.13865	35.3723
Pf3D7_06_v3	582107	582683	SMC3_A5_24hpi_peak_573	2.03353	5.20221	Pf3D7_06_v3	582478	583826	SMC3_B10_24hpi_peak_963	4.25178	20.1123
Pf3D7_06_v3	585596	585855	SMC3_A5_24hpi_peak_574	2.02908	5.25522	Pf3D7_06_v3	585563	585893	SMC3_B10_24hpi_peak_965	4.06762	15.1655
Pf3D7_06_v3	615354	615600	SMC3_A5_24hpi_peak_577	1.68671	2.88044	Pf3D7_06_v3	615306	615609	SMC3_B10_24hpi_peak_970	2.80745	6.02984
Pf3D7_06_v3	704049	704435	SMC3_A5_24hpi_peak_581	1.88669	4.83266	Pf3D7_06_v3	704058	704488	SMC3_B10_24hpi_peak_982	2.83966	6.31604
Pf3D7_06_v3	723946	724132	SMC3_A5_24hpi_peak_582	2.47219	7.7347	Pf3D7_06_v3	723699	724126	SMC3_B10_24hpi_peak_986	2.51988	4.39949
Pf3D7_06_v3	726932	727338	SMC3_A5_24hpi_peak_583	2.19497	8.05849	Pf3D7_06_v3	726049	728435	SMC3_B10_24hpi_peak_988	7.42559	46.0658
Pf3D7_06_v3	983941	984168	SMC3_A5_24hpi_peak_587	1.87891	3.67135	Pf3D7_06_v3	983928	984185	SMC3_B10_24hpi_peak_1021	3.13837	7.4613
Pf3D7_06_v3	1092686	1092946	SMC3_A5_24hpi_peak_590	2.09967	6.25023	Pf3D7_06_v3	1092764	1092929	SMC3_B10_24hpi_peak_1037	1.85897	1.69452
Pf3D7_06_v3	1122771	1122972	SMC3_A5_24hpi_peak_591	1.95755	4.26129	Pf3D7_06_v3	1122733	1123688	SMC3_B10_24hpi_peak_1041	5.34938	21.0176
Pf3D7_06_v3	1124606	1124781	SMC3_A5_24hpi_peak_592	1.91731	4.79442	Pf3D7_06_v3	1123930	1124917	SMC3_B10_24hpi_peak_1042	2.47422	4.61473
Pf3D7_06_v3	1140718	1140935	SMC3_A5_24hpi_peak_595	1.62456	2.49241	Pf3D7_06_v3	1140634	1140986	SMC3_B10_24hpi_peak_1047	3.25183	9.71451
Pf3D7_06_v3	1168630	1168837	SMC3_A5_24hpi_peak_596	1.75196	3.34708	Pf3D7_06_v3	1168799	1169051	SMC3_B10_24hpi_peak_1056	3.24596	8.06621
Pf3D7_06_v3	1205307	1205512	SMC3_A5_24hpi_peak_598	1.88653	3.65208	Pf3D7_06_v3	1205327	1205488	SMC3_B10_24hpi_peak_1059	2.76244	4.63064
Pf3D7_06_v3	1244037	1244467	SMC3_A5_24hpi_peak_599	1.80054	3.58221	Pf3D7_06_v3	1244010	1244195	SMC3_B10_24hpi_peak_1062	2.76937	6.04019
Pf3D7_06_v3	1244037	1244467	SMC3_A5_24hpi_peak_599	1.80054	3.58221	Pf3D7_06_v3	1244437	1244843	SMC3_B10_24hpi_peak_1063	2.13134	3.02437
Pf3D7_06_v3	1333685	1333942	SMC3_A5_24hpi_peak_600	2.08076	6.098	Pf3D7_06_v3	1333218	1333935	SMC3_B10_24hpi_peak_1069	3.42956	9.41429
Pf3D7_06_v3	1361684	1361842	SMC3_A5_24hpi_peak_601	2.25542	8.71858	Pf3D7_06_v3	1361409	1361931	SMC3_B10_24hpi_peak_1073	2.36839	3.75508
Pf3D7_06_v3	1381721	1381910	SMC3_A5_24hpi_peak_602	2.13458	6.13935	Pf3D7_06_v3	1381727	1382008	SMC3_B10_24hpi_peak_1084	2.71506	4.78251
Pf3D7_07_v3	21003	21204	SMC3_A5_24hpi_peak_603	1.89907	3.52227	Pf3D7_07_v3	20929	21249	SMC3_B10_24hpi_peak_1087	3.85128	10.542
Pf3D7_07_v3	22005	22378	SMC3_A5_24hpi_peak_604	1.80472	3.6728	Pf3D7_07_v3	21422	24317	SMC3_B10_24hpi_peak_1088	3.92479	12.1193
Pf3D7_07_v3	22818	23355	SMC3_A5_24hpi_peak_605	1.87229	4.10031	Pf3D7_07_v3	21422	24317	SMC3_B10_24hpi_peak_1088	3.92479	12.1193
Pf3D7_07_v3	25487	25717	SMC3_A5_24hpi_peak_606	2.46917	7.58237	Pf3D7_07_v3	25392	25746	SMC3_B10_24hpi_peak_1090	2.80825	4.77008
Pf3D7_07_v3	30642	31106	SMC3_A5_24hpi_peak_607	1.58309	1.92155	Pf3D7_07_v3	30591	31084	SMC3_B10_24hpi_peak_1091	3.75409	10.6842
Pf3D7_07_v3	141012	141228	SMC3_A5_24hpi_peak_612	1.51308	1.52033	Pf3D7_07_v3	140949	141214	SMC3_B10_24hpi_peak_1098	2.13323	2.85449
Pf3D7_07_v3	240636	240847	SMC3_A5_24hpi_peak_613	1.68983	2.57227	Pf3D7_07_v3	240456	240918	SMC3_B10_24hpi_peak_1107	2.94044	7.05093
Pf3D7_07_v3	385758	385941	SMC3_A5_24hpi_peak_617	2.06514	7.23557	Pf3D7_07_v3	385610	386094	SMC3_B10_24hpi_peak_1120	5.06025	26.1737
Pf3D7_07_v3	410455	410892	SMC3_A5_24hpi_peak_619	1.97677	6.47293	Pf3D7_07_v3	410268	410655	SMC3_B10_24hpi_peak_1124	3.26107	9.14182
Pf3D7_07_v3	412767	413006	SMC3_A5_24hpi_peak_620	2.50255	10.1348	Pf3D7_07_v3	412400	413120	SMC3_B10_24hpi_peak_1126	10.1991	85.8849
Pf3D7_07_v3	478539	478707	SMC3_A5_24hpi_peak_621	1.95838	3.42953	Pf3D7_07_v3	478493	478729	SMC3_B10_24hpi_peak_1136	3.4031	5.88326
Pf3D7_07_v3	534063	534349	SMC3_A5_24hpi_peak_622	1.83199	3.87292	Pf3D7_07_v3	533455	534786	SMC3_B10_24hpi_peak_1152	2.97428	7.18805
Pf3D7_07_v3	545253	545562	SMC3_A5_24hpi_peak_623	2.29998	6.69534	Pf3D7_07_v3	545172	545653	SMC3_B10_24hpi_peak_1157	3.99522	11.3262
Pf3D7_07_v3	550060	550213	SMC3_A5_24hpi_peak_624	1.67639	2.21821	Pf3D7_07_v3	549979	550557	SMC3_B10_24hpi_peak_1163	3.39284	9.05039
Pf3D7_07_v3	556590	556837	SMC3_A5_24hpi_peak_625	1.68012	2.74264	Pf3D7_07_v3	556595	556847	SMC3_B10_24hpi_peak_1166	3.08299	8.37319
Pf3D7_07_v3	558638	559127	SMC3_A5_24hpi_peak_626	1.7314	3.56418	Pf3D7_07_v3	558778	559138	SMC3_B10_24hpi_peak_1168	4.44372	13.2096
Pf3D7_07_v3	563016	563228	SMC3_A5_24hpi_peak_627	1.79481	3.77912	Pf3D7_07_v3	562966	563243	SMC3_B10_24hpi_peak_1169	2.97789	6.3236
Pf3D7_07_v3	569156	569499	SMC3_A5_24hpi_peak_628	2.04916	5.14087	Pf3D7_07_v3	569100	569505	SMC3_B10_24hpi_peak_1170	3.85005	9.77276
Pf3D7_07_v3	570555	570922	SMC3_A5_24hpi_peak_629	2.12719	6.66437	Pf3D7_07_v3	570613	572276	SMC3_B10_24hpi_peak_1171	4.91872	18.5625
Pf3D7_07_v3	571382	571559	SMC3_A5_24hpi_peak_630	1.8547	4.3015	Pf3D7_07_v3	570613	572276	SMC3_B10_24hpi_peak_1171	4.91872	18.5625
Pf3D7_07_v3	571924	572082	SMC3_A5_24hpi_peak_631	1.65944	4.17989	Pf3D7_07_v3	570613	572276	SMC3_B10_24hpi_peak_1171	4.91872	18.5625
Pf3D7_07_v3	573356	573563	SMC3_A5_24hpi_peak_632	1.75692	6.08275	Pf3D7_07_v3	573039	573680	SMC3_B10_24hpi_peak_1172	3.18168	13.1854
Pf3D7_07_v3	583708	583984	SMC3_A5_24hpi_peak_633	2.27209	12.1578	Pf3D7_07_v3	583670	584425	SMC3_B10_24hpi_peak_1174	4.36399	22.8554
Pf3D7_07_v3	585302	585653	SMC3_A5_24hpi_peak_634	1.79957	7.67443	Pf3D7_07_v3	585189	585984	SMC3_B10_24hpi_peak_1175	2.41426	7.04887
Pf3D7_07_v3	586504	586703	SMC3_A5_24hpi_peak_635	1.89052	7.64584	Pf3D7_07_v3	586158	586767	SMC3_B10_24hpi_peak_1176	3.44193	15.7185
Pf3D7_07_v3	588698	588971	SMC3_A5_24hpi_peak_636	1.71611	4.88892	Pf3D7_07_v3	588544	588992	SMC3_B10_24hpi_peak_1178	3.85631	16.7719
Pf3D7_07_v3	592493	592649	SMC3_A5_24hpi_peak_637	1.65655	4.24111	Pf3D7_07_v3	592391	592943	SMC3_B10_24hpi_peak_1179	3.32775	16.2592
Pf3D7_07_v3	593905	594294	SMC3_A5_24hpi_peak_638	1.76785	6.45371	Pf3D7_07_v3	593827	595311	SMC3_B10_24hpi_peak_1180	3.89229	21.4786
Pf3D7_07_v3	594855	595249	SMC3_A5_24hpi_peak_639	1.84078	8.07952	Pf3D7_07_v3	593827	595311	SMC3_B10_24hpi_peak_1180	3.89229	21.4786
Pf3D7_07_v3	595954	596161	SMC3_A5_24hpi_peak_640	1.54655	2.82737	Pf3D7_07_v3	595941	596407	SMC3_B10_24hpi_peak_1181	2.44159	6.59072
Pf3D7_07_v3	597251	597555	SMC3_A5_24hpi_peak_641	1.62777	4.18997	Pf3D7_07_v3	597190	597618	SMC3_B10_24hpi_peak_1183	3.10961	11.3691
Pf3D7_07_v3	602720	602888	SMC3_A5_24hpi_peak_642	1.95957	5.75605	Pf3D7_07_v3	602488	603239	SMC3_B10_24hpi_peak_1184	3.77982	12.5397
Pf3D7_07_v3	620240	620536	SMC3_A5_24hpi_peak_643	1.6529	2.4722	Pf3D7_07_v3	620187	620907	SMC3_B10_24hpi_peak_1187	5.46642	27.9169
Pf3D7_07_v3	674976	675180	SMC3_A5_24hpi_peak_645	1.80403	2.48791	Pf3D7_07_v3	674951	675247	SMC3_B10_24hpi_peak_1192	6.77913	25.3777
Pf3D7_07_v3	708712	708938	SMC3_A5_24hpi_peak_646	2.24031	9.67721	Pf3D7_07_v3	708684	708907	SMC3_B10_24hpi_peak_1196	2.24391	3.32643
Pf3D7_07_v3	712513	712703	SMC3_A5_24hpi_peak_647	1.9552	4.86241	Pf3D7_07_v3	712577	712760	SMC3_B10_24hpi_peak_1197	2.19745	2.40225
Pf3D7_07_v3	757014	757322	SMC3_A5_24hpi_peak_652	1.93027	5.42222	Pf3D7_07_v3	756930	757584	SMC3_B10_24hpi_peak_1206	4.37846	15.0754
Pf3D7_07_v3	757501	757661	SMC3_A5_24hpi_peak_653	1.95154	5.2199	Pf3D7_07_v3	756930	757584	SMC3_B10_24hpi_peak_1206	4.37846	15.0754
Pf3D7_07_v3	764742	765015	SMC3_A5_24hpi_peak_654	2.98725	16.8425	Pf3D7_07_v3	764766	764960	SMC3_B10_24hpi_peak_1208	2.36669	3.40708
Pf3D7_07_v3	767834	768046	SMC3_A5_24hpi_peak_656	1.73735	2.66711	Pf3D7_07_v3	767863	768040	SMC3_B10_24hpi_peak_1209	3.82182	9.93026
Pf3D7_07_v3	768762	769215	SMC3_A5_24hpi_peak_657	1.65108	2.41681	Pf3D7_07_v3	768778	769550	SMC3_B10_24hpi_peak_1210	3.30581	11.0104
Pf3D7_07_v3	771349	771889	SMC3_A5_24hpi_peak_659	2.34453	10.623	Pf3D7_07_v3	771274	771971	SMC3_B10_24hpi_peak_1211	6.87305	53.4236
Pf3D7_07_v3	778115	778640	SMC3_A5_24hpi_peak_662	2.38946	10.1928	Pf3D7_07_v3	778084	778659	SMC3_B10_24hpi_peak_1212	5.4941	25.7721
Pf3D7_07_v3	780732	781019	SMC3_A5_24hpi_peak_663	2.35218	10.0909	Pf3D7_07_v3	780692	780994	SMC3_B10_24hpi_peak_1213	4.94668	22.1167
Pf3D7_07_v3	781677	782055	SMC3_A5_24hpi_peak_664	1.99662	5.5889	Pf3D7_07_v3	781703	782046	SMC3_B10_24hpi_peak_1214	2.85305	6.53095
Pf3D7_07_v3	782759	783030	SMC3_A5_24hpi_peak_665	1.80456	4.33737	Pf3D7_07_v3	782720	782978	SMC3_B10_24hpi_peak_1215	3.17754	9.37556
Pf3D7_07_v3	784833	785633	SMC3_A5_24hpi_peak_666	2.89822	22.0641	Pf3D7_07_v3	785180	785592	SMC3_B10_24hpi_peak_1216	9.09374	72.5403
Pf3D7_07_v3	786342	786963	SMC3_A5_24hpi_peak_667	2.75675	17.2983	Pf3D7_07_v3	786420	786771	SMC3_B10_24hpi_peak_1217	2.86112	6.89566
Pf3D7_07_v3	787905	788865	SMC3_A5_24hpi_peak_668	2.31337	10.7786	Pf3D7_07_v3	788338	788845	SMC3_B10_24hpi_peak_1218	3.14361	8.4432
Pf3D7_07_v3	789142	789533	SMC3_A5_24hpi_peak_669	2.60701	12.6336	Pf3D7_07_v3	789190	789548	SMC3_B10_24hpi_peak_1219	2.60866	4.43353
Pf3D7_07_v3	790759	790976	SMC3_A5_24hpi_peak_671	2.95367	14.5138	Pf3D7_07_v3	790802	791239	SMC3_B10_24hpi_peak_1220	3.09674	5.99889
Pf3D7_07_v3	791962	792221	SMC3_A5_24hpi_peak_672	3.20615	15.0953	Pf3D7_07_v3	792020	792196	SMC3_B10_24hpi_peak_1221	2.74495	3.97885
Pf3D7_07_v3	794569	795692	SMC3_A5_24hpi_peak_676	5.27793	51.9877	Pf3D7_07_v3	794680	795722	SMC3_B10_24hpi_peak_1222	13.0308	92.4821
Pf3D7_07_v3	795930	796159	SMC3_A5_24hpi_peak_677	3.81319	22.1556	Pf3D7_07_v3	795912	796133	SMC3_B10_24hpi_peak_1223	3.92013	10.2676
Pf3D7_07_v3	796571	796948	SMC3_A5_24hpi_peak_678	4.98443	58.2007	Pf3D7_07_v3	796612	796904	SMC3_B10_24hpi_peak_1224	4.366	16.8258
Pf3D7_07_v3	797370	799759	SMC3_A5_24hpi_peak_679	7.68705	186.528	Pf3D7_07_v3	797439	797885	SMC3_B10_24hpi_peak_1225	4.21118	16.1147
Pf3D7_07_v3	797370	799759	SMC3_A5_24hpi_peak_679	7.68705	186.528	Pf3D7_07_v3	798586	799675	SMC3_B10_24hpi_peak_1226	5.90927	34.5645
Pf3D7_07_v3	799955	802626	SMC3_A5_24hpi_peak_680	11.1666	284.098	Pf3D7_07_v3	800022	800487	SMC3_B10_24hpi_peak_1227	3.14166	9.21032
Pf3D7_07_v3	799955	802626	SMC3_A5_24hpi_peak_680	11.1666	284.098	Pf3D7_07_v3	801115	802599	SMC3_B10_24hpi_peak_1228	6.03826	39.002
Pf3D7_07_v3	802816	804750	SMC3_A5_24hpi_peak_681	9.809	255.638	Pf3D7_07_v3	802831	804702	SMC3_B10_24hpi_peak_1229	6.1285	39.5304
Pf3D7_07_v3	805190	805625	SMC3_A5_24hpi_peak_682	7.17401	96.5576	Pf3D7_07_v3	805310	805585	SMC3_B10_24hpi_peak_1230	2.77423	4.35979
Pf3D7_07_v3	807142	809048	SMC3_A5_24hpi_peak_684	10.9986	177.035	Pf3D7_07_v3	807186	807503	SMC3_B10_24hpi_peak_1231	2.26915	2.5899
Pf3D7_07_v3	807142	809048	SMC3_A5_24hpi_peak_684	10.9986	177.035	Pf3D7_07_v3	807860	809053	SMC3_B10_24hpi_peak_1232	32.9654	456.65
Pf3D7_07_v3	812261	818734	SMC3_A5_24hpi_peak_685	18.6874	703.938	Pf3D7_07_v3	812270	818472	SMC3_B10_24hpi_peak_1233	55.2032	1081.39
Pf3D7_07_v3	818944	820690	SMC3_A5_24hpi_peak_686	4.36648	56.3344	Pf3D7_07_v3	820465	820666	SMC3_B10_24hpi_peak_1235	3.0679	4.64644
Pf3D7_07_v3	818944	820690	SMC3_A5_24hpi_peak_686	4.36648	56.3344	Pf3D7_07_v3	818955	819588	SMC3_B10_24hpi_peak_1234	4.49087	19.2543
Pf3D7_07_v3	822821	823038	SMC3_A5_24hpi_peak_689	3.32576	22.0678	Pf3D7_07_v3	822828	823039	SMC3_B10_24hpi_peak_1236	3.81148	7.65116
Pf3D7_07_v3	825157	825974	SMC3_A5_24hpi_peak_691	2.59332	11.3279	Pf3D7_07_v3	825392	825629	SMC3_B10_24hpi_peak_1237	2.98766	6.18169
Pf3D7_07_v3	828250	828550	SMC3_A5_24hpi_peak_693	2.55449	12.7135	Pf3D7_07_v3	828207	828575	SMC3_B10_24hpi_peak_1239	5.57753	20.7628
Pf3D7_07_v3	828855	829326	SMC3_A5_24hpi_peak_694	2.63924	14.302	Pf3D7_07_v3	828863	829345	SMC3_B10_24hpi_peak_1240	4.71542	21.3258
Pf3D7_07_v3	830486	830920	SMC3_A5_24hpi_peak_695	2.66713	12.5745	Pf3D7_07_v3	830503	830728	SMC3_B10_24hpi_peak_1241	3.45338	9.28767
Pf3D7_07_v3	844467	844852	SMC3_A5_24hpi_peak_702	2.04229	7.45812	Pf3D7_07_v3	844546	844827	SMC3_B10_24hpi_peak_1244	2.86695	6.42282
Pf3D7_07_v3	847310	847603	SMC3_A5_24hpi_peak_705	1.79404	3.95001	Pf3D7_07_v3	847412	847621	SMC3_B10_24hpi_peak_1245	3.62807	8.31156
Pf3D7_07_v3	848463	848617	SMC3_A5_24hpi_peak_706	2.07727	4.2587	Pf3D7_07_v3	848480	848665	SMC3_B10_24hpi_peak_1246	2.78516	4.69944
Pf3D7_07_v3	855388	855597	SMC3_A5_24hpi_peak_707	1.55335	1.71371	Pf3D7_07_v3	855373	855543	SMC3_B10_24hpi_peak_1249	1.89765	1.61072
Pf3D7_07_v3	893791	893985	SMC3_A5_24hpi_peak_712	1.74773	3.31631	Pf3D7_07_v3	893801	894412	SMC3_B10_24hpi_peak_1252	2.96041	7.65806
Pf3D7_07_v3	946590	946813	SMC3_A5_24hpi_peak_717	1.82282	4.24284	Pf3D7_07_v3	946579	946846	SMC3_B10_24hpi_peak_1258	3.63718	12.6243
Pf3D7_07_v3	955296	955530	SMC3_A5_24hpi_peak_718	2.1555	7.39754	Pf3D7_07_v3	955297	955507	SMC3_B10_24hpi_peak_1260	2.33202	3.51812
Pf3D7_07_v3	964144	964345	SMC3_A5_24hpi_peak_719	1.58171	2.23617	Pf3D7_07_v3	964103	964568	SMC3_B10_24hpi_peak_1265	2.7139	6.88004
Pf3D7_07_v3	968270	968443	SMC3_A5_24hpi_peak_720	2.03903	3.70162	Pf3D7_07_v3	968201	968429	SMC3_B10_24hpi_peak_1267	2.45975	3.09105
Pf3D7_07_v3	972788	972974	SMC3_A5_24hpi_peak_721	1.57085	1.41015	Pf3D7_07_v3	972757	972936	SMC3_B10_24hpi_peak_1268	3.16309	5.25788
Pf3D7_07_v3	977628	978309	SMC3_A5_24hpi_peak_722	1.86594	4.59316	Pf3D7_07_v3	977562	978421	SMC3_B10_24hpi_peak_1270	10.1252	70.8163
Pf3D7_07_v3	1057655	1057826	SMC3_A5_24hpi_peak_723	2.02478	5.30856	Pf3D7_07_v3	1057665	1058139	SMC3_B10_24hpi_peak_1279	4.1364	16.8988
Pf3D7_07_v3	1092449	1092677	SMC3_A5_24hpi_peak_726	1.98744	4.22342	Pf3D7_07_v3	1092446	1092686	SMC3_B10_24hpi_peak_1281	2.60601	4.28996
Pf3D7_07_v3	1093626	1093991	SMC3_A5_24hpi_peak_727	2.41481	9.78612	Pf3D7_07_v3	1093573	1094233	SMC3_B10_24hpi_peak_1282	9.90727	57.7507
Pf3D7_07_v3	1102387	1102761	SMC3_A5_24hpi_peak_729	2.46634	10.7698	Pf3D7_07_v3	1102422	1102709	SMC3_B10_24hpi_peak_1284	5.08762	16.4295
Pf3D7_07_v3	1107717	1107941	SMC3_A5_24hpi_peak_730	2.99386	19.1502	Pf3D7_07_v3	1107415	1108346	SMC3_B10_24hpi_peak_1288	9.86321	82.7651
Pf3D7_07_v3	1271879	1272048	SMC3_A5_24hpi_peak_737	1.58645	2.08464	Pf3D7_07_v3	1271580	1272423	SMC3_B10_24hpi_peak_1311	5.64524	33.4984
Pf3D7_07_v3	1386345	1386512	SMC3_A5_24hpi_peak_738	2.08997	5.80143	Pf3D7_07_v3	1386268	1386546	SMC3_B10_24hpi_peak_1329	4.81139	15.1302
Pf3D7_07_v3	1397062	1397300	SMC3_A5_24hpi_peak_739	1.5521	1.54699	Pf3D7_07_v3	1396902	1397119	SMC3_B10_24hpi_peak_1331	2.35257	3.47458
Pf3D7_07_v3	1419871	1420066	SMC3_A5_24hpi_peak_740	2.41081	9.87936	Pf3D7_07_v3	1419876	1420118	SMC3_B10_24hpi_peak_1335	3.98355	12.3529
Pf3D7_08_v3	24476	24719	SMC3_A5_24hpi_peak_741	1.66318	2.27281	Pf3D7_08_v3	23575	25045	SMC3_B10_24hpi_peak_1344	4.29575	13.5635
Pf3D7_08_v3	36633	36825	SMC3_A5_24hpi_peak_742	2.11566	6.37723	Pf3D7_08_v3	35959	37075	SMC3_B10_24hpi_peak_1351	3.30687	8.91931
Pf3D7_08_v3	40948	41157	SMC3_A5_24hpi_peak_743	1.79849	3.92522	Pf3D7_08_v3	40917	41191	SMC3_B10_24hpi_peak_1353	2.98819	8.13713
Pf3D7_08_v3	44319	44496	SMC3_A5_24hpi_peak_744	1.58207	1.9512	Pf3D7_08_v3	44345	44719	SMC3_B10_24hpi_peak_1356	2.64541	5.40661
Pf3D7_08_v3	45769	45995	SMC3_A5_24hpi_peak_745	1.62286	2.03872	Pf3D7_08_v3	45662	45881	SMC3_B10_24hpi_peak_1358	3.39619	8.41671
Pf3D7_08_v3	46264	46517	SMC3_A5_24hpi_peak_746	1.57453	1.90595	Pf3D7_08_v3	46060	46364	SMC3_B10_24hpi_peak_1359	3.59098	10.0527
Pf3D7_08_v3	48325	48539	SMC3_A5_24hpi_peak_747	1.91616	3.34159	Pf3D7_08_v3	47979	48567	SMC3_B10_24hpi_peak_1361	2.83422	5.80987
Pf3D7_08_v3	52862	53151	SMC3_A5_24hpi_peak_748	2.27048	7.84076	Pf3D7_08_v3	52874	53216	SMC3_B10_24hpi_peak_1362	3.73448	9.38198
Pf3D7_08_v3	56886	57051	SMC3_A5_24hpi_peak_750	1.56036	1.59029	Pf3D7_08_v3	56841	57384	SMC3_B10_24hpi_peak_1363	4.53813	16.0309
Pf3D7_08_v3	92842	93254	SMC3_A5_24hpi_peak_751	2.00066	4.06351	Pf3D7_08_v3	93040	93248	SMC3_B10_24hpi_peak_1367	2.79612	5.2008
Pf3D7_08_v3	94488	94738	SMC3_A5_24hpi_peak_752	2.06886	6.54579	Pf3D7_08_v3	94141	94582	SMC3_B10_24hpi_peak_1368	2.1841	2.92691
Pf3D7_08_v3	136993	137234	SMC3_A5_24hpi_peak_755	1.72958	3.39416	Pf3D7_08_v3	137003	137224	SMC3_B10_24hpi_peak_1376	2.79739	6.94682
Pf3D7_08_v3	154423	154582	SMC3_A5_24hpi_peak_758	1.58283	2.06146	Pf3D7_08_v3	154389	154562	SMC3_B10_24hpi_peak_1380	2.07423	2.82407
Pf3D7_08_v3	169572	169847	SMC3_A5_24hpi_peak_759	1.92965	4.96712	Pf3D7_08_v3	169608	169881	SMC3_B10_24hpi_peak_1382	4.02918	14.4398
Pf3D7_08_v3	181976	182134	SMC3_A5_24hpi_peak_761	1.90846	4.86926	Pf3D7_08_v3	181956	182200	SMC3_B10_24hpi_peak_1384	2.44114	4.00214
Pf3D7_08_v3	192449	192630	SMC3_A5_24hpi_peak_762	1.66164	2.44084	Pf3D7_08_v3	192366	193189	SMC3_B10_24hpi_peak_1389	3.02708	7.21968
Pf3D7_08_v3	214863	215492	SMC3_A5_24hpi_peak_763	1.59434	2.4722	Pf3D7_08_v3	215061	215565	SMC3_B10_24hpi_peak_1394	2.88526	6.99673
Pf3D7_08_v3	231333	231778	SMC3_A5_24hpi_peak_764	2.11219	7.2073	Pf3D7_08_v3	231374	231645	SMC3_B10_24hpi_peak_1397	2.66685	4.76894
Pf3D7_08_v3	232356	232740	SMC3_A5_24hpi_peak_765	1.71949	3.41946	Pf3D7_08_v3	232190	232818	SMC3_B10_24hpi_peak_1398	3.40715	11.7319
Pf3D7_08_v3	244110	244368	SMC3_A5_24hpi_peak_766	1.75581	4.09315	Pf3D7_08_v3	244106	244362	SMC3_B10_24hpi_peak_1400	3.18301	8.61018
Pf3D7_08_v3	265397	265875	SMC3_A5_24hpi_peak_773	2.1681	8.42476	Pf3D7_08_v3	265433	265630	SMC3_B10_24hpi_peak_1401	3.09961	8.82595
Pf3D7_08_v3	267763	268438	SMC3_A5_24hpi_peak_775	2.3395	10.8125	Pf3D7_08_v3	267724	268433	SMC3_B10_24hpi_peak_1402	6.08192	34.6567
Pf3D7_08_v3	269074	270675	SMC3_A5_24hpi_peak_776	4.49163	48.3765	Pf3D7_08_v3	269067	270641	SMC3_B10_24hpi_peak_1403	15.1614	144.281
Pf3D7_08_v3	276814	277369	SMC3_A5_24hpi_peak_780	1.98086	5.86303	Pf3D7_08_v3	276800	277223	SMC3_B10_24hpi_peak_1404	2.11124	2.86822
Pf3D7_08_v3	278479	278973	SMC3_A5_24hpi_peak_781	2.82046	20.0489	Pf3D7_08_v3	278443	279004	SMC3_B10_24hpi_peak_1405	3.44425	11.6938
Pf3D7_08_v3	279736	280267	SMC3_A5_24hpi_peak_782	2.41253	10.2787	Pf3D7_08_v3	279743	279980	SMC3_B10_24hpi_peak_1406	3.40071	8.43283
Pf3D7_08_v3	286944	288590	SMC3_A5_24hpi_peak_785	2.51326	15.643	Pf3D7_08_v3	286965	288538	SMC3_B10_24hpi_peak_1408	4.04007	18.3458
Pf3D7_08_v3	289275	289755	SMC3_A5_24hpi_peak_786	4.17047	29.9825	Pf3D7_08_v3	289399	289669	SMC3_B10_24hpi_peak_1409	2.24656	2.7306
Pf3D7_08_v3	290856	291232	SMC3_A5_24hpi_peak_787	6.69862	110.016	Pf3D7_08_v3	290907	291205	SMC3_B10_24hpi_peak_1410	8.03049	37.5535
Pf3D7_08_v3	293115	296933	SMC3_A5_24hpi_peak_789	13.9441	413.536	Pf3D7_08_v3	293126	296894	SMC3_B10_24hpi_peak_1411	12.1947	121.665
Pf3D7_08_v3	297390	297725	SMC3_A5_24hpi_peak_790	13.5899	171.689	Pf3D7_08_v3	297465	297648	SMC3_B10_24hpi_peak_1412	3.53923	6.45444
Pf3D7_08_v3	298289	298834	SMC3_A5_24hpi_peak_791	7.53285	71.3723	Pf3D7_08_v3	298325	298810	SMC3_B10_24hpi_peak_1413	10.0908	49.3786
Pf3D7_08_v3	302122	304776	SMC3_A5_24hpi_peak_792	19.5277	584.488	Pf3D7_08_v3	301989	303348	SMC3_B10_24hpi_peak_1414	66.1712	885.142
Pf3D7_08_v3	302122	304776	SMC3_A5_24hpi_peak_792	19.5277	584.488	Pf3D7_08_v3	303694	303854	SMC3_B10_24hpi_peak_1415	2.31411	2.07657
Pf3D7_08_v3	302122	304776	SMC3_A5_24hpi_peak_792	19.5277	584.488	Pf3D7_08_v3	304060	304671	SMC3_B10_24hpi_peak_1416	9.65067	64.9753
Pf3D7_08_v3	305312	307292	SMC3_A5_24hpi_peak_793	5.02365	72.4106	Pf3D7_08_v3	305376	307281	SMC3_B10_24hpi_peak_1417	5.82668	36.1281
Pf3D7_08_v3	312004	313024	SMC3_A5_24hpi_peak_797	3.65564	33.3393	Pf3D7_08_v3	312799	312996	SMC3_B10_24hpi_peak_1418	2.49759	3.81498
Pf3D7_08_v3	314436	314900	SMC3_A5_24hpi_peak_798	2.7147	19.8606	Pf3D7_08_v3	314441	315195	SMC3_B10_24hpi_peak_1419	4.04217	14.7723
Pf3D7_08_v3	315055	315519	SMC3_A5_24hpi_peak_799	2.13333	7.39848	Pf3D7_08_v3	314441	315195	SMC3_B10_24hpi_peak_1419	4.04217	14.7723
Pf3D7_08_v3	317087	317320	SMC3_A5_24hpi_peak_800	1.59743	2.15515	Pf3D7_08_v3	316884	317172	SMC3_B10_24hpi_peak_1420	2.6402	5.67282
Pf3D7_08_v3	336359	336637	SMC3_A5_24hpi_peak_804	1.87584	4.19489	Pf3D7_08_v3	336380	336601	SMC3_B10_24hpi_peak_1422	3.18516	8.02959
Pf3D7_08_v3	338787	339271	SMC3_A5_24hpi_peak_805	1.7265	3.73496	Pf3D7_08_v3	338453	339591	SMC3_B10_24hpi_peak_1424	2.93637	8.42354
Pf3D7_08_v3	340220	340451	SMC3_A5_24hpi_peak_806	1.73167	3.25197	Pf3D7_08_v3	340183	341209	SMC3_B10_24hpi_peak_1425	2.91696	7.64278
Pf3D7_08_v3	355547	355700	SMC3_A5_24hpi_peak_807	1.86074	4.34889	Pf3D7_08_v3	355506	355709	SMC3_B10_24hpi_peak_1432	2.28072	3.34565
Pf3D7_08_v3	397315	397493	SMC3_A5_24hpi_peak_811	1.7618	2.65165	Pf3D7_08_v3	397162	397401	SMC3_B10_24hpi_peak_1437	2.41682	2.74818
Pf3D7_08_v3	431158	431401	SMC3_A5_24hpi_peak_812	2.12248	7.10776	Pf3D7_08_v3	431144	431740	SMC3_B10_24hpi_peak_1439	2.31713	3.46803
Pf3D7_08_v3	432815	433053	SMC3_A5_24hpi_peak_813	1.91116	4.96417	Pf3D7_08_v3	432632	432923	SMC3_B10_24hpi_peak_1440	2.37576	4.12321
Pf3D7_08_v3	434268	434423	SMC3_A5_24hpi_peak_814	1.89507	5.11515	Pf3D7_08_v3	434147	435022	SMC3_B10_24hpi_peak_1442	3.37875	7.92738
Pf3D7_08_v3	441368	441531	SMC3_A5_24hpi_peak_815	1.70657	3.02151	Pf3D7_08_v3	440359	441499	SMC3_B10_24hpi_peak_1444	4.71802	17.0795
Pf3D7_08_v3	442761	442963	SMC3_A5_24hpi_peak_816	2.02714	6.09793	Pf3D7_08_v3	442537	443691	SMC3_B10_24hpi_peak_1446	4.14373	13.5418
Pf3D7_08_v3	443520	443909	SMC3_A5_24hpi_peak_817	1.75463	3.09516	Pf3D7_08_v3	442537	443691	SMC3_B10_24hpi_peak_1446	4.14373	13.5418
Pf3D7_08_v3	445211	445725	SMC3_A5_24hpi_peak_818	1.90274	3.26561	Pf3D7_08_v3	445069	445732	SMC3_B10_24hpi_peak_1449	3.27519	6.35174
Pf3D7_08_v3	451180	451580	SMC3_A5_24hpi_peak_819	1.55486	2.08648	Pf3D7_08_v3	451029	451701	SMC3_B10_24hpi_peak_1450	3.19301	8.65242
Pf3D7_08_v3	462209	462364	SMC3_A5_24hpi_peak_821	1.9662	5.02542	Pf3D7_08_v3	461497	463433	SMC3_B10_24hpi_peak_1454	5.94555	28.6205
Pf3D7_08_v3	463946	464291	SMC3_A5_24hpi_peak_822	2.00262	4.07514	Pf3D7_08_v3	463921	464345	SMC3_B10_24hpi_peak_1455	3.79119	9.32566
Pf3D7_08_v3	612620	612873	SMC3_A5_24hpi_peak_824	1.79909	3.04168	Pf3D7_08_v3	612598	612792	SMC3_B10_24hpi_peak_1464	2.51091	4.7551
Pf3D7_08_v3	704305	704566	SMC3_A5_24hpi_peak_827	1.49835	1.38589	Pf3D7_08_v3	704032	704536	SMC3_B10_24hpi_peak_1473	2.29894	3.51412
Pf3D7_08_v3	769114	769356	SMC3_A5_24hpi_peak_829	1.91673	4.64246	Pf3D7_08_v3	769071	769501	SMC3_B10_24hpi_peak_1482	9.69051	52.1273
Pf3D7_08_v3	862178	862390	SMC3_A5_24hpi_peak_832	2.59153	11.0196	Pf3D7_08_v3	862183	862377	SMC3_B10_24hpi_peak_1495	3.65231	8.62596
Pf3D7_08_v3	935329	935651	SMC3_A5_24hpi_peak_833	1.90765	4.71768	Pf3D7_08_v3	934727	935598	SMC3_B10_24hpi_peak_1503	5.22109	20.5002
Pf3D7_08_v3	1022642	1022857	SMC3_A5_24hpi_peak_835	1.88751	4.21179	Pf3D7_08_v3	1022664	1022833	SMC3_B10_24hpi_peak_1512	2.62205	3.51412
Pf3D7_08_v3	1034588	1034842	SMC3_A5_24hpi_peak_836	1.71286	2.52282	Pf3D7_08_v3	1034538	1034911	SMC3_B10_24hpi_peak_1514	4.71475	18.6998
Pf3D7_08_v3	1040250	1040548	SMC3_A5_24hpi_peak_837	1.58124	1.83909	Pf3D7_08_v3	1040437	1040886	SMC3_B10_24hpi_peak_1516	2.99236	7.08262
Pf3D7_08_v3	1206983	1207200	SMC3_A5_24hpi_peak_840	1.64835	2.61277	Pf3D7_08_v3	1206829	1207263	SMC3_B10_24hpi_peak_1539	3.97457	10.4533
Pf3D7_08_v3	1273625	1273926	SMC3_A5_24hpi_peak_843	1.86276	4.49968	Pf3D7_08_v3	1273562	1273953	SMC3_B10_24hpi_peak_1544	2.25631	3.06114
Pf3D7_08_v3	1285946	1286282	SMC3_A5_24hpi_peak_845	1.64116	2.06172	Pf3D7_08_v3	1285783	1286454	SMC3_B10_24hpi_peak_1548	3.1369	6.88387
Pf3D7_08_v3	1296594	1296843	SMC3_A5_24hpi_peak_846	1.88901	4.36082	Pf3D7_08_v3	1296489	1296906	SMC3_B10_24hpi_peak_1551	3.25821	9.94937
Pf3D7_08_v3	1367256	1367436	SMC3_A5_24hpi_peak_847	1.98119	4.81997	Pf3D7_08_v3	1367227	1367453	SMC3_B10_24hpi_peak_1564	1.84194	1.5237
Pf3D7_08_v3	1374506	1374689	SMC3_A5_24hpi_peak_848	2.67051	6.73059	Pf3D7_08_v3	1374279	1374724	SMC3_B10_24hpi_peak_1565	1.94604	1.94729
Pf3D7_08_v3	1414958	1415193	SMC3_A5_24hpi_peak_849	1.92892	4.5147	Pf3D7_08_v3	1414693	1415175	SMC3_B10_24hpi_peak_1568	2.70479	5.04343
Pf3D7_08_v3	1417925	1418479	SMC3_A5_24hpi_peak_850	1.99151	5.54691	Pf3D7_08_v3	1417925	1418130	SMC3_B10_24hpi_peak_1569	3.9625	11.2068
Pf3D7_08_v3	1439538	1439699	SMC3_A5_24hpi_peak_852	1.83622	3.20647	Pf3D7_08_v3	1439510	1441271	SMC3_B10_24hpi_peak_1573	4.77208	16.3074
Pf3D7_08_v3	1440752	1441056	SMC3_A5_24hpi_peak_853	1.86015	3.15884	Pf3D7_08_v3	1439510	1441271	SMC3_B10_24hpi_peak_1573	4.77208	16.3074
Pf3D7_08_v3	1441555	1441836	SMC3_A5_24hpi_peak_854	1.93433	4.70314	Pf3D7_08_v3	1441555	1442080	SMC3_B10_24hpi_peak_1574	3.02159	6.29952
Pf3D7_08_v3	1442568	1442736	SMC3_A5_24hpi_peak_855	1.81261	3.36548	Pf3D7_08_v3	1442367	1442723	SMC3_B10_24hpi_peak_1575	2.78874	5.64513
Pf3D7_08_v3	1443312	1443511	SMC3_A5_24hpi_peak_856	1.60024	1.65392	Pf3D7_08_v3	1443096	1443516	SMC3_B10_24hpi_peak_1576	4.28454	12.0666
Pf3D7_09_v3	20027	20250	SMC3_A5_24hpi_peak_857	2.02166	5.11502	Pf3D7_09_v3	20027	20507	SMC3_B10_24hpi_peak_1578	2.83295	4.52718
Pf3D7_09_v3	22461	22918	SMC3_A5_24hpi_peak_858	2.04425	5.19341	Pf3D7_09_v3	22227	24164	SMC3_B10_24hpi_peak_1581	5.17482	19.2345
Pf3D7_09_v3	25086	25466	SMC3_A5_24hpi_peak_859	1.96464	3.61535	Pf3D7_09_v3	25071	25490	SMC3_B10_24hpi_peak_1582	3.32171	6.48837
Pf3D7_09_v3	33683	33950	SMC3_A5_24hpi_peak_860	1.64843	1.97617	Pf3D7_09_v3	33655	34279	SMC3_B10_24hpi_peak_1584	3.18304	6.65489
Pf3D7_09_v3	68298	68475	SMC3_A5_24hpi_peak_861	2.15716	6.91028	Pf3D7_09_v3	68353	68545	SMC3_B10_24hpi_peak_1591	3.17154	6.04053
Pf3D7_09_v3	113750	113967	SMC3_A5_24hpi_peak_862	2.07666	4.88478	Pf3D7_09_v3	113838	114181	SMC3_B10_24hpi_peak_1598	1.9901	2.14862
Pf3D7_09_v3	121769	121926	SMC3_A5_24hpi_peak_863	1.56303	2.03935	Pf3D7_09_v3	121805	122106	SMC3_B10_24hpi_peak_1599	1.97805	2.1115
Pf3D7_09_v3	176915	177160	SMC3_A5_24hpi_peak_865	1.93701	5.40524	Pf3D7_09_v3	176482	177397	SMC3_B10_24hpi_peak_1605	3.08631	8.20116
Pf3D7_09_v3	181591	181794	SMC3_A5_24hpi_peak_866	1.93672	3.75265	Pf3D7_09_v3	181583	181803	SMC3_B10_24hpi_peak_1608	3.44314	7.06138
Pf3D7_09_v3	242142	242307	SMC3_A5_24hpi_peak_867	1.99579	5.8302	Pf3D7_09_v3	241494	242297	SMC3_B10_24hpi_peak_1617	2.91923	7.13661
Pf3D7_09_v3	252428	252612	SMC3_A5_24hpi_peak_868	1.68844	2.65773	Pf3D7_09_v3	252388	252907	SMC3_B10_24hpi_peak_1620	2.19169	3.24083
Pf3D7_09_v3	271045	271283	SMC3_A5_24hpi_peak_871	2.43088	10.7066	Pf3D7_09_v3	270975	271247	SMC3_B10_24hpi_peak_1622	2.50348	4.72677
Pf3D7_09_v3	431554	431934	SMC3_A5_24hpi_peak_873	2.25433	7.48727	Pf3D7_09_v3	431457	432026	SMC3_B10_24hpi_peak_1636	7.56585	40.2807
Pf3D7_09_v3	684769	684973	SMC3_A5_24hpi_peak_875	1.69235	2.35347	Pf3D7_09_v3	684576	684930	SMC3_B10_24hpi_peak_1666	2.43597	3.38422
Pf3D7_09_v3	780470	780659	SMC3_A5_24hpi_peak_877	1.81768	3.39936	Pf3D7_09_v3	780091	780717	SMC3_B10_24hpi_peak_1683	3.93144	12.9374
Pf3D7_09_v3	798519	798688	SMC3_A5_24hpi_peak_879	2.01005	5.86666	Pf3D7_09_v3	798476	798818	SMC3_B10_24hpi_peak_1687	4.67837	16.2721
Pf3D7_09_v3	853691	853917	SMC3_A5_24hpi_peak_881	1.59982	2.32073	Pf3D7_09_v3	853653	854019	SMC3_B10_24hpi_peak_1697	2.29778	2.87725
Pf3D7_09_v3	963287	963550	SMC3_A5_24hpi_peak_884	1.60938	2.62049	Pf3D7_09_v3	963219	963545	SMC3_B10_24hpi_peak_1708	2.90406	7.07318
Pf3D7_09_v3	996610	997018	SMC3_A5_24hpi_peak_885	2.52875	7.97158	Pf3D7_09_v3	996607	997070	SMC3_B10_24hpi_peak_1715	9.80456	63.3025
Pf3D7_09_v3	1022128	1022505	SMC3_A5_24hpi_peak_886	1.80891	4.3127	Pf3D7_09_v3	1021950	1022476	SMC3_B10_24hpi_peak_1716	3.01256	7.52355
Pf3D7_09_v3	1027389	1027601	SMC3_A5_24hpi_peak_887	1.96925	3.95081	Pf3D7_09_v3	1027389	1027629	SMC3_B10_24hpi_peak_1718	5.52033	18.2651
Pf3D7_09_v3	1087522	1087712	SMC3_A5_24hpi_peak_889	2.13335	7.30042	Pf3D7_09_v3	1087464	1087638	SMC3_B10_24hpi_peak_1725	2.29616	3.82339
Pf3D7_09_v3	1110574	1110804	SMC3_A5_24hpi_peak_891	2.01429	5.56514	Pf3D7_09_v3	1110609	1110898	SMC3_B10_24hpi_peak_1728	2.74495	5.02962
Pf3D7_09_v3	1127012	1127267	SMC3_A5_24hpi_peak_892	1.65249	2.55418	Pf3D7_09_v3	1127012	1127270	SMC3_B10_24hpi_peak_1729	1.75827	1.30115
Pf3D7_09_v3	1128928	1129150	SMC3_A5_24hpi_peak_893	1.99833	4.94519	Pf3D7_09_v3	1129034	1129235	SMC3_B10_24hpi_peak_1730	2.89581	4.70465
Pf3D7_09_v3	1129627	1129904	SMC3_A5_24hpi_peak_894	1.86706	3.39618	Pf3D7_09_v3	1129501	1129907	SMC3_B10_24hpi_peak_1731	9.66583	45.5401
Pf3D7_09_v3	1182674	1183178	SMC3_A5_24hpi_peak_897	2.90397	17.3178	Pf3D7_09_v3	1182631	1183273	SMC3_B10_24hpi_peak_1741	6.63547	32.9536
Pf3D7_09_v3	1183438	1183690	SMC3_A5_24hpi_peak_898	2.19214	8.13597	Pf3D7_09_v3	1183443	1183748	SMC3_B10_24hpi_peak_1742	4.58598	15.9082
Pf3D7_09_v3	1189658	1190071	SMC3_A5_24hpi_peak_899	2.25364	6.70791	Pf3D7_09_v3	1189649	1190236	SMC3_B10_24hpi_peak_1743	4.86983	17.35
Pf3D7_09_v3	1201856	1202322	SMC3_A5_24hpi_peak_901	4.56763	45.4308	Pf3D7_09_v3	1201941	1202383	SMC3_B10_24hpi_peak_1745	4.0698	14.3457
Pf3D7_09_v3	1203938	1204174	SMC3_A5_24hpi_peak_902	1.65039	2.58358	Pf3D7_09_v3	1203676	1204229	SMC3_B10_24hpi_peak_1746	3.80958	13.6896
Pf3D7_09_v3	1204511	1204731	SMC3_A5_24hpi_peak_903	2.17002	9.15842	Pf3D7_09_v3	1204515	1204794	SMC3_B10_24hpi_peak_1747	3.20191	10.088
Pf3D7_09_v3	1206486	1206922	SMC3_A5_24hpi_peak_904	1.71167	3.55921	Pf3D7_09_v3	1206252	1206541	SMC3_B10_24hpi_peak_1749	2.68633	6.0076
Pf3D7_09_v3	1206486	1206922	SMC3_A5_24hpi_peak_904	1.71167	3.55921	Pf3D7_09_v3	1206713	1206898	SMC3_B10_24hpi_peak_1750	2.96494	7.15027
Pf3D7_09_v3	1211241	1211454	SMC3_A5_24hpi_peak_908	9.50895	119.315	Pf3D7_09_v3	1211246	1211405	SMC3_B10_24hpi_peak_1751	5.48464	19.2804
Pf3D7_09_v3	1212450	1212652	SMC3_A5_24hpi_peak_910	1.72311	2.88397	Pf3D7_09_v3	1212426	1212692	SMC3_B10_24hpi_peak_1752	2.81103	5.88326
Pf3D7_09_v3	1234117	1234922	SMC3_A5_24hpi_peak_923	4.01498	38.3571	Pf3D7_09_v3	1234695	1234860	SMC3_B10_24hpi_peak_1754	2.9179	7.47495
Pf3D7_09_v3	1235123	1240021	SMC3_A5_24hpi_peak_924	10.6164	273.404	Pf3D7_09_v3	1235588	1235796	SMC3_B10_24hpi_peak_1755	3.06879	8.31112
Pf3D7_09_v3	1235123	1240021	SMC3_A5_24hpi_peak_924	10.6164	273.404	Pf3D7_09_v3	1236046	1236207	SMC3_B10_24hpi_peak_1756	2.06033	2.93658
Pf3D7_09_v3	1235123	1240021	SMC3_A5_24hpi_peak_924	10.6164	273.404	Pf3D7_09_v3	1236741	1237664	SMC3_B10_24hpi_peak_1757	4.82089	23.1901
Pf3D7_09_v3	1235123	1240021	SMC3_A5_24hpi_peak_924	10.6164	273.404	Pf3D7_09_v3	1237985	1239307	SMC3_B10_24hpi_peak_1758	7.61093	53.0001
Pf3D7_09_v3	1235123	1240021	SMC3_A5_24hpi_peak_924	10.6164	273.404	Pf3D7_09_v3	1239712	1240007	SMC3_B10_24hpi_peak_1759	11.5156	63.8957
Pf3D7_09_v3	1240442	1241851	SMC3_A5_24hpi_peak_925	15.4296	208.425	Pf3D7_09_v3	1240729	1241837	SMC3_B10_24hpi_peak_1760	18.4211	167.775
Pf3D7_09_v3	1244737	1246506	SMC3_A5_24hpi_peak_926	17.4314	461.751	Pf3D7_09_v3	1245507	1246481	SMC3_B10_24hpi_peak_1762	20.5714	268.935
Pf3D7_09_v3	1244737	1246506	SMC3_A5_24hpi_peak_926	17.4314	461.751	Pf3D7_09_v3	1244729	1245223	SMC3_B10_24hpi_peak_1761	9.98724	52.0376
Pf3D7_09_v3	1246755	1247988	SMC3_A5_24hpi_peak_927	14.2557	266.856	Pf3D7_09_v3	1246823	1247103	SMC3_B10_24hpi_peak_1763	6.92347	25.3896
Pf3D7_09_v3	1246755	1247988	SMC3_A5_24hpi_peak_927	14.2557	266.856	Pf3D7_09_v3	1247280	1247977	SMC3_B10_24hpi_peak_1764	8.11718	49.9332
Pf3D7_09_v3	1248694	1251597	SMC3_A5_24hpi_peak_929	8.71998	173.924	Pf3D7_09_v3	1248704	1250493	SMC3_B10_24hpi_peak_1765	4.92414	19.6121
Pf3D7_09_v3	1248694	1251597	SMC3_A5_24hpi_peak_929	8.71998	173.924	Pf3D7_09_v3	1251055	1251267	SMC3_B10_24hpi_peak_1766	3.19579	9.45955
Pf3D7_09_v3	1270339	1270495	SMC3_A5_24hpi_peak_937	2.42781	6.53737	Pf3D7_09_v3	1270187	1270488	SMC3_B10_24hpi_peak_1767	3.2515	6.47862
Pf3D7_09_v3	1271911	1272119	SMC3_A5_24hpi_peak_939	2.21398	7.80357	Pf3D7_09_v3	1271825	1272142	SMC3_B10_24hpi_peak_1769	5.66699	26.1724
Pf3D7_09_v3	1282620	1282857	SMC3_A5_24hpi_peak_941	2.53597	14.0851	Pf3D7_09_v3	1282622	1282848	SMC3_B10_24hpi_peak_1770	3.76026	10.9561
Pf3D7_09_v3	1287742	1287943	SMC3_A5_24hpi_peak_943	1.76125	2.54018	Pf3D7_09_v3	1287714	1287962	SMC3_B10_24hpi_peak_1771	3.95893	10.6647
Pf3D7_09_v3	1289358	1289571	SMC3_A5_24hpi_peak_944	2.34958	8.60787	Pf3D7_09_v3	1289350	1289558	SMC3_B10_24hpi_peak_1772	3.53289	9.13914
Pf3D7_09_v3	1331382	1331964	SMC3_A5_24hpi_peak_949	1.78991	3.9171	Pf3D7_09_v3	1331413	1331690	SMC3_B10_24hpi_peak_1778	2.22664	2.96725
Pf3D7_09_v3	1332589	1332768	SMC3_A5_24hpi_peak_950	1.49478	1.36676	Pf3D7_09_v3	1332527	1332769	SMC3_B10_24hpi_peak_1779	2.83267	5.16257
Pf3D7_09_v3	1335694	1336029	SMC3_A5_24hpi_peak_951	1.85279	4.48568	Pf3D7_09_v3	1335744	1336001	SMC3_B10_24hpi_peak_1781	2.03604	2.68696
Pf3D7_09_v3	1348023	1348238	SMC3_A5_24hpi_peak_953	2.03376	4.86078	Pf3D7_09_v3	1348044	1348302	SMC3_B10_24hpi_peak_1784	2.9841	5.64521
Pf3D7_09_v3	1349864	1350290	SMC3_A5_24hpi_peak_954	1.78211	3.56613	Pf3D7_09_v3	1349778	1350337	SMC3_B10_24hpi_peak_1785	3.04926	8.04239
Pf3D7_09_v3	1364345	1364742	SMC3_A5_24hpi_peak_955	2.28774	9.12937	Pf3D7_09_v3	1364381	1364743	SMC3_B10_24hpi_peak_1788	2.58984	3.96643
Pf3D7_09_v3	1420782	1420939	SMC3_A5_24hpi_peak_956	1.4842	1.31066	Pf3D7_09_v3	1420737	1420930	SMC3_B10_24hpi_peak_1791	3.03184	7.23808
Pf3D7_09_v3	1481514	1481758	SMC3_A5_24hpi_peak_957	1.58635	1.83245	Pf3D7_09_v3	1481465	1481796	SMC3_B10_24hpi_peak_1797	4.12683	12.3568
Pf3D7_09_v3	1498335	1498596	SMC3_A5_24hpi_peak_958	1.5043	1.30567	Pf3D7_09_v3	1498438	1498650	SMC3_B10_24hpi_peak_1801	1.88378	1.63793
Pf3D7_09_v3	1503073	1503414	SMC3_A5_24hpi_peak_959	2.13368	6.1326	Pf3D7_09_v3	1503130	1503409	SMC3_B10_24hpi_peak_1804	3.39762	7.99291
Pf3D7_10_v3	30759	30937	SMC3_A5_24hpi_peak_960	1.86535	3.91538	Pf3D7_10_v3	29908	32793	SMC3_B10_24hpi_peak_1806	3.86909	11.8958
Pf3D7_10_v3	38630	38803	SMC3_A5_24hpi_peak_961	2.64034	10.8173	Pf3D7_10_v3	38159	38833	SMC3_B10_24hpi_peak_1808	4.6397	14.5247
Pf3D7_10_v3	41942	42174	SMC3_A5_24hpi_peak_962	1.98783	5.35489	Pf3D7_10_v3	41993	42224	SMC3_B10_24hpi_peak_1809	3.75228	8.95087
Pf3D7_10_v3	45315	45469	SMC3_A5_24hpi_peak_963	2.40919	8.58882	Pf3D7_10_v3	45290	45501	SMC3_B10_24hpi_peak_1810	2.90855	5.23849
Pf3D7_10_v3	48198	48771	SMC3_A5_24hpi_peak_964	2.1936	6.48153	Pf3D7_10_v3	48169	49079	SMC3_B10_24hpi_peak_1811	3.88185	11.9472
Pf3D7_10_v3	172929	173301	SMC3_A5_24hpi_peak_965	1.74444	3.40031	Pf3D7_10_v3	172928	173157	SMC3_B10_24hpi_peak_1829	2.66084	5.32331
Pf3D7_10_v3	299342	299497	SMC3_A5_24hpi_peak_968	1.77809	2.80202	Pf3D7_10_v3	299291	299601	SMC3_B10_24hpi_peak_1846	3.76221	10.4662
Pf3D7_10_v3	343699	344146	SMC3_A5_24hpi_peak_971	2.34449	7.96302	Pf3D7_10_v3	343482	344223	SMC3_B10_24hpi_peak_1849	5.70878	26.3579
Pf3D7_10_v3	382067	382285	SMC3_A5_24hpi_peak_973	1.65924	2.46964	Pf3D7_10_v3	382026	382340	SMC3_B10_24hpi_peak_1855	3.71919	11.7786
Pf3D7_10_v3	478818	478991	SMC3_A5_24hpi_peak_975	1.88895	4.36037	Pf3D7_10_v3	478704	478936	SMC3_B10_24hpi_peak_1867	2.16133	2.67076
Pf3D7_10_v3	570554	570931	SMC3_A5_24hpi_peak_977	2.06984	5.7394	Pf3D7_10_v3	570492	570774	SMC3_B10_24hpi_peak_1873	2.69356	6.48444
Pf3D7_10_v3	584590	584917	SMC3_A5_24hpi_peak_981	2.25736	10.0766	Pf3D7_10_v3	584758	585012	SMC3_B10_24hpi_peak_1876	2.10785	3.11602
Pf3D7_10_v3	585380	585729	SMC3_A5_24hpi_peak_982	1.63411	2.51724	Pf3D7_10_v3	585193	585496	SMC3_B10_24hpi_peak_1877	2.39492	4.42832
Pf3D7_10_v3	725709	726108	SMC3_A5_24hpi_peak_986	1.98665	5.42684	Pf3D7_10_v3	725506	726260	SMC3_B10_24hpi_peak_1897	5.01295	23.4775
Pf3D7_10_v3	788779	788967	SMC3_A5_24hpi_peak_990	1.87001	3.0838	Pf3D7_10_v3	788811	788982	SMC3_B10_24hpi_peak_1906	3.13086	4.80101
Pf3D7_10_v3	802907	803060	SMC3_A5_24hpi_peak_991	1.61459	2.69997	Pf3D7_10_v3	802844	803287	SMC3_B10_24hpi_peak_1909	2.84445	7.48288
Pf3D7_10_v3	843142	843384	SMC3_A5_24hpi_peak_993	2.79922	14.9125	Pf3D7_10_v3	843127	843361	SMC3_B10_24hpi_peak_1914	5.30884	15.3597
Pf3D7_10_v3	849162	849502	SMC3_A5_24hpi_peak_994	1.87092	4.15835	Pf3D7_10_v3	849051	849512	SMC3_B10_24hpi_peak_1916	2.99961	6.40124
Pf3D7_10_v3	849773	850031	SMC3_A5_24hpi_peak_995	2.44284	10.031	Pf3D7_10_v3	849764	850004	SMC3_B10_24hpi_peak_1917	2.68521	3.53549
Pf3D7_10_v3	871121	871867	SMC3_A5_24hpi_peak_997	3.06298	21.996	Pf3D7_10_v3	871109	871893	SMC3_B10_24hpi_peak_1919	7.15706	44.7046
Pf3D7_10_v3	900233	900460	SMC3_A5_24hpi_peak_1003	1.52363	1.72746	Pf3D7_10_v3	900156	900409	SMC3_B10_24hpi_peak_1921	3.06768	8.12132
Pf3D7_10_v3	922070	922436	SMC3_A5_24hpi_peak_1010	2.42996	11.9997	Pf3D7_10_v3	922057	922287	SMC3_B10_24hpi_peak_1922	2.30588	3.75507
Pf3D7_10_v3	925260	926223	SMC3_A5_24hpi_peak_1013	6.02124	67.1282	Pf3D7_10_v3	925243	926206	SMC3_B10_24hpi_peak_1923	13.6092	82.5694
Pf3D7_10_v3	932575	933397	SMC3_A5_24hpi_peak_1019	10.4894	224.392	Pf3D7_10_v3	932627	933355	SMC3_B10_24hpi_peak_1924	5.78442	27.8886
Pf3D7_10_v3	933625	934545	SMC3_A5_24hpi_peak_1020	12.3145	272.361	Pf3D7_10_v3	933633	934545	SMC3_B10_24hpi_peak_1925	12.8296	126.148
Pf3D7_10_v3	934737	935339	SMC3_A5_24hpi_peak_1021	15.6099	216.788	Pf3D7_10_v3	934754	935382	SMC3_B10_24hpi_peak_1926	27.3428	215.229
Pf3D7_10_v3	935583	936357	SMC3_A5_24hpi_peak_1022	10.0829	117.371	Pf3D7_10_v3	935576	936324	SMC3_B10_24hpi_peak_1927	11.1049	69.4863
Pf3D7_10_v3	937142	937784	SMC3_A5_24hpi_peak_1023	12.397	183.494	Pf3D7_10_v3	937307	937807	SMC3_B10_24hpi_peak_1928	26.4604	216.033
Pf3D7_10_v3	938006	939414	SMC3_A5_24hpi_peak_1024	17.8127	374.625	Pf3D7_10_v3	938009	939415	SMC3_B10_24hpi_peak_1929	50.2582	553.665
Pf3D7_10_v3	939797	941475	SMC3_A5_24hpi_peak_1025	11.5485	325.152	Pf3D7_10_v3	939887	941206	SMC3_B10_24hpi_peak_1930	6.6248	45.0387
Pf3D7_10_v3	944382	946103	SMC3_A5_24hpi_peak_1027	4.65606	66.9492	Pf3D7_10_v3	944401	945568	SMC3_B10_24hpi_peak_1931	5.56725	29.1909
Pf3D7_10_v3	951804	952056	SMC3_A5_24hpi_peak_1033	1.86402	4.44241	Pf3D7_10_v3	951758	952595	SMC3_B10_24hpi_peak_1932	5.50205	24.2859
Pf3D7_10_v3	952336	952584	SMC3_A5_24hpi_peak_1034	2.4723	11.6318	Pf3D7_10_v3	951758	952595	SMC3_B10_24hpi_peak_1932	5.50205	24.2859
Pf3D7_10_v3	956154	956597	SMC3_A5_24hpi_peak_1036	1.88219	5.00461	Pf3D7_10_v3	956543	956781	SMC3_B10_24hpi_peak_1933	2.174	3.27255
Pf3D7_10_v3	957768	958307	SMC3_A5_24hpi_peak_1037	2.62669	17.1879	Pf3D7_10_v3	957920	958372	SMC3_B10_24hpi_peak_1934	7.06879	39.9873
Pf3D7_10_v3	963501	963687	SMC3_A5_24hpi_peak_1038	1.59968	2.66361	Pf3D7_10_v3	963509	964064	SMC3_B10_24hpi_peak_1935	3.17861	7.80701
Pf3D7_10_v3	964816	965625	SMC3_A5_24hpi_peak_1039	1.71703	2.99505	Pf3D7_10_v3	964693	965356	SMC3_B10_24hpi_peak_1936	2.73668	6.21746
Pf3D7_10_v3	967047	968108	SMC3_A5_24hpi_peak_1041	1.80653	4.04951	Pf3D7_10_v3	967829	968209	SMC3_B10_24hpi_peak_1937	2.88297	7.65799
Pf3D7_10_v3	970679	970904	SMC3_A5_24hpi_peak_1042	2.20084	7.16499	Pf3D7_10_v3	970690	970909	SMC3_B10_24hpi_peak_1938	2.32749	3.61331
Pf3D7_10_v3	971783	972163	SMC3_A5_24hpi_peak_1043	1.59454	1.87871	Pf3D7_10_v3	971760	972196	SMC3_B10_24hpi_peak_1939	2.29616	3.82339
Pf3D7_10_v3	973153	973575	SMC3_A5_24hpi_peak_1044	2.13825	7.93561	Pf3D7_10_v3	973145	973548	SMC3_B10_24hpi_peak_1940	2.64541	5.40661
Pf3D7_10_v3	974077	974314	SMC3_A5_24hpi_peak_1045	2.08245	7.12491	Pf3D7_10_v3	974113	974739	SMC3_B10_24hpi_peak_1941	6.83312	39.7835
Pf3D7_10_v3	974469	974817	SMC3_A5_24hpi_peak_1046	2.62446	13.6994	Pf3D7_10_v3	974113	974739	SMC3_B10_24hpi_peak_1941	6.83312	39.7835
Pf3D7_10_v3	980437	980610	SMC3_A5_24hpi_peak_1047	1.57633	1.84598	Pf3D7_10_v3	980467	980642	SMC3_B10_24hpi_peak_1943	2.23991	2.61178
Pf3D7_10_v3	994753	994927	SMC3_A5_24hpi_peak_1049	1.71669	2.49588	Pf3D7_10_v3	994746	994938	SMC3_B10_24hpi_peak_1946	3.30039	8.06621
Pf3D7_10_v3	995884	996305	SMC3_A5_24hpi_peak_1050	1.99524	6.23832	Pf3D7_10_v3	995909	996734	SMC3_B10_24hpi_peak_1947	11.154	115.753
Pf3D7_10_v3	1017250	1017413	SMC3_A5_24hpi_peak_1053	2.02444	4.96652	Pf3D7_10_v3	1017263	1017529	SMC3_B10_24hpi_peak_1954	3.06517	5.17669
Pf3D7_10_v3	1062392	1062561	SMC3_A5_24hpi_peak_1061	1.77362	3.84754	Pf3D7_10_v3	1062303	1062578	SMC3_B10_24hpi_peak_1959	2.48336	4.5234
Pf3D7_10_v3	1071547	1071771	SMC3_A5_24hpi_peak_1063	1.86276	4.49968	Pf3D7_10_v3	1071593	1071782	SMC3_B10_24hpi_peak_1961	2.03225	2.43765
Pf3D7_10_v3	1082389	1082805	SMC3_A5_24hpi_peak_1064	2.39237	10.3462	Pf3D7_10_v3	1082274	1082698	SMC3_B10_24hpi_peak_1962	3.15706	7.91848
Pf3D7_10_v3	1138958	1139447	SMC3_A5_24hpi_peak_1065	2.054	6.95118	Pf3D7_10_v3	1138910	1139555	SMC3_B10_24hpi_peak_1974	3.53386	10.5157
Pf3D7_10_v3	1230681	1230971	SMC3_A5_24hpi_peak_1071	2.05309	6.85335	Pf3D7_10_v3	1230608	1231924	SMC3_B10_24hpi_peak_1994	4.90242	20.5415
Pf3D7_10_v3	1231528	1231865	SMC3_A5_24hpi_peak_1072	1.50291	1.49163	Pf3D7_10_v3	1230608	1231924	SMC3_B10_24hpi_peak_1994	4.90242	20.5415
Pf3D7_10_v3	1257420	1257901	SMC3_A5_24hpi_peak_1073	2.01657	6.00721	Pf3D7_10_v3	1257440	1258203	SMC3_B10_24hpi_peak_1998	2.35347	3.92612
Pf3D7_10_v3	1346405	1346606	SMC3_A5_24hpi_peak_1077	1.64289	2.44964	Pf3D7_10_v3	1346469	1346808	SMC3_B10_24hpi_peak_2008	2.51481	4.25507
Pf3D7_10_v3	1368874	1369040	SMC3_A5_24hpi_peak_1079	1.61856	2.13297	Pf3D7_10_v3	1368693	1369153	SMC3_B10_24hpi_peak_2013	2.62152	5.31534
Pf3D7_10_v3	1404339	1404683	SMC3_A5_24hpi_peak_1080	1.78164	3.91	Pf3D7_10_v3	1404444	1404673	SMC3_B10_24hpi_peak_2017	2.47718	3.87588
Pf3D7_10_v3	1409460	1409707	SMC3_A5_24hpi_peak_1082	1.817	3.4562	Pf3D7_10_v3	1409461	1409740	SMC3_B10_24hpi_peak_2018	2.85496	5.23389
Pf3D7_10_v3	1414078	1414241	SMC3_A5_24hpi_peak_1084	1.52012	1.53003	Pf3D7_10_v3	1413581	1414332	SMC3_B10_24hpi_peak_2019	2.34407	4.11627
Pf3D7_10_v3	1470596	1470796	SMC3_A5_24hpi_peak_1085	1.97828	5.5185	Pf3D7_10_v3	1470515	1470732	SMC3_B10_24hpi_peak_2031	3.23366	8.82378
Pf3D7_10_v3	1521570	1521755	SMC3_A5_24hpi_peak_1086	1.53343	1.81834	Pf3D7_10_v3	1521571	1521832	SMC3_B10_24hpi_peak_2039	2.5375	4.98779
Pf3D7_10_v3	1529371	1529568	SMC3_A5_24hpi_peak_1087	1.58923	1.88531	Pf3D7_10_v3	1528758	1529737	SMC3_B10_24hpi_peak_2045	3.61418	11.0889
Pf3D7_10_v3	1530720	1530922	SMC3_A5_24hpi_peak_1088	2.48991	8.26045	Pf3D7_10_v3	1530698	1531016	SMC3_B10_24hpi_peak_2047	5.63133	19.7974
Pf3D7_10_v3	1534115	1534695	SMC3_A5_24hpi_peak_1090	2.29027	6.62841	Pf3D7_10_v3	1534422	1534942	SMC3_B10_24hpi_peak_2048	2.82982	5.95358
Pf3D7_10_v3	1544323	1544521	SMC3_A5_24hpi_peak_1092	1.67602	2.08058	Pf3D7_10_v3	1544212	1544459	SMC3_B10_24hpi_peak_2054	2.27317	2.19504
Pf3D7_10_v3	1606594	1606770	SMC3_A5_24hpi_peak_1093	1.53764	1.719	Pf3D7_10_v3	1606329	1606830	SMC3_B10_24hpi_peak_2060	2.07044	2.72624
Pf3D7_10_v3	1610026	1610313	SMC3_A5_24hpi_peak_1094	2.06763	5.81255	Pf3D7_10_v3	1609821	1610287	SMC3_B10_24hpi_peak_2061	2.45842	3.93848
Pf3D7_10_v3	1619630	1620096	SMC3_A5_24hpi_peak_1095	1.52863	3.43605	Pf3D7_10_v3	1619642	1620164	SMC3_B10_24hpi_peak_2063	2.37924	5.88563
Pf3D7_10_v3	1636300	1636502	SMC3_A5_24hpi_peak_1097	1.67934	2.05309	Pf3D7_10_v3	1636249	1636485	SMC3_B10_24hpi_peak_2066	2.99811	6.04093
Pf3D7_10_v3	1644681	1644878	SMC3_A5_24hpi_peak_1098	1.39426	1.40253	Pf3D7_10_v3	1644584	1645210	SMC3_B10_24hpi_peak_2068	3.67958	17.4882
Pf3D7_10_v3	1646489	1646833	SMC3_A5_24hpi_peak_1099	2.03028	10.559	Pf3D7_10_v3	1645916	1647767	SMC3_B10_24hpi_peak_2069	3.36401	15.4254
Pf3D7_10_v3	1646993	1647524	SMC3_A5_24hpi_peak_1100	1.78685	6.82314	Pf3D7_10_v3	1645916	1647767	SMC3_B10_24hpi_peak_2069	3.36401	15.4254
Pf3D7_10_v3	1649790	1650027	SMC3_A5_24hpi_peak_1101	2.22336	11.773	Pf3D7_10_v3	1649809	1650022	SMC3_B10_24hpi_peak_2072	2.52886	5.61303
Pf3D7_10_v3	1652407	1652669	SMC3_A5_24hpi_peak_1102	1.85275	4.22185	Pf3D7_10_v3	1652570	1652732	SMC3_B10_24hpi_peak_2073	2.77168	4.20285
Pf3D7_10_v3	1679110	1679417	SMC3_A5_24hpi_peak_1103	2.13309	8.57365	Pf3D7_10_v3	1679135	1679341	SMC3_B10_24hpi_peak_2077	4.0714	13.8003
Pf3D7_11_v3	170486	170784	SMC3_A5_24hpi_peak_1104	1.61961	2.01999	Pf3D7_11_v3	170368	170740	SMC3_B10_24hpi_peak_2090	2.49382	4.18377
Pf3D7_11_v3	226126	226434	SMC3_A5_24hpi_peak_1107	1.96277	4.99877	Pf3D7_11_v3	226081	226348	SMC3_B10_24hpi_peak_2096	1.97946	1.53504
Pf3D7_11_v3	254493	254842	SMC3_A5_24hpi_peak_1108	1.93967	4.29171	Pf3D7_11_v3	254478	254829	SMC3_B10_24hpi_peak_2100	4.64097	16.1257
Pf3D7_11_v3	301359	301679	SMC3_A5_24hpi_peak_1109	1.7178	2.80079	Pf3D7_11_v3	301330	301659	SMC3_B10_24hpi_peak_2106	5.41185	23.5151
Pf3D7_11_v3	309036	309198	SMC3_A5_24hpi_peak_1110	1.55791	1.90724	Pf3D7_11_v3	309174	309439	SMC3_B10_24hpi_peak_2107	2.47969	4.76217
Pf3D7_11_v3	361513	361742	SMC3_A5_24hpi_peak_1112	1.72053	2.71744	Pf3D7_11_v3	361358	361653	SMC3_B10_24hpi_peak_2113	2.16735	2.59649
Pf3D7_11_v3	368150	368821	SMC3_A5_24hpi_peak_1113	1.66572	3.14059	Pf3D7_11_v3	367920	368844	SMC3_B10_24hpi_peak_2115	5.59574	31.2751
Pf3D7_11_v3	374435	374751	SMC3_A5_24hpi_peak_1114	1.65691	2.49859	Pf3D7_11_v3	374420	374689	SMC3_B10_24hpi_peak_2117	3.21119	7.53674
Pf3D7_11_v3	387841	388090	SMC3_A5_24hpi_peak_1116	1.76153	2.59564	Pf3D7_11_v3	387781	388087	SMC3_B10_24hpi_peak_2118	3.13744	5.37476
Pf3D7_11_v3	450283	450522	SMC3_A5_24hpi_peak_1118	1.64089	2.56108	Pf3D7_11_v3	450223	451030	SMC3_B10_24hpi_peak_2123	3.56317	9.01968
Pf3D7_11_v3	507231	507435	SMC3_A5_24hpi_peak_1122	1.72081	3.79076	Pf3D7_11_v3	507068	507716	SMC3_B10_24hpi_peak_2125	3.90763	17.3247
Pf3D7_11_v3	605038	605217	SMC3_A5_24hpi_peak_1127	1.70172	3.13439	Pf3D7_11_v3	604340	605247	SMC3_B10_24hpi_peak_2136	3.83141	15.3388
Pf3D7_11_v3	605760	605941	SMC3_A5_24hpi_peak_1128	1.63191	1.93134	Pf3D7_11_v3	605575	606157	SMC3_B10_24hpi_peak_2137	4.64557	14.8642
Pf3D7_11_v3	664943	665163	SMC3_A5_24hpi_peak_1129	2.13754	8.91561	Pf3D7_11_v3	664786	665258	SMC3_B10_24hpi_peak_2144	2.80089	6.32345
Pf3D7_11_v3	683834	684013	SMC3_A5_24hpi_peak_1134	2.43799	7.6382	Pf3D7_11_v3	683834	683997	SMC3_B10_24hpi_peak_2146	2.36794	2.29958
Pf3D7_11_v3	709770	710013	SMC3_A5_24hpi_peak_1135	1.75678	2.67673	Pf3D7_11_v3	709819	710024	SMC3_B10_24hpi_peak_2155	2.7469	4.88374
Pf3D7_11_v3	738788	739055	SMC3_A5_24hpi_peak_1136	1.81196	4.46274	Pf3D7_11_v3	738557	738973	SMC3_B10_24hpi_peak_2158	2.89634	8.06101
Pf3D7_11_v3	769871	770078	SMC3_A5_24hpi_peak_1140	1.53076	1.65103	Pf3D7_11_v3	769862	770023	SMC3_B10_24hpi_peak_2163	2.07825	2.66855
Pf3D7_11_v3	792236	792600	SMC3_A5_24hpi_peak_1142	1.76737	2.73929	Pf3D7_11_v3	792340	792601	SMC3_B10_24hpi_peak_2166	2.6371	4.52723
Pf3D7_11_v3	810739	811293	SMC3_A5_24hpi_peak_1144	1.80199	4.07386	Pf3D7_11_v3	810659	811277	SMC3_B10_24hpi_peak_2168	3.82492	14.018
Pf3D7_11_v3	813801	814192	SMC3_A5_24hpi_peak_1145	2.10976	6.32976	Pf3D7_11_v3	813753	814196	SMC3_B10_24hpi_peak_2169	6.64776	36.1563
Pf3D7_11_v3	820464	822456	SMC3_A5_24hpi_peak_1148	3.81089	41.6943	Pf3D7_11_v3	820532	820870	SMC3_B10_24hpi_peak_2170	2.53476	5.37256
Pf3D7_11_v3	820464	822456	SMC3_A5_24hpi_peak_1148	3.81089	41.6943	Pf3D7_11_v3	821511	822368	SMC3_B10_24hpi_peak_2171	2.88596	7.8412
Pf3D7_11_v3	823216	829434	SMC3_A5_24hpi_peak_1149	12.6248	369.304	Pf3D7_11_v3	823184	824533	SMC3_B10_24hpi_peak_2172	11.2035	102.396
Pf3D7_11_v3	823216	829434	SMC3_A5_24hpi_peak_1149	12.6248	369.304	Pf3D7_11_v3	824754	828290	SMC3_B10_24hpi_peak_2173	16.2456	210.711
Pf3D7_11_v3	823216	829434	SMC3_A5_24hpi_peak_1149	12.6248	369.304	Pf3D7_11_v3	828449	829416	SMC3_B10_24hpi_peak_2174	14.2253	141.447
Pf3D7_11_v3	829931	831423	SMC3_A5_24hpi_peak_1150	9.54795	143.234	Pf3D7_11_v3	829944	831432	SMC3_B10_24hpi_peak_2175	12.7831	87.9015
Pf3D7_11_v3	834874	835614	SMC3_A5_24hpi_peak_1151	24.5343	642.913	Pf3D7_11_v3	834892	835624	SMC3_B10_24hpi_peak_2176	49.3271	589.03
Pf3D7_11_v3	835834	837486	SMC3_A5_24hpi_peak_1152	22.1608	874.183	Pf3D7_11_v3	835829	837851	SMC3_B10_24hpi_peak_2177	72.9598	1486.11
Pf3D7_11_v3	837675	837964	SMC3_A5_24hpi_peak_1153	4.03543	19.3255	Pf3D7_11_v3	835829	837851	SMC3_B10_24hpi_peak_2177	72.9598	1486.11
Pf3D7_11_v3	838362	839464	SMC3_A5_24hpi_peak_1154	10.0407	198.067	Pf3D7_11_v3	838385	839453	SMC3_B10_24hpi_peak_2178	5.57359	30.7689
Pf3D7_11_v3	840694	842400	SMC3_A5_24hpi_peak_1157	3.95399	38.1939	Pf3D7_11_v3	841043	841469	SMC3_B10_24hpi_peak_2179	2.35391	3.14517
Pf3D7_11_v3	840694	842400	SMC3_A5_24hpi_peak_1157	3.95399	38.1939	Pf3D7_11_v3	841837	842360	SMC3_B10_24hpi_peak_2180	3.52722	11.4069
Pf3D7_11_v3	860076	861032	SMC3_A5_24hpi_peak_1166	2.8767	16.6919	Pf3D7_11_v3	860064	861003	SMC3_B10_24hpi_peak_2181	9.03289	62.0028
Pf3D7_11_v3	861378	861633	SMC3_A5_24hpi_peak_1167	1.89447	3.63343	Pf3D7_11_v3	861362	861546	SMC3_B10_24hpi_peak_2182	2.88906	5.34127
Pf3D7_11_v3	862467	862766	SMC3_A5_24hpi_peak_1168	2.33951	8.64514	Pf3D7_11_v3	862513	862710	SMC3_B10_24hpi_peak_2183	3.00513	4.66325
Pf3D7_11_v3	863332	863558	SMC3_A5_24hpi_peak_1169	2.51763	6.65496	Pf3D7_11_v3	863339	863499	SMC3_B10_24hpi_peak_2184	3.22825	5.23564
Pf3D7_11_v3	876831	876993	SMC3_A5_24hpi_peak_1172	1.87908	4.08107	Pf3D7_11_v3	876791	876975	SMC3_B10_24hpi_peak_2187	3.38275	7.72736
Pf3D7_11_v3	884876	885486	SMC3_A5_24hpi_peak_1173	2.17187	7.6442	Pf3D7_11_v3	884832	885557	SMC3_B10_24hpi_peak_2190	3.03058	8.50999
Pf3D7_11_v3	889392	889986	SMC3_A5_24hpi_peak_1174	1.86651	4.80066	Pf3D7_11_v3	889181	890031	SMC3_B10_24hpi_peak_2191	3.46408	11.1168
Pf3D7_11_v3	890881	891592	SMC3_A5_24hpi_peak_1175	2.11885	8.13521	Pf3D7_11_v3	890883	891605	SMC3_B10_24hpi_peak_2192	3.56149	12.4955
Pf3D7_11_v3	891892	892184	SMC3_A5_24hpi_peak_1176	2.61973	12.1532	Pf3D7_11_v3	891847	892145	SMC3_B10_24hpi_peak_2193	3.5996	9.61664
Pf3D7_11_v3	893860	894057	SMC3_A5_24hpi_peak_1177	1.98632	4.61659	Pf3D7_11_v3	893836	894010	SMC3_B10_24hpi_peak_2195	2.7726	5.27696
Pf3D7_11_v3	894727	894917	SMC3_A5_24hpi_peak_1178	2.07535	5.41875	Pf3D7_11_v3	894565	894953	SMC3_B10_24hpi_peak_2196	4.65558	17.1477
Pf3D7_11_v3	932343	932579	SMC3_A5_24hpi_peak_1179	1.82704	4.27504	Pf3D7_11_v3	932249	932588	SMC3_B10_24hpi_peak_2202	2.75086	5.35278
Pf3D7_11_v3	967743	968467	SMC3_A5_24hpi_peak_1181	2.10023	6.72445	Pf3D7_11_v3	967632	968815	SMC3_B10_24hpi_peak_2208	6.25362	36.398
Pf3D7_11_v3	1037690	1037964	SMC3_A5_24hpi_peak_1184	1.97439	4.92925	Pf3D7_11_v3	1037704	1038057	SMC3_B10_24hpi_peak_2215	4.26657	19.016
Pf3D7_11_v3	1148450	1148648	SMC3_A5_24hpi_peak_1188	1.70804	2.49406	Pf3D7_11_v3	1148512	1148736	SMC3_B10_24hpi_peak_2231	2.6859	4.68722
Pf3D7_11_v3	1178602	1178859	SMC3_A5_24hpi_peak_1191	2.22357	3.94891	Pf3D7_11_v3	1178578	1178759	SMC3_B10_24hpi_peak_2236	2.28216	3.0379
Pf3D7_11_v3	1182421	1182636	SMC3_A5_24hpi_peak_1192	3.03396	13.0684	Pf3D7_11_v3	1182393	1182638	SMC3_B10_24hpi_peak_2237	3.5025	9.02699
Pf3D7_11_v3	1185128	1185350	SMC3_A5_24hpi_peak_1193	1.843	3.88687	Pf3D7_11_v3	1185100	1185327	SMC3_B10_24hpi_peak_2238	2.53345	4.83955
Pf3D7_11_v3	1294072	1294229	SMC3_A5_24hpi_peak_1196	1.88605	5.4587	Pf3D7_11_v3	1293939	1294879	SMC3_B10_24hpi_peak_2253	3.50591	11.3093
Pf3D7_11_v3	1360236	1360514	SMC3_A5_24hpi_peak_1198	1.7536	3.6324	Pf3D7_11_v3	1360218	1360423	SMC3_B10_24hpi_peak_2264	2.5364	4.45763
Pf3D7_11_v3	1417651	1417809	SMC3_A5_24hpi_peak_1199	1.76811	3.01856	Pf3D7_11_v3	1417589	1417807	SMC3_B10_24hpi_peak_2268	2.95015	4.85563
Pf3D7_11_v3	1583031	1583346	SMC3_A5_24hpi_peak_1205	1.80394	3.131	Pf3D7_11_v3	1583053	1583293	SMC3_B10_24hpi_peak_2278	2.66685	4.76894
Pf3D7_11_v3	1595964	1596136	SMC3_A5_24hpi_peak_1206	1.70825	2.29972	Pf3D7_11_v3	1595786	1596433	SMC3_B10_24hpi_peak_2279	2.89761	6.20474
Pf3D7_11_v3	1608035	1608296	SMC3_A5_24hpi_peak_1208	1.89764	3.37607	Pf3D7_11_v3	1608038	1608317	SMC3_B10_24hpi_peak_2282	4.27147	12.6001
Pf3D7_11_v3	1849342	1849556	SMC3_A5_24hpi_peak_1211	1.90384	4.47335	Pf3D7_11_v3	1849215	1849374	SMC3_B10_24hpi_peak_2308	2.45087	4.77258
Pf3D7_11_v3	2007159	2007709	SMC3_A5_24hpi_peak_1213	2.11609	6.57262	Pf3D7_11_v3	2007191	2007406	SMC3_B10_24hpi_peak_2326	2.51814	4.13748
Pf3D7_11_v3	2010672	2010855	SMC3_A5_24hpi_peak_1214	2.03207	5.10529	Pf3D7_11_v3	2010305	2010861	SMC3_B10_24hpi_peak_2327	3.27934	9.2204
Pf3D7_11_v3	2028737	2028968	SMC3_A5_24hpi_peak_1216	1.90454	4.40655	Pf3D7_11_v3	2028678	2028949	SMC3_B10_24hpi_peak_2334	2.9128	7.10967
Pf3D7_11_v3	2031180	2031358	SMC3_A5_24hpi_peak_1218	1.72292	2.33079	Pf3D7_11_v3	2031017	2031634	SMC3_B10_24hpi_peak_2337	4.25919	13.7142
Pf3D7_11_v3	2033326	2033516	SMC3_A5_24hpi_peak_1219	1.66934	2.26499	Pf3D7_11_v3	2033317	2033551	SMC3_B10_24hpi_peak_2338	2.34144	3.43893
Pf3D7_12_v3	229	424	SMC3_A5_24hpi_peak_1220	4.80691	28.0541	Pf3D7_12_v3	218	629	SMC3_B10_24hpi_peak_2340	4.76434	12.3588
Pf3D7_12_v3	19213	19397	SMC3_A5_24hpi_peak_1223	1.78751	3.25732	Pf3D7_12_v3	19220	19907	SMC3_B10_24hpi_peak_2343	3.83921	11.2642
Pf3D7_12_v3	20346	20552	SMC3_A5_24hpi_peak_1224	2.10327	5.43334	Pf3D7_12_v3	20075	20886	SMC3_B10_24hpi_peak_2344	5.1584	20.6027
Pf3D7_12_v3	21643	21993	SMC3_A5_24hpi_peak_1225	2.26707	6.13414	Pf3D7_12_v3	21473	21968	SMC3_B10_24hpi_peak_2345	3.83821	9.98715
Pf3D7_12_v3	36195	36445	SMC3_A5_24hpi_peak_1226	1.65145	2.33263	Pf3D7_12_v3	36144	37223	SMC3_B10_24hpi_peak_2351	6.8018	41.0047
Pf3D7_12_v3	52471	52652	SMC3_A5_24hpi_peak_1227	1.60249	2.03493	Pf3D7_12_v3	52368	52839	SMC3_B10_24hpi_peak_2359	2.79475	6.77593
Pf3D7_12_v3	205439	205966	SMC3_A5_24hpi_peak_1229	3.27999	26.3383	Pf3D7_12_v3	205604	205919	SMC3_B10_24hpi_peak_2380	1.94335	1.8685
Pf3D7_12_v3	264686	264874	SMC3_A5_24hpi_peak_1230	2.11521	6.1836	Pf3D7_12_v3	264682	265614	SMC3_B10_24hpi_peak_2387	2.79248	5.81627
Pf3D7_12_v3	270490	270754	SMC3_A5_24hpi_peak_1231	1.88436	3.91166	Pf3D7_12_v3	270391	271072	SMC3_B10_24hpi_peak_2388	2.87087	6.60246
Pf3D7_12_v3	354580	354734	SMC3_A5_24hpi_peak_1232	2.05425	5.08875	Pf3D7_12_v3	354567	354862	SMC3_B10_24hpi_peak_2397	4.50988	16.2262
Pf3D7_12_v3	472293	472545	SMC3_A5_24hpi_peak_1235	1.95595	5.41227	Pf3D7_12_v3	472283	472551	SMC3_B10_24hpi_peak_2408	3.2232	7.97906
Pf3D7_12_v3	579960	580196	SMC3_A5_24hpi_peak_1237	1.87092	4.15835	Pf3D7_12_v3	579856	580852	SMC3_B10_24hpi_peak_2420	3.54683	11.7277
Pf3D7_12_v3	654902	655144	SMC3_A5_24hpi_peak_1238	1.84447	3.38526	Pf3D7_12_v3	655076	655235	SMC3_B10_24hpi_peak_2431	2.46765	4.3401
Pf3D7_12_v3	657438	657738	SMC3_A5_24hpi_peak_1239	1.74353	3.28552	Pf3D7_12_v3	657392	657978	SMC3_B10_24hpi_peak_2432	4.13282	17.4467
Pf3D7_12_v3	752878	753218	SMC3_A5_24hpi_peak_1240	1.77781	3.36418	Pf3D7_12_v3	752927	753249	SMC3_B10_24hpi_peak_2446	2.77113	5.581
Pf3D7_12_v3	764487	765028	SMC3_A5_24hpi_peak_1241	2.10177	7.11451	Pf3D7_12_v3	764251	765095	SMC3_B10_24hpi_peak_2447	13.4664	124.727
Pf3D7_12_v3	766639	766908	SMC3_A5_24hpi_peak_1242	1.99117	6.69466	Pf3D7_12_v3	766623	767134	SMC3_B10_24hpi_peak_2448	3.60899	8.25181
Pf3D7_12_v3	768862	769334	SMC3_A5_24hpi_peak_1243	1.92864	4.36377	Pf3D7_12_v3	768747	769209	SMC3_B10_24hpi_peak_2449	6.00176	21.8851
Pf3D7_12_v3	771381	771749	SMC3_A5_24hpi_peak_1244	2.20116	7.79789	Pf3D7_12_v3	769815	771840	SMC3_B10_24hpi_peak_2450	4.3164	13.9355
Pf3D7_12_v3	773284	773808	SMC3_A5_24hpi_peak_1245	1.91949	4.73786	Pf3D7_12_v3	773240	774222	SMC3_B10_24hpi_peak_2452	3.50732	8.82088
Pf3D7_12_v3	774040	774233	SMC3_A5_24hpi_peak_1246	1.96018	4.35665	Pf3D7_12_v3	773240	774222	SMC3_B10_24hpi_peak_2452	3.50732	8.82088
Pf3D7_12_v3	776996	777514	SMC3_A5_24hpi_peak_1247	2.15773	7.21537	Pf3D7_12_v3	776285	779958	SMC3_B10_24hpi_peak_2453	4.57816	16.5089
Pf3D7_12_v3	778952	779178	SMC3_A5_24hpi_peak_1248	1.70963	3.04361	Pf3D7_12_v3	776285	779958	SMC3_B10_24hpi_peak_2453	4.57816	16.5089
Pf3D7_12_v3	899200	899368	SMC3_A5_24hpi_peak_1250	2.42144	5.35308	Pf3D7_12_v3	899194	899432	SMC3_B10_24hpi_peak_2460	4.08372	8.91727
Pf3D7_12_v3	927851	928038	SMC3_A5_24hpi_peak_1252	1.88078	4.23153	Pf3D7_12_v3	927806	928064	SMC3_B10_24hpi_peak_2461	3.41131	8.0409
Pf3D7_12_v3	1151250	1151456	SMC3_A5_24hpi_peak_1259	1.60224	2.25994	Pf3D7_12_v3	1151276	1151435	SMC3_B10_24hpi_peak_2488	2.25494	2.75498
Pf3D7_12_v3	1213153	1213471	SMC3_A5_24hpi_peak_1263	1.85173	4.54321	Pf3D7_12_v3	1212870	1213518	SMC3_B10_24hpi_peak_2502	2.95376	7.98113
Pf3D7_12_v3	1214713	1214883	SMC3_A5_24hpi_peak_1264	1.6688	2.80154	Pf3D7_12_v3	1214701	1215040	SMC3_B10_24hpi_peak_2503	3.56363	12.2733
Pf3D7_12_v3	1223724	1223916	SMC3_A5_24hpi_peak_1267	1.5018	1.68178	Pf3D7_12_v3	1223510	1223758	SMC3_B10_24hpi_peak_2505	2.63079	6.20474
Pf3D7_12_v3	1242071	1242303	SMC3_A5_24hpi_peak_1269	1.75329	3.57479	Pf3D7_12_v3	1241992	1243354	SMC3_B10_24hpi_peak_2506	8.16304	57.0094
Pf3D7_12_v3	1242665	1243310	SMC3_A5_24hpi_peak_1270	2.51737	13.1839	Pf3D7_12_v3	1241992	1243354	SMC3_B10_24hpi_peak_2506	8.16304	57.0094
Pf3D7_12_v3	1248748	1249111	SMC3_A5_24hpi_peak_1272	1.63539	2.56499	Pf3D7_12_v3	1248815	1249227	SMC3_B10_24hpi_peak_2507	3.39026	7.11394
Pf3D7_12_v3	1250095	1250316	SMC3_A5_24hpi_peak_1273	1.87343	4.72207	Pf3D7_12_v3	1249756	1250398	SMC3_B10_24hpi_peak_2508	8.55654	58.5106
Pf3D7_12_v3	1251967	1252189	SMC3_A5_24hpi_peak_1274	2.37639	10.57	Pf3D7_12_v3	1251955	1252196	SMC3_B10_24hpi_peak_2509	3.59098	10.0527
Pf3D7_12_v3	1260934	1261587	SMC3_A5_24hpi_peak_1277	2.4742	10.5728	Pf3D7_12_v3	1260876	1262070	SMC3_B10_24hpi_peak_2511	3.10847	8.86662
Pf3D7_12_v3	1261762	1262093	SMC3_A5_24hpi_peak_1278	2.40518	11.3586	Pf3D7_12_v3	1260876	1262070	SMC3_B10_24hpi_peak_2511	3.10847	8.86662
Pf3D7_12_v3	1268146	1270089	SMC3_A5_24hpi_peak_1280	2.9792	20.6693	Pf3D7_12_v3	1268620	1269114	SMC3_B10_24hpi_peak_2512	2.64475	5.40419
Pf3D7_12_v3	1272656	1273276	SMC3_A5_24hpi_peak_1282	3.24401	27.812	Pf3D7_12_v3	1272694	1273234	SMC3_B10_24hpi_peak_2513	4.0416	15.5941
Pf3D7_12_v3	1273601	1273963	SMC3_A5_24hpi_peak_1283	2.61233	10.2985	Pf3D7_12_v3	1273645	1273824	SMC3_B10_24hpi_peak_2514	2.30233	3.20686
Pf3D7_12_v3	1278441	1279831	SMC3_A5_24hpi_peak_1286	15.2165	517.924	Pf3D7_12_v3	1278444	1279654	SMC3_B10_24hpi_peak_2515	31.587	365.921
Pf3D7_12_v3	1280893	1282216	SMC3_A5_24hpi_peak_1287	13.121	264.704	Pf3D7_12_v3	1280999	1281359	SMC3_B10_24hpi_peak_2516	6.38676	29.6877
Pf3D7_12_v3	1280893	1282216	SMC3_A5_24hpi_peak_1287	13.121	264.704	Pf3D7_12_v3	1281522	1282427	SMC3_B10_24hpi_peak_2517	13.204	73.9496
Pf3D7_12_v3	1285515	1289349	SMC3_A5_24hpi_peak_1288	18.8436	750.519	Pf3D7_12_v3	1285524	1289327	SMC3_B10_24hpi_peak_2518	54.9121	999.54
Pf3D7_12_v3	1291085	1292740	SMC3_A5_24hpi_peak_1289	4.89791	68.5127	Pf3D7_12_v3	1291106	1292720	SMC3_B10_24hpi_peak_2519	5.53432	30.174
Pf3D7_12_v3	1292959	1296594	SMC3_A5_24hpi_peak_1290	4.71657	66.5455	Pf3D7_12_v3	1295691	1296191	SMC3_B10_24hpi_peak_2521	2.64422	5.26066
Pf3D7_12_v3	1292959	1296594	SMC3_A5_24hpi_peak_1290	4.71657	66.5455	Pf3D7_12_v3	1296367	1296588	SMC3_B10_24hpi_peak_2522	5.05293	16.3095
Pf3D7_12_v3	1292959	1296594	SMC3_A5_24hpi_peak_1290	4.71657	66.5455	Pf3D7_12_v3	1293213	1295196	SMC3_B10_24hpi_peak_2520	5.24464	24.2359
Pf3D7_12_v3	1299614	1299977	SMC3_A5_24hpi_peak_1292	2.41356	11.5722	Pf3D7_12_v3	1299655	1299978	SMC3_B10_24hpi_peak_2523	2.98871	6.36224
Pf3D7_12_v3	1301632	1302042	SMC3_A5_24hpi_peak_1293	2.06437	7.13884	Pf3D7_12_v3	1301939	1302133	SMC3_B10_24hpi_peak_2525	2.68889	5.72352
Pf3D7_12_v3	1325782	1326173	SMC3_A5_24hpi_peak_1296	2.41871	9.04888	Pf3D7_12_v3	1325844	1326030	SMC3_B10_24hpi_peak_2526	2.41731	3.44756
Pf3D7_12_v3	1341055	1341268	SMC3_A5_24hpi_peak_1297	1.932	4.91086	Pf3D7_12_v3	1340905	1341182	SMC3_B10_24hpi_peak_2528	2.32455	3.49328
Pf3D7_12_v3	1357457	1357618	SMC3_A5_24hpi_peak_1300	1.93084	4.00991	Pf3D7_12_v3	1357444	1357715	SMC3_B10_24hpi_peak_2530	3.19263	7.27203
Pf3D7_12_v3	1397301	1397488	SMC3_A5_24hpi_peak_1302	1.68975	2.7139	Pf3D7_12_v3	1397207	1397455	SMC3_B10_24hpi_peak_2534	2.44726	4.26886
Pf3D7_12_v3	1401559	1401798	SMC3_A5_24hpi_peak_1303	1.89021	3.74535	Pf3D7_12_v3	1401537	1401792	SMC3_B10_24hpi_peak_2535	3.06217	5.52848
Pf3D7_12_v3	1433032	1433485	SMC3_A5_24hpi_peak_1307	1.94926	5.12376	Pf3D7_12_v3	1432887	1433454	SMC3_B10_24hpi_peak_2537	2.35057	4.14152
Pf3D7_12_v3	1458581	1458849	SMC3_A5_24hpi_peak_1308	2.3831	10.1336	Pf3D7_12_v3	1458514	1458895	SMC3_B10_24hpi_peak_2541	4.27147	12.6001
Pf3D7_12_v3	1485673	1485876	SMC3_A5_24hpi_peak_1310	1.57333	1.79377	Pf3D7_12_v3	1485678	1485841	SMC3_B10_24hpi_peak_2552	2.62026	4.61112
Pf3D7_12_v3	1539601	1539766	SMC3_A5_24hpi_peak_1313	2.08012	5.27043	Pf3D7_12_v3	1539554	1539710	SMC3_B10_24hpi_peak_2561	2.5969	3.85158
Pf3D7_12_v3	1597051	1597218	SMC3_A5_24hpi_peak_1314	2.26303	7.44477	Pf3D7_12_v3	1596959	1597241	SMC3_B10_24hpi_peak_2571	2.19779	2.97208
Pf3D7_12_v3	1652989	1653232	SMC3_A5_24hpi_peak_1317	1.92175	5.49536	Pf3D7_12_v3	1652933	1653421	SMC3_B10_24hpi_peak_2574	3.76415	11.7203
Pf3D7_12_v3	1656800	1657010	SMC3_A5_24hpi_peak_1319	1.79676	4.27038	Pf3D7_12_v3	1656684	1657086	SMC3_B10_24hpi_peak_2575	2.20417	3.28572
Pf3D7_12_v3	1679474	1679687	SMC3_A5_24hpi_peak_1320	1.74921	2.95097	Pf3D7_12_v3	1679419	1679823	SMC3_B10_24hpi_peak_2578	2.39118	4.41301
Pf3D7_12_v3	1685101	1685321	SMC3_A5_24hpi_peak_1321	1.81823	2.91654	Pf3D7_12_v3	1685088	1685353	SMC3_B10_24hpi_peak_2579	3.133	5.73726
Pf3D7_12_v3	1704493	1704729	SMC3_A5_24hpi_peak_1323	2.17294	7.44879	Pf3D7_12_v3	1704518	1705596	SMC3_B10_24hpi_peak_2583	3.79036	11.8294
Pf3D7_12_v3	1705345	1705564	SMC3_A5_24hpi_peak_1324	2.00244	5.22252	Pf3D7_12_v3	1704518	1705596	SMC3_B10_24hpi_peak_2583	3.79036	11.8294
Pf3D7_12_v3	1706918	1707079	SMC3_A5_24hpi_peak_1325	2.24621	6.65413	Pf3D7_12_v3	1706890	1707141	SMC3_B10_24hpi_peak_2585	3.6686	8.67957
Pf3D7_12_v3	1708143	1708297	SMC3_A5_24hpi_peak_1326	1.56005	3.02096	Pf3D7_12_v3	1707789	1708975	SMC3_B10_24hpi_peak_2586	2.26718	6.78806
Pf3D7_12_v3	1709562	1709924	SMC3_A5_24hpi_peak_1327	2.47075	10.4073	Pf3D7_12_v3	1709353	1709961	SMC3_B10_24hpi_peak_2587	4.36631	20.4497
Pf3D7_12_v3	1722204	1723055	SMC3_A5_24hpi_peak_1328	1.60228	3.78586	Pf3D7_12_v3	1721664	1723132	SMC3_B10_24hpi_peak_2590	3.80911	18.0493
Pf3D7_12_v3	1723472	1723818	SMC3_A5_24hpi_peak_1329	1.9482	4.2006	Pf3D7_12_v3	1723478	1723897	SMC3_B10_24hpi_peak_2591	3.30068	7.86
Pf3D7_12_v3	1724851	1725225	SMC3_A5_24hpi_peak_1330	2.048	5.13279	Pf3D7_12_v3	1724707	1725295	SMC3_B10_24hpi_peak_2592	3.38444	7.94717
Pf3D7_12_v3	1840447	1840605	SMC3_A5_24hpi_peak_1331	1.79235	3.28975	Pf3D7_12_v3	1840379	1840666	SMC3_B10_24hpi_peak_2615	5.40643	20.1228
Pf3D7_12_v3	1854929	1855210	SMC3_A5_24hpi_peak_1332	1.71669	2.49588	Pf3D7_12_v3	1854922	1855103	SMC3_B10_24hpi_peak_2618	2.78257	5.31149
Pf3D7_12_v3	2051446	2051649	SMC3_A5_24hpi_peak_1337	1.91175	4.6059	Pf3D7_12_v3	2051333	2051696	SMC3_B10_24hpi_peak_2643	3.02209	8.1079
Pf3D7_12_v3	2082615	2082805	SMC3_A5_24hpi_peak_1339	1.69186	2.49285	Pf3D7_12_v3	2082672	2082838	SMC3_B10_24hpi_peak_2649	2.2238	2.47243
Pf3D7_12_v3	2202223	2202413	SMC3_A5_24hpi_peak_1340	1.87001	3.0838	Pf3D7_12_v3	2201755	2202457	SMC3_B10_24hpi_peak_2656	3.49828	7.89335
Pf3D7_12_v3	2229221	2229395	SMC3_A5_24hpi_peak_1342	1.52803	1.36581	Pf3D7_12_v3	2229144	2229337	SMC3_B10_24hpi_peak_2661	2.1355	2.41619
Pf3D7_12_v3	2243585	2244044	SMC3_A5_24hpi_peak_1343	2.4569	9.3563	Pf3D7_12_v3	2243532	2243941	SMC3_B10_24hpi_peak_2664	3.8439	12.0512
Pf3D7_12_v3	2248814	2249007	SMC3_A5_24hpi_peak_1345	1.65599	1.97385	Pf3D7_12_v3	2248635	2249021	SMC3_B10_24hpi_peak_2668	3.18302	7.62952
Pf3D7_13_v3	602	840	SMC3_A5_24hpi_peak_1346	2.13641	3.17861	Pf3D7_13_v3	482	840	SMC3_B10_24hpi_peak_2670	3.67535	7.0437
Pf3D7_13_v3	35892	36193	SMC3_A5_24hpi_peak_1347	1.76609	2.3507	Pf3D7_13_v3	35888	36707	SMC3_B10_24hpi_peak_2674	3.66165	7.71052
Pf3D7_13_v3	37867	38169	SMC3_A5_24hpi_peak_1348	1.61371	2.02521	Pf3D7_13_v3	37742	37997	SMC3_B10_24hpi_peak_2676	3.17698	7.99714
Pf3D7_13_v3	41571	41758	SMC3_A5_24hpi_peak_1349	1.71162	2.71104	Pf3D7_13_v3	41543	41718	SMC3_B10_24hpi_peak_2679	2.19093	2.94935
Pf3D7_13_v3	240141	240312	SMC3_A5_24hpi_peak_1351	1.92274	4.17624	Pf3D7_13_v3	239999	240334	SMC3_B10_24hpi_peak_2707	2.97187	6.82808
Pf3D7_13_v3	330335	330683	SMC3_A5_24hpi_peak_1353	1.73239	2.63713	Pf3D7_13_v3	330206	330368	SMC3_B10_24hpi_peak_2715	2.31377	3.34814
Pf3D7_13_v3	377410	377639	SMC3_A5_24hpi_peak_1354	1.96708	4.24731	Pf3D7_13_v3	377378	377547	SMC3_B10_24hpi_peak_2722	2.48536	4.40422
Pf3D7_13_v3	512191	512349	SMC3_A5_24hpi_peak_1356	1.60697	1.94983	Pf3D7_13_v3	511472	512558	SMC3_B10_24hpi_peak_2737	6.15024	31.6368
Pf3D7_13_v3	525075	525258	SMC3_A5_24hpi_peak_1357	2.22684	6.83596	Pf3D7_13_v3	525028	525269	SMC3_B10_24hpi_peak_2740	4.35642	15.8821
Pf3D7_13_v3	686012	686467	SMC3_A5_24hpi_peak_1358	1.48557	1.52645	Pf3D7_13_v3	686130	686416	SMC3_B10_24hpi_peak_2757	3.64375	10.2572
Pf3D7_13_v3	695664	695834	SMC3_A5_24hpi_peak_1359	1.91989	3.43481	Pf3D7_13_v3	695731	695887	SMC3_B10_24hpi_peak_2759	3.54904	8.96909
Pf3D7_13_v3	760975	761129	SMC3_A5_24hpi_peak_1360	1.53789	1.692	Pf3D7_13_v3	760880	761137	SMC3_B10_24hpi_peak_2764	2.34862	4.02112
Pf3D7_13_v3	772605	772876	SMC3_A5_24hpi_peak_1361	1.72311	2.88397	Pf3D7_13_v3	772544	772963	SMC3_B10_24hpi_peak_2768	4.09481	15.0128
Pf3D7_13_v3	776198	776429	SMC3_A5_24hpi_peak_1362	1.80981	3.64891	Pf3D7_13_v3	776178	776376	SMC3_B10_24hpi_peak_2770	1.95087	2.09979
Pf3D7_13_v3	904811	904987	SMC3_A5_24hpi_peak_1366	1.60281	1.92578	Pf3D7_13_v3	904840	905199	SMC3_B10_24hpi_peak_2781	3.33383	7.14524
Pf3D7_13_v3	943101	943298	SMC3_A5_24hpi_peak_1368	1.81447	3.68269	Pf3D7_13_v3	942922	943506	SMC3_B10_24hpi_peak_2782	3.00661	8.94336
Pf3D7_13_v3	951713	951974	SMC3_A5_24hpi_peak_1369	2.42367	6.38421	Pf3D7_13_v3	951685	951942	SMC3_B10_24hpi_peak_2784	3.26256	5.91445
Pf3D7_13_v3	957247	957443	SMC3_A5_24hpi_peak_1370	1.62576	2.01543	Pf3D7_13_v3	957175	957542	SMC3_B10_24hpi_peak_2786	4.95553	17.6821
Pf3D7_13_v3	998960	999220	SMC3_A5_24hpi_peak_1374	1.90285	4.67946	Pf3D7_13_v3	999017	999183	SMC3_B10_24hpi_peak_2795	2.30617	3.32665
Pf3D7_13_v3	1030559	1030811	SMC3_A5_24hpi_peak_1376	1.73914	2.41999	Pf3D7_13_v3	1030444	1030605	SMC3_B10_24hpi_peak_2797	2.23989	3.10951
Pf3D7_13_v3	1042938	1043115	SMC3_A5_24hpi_peak_1379	2.44694	9.53972	Pf3D7_13_v3	1042910	1043097	SMC3_B10_24hpi_peak_2799	2.91883	4.60336
Pf3D7_13_v3	1048045	1048225	SMC3_A5_24hpi_peak_1380	1.50226	1.43453	Pf3D7_13_v3	1048012	1048198	SMC3_B10_24hpi_peak_2800	2.4646	3.46822
Pf3D7_13_v3	1048679	1048837	SMC3_A5_24hpi_peak_1381	1.52746	1.54052	Pf3D7_13_v3	1048687	1049388	SMC3_B10_24hpi_peak_2801	4.16767	13.3554
Pf3D7_13_v3	1077759	1078160	SMC3_A5_24hpi_peak_1383	2.37517	7.70306	Pf3D7_13_v3	1077782	1078246	SMC3_B10_24hpi_peak_2803	3.14097	7.08718
Pf3D7_13_v3	1126672	1126880	SMC3_A5_24hpi_peak_1385	1.75356	2.92511	Pf3D7_13_v3	1126602	1126930	SMC3_B10_24hpi_peak_2805	2.7896	6.4368
Pf3D7_13_v3	1146581	1147177	SMC3_A5_24hpi_peak_1386	1.91014	4.95566	Pf3D7_13_v3	1146499	1146882	SMC3_B10_24hpi_peak_2806	2.57072	5.25397
Pf3D7_13_v3	1148428	1148882	SMC3_A5_24hpi_peak_1387	2.1165	6.76671	Pf3D7_13_v3	1148411	1148898	SMC3_B10_24hpi_peak_2807	2.66217	5.32864
Pf3D7_13_v3	1149250	1149440	SMC3_A5_24hpi_peak_1388	2.26432	8.91319	Pf3D7_13_v3	1149359	1149603	SMC3_B10_24hpi_peak_2808	2.33351	4.18778
Pf3D7_13_v3	1150286	1150481	SMC3_A5_24hpi_peak_1389	1.53311	1.87923	Pf3D7_13_v3	1150195	1150964	SMC3_B10_24hpi_peak_2809	3.60841	12.2504
Pf3D7_13_v3	1150733	1150998	SMC3_A5_24hpi_peak_1390	1.78518	4.17398	Pf3D7_13_v3	1150195	1150964	SMC3_B10_24hpi_peak_2809	3.60841	12.2504
Pf3D7_13_v3	1159372	1160067	SMC3_A5_24hpi_peak_1395	3.85973	39.4531	Pf3D7_13_v3	1159389	1159690	SMC3_B10_24hpi_peak_2810	3.89674	8.13693
Pf3D7_13_v3	1160497	1161312	SMC3_A5_24hpi_peak_1396	4.74168	48.6198	Pf3D7_13_v3	1160576	1161153	SMC3_B10_24hpi_peak_2811	2.66811	5.06066
Pf3D7_13_v3	1162622	1164352	SMC3_A5_24hpi_peak_1397	11.6183	344.986	Pf3D7_13_v3	1162676	1164307	SMC3_B10_24hpi_peak_2812	6.20277	38.684
Pf3D7_13_v3	1164888	1166292	SMC3_A5_24hpi_peak_1398	10.9788	122.731	Pf3D7_13_v3	1165046	1166271	SMC3_B10_24hpi_peak_2813	21.3029	197.785
Pf3D7_13_v3	1166896	1167757	SMC3_A5_24hpi_peak_1399	13.3944	228.81	Pf3D7_13_v3	1166883	1167721	SMC3_B10_24hpi_peak_2814	31.9375	282.36
Pf3D7_13_v3	1170627	1171550	SMC3_A5_24hpi_peak_1400	6.76528	53.9888	Pf3D7_13_v3	1170634	1171248	SMC3_B10_24hpi_peak_2815	5.16751	22.0755
Pf3D7_13_v3	1171905	1172682	SMC3_A5_24hpi_peak_1401	15.497	351.852	Pf3D7_13_v3	1171925	1172672	SMC3_B10_24hpi_peak_2816	10.373	70.7421
Pf3D7_13_v3	1173068	1173282	SMC3_A5_24hpi_peak_1402	4.84763	30.0106	Pf3D7_13_v3	1173081	1173545	SMC3_B10_24hpi_peak_2817	5.51532	17.4901
Pf3D7_13_v3	1174144	1177294	SMC3_A5_24hpi_peak_1403	10.9635	311.118	Pf3D7_13_v3	1174147	1175983	SMC3_B10_24hpi_peak_2818	14.4312	99.7408
Pf3D7_13_v3	1174144	1177294	SMC3_A5_24hpi_peak_1403	10.9635	311.118	Pf3D7_13_v3	1176189	1177292	SMC3_B10_24hpi_peak_2819	6.09355	40.1646
Pf3D7_13_v3	1177475	1178226	SMC3_A5_24hpi_peak_1404	6.75297	113.959	Pf3D7_13_v3	1177487	1178075	SMC3_B10_24hpi_peak_2820	5.02826	26.3512
Pf3D7_13_v3	1184269	1184974	SMC3_A5_24hpi_peak_1409	2.49206	13.3281	Pf3D7_13_v3	1184638	1184904	SMC3_B10_24hpi_peak_2821	2.47952	4.25988
Pf3D7_13_v3	1186794	1187339	SMC3_A5_24hpi_peak_1410	2.09982	6.6266	Pf3D7_13_v3	1187172	1187990	SMC3_B10_24hpi_peak_2822	3.58677	13.0907
Pf3D7_13_v3	1187608	1187791	SMC3_A5_24hpi_peak_1411	1.92737	5.02361	Pf3D7_13_v3	1187172	1187990	SMC3_B10_24hpi_peak_2822	3.58677	13.0907
Pf3D7_13_v3	1189931	1190196	SMC3_A5_24hpi_peak_1413	1.82414	4.12728	Pf3D7_13_v3	1190071	1190261	SMC3_B10_24hpi_peak_2824	2.72269	4.65824
Pf3D7_13_v3	1190561	1191357	SMC3_A5_24hpi_peak_1414	2.15682	8.71716	Pf3D7_13_v3	1190563	1191168	SMC3_B10_24hpi_peak_2825	2.41005	4.01406
Pf3D7_13_v3	1192793	1193147	SMC3_A5_24hpi_peak_1416	2.17142	6.62119	Pf3D7_13_v3	1192762	1193162	SMC3_B10_24hpi_peak_2826	3.9555	11.4467
Pf3D7_13_v3	1193382	1194040	SMC3_A5_24hpi_peak_1417	2.72353	11.4688	Pf3D7_13_v3	1193467	1193642	SMC3_B10_24hpi_peak_2827	2.64383	4.26951
Pf3D7_13_v3	1194268	1194660	SMC3_A5_24hpi_peak_1418	3.13877	15.0078	Pf3D7_13_v3	1194319	1194487	SMC3_B10_24hpi_peak_2828	2.66188	3.89797
Pf3D7_13_v3	1194895	1195226	SMC3_A5_24hpi_peak_1419	3.57248	19.354	Pf3D7_13_v3	1194875	1195518	SMC3_B10_24hpi_peak_2829	6.9215	30.0013
Pf3D7_13_v3	1196306	1196669	SMC3_A5_24hpi_peak_1420	2.76888	15.4523	Pf3D7_13_v3	1196276	1196672	SMC3_B10_24hpi_peak_2830	3.48221	8.06366
Pf3D7_13_v3	1205067	1205449	SMC3_A5_24hpi_peak_1422	1.47702	1.50141	Pf3D7_13_v3	1205295	1205715	SMC3_B10_24hpi_peak_2831	2.22478	3.15942
Pf3D7_13_v3	1214945	1215120	SMC3_A5_24hpi_peak_1424	2.03967	6.03062	Pf3D7_13_v3	1214925	1215456	SMC3_B10_24hpi_peak_2832	3.03143	7.6012
Pf3D7_13_v3	1222434	1222748	SMC3_A5_24hpi_peak_1426	2.01058	6.46165	Pf3D7_13_v3	1222582	1222759	SMC3_B10_24hpi_peak_2834	2.33283	3.85046
Pf3D7_13_v3	1227731	1227945	SMC3_A5_24hpi_peak_1427	1.84899	3.8672	Pf3D7_13_v3	1227738	1227905	SMC3_B10_24hpi_peak_2835	2.00179	2.10812
Pf3D7_13_v3	1239447	1239684	SMC3_A5_24hpi_peak_1428	2.06588	7.33364	Pf3D7_13_v3	1239428	1239776	SMC3_B10_24hpi_peak_2838	3.60569	10.8172
Pf3D7_13_v3	1310688	1310845	SMC3_A5_24hpi_peak_1432	1.52376	1.52048	Pf3D7_13_v3	1310504	1311517	SMC3_B10_24hpi_peak_2851	5.16051	27.0665
Pf3D7_13_v3	1340948	1341182	SMC3_A5_24hpi_peak_1436	1.77789	3.19277	Pf3D7_13_v3	1341144	1341359	SMC3_B10_24hpi_peak_2859	2.45012	3.91084
Pf3D7_13_v3	1356857	1357194	SMC3_A5_24hpi_peak_1438	1.52372	1.57974	Pf3D7_13_v3	1356764	1357168	SMC3_B10_24hpi_peak_2861	3.99332	10.7849
Pf3D7_13_v3	1416829	1417185	SMC3_A5_24hpi_peak_1441	1.86842	5.63822	Pf3D7_13_v3	1416843	1417240	SMC3_B10_24hpi_peak_2867	3.20682	8.11475
Pf3D7_13_v3	1465763	1465933	SMC3_A5_24hpi_peak_1443	1.73844	3.56705	Pf3D7_13_v3	1464916	1466517	SMC3_B10_24hpi_peak_2869	5.41165	29.8946
Pf3D7_13_v3	1627603	1627764	SMC3_A5_24hpi_peak_1448	1.53432	1.67139	Pf3D7_13_v3	1627269	1627744	SMC3_B10_24hpi_peak_2891	2.52589	4.8103
Pf3D7_13_v3	1633192	1633427	SMC3_A5_24hpi_peak_1450	2.69083	13.099	Pf3D7_13_v3	1633201	1633405	SMC3_B10_24hpi_peak_2893	5.32804	25.7356
Pf3D7_13_v3	1718691	1718892	SMC3_A5_24hpi_peak_1453	1.68844	2.65773	Pf3D7_13_v3	1718691	1718947	SMC3_B10_24hpi_peak_2909	2.34193	3.9957
Pf3D7_13_v3	1827349	1827568	SMC3_A5_24hpi_peak_1455	1.81839	3.3424	Pf3D7_13_v3	1827281	1827604	SMC3_B10_24hpi_peak_2916	3.81676	11.1769
Pf3D7_13_v3	1886368	1886567	SMC3_A5_24hpi_peak_1456	1.73801	2.72321	Pf3D7_13_v3	1886379	1886936	SMC3_B10_24hpi_peak_2928	2.19063	2.85661
Pf3D7_13_v3	2015426	2015645	SMC3_A5_24hpi_peak_1458	1.65428	2.22269	Pf3D7_13_v3	2015378	2015646	SMC3_B10_24hpi_peak_2938	1.85973	1.69622
Pf3D7_13_v3	2093542	2093798	SMC3_A5_24hpi_peak_1460	1.69576	2.65773	Pf3D7_13_v3	2093409	2093809	SMC3_B10_24hpi_peak_2948	1.93398	1.77204
Pf3D7_13_v3	2115431	2115649	SMC3_A5_24hpi_peak_1461	1.70325	2.46555	Pf3D7_13_v3	2115163	2115653	SMC3_B10_24hpi_peak_2950	2.60798	5.40085
Pf3D7_13_v3	2298260	2298499	SMC3_A5_24hpi_peak_1465	2.03065	4.32895	Pf3D7_13_v3	2298029	2298713	SMC3_B10_24hpi_peak_2972	4.10971	14.8003
Pf3D7_13_v3	2403794	2403950	SMC3_A5_24hpi_peak_1466	1.94471	4.78262	Pf3D7_13_v3	2403545	2403982	SMC3_B10_24hpi_peak_2980	2.82567	6.09946
Pf3D7_13_v3	2414872	2415043	SMC3_A5_24hpi_peak_1467	1.64142	1.73571	Pf3D7_13_v3	2414878	2415096	SMC3_B10_24hpi_peak_2982	2.95013	5.70851
Pf3D7_13_v3	2478546	2478718	SMC3_A5_24hpi_peak_1468	1.93932	5.34854	Pf3D7_13_v3	2477553	2479474	SMC3_B10_24hpi_peak_2996	3.65553	12.9536
Pf3D7_13_v3	2491546	2491783	SMC3_A5_24hpi_peak_1469	1.70966	2.99362	Pf3D7_13_v3	2491466	2491735	SMC3_B10_24hpi_peak_3000	2.52142	4.66501
Pf3D7_13_v3	2523647	2523926	SMC3_A5_24hpi_peak_1471	1.71027	2.60314	Pf3D7_13_v3	2523560	2523805	SMC3_B10_24hpi_peak_3004	2.07231	2.64892
Pf3D7_13_v3	2694030	2694230	SMC3_A5_24hpi_peak_1472	1.64149	1.65771	Pf3D7_13_v3	2694069	2694228	SMC3_B10_24hpi_peak_3022	2.45975	3.09105
Pf3D7_13_v3	2788625	2788880	SMC3_A5_24hpi_peak_1473	2.21525	6.00563	Pf3D7_13_v3	2788593	2788917	SMC3_B10_24hpi_peak_3034	5.06621	17.7542
Pf3D7_14_v3	1003	1173	SMC3_A5_24hpi_peak_1474	2.13641	3.17861	Pf3D7_14_v3	996	1643	SMC3_B10_24hpi_peak_3045	3.05254	4.78571
Pf3D7_14_v3	61454	61613	SMC3_A5_24hpi_peak_1476	1.56707	1.86148	Pf3D7_14_v3	61456	61786	SMC3_B10_24hpi_peak_3057	2.24391	3.32643
Pf3D7_14_v3	150212	150573	SMC3_A5_24hpi_peak_1478	2.10311	6.08885	Pf3D7_14_v3	150230	150577	SMC3_B10_24hpi_peak_3065	2.82885	5.62952
Pf3D7_14_v3	259107	259431	SMC3_A5_24hpi_peak_1481	1.74174	2.64103	Pf3D7_14_v3	259039	259694	SMC3_B10_24hpi_peak_3073	2.21935	2.944
Pf3D7_14_v3	365652	365868	SMC3_A5_24hpi_peak_1482	1.67161	2.19099	Pf3D7_14_v3	365648	365847	SMC3_B10_24hpi_peak_3084	2.86496	5.59222
Pf3D7_14_v3	472904	473224	SMC3_A5_24hpi_peak_1484	1.87691	3.52259	Pf3D7_14_v3	472941	473239	SMC3_B10_24hpi_peak_3098	2.1567	2.38488
Pf3D7_14_v3	727403	727576	SMC3_A5_24hpi_peak_1490	1.88365	4.59908	Pf3D7_14_v3	727358	727595	SMC3_B10_24hpi_peak_3127	2.37164	4.33575
Pf3D7_14_v3	782094	782424	SMC3_A5_24hpi_peak_1491	5.57506	59.8487	Pf3D7_14_v3	782109	782327	SMC3_B10_24hpi_peak_3137	4.08372	8.91727
Pf3D7_14_v3	789631	790011	SMC3_A5_24hpi_peak_1492	2.03065	4.32895	Pf3D7_14_v3	789915	790080	SMC3_B10_24hpi_peak_3138	2.63684	3.82787
Pf3D7_14_v3	971529	971697	SMC3_A5_24hpi_peak_1498	1.48002	1.39236	Pf3D7_14_v3	971345	971712	SMC3_B10_24hpi_peak_3151	2.35154	4.59703
Pf3D7_14_v3	1008963	1009219	SMC3_A5_24hpi_peak_1499	2.03057	5.01009	Pf3D7_14_v3	1008930	1009136	SMC3_B10_24hpi_peak_3154	2.47068	3.1198
Pf3D7_14_v3	1021688	1021863	SMC3_A5_24hpi_peak_1501	1.5204	1.76694	Pf3D7_14_v3	1021839	1022080	SMC3_B10_24hpi_peak_3156	1.91231	1.98233
Pf3D7_14_v3	1029698	1029945	SMC3_A5_24hpi_peak_1504	1.88231	4.58857	Pf3D7_14_v3	1029169	1030004	SMC3_B10_24hpi_peak_3158	3.87426	13.4731
Pf3D7_14_v3	1030411	1030611	SMC3_A5_24hpi_peak_1505	2.6429	7.49936	Pf3D7_14_v3	1030312	1030673	SMC3_B10_24hpi_peak_3159	7.00555	29.3788
Pf3D7_14_v3	1050028	1050340	SMC3_A5_24hpi_peak_1511	2.63812	17.4796	Pf3D7_14_v3	1050069	1050358	SMC3_B10_24hpi_peak_3161	3.87781	12.7093
Pf3D7_14_v3	1058803	1059106	SMC3_A5_24hpi_peak_1517	1.94598	5.63551	Pf3D7_14_v3	1058931	1060050	SMC3_B10_24hpi_peak_3162	3.09961	8.82595
Pf3D7_14_v3	1059287	1060050	SMC3_A5_24hpi_peak_1518	2.19161	8.96828	Pf3D7_14_v3	1058931	1060050	SMC3_B10_24hpi_peak_3162	3.09961	8.82595
Pf3D7_14_v3	1065256	1068208	SMC3_A5_24hpi_peak_1522	6.30625	94.1754	Pf3D7_14_v3	1066324	1066526	SMC3_B10_24hpi_peak_3163	2.17994	3.29469
Pf3D7_14_v3	1065256	1068208	SMC3_A5_24hpi_peak_1522	6.30625	94.1754	Pf3D7_14_v3	1067227	1067855	SMC3_B10_24hpi_peak_3164	3.22845	9.00211
Pf3D7_14_v3	1065256	1068208	SMC3_A5_24hpi_peak_1522	6.30625	94.1754	Pf3D7_14_v3	1068036	1068193	SMC3_B10_24hpi_peak_3165	3.8779	8.08455
Pf3D7_14_v3	1068491	1069193	SMC3_A5_24hpi_peak_1523	10.0292	106.005	Pf3D7_14_v3	1068525	1069173	SMC3_B10_24hpi_peak_3166	4.1818	9.46849
Pf3D7_14_v3	1069491	1069851	SMC3_A5_24hpi_peak_1524	11.7502	136.768	Pf3D7_14_v3	1069513	1070828	SMC3_B10_24hpi_peak_3167	37.2591	332.031
Pf3D7_14_v3	1070129	1071578	SMC3_A5_24hpi_peak_1525	19.8833	379.451	Pf3D7_14_v3	1069513	1070828	SMC3_B10_24hpi_peak_3167	37.2591	332.031
Pf3D7_14_v3	1070129	1071578	SMC3_A5_24hpi_peak_1525	19.8833	379.451	Pf3D7_14_v3	1071026	1071558	SMC3_B10_24hpi_peak_3168	8.24069	49.9818
Pf3D7_14_v3	1074773	1076872	SMC3_A5_24hpi_peak_1526	20.7888	339.837	Pf3D7_14_v3	1074770	1076886	SMC3_B10_24hpi_peak_3169	46.8423	564.311
Pf3D7_14_v3	1077267	1078527	SMC3_A5_24hpi_peak_1527	9.53078	195.477	Pf3D7_14_v3	1077669	1078494	SMC3_B10_24hpi_peak_3170	4.23673	15.3613
Pf3D7_14_v3	1081689	1084053	SMC3_A5_24hpi_peak_1530	3.37947	31.5149	Pf3D7_14_v3	1083291	1083615	SMC3_B10_24hpi_peak_3171	2.63516	5.93707
Pf3D7_14_v3	1085655	1085843	SMC3_A5_24hpi_peak_1531	1.95113	4.37132	Pf3D7_14_v3	1085662	1086139	SMC3_B10_24hpi_peak_3172	2.94359	6.02917
Pf3D7_14_v3	1086022	1087011	SMC3_A5_24hpi_peak_1532	2.50225	13.3008	Pf3D7_14_v3	1085662	1086139	SMC3_B10_24hpi_peak_3172	2.94359	6.02917
Pf3D7_14_v3	1087430	1087653	SMC3_A5_24hpi_peak_1533	3.34611	13.8974	Pf3D7_14_v3	1087440	1087646	SMC3_B10_24hpi_peak_3173	3.53923	6.45444
Pf3D7_14_v3	1088385	1088697	SMC3_A5_24hpi_peak_1534	2.51711	11.3696	Pf3D7_14_v3	1088459	1088656	SMC3_B10_24hpi_peak_3174	2.28004	2.31315
Pf3D7_14_v3	1092968	1093693	SMC3_A5_24hpi_peak_1536	1.82775	4.21941	Pf3D7_14_v3	1093487	1093709	SMC3_B10_24hpi_peak_3175	2.35626	3.26477
Pf3D7_14_v3	1105287	1105587	SMC3_A5_24hpi_peak_1539	1.9754	5.17524	Pf3D7_14_v3	1105215	1105451	SMC3_B10_24hpi_peak_3177	2.40799	3.3052
Pf3D7_14_v3	1112672	1113134	SMC3_A5_24hpi_peak_1541	1.75829	3.83675	Pf3D7_14_v3	1112771	1112947	SMC3_B10_24hpi_peak_3179	2.12697	2.83357
Pf3D7_14_v3	1211736	1212085	SMC3_A5_24hpi_peak_1552	2.06985	7.28086	Pf3D7_14_v3	1211469	1212028	SMC3_B10_24hpi_peak_3193	3.17689	8.38718
Pf3D7_14_v3	1212363	1212696	SMC3_A5_24hpi_peak_1553	1.59397	2.24305	Pf3D7_14_v3	1212470	1212768	SMC3_B10_24hpi_peak_3194	3.06685	5.00109
Pf3D7_14_v3	1216688	1217199	SMC3_A5_24hpi_peak_1554	2.33169	9.17717	Pf3D7_14_v3	1216654	1216858	SMC3_B10_24hpi_peak_3195	3.7459	8.20068
Pf3D7_14_v3	1236865	1237047	SMC3_A5_24hpi_peak_1555	1.77766	3.76418	Pf3D7_14_v3	1236606	1237077	SMC3_B10_24hpi_peak_3197	4.45136	18.442
Pf3D7_14_v3	1254751	1254911	SMC3_A5_24hpi_peak_1557	2.12691	5.50155	Pf3D7_14_v3	1254683	1254888	SMC3_B10_24hpi_peak_3200	3.62622	11.1404
Pf3D7_14_v3	1263883	1264433	SMC3_A5_24hpi_peak_1558	2.12068	5.8425	Pf3D7_14_v3	1263848	1264538	SMC3_B10_24hpi_peak_3202	12.0085	106.944
Pf3D7_14_v3	1368845	1369129	SMC3_A5_24hpi_peak_1560	1.64311	2.28058	Pf3D7_14_v3	1368923	1369121	SMC3_B10_24hpi_peak_3210	2.52395	3.6426
Pf3D7_14_v3	1407472	1407722	SMC3_A5_24hpi_peak_1561	2.24273	8.16179	Pf3D7_14_v3	1407331	1407693	SMC3_B10_24hpi_peak_3215	2.98871	6.36224
Pf3D7_14_v3	1692086	1692270	SMC3_A5_24hpi_peak_1573	1.61786	2.04938	Pf3D7_14_v3	1691925	1692414	SMC3_B10_24hpi_peak_3246	2.29192	3.49018
Pf3D7_14_v3	1763448	1763659	SMC3_A5_24hpi_peak_1574	1.87922	4.49453	Pf3D7_14_v3	1763305	1763625	SMC3_B10_24hpi_peak_3248	2.12923	2.92691
Pf3D7_14_v3	1844109	1844300	SMC3_A5_24hpi_peak_1575	1.61263	2.64509	Pf3D7_14_v3	1844266	1844432	SMC3_B10_24hpi_peak_3256	2.06381	2.45801
Pf3D7_14_v3	1982536	1982697	SMC3_A5_24hpi_peak_1578	1.80865	3.21845	Pf3D7_14_v3	1982503	1982694	SMC3_B10_24hpi_peak_3274	2.60208	4.54979
Pf3D7_14_v3	2091923	2092234	SMC3_A5_24hpi_peak_1581	1.63539	2.56499	Pf3D7_14_v3	2091871	2092096	SMC3_B10_24hpi_peak_3288	2.1334	3.03225
Pf3D7_14_v3	2117635	2117884	SMC3_A5_24hpi_peak_1582	1.56787	1.66358	Pf3D7_14_v3	2117123	2117915	SMC3_B10_24hpi_peak_3291	3.92512	10.5461
Pf3D7_14_v3	2172258	2172515	SMC3_A5_24hpi_peak_1583	1.91048	3.45156	Pf3D7_14_v3	2172361	2172547	SMC3_B10_24hpi_peak_3302	2.45644	3.32616
Pf3D7_14_v3	2195916	2196102	SMC3_A5_24hpi_peak_1584	2.11841	7.84191	Pf3D7_14_v3	2195109	2197579	SMC3_B10_24hpi_peak_3303	5.6411	31.1283
Pf3D7_14_v3	2207821	2208031	SMC3_A5_24hpi_peak_1585	1.97986	4.97054	Pf3D7_14_v3	2207982	2208191	SMC3_B10_24hpi_peak_3305	2.04536	1.91988
Pf3D7_14_v3	2273831	2274006	SMC3_A5_24hpi_peak_1588	1.72434	2.69025	Pf3D7_14_v3	2273878	2274066	SMC3_B10_24hpi_peak_3317	2.65834	4.88136
Pf3D7_14_v3	2285275	2285504	SMC3_A5_24hpi_peak_1589	2.17136	7.74031	Pf3D7_14_v3	2285251	2285516	SMC3_B10_24hpi_peak_3321	2.30233	3.20686
Pf3D7_14_v3	2322086	2322242	SMC3_A5_24hpi_peak_1590	1.71868	2.6049	Pf3D7_14_v3	2321947	2322817	SMC3_B10_24hpi_peak_3328	5.04603	24.3416
Pf3D7_14_v3	2553725	2554113	SMC3_A5_24hpi_peak_1595	1.84565	4.0364	Pf3D7_14_v3	2553900	2554422	SMC3_B10_24hpi_peak_3347	3.78213	13.3068
Pf3D7_14_v3	2559461	2560076	SMC3_A5_24hpi_peak_1596	2.07798	6.44147	Pf3D7_14_v3	2559677	2559952	SMC3_B10_24hpi_peak_3348	2.91907	6.96629
Pf3D7_14_v3	2698960	2699216	SMC3_A5_24hpi_peak_1599	1.98689	5.75376	Pf3D7_14_v3	2698951	2699546	SMC3_B10_24hpi_peak_3370	2.70209	5.92349
Pf3D7_14_v3	2981658	2981985	SMC3_A5_24hpi_peak_1602	2.16768	7.30094	Pf3D7_14_v3	2981642	2982019	SMC3_B10_24hpi_peak_3402	2.1599	2.57421
Pf3D7_14_v3	3052853	3053026	SMC3_A5_24hpi_peak_1604	1.89576	4.34134	Pf3D7_14_v3	3052775	3053445	SMC3_B10_24hpi_peak_3411	3.67893	12.3358
Pf3D7_14_v3	3120878	3121213	SMC3_A5_24hpi_peak_1606	1.79982	3.69685	Pf3D7_14_v3	3120883	3121407	SMC3_B10_24hpi_peak_3426	2.85848	6.06017
Pf3D7_14_v3	3124786	3125002	SMC3_A5_24hpi_peak_1607	2.1104	6.71663	Pf3D7_14_v3	3124433	3125311	SMC3_B10_24hpi_peak_3427	3.7657	12.9796
Pf3D7_14_v3	3273261	3273575	SMC3_A5_24hpi_peak_1610	1.58309	1.92155	Pf3D7_14_v3	3273258	3273578	SMC3_B10_24hpi_peak_3440	1.82136	1.35603
Pf3D7_14_v3	3291354	3291740	SMC3_A5_24hpi_peak_1612	2.32466	6.86356	Pf3D7_14_v3	3291287	3291755	SMC3_B10_24hpi_peak_3443	2.94245	5.17347
Pf3D7_MIT_v3	8	823	SMC3_A5_24hpi_peak_1613	3.25585	383.931	Pf3D7_MIT_v3	53	402	SMC3_B10_24hpi_peak_3444	1.88613	16.8203
Pf3D7_MIT_v3	992	5953	SMC3_A5_24hpi_peak_1614	3.43671	436.323	Pf3D7_MIT_v3	1767	1992	SMC3_B10_24hpi_peak_3445	1.32477	3.41227
Pf3D7_MIT_v3	992	5953	SMC3_A5_24hpi_peak_1614	3.43671	436.323	Pf3D7_MIT_v3	5248	5878	SMC3_B10_24hpi_peak_3446	1.75113	13.9381

## Sheet: 36 hpi
Clone A						Clone B
Chromosome	Start	End	Name	Fold enrichment	-log10qvalue	Chromosome	Start	End	Name	Fold enrichment	-log10qvalue
Pf3D7_01_v3	31685	32175	SMC3_A5_36hpi_peak_3	2.22331	4.22565	Pf3D7_01_v3	31798	32403	SMC3_B10_36hpi_peak_2	1.56833	10.7353
Pf3D7_01_v3	39365	39513	SMC3_A5_36hpi_peak_5	2.00633	2.33889	Pf3D7_01_v3	39020	39532	SMC3_B10_36hpi_peak_4	1.73479	18.7742
Pf3D7_01_v3	81905	82206	SMC3_A5_36hpi_peak_6	1.91028	2.74107	Pf3D7_01_v3	81895	82580	SMC3_B10_36hpi_peak_9	1.5254	11.3863
Pf3D7_01_v3	90469	90887	SMC3_A5_36hpi_peak_8	2.10147	3.95704	Pf3D7_01_v3	90452	90982	SMC3_B10_36hpi_peak_10	1.27338	3.00038
Pf3D7_01_v3	101593	101766	SMC3_A5_36hpi_peak_9	2.35056	4.75684	Pf3D7_01_v3	101040	101776	SMC3_B10_36hpi_peak_13	1.45589	10.541
Pf3D7_01_v3	112750	112951	SMC3_A5_36hpi_peak_10	1.84403	2.88652	Pf3D7_01_v3	111934	113094	SMC3_B10_36hpi_peak_14	1.63106	21.166
Pf3D7_01_v3	230354	230559	SMC3_A5_36hpi_peak_11	1.64186	1.38865	Pf3D7_01_v3	230371	231127	SMC3_B10_36hpi_peak_36	1.64202	19.7014
Pf3D7_01_v3	349229	349635	SMC3_A5_36hpi_peak_13	2.19582	4.57408	Pf3D7_01_v3	349212	349600	SMC3_B10_36hpi_peak_54	2.60336	80.0999
Pf3D7_01_v3	363609	363788	SMC3_A5_36hpi_peak_15	2.02455	4.0156	Pf3D7_01_v3	363384	363917	SMC3_B10_36hpi_peak_57	1.8262	35.3651
Pf3D7_01_v3	368385	368647	SMC3_A5_36hpi_peak_16	1.68944	1.85005	Pf3D7_01_v3	367451	368738	SMC3_B10_36hpi_peak_59	2.54396	116.942
Pf3D7_01_v3	388424	388805	SMC3_A5_36hpi_peak_17	2.47506	8.11667	Pf3D7_01_v3	388332	388991	SMC3_B10_36hpi_peak_62	3.05109	183.88
Pf3D7_01_v3	407302	407504	SMC3_A5_36hpi_peak_18	1.84706	2.55434	Pf3D7_01_v3	407171	407542	SMC3_B10_36hpi_peak_70	1.6763	25.028
Pf3D7_01_v3	422156	422405	SMC3_A5_36hpi_peak_19	1.97012	2.40797	Pf3D7_01_v3	422153	422419	SMC3_B10_36hpi_peak_77	1.94392	28.9952
Pf3D7_01_v3	424050	424220	SMC3_A5_36hpi_peak_20	2.00287	4.27115	Pf3D7_01_v3	423247	424837	SMC3_B10_36hpi_peak_78	3.04435	183.264
Pf3D7_01_v3	425242	425426	SMC3_A5_36hpi_peak_21	2.56607	7.92754	Pf3D7_01_v3	425133	425432	SMC3_B10_36hpi_peak_79	1.56446	17.1056
Pf3D7_01_v3	438329	438495	SMC3_A5_36hpi_peak_22	1.78936	1.82536	Pf3D7_01_v3	436761	438887	SMC3_B10_36hpi_peak_83	7.90051	1024.33
Pf3D7_01_v3	451649	451964	SMC3_A5_36hpi_peak_23	2.78944	9.04707	Pf3D7_01_v3	451573	452446	SMC3_B10_36hpi_peak_87	14.9793	3046.47
Pf3D7_01_v3	452149	452413	SMC3_A5_36hpi_peak_24	2.81118	9.67824	Pf3D7_01_v3	451573	452446	SMC3_B10_36hpi_peak_87	14.9793	3046.47
Pf3D7_01_v3	453867	454343	SMC3_A5_36hpi_peak_25	3.53408	11.3133	Pf3D7_01_v3	453441	457651	SMC3_B10_36hpi_peak_88	66.2048	25168
Pf3D7_01_v3	454797	455387	SMC3_A5_36hpi_peak_26	5.69105	56.0866	Pf3D7_01_v3	453441	457651	SMC3_B10_36hpi_peak_88	66.2048	25168
Pf3D7_01_v3	456261	456673	SMC3_A5_36hpi_peak_27	4.41043	18.8055	Pf3D7_01_v3	453441	457651	SMC3_B10_36hpi_peak_88	66.2048	25168
Pf3D7_01_v3	456960	457285	SMC3_A5_36hpi_peak_28	2.7804	7.04902	Pf3D7_01_v3	453441	457651	SMC3_B10_36hpi_peak_88	66.2048	25168
Pf3D7_01_v3	460655	460850	SMC3_A5_36hpi_peak_29	3.61342	13.3427	Pf3D7_01_v3	460537	460877	SMC3_B10_36hpi_peak_89	9.90275	814.061
Pf3D7_01_v3	461672	462326	SMC3_A5_36hpi_peak_30	6.37415	32.2196	Pf3D7_01_v3	461133	462567	SMC3_B10_36hpi_peak_90	28.9169	4085.52
Pf3D7_01_v3	464596	466127	SMC3_A5_36hpi_peak_31	4.28771	32.7759	Pf3D7_01_v3	464518	470574	SMC3_B10_36hpi_peak_92	50.8546	20193.6
Pf3D7_01_v3	466522	468412	SMC3_A5_36hpi_peak_32	3.34902	17.7299	Pf3D7_01_v3	464518	470574	SMC3_B10_36hpi_peak_92	50.8546	20193.6
Pf3D7_01_v3	468840	469163	SMC3_A5_36hpi_peak_33	2.15532	5.10564	Pf3D7_01_v3	464518	470574	SMC3_B10_36hpi_peak_92	50.8546	20193.6
Pf3D7_01_v3	469449	469681	SMC3_A5_36hpi_peak_34	2.17159	5.01725	Pf3D7_01_v3	464518	470574	SMC3_B10_36hpi_peak_92	50.8546	20193.6
Pf3D7_01_v3	469983	470202	SMC3_A5_36hpi_peak_35	2.30826	5.88327	Pf3D7_01_v3	464518	470574	SMC3_B10_36hpi_peak_92	50.8546	20193.6
Pf3D7_01_v3	476312	476659	SMC3_A5_36hpi_peak_36	2.59368	8.5397	Pf3D7_01_v3	476251	477920	SMC3_B10_36hpi_peak_95	9.84117	1286.47
Pf3D7_01_v3	476895	477080	SMC3_A5_36hpi_peak_37	2.13776	4.7111	Pf3D7_01_v3	476251	477920	SMC3_B10_36hpi_peak_95	9.84117	1286.47
Pf3D7_01_v3	477291	477690	SMC3_A5_36hpi_peak_38	2.30785	7.01037	Pf3D7_01_v3	476251	477920	SMC3_B10_36hpi_peak_95	9.84117	1286.47
Pf3D7_01_v3	478725	479210	SMC3_A5_36hpi_peak_39	2.74703	8.14846	Pf3D7_01_v3	478210	480595	SMC3_B10_36hpi_peak_96	10.2236	874.764
Pf3D7_01_v3	479402	480234	SMC3_A5_36hpi_peak_40	2.38195	4.7963	Pf3D7_01_v3	478210	480595	SMC3_B10_36hpi_peak_96	10.2236	874.764
Pf3D7_01_v3	488567	488720	SMC3_A5_36hpi_peak_41	2.1625	4.38598	Pf3D7_01_v3	488217	488920	SMC3_B10_36hpi_peak_98	1.71571	24.5317
Pf3D7_01_v3	564063	564219	SMC3_A5_36hpi_peak_43	1.68833	1.68642	Pf3D7_01_v3	563837	564477	SMC3_B10_36hpi_peak_112	1.29364	3.64982
Pf3D7_01_v3	592536	592762	SMC3_A5_36hpi_peak_44	2.12592	3.91104	Pf3D7_01_v3	592387	593014	SMC3_B10_36hpi_peak_113	1.50047	9.96799
Pf3D7_01_v3	604877	605030	SMC3_A5_36hpi_peak_45	2.37255	4.51851	Pf3D7_01_v3	604812	605479	SMC3_B10_36hpi_peak_116	2.09068	37.0001
Pf3D7_01_v3	611131	611324	SMC3_A5_36hpi_peak_46	2.67516	8.94245	Pf3D7_01_v3	610572	612544	SMC3_B10_36hpi_peak_118	1.88245	27.5761
Pf3D7_01_v3	612025	612264	SMC3_A5_36hpi_peak_47	1.96495	2.8696	Pf3D7_01_v3	610572	612544	SMC3_B10_36hpi_peak_118	1.88245	27.5761
Pf3D7_02_v3	49043	49420	SMC3_A5_36hpi_peak_48	2.2966	5.14538	Pf3D7_02_v3	49105	49465	SMC3_B10_36hpi_peak_124	1.4715	8.33731
Pf3D7_02_v3	104879	105191	SMC3_A5_36hpi_peak_53	2.08594	3.87174	Pf3D7_02_v3	104407	105093	SMC3_B10_36hpi_peak_131	1.43247	8.26883
Pf3D7_02_v3	229398	229561	SMC3_A5_36hpi_peak_57	1.84395	2.31347	Pf3D7_02_v3	229446	229797	SMC3_B10_36hpi_peak_146	1.44654	10.5425
Pf3D7_02_v3	240563	240898	SMC3_A5_36hpi_peak_58	2.24849	6.03573	Pf3D7_02_v3	239325	241091	SMC3_B10_36hpi_peak_148	3.22708	204.765
Pf3D7_02_v3	306573	306788	SMC3_A5_36hpi_peak_59	1.88887	2.27432	Pf3D7_02_v3	306245	306705	SMC3_B10_36hpi_peak_171	1.36936	7.05657
Pf3D7_02_v3	311724	311908	SMC3_A5_36hpi_peak_60	2.28639	5.8546	Pf3D7_02_v3	311566	311897	SMC3_B10_36hpi_peak_173	1.41124	8.41055
Pf3D7_02_v3	317813	318414	SMC3_A5_36hpi_peak_61	2.08612	4.30314	Pf3D7_02_v3	317757	318925	SMC3_B10_36hpi_peak_176	1.56509	13.8137
Pf3D7_02_v3	366972	367213	SMC3_A5_36hpi_peak_62	2.46745	7.40809	Pf3D7_02_v3	366793	367406	SMC3_B10_36hpi_peak_188	2.85911	132.653
Pf3D7_02_v3	371742	371892	SMC3_A5_36hpi_peak_63	2.32046	5.7321	Pf3D7_02_v3	371113	372650	SMC3_B10_36hpi_peak_191	1.73155	28.3791
Pf3D7_02_v3	428930	429132	SMC3_A5_36hpi_peak_65	2.04256	3.8791	Pf3D7_02_v3	428803	429429	SMC3_B10_36hpi_peak_209	3.10305	183.875
Pf3D7_02_v3	432935	433213	SMC3_A5_36hpi_peak_66	2.06576	3.26974	Pf3D7_02_v3	432900	433540	SMC3_B10_36hpi_peak_212	4.46386	264.498
Pf3D7_02_v3	438255	438552	SMC3_A5_36hpi_peak_67	1.73463	1.61991	Pf3D7_02_v3	437753	439037	SMC3_B10_36hpi_peak_214	9.50114	1191.78
Pf3D7_02_v3	438731	438895	SMC3_A5_36hpi_peak_68	2.14126	3.62859	Pf3D7_02_v3	437753	439037	SMC3_B10_36hpi_peak_214	9.50114	1191.78
Pf3D7_02_v3	441935	442928	SMC3_A5_36hpi_peak_69	2.42329	6.98496	Pf3D7_02_v3	441870	442960	SMC3_B10_36hpi_peak_215	20.8849	5157.14
Pf3D7_02_v3	444094	444533	SMC3_A5_36hpi_peak_70	4.01473	23.7747	Pf3D7_02_v3	444007	444599	SMC3_B10_36hpi_peak_216	43.8203	11402.1
Pf3D7_02_v3	445245	446801	SMC3_A5_36hpi_peak_71	5.22103	45.5227	Pf3D7_02_v3	445121	447397	SMC3_B10_36hpi_peak_217	47.6719	17345.8
Pf3D7_02_v3	446976	447292	SMC3_A5_36hpi_peak_72	2.33895	5.15639	Pf3D7_02_v3	445121	447397	SMC3_B10_36hpi_peak_217	47.6719	17345.8
Pf3D7_02_v3	450591	450991	SMC3_A5_36hpi_peak_73	3.96553	15.1466	Pf3D7_02_v3	450219	451293	SMC3_B10_36hpi_peak_218	23.8366	3905.2
Pf3D7_02_v3	451651	452886	SMC3_A5_36hpi_peak_74	5.69774	57.3131	Pf3D7_02_v3	451579	455166	SMC3_B10_36hpi_peak_219	59.2769	22265.5
Pf3D7_02_v3	453143	454133	SMC3_A5_36hpi_peak_75	3.97401	19.7376	Pf3D7_02_v3	451579	455166	SMC3_B10_36hpi_peak_219	59.2769	22265.5
Pf3D7_02_v3	454330	455070	SMC3_A5_36hpi_peak_76	4.07598	25.0457	Pf3D7_02_v3	451579	455166	SMC3_B10_36hpi_peak_219	59.2769	22265.5
Pf3D7_02_v3	455729	456018	SMC3_A5_36hpi_peak_77	3.08364	13.679	Pf3D7_02_v3	455674	456289	SMC3_B10_36hpi_peak_220	16.7556	3239.47
Pf3D7_02_v3	459732	459987	SMC3_A5_36hpi_peak_78	1.9241	2.67963	Pf3D7_02_v3	459570	460080	SMC3_B10_36hpi_peak_222	5.9672	489.007
Pf3D7_02_v3	464489	464688	SMC3_A5_36hpi_peak_79	1.85785	2.96506	Pf3D7_02_v3	463195	465049	SMC3_B10_36hpi_peak_223	4.97955	538.505
Pf3D7_02_v3	475291	475585	SMC3_A5_36hpi_peak_80	1.95355	3.23196	Pf3D7_02_v3	475306	477049	SMC3_B10_36hpi_peak_228	2.56443	97.3707
Pf3D7_02_v3	476811	477009	SMC3_A5_36hpi_peak_81	2.05181	3.68736	Pf3D7_02_v3	475306	477049	SMC3_B10_36hpi_peak_228	2.56443	97.3707
Pf3D7_02_v3	493322	493532	SMC3_A5_36hpi_peak_82	2.11752	4.85791	Pf3D7_02_v3	492850	494288	SMC3_B10_36hpi_peak_235	5.48475	628.03
Pf3D7_02_v3	523467	523793	SMC3_A5_36hpi_peak_83	2.21279	5.58455	Pf3D7_02_v3	523449	523967	SMC3_B10_36hpi_peak_242	3.48976	184.825
Pf3D7_02_v3	525124	525268	SMC3_A5_36hpi_peak_84	2.0116	3.54626	Pf3D7_02_v3	524780	525272	SMC3_B10_36hpi_peak_243	1.91344	42.5779
Pf3D7_02_v3	529072	529295	SMC3_A5_36hpi_peak_85	1.76642	2.4077	Pf3D7_02_v3	528889	529443	SMC3_B10_36hpi_peak_244	2.10327	63.106
Pf3D7_02_v3	566295	566459	SMC3_A5_36hpi_peak_86	1.96066	3.05678	Pf3D7_02_v3	566319	568109	SMC3_B10_36hpi_peak_253	3.48864	234.578
Pf3D7_02_v3	566929	567517	SMC3_A5_36hpi_peak_87	1.94827	3.06358	Pf3D7_02_v3	566319	568109	SMC3_B10_36hpi_peak_253	3.48864	234.578
Pf3D7_02_v3	647410	647695	SMC3_A5_36hpi_peak_89	1.91963	3.25053	Pf3D7_02_v3	646216	648656	SMC3_B10_36hpi_peak_267	1.52482	17.3069
Pf3D7_02_v3	662748	663067	SMC3_A5_36hpi_peak_91	2.2784	6.57026	Pf3D7_02_v3	661407	663873	SMC3_B10_36hpi_peak_271	2.15869	58.0948
Pf3D7_02_v3	694835	694995	SMC3_A5_36hpi_peak_93	1.89544	2.54605	Pf3D7_02_v3	694509	695715	SMC3_B10_36hpi_peak_275	2.40349	86.2523
Pf3D7_02_v3	806309	806636	SMC3_A5_36hpi_peak_96	2.38944	4.95285	Pf3D7_02_v3	806337	807680	SMC3_B10_36hpi_peak_286	1.74658	27.3389
Pf3D7_02_v3	893400	893990	SMC3_A5_36hpi_peak_100	2.16714	4.89205	Pf3D7_02_v3	893413	893666	SMC3_B10_36hpi_peak_288	1.27905	3.10076
Pf3D7_03_v3	199855	200020	SMC3_A5_36hpi_peak_106	2.21712	4.4927	Pf3D7_03_v3	199909	200537	SMC3_B10_36hpi_peak_310	1.60477	18.1271
Pf3D7_03_v3	221476	221753	SMC3_A5_36hpi_peak_107	2.74667	7.98736	Pf3D7_03_v3	221434	222451	SMC3_B10_36hpi_peak_312	2.23264	52.54
Pf3D7_03_v3	283801	283972	SMC3_A5_36hpi_peak_111	1.99706	3.31869	Pf3D7_03_v3	282736	284338	SMC3_B10_36hpi_peak_319	1.63923	22.4287
Pf3D7_03_v3	307484	307642	SMC3_A5_36hpi_peak_112	2.17394	4.83668	Pf3D7_03_v3	307235	307575	SMC3_B10_36hpi_peak_325	1.4116	8.79238
Pf3D7_03_v3	319236	319423	SMC3_A5_36hpi_peak_113	2.06633	3.51599	Pf3D7_03_v3	318976	319421	SMC3_B10_36hpi_peak_328	1.30863	4.64935
Pf3D7_03_v3	362969	363272	SMC3_A5_36hpi_peak_114	2.12071	4.24356	Pf3D7_03_v3	362294	363992	SMC3_B10_36hpi_peak_332	4.45741	346.83
Pf3D7_03_v3	449982	450125	SMC3_A5_36hpi_peak_118	1.89224	2.71652	Pf3D7_03_v3	449995	451342	SMC3_B10_36hpi_peak_347	2.05094	56.8351
Pf3D7_03_v3	450316	450577	SMC3_A5_36hpi_peak_119	2.27665	5.57429	Pf3D7_03_v3	449995	451342	SMC3_B10_36hpi_peak_347	2.05094	56.8351
Pf3D7_03_v3	478701	479084	SMC3_A5_36hpi_peak_120	2.00324	2.90337	Pf3D7_03_v3	477807	479104	SMC3_B10_36hpi_peak_352	5.02022	358.61
Pf3D7_03_v3	491332	491526	SMC3_A5_36hpi_peak_121	2.51694	9.10058	Pf3D7_03_v3	490919	492353	SMC3_B10_36hpi_peak_355	2.08768	58.343
Pf3D7_03_v3	536767	536943	SMC3_A5_36hpi_peak_123	2.29497	5.24453	Pf3D7_03_v3	536735	537336	SMC3_B10_36hpi_peak_373	2.34617	61.6606
Pf3D7_03_v3	543193	543352	SMC3_A5_36hpi_peak_124	1.93507	2.72846	Pf3D7_03_v3	543174	543859	SMC3_B10_36hpi_peak_375	1.8857	43.0032
Pf3D7_03_v3	552292	552617	SMC3_A5_36hpi_peak_125	2.24233	4.94147	Pf3D7_03_v3	552026	552632	SMC3_B10_36hpi_peak_378	1.68527	19.7004
Pf3D7_03_v3	579782	580006	SMC3_A5_36hpi_peak_126	2.11971	5.42519	Pf3D7_03_v3	579593	580451	SMC3_B10_36hpi_peak_385	2.91862	173.063
Pf3D7_03_v3	589006	590166	SMC3_A5_36hpi_peak_127	2.93797	16.1551	Pf3D7_03_v3	588544	592598	SMC3_B10_36hpi_peak_388	50.6959	20767.4
Pf3D7_03_v3	590362	592575	SMC3_A5_36hpi_peak_128	4.12618	34.6774	Pf3D7_03_v3	588544	592598	SMC3_B10_36hpi_peak_388	50.6959	20767.4
Pf3D7_03_v3	594148	594357	SMC3_A5_36hpi_peak_129	4.07055	13.7447	Pf3D7_03_v3	593626	596513	SMC3_B10_36hpi_peak_389	18.3463	3126.36
Pf3D7_03_v3	595484	595725	SMC3_A5_36hpi_peak_130	4.2409	17.3631	Pf3D7_03_v3	593626	596513	SMC3_B10_36hpi_peak_389	18.3463	3126.36
Pf3D7_03_v3	597547	597702	SMC3_A5_36hpi_peak_131	3.31805	7.73186	Pf3D7_03_v3	597251	597756	SMC3_B10_36hpi_peak_390	5.62766	313.106
Pf3D7_03_v3	601472	602056	SMC3_A5_36hpi_peak_132	3.65066	11.8588	Pf3D7_03_v3	600594	603589	SMC3_B10_36hpi_peak_391	21.4714	4513.98
Pf3D7_03_v3	602338	602825	SMC3_A5_36hpi_peak_133	4.71909	25.1546	Pf3D7_03_v3	600594	603589	SMC3_B10_36hpi_peak_391	21.4714	4513.98
Pf3D7_03_v3	604529	605020	SMC3_A5_36hpi_peak_134	3.13645	13.8665	Pf3D7_03_v3	604459	607682	SMC3_B10_36hpi_peak_393	22.9829	5849.8
Pf3D7_03_v3	605367	605655	SMC3_A5_36hpi_peak_135	2.67218	6.95678	Pf3D7_03_v3	604459	607682	SMC3_B10_36hpi_peak_393	22.9829	5849.8
Pf3D7_03_v3	605828	606536	SMC3_A5_36hpi_peak_136	3.45873	16.1134	Pf3D7_03_v3	604459	607682	SMC3_B10_36hpi_peak_393	22.9829	5849.8
Pf3D7_03_v3	611303	612018	SMC3_A5_36hpi_peak_137	4.92334	27.6887	Pf3D7_03_v3	611255	612098	SMC3_B10_36hpi_peak_395	34.5456	9855.25
Pf3D7_03_v3	612828	613262	SMC3_A5_36hpi_peak_138	1.92423	3.75654	Pf3D7_03_v3	612725	613433	SMC3_B10_36hpi_peak_396	12.7347	2618.18
Pf3D7_03_v3	616466	616771	SMC3_A5_36hpi_peak_139	2.03555	4.49009	Pf3D7_03_v3	616287	622804	SMC3_B10_36hpi_peak_397	5.82964	740.039
Pf3D7_03_v3	617297	617539	SMC3_A5_36hpi_peak_140	2.47894	8.67396	Pf3D7_03_v3	616287	622804	SMC3_B10_36hpi_peak_397	5.82964	740.039
Pf3D7_03_v3	617935	618165	SMC3_A5_36hpi_peak_141	1.99727	4.31223	Pf3D7_03_v3	616287	622804	SMC3_B10_36hpi_peak_397	5.82964	740.039
Pf3D7_03_v3	618426	618755	SMC3_A5_36hpi_peak_142	2.23252	5.40264	Pf3D7_03_v3	616287	622804	SMC3_B10_36hpi_peak_397	5.82964	740.039
Pf3D7_03_v3	620820	621282	SMC3_A5_36hpi_peak_143	2.21965	6.04375	Pf3D7_03_v3	616287	622804	SMC3_B10_36hpi_peak_397	5.82964	740.039
Pf3D7_03_v3	621444	621687	SMC3_A5_36hpi_peak_144	2.32451	7.13462	Pf3D7_03_v3	616287	622804	SMC3_B10_36hpi_peak_397	5.82964	740.039
Pf3D7_03_v3	621888	622104	SMC3_A5_36hpi_peak_145	1.75569	2.25606	Pf3D7_03_v3	616287	622804	SMC3_B10_36hpi_peak_397	5.82964	740.039
Pf3D7_03_v3	622274	622802	SMC3_A5_36hpi_peak_146	2.46592	9.22932	Pf3D7_03_v3	616287	622804	SMC3_B10_36hpi_peak_397	5.82964	740.039
Pf3D7_03_v3	635665	635986	SMC3_A5_36hpi_peak_147	1.85452	3.12488	Pf3D7_03_v3	635568	636040	SMC3_B10_36hpi_peak_402	4.14214	251.432
Pf3D7_03_v3	636658	636906	SMC3_A5_36hpi_peak_148	2.66574	6.92219	Pf3D7_03_v3	636659	637668	SMC3_B10_36hpi_peak_403	2.28892	80.873
Pf3D7_03_v3	662931	663220	SMC3_A5_36hpi_peak_149	1.86749	2.83601	Pf3D7_03_v3	662236	663852	SMC3_B10_36hpi_peak_413	3.49206	277.322
Pf3D7_03_v3	664660	664858	SMC3_A5_36hpi_peak_150	1.81761	2.19449	Pf3D7_03_v3	664432	665032	SMC3_B10_36hpi_peak_414	2.18564	77.8578
Pf3D7_03_v3	688887	689123	SMC3_A5_36hpi_peak_152	2.09048	4.07053	Pf3D7_03_v3	688667	689559	SMC3_B10_36hpi_peak_420	5.5564	631.702
Pf3D7_03_v3	755497	755823	SMC3_A5_36hpi_peak_155	2.2203	5.42811	Pf3D7_03_v3	754279	755859	SMC3_B10_36hpi_peak_426	4.54181	324.25
Pf3D7_03_v3	757407	757585	SMC3_A5_36hpi_peak_156	2.33932	6.42623	Pf3D7_03_v3	756490	757836	SMC3_B10_36hpi_peak_427	2.6128	104.169
Pf3D7_03_v3	784581	784741	SMC3_A5_36hpi_peak_157	1.96854	3.45637	Pf3D7_03_v3	784506	785315	SMC3_B10_36hpi_peak_431	2.4686	90.3589
Pf3D7_03_v3	843443	843673	SMC3_A5_36hpi_peak_160	1.82455	2.28038	Pf3D7_03_v3	843329	843981	SMC3_B10_36hpi_peak_440	1.79222	33.1955
Pf3D7_03_v3	848970	849132	SMC3_A5_36hpi_peak_161	1.96854	3.45637	Pf3D7_03_v3	848370	851022	SMC3_B10_36hpi_peak_442	1.5772	19.9079
Pf3D7_03_v3	850034	850281	SMC3_A5_36hpi_peak_162	1.83178	2.47819	Pf3D7_03_v3	848370	851022	SMC3_B10_36hpi_peak_442	1.5772	19.9079
Pf3D7_03_v3	851357	851645	SMC3_A5_36hpi_peak_163	2.08964	4.32446	Pf3D7_03_v3	851390	852236	SMC3_B10_36hpi_peak_443	1.5853	16.4706
Pf3D7_03_v3	948431	948637	SMC3_A5_36hpi_peak_165	1.98631	3.26222	Pf3D7_03_v3	948373	948670	SMC3_B10_36hpi_peak_456	1.77981	26.3518
Pf3D7_03_v3	1035597	1035854	SMC3_A5_36hpi_peak_166	2.10272	3.3603	Pf3D7_03_v3	1034924	1035998	SMC3_B10_36hpi_peak_467	1.29212	3.1376
Pf3D7_04_v3	32551	32770	SMC3_A5_36hpi_peak_169	2.33343	6.04281	Pf3D7_04_v3	32519	33135	SMC3_B10_36hpi_peak_469	1.58676	11.462
Pf3D7_04_v3	63270	63437	SMC3_A5_36hpi_peak_174	2.24836	4.04441	Pf3D7_04_v3	63253	63717	SMC3_B10_36hpi_peak_473	1.47725	7.67975
Pf3D7_04_v3	235951	236145	SMC3_A5_36hpi_peak_178	3.08585	9.69222	Pf3D7_04_v3	235733	236058	SMC3_B10_36hpi_peak_476	1.31204	3.06312
Pf3D7_04_v3	260822	260999	SMC3_A5_36hpi_peak_179	2.08676	4.04937	Pf3D7_04_v3	260742	261069	SMC3_B10_36hpi_peak_480	2.03337	49.9358
Pf3D7_04_v3	265232	265407	SMC3_A5_36hpi_peak_180	2.02004	2.90412	Pf3D7_04_v3	265309	266089	SMC3_B10_36hpi_peak_481	1.43966	10.7988
Pf3D7_04_v3	282534	282997	SMC3_A5_36hpi_peak_181	1.80966	2.05469	Pf3D7_04_v3	282675	283061	SMC3_B10_36hpi_peak_483	1.6881	19.5155
Pf3D7_04_v3	322494	322658	SMC3_A5_36hpi_peak_182	1.67865	1.52787	Pf3D7_04_v3	322220	322641	SMC3_B10_36hpi_peak_493	2.00979	42.5312
Pf3D7_04_v3	392001	392210	SMC3_A5_36hpi_peak_183	1.89783	2.4321	Pf3D7_04_v3	391370	392394	SMC3_B10_36hpi_peak_496	3.32966	210.965
Pf3D7_04_v3	409363	409516	SMC3_A5_36hpi_peak_185	1.98386	3.39706	Pf3D7_04_v3	409345	409596	SMC3_B10_36hpi_peak_501	1.35388	6.08259
Pf3D7_04_v3	462586	462740	SMC3_A5_36hpi_peak_188	3.88587	16.051	Pf3D7_04_v3	462453	462695	SMC3_B10_36hpi_peak_511	1.26037	3.07548
Pf3D7_04_v3	501136	501286	SMC3_A5_36hpi_peak_189	1.69237	1.94646	Pf3D7_04_v3	500994	501262	SMC3_B10_36hpi_peak_517	1.39246	8.95261
Pf3D7_04_v3	511310	511616	SMC3_A5_36hpi_peak_190	2.34116	6.55547	Pf3D7_04_v3	510865	511711	SMC3_B10_36hpi_peak_522	1.74568	26.4468
Pf3D7_04_v3	514573	514789	SMC3_A5_36hpi_peak_191	1.90344	2.70782	Pf3D7_04_v3	514139	514744	SMC3_B10_36hpi_peak_524	1.93605	40.1352
Pf3D7_04_v3	523873	524042	SMC3_A5_36hpi_peak_192	2.77136	9.58206	Pf3D7_04_v3	522838	524085	SMC3_B10_36hpi_peak_526	1.83502	30.8013
Pf3D7_04_v3	547039	547204	SMC3_A5_36hpi_peak_193	1.72759	1.85157	Pf3D7_04_v3	546051	547364	SMC3_B10_36hpi_peak_529	2.34297	73.2063
Pf3D7_04_v3	551069	551478	SMC3_A5_36hpi_peak_195	2.14137	4.45251	Pf3D7_04_v3	551020	551674	SMC3_B10_36hpi_peak_530	1.52725	10.394
Pf3D7_04_v3	553612	553787	SMC3_A5_36hpi_peak_196	1.76142	2.04311	Pf3D7_04_v3	553692	553945	SMC3_B10_36hpi_peak_533	1.20405	1.71068
Pf3D7_04_v3	566304	567101	SMC3_A5_36hpi_peak_199	1.95008	3.00612	Pf3D7_04_v3	566096	566901	SMC3_B10_36hpi_peak_534	1.44951	7.46458
Pf3D7_04_v3	617036	617230	SMC3_A5_36hpi_peak_200	1.78348	2.44697	Pf3D7_04_v3	616921	617872	SMC3_B10_36hpi_peak_540	2.65135	118.553
Pf3D7_04_v3	629925	630083	SMC3_A5_36hpi_peak_201	1.94753	2.85566	Pf3D7_04_v3	629723	630809	SMC3_B10_36hpi_peak_544	5.70171	583.043
Pf3D7_04_v3	632664	632858	SMC3_A5_36hpi_peak_202	2.15682	4.54317	Pf3D7_04_v3	631336	632968	SMC3_B10_36hpi_peak_545	9.01251	1192.41
Pf3D7_04_v3	636190	636387	SMC3_A5_36hpi_peak_203	2.97155	11.2378	Pf3D7_04_v3	634429	639045	SMC3_B10_36hpi_peak_546	35.4641	11862.4
Pf3D7_04_v3	636954	637362	SMC3_A5_36hpi_peak_204	3.88618	25.4105	Pf3D7_04_v3	634429	639045	SMC3_B10_36hpi_peak_546	35.4641	11862.4
Pf3D7_04_v3	637642	638033	SMC3_A5_36hpi_peak_205	4.36173	28.6498	Pf3D7_04_v3	634429	639045	SMC3_B10_36hpi_peak_546	35.4641	11862.4
Pf3D7_04_v3	638225	638842	SMC3_A5_36hpi_peak_206	4.72227	29.0597	Pf3D7_04_v3	634429	639045	SMC3_B10_36hpi_peak_546	35.4641	11862.4
Pf3D7_04_v3	639633	640271	SMC3_A5_36hpi_peak_207	4.21681	25.5254	Pf3D7_04_v3	639562	640352	SMC3_B10_36hpi_peak_547	55.5774	18261.8
Pf3D7_04_v3	640651	640803	SMC3_A5_36hpi_peak_208	3.84195	11.2002	Pf3D7_04_v3	640619	641654	SMC3_B10_36hpi_peak_548	16.7822	3123.67
Pf3D7_04_v3	641136	641468	SMC3_A5_36hpi_peak_209	3.19942	9.08426	Pf3D7_04_v3	640619	641654	SMC3_B10_36hpi_peak_548	16.7822	3123.67
Pf3D7_04_v3	645060	645686	SMC3_A5_36hpi_peak_210	5.67561	25.8018	Pf3D7_04_v3	644623	645740	SMC3_B10_36hpi_peak_549	27.5189	4472.43
Pf3D7_04_v3	646405	646714	SMC3_A5_36hpi_peak_211	4.92421	23.654	Pf3D7_04_v3	645983	646815	SMC3_B10_36hpi_peak_550	29.8628	4927.07
Pf3D7_04_v3	647527	647884	SMC3_A5_36hpi_peak_212	2.91981	10.7226	Pf3D7_04_v3	647235	648511	SMC3_B10_36hpi_peak_551	41.2823	8883.02
Pf3D7_04_v3	653008	653187	SMC3_A5_36hpi_peak_213	2.17714	4.18188	Pf3D7_04_v3	652624	653504	SMC3_B10_36hpi_peak_553	7.85469	1123.71
Pf3D7_04_v3	666967	667199	SMC3_A5_36hpi_peak_214	2.7301	6.95338	Pf3D7_04_v3	666970	667271	SMC3_B10_36hpi_peak_559	3.73832	134.28
Pf3D7_04_v3	673524	673725	SMC3_A5_36hpi_peak_215	1.98585	3.70571	Pf3D7_04_v3	673188	674086	SMC3_B10_36hpi_peak_562	3.47274	257.456
Pf3D7_04_v3	683074	683222	SMC3_A5_36hpi_peak_217	1.98571	2.68263	Pf3D7_04_v3	683125	684778	SMC3_B10_36hpi_peak_566	2.16644	66.9314
Pf3D7_04_v3	685067	685495	SMC3_A5_36hpi_peak_218	2.2774	6.6722	Pf3D7_04_v3	685043	685843	SMC3_B10_36hpi_peak_567	3.55726	273.183
Pf3D7_04_v3	698236	698421	SMC3_A5_36hpi_peak_219	1.80328	2.23536	Pf3D7_04_v3	697929	698442	SMC3_B10_36hpi_peak_573	3.81041	223.525
Pf3D7_04_v3	709756	710078	SMC3_A5_36hpi_peak_220	2.19921	4.29616	Pf3D7_04_v3	709553	710091	SMC3_B10_36hpi_peak_575	2.53973	99.178
Pf3D7_04_v3	787352	787543	SMC3_A5_36hpi_peak_224	2.00785	3.29897	Pf3D7_04_v3	787371	789275	SMC3_B10_36hpi_peak_590	1.82674	36.3079
Pf3D7_04_v3	788063	788293	SMC3_A5_36hpi_peak_225	1.83249	2.65175	Pf3D7_04_v3	787371	789275	SMC3_B10_36hpi_peak_590	1.82674	36.3079
Pf3D7_04_v3	808122	808579	SMC3_A5_36hpi_peak_226	2.09516	4.44669	Pf3D7_04_v3	808071	808885	SMC3_B10_36hpi_peak_594	3.96966	356.751
Pf3D7_04_v3	936989	937161	SMC3_A5_36hpi_peak_229	2.35671	5.71906	Pf3D7_04_v3	936747	937145	SMC3_B10_36hpi_peak_613	1.56298	12.1975
Pf3D7_04_v3	1023016	1023238	SMC3_A5_36hpi_peak_233	2.06876	3.36625	Pf3D7_04_v3	1023066	1024074	SMC3_B10_36hpi_peak_620	1.55482	13.7668
Pf3D7_04_v3	1023877	1024032	SMC3_A5_36hpi_peak_234	1.91186	3.13929	Pf3D7_04_v3	1023066	1024074	SMC3_B10_36hpi_peak_620	1.55482	13.7668
Pf3D7_04_v3	1063106	1063323	SMC3_A5_36hpi_peak_235	2.06342	3.4217	Pf3D7_04_v3	1062734	1063493	SMC3_B10_36hpi_peak_624	1.26158	4.05904
Pf3D7_04_v3	1096047	1096296	SMC3_A5_36hpi_peak_236	2.04956	3.92019	Pf3D7_04_v3	1095589	1096383	SMC3_B10_36hpi_peak_629	1.38874	7.99225
Pf3D7_04_v3	1152834	1152982	SMC3_A5_36hpi_peak_237	1.64333	1.35818	Pf3D7_04_v3	1152637	1153073	SMC3_B10_36hpi_peak_632	1.49416	8.20244
Pf3D7_05_v3	30088	30378	SMC3_A5_36hpi_peak_244	1.75225	1.77361	Pf3D7_05_v3	29862	30686	SMC3_B10_36hpi_peak_637	1.69297	17.781
Pf3D7_05_v3	69000	69186	SMC3_A5_36hpi_peak_246	2.48869	6.62509	Pf3D7_05_v3	68941	69529	SMC3_B10_36hpi_peak_644	1.69298	14.6266
Pf3D7_05_v3	77975	78276	SMC3_A5_36hpi_peak_247	2.42329	5.12239	Pf3D7_05_v3	78133	78821	SMC3_B10_36hpi_peak_645	1.27897	3.92278
Pf3D7_05_v3	79287	79787	SMC3_A5_36hpi_peak_248	1.83744	2.33969	Pf3D7_05_v3	79272	79948	SMC3_B10_36hpi_peak_646	3.01079	126.605
Pf3D7_05_v3	184483	184981	SMC3_A5_36hpi_peak_250	2.60005	6.71176	Pf3D7_05_v3	184436	184994	SMC3_B10_36hpi_peak_660	1.78061	22.7812
Pf3D7_05_v3	288996	289411	SMC3_A5_36hpi_peak_252	1.94047	3.50776	Pf3D7_05_v3	288806	290141	SMC3_B10_36hpi_peak_677	2.84415	128.076
Pf3D7_05_v3	289909	290084	SMC3_A5_36hpi_peak_253	1.83152	2.42066	Pf3D7_05_v3	288806	290141	SMC3_B10_36hpi_peak_677	2.84415	128.076
Pf3D7_05_v3	294698	294865	SMC3_A5_36hpi_peak_254	2.21271	4.66999	Pf3D7_05_v3	294814	295837	SMC3_B10_36hpi_peak_678	1.6708	19.4439
Pf3D7_05_v3	295616	295821	SMC3_A5_36hpi_peak_255	2.36023	5.97635	Pf3D7_05_v3	294814	295837	SMC3_B10_36hpi_peak_678	1.6708	19.4439
Pf3D7_05_v3	326488	326654	SMC3_A5_36hpi_peak_256	1.94236	3.10227	Pf3D7_05_v3	326067	326743	SMC3_B10_36hpi_peak_682	2.10155	49.2269
Pf3D7_05_v3	329501	329702	SMC3_A5_36hpi_peak_257	2.13473	4.23206	Pf3D7_05_v3	328800	329617	SMC3_B10_36hpi_peak_683	1.45924	11.8169
Pf3D7_05_v3	336497	336644	SMC3_A5_36hpi_peak_258	2.43636	5.56139	Pf3D7_05_v3	336052	336683	SMC3_B10_36hpi_peak_684	1.7145	20.7004
Pf3D7_05_v3	384917	385060	SMC3_A5_36hpi_peak_260	1.95462	3.30901	Pf3D7_05_v3	384662	385213	SMC3_B10_36hpi_peak_694	1.957	47.8137
Pf3D7_05_v3	391693	391887	SMC3_A5_36hpi_peak_261	1.82445	3.11698	Pf3D7_05_v3	391553	393554	SMC3_B10_36hpi_peak_696	3.40526	274.844
Pf3D7_05_v3	419023	419480	SMC3_A5_36hpi_peak_263	3.16069	10.0885	Pf3D7_05_v3	418516	419740	SMC3_B10_36hpi_peak_708	8.85725	855.143
Pf3D7_05_v3	439332	439679	SMC3_A5_36hpi_peak_264	3.01189	13.3384	Pf3D7_05_v3	438508	439707	SMC3_B10_36hpi_peak_713	5.10708	518.683
Pf3D7_05_v3	440823	441353	SMC3_A5_36hpi_peak_265	1.97514	3.86406	Pf3D7_05_v3	440692	441812	SMC3_B10_36hpi_peak_714	9.50114	1664.92
Pf3D7_05_v3	444260	444828	SMC3_A5_36hpi_peak_266	3.26459	14.5646	Pf3D7_05_v3	444207	445558	SMC3_B10_36hpi_peak_716	16.6179	4614.46
Pf3D7_05_v3	444977	445469	SMC3_A5_36hpi_peak_267	2.38232	6.47061	Pf3D7_05_v3	444207	445558	SMC3_B10_36hpi_peak_716	16.6179	4614.46
Pf3D7_05_v3	445994	446322	SMC3_A5_36hpi_peak_268	2.19921	4.29616	Pf3D7_05_v3	445874	448496	SMC3_B10_36hpi_peak_717	10.522	2229.53
Pf3D7_05_v3	447007	447687	SMC3_A5_36hpi_peak_269	2.30719	6.77734	Pf3D7_05_v3	445874	448496	SMC3_B10_36hpi_peak_717	10.522	2229.53
Pf3D7_05_v3	447991	448394	SMC3_A5_36hpi_peak_270	2.14977	4.87905	Pf3D7_05_v3	445874	448496	SMC3_B10_36hpi_peak_717	10.522	2229.53
Pf3D7_05_v3	450989	451483	SMC3_A5_36hpi_peak_271	9.31542	83.7465	Pf3D7_05_v3	450851	451495	SMC3_B10_36hpi_peak_718	29.0984	4717.32
Pf3D7_05_v3	451954	452170	SMC3_A5_36hpi_peak_272	3.20297	8.29307	Pf3D7_05_v3	451771	455156	SMC3_B10_36hpi_peak_719	36.8958	6664.45
Pf3D7_05_v3	452355	452864	SMC3_A5_36hpi_peak_273	3.66466	12.8884	Pf3D7_05_v3	451771	455156	SMC3_B10_36hpi_peak_719	36.8958	6664.45
Pf3D7_05_v3	453197	453537	SMC3_A5_36hpi_peak_274	4.61682	24.5517	Pf3D7_05_v3	451771	455156	SMC3_B10_36hpi_peak_719	36.8958	6664.45
Pf3D7_05_v3	453685	454282	SMC3_A5_36hpi_peak_275	5.04342	26.3273	Pf3D7_05_v3	451771	455156	SMC3_B10_36hpi_peak_719	36.8958	6664.45
Pf3D7_05_v3	454471	454716	SMC3_A5_36hpi_peak_276	4.42358	16.4578	Pf3D7_05_v3	451771	455156	SMC3_B10_36hpi_peak_719	36.8958	6664.45
Pf3D7_05_v3	458504	458722	SMC3_A5_36hpi_peak_277	5.62087	30.5457	Pf3D7_05_v3	457989	460540	SMC3_B10_36hpi_peak_720	67.9561	28944.2
Pf3D7_05_v3	458868	459063	SMC3_A5_36hpi_peak_278	2.60761	4.07844	Pf3D7_05_v3	457989	460540	SMC3_B10_36hpi_peak_720	67.9561	28944.2
Pf3D7_05_v3	459303	460460	SMC3_A5_36hpi_peak_279	5.84797	59.5168	Pf3D7_05_v3	457989	460540	SMC3_B10_36hpi_peak_720	67.9561	28944.2
Pf3D7_05_v3	460913	461302	SMC3_A5_36hpi_peak_280	3.75734	20.0901	Pf3D7_05_v3	460803	465050	SMC3_B10_36hpi_peak_721	54.449	19540.3
Pf3D7_05_v3	461495	462396	SMC3_A5_36hpi_peak_281	5.37638	38.8061	Pf3D7_05_v3	460803	465050	SMC3_B10_36hpi_peak_721	54.449	19540.3
Pf3D7_05_v3	462561	463178	SMC3_A5_36hpi_peak_282	5.25827	61.0102	Pf3D7_05_v3	460803	465050	SMC3_B10_36hpi_peak_721	54.449	19540.3
Pf3D7_05_v3	463343	463849	SMC3_A5_36hpi_peak_283	2.98815	6.62508	Pf3D7_05_v3	460803	465050	SMC3_B10_36hpi_peak_721	54.449	19540.3
Pf3D7_05_v3	464065	464627	SMC3_A5_36hpi_peak_284	2.28207	4.41615	Pf3D7_05_v3	460803	465050	SMC3_B10_36hpi_peak_721	54.449	19540.3
Pf3D7_05_v3	467642	468040	SMC3_A5_36hpi_peak_285	2.18638	5.11105	Pf3D7_05_v3	467541	468132	SMC3_B10_36hpi_peak_722	6.05358	631.082
Pf3D7_05_v3	474536	474728	SMC3_A5_36hpi_peak_286	1.68501	1.32227	Pf3D7_05_v3	474444	476130	SMC3_B10_36hpi_peak_725	6.07724	918.166
Pf3D7_05_v3	475003	475396	SMC3_A5_36hpi_peak_287	2.02753	4.11418	Pf3D7_05_v3	474444	476130	SMC3_B10_36hpi_peak_725	6.07724	918.166
Pf3D7_05_v3	475632	475785	SMC3_A5_36hpi_peak_288	1.81437	2.17961	Pf3D7_05_v3	474444	476130	SMC3_B10_36hpi_peak_725	6.07724	918.166
Pf3D7_05_v3	521719	521889	SMC3_A5_36hpi_peak_289	1.86575	2.64757	Pf3D7_05_v3	521723	522599	SMC3_B10_36hpi_peak_735	2.12917	45.105
Pf3D7_05_v3	552357	552509	SMC3_A5_36hpi_peak_290	2.15504	4.72054	Pf3D7_05_v3	552276	553274	SMC3_B10_36hpi_peak_739	2.42374	67.6515
Pf3D7_05_v3	565889	566051	SMC3_A5_36hpi_peak_291	2.27621	6.00776	Pf3D7_05_v3	565800	566327	SMC3_B10_36hpi_peak_741	2.15386	51.2609
Pf3D7_05_v3	569268	569498	SMC3_A5_36hpi_peak_292	1.65886	1.7849	Pf3D7_05_v3	569185	569940	SMC3_B10_36hpi_peak_743	5.34244	521.342
Pf3D7_05_v3	583981	584127	SMC3_A5_36hpi_peak_293	1.8786	1.88681	Pf3D7_05_v3	583523	584097	SMC3_B10_36hpi_peak_748	1.7298	27.0246
Pf3D7_05_v3	649894	650136	SMC3_A5_36hpi_peak_295	1.77318	2.09677	Pf3D7_05_v3	649912	650387	SMC3_B10_36hpi_peak_762	2.18819	58.3623
Pf3D7_05_v3	680665	680811	SMC3_A5_36hpi_peak_296	1.70209	1.49805	Pf3D7_05_v3	679330	680888	SMC3_B10_36hpi_peak_769	2.67853	111.357
Pf3D7_05_v3	712775	713238	SMC3_A5_36hpi_peak_297	1.99483	3.60619	Pf3D7_05_v3	712857	713364	SMC3_B10_36hpi_peak_774	1.35273	6.08567
Pf3D7_05_v3	733992	734313	SMC3_A5_36hpi_peak_298	2.48083	7.4985	Pf3D7_05_v3	734194	734511	SMC3_B10_36hpi_peak_776	1.19136	1.86095
Pf3D7_05_v3	736565	736830	SMC3_A5_36hpi_peak_299	2.51538	8.00081	Pf3D7_05_v3	736156	737316	SMC3_B10_36hpi_peak_777	2.35846	79.1018
Pf3D7_05_v3	777674	777871	SMC3_A5_36hpi_peak_300	2.0362	3.12927	Pf3D7_05_v3	777498	777864	SMC3_B10_36hpi_peak_786	1.52631	10.8402
Pf3D7_05_v3	797187	797413	SMC3_A5_36hpi_peak_301	2.51241	7.03533	Pf3D7_05_v3	796710	797450	SMC3_B10_36hpi_peak_789	2.08979	48.846
Pf3D7_05_v3	1144942	1145301	SMC3_A5_36hpi_peak_310	2.47141	4.72446	Pf3D7_05_v3	1144060	1145308	SMC3_B10_36hpi_peak_805	3.91218	146.028
Pf3D7_05_v3	1242865	1243063	SMC3_A5_36hpi_peak_311	1.94258	2.43127	Pf3D7_05_v3	1242669	1243191	SMC3_B10_36hpi_peak_809	1.93471	31.0786
Pf3D7_05_v3	1326873	1327148	SMC3_A5_36hpi_peak_313	2.27056	4.88997	Pf3D7_05_v3	1326801	1327315	SMC3_B10_36hpi_peak_814	1.3207	4.02194
Pf3D7_06_v3	10778	10927	SMC3_A5_36hpi_peak_321	2.46424	5.45393	Pf3D7_06_v3	10168	10976	SMC3_B10_36hpi_peak_816	1.99788	34.8599
Pf3D7_06_v3	229589	229738	SMC3_A5_36hpi_peak_326	2.00429	3.35681	Pf3D7_06_v3	229597	230214	SMC3_B10_36hpi_peak_851	1.76437	27.088
Pf3D7_06_v3	270921	271099	SMC3_A5_36hpi_peak_328	1.71563	1.8857	Pf3D7_06_v3	270907	271560	SMC3_B10_36hpi_peak_856	1.52831	15.2328
Pf3D7_06_v3	305858	306063	SMC3_A5_36hpi_peak_329	1.89644	1.77283	Pf3D7_06_v3	305021	306038	SMC3_B10_36hpi_peak_862	2.11412	51.3775
Pf3D7_06_v3	331498	331687	SMC3_A5_36hpi_peak_332	1.88492	2.49718	Pf3D7_06_v3	331319	331680	SMC3_B10_36hpi_peak_864	2.39489	81.4679
Pf3D7_06_v3	334446	334629	SMC3_A5_36hpi_peak_333	1.98154	3.09039	Pf3D7_06_v3	334367	334867	SMC3_B10_36hpi_peak_866	1.95212	46.3139
Pf3D7_06_v3	340336	340489	SMC3_A5_36hpi_peak_334	1.75974	1.99187	Pf3D7_06_v3	339898	341529	SMC3_B10_36hpi_peak_868	2.22911	63.8715
Pf3D7_06_v3	433993	434144	SMC3_A5_36hpi_peak_336	1.72572	1.75595	Pf3D7_06_v3	433160	434223	SMC3_B10_36hpi_peak_886	3.55517	222.598
Pf3D7_06_v3	435239	435868	SMC3_A5_36hpi_peak_337	1.92891	3.16659	Pf3D7_06_v3	435230	435947	SMC3_B10_36hpi_peak_887	2.15262	69.0628
Pf3D7_06_v3	454921	455274	SMC3_A5_36hpi_peak_338	1.78154	2.59252	Pf3D7_06_v3	453589	455732	SMC3_B10_36hpi_peak_892	5.99479	848.706
Pf3D7_06_v3	458841	458989	SMC3_A5_36hpi_peak_339	1.76809	1.93383	Pf3D7_06_v3	456757	460544	SMC3_B10_36hpi_peak_893	3.77944	304.122
Pf3D7_06_v3	468111	468309	SMC3_A5_36hpi_peak_340	3.13865	15.2552	Pf3D7_06_v3	468022	468678	SMC3_B10_36hpi_peak_897	10.8502	1743.48
Pf3D7_06_v3	470209	470681	SMC3_A5_36hpi_peak_341	3.50451	19.3937	Pf3D7_06_v3	470160	471307	SMC3_B10_36hpi_peak_898	37.6148	10196.4
Pf3D7_06_v3	470892	471278	SMC3_A5_36hpi_peak_342	5.28884	49.7168	Pf3D7_06_v3	470160	471307	SMC3_B10_36hpi_peak_898	37.6148	10196.4
Pf3D7_06_v3	471707	471957	SMC3_A5_36hpi_peak_343	4.17468	22.6818	Pf3D7_06_v3	471688	474215	SMC3_B10_36hpi_peak_899	32.3181	11664.2
Pf3D7_06_v3	472531	474125	SMC3_A5_36hpi_peak_344	3.10307	15.7499	Pf3D7_06_v3	471688	474215	SMC3_B10_36hpi_peak_899	32.3181	11664.2
Pf3D7_06_v3	476402	476805	SMC3_A5_36hpi_peak_345	4.67698	20.4428	Pf3D7_06_v3	476131	478340	SMC3_B10_36hpi_peak_901	31.2477	8369.52
Pf3D7_06_v3	477261	477879	SMC3_A5_36hpi_peak_346	5.15397	29.4096	Pf3D7_06_v3	476131	478340	SMC3_B10_36hpi_peak_901	31.2477	8369.52
Pf3D7_06_v3	481586	481851	SMC3_A5_36hpi_peak_347	3.5515	10.9327	Pf3D7_06_v3	481481	482213	SMC3_B10_36hpi_peak_902	18.6376	2839.05
Pf3D7_06_v3	482004	482168	SMC3_A5_36hpi_peak_348	3.92927	11.8117	Pf3D7_06_v3	481481	482213	SMC3_B10_36hpi_peak_902	18.6376	2839.05
Pf3D7_06_v3	482555	483994	SMC3_A5_36hpi_peak_349	6.97052	80.2089	Pf3D7_06_v3	482521	484548	SMC3_B10_36hpi_peak_903	65.0598	27698.8
Pf3D7_06_v3	484316	484503	SMC3_A5_36hpi_peak_350	3.84195	11.2002	Pf3D7_06_v3	482521	484548	SMC3_B10_36hpi_peak_903	65.0598	27698.8
Pf3D7_06_v3	485202	486478	SMC3_A5_36hpi_peak_351	2.50932	8.22991	Pf3D7_06_v3	485115	487091	SMC3_B10_36hpi_peak_904	14.8244	3158.46
Pf3D7_06_v3	532319	532508	SMC3_A5_36hpi_peak_352	1.82935	2.57886	Pf3D7_06_v3	531181	532565	SMC3_B10_36hpi_peak_921	1.93205	50.2312
Pf3D7_06_v3	579467	579611	SMC3_A5_36hpi_peak_354	2.14142	5.01466	Pf3D7_06_v3	579391	581757	SMC3_B10_36hpi_peak_931	5.9249	666.715
Pf3D7_06_v3	582376	582669	SMC3_A5_36hpi_peak_355	2.24463	5.26817	Pf3D7_06_v3	582015	585892	SMC3_B10_36hpi_peak_932	4.46029	424.25
Pf3D7_06_v3	584547	584764	SMC3_A5_36hpi_peak_356	1.93581	3.54912	Pf3D7_06_v3	582015	585892	SMC3_B10_36hpi_peak_932	4.46029	424.25
Pf3D7_06_v3	623445	623673	SMC3_A5_36hpi_peak_357	2.02151	3.68086	Pf3D7_06_v3	623061	624262	SMC3_B10_36hpi_peak_941	3.32303	223.021
Pf3D7_06_v3	686231	686374	SMC3_A5_36hpi_peak_358	2.24592	5.80506	Pf3D7_06_v3	684747	687551	SMC3_B10_36hpi_peak_948	2.91457	120.325
Pf3D7_06_v3	725680	725888	SMC3_A5_36hpi_peak_359	1.94924	2.72676	Pf3D7_06_v3	725324	725817	SMC3_B10_36hpi_peak_953	1.42627	8.59292
Pf3D7_06_v3	726923	727119	SMC3_A5_36hpi_peak_360	2.12392	4.53324	Pf3D7_06_v3	726202	729426	SMC3_B10_36hpi_peak_954	2.96171	118.818
Pf3D7_06_v3	727795	728130	SMC3_A5_36hpi_peak_361	2.22042	5.3253	Pf3D7_06_v3	726202	729426	SMC3_B10_36hpi_peak_954	2.96171	118.818
Pf3D7_06_v3	731038	731466	SMC3_A5_36hpi_peak_362	2.08446	3.94977	Pf3D7_06_v3	730594	731793	SMC3_B10_36hpi_peak_955	1.92268	27.9092
Pf3D7_06_v3	738408	738570	SMC3_A5_36hpi_peak_363	2.01501	3.72256	Pf3D7_06_v3	738333	738954	SMC3_B10_36hpi_peak_957	1.48383	12.466
Pf3D7_06_v3	774661	774833	SMC3_A5_36hpi_peak_365	1.78333	2.19355	Pf3D7_06_v3	774639	775390	SMC3_B10_36hpi_peak_961	1.71034	23.5852
Pf3D7_06_v3	815980	816250	SMC3_A5_36hpi_peak_366	1.89571	3.11418	Pf3D7_06_v3	815779	816094	SMC3_B10_36hpi_peak_964	1.206	2.36392
Pf3D7_06_v3	957728	957933	SMC3_A5_36hpi_peak_369	2.63108	8.35179	Pf3D7_06_v3	956983	957870	SMC3_B10_36hpi_peak_974	1.50041	12.1945
Pf3D7_06_v3	1330335	1330576	SMC3_A5_36hpi_peak_376	2.07962	3.75426	Pf3D7_06_v3	1330247	1330706	SMC3_B10_36hpi_peak_999	1.20779	1.72855
Pf3D7_07_v3	146818	146966	SMC3_A5_36hpi_peak_384	1.92187	2.22181	Pf3D7_07_v3	146739	146993	SMC3_B10_36hpi_peak_1008	1.56584	13.0472
Pf3D7_07_v3	206730	206968	SMC3_A5_36hpi_peak_385	2.01936	3.20348	Pf3D7_07_v3	206266	207742	SMC3_B10_36hpi_peak_1012	4.14899	287.375
Pf3D7_07_v3	265756	266005	SMC3_A5_36hpi_peak_387	2.18137	4.68789	Pf3D7_07_v3	264958	266150	SMC3_B10_36hpi_peak_1016	3.22675	177.347
Pf3D7_07_v3	381766	381971	SMC3_A5_36hpi_peak_388	1.77749	2.16603	Pf3D7_07_v3	381741	381996	SMC3_B10_36hpi_peak_1026	1.42989	8.41288
Pf3D7_07_v3	410160	410455	SMC3_A5_36hpi_peak_390	2.03488	3.35954	Pf3D7_07_v3	410059	410834	SMC3_B10_36hpi_peak_1031	2.00368	45.3998
Pf3D7_07_v3	412713	412909	SMC3_A5_36hpi_peak_391	2.48869	6.62509	Pf3D7_07_v3	412671	413083	SMC3_B10_36hpi_peak_1033	3.59648	195.194
Pf3D7_07_v3	438704	439051	SMC3_A5_36hpi_peak_392	1.90889	2.7991	Pf3D7_07_v3	438773	439651	SMC3_B10_36hpi_peak_1039	1.89787	36.3731
Pf3D7_07_v3	516200	516700	SMC3_A5_36hpi_peak_396	2.02723	3.24253	Pf3D7_07_v3	516414	516903	SMC3_B10_36hpi_peak_1046	1.27124	2.66345
Pf3D7_07_v3	592490	592879	SMC3_A5_36hpi_peak_414	2.40789	12.3692	Pf3D7_07_v3	592386	592721	SMC3_B10_36hpi_peak_1048	1.3238	7.99153
Pf3D7_07_v3	593942	594578	SMC3_A5_36hpi_peak_415	2.2298	9.72033	Pf3D7_07_v3	594304	594592	SMC3_B10_36hpi_peak_1049	1.23564	3.67601
Pf3D7_07_v3	594869	595230	SMC3_A5_36hpi_peak_416	1.99074	6.08185	Pf3D7_07_v3	594862	595229	SMC3_B10_36hpi_peak_1050	1.34607	7.3102
Pf3D7_07_v3	602698	602915	SMC3_A5_36hpi_peak_418	2.31128	6.23973	Pf3D7_07_v3	602575	602843	SMC3_B10_36hpi_peak_1051	1.19935	2.14971
Pf3D7_07_v3	662357	662713	SMC3_A5_36hpi_peak_419	1.99464	2.79138	Pf3D7_07_v3	662364	662785	SMC3_B10_36hpi_peak_1059	2.44437	85.4889
Pf3D7_07_v3	668314	668524	SMC3_A5_36hpi_peak_420	2.05394	3.13278	Pf3D7_07_v3	668344	668655	SMC3_B10_36hpi_peak_1060	1.90572	32.6023
Pf3D7_07_v3	674976	675173	SMC3_A5_36hpi_peak_421	2.36078	4.46364	Pf3D7_07_v3	674958	675216	SMC3_B10_36hpi_peak_1062	2.93146	82.7184
Pf3D7_07_v3	708716	708868	SMC3_A5_36hpi_peak_422	1.72218	2.08824	Pf3D7_07_v3	707936	709358	SMC3_B10_36hpi_peak_1066	2.92054	158.853
Pf3D7_07_v3	712482	712694	SMC3_A5_36hpi_peak_423	2.19386	5.15855	Pf3D7_07_v3	712488	712855	SMC3_B10_36hpi_peak_1067	1.94877	32.8706
Pf3D7_07_v3	752663	752876	SMC3_A5_36hpi_peak_424	1.90219	2.76573	Pf3D7_07_v3	752629	754088	SMC3_B10_36hpi_peak_1078	2.8399	154.758
Pf3D7_07_v3	771450	771652	SMC3_A5_36hpi_peak_427	1.80784	2.36011	Pf3D7_07_v3	771208	771924	SMC3_B10_36hpi_peak_1083	2.80804	147.856
Pf3D7_07_v3	778077	778221	SMC3_A5_36hpi_peak_428	1.89392	2.2346	Pf3D7_07_v3	778048	778716	SMC3_B10_36hpi_peak_1084	3.13196	154.593
Pf3D7_07_v3	778373	778655	SMC3_A5_36hpi_peak_429	2.66984	9.36288	Pf3D7_07_v3	778048	778716	SMC3_B10_36hpi_peak_1084	3.13196	154.593
Pf3D7_07_v3	781768	782028	SMC3_A5_36hpi_peak_430	1.70516	1.59214	Pf3D7_07_v3	781620	783432	SMC3_B10_36hpi_peak_1087	3.00164	186.284
Pf3D7_07_v3	785114	785438	SMC3_A5_36hpi_peak_431	2.93531	13.2944	Pf3D7_07_v3	784794	786969	SMC3_B10_36hpi_peak_1088	7.07669	1064.9
Pf3D7_07_v3	786479	786946	SMC3_A5_36hpi_peak_432	2.29271	6.67252	Pf3D7_07_v3	784794	786969	SMC3_B10_36hpi_peak_1088	7.07669	1064.9
Pf3D7_07_v3	788588	788734	SMC3_A5_36hpi_peak_433	2.25342	5.85531	Pf3D7_07_v3	787960	789560	SMC3_B10_36hpi_peak_1089	5.66558	728.859
Pf3D7_07_v3	790210	790585	SMC3_A5_36hpi_peak_434	2.01161	3.62486	Pf3D7_07_v3	789959	790994	SMC3_B10_36hpi_peak_1090	3.77609	312.294
Pf3D7_07_v3	792698	793028	SMC3_A5_36hpi_peak_435	2.42772	4.8981	Pf3D7_07_v3	792543	793888	SMC3_B10_36hpi_peak_1091	3.39419	184.76
Pf3D7_07_v3	794785	795120	SMC3_A5_36hpi_peak_436	2.57919	7.44615	Pf3D7_07_v3	794374	796181	SMC3_B10_36hpi_peak_1092	9.6681	1593.51
Pf3D7_07_v3	795944	796087	SMC3_A5_36hpi_peak_437	2.57895	5.06576	Pf3D7_07_v3	794374	796181	SMC3_B10_36hpi_peak_1092	9.6681	1593.51
Pf3D7_07_v3	796651	796913	SMC3_A5_36hpi_peak_438	2.9138	10.6836	Pf3D7_07_v3	796522	796998	SMC3_B10_36hpi_peak_1093	12.9163	2139.12
Pf3D7_07_v3	797431	797804	SMC3_A5_36hpi_peak_439	2.87211	11.6056	Pf3D7_07_v3	797345	804769	SMC3_B10_36hpi_peak_1094	49.9266	20629.7
Pf3D7_07_v3	798605	799747	SMC3_A5_36hpi_peak_440	3.73209	27.8262	Pf3D7_07_v3	797345	804769	SMC3_B10_36hpi_peak_1094	49.9266	20629.7
Pf3D7_07_v3	800042	800447	SMC3_A5_36hpi_peak_441	2.66924	9.81301	Pf3D7_07_v3	797345	804769	SMC3_B10_36hpi_peak_1094	49.9266	20629.7
Pf3D7_07_v3	800880	802558	SMC3_A5_36hpi_peak_442	4.10597	30.2881	Pf3D7_07_v3	797345	804769	SMC3_B10_36hpi_peak_1094	49.9266	20629.7
Pf3D7_07_v3	802832	804720	SMC3_A5_36hpi_peak_443	3.51216	22.8863	Pf3D7_07_v3	797345	804769	SMC3_B10_36hpi_peak_1094	49.9266	20629.7
Pf3D7_07_v3	805319	805594	SMC3_A5_36hpi_peak_444	3.8505	15.0821	Pf3D7_07_v3	805147	805648	SMC3_B10_36hpi_peak_1095	18.9408	3206.59
Pf3D7_07_v3	807890	808717	SMC3_A5_36hpi_peak_445	6.04818	30.2928	Pf3D7_07_v3	807030	809050	SMC3_B10_36hpi_peak_1097	23.4368	6205.49
Pf3D7_07_v3	812315	818231	SMC3_A5_36hpi_peak_446	6.98963	96.436	Pf3D7_07_v3	812249	820705	SMC3_B10_36hpi_peak_1098	87.5022	42228.3
Pf3D7_07_v3	818960	819503	SMC3_A5_36hpi_peak_447	2.11088	4.63426	Pf3D7_07_v3	812249	820705	SMC3_B10_36hpi_peak_1098	87.5022	42228.3
Pf3D7_07_v3	822807	822949	SMC3_A5_36hpi_peak_448	2.25583	4.38899	Pf3D7_07_v3	822797	823082	SMC3_B10_36hpi_peak_1099	4.5631	198.763
Pf3D7_07_v3	829140	829381	SMC3_A5_36hpi_peak_449	2.4871	8.33619	Pf3D7_07_v3	828195	829406	SMC3_B10_36hpi_peak_1101	4.32565	411.181
Pf3D7_07_v3	830536	830710	SMC3_A5_36hpi_peak_450	1.81871	2.30767	Pf3D7_07_v3	830464	831276	SMC3_B10_36hpi_peak_1103	3.62187	239.285
Pf3D7_07_v3	832045	832192	SMC3_A5_36hpi_peak_451	1.81184	2.22193	Pf3D7_07_v3	831566	832327	SMC3_B10_36hpi_peak_1104	2.75678	147.616
Pf3D7_07_v3	844503	844888	SMC3_A5_36hpi_peak_453	1.80397	2.8812	Pf3D7_07_v3	844473	845454	SMC3_B10_36hpi_peak_1110	3.26644	188.552
Pf3D7_07_v3	847316	847578	SMC3_A5_36hpi_peak_454	1.98468	3.03586	Pf3D7_07_v3	846975	847605	SMC3_B10_36hpi_peak_1112	3.49283	266.908
Pf3D7_07_v3	965075	965244	SMC3_A5_36hpi_peak_456	2.41124	5.06212	Pf3D7_07_v3	963404	965094	SMC3_B10_36hpi_peak_1137	1.89181	42.6799
Pf3D7_07_v3	977619	978028	SMC3_A5_36hpi_peak_457	2.72333	9.42122	Pf3D7_07_v3	977584	978352	SMC3_B10_36hpi_peak_1140	2.86167	117.527
Pf3D7_07_v3	979534	979677	SMC3_A5_36hpi_peak_458	1.88404	2.55456	Pf3D7_07_v3	979378	979982	SMC3_B10_36hpi_peak_1141	1.68358	26.6129
Pf3D7_07_v3	1102410	1102610	SMC3_A5_36hpi_peak_460	1.80942	2.26417	Pf3D7_07_v3	1100466	1102725	SMC3_B10_36hpi_peak_1159	2.33183	78.5885
Pf3D7_07_v3	1391245	1391435	SMC3_A5_36hpi_peak_466	1.69206	1.38552	Pf3D7_07_v3	1391185	1391464	SMC3_B10_36hpi_peak_1183	1.37783	5.28646
Pf3D7_07_v3	1423342	1423763	SMC3_A5_36hpi_peak_469	2.33719	4.46563	Pf3D7_07_v3	1423101	1423450	SMC3_B10_36hpi_peak_1186	1.3395	3.47958
Pf3D7_08_v3	24484	24660	SMC3_A5_36hpi_peak_470	1.70205	1.33952	Pf3D7_08_v3	23627	25702	SMC3_B10_36hpi_peak_1187	1.47027	10.3279
Pf3D7_08_v3	47164	47308	SMC3_A5_36hpi_peak_472	1.69872	1.40873	Pf3D7_08_v3	46083	47740	SMC3_B10_36hpi_peak_1191	1.52023	11.548
Pf3D7_08_v3	94648	94999	SMC3_A5_36hpi_peak_473	1.86941	2.606	Pf3D7_08_v3	94446	94801	SMC3_B10_36hpi_peak_1197	1.57983	14.9468
Pf3D7_08_v3	116422	116590	SMC3_A5_36hpi_peak_475	1.78233	1.7978	Pf3D7_08_v3	116345	116965	SMC3_B10_36hpi_peak_1202	2.11178	50.1864
Pf3D7_08_v3	138199	138425	SMC3_A5_36hpi_peak_476	2.26119	5.36997	Pf3D7_08_v3	137873	138439	SMC3_B10_36hpi_peak_1206	2.09117	55.2985
Pf3D7_08_v3	214856	215225	SMC3_A5_36hpi_peak_477	2.20924	5.6625	Pf3D7_08_v3	214920	215884	SMC3_B10_36hpi_peak_1222	1.63069	19.5056
Pf3D7_08_v3	219058	219237	SMC3_A5_36hpi_peak_478	1.88654	2.62828	Pf3D7_08_v3	218555	219439	SMC3_B10_36hpi_peak_1223	2.88409	115.319
Pf3D7_08_v3	220011	220163	SMC3_A5_36hpi_peak_479	2.01829	3.8207	Pf3D7_08_v3	219883	220233	SMC3_B10_36hpi_peak_1224	1.83	35.3911
Pf3D7_08_v3	244198	244369	SMC3_A5_36hpi_peak_480	1.80922	2.4748	Pf3D7_08_v3	243860	244468	SMC3_B10_36hpi_peak_1233	2.52547	105.56
Pf3D7_08_v3	267306	267486	SMC3_A5_36hpi_peak_481	1.83243	1.939	Pf3D7_08_v3	266807	268452	SMC3_B10_36hpi_peak_1242	7.95535	1193.11
Pf3D7_08_v3	269135	269465	SMC3_A5_36hpi_peak_482	2.82397	11.5882	Pf3D7_08_v3	269032	270686	SMC3_B10_36hpi_peak_1243	15.9699	3715.68
Pf3D7_08_v3	270021	270256	SMC3_A5_36hpi_peak_483	1.99392	3.22708	Pf3D7_08_v3	269032	270686	SMC3_B10_36hpi_peak_1243	15.9699	3715.68
Pf3D7_08_v3	274307	274489	SMC3_A5_36hpi_peak_484	2.63792	5.31897	Pf3D7_08_v3	274183	274914	SMC3_B10_36hpi_peak_1247	2.05354	41.5944
Pf3D7_08_v3	287426	287789	SMC3_A5_36hpi_peak_485	2.34179	7.38017	Pf3D7_08_v3	286907	288637	SMC3_B10_36hpi_peak_1253	9.08002	1669.5
Pf3D7_08_v3	289386	289605	SMC3_A5_36hpi_peak_486	1.88942	2.038	Pf3D7_08_v3	289263	289801	SMC3_B10_36hpi_peak_1254	6.14362	526.572
Pf3D7_08_v3	290923	291204	SMC3_A5_36hpi_peak_487	3.12798	15.3679	Pf3D7_08_v3	290849	291252	SMC3_B10_36hpi_peak_1255	18.0806	2682.57
Pf3D7_08_v3	293160	296896	SMC3_A5_36hpi_peak_488	5.25052	45.7777	Pf3D7_08_v3	293108	296950	SMC3_B10_36hpi_peak_1257	55.9804	22646.8
Pf3D7_08_v3	297460	297678	SMC3_A5_36hpi_peak_489	4.20242	15.1695	Pf3D7_08_v3	297384	298846	SMC3_B10_36hpi_peak_1258	19.3385	2383.9
Pf3D7_08_v3	298598	298744	SMC3_A5_36hpi_peak_490	2.52564	3.41808	Pf3D7_08_v3	297384	298846	SMC3_B10_36hpi_peak_1258	19.3385	2383.9
Pf3D7_08_v3	302174	302837	SMC3_A5_36hpi_peak_491	5.50383	38.1998	Pf3D7_08_v3	301907	303363	SMC3_B10_36hpi_peak_1259	34.2619	8712.44
Pf3D7_08_v3	303069	303337	SMC3_A5_36hpi_peak_492	3.58	9.42122	Pf3D7_08_v3	301907	303363	SMC3_B10_36hpi_peak_1259	34.2619	8712.44
Pf3D7_08_v3	303736	303888	SMC3_A5_36hpi_peak_493	3.0561	6.15778	Pf3D7_08_v3	303656	304784	SMC3_B10_36hpi_peak_1260	64.1979	24474.2
Pf3D7_08_v3	304066	304708	SMC3_A5_36hpi_peak_494	5.0817	44.6496	Pf3D7_08_v3	303656	304784	SMC3_B10_36hpi_peak_1260	64.1979	24474.2
Pf3D7_08_v3	305389	306109	SMC3_A5_36hpi_peak_495	2.52362	6.96823	Pf3D7_08_v3	305274	308530	SMC3_B10_36hpi_peak_1261	25.814	8034
Pf3D7_08_v3	306288	307261	SMC3_A5_36hpi_peak_496	2.38957	6.51753	Pf3D7_08_v3	305274	308530	SMC3_B10_36hpi_peak_1261	25.814	8034
Pf3D7_08_v3	312040	312296	SMC3_A5_36hpi_peak_497	1.88001	2.06103	Pf3D7_08_v3	311990	313093	SMC3_B10_36hpi_peak_1262	10.3405	1895.4
Pf3D7_08_v3	312540	312921	SMC3_A5_36hpi_peak_498	2.4845	7.7868	Pf3D7_08_v3	311990	313093	SMC3_B10_36hpi_peak_1262	10.3405	1895.4
Pf3D7_08_v3	314533	314744	SMC3_A5_36hpi_peak_499	2.42184	8.48704	Pf3D7_08_v3	314371	315537	SMC3_B10_36hpi_peak_1263	4.70601	449.996
Pf3D7_08_v3	342027	342179	SMC3_A5_36hpi_peak_500	2.00867	4.23366	Pf3D7_08_v3	341789	343093	SMC3_B10_36hpi_peak_1271	1.67453	27.7219
Pf3D7_08_v3	346812	347004	SMC3_A5_36hpi_peak_501	2.1385	4.43621	Pf3D7_08_v3	345554	346997	SMC3_B10_36hpi_peak_1272	1.73242	31.1227
Pf3D7_08_v3	350947	351093	SMC3_A5_36hpi_peak_502	2.26244	4.73755	Pf3D7_08_v3	350778	351139	SMC3_B10_36hpi_peak_1273	1.52948	14.9426
Pf3D7_08_v3	354510	354801	SMC3_A5_36hpi_peak_503	1.93615	2.93638	Pf3D7_08_v3	354504	354815	SMC3_B10_36hpi_peak_1275	1.58626	17.7868
Pf3D7_08_v3	417070	417352	SMC3_A5_36hpi_peak_504	2.3157	6.49685	Pf3D7_08_v3	416311	418029	SMC3_B10_36hpi_peak_1290	3.12428	158.221
Pf3D7_08_v3	417610	417781	SMC3_A5_36hpi_peak_505	1.67967	1.61107	Pf3D7_08_v3	416311	418029	SMC3_B10_36hpi_peak_1290	3.12428	158.221
Pf3D7_08_v3	433630	433778	SMC3_A5_36hpi_peak_507	2.20911	4.95115	Pf3D7_08_v3	433343	434040	SMC3_B10_36hpi_peak_1292	1.38786	5.9002
Pf3D7_08_v3	442716	442991	SMC3_A5_36hpi_peak_511	1.96101	3.05856	Pf3D7_08_v3	442794	443247	SMC3_B10_36hpi_peak_1293	1.4063	6.29778
Pf3D7_08_v3	462293	462837	SMC3_A5_36hpi_peak_512	2.31842	5.38094	Pf3D7_08_v3	461513	463360	SMC3_B10_36hpi_peak_1298	2.13564	41.0926
Pf3D7_08_v3	638067	638247	SMC3_A5_36hpi_peak_514	1.72867	1.55379	Pf3D7_08_v3	637969	638691	SMC3_B10_36hpi_peak_1314	1.43415	10.0559
Pf3D7_08_v3	657108	657428	SMC3_A5_36hpi_peak_515	1.89789	2.25066	Pf3D7_08_v3	656817	657520	SMC3_B10_36hpi_peak_1316	1.40801	8.73718
Pf3D7_08_v3	769272	769463	SMC3_A5_36hpi_peak_522	1.91825	2.45858	Pf3D7_08_v3	769149	769426	SMC3_B10_36hpi_peak_1325	2.33702	38.3382
Pf3D7_08_v3	800993	801236	SMC3_A5_36hpi_peak_523	2.17507	4.45682	Pf3D7_08_v3	801012	801563	SMC3_B10_36hpi_peak_1328	1.74079	25.2528
Pf3D7_08_v3	802146	802346	SMC3_A5_36hpi_peak_524	1.71563	1.8857	Pf3D7_08_v3	801807	802944	SMC3_B10_36hpi_peak_1329	1.65561	22.8012
Pf3D7_08_v3	821620	821815	SMC3_A5_36hpi_peak_525	1.84396	2.36668	Pf3D7_08_v3	821438	821792	SMC3_B10_36hpi_peak_1330	1.49926	10.9003
Pf3D7_08_v3	938214	938395	SMC3_A5_36hpi_peak_526	2.50826	4.63001	Pf3D7_08_v3	937955	938492	SMC3_B10_36hpi_peak_1344	1.6868	19.1612
Pf3D7_08_v3	1187774	1188025	SMC3_A5_36hpi_peak_532	1.88712	2.14737	Pf3D7_08_v3	1187773	1188267	SMC3_B10_36hpi_peak_1368	1.81861	24.7757
Pf3D7_08_v3	1221341	1221570	SMC3_A5_36hpi_peak_533	2.17434	4.35614	Pf3D7_08_v3	1221288	1221530	SMC3_B10_36hpi_peak_1373	1.35289	6.3252
Pf3D7_08_v3	1237342	1237496	SMC3_A5_36hpi_peak_534	1.66916	1.3059	Pf3D7_08_v3	1237327	1237852	SMC3_B10_36hpi_peak_1374	2.02706	42.9503
Pf3D7_08_v3	1255074	1255232	SMC3_A5_36hpi_peak_535	2.10539	3.97851	Pf3D7_08_v3	1254590	1255224	SMC3_B10_36hpi_peak_1375	1.74943	26.6904
Pf3D7_08_v3	1273683	1273838	SMC3_A5_36hpi_peak_536	1.85832	2.2049	Pf3D7_08_v3	1273650	1274735	SMC3_B10_36hpi_peak_1376	1.43278	8.85438
Pf3D7_09_v3	49770	50194	SMC3_A5_36hpi_peak_544	2.19921	4.29616	Pf3D7_09_v3	49734	50192	SMC3_B10_36hpi_peak_1391	1.21236	1.60857
Pf3D7_09_v3	255780	255994	SMC3_A5_36hpi_peak_550	1.92968	2.6396	Pf3D7_09_v3	255674	256692	SMC3_B10_36hpi_peak_1407	1.63526	18.0533
Pf3D7_09_v3	261149	261371	SMC3_A5_36hpi_peak_551	1.90473	2.65247	Pf3D7_09_v3	260632	261613	SMC3_B10_36hpi_peak_1410	1.7918	28.6326
Pf3D7_09_v3	361169	361400	SMC3_A5_36hpi_peak_554	2.20783	4.04809	Pf3D7_09_v3	360918	361229	SMC3_B10_36hpi_peak_1417	1.6034	14.4049
Pf3D7_09_v3	431600	431893	SMC3_A5_36hpi_peak_555	2.19078	4.34945	Pf3D7_09_v3	431449	431985	SMC3_B10_36hpi_peak_1421	3.22562	118.329
Pf3D7_09_v3	452512	452807	SMC3_A5_36hpi_peak_556	1.88584	2.44039	Pf3D7_09_v3	452444	453062	SMC3_B10_36hpi_peak_1423	1.99306	34.5582
Pf3D7_09_v3	496195	496351	SMC3_A5_36hpi_peak_557	1.6952	1.35615	Pf3D7_09_v3	496229	496714	SMC3_B10_36hpi_peak_1427	1.56706	14.6071
Pf3D7_09_v3	918133	918330	SMC3_A5_36hpi_peak_563	1.65959	1.49091	Pf3D7_09_v3	917845	918410	SMC3_B10_36hpi_peak_1467	1.66283	21.9256
Pf3D7_09_v3	1129545	1129790	SMC3_A5_36hpi_peak_566	2.25608	4.91512	Pf3D7_09_v3	1128903	1129947	SMC3_B10_36hpi_peak_1498	8.07603	577.878
Pf3D7_09_v3	1156336	1156478	SMC3_A5_36hpi_peak_567	1.72706	1.89359	Pf3D7_09_v3	1156336	1156677	SMC3_B10_36hpi_peak_1501	1.35355	6.70695
Pf3D7_09_v3	1183440	1183629	SMC3_A5_36hpi_peak_568	1.93423	2.99391	Pf3D7_09_v3	1182599	1183778	SMC3_B10_36hpi_peak_1505	6.83309	753.716
Pf3D7_09_v3	1189666	1190003	SMC3_A5_36hpi_peak_569	2.38129	5.14919	Pf3D7_09_v3	1189631	1191120	SMC3_B10_36hpi_peak_1508	4.22955	394.217
Pf3D7_09_v3	1190856	1191075	SMC3_A5_36hpi_peak_570	2.08752	4.22752	Pf3D7_09_v3	1189631	1191120	SMC3_B10_36hpi_peak_1508	4.22955	394.217
Pf3D7_09_v3	1206640	1206901	SMC3_A5_36hpi_peak_572	1.95945	3.69482	Pf3D7_09_v3	1206313	1206892	SMC3_B10_36hpi_peak_1511	1.51955	15.4463
Pf3D7_09_v3	1209347	1209595	SMC3_A5_36hpi_peak_573	2.06372	4.00178	Pf3D7_09_v3	1208875	1209944	SMC3_B10_36hpi_peak_1512	5.04405	539.367
Pf3D7_09_v3	1214709	1214978	SMC3_A5_36hpi_peak_574	1.87587	2.6378	Pf3D7_09_v3	1214316	1215042	SMC3_B10_36hpi_peak_1515	1.99966	56.3108
Pf3D7_09_v3	1230832	1230985	SMC3_A5_36hpi_peak_576	1.99611	3.0891	Pf3D7_09_v3	1230567	1231044	SMC3_B10_36hpi_peak_1520	4.75558	415.779
Pf3D7_09_v3	1231654	1231817	SMC3_A5_36hpi_peak_577	2.0962	3.41494	Pf3D7_09_v3	1231463	1240037	SMC3_B10_36hpi_peak_1521	49.3707	17930.2
Pf3D7_09_v3	1233210	1233370	SMC3_A5_36hpi_peak_578	2.10194	4.3103	Pf3D7_09_v3	1231463	1240037	SMC3_B10_36hpi_peak_1521	49.3707	17930.2
Pf3D7_09_v3	1233718	1233868	SMC3_A5_36hpi_peak_579	2.21266	4.27038	Pf3D7_09_v3	1231463	1240037	SMC3_B10_36hpi_peak_1521	49.3707	17930.2
Pf3D7_09_v3	1235183	1235847	SMC3_A5_36hpi_peak_580	2.65047	9.22709	Pf3D7_09_v3	1231463	1240037	SMC3_B10_36hpi_peak_1521	49.3707	17930.2
Pf3D7_09_v3	1236008	1236264	SMC3_A5_36hpi_peak_581	2.40686	6.99977	Pf3D7_09_v3	1231463	1240037	SMC3_B10_36hpi_peak_1521	49.3707	17930.2
Pf3D7_09_v3	1236748	1237680	SMC3_A5_36hpi_peak_582	3.60899	23.2878	Pf3D7_09_v3	1231463	1240037	SMC3_B10_36hpi_peak_1521	49.3707	17930.2
Pf3D7_09_v3	1237859	1238667	SMC3_A5_36hpi_peak_583	4.8285	38.4042	Pf3D7_09_v3	1231463	1240037	SMC3_B10_36hpi_peak_1521	49.3707	17930.2
Pf3D7_09_v3	1238830	1239304	SMC3_A5_36hpi_peak_584	3.3663	17.4328	Pf3D7_09_v3	1231463	1240037	SMC3_B10_36hpi_peak_1521	49.3707	17930.2
Pf3D7_09_v3	1239738	1239939	SMC3_A5_36hpi_peak_585	5.02615	20.4044	Pf3D7_09_v3	1231463	1240037	SMC3_B10_36hpi_peak_1521	49.3707	17930.2
Pf3D7_09_v3	1240999	1241452	SMC3_A5_36hpi_peak_586	5.76293	26.5797	Pf3D7_09_v3	1240458	1241860	SMC3_B10_36hpi_peak_1522	27.8652	5840.96
Pf3D7_09_v3	1241647	1241813	SMC3_A5_36hpi_peak_587	3.84195	11.2002	Pf3D7_09_v3	1240458	1241860	SMC3_B10_36hpi_peak_1522	27.8652	5840.96
Pf3D7_09_v3	1245515	1246008	SMC3_A5_36hpi_peak_588	6.04312	52.6947	Pf3D7_09_v3	1244725	1248378	SMC3_B10_36hpi_peak_1523	37.1089	12167.5
Pf3D7_09_v3	1246812	1247085	SMC3_A5_36hpi_peak_589	4.02962	13.296	Pf3D7_09_v3	1244725	1248378	SMC3_B10_36hpi_peak_1523	37.1089	12167.5
Pf3D7_09_v3	1247285	1247974	SMC3_A5_36hpi_peak_590	5.04332	32.5731	Pf3D7_09_v3	1244725	1248378	SMC3_B10_36hpi_peak_1523	37.1089	12167.5
Pf3D7_09_v3	1248757	1249698	SMC3_A5_36hpi_peak_591	3.68021	19.5371	Pf3D7_09_v3	1248688	1251615	SMC3_B10_36hpi_peak_1524	31.5375	10067.9
Pf3D7_09_v3	1250069	1250541	SMC3_A5_36hpi_peak_592	2.81352	9.52765	Pf3D7_09_v3	1248688	1251615	SMC3_B10_36hpi_peak_1524	31.5375	10067.9
Pf3D7_09_v3	1251008	1251278	SMC3_A5_36hpi_peak_593	2.29167	6.11091	Pf3D7_09_v3	1248688	1251615	SMC3_B10_36hpi_peak_1524	31.5375	10067.9
Pf3D7_09_v3	1255686	1256150	SMC3_A5_36hpi_peak_594	2.2904	5.88073	Pf3D7_09_v3	1254757	1257255	SMC3_B10_36hpi_peak_1525	7.87517	952.103
Pf3D7_09_v3	1261716	1261874	SMC3_A5_36hpi_peak_595	2.24009	4.51461	Pf3D7_09_v3	1261017	1261896	SMC3_B10_36hpi_peak_1527	4.56382	422.628
Pf3D7_09_v3	1269240	1269394	SMC3_A5_36hpi_peak_596	2.3289	3.76673	Pf3D7_09_v3	1268993	1269412	SMC3_B10_36hpi_peak_1529	2.71523	88.9859
Pf3D7_09_v3	1271947	1272121	SMC3_A5_36hpi_peak_597	1.89661	2.4886	Pf3D7_09_v3	1270161	1272611	SMC3_B10_36hpi_peak_1530	4.76652	394.984
Pf3D7_09_v3	1272469	1272627	SMC3_A5_36hpi_peak_598	1.91089	2.1179	Pf3D7_09_v3	1270161	1272611	SMC3_B10_36hpi_peak_1530	4.76652	394.984
Pf3D7_09_v3	1290679	1290998	SMC3_A5_36hpi_peak_600	1.80793	2.1516	Pf3D7_09_v3	1289324	1291046	SMC3_B10_36hpi_peak_1535	5.95392	743.591
Pf3D7_09_v3	1301045	1301202	SMC3_A5_36hpi_peak_601	1.79112	2.17907	Pf3D7_09_v3	1300842	1302673	SMC3_B10_36hpi_peak_1538	4.34055	341.463
Pf3D7_09_v3	1350155	1350312	SMC3_A5_36hpi_peak_602	1.63507	1.3974	Pf3D7_09_v3	1349724	1350344	SMC3_B10_36hpi_peak_1552	3.71002	254.291
Pf3D7_09_v3	1364543	1364766	SMC3_A5_36hpi_peak_604	2.18986	4.15214	Pf3D7_09_v3	1364299	1365961	SMC3_B10_36hpi_peak_1553	6.90852	715.889
Pf3D7_09_v3	1420744	1420930	SMC3_A5_36hpi_peak_606	2.06007	4.31452	Pf3D7_09_v3	1420483	1422365	SMC3_B10_36hpi_peak_1560	6.44548	682.823
Pf3D7_09_v3	1430969	1431124	SMC3_A5_36hpi_peak_607	1.99735	3.39537	Pf3D7_09_v3	1430674	1431122	SMC3_B10_36hpi_peak_1562	1.77999	25.4592
Pf3D7_09_v3	1503203	1503391	SMC3_A5_36hpi_peak_611	2.40096	5.61532	Pf3D7_09_v3	1502449	1503333	SMC3_B10_36hpi_peak_1569	1.21877	1.84743
Pf3D7_10_v3	256827	256996	SMC3_A5_36hpi_peak_619	1.90386	2.5212	Pf3D7_10_v3	256575	257546	SMC3_B10_36hpi_peak_1589	2.07372	46.9266
Pf3D7_10_v3	299327	299543	SMC3_A5_36hpi_peak_620	2.43944	4.82964	Pf3D7_10_v3	299285	299571	SMC3_B10_36hpi_peak_1590	2.22749	41.5379
Pf3D7_10_v3	343657	343965	SMC3_A5_36hpi_peak_623	2.08919	3.29711	Pf3D7_10_v3	343487	344202	SMC3_B10_36hpi_peak_1592	3.69398	183.437
Pf3D7_10_v3	357459	357673	SMC3_A5_36hpi_peak_624	1.83442	2.37813	Pf3D7_10_v3	357293	357685	SMC3_B10_36hpi_peak_1594	2.4259	72.4351
Pf3D7_10_v3	616265	616519	SMC3_A5_36hpi_peak_629	1.86155	2.2767	Pf3D7_10_v3	615610	616323	SMC3_B10_36hpi_peak_1622	1.83053	35.0947
Pf3D7_10_v3	687619	687763	SMC3_A5_36hpi_peak_630	1.85015	2.57008	Pf3D7_10_v3	687266	688871	SMC3_B10_36hpi_peak_1632	1.91191	40.8487
Pf3D7_10_v3	740294	740549	SMC3_A5_36hpi_peak_632	1.97639	2.92385	Pf3D7_10_v3	740322	740601	SMC3_B10_36hpi_peak_1638	1.5605	14.1295
Pf3D7_10_v3	832489	832642	SMC3_A5_36hpi_peak_634	1.98164	3.98082	Pf3D7_10_v3	832447	832903	SMC3_B10_36hpi_peak_1649	2.15106	57.7207
Pf3D7_10_v3	843145	843316	SMC3_A5_36hpi_peak_635	2.10737	4.07817	Pf3D7_10_v3	843104	843387	SMC3_B10_36hpi_peak_1655	3.86052	139.193
Pf3D7_10_v3	849318	849495	SMC3_A5_36hpi_peak_636	1.72016	1.69386	Pf3D7_10_v3	849062	850417	SMC3_B10_36hpi_peak_1656	3.328	146.827
Pf3D7_10_v3	871162	871352	SMC3_A5_36hpi_peak_638	1.96297	3.49694	Pf3D7_10_v3	871094	871895	SMC3_B10_36hpi_peak_1661	9.09989	1343.94
Pf3D7_10_v3	871606	871866	SMC3_A5_36hpi_peak_639	1.89031	2.83222	Pf3D7_10_v3	871094	871895	SMC3_B10_36hpi_peak_1661	9.09989	1343.94
Pf3D7_10_v3	925288	925498	SMC3_A5_36hpi_peak_641	2.13271	3.85595	Pf3D7_10_v3	925242	926240	SMC3_B10_36hpi_peak_1675	8.46351	1124.21
Pf3D7_10_v3	925938	926172	SMC3_A5_36hpi_peak_642	3.54439	15.0624	Pf3D7_10_v3	925242	926240	SMC3_B10_36hpi_peak_1675	8.46351	1124.21
Pf3D7_10_v3	927165	927337	SMC3_A5_36hpi_peak_643	2.22068	5.123	Pf3D7_10_v3	927033	927806	SMC3_B10_36hpi_peak_1676	6.32501	678.232
Pf3D7_10_v3	928837	928985	SMC3_A5_36hpi_peak_644	1.86027	1.39632	Pf3D7_10_v3	928084	929052	SMC3_B10_36hpi_peak_1677	6.92008	818.528
Pf3D7_10_v3	932638	933336	SMC3_A5_36hpi_peak_645	2.85005	11.6145	Pf3D7_10_v3	932544	936377	SMC3_B10_36hpi_peak_1680	45.4124	16378
Pf3D7_10_v3	933877	934511	SMC3_A5_36hpi_peak_646	4.94757	37.0237	Pf3D7_10_v3	932544	936377	SMC3_B10_36hpi_peak_1680	45.4124	16378
Pf3D7_10_v3	934780	935057	SMC3_A5_36hpi_peak_647	6.42512	35.0302	Pf3D7_10_v3	932544	936377	SMC3_B10_36hpi_peak_1680	45.4124	16378
Pf3D7_10_v3	936101	936272	SMC3_A5_36hpi_peak_648	3.53979	11.8028	Pf3D7_10_v3	932544	936377	SMC3_B10_36hpi_peak_1680	45.4124	16378
Pf3D7_10_v3	937343	937569	SMC3_A5_36hpi_peak_649	3.19577	10.0723	Pf3D7_10_v3	937064	939423	SMC3_B10_36hpi_peak_1681	42.5585	10556.7
Pf3D7_10_v3	938049	939393	SMC3_A5_36hpi_peak_650	6.30662	51.7634	Pf3D7_10_v3	937064	939423	SMC3_B10_36hpi_peak_1681	42.5585	10556.7
Pf3D7_10_v3	939866	941269	SMC3_A5_36hpi_peak_651	5.00251	47.3596	Pf3D7_10_v3	939763	941318	SMC3_B10_36hpi_peak_1682	58.3359	23033.3
Pf3D7_10_v3	944693	945033	SMC3_A5_36hpi_peak_652	1.95551	3.59775	Pf3D7_10_v3	944282	946162	SMC3_B10_36hpi_peak_1683	18.4844	4890.75
Pf3D7_10_v3	945206	945516	SMC3_A5_36hpi_peak_653	2.12235	4.98204	Pf3D7_10_v3	944282	946162	SMC3_B10_36hpi_peak_1683	18.4844	4890.75
Pf3D7_10_v3	948520	948705	SMC3_A5_36hpi_peak_654	2.05688	2.59935	Pf3D7_10_v3	948449	951031	SMC3_B10_36hpi_peak_1684	7.5468	1429.46
Pf3D7_10_v3	948876	949062	SMC3_A5_36hpi_peak_655	1.68588	1.40332	Pf3D7_10_v3	948449	951031	SMC3_B10_36hpi_peak_1684	7.5468	1429.46
Pf3D7_10_v3	951803	951973	SMC3_A5_36hpi_peak_656	1.87946	2.90061	Pf3D7_10_v3	951747	952569	SMC3_B10_36hpi_peak_1685	3.1961	186.264
Pf3D7_10_v3	952349	952546	SMC3_A5_36hpi_peak_657	2.56121	7.8958	Pf3D7_10_v3	951747	952569	SMC3_B10_36hpi_peak_1685	3.1961	186.264
Pf3D7_10_v3	956345	956564	SMC3_A5_36hpi_peak_658	1.84972	2.80001	Pf3D7_10_v3	956057	957327	SMC3_B10_36hpi_peak_1686	3.39598	224.416
Pf3D7_10_v3	958111	958294	SMC3_A5_36hpi_peak_659	2.35481	6.76528	Pf3D7_10_v3	957637	958369	SMC3_B10_36hpi_peak_1687	5.35425	519.05
Pf3D7_10_v3	974527	974947	SMC3_A5_36hpi_peak_660	1.81561	2.2932	Pf3D7_10_v3	972806	975002	SMC3_B10_36hpi_peak_1694	4.43389	428.053
Pf3D7_10_v3	995935	996318	SMC3_A5_36hpi_peak_661	2.34516	6.58259	Pf3D7_10_v3	995816	996841	SMC3_B10_36hpi_peak_1703	10.3582	2082.45
Pf3D7_10_v3	1082381	1082694	SMC3_A5_36hpi_peak_662	1.90344	2.70782	Pf3D7_10_v3	1082235	1082846	SMC3_B10_36hpi_peak_1721	2.8608	128.082
Pf3D7_10_v3	1138897	1139308	SMC3_A5_36hpi_peak_663	2.2355	5.52663	Pf3D7_10_v3	1137712	1139557	SMC3_B10_36hpi_peak_1735	5.45195	535.167
Pf3D7_10_v3	1208299	1208508	SMC3_A5_36hpi_peak_666	1.98538	3.62753	Pf3D7_10_v3	1208253	1208894	SMC3_B10_36hpi_peak_1746	1.26488	4.1056
Pf3D7_10_v3	1321739	1321887	SMC3_A5_36hpi_peak_668	1.80714	2.09616	Pf3D7_10_v3	1321720	1322506	SMC3_B10_36hpi_peak_1765	1.9062	31.4468
Pf3D7_10_v3	1322874	1323217	SMC3_A5_36hpi_peak_669	2.2541	5.75249	Pf3D7_10_v3	1322789	1323318	SMC3_B10_36hpi_peak_1766	4.75338	408.231
Pf3D7_10_v3	1344566	1344728	SMC3_A5_36hpi_peak_670	1.98468	3.03586	Pf3D7_10_v3	1344522	1345043	SMC3_B10_36hpi_peak_1769	2.36748	82.8045
Pf3D7_10_v3	1346348	1346606	SMC3_A5_36hpi_peak_671	2.24888	5.29434	Pf3D7_10_v3	1346419	1346776	SMC3_B10_36hpi_peak_1770	1.22054	2.41714
Pf3D7_10_v3	1404555	1404724	SMC3_A5_36hpi_peak_672	1.87842	2.70902	Pf3D7_10_v3	1404369	1404695	SMC3_B10_36hpi_peak_1784	1.46437	9.76147
Pf3D7_10_v3	1427722	1427906	SMC3_A5_36hpi_peak_673	1.78261	2.04003	Pf3D7_10_v3	1427515	1428088	SMC3_B10_36hpi_peak_1788	1.59772	17.4042
Pf3D7_10_v3	1470085	1470239	SMC3_A5_36hpi_peak_674	2.24066	4.41471	Pf3D7_10_v3	1470092	1470815	SMC3_B10_36hpi_peak_1791	2.09509	45.3802
Pf3D7_10_v3	1519843	1520014	SMC3_A5_36hpi_peak_677	2.03907	3.85905	Pf3D7_10_v3	1519600	1521872	SMC3_B10_36hpi_peak_1797	1.99457	39.705
Pf3D7_10_v3	1610164	1610312	SMC3_A5_36hpi_peak_679	2.01576	2.88529	Pf3D7_10_v3	1609865	1610308	SMC3_B10_36hpi_peak_1800	1.26857	2.66229
Pf3D7_10_v3	1619631	1619791	SMC3_A5_36hpi_peak_680	1.90175	4.62726	Pf3D7_10_v3	1619575	1619844	SMC3_B10_36hpi_peak_1802	1.29072	5.82844
Pf3D7_10_v3	1633329	1633573	SMC3_A5_36hpi_peak_681	2.50295	6.04771	Pf3D7_10_v3	1633063	1633531	SMC3_B10_36hpi_peak_1804	1.30576	3.30041
Pf3D7_10_v3	1640007	1640228	SMC3_A5_36hpi_peak_682	1.92047	2.66284	Pf3D7_10_v3	1639745	1640435	SMC3_B10_36hpi_peak_1806	1.52281	11.1662
Pf3D7_10_v3	1646816	1647882	SMC3_A5_36hpi_peak_684	1.85603	4.31655	Pf3D7_10_v3	1645607	1647649	SMC3_B10_36hpi_peak_1807	1.38279	11.3697
Pf3D7_10_v3	1649699	1649966	SMC3_A5_36hpi_peak_686	1.56709	2.00044	Pf3D7_10_v3	1649551	1649870	SMC3_B10_36hpi_peak_1808	1.27058	5.90873
Pf3D7_11_v3	66869	67024	SMC3_A5_36hpi_peak_690	1.68545	1.36239	Pf3D7_11_v3	66797	67301	SMC3_B10_36hpi_peak_1809	1.7039	17.3513
Pf3D7_11_v3	368511	368797	SMC3_A5_36hpi_peak_697	2.24289	4.83984	Pf3D7_11_v3	367975	368849	SMC3_B10_36hpi_peak_1837	2.7523	116.855
Pf3D7_11_v3	410446	410820	SMC3_A5_36hpi_peak_698	1.81289	1.81334	Pf3D7_11_v3	410478	410800	SMC3_B10_36hpi_peak_1839	1.7865	20.8317
Pf3D7_11_v3	437730	437893	SMC3_A5_36hpi_peak_699	2.137	3.87794	Pf3D7_11_v3	437470	438189	SMC3_B10_36hpi_peak_1843	1.47327	10.9787
Pf3D7_11_v3	441353	441536	SMC3_A5_36hpi_peak_700	1.858	2.26105	Pf3D7_11_v3	441404	441652	SMC3_B10_36hpi_peak_1844	1.39573	7.81527
Pf3D7_11_v3	536055	536446	SMC3_A5_36hpi_peak_701	2.21265	4.17131	Pf3D7_11_v3	535990	536372	SMC3_B10_36hpi_peak_1856	1.54463	13.6712
Pf3D7_11_v3	581415	581567	SMC3_A5_36hpi_peak_702	3.14007	8.2156	Pf3D7_11_v3	581137	582636	SMC3_B10_36hpi_peak_1857	6.74466	448.37
Pf3D7_11_v3	604633	604784	SMC3_A5_36hpi_peak_703	2.22034	5.42838	Pf3D7_11_v3	604434	606047	SMC3_B10_36hpi_peak_1863	1.62343	19.6567
Pf3D7_11_v3	605623	605819	SMC3_A5_36hpi_peak_704	2.38808	5.30278	Pf3D7_11_v3	604434	606047	SMC3_B10_36hpi_peak_1863	1.62343	19.6567
Pf3D7_11_v3	627837	628144	SMC3_A5_36hpi_peak_705	1.9979	3.54688	Pf3D7_11_v3	627838	628145	SMC3_B10_36hpi_peak_1865	1.80587	26.5724
Pf3D7_11_v3	636543	636727	SMC3_A5_36hpi_peak_706	1.9242	3.47927	Pf3D7_11_v3	636425	637168	SMC3_B10_36hpi_peak_1867	1.44055	10.0355
Pf3D7_11_v3	664745	664952	SMC3_A5_36hpi_peak_707	1.84696	2.66986	Pf3D7_11_v3	664805	665316	SMC3_B10_36hpi_peak_1869	2.169	62.8219
Pf3D7_11_v3	734099	734248	SMC3_A5_36hpi_peak_708	1.83398	2.26772	Pf3D7_11_v3	733998	734275	SMC3_B10_36hpi_peak_1884	1.67212	15.7983
Pf3D7_11_v3	739893	740118	SMC3_A5_36hpi_peak_709	2.23343	6.14205	Pf3D7_11_v3	738479	740479	SMC3_B10_36hpi_peak_1885	3.09493	172.732
Pf3D7_11_v3	815580	815783	SMC3_A5_36hpi_peak_712	2.75131	7.06209	Pf3D7_11_v3	815593	815912	SMC3_B10_36hpi_peak_1908	2.26904	48.6646
Pf3D7_11_v3	820575	820941	SMC3_A5_36hpi_peak_713	2.40447	7.8516	Pf3D7_11_v3	820108	822502	SMC3_B10_36hpi_peak_1909	8.03107	1331.47
Pf3D7_11_v3	821447	821631	SMC3_A5_36hpi_peak_714	1.78283	2.29293	Pf3D7_11_v3	820108	822502	SMC3_B10_36hpi_peak_1909	8.03107	1331.47
Pf3D7_11_v3	823280	823778	SMC3_A5_36hpi_peak_715	3.20549	14.1544	Pf3D7_11_v3	823159	829444	SMC3_B10_36hpi_peak_1910	56.2935	24092.3
Pf3D7_11_v3	823971	824202	SMC3_A5_36hpi_peak_716	1.80714	2.09616	Pf3D7_11_v3	823159	829444	SMC3_B10_36hpi_peak_1910	56.2935	24092.3
Pf3D7_11_v3	824778	825871	SMC3_A5_36hpi_peak_717	3.95146	30.487	Pf3D7_11_v3	823159	829444	SMC3_B10_36hpi_peak_1910	56.2935	24092.3
Pf3D7_11_v3	826075	828254	SMC3_A5_36hpi_peak_718	4.90791	40.0726	Pf3D7_11_v3	823159	829444	SMC3_B10_36hpi_peak_1910	56.2935	24092.3
Pf3D7_11_v3	828490	829344	SMC3_A5_36hpi_peak_719	4.91267	41.1162	Pf3D7_11_v3	823159	829444	SMC3_B10_36hpi_peak_1910	56.2935	24092.3
Pf3D7_11_v3	829983	830744	SMC3_A5_36hpi_peak_720	3.89596	14.5371	Pf3D7_11_v3	829924	831446	SMC3_B10_36hpi_peak_1911	29.0361	5966.57
Pf3D7_11_v3	831014	831295	SMC3_A5_36hpi_peak_721	2.80137	7.4801	Pf3D7_11_v3	829924	831446	SMC3_B10_36hpi_peak_1911	29.0361	5966.57
Pf3D7_11_v3	835201	835583	SMC3_A5_36hpi_peak_722	8.81818	91.5393	Pf3D7_11_v3	834864	838018	SMC3_B10_36hpi_peak_1912	74.0191	31145.3
Pf3D7_11_v3	835873	837438	SMC3_A5_36hpi_peak_723	7.18533	94.7648	Pf3D7_11_v3	834864	838018	SMC3_B10_36hpi_peak_1912	74.0191	31145.3
Pf3D7_11_v3	838423	839403	SMC3_A5_36hpi_peak_724	2.65855	9.13297	Pf3D7_11_v3	838353	840145	SMC3_B10_36hpi_peak_1913	26.5686	8805.71
Pf3D7_11_v3	851146	851292	SMC3_A5_36hpi_peak_725	2.00362	3.0509	Pf3D7_11_v3	850474	851370	SMC3_B10_36hpi_peak_1919	2.8165	145.541
Pf3D7_11_v3	879298	879441	SMC3_A5_36hpi_peak_726	1.65082	1.5287	Pf3D7_11_v3	878935	880074	SMC3_B10_36hpi_peak_1932	3.16897	191.505
Pf3D7_11_v3	885270	885452	SMC3_A5_36hpi_peak_727	1.92417	3.20844	Pf3D7_11_v3	884818	885615	SMC3_B10_36hpi_peak_1935	3.05192	167.779
Pf3D7_11_v3	891277	891569	SMC3_A5_36hpi_peak_728	1.88395	3.30326	Pf3D7_11_v3	890855	892297	SMC3_B10_36hpi_peak_1939	3.56373	270.001
Pf3D7_11_v3	926909	927137	SMC3_A5_36hpi_peak_729	1.69956	1.85502	Pf3D7_11_v3	925760	927569	SMC3_B10_36hpi_peak_1947	3.02926	176.357
Pf3D7_11_v3	994272	994557	SMC3_A5_36hpi_peak_731	1.89544	2.54605	Pf3D7_11_v3	994356	994653	SMC3_B10_36hpi_peak_1964	1.45335	10.8524
Pf3D7_11_v3	1101095	1101372	SMC3_A5_36hpi_peak_732	1.97418	3.0537	Pf3D7_11_v3	1100746	1101377	SMC3_B10_36hpi_peak_1978	1.57033	16.7616
Pf3D7_11_v3	1159369	1159558	SMC3_A5_36hpi_peak_733	1.95666	3.46071	Pf3D7_11_v3	1159402	1159716	SMC3_B10_36hpi_peak_1988	1.67498	22.9497
Pf3D7_11_v3	1177170	1177381	SMC3_A5_36hpi_peak_734	1.76526	1.82624	Pf3D7_11_v3	1177022	1177559	SMC3_B10_36hpi_peak_1990	1.97045	42.6484
Pf3D7_11_v3	1185052	1185205	SMC3_A5_36hpi_peak_736	1.81437	2.17961	Pf3D7_11_v3	1184820	1185195	SMC3_B10_36hpi_peak_1993	1.18154	1.98173
Pf3D7_11_v3	1187771	1187931	SMC3_A5_36hpi_peak_737	1.93665	2.80314	Pf3D7_11_v3	1187669	1187987	SMC3_B10_36hpi_peak_1994	1.62803	18.5912
Pf3D7_11_v3	1321679	1322028	SMC3_A5_36hpi_peak_743	1.7223	1.78476	Pf3D7_11_v3	1320199	1322038	SMC3_B10_36hpi_peak_2008	1.79021	30.2049
Pf3D7_11_v3	1360352	1360504	SMC3_A5_36hpi_peak_744	1.97832	3.51136	Pf3D7_11_v3	1360228	1360500	SMC3_B10_36hpi_peak_2014	1.64866	16.901
Pf3D7_11_v3	1361984	1362145	SMC3_A5_36hpi_peak_745	1.82455	2.28038	Pf3D7_11_v3	1360855	1362169	SMC3_B10_36hpi_peak_2015	1.62106	19.6771
Pf3D7_11_v3	1459209	1459414	SMC3_A5_36hpi_peak_747	1.95024	3.21406	Pf3D7_11_v3	1459120	1460275	SMC3_B10_36hpi_peak_2021	2.21585	64.5341
Pf3D7_11_v3	1597292	1597487	SMC3_A5_36hpi_peak_749	1.88143	2.48099	Pf3D7_11_v3	1597217	1597627	SMC3_B10_36hpi_peak_2030	2.53965	88.845
Pf3D7_11_v3	1890615	1890981	SMC3_A5_36hpi_peak_755	1.7085	1.52154	Pf3D7_11_v3	1890591	1891065	SMC3_B10_36hpi_peak_2048	1.59807	18.0352
Pf3D7_12_v3	19633	19906	SMC3_A5_36hpi_peak_760	2.137	3.87794	Pf3D7_12_v3	19202	19973	SMC3_B10_36hpi_peak_2054	1.72784	15.7412
Pf3D7_12_v3	20103	20468	SMC3_A5_36hpi_peak_761	2.11892	3.08885	Pf3D7_12_v3	20290	20811	SMC3_B10_36hpi_peak_2055	1.52421	8.41386
Pf3D7_12_v3	146167	146338	SMC3_A5_36hpi_peak_763	1.85548	2.02758	Pf3D7_12_v3	146188	147314	SMC3_B10_36hpi_peak_2065	2.46367	73.5857
Pf3D7_12_v3	295532	295696	SMC3_A5_36hpi_peak_766	1.92251	3.00017	Pf3D7_12_v3	295127	295782	SMC3_B10_36hpi_peak_2072	1.71476	23.5816
Pf3D7_12_v3	516429	516670	SMC3_A5_36hpi_peak_770	1.80818	1.74524	Pf3D7_12_v3	516650	516952	SMC3_B10_36hpi_peak_2086	1.34635	5.55208
Pf3D7_12_v3	516870	517149	SMC3_A5_36hpi_peak_771	2.23903	4.71576	Pf3D7_12_v3	516650	516952	SMC3_B10_36hpi_peak_2086	1.34635	5.55208
Pf3D7_12_v3	529205	529582	SMC3_A5_36hpi_peak_772	2.04199	3.95764	Pf3D7_12_v3	529047	530263	SMC3_B10_36hpi_peak_2087	1.85071	28.6139
Pf3D7_12_v3	764829	764983	SMC3_A5_36hpi_peak_776	2.12912	4.56466	Pf3D7_12_v3	764254	765111	SMC3_B10_36hpi_peak_2103	5.13987	407.065
Pf3D7_12_v3	766733	766876	SMC3_A5_36hpi_peak_777	1.93209	3.18407	Pf3D7_12_v3	766657	767216	SMC3_B10_36hpi_peak_2104	1.81607	23.3277
Pf3D7_12_v3	771573	771820	SMC3_A5_36hpi_peak_779	3.29724	14.3684	Pf3D7_12_v3	771229	771731	SMC3_B10_36hpi_peak_2105	1.43478	5.88939
Pf3D7_12_v3	816881	817040	SMC3_A5_36hpi_peak_780	2.14504	2.7628	Pf3D7_12_v3	816871	817286	SMC3_B10_36hpi_peak_2111	1.48044	10.8274
Pf3D7_12_v3	947795	948071	SMC3_A5_36hpi_peak_781	2.20806	4.2468	Pf3D7_12_v3	947741	948638	SMC3_B10_36hpi_peak_2119	2.54419	108.019
Pf3D7_12_v3	972874	973320	SMC3_A5_36hpi_peak_782	2.26476	5.93145	Pf3D7_12_v3	972954	973236	SMC3_B10_36hpi_peak_2122	1.361	7.26187
Pf3D7_12_v3	1243197	1243562	SMC3_A5_36hpi_peak_788	1.82355	2.54857	Pf3D7_12_v3	1242023	1243549	SMC3_B10_36hpi_peak_2166	3.78112	314.875
Pf3D7_12_v3	1248794	1249001	SMC3_A5_36hpi_peak_789	1.80489	2.34549	Pf3D7_12_v3	1248701	1249178	SMC3_B10_36hpi_peak_2170	2.39802	83.3276
Pf3D7_12_v3	1250396	1250618	SMC3_A5_36hpi_peak_790	1.88404	2.55456	Pf3D7_12_v3	1250045	1250655	SMC3_B10_36hpi_peak_2171	2.79903	137.331
Pf3D7_12_v3	1251955	1252192	SMC3_A5_36hpi_peak_791	1.84399	2.53828	Pf3D7_12_v3	1251927	1252219	SMC3_B10_36hpi_peak_2172	2.01172	35.8268
Pf3D7_12_v3	1261043	1261534	SMC3_A5_36hpi_peak_792	2.10922	4.35361	Pf3D7_12_v3	1260316	1262081	SMC3_B10_36hpi_peak_2176	2.53201	72.5925
Pf3D7_12_v3	1264007	1264209	SMC3_A5_36hpi_peak_793	1.87774	2.76743	Pf3D7_12_v3	1263920	1264451	SMC3_B10_36hpi_peak_2177	3.84186	241.325
Pf3D7_12_v3	1269012	1269466	SMC3_A5_36hpi_peak_794	2.27715	5.68481	Pf3D7_12_v3	1268044	1270116	SMC3_B10_36hpi_peak_2179	7.77882	1125.43
Pf3D7_12_v3	1272641	1272874	SMC3_A5_36hpi_peak_795	2.23477	5.73005	Pf3D7_12_v3	1272187	1274363	SMC3_B10_36hpi_peak_2180	8.36203	1518.57
Pf3D7_12_v3	1278451	1279647	SMC3_A5_36hpi_peak_797	8.52601	88.4123	Pf3D7_12_v3	1278432	1279844	SMC3_B10_36hpi_peak_2181	54.7356	25866.7
Pf3D7_12_v3	1280994	1281358	SMC3_A5_36hpi_peak_798	3.37958	13.6109	Pf3D7_12_v3	1280547	1282453	SMC3_B10_36hpi_peak_2182	35.1478	8801.45
Pf3D7_12_v3	1281530	1281925	SMC3_A5_36hpi_peak_799	4.87024	19.0517	Pf3D7_12_v3	1280547	1282453	SMC3_B10_36hpi_peak_2182	35.1478	8801.45
Pf3D7_12_v3	1285789	1286314	SMC3_A5_36hpi_peak_800	5.31446	36.1797	Pf3D7_12_v3	1285523	1289356	SMC3_B10_36hpi_peak_2183	83.0976	34423.1
Pf3D7_12_v3	1286510	1289305	SMC3_A5_36hpi_peak_801	6.63832	79.2562	Pf3D7_12_v3	1285523	1289356	SMC3_B10_36hpi_peak_2183	83.0976	34423.1
Pf3D7_12_v3	1291119	1291786	SMC3_A5_36hpi_peak_802	3.4683	17.533	Pf3D7_12_v3	1290711	1296591	SMC3_B10_36hpi_peak_2184	21.8939	6322.15
Pf3D7_12_v3	1292276	1292693	SMC3_A5_36hpi_peak_803	2.65805	11.3803	Pf3D7_12_v3	1290711	1296591	SMC3_B10_36hpi_peak_2184	21.8939	6322.15
Pf3D7_12_v3	1293203	1293404	SMC3_A5_36hpi_peak_804	2.69945	9.56923	Pf3D7_12_v3	1290711	1296591	SMC3_B10_36hpi_peak_2184	21.8939	6322.15
Pf3D7_12_v3	1293562	1294110	SMC3_A5_36hpi_peak_805	2.81694	10.8745	Pf3D7_12_v3	1290711	1296591	SMC3_B10_36hpi_peak_2184	21.8939	6322.15
Pf3D7_12_v3	1294564	1295188	SMC3_A5_36hpi_peak_806	2.35724	6.66471	Pf3D7_12_v3	1290711	1296591	SMC3_B10_36hpi_peak_2184	21.8939	6322.15
Pf3D7_12_v3	1295358	1295794	SMC3_A5_36hpi_peak_807	2.34861	4.86293	Pf3D7_12_v3	1290711	1296591	SMC3_B10_36hpi_peak_2184	21.8939	6322.15
Pf3D7_12_v3	1315091	1315433	SMC3_A5_36hpi_peak_808	2.0285	3.4054	Pf3D7_12_v3	1314933	1315523	SMC3_B10_36hpi_peak_2187	1.51376	13.8433
Pf3D7_12_v3	1341062	1341296	SMC3_A5_36hpi_peak_809	1.86261	2.63204	Pf3D7_12_v3	1341002	1341282	SMC3_B10_36hpi_peak_2196	1.57534	15.6263
Pf3D7_12_v3	1364770	1364913	SMC3_A5_36hpi_peak_810	1.95473	3.09711	Pf3D7_12_v3	1364635	1365024	SMC3_B10_36hpi_peak_2200	1.41544	10.7068
Pf3D7_12_v3	1478484	1478845	SMC3_A5_36hpi_peak_813	1.90461	3.16494	Pf3D7_12_v3	1478000	1478701	SMC3_B10_36hpi_peak_2229	1.96211	47.1918
Pf3D7_12_v3	1554717	1554911	SMC3_A5_36hpi_peak_814	2.3707	5.44686	Pf3D7_12_v3	1554188	1554894	SMC3_B10_36hpi_peak_2242	1.76361	25.6507
Pf3D7_12_v3	1678651	1679062	SMC3_A5_36hpi_peak_817	2.1154	3.9444	Pf3D7_12_v3	1678454	1680347	SMC3_B10_36hpi_peak_2260	8.94858	1166.83
Pf3D7_12_v3	1679438	1679683	SMC3_A5_36hpi_peak_818	1.77493	1.96201	Pf3D7_12_v3	1678454	1680347	SMC3_B10_36hpi_peak_2260	8.94858	1166.83
Pf3D7_12_v3	1690053	1690407	SMC3_A5_36hpi_peak_820	1.77964	1.8844	Pf3D7_12_v3	1690071	1690808	SMC3_B10_36hpi_peak_2264	1.33619	5.07971
Pf3D7_12_v3	1708071	1708258	SMC3_A5_36hpi_peak_825	2.15463	7.52725	Pf3D7_12_v3	1707791	1708297	SMC3_B10_36hpi_peak_2268	1.23476	3.6784
Pf3D7_12_v3	1738093	1738247	SMC3_A5_36hpi_peak_831	1.98631	2.75423	Pf3D7_12_v3	1737741	1738262	SMC3_B10_36hpi_peak_2270	1.79714	15.2153
Pf3D7_12_v3	1739107	1739544	SMC3_A5_36hpi_peak_832	2.29752	4.49304	Pf3D7_12_v3	1739095	1740019	SMC3_B10_36hpi_peak_2271	1.36201	6.54306
Pf3D7_12_v3	1778609	1778764	SMC3_A5_36hpi_peak_834	1.77341	1.9072	Pf3D7_12_v3	1778712	1779373	SMC3_B10_36hpi_peak_2274	2.32149	65.8943
Pf3D7_12_v3	1866143	1866484	SMC3_A5_36hpi_peak_836	2.18795	4.62785	Pf3D7_12_v3	1865170	1866517	SMC3_B10_36hpi_peak_2283	2.46302	86.4949
Pf3D7_12_v3	2093193	2093407	SMC3_A5_36hpi_peak_839	1.63634	1.36679	Pf3D7_12_v3	2092585	2094035	SMC3_B10_36hpi_peak_2304	1.53419	14.3833
Pf3D7_12_v3	2246016	2246561	SMC3_A5_36hpi_peak_843	2.35095	5.33633	Pf3D7_12_v3	2246122	2246482	SMC3_B10_36hpi_peak_2311	1.36819	3.64497
Pf3D7_13_v3	51557	51750	SMC3_A5_36hpi_peak_849	2.25158	5.52398	Pf3D7_13_v3	51036	51764	SMC3_B10_36hpi_peak_2314	1.55755	11.9463
Pf3D7_13_v3	54313	54630	SMC3_A5_36hpi_peak_850	2.17631	3.51503	Pf3D7_13_v3	54346	54666	SMC3_B10_36hpi_peak_2315	1.25473	2.19152
Pf3D7_13_v3	488624	488807	SMC3_A5_36hpi_peak_855	2.07108	4.29766	Pf3D7_13_v3	488384	488760	SMC3_B10_36hpi_peak_2342	1.4446	10.0522
Pf3D7_13_v3	508922	509131	SMC3_A5_36hpi_peak_857	2.17413	5.22745	Pf3D7_13_v3	508844	509311	SMC3_B10_36hpi_peak_2346	1.23726	2.68686
Pf3D7_13_v3	619455	619604	SMC3_A5_36hpi_peak_858	2.26454	4.53918	Pf3D7_13_v3	619499	620135	SMC3_B10_36hpi_peak_2354	2.02577	50.7647
Pf3D7_13_v3	626634	626825	SMC3_A5_36hpi_peak_859	1.91089	2.1179	Pf3D7_13_v3	626607	626959	SMC3_B10_36hpi_peak_2355	1.20614	2.35224
Pf3D7_13_v3	686009	686350	SMC3_A5_36hpi_peak_860	1.6456	1.50735	Pf3D7_13_v3	685990	686840	SMC3_B10_36hpi_peak_2360	2.7097	103.291
Pf3D7_13_v3	957285	957446	SMC3_A5_36hpi_peak_865	1.74385	1.83124	Pf3D7_13_v3	957188	957526	SMC3_B10_36hpi_peak_2383	2.14011	46.8387
Pf3D7_13_v3	983294	983545	SMC3_A5_36hpi_peak_866	1.86706	2.89481	Pf3D7_13_v3	983327	983760	SMC3_B10_36hpi_peak_2388	1.71651	23.3437
Pf3D7_13_v3	1077764	1077956	SMC3_A5_36hpi_peak_870	2.52607	6.71068	Pf3D7_13_v3	1077763	1078356	SMC3_B10_36hpi_peak_2410	2.24345	60.1497
Pf3D7_13_v3	1114342	1114744	SMC3_A5_36hpi_peak_871	1.86465	2.34519	Pf3D7_13_v3	1114037	1114627	SMC3_B10_36hpi_peak_2419	1.6922	26.9437
Pf3D7_13_v3	1148596	1148753	SMC3_A5_36hpi_peak_872	2.18476	4.02932	Pf3D7_13_v3	1147861	1151094	SMC3_B10_36hpi_peak_2426	4.82177	490.175
Pf3D7_13_v3	1150456	1150600	SMC3_A5_36hpi_peak_873	1.83249	2.65175	Pf3D7_13_v3	1147861	1151094	SMC3_B10_36hpi_peak_2426	4.82177	490.175
Pf3D7_13_v3	1150800	1151004	SMC3_A5_36hpi_peak_874	2.06027	3.65061	Pf3D7_13_v3	1147861	1151094	SMC3_B10_36hpi_peak_2426	4.82177	490.175
Pf3D7_13_v3	1159658	1159952	SMC3_A5_36hpi_peak_875	2.51092	7.97015	Pf3D7_13_v3	1159343	1160085	SMC3_B10_36hpi_peak_2430	16.0282	3736.18
Pf3D7_13_v3	1160729	1161194	SMC3_A5_36hpi_peak_876	2.17251	4.63535	Pf3D7_13_v3	1160448	1161327	SMC3_B10_36hpi_peak_2431	15.445	3368.83
Pf3D7_13_v3	1162657	1164309	SMC3_A5_36hpi_peak_877	3.88443	31.666	Pf3D7_13_v3	1162606	1164371	SMC3_B10_36hpi_peak_2432	51.792	21443.8
Pf3D7_13_v3	1165094	1165750	SMC3_A5_36hpi_peak_878	7.02414	41.5177	Pf3D7_13_v3	1164877	1166556	SMC3_B10_36hpi_peak_2433	15.1241	2431.82
Pf3D7_13_v3	1167215	1167438	SMC3_A5_36hpi_peak_879	4.42489	21.5902	Pf3D7_13_v3	1166879	1167811	SMC3_B10_36hpi_peak_2434	30.1454	5064.25
Pf3D7_13_v3	1171016	1171235	SMC3_A5_36hpi_peak_880	3.13528	6.63899	Pf3D7_13_v3	1170636	1172692	SMC3_B10_36hpi_peak_2435	35.0256	8493.59
Pf3D7_13_v3	1171939	1172666	SMC3_A5_36hpi_peak_881	5.58561	39.8851	Pf3D7_13_v3	1170636	1172692	SMC3_B10_36hpi_peak_2435	35.0256	8493.59
Pf3D7_13_v3	1174173	1174737	SMC3_A5_36hpi_peak_882	5.75559	53.5321	Pf3D7_13_v3	1174120	1178786	SMC3_B10_36hpi_peak_2436	47.3389	16716.9
Pf3D7_13_v3	1174897	1175119	SMC3_A5_36hpi_peak_883	2.95654	10.6032	Pf3D7_13_v3	1174120	1178786	SMC3_B10_36hpi_peak_2436	47.3389	16716.9
Pf3D7_13_v3	1175265	1175959	SMC3_A5_36hpi_peak_884	2.88782	13.2657	Pf3D7_13_v3	1174120	1178786	SMC3_B10_36hpi_peak_2436	47.3389	16716.9
Pf3D7_13_v3	1176194	1177250	SMC3_A5_36hpi_peak_885	2.78834	12.1329	Pf3D7_13_v3	1174120	1178786	SMC3_B10_36hpi_peak_2436	47.3389	16716.9
Pf3D7_13_v3	1177533	1178168	SMC3_A5_36hpi_peak_886	2.41668	7.31614	Pf3D7_13_v3	1174120	1178786	SMC3_B10_36hpi_peak_2436	47.3389	16716.9
Pf3D7_13_v3	1184551	1184790	SMC3_A5_36hpi_peak_887	1.74698	2.25974	Pf3D7_13_v3	1184226	1184976	SMC3_B10_36hpi_peak_2438	3.36562	238.306
Pf3D7_13_v3	1194917	1195140	SMC3_A5_36hpi_peak_888	2.17722	2.52584	Pf3D7_13_v3	1192600	1195525	SMC3_B10_36hpi_peak_2442	8.8806	861.759
Pf3D7_13_v3	1196312	1196668	SMC3_A5_36hpi_peak_889	2.83165	11.1465	Pf3D7_13_v3	1196242	1196672	SMC3_B10_36hpi_peak_2443	5.1377	411.952
Pf3D7_13_v3	1239488	1239639	SMC3_A5_36hpi_peak_890	2.56335	8.89418	Pf3D7_13_v3	1239473	1239995	SMC3_B10_36hpi_peak_2456	1.62586	20.1207
Pf3D7_13_v3	1255816	1256035	SMC3_A5_36hpi_peak_891	2.0222	3.60527	Pf3D7_13_v3	1255633	1256036	SMC3_B10_36hpi_peak_2459	1.78036	23.793
Pf3D7_13_v3	1262544	1262730	SMC3_A5_36hpi_peak_892	2.21697	4.69424	Pf3D7_13_v3	1262624	1262942	SMC3_B10_36hpi_peak_2462	1.49682	12.7107
Pf3D7_13_v3	1276855	1277133	SMC3_A5_36hpi_peak_893	2.35618	4.21637	Pf3D7_13_v3	1276872	1277121	SMC3_B10_36hpi_peak_2465	1.67197	14.1869
Pf3D7_13_v3	1286920	1287171	SMC3_A5_36hpi_peak_894	2.16936	4.71391	Pf3D7_13_v3	1286871	1287205	SMC3_B10_36hpi_peak_2467	1.78345	27.913
Pf3D7_13_v3	1310926	1311099	SMC3_A5_36hpi_peak_895	1.99258	3.82273	Pf3D7_13_v3	1310475	1312140	SMC3_B10_36hpi_peak_2474	2.81421	158.389
Pf3D7_13_v3	1324521	1324776	SMC3_A5_36hpi_peak_896	1.86561	2.23568	Pf3D7_13_v3	1324538	1324792	SMC3_B10_36hpi_peak_2477	1.93757	26.1185
Pf3D7_13_v3	1393303	1393468	SMC3_A5_36hpi_peak_897	1.80153	2.48867	Pf3D7_13_v3	1393263	1393663	SMC3_B10_36hpi_peak_2489	1.46081	11.4389
Pf3D7_13_v3	1452604	1452753	SMC3_A5_36hpi_peak_898	1.82332	1.7477	Pf3D7_13_v3	1452668	1452956	SMC3_B10_36hpi_peak_2497	1.77016	17.5755
Pf3D7_13_v3	1465912	1466054	SMC3_A5_36hpi_peak_899	1.8788	2.95964	Pf3D7_13_v3	1464933	1466612	SMC3_B10_36hpi_peak_2498	2.75438	131.547
Pf3D7_13_v3	1589167	1589372	SMC3_A5_36hpi_peak_901	1.7756	1.68059	Pf3D7_13_v3	1589184	1589521	SMC3_B10_36hpi_peak_2509	1.87191	32.8703
Pf3D7_13_v3	1674425	1674572	SMC3_A5_36hpi_peak_906	2.17394	4.83668	Pf3D7_13_v3	1674423	1674964	SMC3_B10_36hpi_peak_2514	1.72733	21.5021
Pf3D7_13_v3	1879917	1880103	SMC3_A5_36hpi_peak_909	1.8868	2.38344	Pf3D7_13_v3	1879821	1880135	SMC3_B10_36hpi_peak_2532	1.75813	23.142
Pf3D7_13_v3	1982288	1982538	SMC3_A5_36hpi_peak_912	2.13372	4.40808	Pf3D7_13_v3	1982232	1982541	SMC3_B10_36hpi_peak_2535	1.59469	14.7892
Pf3D7_13_v3	2150101	2150254	SMC3_A5_36hpi_peak_917	2.5848	6.48772	Pf3D7_13_v3	2150125	2150543	SMC3_B10_36hpi_peak_2544	2.13842	41.119
Pf3D7_13_v3	2296549	2296826	SMC3_A5_36hpi_peak_921	2.08145	3.42797	Pf3D7_13_v3	2296557	2296920	SMC3_B10_36hpi_peak_2558	2.54684	60.5889
Pf3D7_13_v3	2681986	2682184	SMC3_A5_36hpi_peak_926	1.97418	3.0537	Pf3D7_13_v3	2681995	2682459	SMC3_B10_36hpi_peak_2579	1.44775	8.76611
Pf3D7_13_v3	2854727	2854871	SMC3_A5_36hpi_peak_932	2.04718	3.34148	Pf3D7_13_v3	2854646	2854998	SMC3_B10_36hpi_peak_2587	1.94256	27.3883
Pf3D7_14_v3	7326	7551	SMC3_A5_36hpi_peak_934	2.0038	3.12687	Pf3D7_14_v3	7415	7865	SMC3_B10_36hpi_peak_2589	1.87125	19.4887
Pf3D7_14_v3	515171	515343	SMC3_A5_36hpi_peak_941	1.99095	2.84768	Pf3D7_14_v3	515095	515394	SMC3_B10_36hpi_peak_2623	1.36788	7.10627
Pf3D7_14_v3	525069	525256	SMC3_A5_36hpi_peak_942	1.73449	1.44906	Pf3D7_14_v3	524934	525214	SMC3_B10_36hpi_peak_2624	1.60699	14.0704
Pf3D7_14_v3	724961	725119	SMC3_A5_36hpi_peak_944	1.80473	2.13775	Pf3D7_14_v3	724488	725826	SMC3_B10_36hpi_peak_2638	1.80263	33.487
Pf3D7_14_v3	725619	725767	SMC3_A5_36hpi_peak_945	1.76591	2.112	Pf3D7_14_v3	724488	725826	SMC3_B10_36hpi_peak_2638	1.80263	33.487
Pf3D7_14_v3	731525	731755	SMC3_A5_36hpi_peak_946	1.59455	1.36622	Pf3D7_14_v3	731008	732984	SMC3_B10_36hpi_peak_2640	1.38674	8.42715
Pf3D7_14_v3	802926	803162	SMC3_A5_36hpi_peak_948	2.13952	3.26463	Pf3D7_14_v3	802923	803276	SMC3_B10_36hpi_peak_2649	1.901	27.9901
Pf3D7_14_v3	828909	829133	SMC3_A5_36hpi_peak_949	1.9327	2.91873	Pf3D7_14_v3	828914	829199	SMC3_B10_36hpi_peak_2652	1.61311	13.173
Pf3D7_14_v3	919185	919441	SMC3_A5_36hpi_peak_951	1.80869	2.20755	Pf3D7_14_v3	918398	919532	SMC3_B10_36hpi_peak_2667	2.47317	83.4165
Pf3D7_14_v3	948674	948820	SMC3_A5_36hpi_peak_952	1.8619	2.7458	Pf3D7_14_v3	948288	948921	SMC3_B10_36hpi_peak_2672	2.49694	87.6978
Pf3D7_14_v3	1029174	1029519	SMC3_A5_36hpi_peak_953	2.52465	8.61257	Pf3D7_14_v3	1027946	1030023	SMC3_B10_36hpi_peak_2687	4.62278	433.909
Pf3D7_14_v3	1030407	1030594	SMC3_A5_36hpi_peak_954	2.3289	3.76673	Pf3D7_14_v3	1030310	1030646	SMC3_B10_36hpi_peak_2688	3.93082	195.048
Pf3D7_14_v3	1050123	1050312	SMC3_A5_36hpi_peak_955	1.86664	2.95378	Pf3D7_14_v3	1050018	1050358	SMC3_B10_36hpi_peak_2697	3.4461	180.359
Pf3D7_14_v3	1052190	1052384	SMC3_A5_36hpi_peak_956	1.61222	1.50423	Pf3D7_14_v3	1051980	1054475	SMC3_B10_36hpi_peak_2698	2.40196	100.247
Pf3D7_14_v3	1065309	1065517	SMC3_A5_36hpi_peak_957	3.01501	10.9706	Pf3D7_14_v3	1064134	1068222	SMC3_B10_36hpi_peak_2702	27.2831	7797
Pf3D7_14_v3	1066785	1066955	SMC3_A5_36hpi_peak_958	2.42362	6.11361	Pf3D7_14_v3	1064134	1068222	SMC3_B10_36hpi_peak_2702	27.2831	7797
Pf3D7_14_v3	1067228	1067869	SMC3_A5_36hpi_peak_959	3.08434	12.7331	Pf3D7_14_v3	1064134	1068222	SMC3_B10_36hpi_peak_2702	27.2831	7797
Pf3D7_14_v3	1069510	1069845	SMC3_A5_36hpi_peak_960	4.88976	19.1351	Pf3D7_14_v3	1069481	1071583	SMC3_B10_36hpi_peak_2704	40.8091	6567.33
Pf3D7_14_v3	1070151	1070772	SMC3_A5_36hpi_peak_961	6.06833	33.2644	Pf3D7_14_v3	1069481	1071583	SMC3_B10_36hpi_peak_2704	40.8091	6567.33
Pf3D7_14_v3	1071136	1071538	SMC3_A5_36hpi_peak_962	3.50306	12.7594	Pf3D7_14_v3	1069481	1071583	SMC3_B10_36hpi_peak_2704	40.8091	6567.33
Pf3D7_14_v3	1074917	1075408	SMC3_A5_36hpi_peak_963	3.17751	10.3768	Pf3D7_14_v3	1074764	1078552	SMC3_B10_36hpi_peak_2705	31.3899	9659.83
Pf3D7_14_v3	1075582	1076831	SMC3_A5_36hpi_peak_964	8.03015	53.898	Pf3D7_14_v3	1074764	1078552	SMC3_B10_36hpi_peak_2705	31.3899	9659.83
Pf3D7_14_v3	1077598	1078477	SMC3_A5_36hpi_peak_965	3.348	18.3679	Pf3D7_14_v3	1074764	1078552	SMC3_B10_36hpi_peak_2705	31.3899	9659.83
Pf3D7_14_v3	1081946	1082137	SMC3_A5_36hpi_peak_966	2.09585	4.01387	Pf3D7_14_v3	1081638	1084204	SMC3_B10_36hpi_peak_2707	9.36859	1851.46
Pf3D7_14_v3	1083314	1084151	SMC3_A5_36hpi_peak_967	2.28639	5.8546	Pf3D7_14_v3	1081638	1084204	SMC3_B10_36hpi_peak_2707	9.36859	1851.46
Pf3D7_14_v3	1088418	1088653	SMC3_A5_36hpi_peak_968	2.42386	7.11497	Pf3D7_14_v3	1088373	1089074	SMC3_B10_36hpi_peak_2709	5.60371	305.623
Pf3D7_14_v3	1088882	1089037	SMC3_A5_36hpi_peak_969	1.80735	1.30452	Pf3D7_14_v3	1088373	1089074	SMC3_B10_36hpi_peak_2709	5.60371	305.623
Pf3D7_14_v3	1105967	1106188	SMC3_A5_36hpi_peak_970	2.00816	3.60527	Pf3D7_14_v3	1105163	1106203	SMC3_B10_36hpi_peak_2715	4.18105	342.852
Pf3D7_14_v3	1136204	1136561	SMC3_A5_36hpi_peak_971	1.91884	3.72142	Pf3D7_14_v3	1136148	1136599	SMC3_B10_36hpi_peak_2724	1.87278	43.353
Pf3D7_14_v3	1143091	1143285	SMC3_A5_36hpi_peak_972	2.46745	7.40809	Pf3D7_14_v3	1142999	1143583	SMC3_B10_36hpi_peak_2727	1.53792	15.9382
Pf3D7_14_v3	1164781	1164933	SMC3_A5_36hpi_peak_973	2.53012	6.32805	Pf3D7_14_v3	1164536	1164875	SMC3_B10_36hpi_peak_2733	1.65176	16.2268
Pf3D7_14_v3	1196041	1196285	SMC3_A5_36hpi_peak_974	1.66593	1.55378	Pf3D7_14_v3	1195995	1198465	SMC3_B10_36hpi_peak_2739	1.63821	21.6534
Pf3D7_14_v3	1264205	1264354	SMC3_A5_36hpi_peak_975	1.70733	1.93412	Pf3D7_14_v3	1263858	1264445	SMC3_B10_36hpi_peak_2753	2.23673	64.572
Pf3D7_14_v3	1407532	1407743	SMC3_A5_36hpi_peak_979	2.25095	4.36407	Pf3D7_14_v3	1407397	1407726	SMC3_B10_36hpi_peak_2772	1.60217	13.8633
Pf3D7_14_v3	1490743	1491169	SMC3_A5_36hpi_peak_981	2.06372	4.00178	Pf3D7_14_v3	1490718	1491515	SMC3_B10_36hpi_peak_2784	2.11489	51.3253
Pf3D7_14_v3	1844085	1844243	SMC3_A5_36hpi_peak_985	1.89544	2.54605	Pf3D7_14_v3	1844177	1844500	SMC3_B10_36hpi_peak_2811	1.31073	4.13157
Pf3D7_14_v3	1893507	1893698	SMC3_A5_36hpi_peak_986	1.90003	2.69105	Pf3D7_14_v3	1893314	1893863	SMC3_B10_36hpi_peak_2814	1.34173	5.73645
Pf3D7_14_v3	2115798	2116090	SMC3_A5_36hpi_peak_990	2.05331	3.29136	Pf3D7_14_v3	2115706	2116463	SMC3_B10_36hpi_peak_2828	1.33457	5.81653
Pf3D7_14_v3	2116260	2116476	SMC3_A5_36hpi_peak_991	1.96208	3.42188	Pf3D7_14_v3	2115706	2116463	SMC3_B10_36hpi_peak_2828	1.33457	5.81653
Pf3D7_14_v3	2195511	2195751	SMC3_A5_36hpi_peak_995	2.07962	3.75426	Pf3D7_14_v3	2195194	2197392	SMC3_B10_36hpi_peak_2834	1.73864	28.991
Pf3D7_14_v3	2195971	2196215	SMC3_A5_36hpi_peak_996	2.57757	8.57174	Pf3D7_14_v3	2195194	2197392	SMC3_B10_36hpi_peak_2834	1.73864	28.991
Pf3D7_14_v3	2207722	2207870	SMC3_A5_36hpi_peak_997	2.13077	4.20987	Pf3D7_14_v3	2207696	2208163	SMC3_B10_36hpi_peak_2836	1.77124	22.934
Pf3D7_14_v3	2285182	2285505	SMC3_A5_36hpi_peak_999	2.56177	9.02401	Pf3D7_14_v3	2285192	2285486	SMC3_B10_36hpi_peak_2847	1.60044	12.8955
Pf3D7_14_v3	2322028	2322260	SMC3_A5_36hpi_peak_1000	1.95712	3.04169	Pf3D7_14_v3	2321966	2322774	SMC3_B10_36hpi_peak_2851	3.90409	224.061
Pf3D7_14_v3	2322421	2322679	SMC3_A5_36hpi_peak_1001	2.17853	4.37947	Pf3D7_14_v3	2321966	2322774	SMC3_B10_36hpi_peak_2851	3.90409	224.061
Pf3D7_14_v3	2361472	2361667	SMC3_A5_36hpi_peak_1003	1.72867	1.55379	Pf3D7_14_v3	2360977	2361536	SMC3_B10_36hpi_peak_2854	1.55329	12.3202
Pf3D7_14_v3	2498088	2498293	SMC3_A5_36hpi_peak_1005	2.37077	6.15778	Pf3D7_14_v3	2498108	2498455	SMC3_B10_36hpi_peak_2861	1.36116	5.63604
Pf3D7_14_v3	2677045	2677345	SMC3_A5_36hpi_peak_1008	2.16501	4.0232	Pf3D7_14_v3	2677325	2677595	SMC3_B10_36hpi_peak_2870	1.27199	3.46843
Pf3D7_14_v3	2784177	2784337	SMC3_A5_36hpi_peak_1012	2.04171	3.00101	Pf3D7_14_v3	2784175	2784558	SMC3_B10_36hpi_peak_2879	2.85979	113.402
Pf3D7_14_v3	3052960	3053255	SMC3_A5_36hpi_peak_1015	2.11203	3.23085	Pf3D7_14_v3	3052769	3053271	SMC3_B10_36hpi_peak_2889	1.56481	13.5017
Pf3D7_14_v3	3085565	3085825	SMC3_A5_36hpi_peak_1016	1.66683	1.33516	Pf3D7_14_v3	3085582	3086101	SMC3_B10_36hpi_peak_2891	1.85643	31.6063
