# Supplementary material for: Cohesin contributes to transcriptional repression of stage‐specific genes in the human malaria parasite
Source: EMBO Rep. 2023 Aug 18;24(10):e57090. doi: 10.15252/embr.202357090 (PMC10561359; doi:10.15252/embr.202357090)
Supplement: Supplementary file 6 — Dataset EV5 [file EMBR-24-e57090-s026.xlsx]

## Sheet: Summary
Dataset EV5: SMC3-3HA peak enrichment at centromeric regions at 12, 24, and 36 hpi. List of significant consensus SMC3 peaks (q < 0.05, Dataset EV4) that overlap with centromeres, as defined by peaks of CenH3 (Hoeijmakers et al., 2012) at 12, 24, and 36 hpi. Significant SMC3 peaks and their overlapping centromeric regions are shown for each time point, along with their chromosomal coordinates, fo…
	12 hpi	24 hpi	36 hpi
Number of SMC3 peaks ( q value cutoff = 0.05)	28	31	34
Tab 2: Enrichment of significant consensus peaks at centromeric regions at 12 hpi
Tab 3: Enrichment of significant consensus peaks at centromeric regions at 24 hpi
Tab 4: Enrichment of significant consensus peaks at centromeric regions at 36 hpi

## Sheet: 12 hpi
PfCENH3-covered region				SMC3-3HA peaks
Chromosome	Start	End	Length	Chromosome	Start	End	Name	Fold change	-log10qvalue
Pf3D7_01_v3	456888	461613	4725	Pf3D7_01_v3	455626	457658	SMC3_A5_12hpi_peak_22	14.9006	519.899
Pf3D7_01_v3	456888	461613	4725	Pf3D7_01_v3	460525	462569	SMC3_A5_12hpi_peak_23	11.8613	334.346
Pf3D7_02_v3	446691	451044	4353	Pf3D7_02_v3	445122	447378	SMC3_A5_12hpi_peak_75	12.0036	629.045
Pf3D7_02_v3	446691	451044	4353	Pf3D7_02_v3	450199	451295	SMC3_A5_12hpi_peak_76	9.02222	242.05
Pf3D7_03_v3	596751	601511	4760	Pf3D7_03_v3	597259	597756	SMC3_A5_12hpi_peak_145	4.98213	72.3303
Pf3D7_03_v3	596751	601511	4760	Pf3D7_03_v3	600607	603577	SMC3_A5_12hpi_peak_146	10.4776	402.507
Pf3D7_04_v3	640803	645500	4697	Pf3D7_04_v3	640570	641627	SMC3_A5_12hpi_peak_206	9.5735	234.807
Pf3D7_04_v3	640803	645500	4697	Pf3D7_04_v3	644621	645760	SMC3_A5_12hpi_peak_207	10.5131	318.622
Pf3D7_05_v3	454112	458775	4663	Pf3D7_05_v3	451738	455168	SMC3_A5_12hpi_peak_290	15.6547	587.121
Pf3D7_05_v3	454112	458775	4663	Pf3D7_05_v3	457862	460530	SMC3_A5_12hpi_peak_291	10.7013	630.555
Pf3D7_06_v3	477524	482205	4681	Pf3D7_06_v3	477112	478316	SMC3_A5_12hpi_peak_376	11.3322	533.573
Pf3D7_06_v3	477524	482205	4681	Pf3D7_06_v3	481218	484078	SMC3_A5_12hpi_peak_377	13.2722	901.939
Pf3D7_07_v3	808063	812970	4907	Pf3D7_07_v3	806991	809060	SMC3_A5_12hpi_peak_466	8.60251	290.269
Pf3D7_07_v3	808063	812970	4907	Pf3D7_07_v3	812257	820671	SMC3_A5_12hpi_peak_467	17.1073	1106.14
Pf3D7_08_v3	297815	302596	4781	Pf3D7_08_v3	297921	298828	SMC3_A5_12hpi_peak_531	5.72929	104.279
Pf3D7_08_v3	297815	302596	4781	Pf3D7_08_v3	301913	304781	SMC3_A5_12hpi_peak_532	13.2795	768.096
Pf3D7_09_v3	1240757	1245737	4980	Pf3D7_09_v3	1232459	1241868	SMC3_A5_12hpi_peak_633	10.1969	548.88
Pf3D7_09_v3	1240757	1245737	4980	Pf3D7_09_v3	1244728	1246518	SMC3_A5_12hpi_peak_634	13.3486	763.843
Pf3D7_10_v3	935610	937989	2379	Pf3D7_10_v3	937023	937794	SMC3_A5_12hpi_peak_700	9.53063	252.969
Pf3D7_10_v3	935610	937989	2379	Pf3D7_10_v3	933628	936381	SMC3_A5_12hpi_peak_699	12.329	623.775
Pf3D7_11_v3	830643	835612	4969	Pf3D7_11_v3	823205	831436	SMC3_A5_12hpi_peak_779	11.3878	603.014
Pf3D7_11_v3	830643	835612	4969	Pf3D7_11_v3	834704	835622	SMC3_A5_12hpi_peak_780	15.007	732.645
Pf3D7_12_v3	1281486	1286103	4617	Pf3D7_12_v3	1280860	1282514	SMC3_A5_12hpi_peak_900	12.7038	513.151
Pf3D7_12_v3	1281486	1286103	4617	Pf3D7_12_v3	1285173	1289368	SMC3_A5_12hpi_peak_901	12.4823	880.826
Pf3D7_13_v3	1166836	1171748	4912	Pf3D7_13_v3	1164864	1167869	SMC3_A5_12hpi_peak_987	10.7468	333.881
Pf3D7_13_v3	1166836	1171748	4912	Pf3D7_13_v3	1170595	1172691	SMC3_A5_12hpi_peak_988	12.5547	598.97
Pf3D7_14_v3	1070706	1075482	4776	Pf3D7_14_v3	1069478	1071627	SMC3_A5_12hpi_peak_1091	16.7236	611.497
Pf3D7_14_v3	1070706	1075482	4776	Pf3D7_14_v3	1074553	1077078	SMC3_A5_12hpi_peak_1092	17.4972	709.561

## Sheet: 24 hpi
PfCENH3-covered region				SMC3-3HA peaks
Chromosome	Start	End	Length	Chromosome	Start	End	Name	Fold change	-log10qvalue
Pf3D7_01_v3	456888	461613	4725	Pf3D7_01_v3	456888	457616	SMC3_A5_24hpi_peak_57	11.2819	149.739
Pf3D7_01_v3	456888	461613	4725	Pf3D7_01_v3	460547	460873	SMC3_A5_24hpi_peak_58	7.45776	91.616
Pf3D7_01_v3	456888	461613	4725	Pf3D7_01_v3	461144	461398	SMC3_A5_24hpi_peak_59	7.35873	62.7229
Pf3D7_02_v3	446691	451044	4353	Pf3D7_02_v3	445156	447391	SMC3_A5_24hpi_peak_139	16.2682	445.809
Pf3D7_02_v3	446691	451044	4353	Pf3D7_02_v3	450560	451275	SMC3_A5_24hpi_peak_140	10.1234	126.865
Pf3D7_03_v3	596751	601511	4760	Pf3D7_03_v3	597273	597759	SMC3_A5_24hpi_peak_227	7.95218	71.8063
Pf3D7_03_v3	596751	601511	4760	Pf3D7_03_v3	600604	602098	SMC3_A5_24hpi_peak_228	9.16416	107.153
Pf3D7_04_v3	640803	645500	4697	Pf3D7_04_v3	640635	640826	SMC3_A5_24hpi_peak_330	6.46856	49.7593
Pf3D7_04_v3	640803	645500	4697	Pf3D7_04_v3	641080	641624	SMC3_A5_24hpi_peak_331	5.98944	56.4468
Pf3D7_04_v3	640803	645500	4697	Pf3D7_04_v3	644966	645720	SMC3_A5_24hpi_peak_332	13.5053	174.707
Pf3D7_05_v3	454112	458775	4663	Pf3D7_05_v3	451804	455088	SMC3_A5_24hpi_peak_452	17.5298	346.699
Pf3D7_05_v3	454112	458775	4663	Pf3D7_05_v3	457991	458231	SMC3_A5_24hpi_peak_453	6.58725	51.44
Pf3D7_05_v3	454112	458775	4663	Pf3D7_05_v3	458464	460507	SMC3_A5_24hpi_peak_454	13.7757	421.035
Pf3D7_06_v3	477524	482205	4681	Pf3D7_06_v3	477147	478307	SMC3_A5_24hpi_peak_550	14.2428	261.495
Pf3D7_06_v3	477524	482205	4681	Pf3D7_06_v3	481544	482348	SMC3_A5_24hpi_peak_551	10.3237	111.768
Pf3D7_07_v3	808063	812970	4907	Pf3D7_07_v3	807142	809048	SMC3_A5_24hpi_peak_684	10.9986	177.035
Pf3D7_07_v3	808063	812970	4907	Pf3D7_07_v3	812261	818734	SMC3_A5_24hpi_peak_685	18.6874	703.938
Pf3D7_08_v3	297815	302596	4781	Pf3D7_08_v3	298289	298834	SMC3_A5_24hpi_peak_791	7.53285	71.3723
Pf3D7_08_v3	297815	302596	4781	Pf3D7_08_v3	302122	304776	SMC3_A5_24hpi_peak_792	19.5277	584.488
Pf3D7_09_v3	1240757	1245737	4980	Pf3D7_09_v3	1240442	1241851	SMC3_A5_24hpi_peak_925	15.4296	208.425
Pf3D7_09_v3	1240757	1245737	4980	Pf3D7_09_v3	1244737	1246506	SMC3_A5_24hpi_peak_926	17.4314	461.751
Pf3D7_10_v3	935610	937989	2379	Pf3D7_10_v3	935583	936357	SMC3_A5_24hpi_peak_1022	10.0829	117.371
Pf3D7_10_v3	935610	937989	2379	Pf3D7_10_v3	937142	937784	SMC3_A5_24hpi_peak_1023	12.397	183.494
Pf3D7_11_v3	830643	835612	4969	Pf3D7_11_v3	829931	831423	SMC3_A5_24hpi_peak_1150	9.54795	143.234
Pf3D7_11_v3	830643	835612	4969	Pf3D7_11_v3	834874	835614	SMC3_A5_24hpi_peak_1151	24.5343	642.913
Pf3D7_12_v3	1281486	1286103	4617	Pf3D7_12_v3	1280893	1282216	SMC3_A5_24hpi_peak_1287	13.121	264.704
Pf3D7_12_v3	1281486	1286103	4617	Pf3D7_12_v3	1285515	1289349	SMC3_A5_24hpi_peak_1288	18.8436	750.519
Pf3D7_13_v3	1166836	1171748	4912	Pf3D7_13_v3	1166896	1167757	SMC3_A5_24hpi_peak_1399	13.3944	228.81
Pf3D7_13_v3	1166836	1171748	4912	Pf3D7_13_v3	1170627	1171550	SMC3_A5_24hpi_peak_1400	6.76528	53.9888
Pf3D7_14_v3	1070706	1075482	4776	Pf3D7_14_v3	1070129	1071578	SMC3_A5_24hpi_peak_1525	19.8833	379.451
Pf3D7_14_v3	1070706	1075482	4776	Pf3D7_14_v3	1074773	1076872	SMC3_A5_24hpi_peak_1526	20.7888	339.837

## Sheet: 36 hpi
PfCENH3-covered region				SMC3-3HA peaks
Chromosome	Start	End	Length	Chromosome	Start	End	Name	Fold change	-log10qvalue
Pf3D7_01_v3	456888	461613	4725	Pf3D7_01_v3	456960	457285	SMC3_A5_36hpi_peak_28	2.7804	7.04902
Pf3D7_01_v3	456888	461613	4725	Pf3D7_01_v3	460655	460850	SMC3_A5_36hpi_peak_29	3.61342	13.3427
Pf3D7_02_v3	446691	451044	4353	Pf3D7_02_v3	445245	446801	SMC3_A5_36hpi_peak_71	5.22103	45.5227
Pf3D7_02_v3	446691	451044	4353	Pf3D7_02_v3	446976	447292	SMC3_A5_36hpi_peak_72	2.33895	5.15639
Pf3D7_02_v3	446691	451044	4353	Pf3D7_02_v3	450591	450991	SMC3_A5_36hpi_peak_73	3.96553	15.1466
Pf3D7_03_v3	596751	601511	4760	Pf3D7_03_v3	597547	597702	SMC3_A5_36hpi_peak_131	3.31805	7.73186
Pf3D7_03_v3	596751	601511	4760	Pf3D7_03_v3	601472	602056	SMC3_A5_36hpi_peak_132	3.65066	11.8588
Pf3D7_04_v3	640803	645500	4697	Pf3D7_04_v3	641136	641468	SMC3_A5_36hpi_peak_209	3.19942	9.08426
Pf3D7_04_v3	640803	645500	4697	Pf3D7_04_v3	645060	645686	SMC3_A5_36hpi_peak_210	5.67561	25.8018
Pf3D7_05_v3	454112	458775	4663	Pf3D7_05_v3	453685	454282	SMC3_A5_36hpi_peak_275	5.04342	26.3273
Pf3D7_05_v3	454112	458775	4663	Pf3D7_05_v3	454471	454716	SMC3_A5_36hpi_peak_276	4.42358	16.4578
Pf3D7_05_v3	454112	458775	4663	Pf3D7_05_v3	458504	458722	SMC3_A5_36hpi_peak_277	5.62087	30.5457
Pf3D7_06_v3	477524	482205	4681	Pf3D7_06_v3	477261	477879	SMC3_A5_36hpi_peak_346	5.15397	29.4096
Pf3D7_06_v3	477524	482205	4681	Pf3D7_06_v3	481586	481851	SMC3_A5_36hpi_peak_347	3.5515	10.9327
Pf3D7_06_v3	477524	482205	4681	Pf3D7_06_v3	482004	482168	SMC3_A5_36hpi_peak_348	3.92927	11.8117
Pf3D7_07_v3	808063	812970	4907	Pf3D7_07_v3	807890	808717	SMC3_A5_36hpi_peak_445	6.04818	30.2928
Pf3D7_07_v3	808063	812970	4907	Pf3D7_07_v3	812315	818231	SMC3_A5_36hpi_peak_446	6.98963	96.436
Pf3D7_08_v3	297815	302596	4781	Pf3D7_08_v3	298598	298744	SMC3_A5_36hpi_peak_490	2.52564	3.41808
Pf3D7_08_v3	297815	302596	4781	Pf3D7_08_v3	302174	302837	SMC3_A5_36hpi_peak_491	5.50383	38.1998
Pf3D7_09_v3	1240757	1245737	4980	Pf3D7_09_v3	1240999	1241452	SMC3_A5_36hpi_peak_586	5.76293	26.5797
Pf3D7_09_v3	1240757	1245737	4980	Pf3D7_09_v3	1241647	1241813	SMC3_A5_36hpi_peak_587	3.84195	11.2002
Pf3D7_09_v3	1240757	1245737	4980	Pf3D7_09_v3	1245515	1246008	SMC3_A5_36hpi_peak_588	6.04312	52.6947
Pf3D7_10_v3	935610	937989	2379	Pf3D7_10_v3	936101	936272	SMC3_A5_36hpi_peak_648	3.53979	11.8028
Pf3D7_10_v3	935610	937989	2379	Pf3D7_10_v3	937343	937569	SMC3_A5_36hpi_peak_649	3.19577	10.0723
Pf3D7_11_v3	830643	835612	4969	Pf3D7_11_v3	829983	830744	SMC3_A5_36hpi_peak_720	3.89596	14.5371
Pf3D7_11_v3	830643	835612	4969	Pf3D7_11_v3	831014	831295	SMC3_A5_36hpi_peak_721	2.80137	7.4801
Pf3D7_11_v3	830643	835612	4969	Pf3D7_11_v3	835201	835583	SMC3_A5_36hpi_peak_722	8.81818	91.5393
Pf3D7_12_v3	1281486	1286103	4617	Pf3D7_12_v3	1281530	1281925	SMC3_A5_36hpi_peak_799	4.87024	19.0517
Pf3D7_12_v3	1281486	1286103	4617	Pf3D7_12_v3	1285789	1286314	SMC3_A5_36hpi_peak_800	5.31446	36.1797
Pf3D7_13_v3	1166836	1171748	4912	Pf3D7_13_v3	1167215	1167438	SMC3_A5_36hpi_peak_879	4.42489	21.5902
Pf3D7_13_v3	1166836	1171748	4912	Pf3D7_13_v3	1171016	1171235	SMC3_A5_36hpi_peak_880	3.13528	6.63899
Pf3D7_14_v3	1070706	1075482	4776	Pf3D7_14_v3	1070151	1070772	SMC3_A5_36hpi_peak_961	6.06833	33.2644
Pf3D7_14_v3	1070706	1075482	4776	Pf3D7_14_v3	1071136	1071538	SMC3_A5_36hpi_peak_962	3.50306	12.7594
Pf3D7_14_v3	1070706	1075482	4776	Pf3D7_14_v3	1074917	1075408	SMC3_A5_36hpi_peak_963	3.17751	10.3768
