# Supplementary material for: Cohesin contributes to transcriptional repression of stage‐specific genes in the human malaria parasite
Source: EMBO Rep. 2023 Aug 18;24(10):e57090. doi: 10.15252/embr.202357090 (PMC10561359; doi:10.15252/embr.202357090)
Supplement: Supplementary file 7 — Dataset EV6 [file EMBR-24-e57090-s028.xlsx]

## Sheet: Summary
Dataset EV6: SMC3-3HA peak enrichment in regions between convergent and divergent genes at 12, 24, and 36 hpi. Enrichment (ChIP/Input) of significant consensus SMC3 peaks (q < 0.05, Dataset EV4) that overlap regions between convergent and divergent genes at 12, 24, and 36 hpi.
	Convergent			Divergent
	12 hpi	24 hpi	36 hpi	12 hpi	24 hpi	36 hpi
Number of SMC3 peaks ( q value cutoff = 0.05)	76	198	142	52	89	57
Tab 2: Enrichment of significant consensus peaks in regions between convergent genes at 12 hpi
Tab 3: Enrichment of significant consensus peaks in regions between convergent genes at 24 hpi
Tab 4: Enrichment of significant consensus peaks in regions between convergent genes at 36 hpi
Tab 5: Enrichment of significant consensus peaks in regions between divergent genes at 12 hpi
Tab 6: Enrichment of significant consensus peaks in regions between divergent genes at 24 hpi
Tab 7: Enrichment of significant consensus peaks in regions between divergent genes at 36 hpi

## Sheet: Convergent 12 hpi
Chromosome Peak A	Peak A Start	Peak A End	Peak A Name	Fold-chage Peak A [ChIP/Input]	Chromosome Peak B	Peak B Start	Peak B End	Peak B Name	Fold-chage Peak B [ChIP/Input]	Average Fold-change Consensus Peak [ChIP/Input]
Pf3D7_01_v3	420290	420877	SMC3_A5_12hpi_peak_7	2.01182	Pf3D7_01_v3	420260	420897	SMC3_B10_12hpi_peak_3	3.65387	2.83284
Pf3D7_01_v3	448395	449589	SMC3_A5_12hpi_peak_17	2.65385	Pf3D7_01_v3	448366	449606	SMC3_B10_12hpi_peak_11	3.54656	3.1002
Pf3D7_02_v3	288192	288406	SMC3_A5_12hpi_peak_50	1.40377	Pf3D7_02_v3	288280	288522	SMC3_B10_12hpi_peak_21	2.28189	1.84283
Pf3D7_02_v3	423106	423347	SMC3_A5_12hpi_peak_64	1.47086	Pf3D7_02_v3	423062	423321	SMC3_B10_12hpi_peak_29	2.21474	1.8428
Pf3D7_02_v3	431301	431640	SMC3_A5_12hpi_peak_68	1.82829	Pf3D7_02_v3	431402	431679	SMC3_B10_12hpi_peak_31	2.35161	2.08995
Pf3D7_02_v3	436170	436893	SMC3_A5_12hpi_peak_71	1.80401	Pf3D7_02_v3	436147	436926	SMC3_B10_12hpi_peak_32	2.34913	2.07657
Pf3D7_02_v3	437801	438966	SMC3_A5_12hpi_peak_72	3.19956	Pf3D7_02_v3	437851	438976	SMC3_B10_12hpi_peak_33	4.4485	3.82403
Pf3D7_02_v3	455556	456273	SMC3_A5_12hpi_peak_78	4.57822	Pf3D7_02_v3	455613	456270	SMC3_B10_12hpi_peak_39	7.14941	5.86381
Pf3D7_02_v3	777640	777821	SMC3_A5_12hpi_peak_106	1.44021	Pf3D7_02_v3	777816	778093	SMC3_B10_12hpi_peak_50	2.19387	1.81704
Pf3D7_03_v3	587507	587966	SMC3_A5_12hpi_peak_141	2.60726	Pf3D7_03_v3	586573	587988	SMC3_B10_12hpi_peak_58	3.53963	3.07344
Pf3D7_03_v3	588909	592569	SMC3_A5_12hpi_peak_142	6.05921	Pf3D7_03_v3	588868	592567	SMC3_B10_12hpi_peak_59	10.2398	8.14951
Pf3D7_03_v3	611267	612084	SMC3_A5_12hpi_peak_151	5.32164	Pf3D7_03_v3	611252	612087	SMC3_B10_12hpi_peak_67	11.4055	8.36357
Pf3D7_03_v3	612805	613360	SMC3_A5_12hpi_peak_152	2.45521	Pf3D7_03_v3	612738	613363	SMC3_B10_12hpi_peak_68	5.03138	3.7433
Pf3D7_04_v3	652645	653505	SMC3_A5_12hpi_peak_213	2.68468	Pf3D7_04_v3	652665	653489	SMC3_B10_12hpi_peak_86	3.85097	3.26783
Pf3D7_04_v3	663264	663924	SMC3_A5_12hpi_peak_216	1.77977	Pf3D7_04_v3	663355	663942	SMC3_B10_12hpi_peak_89	2.3386	2.05919
Pf3D7_04_v3	689707	690336	SMC3_A5_12hpi_peak_226	1.36591	Pf3D7_04_v3	689922	690200	SMC3_B10_12hpi_peak_95	2.37669	1.8713
Pf3D7_04_v3	709547	710093	SMC3_A5_12hpi_peak_228	1.5227	Pf3D7_04_v3	709630	710094	SMC3_B10_12hpi_peak_96	2.47049	1.99659
Pf3D7_04_v3	786196	786375	SMC3_A5_12hpi_peak_235	1.50132	Pf3D7_04_v3	786066	786342	SMC3_B10_12hpi_peak_98	2.65475	2.07803
Pf3D7_05_v3	439111	439657	SMC3_A5_12hpi_peak_283	1.58119	Pf3D7_05_v3	439195	439678	SMC3_B10_12hpi_peak_111	2.58052	2.08086
Pf3D7_05_v3	440762	441431	SMC3_A5_12hpi_peak_284	2.48051	Pf3D7_05_v3	440777	441400	SMC3_B10_12hpi_peak_112	3.53961	3.01006
Pf3D7_05_v3	460798	465126	SMC3_A5_12hpi_peak_292	7.48279	Pf3D7_05_v3	460793	465003	SMC3_B10_12hpi_peak_119	12.6563	10.0695
Pf3D7_05_v3	467582	468060	SMC3_A5_12hpi_peak_294	2.13879	Pf3D7_05_v3	467558	468037	SMC3_B10_12hpi_peak_120	3.13345	2.63612
Pf3D7_05_v3	473374	473986	SMC3_A5_12hpi_peak_298	1.71374	Pf3D7_05_v3	473380	473971	SMC3_B10_12hpi_peak_124	2.92293	2.31834
Pf3D7_05_v3	474476	476154	SMC3_A5_12hpi_peak_299	2.09164	Pf3D7_05_v3	474515	476120	SMC3_B10_12hpi_peak_125	3.13765	2.61464
Pf3D7_06_v3	460096	460399	SMC3_A5_12hpi_peak_366	1.44881	Pf3D7_06_v3	459167	460475	SMC3_B10_12hpi_peak_135	2.30758	1.8782
Pf3D7_06_v3	462299	462804	SMC3_A5_12hpi_peak_367	2.03269	Pf3D7_06_v3	462384	462815	SMC3_B10_12hpi_peak_136	2.50573	2.26921
Pf3D7_06_v3	463823	464307	SMC3_A5_12hpi_peak_368	1.82795	Pf3D7_06_v3	463911	464228	SMC3_B10_12hpi_peak_137	2.70978	2.26886
Pf3D7_06_v3	471694	474201	SMC3_A5_12hpi_peak_373	6.34598	Pf3D7_06_v3	471693	474196	SMC3_B10_12hpi_peak_141	10.3964	8.37119
Pf3D7_06_v3	474989	475489	SMC3_A5_12hpi_peak_374	5.20193	Pf3D7_06_v3	474990	475473	SMC3_B10_12hpi_peak_142	5.34825	5.27509
Pf3D7_06_v3	475704	476888	SMC3_A5_12hpi_peak_375	12.4003	Pf3D7_06_v3	475712	476888	SMC3_B10_12hpi_peak_143	18.7252	15.5628
Pf3D7_06_v3	477112	478316	SMC3_A5_12hpi_peak_376	11.3322	Pf3D7_06_v3	477120	478320	SMC3_B10_12hpi_peak_144	17.9495	14.6409
Pf3D7_06_v3	481218	484078	SMC3_A5_12hpi_peak_377	13.2722	Pf3D7_06_v3	481446	484540	SMC3_B10_12hpi_peak_145	26.0333	19.6528
Pf3D7_07_v3	831975	832345	SMC3_A5_12hpi_peak_476	1.9477	Pf3D7_07_v3	831928	832276	SMC3_B10_12hpi_peak_185	2.57428	2.26099
Pf3D7_08_v3	267765	268382	SMC3_A5_12hpi_peak_513	1.62719	Pf3D7_08_v3	267775	268411	SMC3_B10_12hpi_peak_203	3.08811	2.35765
Pf3D7_08_v3	269080	270657	SMC3_A5_12hpi_peak_514	2.48459	Pf3D7_08_v3	269079	270602	SMC3_B10_12hpi_peak_204	4.7933	3.63895
Pf3D7_08_v3	278465	278975	SMC3_A5_12hpi_peak_521	1.88545	Pf3D7_08_v3	278495	278971	SMC3_B10_12hpi_peak_209	2.93108	2.40827
Pf3D7_08_v3	290877	291222	SMC3_A5_12hpi_peak_527	3.79268	Pf3D7_08_v3	290860	291241	SMC3_B10_12hpi_peak_212	8.10944	5.95106
Pf3D7_08_v3	291972	292539	SMC3_A5_12hpi_peak_528	3.34274	Pf3D7_08_v3	291967	292563	SMC3_B10_12hpi_peak_213	5.62265	4.48269
Pf3D7_08_v3	293114	296942	SMC3_A5_12hpi_peak_529	9.48368	Pf3D7_08_v3	293108	296943	SMC3_B10_12hpi_peak_214	21.907	15.6953
Pf3D7_08_v3	312025	313017	SMC3_A5_12hpi_peak_535	2.14447	Pf3D7_08_v3	312005	312252	SMC3_B10_12hpi_peak_220	3.22803	2.68625
Pf3D7_08_v3	312025	313017	SMC3_A5_12hpi_peak_535	2.14447	Pf3D7_08_v3	312546	312993	SMC3_B10_12hpi_peak_221	3.2908	2.71764
Pf3D7_09_v3	1232459	1241868	SMC3_A5_12hpi_peak_633	10.1969	Pf3D7_09_v3	1231454	1241859	SMC3_B10_12hpi_peak_244	19.3809	14.7889
Pf3D7_09_v3	1244728	1246518	SMC3_A5_12hpi_peak_634	13.3486	Pf3D7_09_v3	1244719	1246522	SMC3_B10_12hpi_peak_245	17.8815	15.6151
Pf3D7_09_v3	1246740	1248012	SMC3_A5_12hpi_peak_635	12.7608	Pf3D7_09_v3	1246736	1248379	SMC3_B10_12hpi_peak_246	14.949	13.8549
Pf3D7_09_v3	1272328	1272630	SMC3_A5_12hpi_peak_647	2.37045	Pf3D7_09_v3	1272400	1272604	SMC3_B10_12hpi_peak_255	2.89373	2.63209
Pf3D7_10_v3	925279	926209	SMC3_A5_12hpi_peak_693	4.20626	Pf3D7_10_v3	925327	926209	SMC3_B10_12hpi_peak_270	5.60924	4.90775
Pf3D7_10_v3	927064	928561	SMC3_A5_12hpi_peak_694	2.48364	Pf3D7_10_v3	926855	927780	SMC3_B10_12hpi_peak_271	4.23178	3.35771
Pf3D7_10_v3	927064	928561	SMC3_A5_12hpi_peak_694	2.48364	Pf3D7_10_v3	928131	929003	SMC3_B10_12hpi_peak_272	4.45076	3.4672
Pf3D7_10_v3	933628	936381	SMC3_A5_12hpi_peak_699	12.329	Pf3D7_10_v3	932552	936358	SMC3_B10_12hpi_peak_275	23.1487	17.7388
Pf3D7_10_v3	937023	937794	SMC3_A5_12hpi_peak_700	9.53063	Pf3D7_10_v3	937045	937794	SMC3_B10_12hpi_peak_276	17.7161	13.6234
Pf3D7_10_v3	937994	939424	SMC3_A5_12hpi_peak_701	14.0733	Pf3D7_10_v3	938000	939421	SMC3_B10_12hpi_peak_277	21.107	17.5902
Pf3D7_10_v3	939754	941293	SMC3_A5_12hpi_peak_702	7.84534	Pf3D7_10_v3	939766	941311	SMC3_B10_12hpi_peak_278	15.6906	11.768
Pf3D7_11_v3	820056	822451	SMC3_A5_12hpi_peak_778	2.39599	Pf3D7_11_v3	820047	822479	SMC3_B10_12hpi_peak_299	3.98647	3.19123
Pf3D7_11_v3	823205	831436	SMC3_A5_12hpi_peak_779	11.3878	Pf3D7_11_v3	823221	831444	SMC3_B10_12hpi_peak_300	20.001	15.6944
Pf3D7_11_v3	868419	869028	SMC3_A5_12hpi_peak_799	1.88116	Pf3D7_11_v3	868720	868940	SMC3_B10_12hpi_peak_313	2.97955	2.43036
Pf3D7_12_v3	1247577	1248188	SMC3_A5_12hpi_peak_890	1.31515	Pf3D7_12_v3	1247450	1247673	SMC3_B10_12hpi_peak_328	2.20527	1.76021
Pf3D7_12_v3	1278417	1279842	SMC3_A5_12hpi_peak_898	12.1617	Pf3D7_12_v3	1278422	1279850	SMC3_B10_12hpi_peak_332	28.7729	20.4673
Pf3D7_12_v3	1280064	1280669	SMC3_A5_12hpi_peak_899	2.44222	Pf3D7_12_v3	1280382	1280656	SMC3_B10_12hpi_peak_333	3.23124	2.83673
Pf3D7_12_v3	1280860	1282514	SMC3_A5_12hpi_peak_900	12.7038	Pf3D7_12_v3	1280871	1282498	SMC3_B10_12hpi_peak_334	19.2457	15.9748
Pf3D7_12_v3	1285173	1289368	SMC3_A5_12hpi_peak_901	12.4823	Pf3D7_12_v3	1285230	1289354	SMC3_B10_12hpi_peak_335	25.8059	19.1441
Pf3D7_12_v3	1299601	1299983	SMC3_A5_12hpi_peak_903	1.82854	Pf3D7_12_v3	1299649	1299967	SMC3_B10_12hpi_peak_337	2.56945	2.199
Pf3D7_12_v3	1619272	1619601	SMC3_A5_12hpi_peak_923	2.22947	Pf3D7_12_v3	1619244	1619560	SMC3_B10_12hpi_peak_342	2.57155	2.40051
Pf3D7_13_v3	1164864	1167869	SMC3_A5_12hpi_peak_987	10.7468	Pf3D7_13_v3	1164914	1166561	SMC3_B10_12hpi_peak_358	18.7189	14.7329
Pf3D7_13_v3	1164864	1167869	SMC3_A5_12hpi_peak_987	10.7468	Pf3D7_13_v3	1166886	1167862	SMC3_B10_12hpi_peak_359	14.8151	12.781
Pf3D7_13_v3	1170595	1172691	SMC3_A5_12hpi_peak_988	12.5547	Pf3D7_13_v3	1170608	1172696	SMC3_B10_12hpi_peak_360	18.2245	15.3896
Pf3D7_13_v3	1173056	1173294	SMC3_A5_12hpi_peak_989	5.33488	Pf3D7_13_v3	1173054	1173296	SMC3_B10_12hpi_peak_361	7.99883	6.66685
Pf3D7_13_v3	1174129	1179649	SMC3_A5_12hpi_peak_990	9.57935	Pf3D7_13_v3	1174133	1178259	SMC3_B10_12hpi_peak_362	19.0482	14.3138
Pf3D7_13_v3	1174129	1179649	SMC3_A5_12hpi_peak_990	9.57935	Pf3D7_13_v3	1178535	1180109	SMC3_B10_12hpi_peak_363	5.24505	7.4122
Pf3D7_14_v3	1064151	1069196	SMC3_A5_12hpi_peak_1090	6.19811	Pf3D7_14_v3	1068479	1069203	SMC3_B10_12hpi_peak_390	13.2592	9.72865
Pf3D7_14_v3	1064151	1069196	SMC3_A5_12hpi_peak_1090	6.19811	Pf3D7_14_v3	1064170	1068227	SMC3_B10_12hpi_peak_389	13.4264	9.81226
Pf3D7_14_v3	1069478	1071627	SMC3_A5_12hpi_peak_1091	16.7236	Pf3D7_14_v3	1069450	1071611	SMC3_B10_12hpi_peak_391	26.2956	21.5096
Pf3D7_14_v3	1074553	1077078	SMC3_A5_12hpi_peak_1092	17.4972	Pf3D7_14_v3	1074774	1076899	SMC3_B10_12hpi_peak_392	21.5453	19.5213
Pf3D7_14_v3	1077256	1078539	SMC3_A5_12hpi_peak_1093	7.84908	Pf3D7_14_v3	1077249	1078557	SMC3_B10_12hpi_peak_393	14.8944	11.3717
Pf3D7_14_v3	1085638	1086994	SMC3_A5_12hpi_peak_1096	1.60725	Pf3D7_14_v3	1085602	1087015	SMC3_B10_12hpi_peak_396	3.57381	2.59053
Pf3D7_14_v3	1088440	1088672	SMC3_A5_12hpi_peak_1097	1.63094	Pf3D7_14_v3	1088431	1088653	SMC3_B10_12hpi_peak_397	2.45764	2.04429
Pf3D7_14_v3	1105811	1106160	SMC3_A5_12hpi_peak_1101	1.7483	Pf3D7_14_v3	1105386	1106054	SMC3_B10_12hpi_peak_398	2.5591	2.1537

## Sheet: Convergent 24 hpi
Chromosome Peak A	Peak A Start	Peak A End	Peak A Name	Fold-chage Peak A [ChIP/Input]	Chromosome Peak B	Peak B Start	Peak B End	Peak B Name	Fold-chage Peak B [ChIP/Input]	Average Fold-change Consensus Peak [ChIP/Input]
Pf3D7_01_v3	60294	60537	SMC3_A5_24hpi_peak_5	2.29027	Pf3D7_01_v3	60322	60770	SMC3_B10_24hpi_peak_10	2.62232	2.45629
Pf3D7_01_v3	81900	82128	SMC3_A5_24hpi_peak_6	2.00729	Pf3D7_01_v3	81960	82552	SMC3_B10_24hpi_peak_13	4.0698	3.03855
Pf3D7_01_v3	82327	82504	SMC3_A5_24hpi_peak_7	2.13926	Pf3D7_01_v3	81960	82552	SMC3_B10_24hpi_peak_13	4.0698	3.10453
Pf3D7_01_v3	413785	414324	SMC3_A5_24hpi_peak_30	2.09374	Pf3D7_01_v3	413785	414113	SMC3_B10_24hpi_peak_60	4.02857	3.06116
Pf3D7_01_v3	420290	420905	SMC3_A5_24hpi_peak_31	3.37239	Pf3D7_01_v3	420720	420916	SMC3_B10_24hpi_peak_62	3.79786	3.58513
Pf3D7_01_v3	448902	449277	SMC3_A5_24hpi_peak_48	4.09478	Pf3D7_01_v3	448920	449321	SMC3_B10_24hpi_peak_69	2.99473	3.54476
Pf3D7_01_v3	499856	500026	SMC3_A5_24hpi_peak_69	2.20411	Pf3D7_01_v3	499822	500256	SMC3_B10_24hpi_peak_93	3.03939	2.62175
Pf3D7_01_v3	501133	501304	SMC3_A5_24hpi_peak_70	1.72605	Pf3D7_01_v3	500982	501557	SMC3_B10_24hpi_peak_94	2.3176	2.02183
Pf3D7_02_v3	128063	128268	SMC3_A5_24hpi_peak_85	1.7024	Pf3D7_02_v3	128019	128305	SMC3_B10_24hpi_peak_146	3.00155	2.35197
Pf3D7_02_v3	168925	169136	SMC3_A5_24hpi_peak_88	1.98001	Pf3D7_02_v3	169034	169529	SMC3_B10_24hpi_peak_148	3.92467	2.95234
Pf3D7_02_v3	169372	169525	SMC3_A5_24hpi_peak_89	2.16535	Pf3D7_02_v3	169034	169529	SMC3_B10_24hpi_peak_148	3.92467	3.04501
Pf3D7_02_v3	262107	262526	SMC3_A5_24hpi_peak_96	2.32655	Pf3D7_02_v3	262063	262549	SMC3_B10_24hpi_peak_159	4.07064	3.1986
Pf3D7_02_v3	274177	274426	SMC3_A5_24hpi_peak_97	2.83019	Pf3D7_02_v3	273791	274452	SMC3_B10_24hpi_peak_163	4.11824	3.47422
Pf3D7_02_v3	379679	379877	SMC3_A5_24hpi_peak_117	1.77764	Pf3D7_02_v3	379255	379838	SMC3_B10_24hpi_peak_193	3.25304	2.51534
Pf3D7_02_v3	381521	381692	SMC3_A5_24hpi_peak_118	1.95502	Pf3D7_02_v3	381357	381770	SMC3_B10_24hpi_peak_194	3.38913	2.67207
Pf3D7_02_v3	436657	436912	SMC3_A5_24hpi_peak_134	2.2233	Pf3D7_02_v3	436620	436936	SMC3_B10_24hpi_peak_204	4.0426	3.13295
Pf3D7_02_v3	438252	438963	SMC3_A5_24hpi_peak_136	3.88866	Pf3D7_02_v3	438257	438508	SMC3_B10_24hpi_peak_205	2.46236	3.17551
Pf3D7_02_v3	455686	456268	SMC3_A5_24hpi_peak_142	7.37574	Pf3D7_02_v3	455691	456267	SMC3_B10_24hpi_peak_212	16.8089	12.0923
Pf3D7_02_v3	457315	458201	SMC3_A5_24hpi_peak_143	3.84196	Pf3D7_02_v3	457924	458122	SMC3_B10_24hpi_peak_213	2.85861	3.35028
Pf3D7_02_v3	523491	523766	SMC3_A5_24hpi_peak_164	1.71875	Pf3D7_02_v3	523433	523976	SMC3_B10_24hpi_peak_225	6.10628	3.91251
Pf3D7_02_v3	560118	560321	SMC3_A5_24hpi_peak_167	1.55774	Pf3D7_02_v3	560069	560398	SMC3_B10_24hpi_peak_234	3.641	2.59937
Pf3D7_02_v3	649340	649887	SMC3_A5_24hpi_peak_173	2.0872	Pf3D7_02_v3	649429	649892	SMC3_B10_24hpi_peak_247	2.61921	2.3532
Pf3D7_03_v3	123798	123968	SMC3_A5_24hpi_peak_183	2.5369	Pf3D7_03_v3	123753	123950	SMC3_B10_24hpi_peak_296	5.12196	3.82943
Pf3D7_03_v3	190220	190482	SMC3_A5_24hpi_peak_188	1.79023	Pf3D7_03_v3	190206	190454	SMC3_B10_24hpi_peak_303	3.61228	2.70126
Pf3D7_03_v3	191255	191607	SMC3_A5_24hpi_peak_189	1.75123	Pf3D7_03_v3	191258	191479	SMC3_B10_24hpi_peak_304	2.36239	2.05681
Pf3D7_03_v3	222092	222303	SMC3_A5_24hpi_peak_190	2.22578	Pf3D7_03_v3	221323	222471	SMC3_B10_24hpi_peak_310	4.57097	3.39837
Pf3D7_03_v3	478713	478983	SMC3_A5_24hpi_peak_205	1.86775	Pf3D7_03_v3	478736	479075	SMC3_B10_24hpi_peak_361	3.08602	2.47689
Pf3D7_03_v3	508105	508267	SMC3_A5_24hpi_peak_211	1.73687	Pf3D7_03_v3	508010	508778	SMC3_B10_24hpi_peak_369	2.57501	2.15594
Pf3D7_03_v3	588950	592592	SMC3_A5_24hpi_peak_223	9.39763	Pf3D7_03_v3	588950	592577	SMC3_B10_24hpi_peak_382	13.2882	11.3429
Pf3D7_03_v3	611263	612082	SMC3_A5_24hpi_peak_237	7.47931	Pf3D7_03_v3	611311	611926	SMC3_B10_24hpi_peak_392	6.4701	6.97471
Pf3D7_03_v3	688874	689191	SMC3_A5_24hpi_peak_257	1.99003	Pf3D7_03_v3	688745	689543	SMC3_B10_24hpi_peak_406	4.29382	3.14193
Pf3D7_03_v3	690515	690725	SMC3_A5_24hpi_peak_258	1.78991	Pf3D7_03_v3	690442	690750	SMC3_B10_24hpi_peak_407	2.1491	1.9695
Pf3D7_03_v3	781553	781899	SMC3_A5_24hpi_peak_269	1.76946	Pf3D7_03_v3	781561	782756	SMC3_B10_24hpi_peak_426	3.60772	2.68859
Pf3D7_03_v3	802280	802541	SMC3_A5_24hpi_peak_272	2.81704	Pf3D7_03_v3	802304	802573	SMC3_B10_24hpi_peak_431	3.28198	3.04951
Pf3D7_03_v3	928688	928868	SMC3_A5_24hpi_peak_278	2.1546	Pf3D7_03_v3	928703	928905	SMC3_B10_24hpi_peak_446	2.85718	2.50589
Pf3D7_03_v3	1028294	1028846	SMC3_A5_24hpi_peak_282	1.96557	Pf3D7_03_v3	1028320	1028787	SMC3_B10_24hpi_peak_458	2.62781	2.29669
Pf3D7_04_v3	89848	90049	SMC3_A5_24hpi_peak_293	1.65691	Pf3D7_04_v3	89812	90124	SMC3_B10_24hpi_peak_484	3.74991	2.70341
Pf3D7_04_v3	416101	416277	SMC3_A5_24hpi_peak_304	1.56023	Pf3D7_04_v3	415946	416284	SMC3_B10_24hpi_peak_527	2.56414	2.06218
Pf3D7_04_v3	417413	417662	SMC3_A5_24hpi_peak_305	2.00917	Pf3D7_04_v3	417489	417647	SMC3_B10_24hpi_peak_528	2.85672	2.43295
Pf3D7_04_v3	463801	463958	SMC3_A5_24hpi_peak_308	2.26276	Pf3D7_04_v3	463804	463972	SMC3_B10_24hpi_peak_537	3.0841	2.67343
Pf3D7_04_v3	617362	617591	SMC3_A5_24hpi_peak_321	1.78475	Pf3D7_04_v3	617371	617572	SMC3_B10_24hpi_peak_571	2.84843	2.31659
Pf3D7_04_v3	652641	653521	SMC3_A5_24hpi_peak_337	3.69261	Pf3D7_04_v3	652636	652891	SMC3_B10_24hpi_peak_589	4.64816	4.17038
Pf3D7_04_v3	662024	662343	SMC3_A5_24hpi_peak_342	1.67209	Pf3D7_04_v3	662091	662454	SMC3_B10_24hpi_peak_594	2.92569	2.29889
Pf3D7_04_v3	698170	698370	SMC3_A5_24hpi_peak_351	1.82484	Pf3D7_04_v3	697978	698298	SMC3_B10_24hpi_peak_600	2.48407	2.15446
Pf3D7_04_v3	730804	731140	SMC3_A5_24hpi_peak_355	1.73632	Pf3D7_04_v3	730738	730965	SMC3_B10_24hpi_peak_604	3.46827	2.60229
Pf3D7_04_v3	819801	820289	SMC3_A5_24hpi_peak_369	2.05216	Pf3D7_04_v3	819847	820212	SMC3_B10_24hpi_peak_617	1.94962	2.00089
Pf3D7_04_v3	982347	982650	SMC3_A5_24hpi_peak_384	2.05334	Pf3D7_04_v3	982289	982495	SMC3_B10_24hpi_peak_640	3.42675	2.74005
Pf3D7_05_v3	314229	314428	SMC3_A5_24hpi_peak_419	1.59673	Pf3D7_05_v3	314190	314470	SMC3_B10_24hpi_peak_718	2.50348	2.05011
Pf3D7_05_v3	439096	439692	SMC3_A5_24hpi_peak_445	2.55785	Pf3D7_05_v3	439306	439680	SMC3_B10_24hpi_peak_750	3.06547	2.81166
Pf3D7_05_v3	440749	441442	SMC3_A5_24hpi_peak_446	3.33293	Pf3D7_05_v3	440734	441153	SMC3_B10_24hpi_peak_751	5.19116	4.26205
Pf3D7_05_v3	467624	468089	SMC3_A5_24hpi_peak_456	3.42956	Pf3D7_05_v3	467865	468055	SMC3_B10_24hpi_peak_763	1.82458	2.62707
Pf3D7_05_v3	473397	473591	SMC3_A5_24hpi_peak_460	2.31271	Pf3D7_05_v3	473354	474009	SMC3_B10_24hpi_peak_766	3.32108	2.81689
Pf3D7_05_v3	473782	474035	SMC3_A5_24hpi_peak_461	2.08243	Pf3D7_05_v3	473354	474009	SMC3_B10_24hpi_peak_766	3.32108	2.70175
Pf3D7_05_v3	569231	569874	SMC3_A5_24hpi_peak_470	2.21372	Pf3D7_05_v3	569220	569896	SMC3_B10_24hpi_peak_771	3.95564	3.08468
Pf3D7_05_v3	575062	575580	SMC3_A5_24hpi_peak_471	1.62456	Pf3D7_05_v3	574951	575138	SMC3_B10_24hpi_peak_772	2.38969	2.00712
Pf3D7_05_v3	746130	746352	SMC3_A5_24hpi_peak_482	2.12052	Pf3D7_05_v3	745812	746445	SMC3_B10_24hpi_peak_799	6.1286	4.12456
Pf3D7_05_v3	1144832	1145211	SMC3_A5_24hpi_peak_494	2.52855	Pf3D7_05_v3	1144768	1145315	SMC3_B10_24hpi_peak_846	7.91994	5.22424
Pf3D7_05_v3	1303710	1303923	SMC3_A5_24hpi_peak_501	2.42001	Pf3D7_05_v3	1303712	1304188	SMC3_B10_24hpi_peak_862	3.38584	2.90292
Pf3D7_06_v3	27307	27504	SMC3_A5_24hpi_peak_508	2.08446	Pf3D7_06_v3	27111	27379	SMC3_B10_24hpi_peak_886	1.95239	2.01843
Pf3D7_06_v3	236473	236819	SMC3_A5_24hpi_peak_517	2.00936	Pf3D7_06_v3	236501	237224	SMC3_B10_24hpi_peak_908	9.18342	5.59639
Pf3D7_06_v3	463858	464210	SMC3_A5_24hpi_peak_542	1.99455	Pf3D7_06_v3	463831	464204	SMC3_B10_24hpi_peak_940	2.98265	2.4886
Pf3D7_06_v3	471706	474198	SMC3_A5_24hpi_peak_547	7.41645	Pf3D7_06_v3	471714	472084	SMC3_B10_24hpi_peak_944	8.37882	7.89763
Pf3D7_06_v3	471706	474198	SMC3_A5_24hpi_peak_547	7.41645	Pf3D7_06_v3	472250	474063	SMC3_B10_24hpi_peak_945	3.66963	5.54304
Pf3D7_06_v3	475717	476850	SMC3_A5_24hpi_peak_549	10.9754	Pf3D7_06_v3	476138	476875	SMC3_B10_24hpi_peak_946	15.1943	13.0848
Pf3D7_06_v3	477147	478307	SMC3_A5_24hpi_peak_550	14.2428	Pf3D7_06_v3	477172	477924	SMC3_B10_24hpi_peak_947	14.5042	14.3735
Pf3D7_06_v3	477147	478307	SMC3_A5_24hpi_peak_550	14.2428	Pf3D7_06_v3	478090	478293	SMC3_B10_24hpi_peak_948	5.03659	9.63969
Pf3D7_06_v3	481544	482348	SMC3_A5_24hpi_peak_551	10.3237	Pf3D7_06_v3	481526	482206	SMC3_B10_24hpi_peak_949	12.3143	11.319
Pf3D7_06_v3	482537	484039	SMC3_A5_24hpi_peak_552	19.3508	Pf3D7_06_v3	482528	484000	SMC3_B10_24hpi_peak_950	32.4124	25.8816
Pf3D7_06_v3	579485	579675	SMC3_A5_24hpi_peak_572	2.5359	Pf3D7_06_v3	579385	579909	SMC3_B10_24hpi_peak_959	6.13865	4.33727
Pf3D7_06_v3	615354	615600	SMC3_A5_24hpi_peak_577	1.68671	Pf3D7_06_v3	615306	615609	SMC3_B10_24hpi_peak_970	2.80745	2.24708
Pf3D7_06_v3	1244037	1244467	SMC3_A5_24hpi_peak_599	1.80054	Pf3D7_06_v3	1244010	1244195	SMC3_B10_24hpi_peak_1062	2.76937	2.28496
Pf3D7_06_v3	1244037	1244467	SMC3_A5_24hpi_peak_599	1.80054	Pf3D7_06_v3	1244437	1244843	SMC3_B10_24hpi_peak_1063	2.13134	1.96594
Pf3D7_07_v3	30642	31106	SMC3_A5_24hpi_peak_607	1.58309	Pf3D7_07_v3	30591	31084	SMC3_B10_24hpi_peak_1091	3.75409	2.66859
Pf3D7_07_v3	412767	413006	SMC3_A5_24hpi_peak_620	2.50255	Pf3D7_07_v3	412400	413120	SMC3_B10_24hpi_peak_1126	10.1991	6.35082
Pf3D7_07_v3	478539	478707	SMC3_A5_24hpi_peak_621	1.95838	Pf3D7_07_v3	478493	478729	SMC3_B10_24hpi_peak_1136	3.4031	2.68074
Pf3D7_07_v3	620240	620536	SMC3_A5_24hpi_peak_643	1.6529	Pf3D7_07_v3	620187	620907	SMC3_B10_24hpi_peak_1187	5.46642	3.55966
Pf3D7_07_v3	674976	675180	SMC3_A5_24hpi_peak_645	1.80403	Pf3D7_07_v3	674951	675247	SMC3_B10_24hpi_peak_1192	6.77913	4.29158
Pf3D7_07_v3	757501	757661	SMC3_A5_24hpi_peak_653	1.95154	Pf3D7_07_v3	756930	757584	SMC3_B10_24hpi_peak_1206	4.37846	3.165
Pf3D7_07_v3	964144	964345	SMC3_A5_24hpi_peak_719	1.58171	Pf3D7_07_v3	964103	964568	SMC3_B10_24hpi_peak_1265	2.7139	2.1478
Pf3D7_07_v3	1057655	1057826	SMC3_A5_24hpi_peak_723	2.02478	Pf3D7_07_v3	1057665	1058139	SMC3_B10_24hpi_peak_1279	4.1364	3.08059
Pf3D7_07_v3	1092449	1092677	SMC3_A5_24hpi_peak_726	1.98744	Pf3D7_07_v3	1092446	1092686	SMC3_B10_24hpi_peak_1281	2.60601	2.29672
Pf3D7_07_v3	1397062	1397300	SMC3_A5_24hpi_peak_739	1.5521	Pf3D7_07_v3	1396902	1397119	SMC3_B10_24hpi_peak_1331	2.35257	1.95234
Pf3D7_08_v3	52862	53151	SMC3_A5_24hpi_peak_748	2.27048	Pf3D7_08_v3	52874	53216	SMC3_B10_24hpi_peak_1362	3.73448	3.00248
Pf3D7_08_v3	267763	268438	SMC3_A5_24hpi_peak_775	2.3395	Pf3D7_08_v3	267724	268433	SMC3_B10_24hpi_peak_1402	6.08192	4.21071
Pf3D7_08_v3	269074	270675	SMC3_A5_24hpi_peak_776	4.49163	Pf3D7_08_v3	269067	270641	SMC3_B10_24hpi_peak_1403	15.1614	9.82652
Pf3D7_08_v3	278479	278973	SMC3_A5_24hpi_peak_781	2.82046	Pf3D7_08_v3	278443	279004	SMC3_B10_24hpi_peak_1405	3.44425	3.13236
Pf3D7_08_v3	279736	280267	SMC3_A5_24hpi_peak_782	2.41253	Pf3D7_08_v3	279743	279980	SMC3_B10_24hpi_peak_1406	3.40071	2.90662
Pf3D7_08_v3	290856	291232	SMC3_A5_24hpi_peak_787	6.69862	Pf3D7_08_v3	290907	291205	SMC3_B10_24hpi_peak_1410	8.03049	7.36456
Pf3D7_08_v3	293115	296933	SMC3_A5_24hpi_peak_789	13.9441	Pf3D7_08_v3	293126	296894	SMC3_B10_24hpi_peak_1411	12.1947	13.0694
Pf3D7_08_v3	312004	313024	SMC3_A5_24hpi_peak_797	3.65564	Pf3D7_08_v3	312799	312996	SMC3_B10_24hpi_peak_1418	2.49759	3.07662
Pf3D7_08_v3	704305	704566	SMC3_A5_24hpi_peak_827	1.49835	Pf3D7_08_v3	704032	704536	SMC3_B10_24hpi_peak_1473	2.29894	1.89865
Pf3D7_08_v3	862178	862390	SMC3_A5_24hpi_peak_832	2.59153	Pf3D7_08_v3	862183	862377	SMC3_B10_24hpi_peak_1495	3.65231	3.12192
Pf3D7_08_v3	935329	935651	SMC3_A5_24hpi_peak_833	1.90765	Pf3D7_08_v3	934727	935598	SMC3_B10_24hpi_peak_1503	5.22109	3.56437
Pf3D7_08_v3	1206983	1207200	SMC3_A5_24hpi_peak_840	1.64835	Pf3D7_08_v3	1206829	1207263	SMC3_B10_24hpi_peak_1539	3.97457	2.81146
Pf3D7_08_v3	1417925	1418479	SMC3_A5_24hpi_peak_850	1.99151	Pf3D7_08_v3	1417925	1418130	SMC3_B10_24hpi_peak_1569	3.9625	2.97701
Pf3D7_09_v3	780470	780659	SMC3_A5_24hpi_peak_877	1.81768	Pf3D7_09_v3	780091	780717	SMC3_B10_24hpi_peak_1683	3.93144	2.87456
Pf3D7_09_v3	1182674	1183178	SMC3_A5_24hpi_peak_897	2.90397	Pf3D7_09_v3	1182631	1183273	SMC3_B10_24hpi_peak_1741	6.63547	4.76972
Pf3D7_09_v3	1183438	1183690	SMC3_A5_24hpi_peak_898	2.19214	Pf3D7_09_v3	1183443	1183748	SMC3_B10_24hpi_peak_1742	4.58598	3.38906
Pf3D7_09_v3	1235123	1240021	SMC3_A5_24hpi_peak_924	10.6164	Pf3D7_09_v3	1235588	1235796	SMC3_B10_24hpi_peak_1755	3.06879	6.8426
Pf3D7_09_v3	1235123	1240021	SMC3_A5_24hpi_peak_924	10.6164	Pf3D7_09_v3	1236046	1236207	SMC3_B10_24hpi_peak_1756	2.06033	6.33837
Pf3D7_09_v3	1235123	1240021	SMC3_A5_24hpi_peak_924	10.6164	Pf3D7_09_v3	1236741	1237664	SMC3_B10_24hpi_peak_1757	4.82089	7.71865
Pf3D7_09_v3	1235123	1240021	SMC3_A5_24hpi_peak_924	10.6164	Pf3D7_09_v3	1237985	1239307	SMC3_B10_24hpi_peak_1758	7.61093	9.11367
Pf3D7_09_v3	1235123	1240021	SMC3_A5_24hpi_peak_924	10.6164	Pf3D7_09_v3	1239712	1240007	SMC3_B10_24hpi_peak_1759	11.5156	11.066
Pf3D7_09_v3	1240442	1241851	SMC3_A5_24hpi_peak_925	15.4296	Pf3D7_09_v3	1240729	1241837	SMC3_B10_24hpi_peak_1760	18.4211	16.9254
Pf3D7_09_v3	1244737	1246506	SMC3_A5_24hpi_peak_926	17.4314	Pf3D7_09_v3	1245507	1246481	SMC3_B10_24hpi_peak_1762	20.5714	19.0014
Pf3D7_09_v3	1244737	1246506	SMC3_A5_24hpi_peak_926	17.4314	Pf3D7_09_v3	1244729	1245223	SMC3_B10_24hpi_peak_1761	9.98724	13.7093
Pf3D7_09_v3	1246755	1247988	SMC3_A5_24hpi_peak_927	14.2557	Pf3D7_09_v3	1246823	1247103	SMC3_B10_24hpi_peak_1763	6.92347	10.5896
Pf3D7_09_v3	1246755	1247988	SMC3_A5_24hpi_peak_927	14.2557	Pf3D7_09_v3	1247280	1247977	SMC3_B10_24hpi_peak_1764	8.11718	11.1864
Pf3D7_09_v3	1271911	1272119	SMC3_A5_24hpi_peak_939	2.21398	Pf3D7_09_v3	1271825	1272142	SMC3_B10_24hpi_peak_1769	5.66699	3.94048
Pf3D7_09_v3	1364345	1364742	SMC3_A5_24hpi_peak_955	2.28774	Pf3D7_09_v3	1364381	1364743	SMC3_B10_24hpi_peak_1788	2.58984	2.43879
Pf3D7_09_v3	1420782	1420939	SMC3_A5_24hpi_peak_956	1.4842	Pf3D7_09_v3	1420737	1420930	SMC3_B10_24hpi_peak_1791	3.03184	2.25802
Pf3D7_09_v3	1481514	1481758	SMC3_A5_24hpi_peak_957	1.58635	Pf3D7_09_v3	1481465	1481796	SMC3_B10_24hpi_peak_1797	4.12683	2.85659
Pf3D7_10_v3	38630	38803	SMC3_A5_24hpi_peak_961	2.64034	Pf3D7_10_v3	38159	38833	SMC3_B10_24hpi_peak_1808	4.6397	3.64002
Pf3D7_10_v3	343699	344146	SMC3_A5_24hpi_peak_971	2.34449	Pf3D7_10_v3	343482	344223	SMC3_B10_24hpi_peak_1849	5.70878	4.02663
Pf3D7_10_v3	843142	843384	SMC3_A5_24hpi_peak_993	2.79922	Pf3D7_10_v3	843127	843361	SMC3_B10_24hpi_peak_1914	5.30884	4.05403
Pf3D7_10_v3	925260	926223	SMC3_A5_24hpi_peak_1013	6.02124	Pf3D7_10_v3	925243	926206	SMC3_B10_24hpi_peak_1923	13.6092	9.81522
Pf3D7_10_v3	933625	934545	SMC3_A5_24hpi_peak_1020	12.3145	Pf3D7_10_v3	933633	934545	SMC3_B10_24hpi_peak_1925	12.8296	12.5721
Pf3D7_10_v3	934737	935339	SMC3_A5_24hpi_peak_1021	15.6099	Pf3D7_10_v3	934754	935382	SMC3_B10_24hpi_peak_1926	27.3428	21.4764
Pf3D7_10_v3	935583	936357	SMC3_A5_24hpi_peak_1022	10.0829	Pf3D7_10_v3	935576	936324	SMC3_B10_24hpi_peak_1927	11.1049	10.5939
Pf3D7_10_v3	937142	937784	SMC3_A5_24hpi_peak_1023	12.397	Pf3D7_10_v3	937307	937807	SMC3_B10_24hpi_peak_1928	26.4604	19.4287
Pf3D7_10_v3	938006	939414	SMC3_A5_24hpi_peak_1024	17.8127	Pf3D7_10_v3	938009	939415	SMC3_B10_24hpi_peak_1929	50.2582	34.0354
Pf3D7_10_v3	939797	941475	SMC3_A5_24hpi_peak_1025	11.5485	Pf3D7_10_v3	939887	941206	SMC3_B10_24hpi_peak_1930	6.6248	9.08665
Pf3D7_10_v3	1230681	1230971	SMC3_A5_24hpi_peak_1071	2.05309	Pf3D7_10_v3	1230608	1231924	SMC3_B10_24hpi_peak_1994	4.90242	3.47776
Pf3D7_11_v3	226126	226434	SMC3_A5_24hpi_peak_1107	1.96277	Pf3D7_11_v3	226081	226348	SMC3_B10_24hpi_peak_2096	1.97946	1.97111
Pf3D7_11_v3	254493	254842	SMC3_A5_24hpi_peak_1108	1.93967	Pf3D7_11_v3	254478	254829	SMC3_B10_24hpi_peak_2100	4.64097	3.29032
Pf3D7_11_v3	664943	665163	SMC3_A5_24hpi_peak_1129	2.13754	Pf3D7_11_v3	664786	665258	SMC3_B10_24hpi_peak_2144	2.80089	2.46922
Pf3D7_11_v3	683834	684013	SMC3_A5_24hpi_peak_1134	2.43799	Pf3D7_11_v3	683834	683997	SMC3_B10_24hpi_peak_2146	2.36794	2.40297
Pf3D7_11_v3	738788	739055	SMC3_A5_24hpi_peak_1136	1.81196	Pf3D7_11_v3	738557	738973	SMC3_B10_24hpi_peak_2158	2.89634	2.35415
Pf3D7_11_v3	810739	811293	SMC3_A5_24hpi_peak_1144	1.80199	Pf3D7_11_v3	810659	811277	SMC3_B10_24hpi_peak_2168	3.82492	2.81346
Pf3D7_11_v3	820464	822456	SMC3_A5_24hpi_peak_1148	3.81089	Pf3D7_11_v3	820532	820870	SMC3_B10_24hpi_peak_2170	2.53476	3.17283
Pf3D7_11_v3	820464	822456	SMC3_A5_24hpi_peak_1148	3.81089	Pf3D7_11_v3	821511	822368	SMC3_B10_24hpi_peak_2171	2.88596	3.34842
Pf3D7_11_v3	823216	829434	SMC3_A5_24hpi_peak_1149	12.6248	Pf3D7_11_v3	823184	824533	SMC3_B10_24hpi_peak_2172	11.2035	11.9141
Pf3D7_11_v3	823216	829434	SMC3_A5_24hpi_peak_1149	12.6248	Pf3D7_11_v3	824754	828290	SMC3_B10_24hpi_peak_2173	16.2456	14.4352
Pf3D7_11_v3	823216	829434	SMC3_A5_24hpi_peak_1149	12.6248	Pf3D7_11_v3	828449	829416	SMC3_B10_24hpi_peak_2174	14.2253	13.4251
Pf3D7_11_v3	894727	894917	SMC3_A5_24hpi_peak_1178	2.07535	Pf3D7_11_v3	894565	894953	SMC3_B10_24hpi_peak_2196	4.65558	3.36546
Pf3D7_11_v3	1037690	1037964	SMC3_A5_24hpi_peak_1184	1.97439	Pf3D7_11_v3	1037704	1038057	SMC3_B10_24hpi_peak_2215	4.26657	3.12048
Pf3D7_11_v3	1417651	1417809	SMC3_A5_24hpi_peak_1199	1.76811	Pf3D7_11_v3	1417589	1417807	SMC3_B10_24hpi_peak_2268	2.95015	2.35913
Pf3D7_11_v3	1583031	1583346	SMC3_A5_24hpi_peak_1205	1.80394	Pf3D7_11_v3	1583053	1583293	SMC3_B10_24hpi_peak_2278	2.66685	2.2354
Pf3D7_12_v3	270490	270754	SMC3_A5_24hpi_peak_1231	1.88436	Pf3D7_12_v3	270391	271072	SMC3_B10_24hpi_peak_2388	2.87087	2.37762
Pf3D7_12_v3	657438	657738	SMC3_A5_24hpi_peak_1239	1.74353	Pf3D7_12_v3	657392	657978	SMC3_B10_24hpi_peak_2432	4.13282	2.93817
Pf3D7_12_v3	764487	765028	SMC3_A5_24hpi_peak_1241	2.10177	Pf3D7_12_v3	764251	765095	SMC3_B10_24hpi_peak_2447	13.4664	7.78409
Pf3D7_12_v3	766639	766908	SMC3_A5_24hpi_peak_1242	1.99117	Pf3D7_12_v3	766623	767134	SMC3_B10_24hpi_peak_2448	3.60899	2.80008
Pf3D7_12_v3	899200	899368	SMC3_A5_24hpi_peak_1250	2.42144	Pf3D7_12_v3	899194	899432	SMC3_B10_24hpi_peak_2460	4.08372	3.25258
Pf3D7_12_v3	927851	928038	SMC3_A5_24hpi_peak_1252	1.88078	Pf3D7_12_v3	927806	928064	SMC3_B10_24hpi_peak_2461	3.41131	2.64604
Pf3D7_12_v3	1242071	1242303	SMC3_A5_24hpi_peak_1269	1.75329	Pf3D7_12_v3	1241992	1243354	SMC3_B10_24hpi_peak_2506	8.16304	4.95817
Pf3D7_12_v3	1242665	1243310	SMC3_A5_24hpi_peak_1270	2.51737	Pf3D7_12_v3	1241992	1243354	SMC3_B10_24hpi_peak_2506	8.16304	5.34021
Pf3D7_12_v3	1248748	1249111	SMC3_A5_24hpi_peak_1272	1.63539	Pf3D7_12_v3	1248815	1249227	SMC3_B10_24hpi_peak_2507	3.39026	2.51282
Pf3D7_12_v3	1250095	1250316	SMC3_A5_24hpi_peak_1273	1.87343	Pf3D7_12_v3	1249756	1250398	SMC3_B10_24hpi_peak_2508	8.55654	5.21499
Pf3D7_12_v3	1278441	1279831	SMC3_A5_24hpi_peak_1286	15.2165	Pf3D7_12_v3	1278444	1279654	SMC3_B10_24hpi_peak_2515	31.587	23.4017
Pf3D7_12_v3	1280893	1282216	SMC3_A5_24hpi_peak_1287	13.121	Pf3D7_12_v3	1280999	1281359	SMC3_B10_24hpi_peak_2516	6.38676	9.75388
Pf3D7_12_v3	1280893	1282216	SMC3_A5_24hpi_peak_1287	13.121	Pf3D7_12_v3	1281522	1282427	SMC3_B10_24hpi_peak_2517	13.204	13.1625
Pf3D7_12_v3	1285515	1289349	SMC3_A5_24hpi_peak_1288	18.8436	Pf3D7_12_v3	1285524	1289327	SMC3_B10_24hpi_peak_2518	54.9121	36.8779
Pf3D7_12_v3	1299614	1299977	SMC3_A5_24hpi_peak_1292	2.41356	Pf3D7_12_v3	1299655	1299978	SMC3_B10_24hpi_peak_2523	2.98871	2.70113
Pf3D7_12_v3	1433032	1433485	SMC3_A5_24hpi_peak_1307	1.94926	Pf3D7_12_v3	1432887	1433454	SMC3_B10_24hpi_peak_2537	2.35057	2.14992
Pf3D7_12_v3	1652989	1653232	SMC3_A5_24hpi_peak_1317	1.92175	Pf3D7_12_v3	1652933	1653421	SMC3_B10_24hpi_peak_2574	3.76415	2.84295
Pf3D7_12_v3	1685101	1685321	SMC3_A5_24hpi_peak_1321	1.81823	Pf3D7_12_v3	1685088	1685353	SMC3_B10_24hpi_peak_2579	3.133	2.47561
Pf3D7_12_v3	2082615	2082805	SMC3_A5_24hpi_peak_1339	1.69186	Pf3D7_12_v3	2082672	2082838	SMC3_B10_24hpi_peak_2649	2.2238	1.95783
Pf3D7_13_v3	512191	512349	SMC3_A5_24hpi_peak_1356	1.60697	Pf3D7_13_v3	511472	512558	SMC3_B10_24hpi_peak_2737	6.15024	3.87861
Pf3D7_13_v3	525075	525258	SMC3_A5_24hpi_peak_1357	2.22684	Pf3D7_13_v3	525028	525269	SMC3_B10_24hpi_peak_2740	4.35642	3.29163
Pf3D7_13_v3	943101	943298	SMC3_A5_24hpi_peak_1368	1.81447	Pf3D7_13_v3	942922	943506	SMC3_B10_24hpi_peak_2782	3.00661	2.41054
Pf3D7_13_v3	957247	957443	SMC3_A5_24hpi_peak_1370	1.62576	Pf3D7_13_v3	957175	957542	SMC3_B10_24hpi_peak_2786	4.95553	3.29065
Pf3D7_13_v3	998960	999220	SMC3_A5_24hpi_peak_1374	1.90285	Pf3D7_13_v3	999017	999183	SMC3_B10_24hpi_peak_2795	2.30617	2.10451
Pf3D7_13_v3	1042938	1043115	SMC3_A5_24hpi_peak_1379	2.44694	Pf3D7_13_v3	1042910	1043097	SMC3_B10_24hpi_peak_2799	2.91883	2.68288
Pf3D7_13_v3	1126672	1126880	SMC3_A5_24hpi_peak_1385	1.75356	Pf3D7_13_v3	1126602	1126930	SMC3_B10_24hpi_peak_2805	2.7896	2.27158
Pf3D7_13_v3	1164888	1166292	SMC3_A5_24hpi_peak_1398	10.9788	Pf3D7_13_v3	1165046	1166271	SMC3_B10_24hpi_peak_2813	21.3029	16.1409
Pf3D7_13_v3	1166896	1167757	SMC3_A5_24hpi_peak_1399	13.3944	Pf3D7_13_v3	1166883	1167721	SMC3_B10_24hpi_peak_2814	31.9375	22.6659
Pf3D7_13_v3	1170627	1171550	SMC3_A5_24hpi_peak_1400	6.76528	Pf3D7_13_v3	1170634	1171248	SMC3_B10_24hpi_peak_2815	5.16751	5.9664
Pf3D7_13_v3	1171905	1172682	SMC3_A5_24hpi_peak_1401	15.497	Pf3D7_13_v3	1171925	1172672	SMC3_B10_24hpi_peak_2816	10.373	12.935
Pf3D7_13_v3	1173068	1173282	SMC3_A5_24hpi_peak_1402	4.84763	Pf3D7_13_v3	1173081	1173545	SMC3_B10_24hpi_peak_2817	5.51532	5.18147
Pf3D7_13_v3	1174144	1177294	SMC3_A5_24hpi_peak_1403	10.9635	Pf3D7_13_v3	1174147	1175983	SMC3_B10_24hpi_peak_2818	14.4312	12.6974
Pf3D7_13_v3	1174144	1177294	SMC3_A5_24hpi_peak_1403	10.9635	Pf3D7_13_v3	1176189	1177292	SMC3_B10_24hpi_peak_2819	6.09355	8.52853
Pf3D7_13_v3	1340948	1341182	SMC3_A5_24hpi_peak_1436	1.77789	Pf3D7_13_v3	1341144	1341359	SMC3_B10_24hpi_peak_2859	2.45012	2.11401
Pf3D7_13_v3	1356857	1357194	SMC3_A5_24hpi_peak_1438	1.52372	Pf3D7_13_v3	1356764	1357168	SMC3_B10_24hpi_peak_2861	3.99332	2.75852
Pf3D7_13_v3	1465763	1465933	SMC3_A5_24hpi_peak_1443	1.73844	Pf3D7_13_v3	1464916	1466517	SMC3_B10_24hpi_peak_2869	5.41165	3.57504
Pf3D7_13_v3	1633192	1633427	SMC3_A5_24hpi_peak_1450	2.69083	Pf3D7_13_v3	1633201	1633405	SMC3_B10_24hpi_peak_2893	5.32804	4.00943
Pf3D7_13_v3	2093542	2093798	SMC3_A5_24hpi_peak_1460	1.69576	Pf3D7_13_v3	2093409	2093809	SMC3_B10_24hpi_peak_2948	1.93398	1.81487
Pf3D7_13_v3	2403794	2403950	SMC3_A5_24hpi_peak_1466	1.94471	Pf3D7_13_v3	2403545	2403982	SMC3_B10_24hpi_peak_2980	2.82567	2.38519
Pf3D7_14_v3	365652	365868	SMC3_A5_24hpi_peak_1482	1.67161	Pf3D7_14_v3	365648	365847	SMC3_B10_24hpi_peak_3084	2.86496	2.26829
Pf3D7_14_v3	727403	727576	SMC3_A5_24hpi_peak_1490	1.88365	Pf3D7_14_v3	727358	727595	SMC3_B10_24hpi_peak_3127	2.37164	2.12765
Pf3D7_14_v3	782094	782424	SMC3_A5_24hpi_peak_1491	5.57506	Pf3D7_14_v3	782109	782327	SMC3_B10_24hpi_peak_3137	4.08372	4.82939
Pf3D7_14_v3	971529	971697	SMC3_A5_24hpi_peak_1498	1.48002	Pf3D7_14_v3	971345	971712	SMC3_B10_24hpi_peak_3151	2.35154	1.91578
Pf3D7_14_v3	1068491	1069193	SMC3_A5_24hpi_peak_1523	10.0292	Pf3D7_14_v3	1068525	1069173	SMC3_B10_24hpi_peak_3166	4.1818	7.1055
Pf3D7_14_v3	1069491	1069851	SMC3_A5_24hpi_peak_1524	11.7502	Pf3D7_14_v3	1069513	1070828	SMC3_B10_24hpi_peak_3167	37.2591	24.5046
Pf3D7_14_v3	1070129	1071578	SMC3_A5_24hpi_peak_1525	19.8833	Pf3D7_14_v3	1069513	1070828	SMC3_B10_24hpi_peak_3167	37.2591	28.5712
Pf3D7_14_v3	1070129	1071578	SMC3_A5_24hpi_peak_1525	19.8833	Pf3D7_14_v3	1071026	1071558	SMC3_B10_24hpi_peak_3168	8.24069	14.062
Pf3D7_14_v3	1074773	1076872	SMC3_A5_24hpi_peak_1526	20.7888	Pf3D7_14_v3	1074770	1076886	SMC3_B10_24hpi_peak_3169	46.8423	33.8156
Pf3D7_14_v3	1077267	1078527	SMC3_A5_24hpi_peak_1527	9.53078	Pf3D7_14_v3	1077669	1078494	SMC3_B10_24hpi_peak_3170	4.23673	6.88375
Pf3D7_14_v3	1086022	1087011	SMC3_A5_24hpi_peak_1532	2.50225	Pf3D7_14_v3	1085662	1086139	SMC3_B10_24hpi_peak_3172	2.94359	2.72292
Pf3D7_14_v3	1087430	1087653	SMC3_A5_24hpi_peak_1533	3.34611	Pf3D7_14_v3	1087440	1087646	SMC3_B10_24hpi_peak_3173	3.53923	3.44267
Pf3D7_14_v3	1088385	1088697	SMC3_A5_24hpi_peak_1534	2.51711	Pf3D7_14_v3	1088459	1088656	SMC3_B10_24hpi_peak_3174	2.28004	2.39858
Pf3D7_14_v3	1105287	1105587	SMC3_A5_24hpi_peak_1539	1.9754	Pf3D7_14_v3	1105215	1105451	SMC3_B10_24hpi_peak_3177	2.40799	2.1917
Pf3D7_14_v3	1216688	1217199	SMC3_A5_24hpi_peak_1554	2.33169	Pf3D7_14_v3	1216654	1216858	SMC3_B10_24hpi_peak_3195	3.7459	3.03879
Pf3D7_14_v3	1236865	1237047	SMC3_A5_24hpi_peak_1555	1.77766	Pf3D7_14_v3	1236606	1237077	SMC3_B10_24hpi_peak_3197	4.45136	3.11451
Pf3D7_14_v3	1844109	1844300	SMC3_A5_24hpi_peak_1575	1.61263	Pf3D7_14_v3	1844266	1844432	SMC3_B10_24hpi_peak_3256	2.06381	1.83822
Pf3D7_14_v3	2172258	2172515	SMC3_A5_24hpi_peak_1583	1.91048	Pf3D7_14_v3	2172361	2172547	SMC3_B10_24hpi_peak_3302	2.45644	2.18346
Pf3D7_14_v3	2322086	2322242	SMC3_A5_24hpi_peak_1590	1.71868	Pf3D7_14_v3	2321947	2322817	SMC3_B10_24hpi_peak_3328	5.04603	3.38236
Pf3D7_14_v3	2553725	2554113	SMC3_A5_24hpi_peak_1595	1.84565	Pf3D7_14_v3	2553900	2554422	SMC3_B10_24hpi_peak_3347	3.78213	2.81389
Pf3D7_14_v3	2559461	2560076	SMC3_A5_24hpi_peak_1596	2.07798	Pf3D7_14_v3	2559677	2559952	SMC3_B10_24hpi_peak_3348	2.91907	2.49852

## Sheet: Convergent 36 hpi
Chromosome Peak A	Peak A Start	Peak A End	Peak A Name	Fold-chage Peak A [ChIP/Input]	Chromosome Peak B	Peak B Start	Peak B End	Peak B Name	Fold-chage Peak B [ChIP/Input]	Average Fold-change Consensus Peak [ChIP/Input]
Pf3D7_01_v3	39365	39513	SMC3_A5_36hpi_peak_5	2.00633	Pf3D7_01_v3	39020	39532	SMC3_B10_36hpi_peak_4	1.73479	1.87056
Pf3D7_01_v3	81905	82206	SMC3_A5_36hpi_peak_6	1.91028	Pf3D7_01_v3	81895	82580	SMC3_B10_36hpi_peak_9	1.5254	1.71784
Pf3D7_01_v3	604877	605030	SMC3_A5_36hpi_peak_45	2.37255	Pf3D7_01_v3	604812	605479	SMC3_B10_36hpi_peak_116	2.09068	2.23161
Pf3D7_02_v3	438255	438552	SMC3_A5_36hpi_peak_67	1.73463	Pf3D7_02_v3	437753	439037	SMC3_B10_36hpi_peak_214	9.50114	5.61788
Pf3D7_02_v3	455729	456018	SMC3_A5_36hpi_peak_77	3.08364	Pf3D7_02_v3	455674	456289	SMC3_B10_36hpi_peak_220	16.7556	9.91962
Pf3D7_02_v3	523467	523793	SMC3_A5_36hpi_peak_83	2.21279	Pf3D7_02_v3	523449	523967	SMC3_B10_36hpi_peak_242	3.48976	2.85128
Pf3D7_02_v3	525124	525268	SMC3_A5_36hpi_peak_84	2.0116	Pf3D7_02_v3	524780	525272	SMC3_B10_36hpi_peak_243	1.91344	1.96252
Pf3D7_03_v3	221476	221753	SMC3_A5_36hpi_peak_107	2.74667	Pf3D7_03_v3	221434	222451	SMC3_B10_36hpi_peak_312	2.23264	2.48965
Pf3D7_03_v3	319236	319423	SMC3_A5_36hpi_peak_113	2.06633	Pf3D7_03_v3	318976	319421	SMC3_B10_36hpi_peak_328	1.30863	1.68748
Pf3D7_03_v3	450316	450577	SMC3_A5_36hpi_peak_119	2.27665	Pf3D7_03_v3	449995	451342	SMC3_B10_36hpi_peak_347	2.05094	2.1638
Pf3D7_03_v3	478701	479084	SMC3_A5_36hpi_peak_120	2.00324	Pf3D7_03_v3	477807	479104	SMC3_B10_36hpi_peak_352	5.02022	3.51173
Pf3D7_03_v3	536767	536943	SMC3_A5_36hpi_peak_123	2.29497	Pf3D7_03_v3	536735	537336	SMC3_B10_36hpi_peak_373	2.34617	2.32057
Pf3D7_03_v3	543193	543352	SMC3_A5_36hpi_peak_124	1.93507	Pf3D7_03_v3	543174	543859	SMC3_B10_36hpi_peak_375	1.8857	1.91038
Pf3D7_03_v3	589006	590166	SMC3_A5_36hpi_peak_127	2.93797	Pf3D7_03_v3	588544	592598	SMC3_B10_36hpi_peak_388	50.6959	26.8169
Pf3D7_03_v3	611303	612018	SMC3_A5_36hpi_peak_137	4.92334	Pf3D7_03_v3	611255	612098	SMC3_B10_36hpi_peak_395	34.5456	19.7345
Pf3D7_03_v3	612828	613262	SMC3_A5_36hpi_peak_138	1.92423	Pf3D7_03_v3	612725	613433	SMC3_B10_36hpi_peak_396	12.7347	7.32946
Pf3D7_03_v3	662931	663220	SMC3_A5_36hpi_peak_149	1.86749	Pf3D7_03_v3	662236	663852	SMC3_B10_36hpi_peak_413	3.49206	2.67978
Pf3D7_03_v3	688887	689123	SMC3_A5_36hpi_peak_152	2.09048	Pf3D7_03_v3	688667	689559	SMC3_B10_36hpi_peak_420	5.5564	3.82344
Pf3D7_03_v3	848970	849132	SMC3_A5_36hpi_peak_161	1.96854	Pf3D7_03_v3	848370	851022	SMC3_B10_36hpi_peak_442	1.5772	1.77287
Pf3D7_04_v3	63270	63437	SMC3_A5_36hpi_peak_174	2.24836	Pf3D7_04_v3	63253	63717	SMC3_B10_36hpi_peak_473	1.47725	1.8628
Pf3D7_04_v3	322494	322658	SMC3_A5_36hpi_peak_182	1.67865	Pf3D7_04_v3	322220	322641	SMC3_B10_36hpi_peak_493	2.00979	1.84422
Pf3D7_04_v3	653008	653187	SMC3_A5_36hpi_peak_213	2.17714	Pf3D7_04_v3	652624	653504	SMC3_B10_36hpi_peak_553	7.85469	5.01591
Pf3D7_04_v3	698236	698421	SMC3_A5_36hpi_peak_219	1.80328	Pf3D7_04_v3	697929	698442	SMC3_B10_36hpi_peak_573	3.81041	2.80685
Pf3D7_04_v3	709756	710078	SMC3_A5_36hpi_peak_220	2.19921	Pf3D7_04_v3	709553	710091	SMC3_B10_36hpi_peak_575	2.53973	2.36947
Pf3D7_04_v3	787352	787543	SMC3_A5_36hpi_peak_224	2.00785	Pf3D7_04_v3	787371	789275	SMC3_B10_36hpi_peak_590	1.82674	1.91729
Pf3D7_04_v3	1152834	1152982	SMC3_A5_36hpi_peak_237	1.64333	Pf3D7_04_v3	1152637	1153073	SMC3_B10_36hpi_peak_632	1.49416	1.56874
Pf3D7_05_v3	30088	30378	SMC3_A5_36hpi_peak_244	1.75225	Pf3D7_05_v3	29862	30686	SMC3_B10_36hpi_peak_637	1.69297	1.72261
Pf3D7_05_v3	439332	439679	SMC3_A5_36hpi_peak_264	3.01189	Pf3D7_05_v3	438508	439707	SMC3_B10_36hpi_peak_713	5.10708	4.05949
Pf3D7_05_v3	440823	441353	SMC3_A5_36hpi_peak_265	1.97514	Pf3D7_05_v3	440692	441812	SMC3_B10_36hpi_peak_714	9.50114	5.73814
Pf3D7_05_v3	467642	468040	SMC3_A5_36hpi_peak_285	2.18638	Pf3D7_05_v3	467541	468132	SMC3_B10_36hpi_peak_722	6.05358	4.11998
Pf3D7_05_v3	474536	474728	SMC3_A5_36hpi_peak_286	1.68501	Pf3D7_05_v3	474444	476130	SMC3_B10_36hpi_peak_725	6.07724	3.88112
Pf3D7_05_v3	475003	475396	SMC3_A5_36hpi_peak_287	2.02753	Pf3D7_05_v3	474444	476130	SMC3_B10_36hpi_peak_725	6.07724	4.05239
Pf3D7_05_v3	583981	584127	SMC3_A5_36hpi_peak_293	1.8786	Pf3D7_05_v3	583523	584097	SMC3_B10_36hpi_peak_748	1.7298	1.8042
Pf3D7_05_v3	1144942	1145301	SMC3_A5_36hpi_peak_310	2.47141	Pf3D7_05_v3	1144060	1145308	SMC3_B10_36hpi_peak_805	3.91218	3.19179
Pf3D7_06_v3	435239	435868	SMC3_A5_36hpi_peak_337	1.92891	Pf3D7_06_v3	435230	435947	SMC3_B10_36hpi_peak_887	2.15262	2.04076
Pf3D7_06_v3	472531	474125	SMC3_A5_36hpi_peak_344	3.10307	Pf3D7_06_v3	471688	474215	SMC3_B10_36hpi_peak_899	32.3181	17.7106
Pf3D7_06_v3	476402	476805	SMC3_A5_36hpi_peak_345	4.67698	Pf3D7_06_v3	476131	478340	SMC3_B10_36hpi_peak_901	31.2477	17.9623
Pf3D7_06_v3	477261	477879	SMC3_A5_36hpi_peak_346	5.15397	Pf3D7_06_v3	476131	478340	SMC3_B10_36hpi_peak_901	31.2477	18.2008
Pf3D7_06_v3	481586	481851	SMC3_A5_36hpi_peak_347	3.5515	Pf3D7_06_v3	481481	482213	SMC3_B10_36hpi_peak_902	18.6376	11.0945
Pf3D7_06_v3	482004	482168	SMC3_A5_36hpi_peak_348	3.92927	Pf3D7_06_v3	481481	482213	SMC3_B10_36hpi_peak_902	18.6376	11.2834
Pf3D7_06_v3	482555	483994	SMC3_A5_36hpi_peak_349	6.97052	Pf3D7_06_v3	482521	484548	SMC3_B10_36hpi_peak_903	65.0598	36.0152
Pf3D7_06_v3	579467	579611	SMC3_A5_36hpi_peak_354	2.14142	Pf3D7_06_v3	579391	581757	SMC3_B10_36hpi_peak_931	5.9249	4.03316
Pf3D7_06_v3	738408	738570	SMC3_A5_36hpi_peak_363	2.01501	Pf3D7_06_v3	738333	738954	SMC3_B10_36hpi_peak_957	1.48383	1.74942
Pf3D7_06_v3	815980	816250	SMC3_A5_36hpi_peak_366	1.89571	Pf3D7_06_v3	815779	816094	SMC3_B10_36hpi_peak_964	1.206	1.55085
Pf3D7_06_v3	957728	957933	SMC3_A5_36hpi_peak_369	2.63108	Pf3D7_06_v3	956983	957870	SMC3_B10_36hpi_peak_974	1.50041	2.06574
Pf3D7_07_v3	146818	146966	SMC3_A5_36hpi_peak_384	1.92187	Pf3D7_07_v3	146739	146993	SMC3_B10_36hpi_peak_1008	1.56584	1.74385
Pf3D7_07_v3	412713	412909	SMC3_A5_36hpi_peak_391	2.48869	Pf3D7_07_v3	412671	413083	SMC3_B10_36hpi_peak_1033	3.59648	3.04258
Pf3D7_07_v3	674976	675173	SMC3_A5_36hpi_peak_421	2.36078	Pf3D7_07_v3	674958	675216	SMC3_B10_36hpi_peak_1062	2.93146	2.64612
Pf3D7_07_v3	832045	832192	SMC3_A5_36hpi_peak_451	1.81184	Pf3D7_07_v3	831566	832327	SMC3_B10_36hpi_peak_1104	2.75678	2.28431
Pf3D7_07_v3	965075	965244	SMC3_A5_36hpi_peak_456	2.41124	Pf3D7_07_v3	963404	965094	SMC3_B10_36hpi_peak_1137	1.89181	2.15152
Pf3D7_07_v3	1391245	1391435	SMC3_A5_36hpi_peak_466	1.69206	Pf3D7_07_v3	1391185	1391464	SMC3_B10_36hpi_peak_1183	1.37783	1.53495
Pf3D7_08_v3	269135	269465	SMC3_A5_36hpi_peak_482	2.82397	Pf3D7_08_v3	269032	270686	SMC3_B10_36hpi_peak_1243	15.9699	9.39694
Pf3D7_08_v3	290923	291204	SMC3_A5_36hpi_peak_487	3.12798	Pf3D7_08_v3	290849	291252	SMC3_B10_36hpi_peak_1255	18.0806	10.6043
Pf3D7_08_v3	293160	296896	SMC3_A5_36hpi_peak_488	5.25052	Pf3D7_08_v3	293108	296950	SMC3_B10_36hpi_peak_1257	55.9804	30.6155
Pf3D7_08_v3	312040	312296	SMC3_A5_36hpi_peak_497	1.88001	Pf3D7_08_v3	311990	313093	SMC3_B10_36hpi_peak_1262	10.3405	6.11026
Pf3D7_08_v3	312540	312921	SMC3_A5_36hpi_peak_498	2.4845	Pf3D7_08_v3	311990	313093	SMC3_B10_36hpi_peak_1262	10.3405	6.4125
Pf3D7_08_v3	657108	657428	SMC3_A5_36hpi_peak_515	1.89789	Pf3D7_08_v3	656817	657520	SMC3_B10_36hpi_peak_1316	1.40801	1.65295
Pf3D7_08_v3	1237342	1237496	SMC3_A5_36hpi_peak_534	1.66916	Pf3D7_08_v3	1237327	1237852	SMC3_B10_36hpi_peak_1374	2.02706	1.84811
Pf3D7_09_v3	918133	918330	SMC3_A5_36hpi_peak_563	1.65959	Pf3D7_09_v3	917845	918410	SMC3_B10_36hpi_peak_1467	1.66283	1.66121
Pf3D7_09_v3	1183440	1183629	SMC3_A5_36hpi_peak_568	1.93423	Pf3D7_09_v3	1182599	1183778	SMC3_B10_36hpi_peak_1505	6.83309	4.38366
Pf3D7_09_v3	1190856	1191075	SMC3_A5_36hpi_peak_570	2.08752	Pf3D7_09_v3	1189631	1191120	SMC3_B10_36hpi_peak_1508	4.22955	3.15853
Pf3D7_09_v3	1237859	1238667	SMC3_A5_36hpi_peak_583	4.8285	Pf3D7_09_v3	1231463	1240037	SMC3_B10_36hpi_peak_1521	49.3707	27.0996
Pf3D7_09_v3	1238830	1239304	SMC3_A5_36hpi_peak_584	3.3663	Pf3D7_09_v3	1231463	1240037	SMC3_B10_36hpi_peak_1521	49.3707	26.3685
Pf3D7_09_v3	1239738	1239939	SMC3_A5_36hpi_peak_585	5.02615	Pf3D7_09_v3	1231463	1240037	SMC3_B10_36hpi_peak_1521	49.3707	27.1984
Pf3D7_09_v3	1240999	1241452	SMC3_A5_36hpi_peak_586	5.76293	Pf3D7_09_v3	1240458	1241860	SMC3_B10_36hpi_peak_1522	27.8652	16.8141
Pf3D7_09_v3	1241647	1241813	SMC3_A5_36hpi_peak_587	3.84195	Pf3D7_09_v3	1240458	1241860	SMC3_B10_36hpi_peak_1522	27.8652	15.8536
Pf3D7_09_v3	1245515	1246008	SMC3_A5_36hpi_peak_588	6.04312	Pf3D7_09_v3	1244725	1248378	SMC3_B10_36hpi_peak_1523	37.1089	21.576
Pf3D7_09_v3	1246812	1247085	SMC3_A5_36hpi_peak_589	4.02962	Pf3D7_09_v3	1244725	1248378	SMC3_B10_36hpi_peak_1523	37.1089	20.5693
Pf3D7_09_v3	1247285	1247974	SMC3_A5_36hpi_peak_590	5.04332	Pf3D7_09_v3	1244725	1248378	SMC3_B10_36hpi_peak_1523	37.1089	21.0761
Pf3D7_09_v3	1271947	1272121	SMC3_A5_36hpi_peak_597	1.89661	Pf3D7_09_v3	1270161	1272611	SMC3_B10_36hpi_peak_1530	4.76652	3.33156
Pf3D7_09_v3	1272469	1272627	SMC3_A5_36hpi_peak_598	1.91089	Pf3D7_09_v3	1270161	1272611	SMC3_B10_36hpi_peak_1530	4.76652	3.33871
Pf3D7_09_v3	1290679	1290998	SMC3_A5_36hpi_peak_600	1.80793	Pf3D7_09_v3	1289324	1291046	SMC3_B10_36hpi_peak_1535	5.95392	3.88092
Pf3D7_09_v3	1364543	1364766	SMC3_A5_36hpi_peak_604	2.18986	Pf3D7_09_v3	1364299	1365961	SMC3_B10_36hpi_peak_1553	6.90852	4.54919
Pf3D7_09_v3	1420744	1420930	SMC3_A5_36hpi_peak_606	2.06007	Pf3D7_09_v3	1420483	1422365	SMC3_B10_36hpi_peak_1560	6.44548	4.25277
Pf3D7_10_v3	256827	256996	SMC3_A5_36hpi_peak_619	1.90386	Pf3D7_10_v3	256575	257546	SMC3_B10_36hpi_peak_1589	2.07372	1.98879
Pf3D7_10_v3	343657	343965	SMC3_A5_36hpi_peak_623	2.08919	Pf3D7_10_v3	343487	344202	SMC3_B10_36hpi_peak_1592	3.69398	2.89159
Pf3D7_10_v3	357459	357673	SMC3_A5_36hpi_peak_624	1.83442	Pf3D7_10_v3	357293	357685	SMC3_B10_36hpi_peak_1594	2.4259	2.13016
Pf3D7_10_v3	843145	843316	SMC3_A5_36hpi_peak_635	2.10737	Pf3D7_10_v3	843104	843387	SMC3_B10_36hpi_peak_1655	3.86052	2.98395
Pf3D7_10_v3	925938	926172	SMC3_A5_36hpi_peak_642	3.54439	Pf3D7_10_v3	925242	926240	SMC3_B10_36hpi_peak_1675	8.46351	6.00395
Pf3D7_10_v3	927165	927337	SMC3_A5_36hpi_peak_643	2.22068	Pf3D7_10_v3	927033	927806	SMC3_B10_36hpi_peak_1676	6.32501	4.27285
Pf3D7_10_v3	933877	934511	SMC3_A5_36hpi_peak_646	4.94757	Pf3D7_10_v3	932544	936377	SMC3_B10_36hpi_peak_1680	45.4124	25.18
Pf3D7_10_v3	934780	935057	SMC3_A5_36hpi_peak_647	6.42512	Pf3D7_10_v3	932544	936377	SMC3_B10_36hpi_peak_1680	45.4124	25.9188
Pf3D7_10_v3	936101	936272	SMC3_A5_36hpi_peak_648	3.53979	Pf3D7_10_v3	932544	936377	SMC3_B10_36hpi_peak_1680	45.4124	24.4761
Pf3D7_10_v3	937343	937569	SMC3_A5_36hpi_peak_649	3.19577	Pf3D7_10_v3	937064	939423	SMC3_B10_36hpi_peak_1681	42.5585	22.8771
Pf3D7_10_v3	938049	939393	SMC3_A5_36hpi_peak_650	6.30662	Pf3D7_10_v3	937064	939423	SMC3_B10_36hpi_peak_1681	42.5585	24.4326
Pf3D7_10_v3	939866	941269	SMC3_A5_36hpi_peak_651	5.00251	Pf3D7_10_v3	939763	941318	SMC3_B10_36hpi_peak_1682	58.3359	31.6692
Pf3D7_10_v3	1208299	1208508	SMC3_A5_36hpi_peak_666	1.98538	Pf3D7_10_v3	1208253	1208894	SMC3_B10_36hpi_peak_1746	1.26488	1.62513
Pf3D7_10_v3	1322874	1323217	SMC3_A5_36hpi_peak_669	2.2541	Pf3D7_10_v3	1322789	1323318	SMC3_B10_36hpi_peak_1766	4.75338	3.50374
Pf3D7_10_v3	1344566	1344728	SMC3_A5_36hpi_peak_670	1.98468	Pf3D7_10_v3	1344522	1345043	SMC3_B10_36hpi_peak_1769	2.36748	2.17608
Pf3D7_10_v3	1640007	1640228	SMC3_A5_36hpi_peak_682	1.92047	Pf3D7_10_v3	1639745	1640435	SMC3_B10_36hpi_peak_1806	1.52281	1.72164
Pf3D7_11_v3	66869	67024	SMC3_A5_36hpi_peak_690	1.68545	Pf3D7_11_v3	66797	67301	SMC3_B10_36hpi_peak_1809	1.7039	1.69467
Pf3D7_11_v3	581415	581567	SMC3_A5_36hpi_peak_702	3.14007	Pf3D7_11_v3	581137	582636	SMC3_B10_36hpi_peak_1857	6.74466	4.94236
Pf3D7_11_v3	664745	664952	SMC3_A5_36hpi_peak_707	1.84696	Pf3D7_11_v3	664805	665316	SMC3_B10_36hpi_peak_1869	2.169	2.00798
Pf3D7_11_v3	823280	823778	SMC3_A5_36hpi_peak_715	3.20549	Pf3D7_11_v3	823159	829444	SMC3_B10_36hpi_peak_1910	56.2935	29.7495
Pf3D7_11_v3	823971	824202	SMC3_A5_36hpi_peak_716	1.80714	Pf3D7_11_v3	823159	829444	SMC3_B10_36hpi_peak_1910	56.2935	29.0503
Pf3D7_11_v3	926909	927137	SMC3_A5_36hpi_peak_729	1.69956	Pf3D7_11_v3	925760	927569	SMC3_B10_36hpi_peak_1947	3.02926	2.36441
Pf3D7_11_v3	1159369	1159558	SMC3_A5_36hpi_peak_733	1.95666	Pf3D7_11_v3	1159402	1159716	SMC3_B10_36hpi_peak_1988	1.67498	1.81582
Pf3D7_11_v3	1597292	1597487	SMC3_A5_36hpi_peak_749	1.88143	Pf3D7_11_v3	1597217	1597627	SMC3_B10_36hpi_peak_2030	2.53965	2.21054
Pf3D7_12_v3	764829	764983	SMC3_A5_36hpi_peak_776	2.12912	Pf3D7_12_v3	764254	765111	SMC3_B10_36hpi_peak_2103	5.13987	3.6345
Pf3D7_12_v3	766733	766876	SMC3_A5_36hpi_peak_777	1.93209	Pf3D7_12_v3	766657	767216	SMC3_B10_36hpi_peak_2104	1.81607	1.87408
Pf3D7_12_v3	972874	973320	SMC3_A5_36hpi_peak_782	2.26476	Pf3D7_12_v3	972954	973236	SMC3_B10_36hpi_peak_2122	1.361	1.81288
Pf3D7_12_v3	1248794	1249001	SMC3_A5_36hpi_peak_789	1.80489	Pf3D7_12_v3	1248701	1249178	SMC3_B10_36hpi_peak_2170	2.39802	2.10146
Pf3D7_12_v3	1250396	1250618	SMC3_A5_36hpi_peak_790	1.88404	Pf3D7_12_v3	1250045	1250655	SMC3_B10_36hpi_peak_2171	2.79903	2.34153
Pf3D7_12_v3	1278451	1279647	SMC3_A5_36hpi_peak_797	8.52601	Pf3D7_12_v3	1278432	1279844	SMC3_B10_36hpi_peak_2181	54.7356	31.6308
Pf3D7_12_v3	1280994	1281358	SMC3_A5_36hpi_peak_798	3.37958	Pf3D7_12_v3	1280547	1282453	SMC3_B10_36hpi_peak_2182	35.1478	19.2637
Pf3D7_12_v3	1281530	1281925	SMC3_A5_36hpi_peak_799	4.87024	Pf3D7_12_v3	1280547	1282453	SMC3_B10_36hpi_peak_2182	35.1478	20.009
Pf3D7_12_v3	1285789	1286314	SMC3_A5_36hpi_peak_800	5.31446	Pf3D7_12_v3	1285523	1289356	SMC3_B10_36hpi_peak_2183	83.0976	44.206
Pf3D7_12_v3	1286510	1289305	SMC3_A5_36hpi_peak_801	6.63832	Pf3D7_12_v3	1285523	1289356	SMC3_B10_36hpi_peak_2183	83.0976	44.868
Pf3D7_12_v3	1678651	1679062	SMC3_A5_36hpi_peak_817	2.1154	Pf3D7_12_v3	1678454	1680347	SMC3_B10_36hpi_peak_2260	8.94858	5.53199
Pf3D7_12_v3	1866143	1866484	SMC3_A5_36hpi_peak_836	2.18795	Pf3D7_12_v3	1865170	1866517	SMC3_B10_36hpi_peak_2283	2.46302	2.32549
Pf3D7_13_v3	51557	51750	SMC3_A5_36hpi_peak_849	2.25158	Pf3D7_13_v3	51036	51764	SMC3_B10_36hpi_peak_2314	1.55755	1.90457
Pf3D7_13_v3	54313	54630	SMC3_A5_36hpi_peak_850	2.17631	Pf3D7_13_v3	54346	54666	SMC3_B10_36hpi_peak_2315	1.25473	1.71552
Pf3D7_13_v3	619455	619604	SMC3_A5_36hpi_peak_858	2.26454	Pf3D7_13_v3	619499	620135	SMC3_B10_36hpi_peak_2354	2.02577	2.14515
Pf3D7_13_v3	957285	957446	SMC3_A5_36hpi_peak_865	1.74385	Pf3D7_13_v3	957188	957526	SMC3_B10_36hpi_peak_2383	2.14011	1.94198
Pf3D7_13_v3	983294	983545	SMC3_A5_36hpi_peak_866	1.86706	Pf3D7_13_v3	983327	983760	SMC3_B10_36hpi_peak_2388	1.71651	1.79178
Pf3D7_13_v3	1165094	1165750	SMC3_A5_36hpi_peak_878	7.02414	Pf3D7_13_v3	1164877	1166556	SMC3_B10_36hpi_peak_2433	15.1241	11.0741
Pf3D7_13_v3	1167215	1167438	SMC3_A5_36hpi_peak_879	4.42489	Pf3D7_13_v3	1166879	1167811	SMC3_B10_36hpi_peak_2434	30.1454	17.2851
Pf3D7_13_v3	1171016	1171235	SMC3_A5_36hpi_peak_880	3.13528	Pf3D7_13_v3	1170636	1172692	SMC3_B10_36hpi_peak_2435	35.0256	19.0804
Pf3D7_13_v3	1171939	1172666	SMC3_A5_36hpi_peak_881	5.58561	Pf3D7_13_v3	1170636	1172692	SMC3_B10_36hpi_peak_2435	35.0256	20.3056
Pf3D7_13_v3	1174173	1174737	SMC3_A5_36hpi_peak_882	5.75559	Pf3D7_13_v3	1174120	1178786	SMC3_B10_36hpi_peak_2436	47.3389	26.5472
Pf3D7_13_v3	2150101	2150254	SMC3_A5_36hpi_peak_917	2.5848	Pf3D7_13_v3	2150125	2150543	SMC3_B10_36hpi_peak_2544	2.13842	2.36161
Pf3D7_13_v3	2854727	2854871	SMC3_A5_36hpi_peak_932	2.04718	Pf3D7_13_v3	2854646	2854998	SMC3_B10_36hpi_peak_2587	1.94256	1.99487
Pf3D7_14_v3	7326	7551	SMC3_A5_36hpi_peak_934	2.0038	Pf3D7_14_v3	7415	7865	SMC3_B10_36hpi_peak_2589	1.87125	1.93752
Pf3D7_14_v3	724961	725119	SMC3_A5_36hpi_peak_944	1.80473	Pf3D7_14_v3	724488	725826	SMC3_B10_36hpi_peak_2638	1.80263	1.80368
Pf3D7_14_v3	725619	725767	SMC3_A5_36hpi_peak_945	1.76591	Pf3D7_14_v3	724488	725826	SMC3_B10_36hpi_peak_2638	1.80263	1.78427
Pf3D7_14_v3	1069510	1069845	SMC3_A5_36hpi_peak_960	4.88976	Pf3D7_14_v3	1069481	1071583	SMC3_B10_36hpi_peak_2704	40.8091	22.8494
Pf3D7_14_v3	1070151	1070772	SMC3_A5_36hpi_peak_961	6.06833	Pf3D7_14_v3	1069481	1071583	SMC3_B10_36hpi_peak_2704	40.8091	23.4387
Pf3D7_14_v3	1071136	1071538	SMC3_A5_36hpi_peak_962	3.50306	Pf3D7_14_v3	1069481	1071583	SMC3_B10_36hpi_peak_2704	40.8091	22.1561
Pf3D7_14_v3	1074917	1075408	SMC3_A5_36hpi_peak_963	3.17751	Pf3D7_14_v3	1074764	1078552	SMC3_B10_36hpi_peak_2705	31.3899	17.2837
Pf3D7_14_v3	1075582	1076831	SMC3_A5_36hpi_peak_964	8.03015	Pf3D7_14_v3	1074764	1078552	SMC3_B10_36hpi_peak_2705	31.3899	19.71
Pf3D7_14_v3	1077598	1078477	SMC3_A5_36hpi_peak_965	3.348	Pf3D7_14_v3	1074764	1078552	SMC3_B10_36hpi_peak_2705	31.3899	17.369
Pf3D7_14_v3	1088418	1088653	SMC3_A5_36hpi_peak_968	2.42386	Pf3D7_14_v3	1088373	1089074	SMC3_B10_36hpi_peak_2709	5.60371	4.01379
Pf3D7_14_v3	1088882	1089037	SMC3_A5_36hpi_peak_969	1.80735	Pf3D7_14_v3	1088373	1089074	SMC3_B10_36hpi_peak_2709	5.60371	3.70553
Pf3D7_14_v3	1105967	1106188	SMC3_A5_36hpi_peak_970	2.00816	Pf3D7_14_v3	1105163	1106203	SMC3_B10_36hpi_peak_2715	4.18105	3.09461
Pf3D7_14_v3	1490743	1491169	SMC3_A5_36hpi_peak_981	2.06372	Pf3D7_14_v3	1490718	1491515	SMC3_B10_36hpi_peak_2784	2.11489	2.0893
Pf3D7_14_v3	1844085	1844243	SMC3_A5_36hpi_peak_985	1.89544	Pf3D7_14_v3	1844177	1844500	SMC3_B10_36hpi_peak_2811	1.31073	1.60309
Pf3D7_14_v3	2115798	2116090	SMC3_A5_36hpi_peak_990	2.05331	Pf3D7_14_v3	2115706	2116463	SMC3_B10_36hpi_peak_2828	1.33457	1.69394
Pf3D7_14_v3	2116260	2116476	SMC3_A5_36hpi_peak_991	1.96208	Pf3D7_14_v3	2115706	2116463	SMC3_B10_36hpi_peak_2828	1.33457	1.64833
Pf3D7_14_v3	2195511	2195751	SMC3_A5_36hpi_peak_995	2.07962	Pf3D7_14_v3	2195194	2197392	SMC3_B10_36hpi_peak_2834	1.73864	1.90913
Pf3D7_14_v3	2322028	2322260	SMC3_A5_36hpi_peak_1000	1.95712	Pf3D7_14_v3	2321966	2322774	SMC3_B10_36hpi_peak_2851	3.90409	2.9306
Pf3D7_14_v3	2322421	2322679	SMC3_A5_36hpi_peak_1001	2.17853	Pf3D7_14_v3	2321966	2322774	SMC3_B10_36hpi_peak_2851	3.90409	3.04131
Pf3D7_14_v3	2784177	2784337	SMC3_A5_36hpi_peak_1012	2.04171	Pf3D7_14_v3	2784175	2784558	SMC3_B10_36hpi_peak_2879	2.85979	2.45075

## Sheet: Divergent 12 hpi
Chromosome Peak A	Peak A Start	Peak A End	Peak A Name	Fold-chage Peak A [ChIP/Input]	Chromosome Peak B	Peak B Start	Peak B End	Peak B Name	Fold-chage Peak B [ChIP/Input]	Average Fold-change Consensus Peak [ChIP/Input]
Pf3D7_01_v3	451594	452441	SMC3_A5_12hpi_peak_19	4.8607	Pf3D7_01_v3	451590	452451	SMC3_B10_12hpi_peak_12	8.21685	6.53878
Pf3D7_01_v3	453439	455450	SMC3_A5_12hpi_peak_21	13.9016	Pf3D7_01_v3	453471	457629	SMC3_B10_12hpi_peak_13	19.4448	16.6732
Pf3D7_01_v3	455626	457658	SMC3_A5_12hpi_peak_22	14.9006	Pf3D7_01_v3	453471	457629	SMC3_B10_12hpi_peak_13	19.4448	17.1727
Pf3D7_02_v3	436170	436893	SMC3_A5_12hpi_peak_71	1.80401	Pf3D7_02_v3	436147	436926	SMC3_B10_12hpi_peak_32	2.34913	2.07657
Pf3D7_02_v3	441886	442950	SMC3_A5_12hpi_peak_73	5.15931	Pf3D7_02_v3	441880	442961	SMC3_B10_12hpi_peak_34	8.72852	6.94391
Pf3D7_02_v3	444014	444591	SMC3_A5_12hpi_peak_74	9.63098	Pf3D7_02_v3	444015	444582	SMC3_B10_12hpi_peak_35	24.1709	16.9009
Pf3D7_02_v3	462317	462563	SMC3_A5_12hpi_peak_82	2.75316	Pf3D7_02_v3	462275	462553	SMC3_B10_12hpi_peak_42	3.89977	3.32646
Pf3D7_02_v3	463250	465008	SMC3_A5_12hpi_peak_83	1.54261	Pf3D7_02_v3	463283	465028	SMC3_B10_12hpi_peak_43	2.5145	2.02855
Pf3D7_03_v3	134686	135215	SMC3_A5_12hpi_peak_109	2.96262	Pf3D7_03_v3	134682	135218	SMC3_B10_12hpi_peak_51	3.32601	3.14431
Pf3D7_03_v3	593594	595857	SMC3_A5_12hpi_peak_143	10.9418	Pf3D7_03_v3	593599	595837	SMC3_B10_12hpi_peak_60	15.7393	13.3406
Pf3D7_03_v3	596053	596725	SMC3_A5_12hpi_peak_144	5.91017	Pf3D7_03_v3	596048	596515	SMC3_B10_12hpi_peak_61	8.35665	7.13341
Pf3D7_03_v3	597259	597756	SMC3_A5_12hpi_peak_145	4.98213	Pf3D7_03_v3	597259	597747	SMC3_B10_12hpi_peak_62	7.16213	6.07213
Pf3D7_03_v3	600607	603577	SMC3_A5_12hpi_peak_146	10.4776	Pf3D7_03_v3	600614	603586	SMC3_B10_12hpi_peak_63	16.4395	13.4585
Pf3D7_03_v3	603883	604168	SMC3_A5_12hpi_peak_147	6.56957	Pf3D7_03_v3	603882	604169	SMC3_B10_12hpi_peak_64	8.35665	7.46311
Pf3D7_03_v3	604462	605102	SMC3_A5_12hpi_peak_148	5.78251	Pf3D7_03_v3	604467	607923	SMC3_B10_12hpi_peak_65	8.96894	7.37573
Pf3D7_03_v3	605297	607894	SMC3_A5_12hpi_peak_149	5.21879	Pf3D7_03_v3	604467	607923	SMC3_B10_12hpi_peak_65	8.96894	7.09387
Pf3D7_03_v3	612805	613360	SMC3_A5_12hpi_peak_152	2.45521	Pf3D7_03_v3	612738	613363	SMC3_B10_12hpi_peak_68	5.03138	3.7433
Pf3D7_03_v3	616317	617067	SMC3_A5_12hpi_peak_154	2.55286	Pf3D7_03_v3	616432	617851	SMC3_B10_12hpi_peak_69	3.29606	2.92446
Pf3D7_03_v3	617249	618037	SMC3_A5_12hpi_peak_155	1.51844	Pf3D7_03_v3	616432	617851	SMC3_B10_12hpi_peak_69	3.29606	2.40725
Pf3D7_04_v3	651684	652065	SMC3_A5_12hpi_peak_212	2.83512	Pf3D7_04_v3	651803	652084	SMC3_B10_12hpi_peak_85	4.41681	3.62596
Pf3D7_04_v3	652645	653505	SMC3_A5_12hpi_peak_213	2.68468	Pf3D7_04_v3	652665	653489	SMC3_B10_12hpi_peak_86	3.85097	3.26783
Pf3D7_04_v3	658632	659144	SMC3_A5_12hpi_peak_215	1.55724	Pf3D7_04_v3	658680	659115	SMC3_B10_12hpi_peak_88	2.4008	1.97902
Pf3D7_04_v3	663264	663924	SMC3_A5_12hpi_peak_216	1.77977	Pf3D7_04_v3	663355	663942	SMC3_B10_12hpi_peak_89	2.3386	2.05919
Pf3D7_05_v3	440762	441431	SMC3_A5_12hpi_peak_284	2.48051	Pf3D7_05_v3	440777	441400	SMC3_B10_12hpi_peak_112	3.53961	3.01006
Pf3D7_05_v3	442966	443425	SMC3_A5_12hpi_peak_285	2.4608	Pf3D7_05_v3	442899	443457	SMC3_B10_12hpi_peak_113	4.83439	3.64759
Pf3D7_05_v3	444248	445655	SMC3_A5_12hpi_peak_286	4.27063	Pf3D7_05_v3	444220	448470	SMC3_B10_12hpi_peak_114	9.24279	6.75671
Pf3D7_05_v3	467582	468060	SMC3_A5_12hpi_peak_294	2.13879	Pf3D7_05_v3	467558	468037	SMC3_B10_12hpi_peak_120	3.13345	2.63612
Pf3D7_05_v3	469376	469785	SMC3_A5_12hpi_peak_295	2.01321	Pf3D7_05_v3	469400	469737	SMC3_B10_12hpi_peak_121	3.06711	2.54016
Pf3D7_06_v3	466247	466429	SMC3_A5_12hpi_peak_370	2.33145	Pf3D7_06_v3	466219	466448	SMC3_B10_12hpi_peak_138	2.7595	2.54547
Pf3D7_06_v3	467965	468400	SMC3_A5_12hpi_peak_371	2.43964	Pf3D7_06_v3	468062	468430	SMC3_B10_12hpi_peak_139	4.42178	3.43071
Pf3D7_07_v3	812257	820671	SMC3_A5_12hpi_peak_467	17.1073	Pf3D7_07_v3	812248	820719	SMC3_B10_12hpi_peak_179	28.0638	22.5855
Pf3D7_08_v3	276368	277374	SMC3_A5_12hpi_peak_520	2.38555	Pf3D7_08_v3	276739	277369	SMC3_B10_12hpi_peak_208	3.81881	3.10218
Pf3D7_08_v3	278465	278975	SMC3_A5_12hpi_peak_521	1.88545	Pf3D7_08_v3	278495	278971	SMC3_B10_12hpi_peak_209	2.93108	2.40827
Pf3D7_08_v3	286948	288535	SMC3_A5_12hpi_peak_525	1.7009	Pf3D7_08_v3	286931	288598	SMC3_B10_12hpi_peak_210	3.85912	2.78001
Pf3D7_09_v3	1201874	1202324	SMC3_A5_12hpi_peak_620	2.13666	Pf3D7_09_v3	1201906	1202426	SMC3_B10_12hpi_peak_236	2.99906	2.56786
Pf3D7_09_v3	1220007	1220256	SMC3_A5_12hpi_peak_626	1.54811	Pf3D7_09_v3	1220003	1220336	SMC3_B10_12hpi_peak_238	2.20485	1.87648
Pf3D7_10_v3	553676	554126	SMC3_A5_12hpi_peak_668	1.66008	Pf3D7_10_v3	553780	554029	SMC3_B10_12hpi_peak_259	2.52144	2.09076
Pf3D7_10_v3	927064	928561	SMC3_A5_12hpi_peak_694	2.48364	Pf3D7_10_v3	926855	927780	SMC3_B10_12hpi_peak_271	4.23178	3.35771
Pf3D7_10_v3	927064	928561	SMC3_A5_12hpi_peak_694	2.48364	Pf3D7_10_v3	928131	929003	SMC3_B10_12hpi_peak_272	4.45076	3.4672
Pf3D7_10_v3	928744	929034	SMC3_A5_12hpi_peak_695	3.13889	Pf3D7_10_v3	928131	929003	SMC3_B10_12hpi_peak_272	4.45076	3.79482
Pf3D7_10_v3	929972	930843	SMC3_A5_12hpi_peak_696	2.71491	Pf3D7_10_v3	930014	930853	SMC3_B10_12hpi_peak_273	5.97393	4.34442
Pf3D7_10_v3	931222	931477	SMC3_A5_12hpi_peak_697	4.10293	Pf3D7_10_v3	931235	931492	SMC3_B10_12hpi_peak_274	4.67972	4.39133
Pf3D7_10_v3	932565	933431	SMC3_A5_12hpi_peak_698	8.18326	Pf3D7_10_v3	932552	936358	SMC3_B10_12hpi_peak_275	23.1487	15.666
Pf3D7_10_v3	944317	946116	SMC3_A5_12hpi_peak_705	2.89948	Pf3D7_10_v3	944324	946154	SMC3_B10_12hpi_peak_279	5.66693	4.2832
Pf3D7_10_v3	948451	949841	SMC3_A5_12hpi_peak_706	2.26469	Pf3D7_10_v3	948917	949801	SMC3_B10_12hpi_peak_280	3.50596	2.88532
Pf3D7_11_v3	846836	847300	SMC3_A5_12hpi_peak_786	2.00187	Pf3D7_11_v3	846883	847764	SMC3_B10_12hpi_peak_306	2.83171	2.41679
Pf3D7_11_v3	847589	847801	SMC3_A5_12hpi_peak_787	1.45636	Pf3D7_11_v3	846883	847764	SMC3_B10_12hpi_peak_306	2.83171	2.14404
Pf3D7_11_v3	868419	869028	SMC3_A5_12hpi_peak_799	1.88116	Pf3D7_11_v3	868720	868940	SMC3_B10_12hpi_peak_313	2.97955	2.43036
Pf3D7_12_v3	1291088	1296559	SMC3_A5_12hpi_peak_902	4.60833	Pf3D7_12_v3	1291084	1296543	SMC3_B10_12hpi_peak_336	9.11037	6.85935
Pf3D7_13_v3	1180349	1180789	SMC3_A5_12hpi_peak_992	2.52022	Pf3D7_13_v3	1180390	1180802	SMC3_B10_12hpi_peak_364	3.30676	2.91349
Pf3D7_14_v3	1078964	1079860	SMC3_A5_12hpi_peak_1094	5.0688	Pf3D7_14_v3	1078983	1079861	SMC3_B10_12hpi_peak_394	6.77219	5.9205
Pf3D7_14_v3	1081676	1084140	SMC3_A5_12hpi_peak_1095	2.4454	Pf3D7_14_v3	1081660	1084207	SMC3_B10_12hpi_peak_395	3.66019	3.05279

## Sheet: Divergent 24 hpi
Chromosome Peak A	Peak A Start	Peak A End	Peak A Name	Fold-chage Peak A [ChIP/Input]	Chromosome Peak B	Peak B Start	Peak B End	Peak B Name	Fold-chage Peak B [ChIP/Input]	Average Fold-change Consensus Peak [ChIP/Input]
Pf3D7_01_v3	60294	60537	SMC3_A5_24hpi_peak_5	2.29027	Pf3D7_01_v3	60322	60770	SMC3_B10_24hpi_peak_10	2.62232	2.45629
Pf3D7_01_v3	396920	397352	SMC3_A5_24hpi_peak_28	1.79565	Pf3D7_01_v3	396842	397160	SMC3_B10_24hpi_peak_56	2.21258	2.00412
Pf3D7_01_v3	451582	452443	SMC3_A5_24hpi_peak_51	8.34088	Pf3D7_01_v3	451614	452068	SMC3_B10_24hpi_peak_70	2.94773	5.64431
Pf3D7_01_v3	451582	452443	SMC3_A5_24hpi_peak_51	8.34088	Pf3D7_01_v3	452227	452410	SMC3_B10_24hpi_peak_71	2.79294	5.56691
Pf3D7_01_v3	453841	454587	SMC3_A5_24hpi_peak_54	8.13781	Pf3D7_01_v3	453913	454561	SMC3_B10_24hpi_peak_72	5.08873	6.61327
Pf3D7_01_v3	454745	455440	SMC3_A5_24hpi_peak_55	17.8532	Pf3D7_01_v3	454721	455444	SMC3_B10_24hpi_peak_73	53.8447	35.849
Pf3D7_01_v3	455690	456726	SMC3_A5_24hpi_peak_56	13.3178	Pf3D7_01_v3	455670	456712	SMC3_B10_24hpi_peak_74	21.7621	17.54
Pf3D7_01_v3	592392	592842	SMC3_A5_24hpi_peak_75	1.7539	Pf3D7_01_v3	592387	592790	SMC3_B10_24hpi_peak_111	3.47821	2.61605
Pf3D7_02_v3	424231	424444	SMC3_A5_24hpi_peak_127	1.94492	Pf3D7_02_v3	424249	424435	SMC3_B10_24hpi_peak_200	2.31067	2.12779
Pf3D7_02_v3	432909	433253	SMC3_A5_24hpi_peak_133	3.29815	Pf3D7_02_v3	432938	433276	SMC3_B10_24hpi_peak_203	3.13719	3.21767
Pf3D7_02_v3	436657	436912	SMC3_A5_24hpi_peak_134	2.2233	Pf3D7_02_v3	436620	436936	SMC3_B10_24hpi_peak_204	4.0426	3.13295
Pf3D7_02_v3	441874	442954	SMC3_A5_24hpi_peak_137	6.60252	Pf3D7_02_v3	442121	442448	SMC3_B10_24hpi_peak_206	2.27544	4.43898
Pf3D7_02_v3	444033	444580	SMC3_A5_24hpi_peak_138	15.41	Pf3D7_02_v3	444166	444507	SMC3_B10_24hpi_peak_207	3.87499	9.6425
Pf3D7_02_v3	463199	465024	SMC3_A5_24hpi_peak_147	2.71133	Pf3D7_02_v3	463955	464941	SMC3_B10_24hpi_peak_215	3.66758	3.18945
Pf3D7_03_v3	595315	595804	SMC3_A5_24hpi_peak_225	10.6211	Pf3D7_03_v3	595470	595760	SMC3_B10_24hpi_peak_383	4.87402	7.74756
Pf3D7_03_v3	597273	597759	SMC3_A5_24hpi_peak_227	7.95218	Pf3D7_03_v3	597273	597732	SMC3_B10_24hpi_peak_384	7.92295	7.93757
Pf3D7_03_v3	600604	602098	SMC3_A5_24hpi_peak_228	9.16416	Pf3D7_03_v3	600632	602095	SMC3_B10_24hpi_peak_385	13.6154	11.3898
Pf3D7_03_v3	602263	602908	SMC3_A5_24hpi_peak_229	13.6109	Pf3D7_03_v3	602256	602895	SMC3_B10_24hpi_peak_386	23.0807	18.3458
Pf3D7_03_v3	604479	605090	SMC3_A5_24hpi_peak_232	6.5325	Pf3D7_03_v3	604506	605073	SMC3_B10_24hpi_peak_387	12.1301	9.3313
Pf3D7_03_v3	605288	606561	SMC3_A5_24hpi_peak_233	4.89358	Pf3D7_03_v3	605296	606532	SMC3_B10_24hpi_peak_388	7.98097	6.43727
Pf3D7_03_v3	616440	619187	SMC3_A5_24hpi_peak_239	2.70376	Pf3D7_03_v3	616526	620345	SMC3_B10_24hpi_peak_393	6.54012	4.62194
Pf3D7_03_v3	635632	636019	SMC3_A5_24hpi_peak_247	1.98162	Pf3D7_03_v3	635576	635925	SMC3_B10_24hpi_peak_396	3.73318	2.8574
Pf3D7_04_v3	56351	56557	SMC3_A5_24hpi_peak_290	1.48883	Pf3D7_04_v3	56461	56784	SMC3_B10_24hpi_peak_475	2.60467	2.04675
Pf3D7_04_v3	329294	329581	SMC3_A5_24hpi_peak_301	2.12236	Pf3D7_04_v3	329246	329407	SMC3_B10_24hpi_peak_516	2.86939	2.49587
Pf3D7_04_v3	609779	609943	SMC3_A5_24hpi_peak_318	1.66279	Pf3D7_04_v3	609519	610277	SMC3_B10_24hpi_peak_567	2.96342	2.31311
Pf3D7_04_v3	650127	650306	SMC3_A5_24hpi_peak_335	3.91674	Pf3D7_04_v3	650121	650282	SMC3_B10_24hpi_peak_588	2.58636	3.25155
Pf3D7_04_v3	652641	653521	SMC3_A5_24hpi_peak_337	3.69261	Pf3D7_04_v3	652636	652891	SMC3_B10_24hpi_peak_589	4.64816	4.17038
Pf3D7_04_v3	658629	659210	SMC3_A5_24hpi_peak_340	2.09744	Pf3D7_04_v3	658682	659176	SMC3_B10_24hpi_peak_593	2.52918	2.31331
Pf3D7_04_v3	982347	982650	SMC3_A5_24hpi_peak_384	2.05334	Pf3D7_04_v3	982289	982495	SMC3_B10_24hpi_peak_640	3.42675	2.74005
Pf3D7_05_v3	440749	441442	SMC3_A5_24hpi_peak_446	3.33293	Pf3D7_05_v3	440734	441153	SMC3_B10_24hpi_peak_751	5.19116	4.26205
Pf3D7_05_v3	444228	445556	SMC3_A5_24hpi_peak_448	5.47489	Pf3D7_05_v3	444317	444523	SMC3_B10_24hpi_peak_752	3.18549	4.33019
Pf3D7_05_v3	444228	445556	SMC3_A5_24hpi_peak_448	5.47489	Pf3D7_05_v3	444739	445340	SMC3_B10_24hpi_peak_753	3.29707	4.38598
Pf3D7_05_v3	467624	468089	SMC3_A5_24hpi_peak_456	3.42956	Pf3D7_05_v3	467865	468055	SMC3_B10_24hpi_peak_763	1.82458	2.62707
Pf3D7_05_v3	749412	749629	SMC3_A5_24hpi_peak_483	1.78995	Pf3D7_05_v3	749403	749641	SMC3_B10_24hpi_peak_801	3.133	2.46148
Pf3D7_05_v3	1071939	1072094	SMC3_A5_24hpi_peak_491	1.51308	Pf3D7_05_v3	1071862	1072075	SMC3_B10_24hpi_peak_836	2.46845	1.99076
Pf3D7_05_v3	1242820	1243086	SMC3_A5_24hpi_peak_497	3.23889	Pf3D7_05_v3	1242803	1243160	SMC3_B10_24hpi_peak_855	3.50464	3.37176
Pf3D7_05_v3	1303710	1303923	SMC3_A5_24hpi_peak_501	2.42001	Pf3D7_05_v3	1303712	1304188	SMC3_B10_24hpi_peak_862	3.38584	2.90292
Pf3D7_05_v3	1326776	1326981	SMC3_A5_24hpi_peak_502	1.79913	Pf3D7_05_v3	1326837	1327369	SMC3_B10_24hpi_peak_866	4.12345	2.96129
Pf3D7_06_v3	3482	3752	SMC3_A5_24hpi_peak_505	2.47252	Pf3D7_06_v3	3460	4268	SMC3_B10_24hpi_peak_877	3.4009	2.93671
Pf3D7_06_v3	22430	22615	SMC3_A5_24hpi_peak_507	1.8436	Pf3D7_06_v3	22354	22587	SMC3_B10_24hpi_peak_885	2.32605	2.08482
Pf3D7_06_v3	27307	27504	SMC3_A5_24hpi_peak_508	2.08446	Pf3D7_06_v3	27111	27379	SMC3_B10_24hpi_peak_886	1.95239	2.01843
Pf3D7_06_v3	236473	236819	SMC3_A5_24hpi_peak_517	2.00936	Pf3D7_06_v3	236501	237224	SMC3_B10_24hpi_peak_908	9.18342	5.59639
Pf3D7_06_v3	401002	401317	SMC3_A5_24hpi_peak_528	1.75999	Pf3D7_06_v3	400927	401396	SMC3_B10_24hpi_peak_930	3.15023	2.45511
Pf3D7_06_v3	444759	445134	SMC3_A5_24hpi_peak_534	2.72558	Pf3D7_06_v3	444809	445141	SMC3_B10_24hpi_peak_937	3.05254	2.88906
Pf3D7_06_v3	466205	466463	SMC3_A5_24hpi_peak_544	3.36152	Pf3D7_06_v3	466262	466423	SMC3_B10_24hpi_peak_941	3.26698	3.31425
Pf3D7_06_v3	467906	468671	SMC3_A5_24hpi_peak_545	3.98301	Pf3D7_06_v3	468109	468285	SMC3_B10_24hpi_peak_942	2.18357	3.08329
Pf3D7_06_v3	1205307	1205512	SMC3_A5_24hpi_peak_598	1.88653	Pf3D7_06_v3	1205327	1205488	SMC3_B10_24hpi_peak_1059	2.76244	2.32449
Pf3D7_07_v3	534063	534349	SMC3_A5_24hpi_peak_622	1.83199	Pf3D7_07_v3	533455	534786	SMC3_B10_24hpi_peak_1152	2.97428	2.40313
Pf3D7_07_v3	573356	573563	SMC3_A5_24hpi_peak_632	1.75692	Pf3D7_07_v3	573039	573680	SMC3_B10_24hpi_peak_1172	3.18168	2.4693
Pf3D7_07_v3	597251	597555	SMC3_A5_24hpi_peak_641	1.62777	Pf3D7_07_v3	597190	597618	SMC3_B10_24hpi_peak_1183	3.10961	2.36869
Pf3D7_07_v3	602720	602888	SMC3_A5_24hpi_peak_642	1.95957	Pf3D7_07_v3	602488	603239	SMC3_B10_24hpi_peak_1184	3.77982	2.8697
Pf3D7_07_v3	712513	712703	SMC3_A5_24hpi_peak_647	1.9552	Pf3D7_07_v3	712577	712760	SMC3_B10_24hpi_peak_1197	2.19745	2.07632
Pf3D7_07_v3	818944	820690	SMC3_A5_24hpi_peak_686	4.36648	Pf3D7_07_v3	820465	820666	SMC3_B10_24hpi_peak_1235	3.0679	3.71719
Pf3D7_07_v3	818944	820690	SMC3_A5_24hpi_peak_686	4.36648	Pf3D7_07_v3	818955	819588	SMC3_B10_24hpi_peak_1234	4.49087	4.42868
Pf3D7_07_v3	972788	972974	SMC3_A5_24hpi_peak_721	1.57085	Pf3D7_07_v3	972757	972936	SMC3_B10_24hpi_peak_1268	3.16309	2.36697
Pf3D7_08_v3	40948	41157	SMC3_A5_24hpi_peak_743	1.79849	Pf3D7_08_v3	40917	41191	SMC3_B10_24hpi_peak_1353	2.98819	2.39334
Pf3D7_08_v3	276814	277369	SMC3_A5_24hpi_peak_780	1.98086	Pf3D7_08_v3	276800	277223	SMC3_B10_24hpi_peak_1404	2.11124	2.04605
Pf3D7_08_v3	278479	278973	SMC3_A5_24hpi_peak_781	2.82046	Pf3D7_08_v3	278443	279004	SMC3_B10_24hpi_peak_1405	3.44425	3.13236
Pf3D7_08_v3	286944	288590	SMC3_A5_24hpi_peak_785	2.51326	Pf3D7_08_v3	286965	288538	SMC3_B10_24hpi_peak_1408	4.04007	3.27666
Pf3D7_08_v3	431158	431401	SMC3_A5_24hpi_peak_812	2.12248	Pf3D7_08_v3	431144	431740	SMC3_B10_24hpi_peak_1439	2.31713	2.21981
Pf3D7_08_v3	704305	704566	SMC3_A5_24hpi_peak_827	1.49835	Pf3D7_08_v3	704032	704536	SMC3_B10_24hpi_peak_1473	2.29894	1.89865
Pf3D7_09_v3	68298	68475	SMC3_A5_24hpi_peak_861	2.15716	Pf3D7_09_v3	68353	68545	SMC3_B10_24hpi_peak_1591	3.17154	2.66435
Pf3D7_09_v3	853691	853917	SMC3_A5_24hpi_peak_881	1.59982	Pf3D7_09_v3	853653	854019	SMC3_B10_24hpi_peak_1697	2.29778	1.9488
Pf3D7_09_v3	1201856	1202322	SMC3_A5_24hpi_peak_901	4.56763	Pf3D7_09_v3	1201941	1202383	SMC3_B10_24hpi_peak_1745	4.0698	4.31872
Pf3D7_09_v3	1335694	1336029	SMC3_A5_24hpi_peak_951	1.85279	Pf3D7_09_v3	1335744	1336001	SMC3_B10_24hpi_peak_1781	2.03604	1.94441
Pf3D7_09_v3	1481514	1481758	SMC3_A5_24hpi_peak_957	1.58635	Pf3D7_09_v3	1481465	1481796	SMC3_B10_24hpi_peak_1797	4.12683	2.85659
Pf3D7_10_v3	871121	871867	SMC3_A5_24hpi_peak_997	3.06298	Pf3D7_10_v3	871109	871893	SMC3_B10_24hpi_peak_1919	7.15706	5.11002
Pf3D7_10_v3	932575	933397	SMC3_A5_24hpi_peak_1019	10.4894	Pf3D7_10_v3	932627	933355	SMC3_B10_24hpi_peak_1924	5.78442	8.13691
Pf3D7_10_v3	944382	946103	SMC3_A5_24hpi_peak_1027	4.65606	Pf3D7_10_v3	944401	945568	SMC3_B10_24hpi_peak_1931	5.56725	5.11165
Pf3D7_10_v3	980437	980610	SMC3_A5_24hpi_peak_1047	1.57633	Pf3D7_10_v3	980467	980642	SMC3_B10_24hpi_peak_1943	2.23991	1.90812
Pf3D7_10_v3	1257420	1257901	SMC3_A5_24hpi_peak_1073	2.01657	Pf3D7_10_v3	1257440	1258203	SMC3_B10_24hpi_peak_1998	2.35347	2.18502
Pf3D7_10_v3	1346405	1346606	SMC3_A5_24hpi_peak_1077	1.64289	Pf3D7_10_v3	1346469	1346808	SMC3_B10_24hpi_peak_2008	2.51481	2.07885
Pf3D7_10_v3	1368874	1369040	SMC3_A5_24hpi_peak_1079	1.61856	Pf3D7_10_v3	1368693	1369153	SMC3_B10_24hpi_peak_2013	2.62152	2.12004
Pf3D7_11_v3	810739	811293	SMC3_A5_24hpi_peak_1144	1.80199	Pf3D7_11_v3	810659	811277	SMC3_B10_24hpi_peak_2168	3.82492	2.81346
Pf3D7_12_v3	778952	779178	SMC3_A5_24hpi_peak_1248	1.70963	Pf3D7_12_v3	776285	779958	SMC3_B10_24hpi_peak_2453	4.57816	3.14389
Pf3D7_12_v3	1242665	1243310	SMC3_A5_24hpi_peak_1270	2.51737	Pf3D7_12_v3	1241992	1243354	SMC3_B10_24hpi_peak_2506	8.16304	5.34021
Pf3D7_12_v3	1292959	1296594	SMC3_A5_24hpi_peak_1290	4.71657	Pf3D7_12_v3	1295691	1296191	SMC3_B10_24hpi_peak_2521	2.64422	3.68039
Pf3D7_12_v3	1292959	1296594	SMC3_A5_24hpi_peak_1290	4.71657	Pf3D7_12_v3	1296367	1296588	SMC3_B10_24hpi_peak_2522	5.05293	4.88475
Pf3D7_12_v3	1292959	1296594	SMC3_A5_24hpi_peak_1290	4.71657	Pf3D7_12_v3	1293213	1295196	SMC3_B10_24hpi_peak_2520	5.24464	4.98061
Pf3D7_12_v3	1357457	1357618	SMC3_A5_24hpi_peak_1300	1.93084	Pf3D7_12_v3	1357444	1357715	SMC3_B10_24hpi_peak_2530	3.19263	2.56173
Pf3D7_12_v3	1401559	1401798	SMC3_A5_24hpi_peak_1303	1.89021	Pf3D7_12_v3	1401537	1401792	SMC3_B10_24hpi_peak_2535	3.06217	2.47619
Pf3D7_12_v3	2229221	2229395	SMC3_A5_24hpi_peak_1342	1.52803	Pf3D7_12_v3	2229144	2229337	SMC3_B10_24hpi_peak_2661	2.1355	1.83176
Pf3D7_13_v3	951713	951974	SMC3_A5_24hpi_peak_1369	2.42367	Pf3D7_13_v3	951685	951942	SMC3_B10_24hpi_peak_2784	3.26256	2.84312
Pf3D7_13_v3	1184269	1184974	SMC3_A5_24hpi_peak_1409	2.49206	Pf3D7_13_v3	1184638	1184904	SMC3_B10_24hpi_peak_2821	2.47952	2.48579
Pf3D7_13_v3	1465763	1465933	SMC3_A5_24hpi_peak_1443	1.73844	Pf3D7_13_v3	1464916	1466517	SMC3_B10_24hpi_peak_2869	5.41165	3.57504
Pf3D7_13_v3	2491546	2491783	SMC3_A5_24hpi_peak_1469	1.70966	Pf3D7_13_v3	2491466	2491735	SMC3_B10_24hpi_peak_3000	2.52142	2.11554
Pf3D7_14_v3	1081689	1084053	SMC3_A5_24hpi_peak_1530	3.37947	Pf3D7_14_v3	1083291	1083615	SMC3_B10_24hpi_peak_3171	2.63516	3.00732
Pf3D7_14_v3	1407472	1407722	SMC3_A5_24hpi_peak_1561	2.24273	Pf3D7_14_v3	1407331	1407693	SMC3_B10_24hpi_peak_3215	2.98871	2.61572
Pf3D7_14_v3	2285275	2285504	SMC3_A5_24hpi_peak_1589	2.17136	Pf3D7_14_v3	2285251	2285516	SMC3_B10_24hpi_peak_3321	2.30233	2.23684

## Sheet: Divergent 36 hpi
Chromosome Peak A	Peak A Start	Peak A End	Peak A Name	Fold-chage Peak A [ChIP/Input]	Chromosome Peak B	Peak B Start	Peak B End	Peak B Name	Fold-chage Peak B [ChIP/Input]	Average Fold-change Consensus Peak [ChIP/Input]
Pf3D7_01_v3	452149	452413	SMC3_A5_36hpi_peak_24	2.81118	Pf3D7_01_v3	451573	452446	SMC3_B10_36hpi_peak_87	14.9793	8.89524
Pf3D7_01_v3	453867	454343	SMC3_A5_36hpi_peak_25	3.53408	Pf3D7_01_v3	453441	457651	SMC3_B10_36hpi_peak_88	66.2048	34.8694
Pf3D7_01_v3	454797	455387	SMC3_A5_36hpi_peak_26	5.69105	Pf3D7_01_v3	453441	457651	SMC3_B10_36hpi_peak_88	66.2048	35.9479
Pf3D7_01_v3	592536	592762	SMC3_A5_36hpi_peak_44	2.12592	Pf3D7_01_v3	592387	593014	SMC3_B10_36hpi_peak_113	1.50047	1.81319
Pf3D7_02_v3	441935	442928	SMC3_A5_36hpi_peak_69	2.42329	Pf3D7_02_v3	441870	442960	SMC3_B10_36hpi_peak_215	20.8849	11.6541
Pf3D7_02_v3	444094	444533	SMC3_A5_36hpi_peak_70	4.01473	Pf3D7_02_v3	444007	444599	SMC3_B10_36hpi_peak_216	43.8203	23.9175
Pf3D7_02_v3	525124	525268	SMC3_A5_36hpi_peak_84	2.0116	Pf3D7_02_v3	524780	525272	SMC3_B10_36hpi_peak_243	1.91344	1.96252
Pf3D7_02_v3	566295	566459	SMC3_A5_36hpi_peak_86	1.96066	Pf3D7_02_v3	566319	568109	SMC3_B10_36hpi_peak_253	3.48864	2.72465
Pf3D7_03_v3	319236	319423	SMC3_A5_36hpi_peak_113	2.06633	Pf3D7_03_v3	318976	319421	SMC3_B10_36hpi_peak_328	1.30863	1.68748
Pf3D7_03_v3	594148	594357	SMC3_A5_36hpi_peak_129	4.07055	Pf3D7_03_v3	593626	596513	SMC3_B10_36hpi_peak_389	18.3463	11.2084
Pf3D7_03_v3	595484	595725	SMC3_A5_36hpi_peak_130	4.2409	Pf3D7_03_v3	593626	596513	SMC3_B10_36hpi_peak_389	18.3463	11.2936
Pf3D7_03_v3	597547	597702	SMC3_A5_36hpi_peak_131	3.31805	Pf3D7_03_v3	597251	597756	SMC3_B10_36hpi_peak_390	5.62766	4.47286
Pf3D7_03_v3	601472	602056	SMC3_A5_36hpi_peak_132	3.65066	Pf3D7_03_v3	600594	603589	SMC3_B10_36hpi_peak_391	21.4714	12.561
Pf3D7_03_v3	602338	602825	SMC3_A5_36hpi_peak_133	4.71909	Pf3D7_03_v3	600594	603589	SMC3_B10_36hpi_peak_391	21.4714	13.0952
Pf3D7_03_v3	604529	605020	SMC3_A5_36hpi_peak_134	3.13645	Pf3D7_03_v3	604459	607682	SMC3_B10_36hpi_peak_393	22.9829	13.0597
Pf3D7_03_v3	605367	605655	SMC3_A5_36hpi_peak_135	2.67218	Pf3D7_03_v3	604459	607682	SMC3_B10_36hpi_peak_393	22.9829	12.8275
Pf3D7_03_v3	612828	613262	SMC3_A5_36hpi_peak_138	1.92423	Pf3D7_03_v3	612725	613433	SMC3_B10_36hpi_peak_396	12.7347	7.32946
Pf3D7_03_v3	616466	616771	SMC3_A5_36hpi_peak_139	2.03555	Pf3D7_03_v3	616287	622804	SMC3_B10_36hpi_peak_397	5.82964	3.9326
Pf3D7_03_v3	617297	617539	SMC3_A5_36hpi_peak_140	2.47894	Pf3D7_03_v3	616287	622804	SMC3_B10_36hpi_peak_397	5.82964	4.15429
Pf3D7_03_v3	635665	635986	SMC3_A5_36hpi_peak_147	1.85452	Pf3D7_03_v3	635568	636040	SMC3_B10_36hpi_peak_402	4.14214	2.99833
Pf3D7_03_v3	664660	664858	SMC3_A5_36hpi_peak_150	1.81761	Pf3D7_03_v3	664432	665032	SMC3_B10_36hpi_peak_414	2.18564	2.00162
Pf3D7_04_v3	653008	653187	SMC3_A5_36hpi_peak_213	2.17714	Pf3D7_04_v3	652624	653504	SMC3_B10_36hpi_peak_553	7.85469	5.01591
Pf3D7_04_v3	1152834	1152982	SMC3_A5_36hpi_peak_237	1.64333	Pf3D7_04_v3	1152637	1153073	SMC3_B10_36hpi_peak_632	1.49416	1.56874
Pf3D7_05_v3	329501	329702	SMC3_A5_36hpi_peak_257	2.13473	Pf3D7_05_v3	328800	329617	SMC3_B10_36hpi_peak_683	1.45924	1.79698
Pf3D7_05_v3	440823	441353	SMC3_A5_36hpi_peak_265	1.97514	Pf3D7_05_v3	440692	441812	SMC3_B10_36hpi_peak_714	9.50114	5.73814
Pf3D7_05_v3	444260	444828	SMC3_A5_36hpi_peak_266	3.26459	Pf3D7_05_v3	444207	445558	SMC3_B10_36hpi_peak_716	16.6179	9.94124
Pf3D7_05_v3	467642	468040	SMC3_A5_36hpi_peak_285	2.18638	Pf3D7_05_v3	467541	468132	SMC3_B10_36hpi_peak_722	6.05358	4.11998
Pf3D7_05_v3	1242865	1243063	SMC3_A5_36hpi_peak_311	1.94258	Pf3D7_05_v3	1242669	1243191	SMC3_B10_36hpi_peak_809	1.93471	1.93864
Pf3D7_05_v3	1326873	1327148	SMC3_A5_36hpi_peak_313	2.27056	Pf3D7_05_v3	1326801	1327315	SMC3_B10_36hpi_peak_814	1.3207	1.79563
Pf3D7_06_v3	468111	468309	SMC3_A5_36hpi_peak_340	3.13865	Pf3D7_06_v3	468022	468678	SMC3_B10_36hpi_peak_897	10.8502	6.99442
Pf3D7_06_v3	731038	731466	SMC3_A5_36hpi_peak_362	2.08446	Pf3D7_06_v3	730594	731793	SMC3_B10_36hpi_peak_955	1.92268	2.00357
Pf3D7_06_v3	774661	774833	SMC3_A5_36hpi_peak_365	1.78333	Pf3D7_06_v3	774639	775390	SMC3_B10_36hpi_peak_961	1.71034	1.74683
Pf3D7_07_v3	602698	602915	SMC3_A5_36hpi_peak_418	2.31128	Pf3D7_07_v3	602575	602843	SMC3_B10_36hpi_peak_1051	1.19935	1.75531
Pf3D7_07_v3	712482	712694	SMC3_A5_36hpi_peak_423	2.19386	Pf3D7_07_v3	712488	712855	SMC3_B10_36hpi_peak_1067	1.94877	2.07131
Pf3D7_08_v3	287426	287789	SMC3_A5_36hpi_peak_485	2.34179	Pf3D7_08_v3	286907	288637	SMC3_B10_36hpi_peak_1253	9.08002	5.7109
Pf3D7_08_v3	354510	354801	SMC3_A5_36hpi_peak_503	1.93615	Pf3D7_08_v3	354504	354815	SMC3_B10_36hpi_peak_1275	1.58626	1.7612
Pf3D7_10_v3	871162	871352	SMC3_A5_36hpi_peak_638	1.96297	Pf3D7_10_v3	871094	871895	SMC3_B10_36hpi_peak_1661	9.09989	5.53143
Pf3D7_10_v3	928837	928985	SMC3_A5_36hpi_peak_644	1.86027	Pf3D7_10_v3	928084	929052	SMC3_B10_36hpi_peak_1677	6.92008	4.39018
Pf3D7_10_v3	932638	933336	SMC3_A5_36hpi_peak_645	2.85005	Pf3D7_10_v3	932544	936377	SMC3_B10_36hpi_peak_1680	45.4124	24.1312
Pf3D7_10_v3	948520	948705	SMC3_A5_36hpi_peak_654	2.05688	Pf3D7_10_v3	948449	951031	SMC3_B10_36hpi_peak_1684	7.5468	4.80184
Pf3D7_10_v3	948876	949062	SMC3_A5_36hpi_peak_655	1.68588	Pf3D7_10_v3	948449	951031	SMC3_B10_36hpi_peak_1684	7.5468	4.61634
Pf3D7_10_v3	1321739	1321887	SMC3_A5_36hpi_peak_668	1.80714	Pf3D7_10_v3	1321720	1322506	SMC3_B10_36hpi_peak_1765	1.9062	1.85667
Pf3D7_10_v3	1346348	1346606	SMC3_A5_36hpi_peak_671	2.24888	Pf3D7_10_v3	1346419	1346776	SMC3_B10_36hpi_peak_1770	1.22054	1.73471
Pf3D7_11_v3	536055	536446	SMC3_A5_36hpi_peak_701	2.21265	Pf3D7_11_v3	535990	536372	SMC3_B10_36hpi_peak_1856	1.54463	1.87864
Pf3D7_12_v3	972874	973320	SMC3_A5_36hpi_peak_782	2.26476	Pf3D7_12_v3	972954	973236	SMC3_B10_36hpi_peak_2122	1.361	1.81288
Pf3D7_12_v3	1243197	1243562	SMC3_A5_36hpi_peak_788	1.82355	Pf3D7_12_v3	1242023	1243549	SMC3_B10_36hpi_peak_2166	3.78112	2.80234
Pf3D7_12_v3	1690053	1690407	SMC3_A5_36hpi_peak_820	1.77964	Pf3D7_12_v3	1690071	1690808	SMC3_B10_36hpi_peak_2264	1.33619	1.55791
Pf3D7_13_v3	1184551	1184790	SMC3_A5_36hpi_peak_887	1.74698	Pf3D7_13_v3	1184226	1184976	SMC3_B10_36hpi_peak_2438	3.36562	2.5563
Pf3D7_13_v3	1262544	1262730	SMC3_A5_36hpi_peak_892	2.21697	Pf3D7_13_v3	1262624	1262942	SMC3_B10_36hpi_peak_2462	1.49682	1.85689
Pf3D7_13_v3	1465912	1466054	SMC3_A5_36hpi_peak_899	1.8788	Pf3D7_13_v3	1464933	1466612	SMC3_B10_36hpi_peak_2498	2.75438	2.31659
Pf3D7_13_v3	1879917	1880103	SMC3_A5_36hpi_peak_909	1.8868	Pf3D7_13_v3	1879821	1880135	SMC3_B10_36hpi_peak_2532	1.75813	1.82247
Pf3D7_13_v3	2854727	2854871	SMC3_A5_36hpi_peak_932	2.04718	Pf3D7_13_v3	2854646	2854998	SMC3_B10_36hpi_peak_2587	1.94256	1.99487
Pf3D7_14_v3	919185	919441	SMC3_A5_36hpi_peak_951	1.80869	Pf3D7_14_v3	918398	919532	SMC3_B10_36hpi_peak_2667	2.47317	2.14093
Pf3D7_14_v3	1081946	1082137	SMC3_A5_36hpi_peak_966	2.09585	Pf3D7_14_v3	1081638	1084204	SMC3_B10_36hpi_peak_2707	9.36859	5.73222
Pf3D7_14_v3	1088882	1089037	SMC3_A5_36hpi_peak_969	1.80735	Pf3D7_14_v3	1088373	1089074	SMC3_B10_36hpi_peak_2709	5.60371	3.70553
Pf3D7_14_v3	1407532	1407743	SMC3_A5_36hpi_peak_979	2.25095	Pf3D7_14_v3	1407397	1407726	SMC3_B10_36hpi_peak_2772	1.60217	1.92656
Pf3D7_14_v3	2285182	2285505	SMC3_A5_36hpi_peak_999	2.56177	Pf3D7_14_v3	2285192	2285486	SMC3_B10_36hpi_peak_2847	1.60044	2.0811
