# Supplementary material for: Cohesin contributes to transcriptional repression of stage‐specific genes in the human malaria parasite
Source: EMBO Rep. 2023 Aug 18;24(10):e57090. doi: 10.15252/embr.202357090 (PMC10561359; doi:10.15252/embr.202357090)
Supplement: Supplementary file 8 — Dataset EV7 [file EMBR-24-e57090-s024.xlsx]

## Sheet: Summary
Dataset EV7: List of SMC3-3HA peak-associated genes at 12, 24, and 36 hpi. Protein-coding genes that are closest to a significant consensus SMC3-3HA peak summit (+/- 500 bp) at 12, 24, and 36 hpi (defined in Dataset EV4).
Tab 2: Results of bedtools closest analysis for consensus peaks and the associated genes associated at 12 hpi
Tab 3: Results of bedtools closest analysis for consensus peaks and the associated genes associated at 24 hpi
Tab 4: Results of bedtools closest analysis for consensus peaks and the associated genes associated at 36 hpi
Tab 5: Common genes associated with an SMC3 peak at 12, 24, and 36 hpi
Tab 6: Common genes associated with an SMC3 peak at 12 and 24 hpi
Tab 7: Common genes associated with an SMC3 peak at 24 and 36 hpi
Tab 8: Common genes associated with an SMC3 peak at 12 and 36 hpi

## Sheet: 12 hpi
SMC3 Peak						Gene
Chromosome	Peak Start	Peak End	Peak	Fold enrichment	-LOG10(q-value)	Chromosome	Start	End	Strand	Gene ID	Distance
Pf3D7_01_v3	420290	420877	SMC3_A5_12hpi_peak_7	2.01182	8.61704	Pf3D7_01_v3	419727	420942	-	PF3D7_0110900	0
Pf3D7_01_v3	433690	434599	SMC3_A5_12hpi_peak_10	1.80518	8.78472	Pf3D7_01_v3	431167	436457	-	PF3D7_0111300	0
Pf3D7_01_v3	436794	437099	SMC3_A5_12hpi_peak_11	1.82759	7.77782	Pf3D7_01_v3	436179	439368	+	PF3D7_0111400	0
Pf3D7_01_v3	437618	438518	SMC3_A5_12hpi_peak_12	2.36174	20.2194	Pf3D7_01_v3	436179	439368	+	PF3D7_0111400	0
Pf3D7_01_v3	446053	446434	SMC3_A5_12hpi_peak_16	1.65882	5.37328	Pf3D7_01_v3	444710	449954	+	PF3D7_0111800	0
Pf3D7_01_v3	448395	449589	SMC3_A5_12hpi_peak_17	2.65385	25.8967	Pf3D7_01_v3	444710	449954	+	PF3D7_0111800	0
Pf3D7_01_v3	451594	452441	SMC3_A5_12hpi_peak_19	4.8607	120.759	Pf3D7_01_v3	450831	453195	-	PF3D7_0112000	0
Pf3D7_01_v3	453439	455450	SMC3_A5_12hpi_peak_21	13.9016	857.695	Pf3D7_01_v3	454847	455338	+	PF3D7_0112100	0
Pf3D7_01_v3	455626	457658	SMC3_A5_12hpi_peak_22	14.9006	519.899	Pf3D7_01_v3	454847	455338	+	PF3D7_0112100	-289
Pf3D7_01_v3	464510	470570	SMC3_A5_12hpi_peak_25	9.79409	513.778	Pf3D7_01_v3	463764	471891	+	PF3D7_0112200	0
Pf3D7_01_v3	471900	472574	SMC3_A5_12hpi_peak_26	3.52677	53.1708	Pf3D7_01_v3	463764	471891	+	PF3D7_0112200	-10
Pf3D7_02_v3	288192	288406	SMC3_A5_12hpi_peak_50	1.40377	1.85019	Pf3D7_02_v3	287423	288941	-	PF3D7_0207200	0
Pf3D7_02_v3	331762	332066	SMC3_A5_12hpi_peak_52	1.55149	3.81514	Pf3D7_02_v3	327442	335433	+	PF3D7_0208100	0
Pf3D7_02_v3	337616	337909	SMC3_A5_12hpi_peak_53	1.70202	4.41355	Pf3D7_02_v3	337310	343223	+	PF3D7_0208300	0
Pf3D7_02_v3	340563	340966	SMC3_A5_12hpi_peak_55	2.04857	11.0327	Pf3D7_02_v3	337310	343223	+	PF3D7_0208300	0
Pf3D7_02_v3	341636	342120	SMC3_A5_12hpi_peak_56	1.61915	4.0714	Pf3D7_02_v3	337310	343223	+	PF3D7_0208300	0
Pf3D7_02_v3	423106	423347	SMC3_A5_12hpi_peak_64	1.47086	3.07605	Pf3D7_02_v3	422574	425116	-	PF3D7_0210300	0
Pf3D7_02_v3	429946	430386	SMC3_A5_12hpi_peak_67	1.86525	10.3343	Pf3D7_02_v3	427161	431611	+	PF3D7_0210500	0
Pf3D7_02_v3	431301	431640	SMC3_A5_12hpi_peak_68	1.82829	8.31279	Pf3D7_02_v3	427161	431611	+	PF3D7_0210500	0
Pf3D7_02_v3	436170	436893	SMC3_A5_12hpi_peak_71	1.80401	8.45057	Pf3D7_02_v3	435985	437173	+	PF3D7_0210700	0
Pf3D7_02_v3	437801	438966	SMC3_A5_12hpi_peak_72	3.19956	41.0014	Pf3D7_02_v3	437342	439708	-	PF3D7_0210800	0
Pf3D7_02_v3	441886	442950	SMC3_A5_12hpi_peak_73	5.15931	144.093	Pf3D7_02_v3	441381	443570	-	PF3D7_0210900	0
Pf3D7_02_v3	450199	451295	SMC3_A5_12hpi_peak_76	9.02222	242.05	Pf3D7_02_v3	451526	455367	+	PF3D7_0211100	232
Pf3D7_02_v3	451541	455135	SMC3_A5_12hpi_peak_77	12.7307	792.095	Pf3D7_02_v3	451526	455367	+	PF3D7_0211100	0
Pf3D7_02_v3	455556	456273	SMC3_A5_12hpi_peak_78	4.57822	114.094	Pf3D7_02_v3	455265	456900	-	PF3D7_0211200	0
Pf3D7_02_v3	457913	458195	SMC3_A5_12hpi_peak_79	2.25343	14.8807	Pf3D7_02_v3	456907	458616	-	PF3D7_0211300	0
Pf3D7_02_v3	458371	458696	SMC3_A5_12hpi_peak_80	2.83048	21.9622	Pf3D7_02_v3	456907	458616	-	PF3D7_0211300	0
Pf3D7_02_v3	459644	460029	SMC3_A5_12hpi_peak_81	2.36927	24.702	Pf3D7_02_v3	458932	461640	-	PF3D7_0211400	0
Pf3D7_02_v3	463250	465008	SMC3_A5_12hpi_peak_83	1.54261	4.82628	Pf3D7_02_v3	463147	467352	+	PF3D7_0211500	0
Pf3D7_02_v3	469845	470323	SMC3_A5_12hpi_peak_85	1.68299	6.2489	Pf3D7_02_v3	469408	474167	+	PF3D7_0211700	0
Pf3D7_02_v3	471023	472456	SMC3_A5_12hpi_peak_86	1.69226	6.28477	Pf3D7_02_v3	469408	474167	+	PF3D7_0211700	0
Pf3D7_02_v3	473142	473534	SMC3_A5_12hpi_peak_87	1.39506	2.51849	Pf3D7_02_v3	469408	474167	+	PF3D7_0211700	0
Pf3D7_02_v3	777640	777821	SMC3_A5_12hpi_peak_106	1.44021	2.06686	Pf3D7_02_v3	776418	778478	-	PF3D7_0219500	0
Pf3D7_03_v3	134686	135215	SMC3_A5_12hpi_peak_109	2.96262	35.5074	Pf3D7_03_v3	134486	141185	+	PF3D7_0302500	0
Pf3D7_03_v3	574754	575205	SMC3_A5_12hpi_peak_136	1.73645	6.71389	Pf3D7_03_v3	572134	576853	-	PF3D7_0314200	0
Pf3D7_03_v3	584735	585162	SMC3_A5_12hpi_peak_139	1.88542	8.74544	Pf3D7_03_v3	582177	586023	+	PF3D7_0314500	0
Pf3D7_03_v3	586608	587230	SMC3_A5_12hpi_peak_140	1.89824	11.6439	Pf3D7_03_v3	586077	588321	+	PF3D7_0314600	0
Pf3D7_03_v3	587507	587966	SMC3_A5_12hpi_peak_141	2.60726	19.5471	Pf3D7_03_v3	586077	588321	+	PF3D7_0314600	0
Pf3D7_03_v3	588909	592569	SMC3_A5_12hpi_peak_142	6.05921	262.247	Pf3D7_03_v3	588362	594166	-	PF3D7_0314700	0
Pf3D7_03_v3	593594	595857	SMC3_A5_12hpi_peak_143	10.9418	374.319	Pf3D7_03_v3	588362	594166	-	PF3D7_0314700	0
Pf3D7_03_v3	603883	604168	SMC3_A5_12hpi_peak_147	6.56957	122.41	Pf3D7_03_v3	604442	608381	+	PF3D7_0314800	275
Pf3D7_03_v3	604462	605102	SMC3_A5_12hpi_peak_148	5.78251	182.052	Pf3D7_03_v3	604442	608381	+	PF3D7_0314800	0
Pf3D7_03_v3	605297	607894	SMC3_A5_12hpi_peak_149	5.21879	131.786	Pf3D7_03_v3	604442	608381	+	PF3D7_0314800	0
Pf3D7_03_v3	608876	610946	SMC3_A5_12hpi_peak_150	3.52755	69.9676	Pf3D7_03_v3	608592	610992	+	PF3D7_0314900	0
Pf3D7_03_v3	611267	612084	SMC3_A5_12hpi_peak_151	5.32164	157.41	Pf3D7_03_v3	610994	612107	+	PF3D7_0315000	0
Pf3D7_03_v3	612805	613360	SMC3_A5_12hpi_peak_152	2.45521	28.4374	Pf3D7_03_v3	612333	614159	-	PF3D7_0315100	0
Pf3D7_03_v3	616317	617067	SMC3_A5_12hpi_peak_154	2.55286	28.5309	Pf3D7_03_v3	616472	622816	+	PF3D7_0315200	0
Pf3D7_03_v3	617249	618037	SMC3_A5_12hpi_peak_155	1.51844	4.61632	Pf3D7_03_v3	616472	622816	+	PF3D7_0315200	0
Pf3D7_03_v3	628523	629128	SMC3_A5_12hpi_peak_159	1.84195	7.78072	Pf3D7_03_v3	623446	630360	+	PF3D7_0315300	0
Pf3D7_04_v3	629786	630224	SMC3_A5_12hpi_peak_200	2.12849	17.0109	Pf3D7_04_v3	626435	633382	-	PF3D7_0414000	0
Pf3D7_04_v3	630413	630769	SMC3_A5_12hpi_peak_201	2.30317	14.2257	Pf3D7_04_v3	626435	633382	-	PF3D7_0414000	0
Pf3D7_04_v3	631352	632925	SMC3_A5_12hpi_peak_202	3.83135	75.173	Pf3D7_04_v3	626435	633382	-	PF3D7_0414000	0
Pf3D7_04_v3	634441	634658	SMC3_A5_12hpi_peak_203	2.30367	12.4719	Pf3D7_04_v3	633501	639156	-	PF3D7_0414100	0
Pf3D7_04_v3	634885	639063	SMC3_A5_12hpi_peak_204	8.43334	362.709	Pf3D7_04_v3	633501	639156	-	PF3D7_0414100	0
Pf3D7_04_v3	639563	640344	SMC3_A5_12hpi_peak_205	12.3752	650.741	Pf3D7_04_v3	633501	639156	-	PF3D7_0414100	-408
Pf3D7_04_v3	645974	646804	SMC3_A5_12hpi_peak_208	13.1281	458.45	Pf3D7_04_v3	646996	648777	-	PF3D7_0414200	193
Pf3D7_04_v3	647244	648518	SMC3_A5_12hpi_peak_209	9.62231	350.115	Pf3D7_04_v3	646996	648777	-	PF3D7_0414200	0
Pf3D7_04_v3	651684	652065	SMC3_A5_12hpi_peak_212	2.83512	23.9175	Pf3D7_04_v3	652350	653554	+	PF3D7_0414400	286
Pf3D7_04_v3	652645	653505	SMC3_A5_12hpi_peak_213	2.68468	32.2486	Pf3D7_04_v3	652350	653554	+	PF3D7_0414400	0
Pf3D7_04_v3	658632	659144	SMC3_A5_12hpi_peak_215	1.55724	4.39474	Pf3D7_04_v3	658117	659834	-	PF3D7_0414600	0
Pf3D7_04_v3	663264	663924	SMC3_A5_12hpi_peak_216	1.77977	8.06534	Pf3D7_04_v3	663115	664901	-	PF3D7_0414800	0
Pf3D7_04_v3	672638	672944	SMC3_A5_12hpi_peak_219	1.78829	5.45121	Pf3D7_04_v3	670824	672750	+	PF3D7_0415100	0
Pf3D7_04_v3	673165	673777	SMC3_A5_12hpi_peak_220	1.52587	4.39825	Pf3D7_04_v3	672035	679718	-	PF3D7_0415200	0
Pf3D7_04_v3	676904	677724	SMC3_A5_12hpi_peak_223	1.58919	5.92389	Pf3D7_04_v3	672035	679718	-	PF3D7_0415200	0
Pf3D7_04_v3	678459	679118	SMC3_A5_12hpi_peak_225	1.74193	6.23171	Pf3D7_04_v3	672035	679718	-	PF3D7_0415200	0
Pf3D7_04_v3	689707	690336	SMC3_A5_12hpi_peak_226	1.36591	1.56945	Pf3D7_04_v3	689248	690639	-	PF3D7_0415600	0
Pf3D7_04_v3	709547	710093	SMC3_A5_12hpi_peak_228	1.5227	4.4509	Pf3D7_04_v3	706094	709615	+	PF3D7_0416100	0
Pf3D7_04_v3	786196	786375	SMC3_A5_12hpi_peak_235	1.50132	3.36072	Pf3D7_04_v3	784194	786430	+	PF3D7_0417700	0
Pf3D7_04_v3	806097	806375	SMC3_A5_12hpi_peak_239	1.52987	2.73025	Pf3D7_04_v3	793749	810923	+	PF3D7_0418000	0
Pf3D7_05_v3	265532	265744	SMC3_A5_12hpi_peak_268	1.92523	8.2584	Pf3D7_05_v3	264456	278345	+	PF3D7_0506500	0
Pf3D7_05_v3	345870	346310	SMC3_A5_12hpi_peak_271	1.67537	5.79291	Pf3D7_05_v3	344931	346744	+	PF3D7_0508400	0
Pf3D7_05_v3	416797	417362	SMC3_A5_12hpi_peak_274	2.29464	16.0861	Pf3D7_05_v3	415972	417680	+	PF3D7_0509900	0
Pf3D7_05_v3	419029	419719	SMC3_A5_12hpi_peak_276	2.36905	15.2572	Pf3D7_05_v3	417823	422380	+	PF3D7_0510000	0
Pf3D7_05_v3	437513	438286	SMC3_A5_12hpi_peak_282	1.60829	4.86404	Pf3D7_05_v3	436017	439924	+	PF3D7_0510200	0
Pf3D7_05_v3	439111	439657	SMC3_A5_12hpi_peak_283	1.58119	5.31771	Pf3D7_05_v3	436017	439924	+	PF3D7_0510200	0
Pf3D7_05_v3	440762	441431	SMC3_A5_12hpi_peak_284	2.48051	26.5769	Pf3D7_05_v3	440724	442007	-	PF3D7_0510300	0
Pf3D7_05_v3	442966	443425	SMC3_A5_12hpi_peak_285	2.4608	18.7967	Pf3D7_05_v3	443533	445913	+	PF3D7_0510400	109
Pf3D7_05_v3	444248	445655	SMC3_A5_12hpi_peak_286	4.27063	115.248	Pf3D7_05_v3	443533	445913	+	PF3D7_0510400	0
Pf3D7_05_v3	445913	448477	SMC3_A5_12hpi_peak_287	2.84443	53.246	Pf3D7_05_v3	445554	448872	-	PF3D7_0510500	0
Pf3D7_05_v3	457862	460530	SMC3_A5_12hpi_peak_291	10.7013	630.555	Pf3D7_05_v3	459301	460344	+	PF3D7_0510700	0
Pf3D7_05_v3	460798	465126	SMC3_A5_12hpi_peak_292	7.48279	379.925	Pf3D7_05_v3	461017	464399	+	PF3D7_0510800	0
Pf3D7_05_v3	467582	468060	SMC3_A5_12hpi_peak_294	2.13879	18.1093	Pf3D7_05_v3	467139	468451	-	PF3D7_0511000	0
Pf3D7_05_v3	469376	469785	SMC3_A5_12hpi_peak_295	2.01321	11.5514	Pf3D7_05_v3	468884	470250	+	PF3D7_0511100	0
Pf3D7_05_v3	471096	472095	SMC3_A5_12hpi_peak_296	2.08114	10.8513	Pf3D7_05_v3	470506	474400	+	PF3D7_0511200	0
Pf3D7_05_v3	473374	473986	SMC3_A5_12hpi_peak_298	1.71374	6.4942	Pf3D7_05_v3	470506	474400	+	PF3D7_0511200	0
Pf3D7_05_v3	474476	476154	SMC3_A5_12hpi_peak_299	2.09164	14.4885	Pf3D7_05_v3	474407	478999	-	PF3D7_0511300	0
Pf3D7_05_v3	476357	476593	SMC3_A5_12hpi_peak_300	1.5441	2.53124	Pf3D7_05_v3	474407	478999	-	PF3D7_0511300	0
Pf3D7_06_v3	455264	455675	SMC3_A5_12hpi_peak_363	1.47716	3.46127	Pf3D7_06_v3	453671	456422	+	PF3D7_0610800	0
Pf3D7_06_v3	457721	457952	SMC3_A5_12hpi_peak_364	1.66914	5.27169	Pf3D7_06_v3	456064	460886	-	PF3D7_0610900	0
Pf3D7_06_v3	458471	459243	SMC3_A5_12hpi_peak_365	1.42318	2.78416	Pf3D7_06_v3	456064	460886	-	PF3D7_0610900	0
Pf3D7_06_v3	460096	460399	SMC3_A5_12hpi_peak_366	1.44881	3.13746	Pf3D7_06_v3	456064	460886	-	PF3D7_0610900	0
Pf3D7_06_v3	462299	462804	SMC3_A5_12hpi_peak_367	2.03269	10.715	Pf3D7_06_v3	463021	465127	-	PF3D7_0611000	218
Pf3D7_06_v3	463823	464307	SMC3_A5_12hpi_peak_368	1.82795	8.04488	Pf3D7_06_v3	463021	465127	-	PF3D7_0611000	0
Pf3D7_06_v3	466247	466429	SMC3_A5_12hpi_peak_370	2.33145	14.4952	Pf3D7_06_v3	466047	466537	-	PF3D7_0611100	0
Pf3D7_06_v3	467965	468400	SMC3_A5_12hpi_peak_371	2.43964	27.0252	Pf3D7_06_v3	467227	469157	+	PF3D7_0611200	0
Pf3D7_06_v3	470160	471297	SMC3_A5_12hpi_peak_372	6.4152	236.166	Pf3D7_06_v3	469685	471521	+	PF3D7_0611300	0
Pf3D7_06_v3	471694	474201	SMC3_A5_12hpi_peak_373	6.34598	223.996	Pf3D7_06_v3	471256	474637	-	PF3D7_0611400	0
Pf3D7_06_v3	474989	475489	SMC3_A5_12hpi_peak_374	5.20193	78.7853	Pf3D7_06_v3	471256	474637	-	PF3D7_0611400	-353
Pf3D7_06_v3	481218	484078	SMC3_A5_12hpi_peak_377	13.2722	901.939	Pf3D7_06_v3	482825	483907	-	PF3D7_0611500	0
Pf3D7_06_v3	484254	484551	SMC3_A5_12hpi_peak_378	9.20717	220.083	Pf3D7_06_v3	484649	487474	-	PF3D7_0611600	99
Pf3D7_06_v3	485061	487081	SMC3_A5_12hpi_peak_379	4.74339	120.095	Pf3D7_06_v3	484649	487474	-	PF3D7_0611600	0
Pf3D7_06_v3	487905	488296	SMC3_A5_12hpi_peak_380	4.52183	67.5766	Pf3D7_06_v3	488418	489504	-	PF3D7_0611700	123
Pf3D7_06_v3	488780	489025	SMC3_A5_12hpi_peak_381	3.44005	37.6778	Pf3D7_06_v3	488418	489504	-	PF3D7_0611700	0
Pf3D7_06_v3	491845	493210	SMC3_A5_12hpi_peak_382	1.72586	9.40121	Pf3D7_06_v3	490750	501967	-	PF3D7_0611800	0
Pf3D7_06_v3	493521	493781	SMC3_A5_12hpi_peak_383	1.5564	5.37315	Pf3D7_06_v3	490750	501967	-	PF3D7_0611800	0
Pf3D7_06_v3	494192	494907	SMC3_A5_12hpi_peak_384	1.85346	9.99191	Pf3D7_06_v3	490750	501967	-	PF3D7_0611800	0
Pf3D7_06_v3	495911	496088	SMC3_A5_12hpi_peak_385	1.57943	3.9703	Pf3D7_06_v3	490750	501967	-	PF3D7_0611800	0
Pf3D7_06_v3	499399	500028	SMC3_A5_12hpi_peak_388	1.43093	2.71698	Pf3D7_06_v3	490750	501967	-	PF3D7_0611800	0
Pf3D7_07_v3	726934	727171	SMC3_A5_12hpi_peak_438	1.66921	4.98362	Pf3D7_07_v3	725093	727476	+	PF3D7_0716600	0
Pf3D7_07_v3	771407	771661	SMC3_A5_12hpi_peak_443	1.32242	1.45096	Pf3D7_07_v3	767357	771949	-	PF3D7_0717800	0
Pf3D7_07_v3	778200	778863	SMC3_A5_12hpi_peak_445	1.57671	3.9758	Pf3D7_07_v3	776141	795637	-	PF3D7_0718000	0
Pf3D7_07_v3	779307	780028	SMC3_A5_12hpi_peak_446	1.45925	2.80524	Pf3D7_07_v3	776141	795637	-	PF3D7_0718000	0
Pf3D7_07_v3	781613	781988	SMC3_A5_12hpi_peak_448	1.77895	7.93267	Pf3D7_07_v3	776141	795637	-	PF3D7_0718000	0
Pf3D7_07_v3	782594	782846	SMC3_A5_12hpi_peak_449	1.45353	3.35544	Pf3D7_07_v3	776141	795637	-	PF3D7_0718000	0
Pf3D7_07_v3	784875	785696	SMC3_A5_12hpi_peak_450	1.63975	7.11045	Pf3D7_07_v3	776141	795637	-	PF3D7_0718000	0
Pf3D7_07_v3	786362	786925	SMC3_A5_12hpi_peak_451	1.53262	4.12441	Pf3D7_07_v3	776141	795637	-	PF3D7_0718000	0
Pf3D7_07_v3	787918	788831	SMC3_A5_12hpi_peak_452	1.89515	12.2433	Pf3D7_07_v3	776141	795637	-	PF3D7_0718000	0
Pf3D7_07_v3	789137	789570	SMC3_A5_12hpi_peak_453	1.70665	7.33647	Pf3D7_07_v3	776141	795637	-	PF3D7_0718000	0
Pf3D7_07_v3	790002	790969	SMC3_A5_12hpi_peak_454	2.03483	13.3927	Pf3D7_07_v3	776141	795637	-	PF3D7_0718000	0
Pf3D7_07_v3	791980	792204	SMC3_A5_12hpi_peak_455	2.24153	11.711	Pf3D7_07_v3	776141	795637	-	PF3D7_0718000	0
Pf3D7_07_v3	792491	792937	SMC3_A5_12hpi_peak_456	1.70921	6.16531	Pf3D7_07_v3	776141	795637	-	PF3D7_0718000	0
Pf3D7_07_v3	793163	793566	SMC3_A5_12hpi_peak_457	2.3447	16.6235	Pf3D7_07_v3	776141	795637	-	PF3D7_0718000	0
Pf3D7_07_v3	794414	795148	SMC3_A5_12hpi_peak_459	3.50567	55.5583	Pf3D7_07_v3	776141	795637	-	PF3D7_0718000	0
Pf3D7_07_v3	795325	795683	SMC3_A5_12hpi_peak_460	2.61807	20.6016	Pf3D7_07_v3	776141	795637	-	PF3D7_0718000	0
Pf3D7_07_v3	795911	796145	SMC3_A5_12hpi_peak_461	2.97994	29.6972	Pf3D7_07_v3	795957	805184	-	PF3D7_0718100	0
Pf3D7_07_v3	796565	797006	SMC3_A5_12hpi_peak_462	3.25702	60.1085	Pf3D7_07_v3	795957	805184	-	PF3D7_0718100	0
Pf3D7_07_v3	797370	804752	SMC3_A5_12hpi_peak_463	7.45101	359.867	Pf3D7_07_v3	795957	805184	-	PF3D7_0718100	0
Pf3D7_07_v3	805182	805647	SMC3_A5_12hpi_peak_464	7.43825	215.874	Pf3D7_07_v3	795957	805184	-	PF3D7_0718100	0
Pf3D7_07_v3	812257	820671	SMC3_A5_12hpi_peak_467	17.1073	1106.14	Pf3D7_07_v3	812301	820635	-	PF3D7_0718300	0
Pf3D7_07_v3	825378	825977	SMC3_A5_12hpi_peak_470	1.65617	5.66567	Pf3D7_07_v3	824069	826448	+	PF3D7_0718500	0
Pf3D7_07_v3	826297	826627	SMC3_A5_12hpi_peak_471	2.44222	12.8299	Pf3D7_07_v3	824069	826448	+	PF3D7_0718500	0
Pf3D7_07_v3	828862	829326	SMC3_A5_12hpi_peak_474	1.64579	6.71229	Pf3D7_07_v3	826587	831534	+	PF3D7_0718600	0
Pf3D7_07_v3	830513	831246	SMC3_A5_12hpi_peak_475	1.82804	8.11177	Pf3D7_07_v3	826587	831534	+	PF3D7_0718600	0
Pf3D7_07_v3	831975	832345	SMC3_A5_12hpi_peak_476	1.9477	10.989	Pf3D7_07_v3	831360	833140	-	PF3D7_0718700	0
Pf3D7_07_v3	846198	846532	SMC3_A5_12hpi_peak_478	1.64332	5.80156	Pf3D7_07_v3	843566	848302	+	PF3D7_0719300	0
Pf3D7_07_v3	847262	847545	SMC3_A5_12hpi_peak_479	1.7446	7.51091	Pf3D7_07_v3	843566	848302	+	PF3D7_0719300	0
Pf3D7_08_v3	262585	262899	SMC3_A5_12hpi_peak_509	1.47567	2.85826	Pf3D7_08_v3	248516	268538	+	PF3D7_0804500	0
Pf3D7_08_v3	264421	264914	SMC3_A5_12hpi_peak_510	1.34812	1.58782	Pf3D7_08_v3	248516	268538	+	PF3D7_0804500	0
Pf3D7_08_v3	265134	265467	SMC3_A5_12hpi_peak_511	1.33613	1.4205	Pf3D7_08_v3	248516	268538	+	PF3D7_0804500	0
Pf3D7_08_v3	267255	267512	SMC3_A5_12hpi_peak_512	1.74193	6.23171	Pf3D7_08_v3	248516	268538	+	PF3D7_0804500	0
Pf3D7_08_v3	267765	268382	SMC3_A5_12hpi_peak_513	1.62719	6.04595	Pf3D7_08_v3	248516	268538	+	PF3D7_0804500	0
Pf3D7_08_v3	269080	270657	SMC3_A5_12hpi_peak_514	2.48459	33.8807	Pf3D7_08_v3	268603	271146	-	PF3D7_0804600	0
Pf3D7_08_v3	271684	272087	SMC3_A5_12hpi_peak_515	1.8292	9.11474	Pf3D7_08_v3	271417	277413	-	PF3D7_0804700	0
Pf3D7_08_v3	272634	273778	SMC3_A5_12hpi_peak_516	1.98763	10.1503	Pf3D7_08_v3	271417	277413	-	PF3D7_0804700	0
Pf3D7_08_v3	275480	276128	SMC3_A5_12hpi_peak_519	1.80495	8.71766	Pf3D7_08_v3	271417	277413	-	PF3D7_0804700	0
Pf3D7_08_v3	276368	277374	SMC3_A5_12hpi_peak_520	2.38555	19.5179	Pf3D7_08_v3	271417	277413	-	PF3D7_0804700	0
Pf3D7_08_v3	278465	278975	SMC3_A5_12hpi_peak_521	1.88545	11.6936	Pf3D7_08_v3	278082	279206	+	PF3D7_0804800	0
Pf3D7_08_v3	286948	288535	SMC3_A5_12hpi_peak_525	1.7009	8.80019	Pf3D7_08_v3	286432	289198	+	PF3D7_0805100	0
Pf3D7_08_v3	289296	289813	SMC3_A5_12hpi_peak_526	3.09638	32.1285	Pf3D7_08_v3	286432	289198	+	PF3D7_0805100	-99
Pf3D7_08_v3	290877	291222	SMC3_A5_12hpi_peak_527	3.79268	72.4164	Pf3D7_08_v3	290626	291907	+	PF3D7_0805200	0
Pf3D7_08_v3	291972	292539	SMC3_A5_12hpi_peak_528	3.34274	40.5964	Pf3D7_08_v3	290626	291907	+	PF3D7_0805200	-66
Pf3D7_08_v3	293114	296942	SMC3_A5_12hpi_peak_529	9.48368	584.041	Pf3D7_08_v3	293097	297324	-	PF3D7_0805300	0
Pf3D7_08_v3	297394	297725	SMC3_A5_12hpi_peak_530	9.19361	246.909	Pf3D7_08_v3	293097	297324	-	PF3D7_0805300	-71
Pf3D7_08_v3	301913	304781	SMC3_A5_12hpi_peak_532	13.2795	768.096	Pf3D7_08_v3	303060	304788	-	PF3D7_0805400	0
Pf3D7_08_v3	305287	308521	SMC3_A5_12hpi_peak_533	5.85389	196.667	Pf3D7_08_v3	304814	310547	-	PF3D7_0805500	0
Pf3D7_08_v3	308968	309304	SMC3_A5_12hpi_peak_534	3.00393	23.099	Pf3D7_08_v3	304814	310547	-	PF3D7_0805500	0
Pf3D7_08_v3	312025	313017	SMC3_A5_12hpi_peak_535	2.14447	17.9271	Pf3D7_08_v3	310797	313261	+	PF3D7_0805600	0
Pf3D7_08_v3	314435	314948	SMC3_A5_12hpi_peak_536	1.63776	6.62181	Pf3D7_08_v3	313371	319794	-	PF3D7_0805700	0
Pf3D7_08_v3	315193	315481	SMC3_A5_12hpi_peak_537	1.47081	2.8581	Pf3D7_08_v3	313371	319794	-	PF3D7_0805700	0
Pf3D7_08_v3	318312	318656	SMC3_A5_12hpi_peak_539	1.56746	3.05543	Pf3D7_08_v3	313371	319794	-	PF3D7_0805700	0
Pf3D7_08_v3	323165	323617	SMC3_A5_12hpi_peak_540	1.46576	2.64272	Pf3D7_08_v3	322367	323677	-	PF3D7_0805800	0
Pf3D7_08_v3	336794	337244	SMC3_A5_12hpi_peak_545	1.63145	5.22584	Pf3D7_08_v3	333168	337845	+	PF3D7_0806200	0
Pf3D7_08_v3	1015406	1015595	SMC3_A5_12hpi_peak_571	1.5233	3.05135	Pf3D7_08_v3	1012878	1017485	-	PF3D7_0823000	0
Pf3D7_09_v3	1201874	1202324	SMC3_A5_12hpi_peak_620	2.13666	13.8957	Pf3D7_09_v3	1201305	1207576	+	PF3D7_0930300	0
Pf3D7_09_v3	1208919	1209600	SMC3_A5_12hpi_peak_621	1.67194	6.57273	Pf3D7_09_v3	1207579	1212987	+	PF3D7_0930400	0
Pf3D7_09_v3	1220007	1220256	SMC3_A5_12hpi_peak_626	1.54811	3.52772	Pf3D7_09_v3	1217433	1221199	-	PF3D7_0930600	0
Pf3D7_09_v3	1222491	1222753	SMC3_A5_12hpi_peak_627	1.4731	3.12968	Pf3D7_09_v3	1221470	1224028	+	PF3D7_0930700	0
Pf3D7_09_v3	1225895	1226301	SMC3_A5_12hpi_peak_628	1.97617	11.4573	Pf3D7_09_v3	1224476	1239586	+	PF3D7_0930800	0
Pf3D7_09_v3	1226700	1228455	SMC3_A5_12hpi_peak_629	1.96195	16.3599	Pf3D7_09_v3	1224476	1239586	+	PF3D7_0930800	0
Pf3D7_09_v3	1228715	1229813	SMC3_A5_12hpi_peak_630	2.2154	17.4295	Pf3D7_09_v3	1224476	1239586	+	PF3D7_0930800	0
Pf3D7_09_v3	1230620	1231170	SMC3_A5_12hpi_peak_631	2.19287	18.5959	Pf3D7_09_v3	1224476	1239586	+	PF3D7_0930800	0
Pf3D7_09_v3	1231466	1232273	SMC3_A5_12hpi_peak_632	2.14839	17.8056	Pf3D7_09_v3	1224476	1239586	+	PF3D7_0930800	0
Pf3D7_09_v3	1232459	1241868	SMC3_A5_12hpi_peak_633	10.1969	548.88	Pf3D7_09_v3	1224476	1239586	+	PF3D7_0930800	0
Pf3D7_09_v3	1244728	1246518	SMC3_A5_12hpi_peak_634	13.3486	763.843	Pf3D7_09_v3	1246725	1248266	-	PF3D7_0930900	208
Pf3D7_09_v3	1246740	1248012	SMC3_A5_12hpi_peak_635	12.7608	536.307	Pf3D7_09_v3	1246725	1248266	-	PF3D7_0930900	0
Pf3D7_09_v3	1248190	1248383	SMC3_A5_12hpi_peak_636	5.44615	86.1487	Pf3D7_09_v3	1246725	1248266	-	PF3D7_0930900	0
Pf3D7_09_v3	1248697	1251589	SMC3_A5_12hpi_peak_637	7.51715	276.98	Pf3D7_09_v3	1248274	1252765	-	PF3D7_0931000	0
Pf3D7_09_v3	1254751	1256150	SMC3_A5_12hpi_peak_638	1.94501	12.6706	Pf3D7_09_v3	1253448	1257339	+	PF3D7_0931100	0
Pf3D7_09_v3	1256477	1257270	SMC3_A5_12hpi_peak_639	2.03104	10.7792	Pf3D7_09_v3	1253448	1257339	+	PF3D7_0931100	0
Pf3D7_09_v3	1258556	1259123	SMC3_A5_12hpi_peak_640	2.08207	10.0239	Pf3D7_09_v3	1258494	1259859	+	PF3D7_0931200	0
Pf3D7_09_v3	1261049	1261645	SMC3_A5_12hpi_peak_643	1.82948	9.38267	Pf3D7_09_v3	1260984	1261969	+	PF3D7_0931300	0
Pf3D7_09_v3	1263908	1264535	SMC3_A5_12hpi_peak_644	1.55539	3.93486	Pf3D7_09_v3	1262730	1265679	+	PF3D7_0931400	0
Pf3D7_09_v3	1272328	1272630	SMC3_A5_12hpi_peak_647	2.37045	19.1339	Pf3D7_09_v3	1270155	1272656	+	PF3D7_0931700	0
Pf3D7_09_v3	1282472	1282833	SMC3_A5_12hpi_peak_649	1.7483	6.82833	Pf3D7_09_v3	1278479	1284699	-	PF3D7_0932100	0
Pf3D7_10_v3	553676	554126	SMC3_A5_12hpi_peak_668	1.66008	3.70059	Pf3D7_10_v3	554233	560227	+	PF3D7_1014100	108
Pf3D7_10_v3	873769	874002	SMC3_A5_12hpi_peak_680	1.39272	1.45233	Pf3D7_10_v3	872294	895304	-	PF3D7_1021700	0
Pf3D7_10_v3	905586	905941	SMC3_A5_12hpi_peak_685	1.79966	7.38135	Pf3D7_10_v3	904858	914036	-	PF3D7_1021900	0
Pf3D7_10_v3	920337	920852	SMC3_A5_12hpi_peak_688	1.59175	4.23896	Pf3D7_10_v3	918062	925141	+	PF3D7_1022000	0
Pf3D7_10_v3	921585	921798	SMC3_A5_12hpi_peak_689	1.4337	2.28264	Pf3D7_10_v3	918062	925141	+	PF3D7_1022000	0
Pf3D7_10_v3	922079	922368	SMC3_A5_12hpi_peak_690	1.70213	7.62674	Pf3D7_10_v3	918062	925141	+	PF3D7_1022000	0
Pf3D7_10_v3	922674	923164	SMC3_A5_12hpi_peak_691	1.64249	5.38017	Pf3D7_10_v3	918062	925141	+	PF3D7_1022000	0
Pf3D7_10_v3	923595	924169	SMC3_A5_12hpi_peak_692	2.43169	26.5861	Pf3D7_10_v3	918062	925141	+	PF3D7_1022000	0
Pf3D7_10_v3	925279	926209	SMC3_A5_12hpi_peak_693	4.20626	66.7279	Pf3D7_10_v3	925036	926519	-	PF3D7_1022100	0
Pf3D7_10_v3	927064	928561	SMC3_A5_12hpi_peak_694	2.48364	27.5961	Pf3D7_10_v3	926542	929405	-	PF3D7_1022200	0
Pf3D7_10_v3	928744	929034	SMC3_A5_12hpi_peak_695	3.13889	31.1924	Pf3D7_10_v3	926542	929405	-	PF3D7_1022200	0
Pf3D7_10_v3	931222	931477	SMC3_A5_12hpi_peak_697	4.10293	48.3138	Pf3D7_10_v3	931776	934833	+	PF3D7_1022300	300
Pf3D7_10_v3	932565	933431	SMC3_A5_12hpi_peak_698	8.18326	358.693	Pf3D7_10_v3	931776	934833	+	PF3D7_1022300	0
Pf3D7_10_v3	933628	936381	SMC3_A5_12hpi_peak_699	12.329	623.775	Pf3D7_10_v3	931776	934833	+	PF3D7_1022300	0
Pf3D7_10_v3	937994	939424	SMC3_A5_12hpi_peak_701	14.0733	618.543	Pf3D7_10_v3	939330	942546	-	PF3D7_1022400	0
Pf3D7_10_v3	939754	941293	SMC3_A5_12hpi_peak_702	7.84534	438.921	Pf3D7_10_v3	939330	942546	-	PF3D7_1022400	0
Pf3D7_10_v3	944317	946116	SMC3_A5_12hpi_peak_705	2.89948	48.7164	Pf3D7_10_v3	943794	946858	-	PF3D7_1022500	0
Pf3D7_10_v3	948451	949841	SMC3_A5_12hpi_peak_706	2.26469	18.3318	Pf3D7_10_v3	948397	952528	+	PF3D7_1022600	0
Pf3D7_10_v3	950065	951023	SMC3_A5_12hpi_peak_707	1.97397	16.3968	Pf3D7_10_v3	948397	952528	+	PF3D7_1022600	0
Pf3D7_10_v3	956014	957366	SMC3_A5_12hpi_peak_708	1.35826	1.87704	Pf3D7_10_v3	955084	958629	+	PF3D7_1022800	0
Pf3D7_10_v3	957771	958300	SMC3_A5_12hpi_peak_709	1.61864	6.25419	Pf3D7_10_v3	955084	958629	+	PF3D7_1022800	0
Pf3D7_10_v3	964810	965647	SMC3_A5_12hpi_peak_710	1.39983	2.23135	Pf3D7_10_v3	963497	980560	-	PF3D7_1023100	0
Pf3D7_10_v3	967044	967260	SMC3_A5_12hpi_peak_712	1.78758	7.45547	Pf3D7_10_v3	963497	980560	-	PF3D7_1023100	0
Pf3D7_10_v3	969421	969751	SMC3_A5_12hpi_peak_714	1.5922	5.28872	Pf3D7_10_v3	963497	980560	-	PF3D7_1023100	0
Pf3D7_10_v3	971408	971802	SMC3_A5_12hpi_peak_716	1.37826	1.90989	Pf3D7_10_v3	963497	980560	-	PF3D7_1023100	0
Pf3D7_10_v3	995914	996331	SMC3_A5_12hpi_peak_725	1.75803	9.1735	Pf3D7_10_v3	994299	997092	+	PF3D7_1023800	0
Pf3D7_10_v3	1412494	1412802	SMC3_A5_12hpi_peak_741	2.70879	18.7371	Pf3D7_10_v3	1412641	1416363	+	PF3D7_1035700	0
Pf3D7_11_v3	820056	822451	SMC3_A5_12hpi_peak_778	2.39599	27.0633	Pf3D7_11_v3	818268	822945	+	PF3D7_1121700	0
Pf3D7_11_v3	823205	831436	SMC3_A5_12hpi_peak_779	11.3878	603.014	Pf3D7_11_v3	823239	829313	-	PF3D7_1121800	0
Pf3D7_11_v3	834704	835622	SMC3_A5_12hpi_peak_780	15.007	732.645	Pf3D7_11_v3	835823	837872	-	PF3D7_1121900	202
Pf3D7_11_v3	835838	838042	SMC3_A5_12hpi_peak_781	12.6469	884.66	Pf3D7_11_v3	835823	837872	-	PF3D7_1121900	0
Pf3D7_11_v3	838364	840135	SMC3_A5_12hpi_peak_782	7.58204	285.319	Pf3D7_11_v3	837912	840125	-	PF3D7_1122000	0
Pf3D7_11_v3	840705	842411	SMC3_A5_12hpi_peak_783	3.79284	80.9729	Pf3D7_11_v3	840282	842499	-	PF3D7_1122100	0
Pf3D7_11_v3	842780	843380	SMC3_A5_12hpi_peak_784	2.53573	19.3819	Pf3D7_11_v3	842501	845743	-	PF3D7_1122200	0
Pf3D7_11_v3	846836	847300	SMC3_A5_12hpi_peak_786	2.00187	12.1338	Pf3D7_11_v3	846929	848014	+	PF3D7_1122300	0
Pf3D7_11_v3	847589	847801	SMC3_A5_12hpi_peak_787	1.45636	2.64439	Pf3D7_11_v3	846929	848014	+	PF3D7_1122300	0
Pf3D7_11_v3	849342	850204	SMC3_A5_12hpi_peak_788	1.71797	6.82402	Pf3D7_11_v3	848748	852976	+	PF3D7_1122400	0
Pf3D7_11_v3	850464	850819	SMC3_A5_12hpi_peak_789	1.71461	6.56021	Pf3D7_11_v3	848748	852976	+	PF3D7_1122400	0
Pf3D7_11_v3	858470	859172	SMC3_A5_12hpi_peak_793	1.49829	3.4145	Pf3D7_11_v3	852985	859371	+	PF3D7_1122500	0
Pf3D7_11_v3	860135	861062	SMC3_A5_12hpi_peak_794	2.00567	13.984	Pf3D7_11_v3	859451	868220	+	PF3D7_1122600	0
Pf3D7_11_v3	862487	862742	SMC3_A5_12hpi_peak_796	1.72218	5.59233	Pf3D7_11_v3	859451	868220	+	PF3D7_1122600	0
Pf3D7_11_v3	865754	866095	SMC3_A5_12hpi_peak_797	1.94595	9.70469	Pf3D7_11_v3	859451	868220	+	PF3D7_1122600	0
Pf3D7_11_v3	868419	869028	SMC3_A5_12hpi_peak_799	1.88116	9.61174	Pf3D7_11_v3	868275	869789	-	PF3D7_1122700	0
Pf3D7_12_v3	205711	205972	SMC3_A5_12hpi_peak_853	2.03421	12.5	Pf3D7_12_v3	204215	207469	-	PF3D7_1204300	0
Pf3D7_12_v3	917439	917794	SMC3_A5_12hpi_peak_864	3.23682	30.3395	Pf3D7_12_v3	918280	920560	+	PF3D7_1222700	487
Pf3D7_12_v3	1238135	1238520	SMC3_A5_12hpi_peak_887	1.67856	4.9522	Pf3D7_12_v3	1233352	1241605	+	PF3D7_1230000	0
Pf3D7_12_v3	1263955	1264387	SMC3_A5_12hpi_peak_892	1.66135	5.50201	Pf3D7_12_v3	1263243	1266561	+	PF3D7_1230800	0
Pf3D7_12_v3	1268235	1270091	SMC3_A5_12hpi_peak_893	1.90751	12.2621	Pf3D7_12_v3	1266588	1270610	+	PF3D7_1230900	0
Pf3D7_12_v3	1272653	1274375	SMC3_A5_12hpi_peak_895	2.71664	38.0525	Pf3D7_12_v3	1270895	1274974	+	PF3D7_1231000	0
Pf3D7_12_v3	1278417	1279842	SMC3_A5_12hpi_peak_898	12.1617	841.164	Pf3D7_12_v3	1278090	1280048	-	PF3D7_1231200	0
Pf3D7_12_v3	1280064	1280669	SMC3_A5_12hpi_peak_899	2.44222	12.8299	Pf3D7_12_v3	1278090	1280048	-	PF3D7_1231200	-17
Pf3D7_12_v3	1285173	1289368	SMC3_A5_12hpi_peak_901	12.4823	880.826	Pf3D7_12_v3	1286273	1289606	-	PF3D7_1231300	0
Pf3D7_12_v3	1291088	1296559	SMC3_A5_12hpi_peak_902	4.60833	143.99	Pf3D7_12_v3	1290102	1297082	-	PF3D7_1231400	0
Pf3D7_12_v3	1299601	1299983	SMC3_A5_12hpi_peak_903	1.82854	8.5132	Pf3D7_12_v3	1298137	1300451	+	PF3D7_1231500	0
Pf3D7_12_v3	1302937	1303227	SMC3_A5_12hpi_peak_904	1.49207	3.63281	Pf3D7_12_v3	1300633	1305728	-	PF3D7_1231600	0
Pf3D7_12_v3	1619272	1619601	SMC3_A5_12hpi_peak_923	2.22947	12.7668	Pf3D7_12_v3	1612601	1618965	-	PF3D7_1238900	-308
Pf3D7_13_v3	1136321	1136506	SMC3_A5_12hpi_peak_975	1.94408	6.94118	Pf3D7_13_v3	1133394	1138536	-	PF3D7_1327000	0
Pf3D7_13_v3	1148412	1148918	SMC3_A5_12hpi_peak_978	1.65614	6.08748	Pf3D7_13_v3	1145298	1152588	+	PF3D7_1327300	0
Pf3D7_13_v3	1150574	1150986	SMC3_A5_12hpi_peak_979	1.58342	4.6829	Pf3D7_13_v3	1145298	1152588	+	PF3D7_1327300	0
Pf3D7_13_v3	1159366	1160051	SMC3_A5_12hpi_peak_984	3.33759	63.7691	Pf3D7_13_v3	1158691	1160403	+	PF3D7_1327600	0
Pf3D7_13_v3	1160476	1161307	SMC3_A5_12hpi_peak_985	3.25965	60.6028	Pf3D7_13_v3	1159359	1161728	-	PF3D7_1327700	0
Pf3D7_13_v3	1162628	1164354	SMC3_A5_12hpi_peak_986	7.54766	393.922	Pf3D7_13_v3	1162463	1165039	+	PF3D7_1327800	0
Pf3D7_13_v3	1164864	1167869	SMC3_A5_12hpi_peak_987	10.7468	333.881	Pf3D7_13_v3	1162463	1165039	+	PF3D7_1327800	0
Pf3D7_13_v3	1173056	1173294	SMC3_A5_12hpi_peak_989	5.33488	85.9699	Pf3D7_13_v3	1173631	1181569	-	PF3D7_1328000	338
Pf3D7_13_v3	1174129	1179649	SMC3_A5_12hpi_peak_990	9.57935	519.951	Pf3D7_13_v3	1173631	1181569	-	PF3D7_1328000	0
Pf3D7_13_v3	1179833	1180080	SMC3_A5_12hpi_peak_991	2.49639	17.1418	Pf3D7_13_v3	1173631	1181569	-	PF3D7_1328000	0
Pf3D7_13_v3	1180349	1180789	SMC3_A5_12hpi_peak_992	2.52022	19.992	Pf3D7_13_v3	1173631	1181569	-	PF3D7_1328000	0
Pf3D7_13_v3	1186703	1189028	SMC3_A5_12hpi_peak_995	1.52577	4.06402	Pf3D7_13_v3	1186514	1196153	+	PF3D7_1328200	0
Pf3D7_13_v3	1189223	1190049	SMC3_A5_12hpi_peak_996	1.50454	3.58528	Pf3D7_13_v3	1186514	1196153	+	PF3D7_1328200	0
Pf3D7_13_v3	1190590	1191319	SMC3_A5_12hpi_peak_997	1.4826	3.85236	Pf3D7_13_v3	1186514	1196153	+	PF3D7_1328200	0
Pf3D7_13_v3	1191849	1193120	SMC3_A5_12hpi_peak_998	1.95673	11.6161	Pf3D7_13_v3	1186514	1196153	+	PF3D7_1328200	0
Pf3D7_13_v3	1193419	1194033	SMC3_A5_12hpi_peak_999	1.90423	10.6453	Pf3D7_13_v3	1186514	1196153	+	PF3D7_1328200	0
Pf3D7_13_v3	1194295	1194661	SMC3_A5_12hpi_peak_1000	1.96485	9.74059	Pf3D7_13_v3	1186514	1196153	+	PF3D7_1328200	0
Pf3D7_13_v3	1194892	1195209	SMC3_A5_12hpi_peak_1001	2.06142	9.76155	Pf3D7_13_v3	1186514	1196153	+	PF3D7_1328200	0
Pf3D7_14_v3	619794	620078	SMC3_A5_12hpi_peak_1060	1.37097	1.39402	Pf3D7_14_v3	617813	623560	+	PF3D7_1415400	0
Pf3D7_14_v3	1029480	1029965	SMC3_A5_12hpi_peak_1074	1.59751	4.67575	Pf3D7_14_v3	1027682	1030025	-	PF3D7_1426500	0
Pf3D7_14_v3	1050048	1050332	SMC3_A5_12hpi_peak_1079	1.96952	11.9157	Pf3D7_14_v3	1049648	1050707	-	PF3D7_1426900	0
Pf3D7_14_v3	1052026	1052404	SMC3_A5_12hpi_peak_1081	1.64136	6.45468	Pf3D7_14_v3	1050744	1055499	+	PF3D7_1427000	0
Pf3D7_14_v3	1053397	1053689	SMC3_A5_12hpi_peak_1082	1.55637	4.56616	Pf3D7_14_v3	1050744	1055499	+	PF3D7_1427000	0
Pf3D7_14_v3	1056281	1056923	SMC3_A5_12hpi_peak_1084	1.66851	7.77951	Pf3D7_14_v3	1055788	1060651	+	PF3D7_1427100	0
Pf3D7_14_v3	1057583	1057985	SMC3_A5_12hpi_peak_1085	1.41552	2.68799	Pf3D7_14_v3	1055788	1060651	+	PF3D7_1427100	0
Pf3D7_14_v3	1058762	1059481	SMC3_A5_12hpi_peak_1086	1.46742	3.2228	Pf3D7_14_v3	1055788	1060651	+	PF3D7_1427100	0
Pf3D7_14_v3	1059714	1060073	SMC3_A5_12hpi_peak_1087	1.31653	1.43417	Pf3D7_14_v3	1055788	1060651	+	PF3D7_1427100	0
Pf3D7_14_v3	1062418	1062779	SMC3_A5_12hpi_peak_1089	2.10719	13.2268	Pf3D7_14_v3	1061328	1063299	+	PF3D7_1427200	0
Pf3D7_14_v3	1064151	1069196	SMC3_A5_12hpi_peak_1090	6.19811	206.302	Pf3D7_14_v3	1064142	1069386	+	PF3D7_1427300	0
Pf3D7_14_v3	1069478	1071627	SMC3_A5_12hpi_peak_1091	16.7236	611.497	Pf3D7_14_v3	1064142	1069386	+	PF3D7_1427300	-93
Pf3D7_14_v3	1074553	1077078	SMC3_A5_12hpi_peak_1092	17.4972	709.561	Pf3D7_14_v3	1077001	1080178	-	PF3D7_1427400	0
Pf3D7_14_v3	1077256	1078539	SMC3_A5_12hpi_peak_1093	7.84908	353.597	Pf3D7_14_v3	1077001	1080178	-	PF3D7_1427400	0
Pf3D7_14_v3	1078964	1079860	SMC3_A5_12hpi_peak_1094	5.0688	87.4822	Pf3D7_14_v3	1077001	1080178	-	PF3D7_1427400	0
Pf3D7_14_v3	1081676	1084140	SMC3_A5_12hpi_peak_1095	2.4454	32.7006	Pf3D7_14_v3	1081038	1084631	+	PF3D7_1427500	0
Pf3D7_14_v3	1085638	1086994	SMC3_A5_12hpi_peak_1096	1.60725	5.97977	Pf3D7_14_v3	1084975	1087482	+	PF3D7_1427600	0
Pf3D7_14_v3	1088440	1088672	SMC3_A5_12hpi_peak_1097	1.63094	4.51269	Pf3D7_14_v3	1088099	1089750	-	PF3D7_1427800	0
Pf3D7_14_v3	1105811	1106160	SMC3_A5_12hpi_peak_1101	1.7483	6.82833	Pf3D7_14_v3	1104979	1107504	-	PF3D7_1428300	0
Pf3D7_14_v3	1109708	1109994	SMC3_A5_12hpi_peak_1103	1.40471	2.05949	Pf3D7_14_v3	1108066	1116168	-	PF3D7_1428400	0

## Sheet: 24 hpi
SMC3 Peak						Gene
Chromosome	Peak Start	Peak End	Peak	Fold enrichment	-LOG10(q-value)	Chromosome	Start	End	Strand	Gene ID	Distance
Pf3D7_01_v3	29441	29751	SMC3_A5_24hpi_peak_1	2.3587	7.34015	Pf3D7_01_v3	29510	37126	+	PF3D7_0100100	0
Pf3D7_01_v3	31682	31889	SMC3_A5_24hpi_peak_2	1.66841	2.43896	Pf3D7_01_v3	29510	37126	+	PF3D7_0100100	0
Pf3D7_01_v3	32072	32373	SMC3_A5_24hpi_peak_3	1.82388	3.75062	Pf3D7_01_v3	29510	37126	+	PF3D7_0100100	0
Pf3D7_01_v3	34475	34628	SMC3_A5_24hpi_peak_4	2.12183	3.67347	Pf3D7_01_v3	29510	37126	+	PF3D7_0100100	0
Pf3D7_01_v3	60294	60537	SMC3_A5_24hpi_peak_5	2.29027	8.3477	Pf3D7_01_v3	59772	61003	+	PF3D7_0100800	0
Pf3D7_01_v3	81900	82128	SMC3_A5_24hpi_peak_6	2.00729	5.42693	Pf3D7_01_v3	81765	83106	-	PF3D7_0101600	0
Pf3D7_01_v3	82327	82504	SMC3_A5_24hpi_peak_7	2.13926	6.86111	Pf3D7_01_v3	81765	83106	-	PF3D7_0101600	0
Pf3D7_01_v3	99732	99981	SMC3_A5_24hpi_peak_8	1.67507	2.2985	Pf3D7_01_v3	97590	103615	+	PF3D7_0102200	0
Pf3D7_01_v3	246651	246848	SMC3_A5_24hpi_peak_15	1.86811	3.13891	Pf3D7_01_v3	236742	248183	+	PF3D7_0105700	0
Pf3D7_01_v3	349255	349637	SMC3_A5_24hpi_peak_18	2.30832	8.26704	Pf3D7_01_v3	347246	350568	+	PF3D7_0108500	0
Pf3D7_01_v3	368388	368552	SMC3_A5_24hpi_peak_20	1.85286	5.01796	Pf3D7_01_v3	365266	369336	+	PF3D7_0109100	0
Pf3D7_01_v3	369547	369759	SMC3_A5_24hpi_peak_21	1.74964	3.00753	Pf3D7_01_v3	369251	370907	-	PF3D7_0109200	0
Pf3D7_01_v3	388395	388847	SMC3_A5_24hpi_peak_24	1.88498	5.09765	Pf3D7_01_v3	388192	389559	+	PF3D7_0110000	0
Pf3D7_01_v3	396920	397352	SMC3_A5_24hpi_peak_28	1.79565	3.60646	Pf3D7_01_v3	396580	403838	+	PF3D7_0110500	0
Pf3D7_01_v3	413785	414324	SMC3_A5_24hpi_peak_30	2.09374	8.54245	Pf3D7_01_v3	413076	417001	-	PF3D7_0110700	0
Pf3D7_01_v3	420290	420905	SMC3_A5_24hpi_peak_31	3.37239	17.6187	Pf3D7_01_v3	419727	420942	-	PF3D7_0110900	0
Pf3D7_01_v3	423675	424291	SMC3_A5_24hpi_peak_33	2.18539	9.11217	Pf3D7_01_v3	421025	428878	-	PF3D7_0111000	0
Pf3D7_01_v3	424491	424662	SMC3_A5_24hpi_peak_34	1.59624	2.18533	Pf3D7_01_v3	421025	428878	-	PF3D7_0111000	0
Pf3D7_01_v3	425230	425404	SMC3_A5_24hpi_peak_35	1.92987	5.11748	Pf3D7_01_v3	421025	428878	-	PF3D7_0111000	0
Pf3D7_01_v3	438065	438550	SMC3_A5_24hpi_peak_40	3.2883	20.2	Pf3D7_01_v3	436179	439368	+	PF3D7_0111400	0
Pf3D7_01_v3	448902	449277	SMC3_A5_24hpi_peak_48	4.09478	19.9607	Pf3D7_01_v3	444710	449954	+	PF3D7_0111800	0
Pf3D7_01_v3	451582	452443	SMC3_A5_24hpi_peak_51	8.34088	141.077	Pf3D7_01_v3	450831	453195	-	PF3D7_0112000	0
Pf3D7_01_v3	453841	454587	SMC3_A5_24hpi_peak_54	8.13781	76.7592	Pf3D7_01_v3	454847	455338	+	PF3D7_0112100	261
Pf3D7_01_v3	454745	455440	SMC3_A5_24hpi_peak_55	17.8532	596.442	Pf3D7_01_v3	454847	455338	+	PF3D7_0112100	0
Pf3D7_01_v3	455690	456726	SMC3_A5_24hpi_peak_56	13.3178	175.471	Pf3D7_01_v3	454847	455338	+	PF3D7_0112100	-353
Pf3D7_01_v3	464531	470582	SMC3_A5_24hpi_peak_62	11.9182	313.102	Pf3D7_01_v3	463764	471891	+	PF3D7_0112200	0
Pf3D7_01_v3	472041	472538	SMC3_A5_24hpi_peak_63	2.98057	16.223	Pf3D7_01_v3	463764	471891	+	PF3D7_0112200	-151
Pf3D7_01_v3	482036	482240	SMC3_A5_24hpi_peak_66	1.92218	4.83293	Pf3D7_01_v3	481231	483218	-	PF3D7_0112800	0
Pf3D7_01_v3	488179	488908	SMC3_A5_24hpi_peak_67	1.90654	4.92606	Pf3D7_01_v3	487239	490901	-	PF3D7_0113000	0
Pf3D7_01_v3	499173	499330	SMC3_A5_24hpi_peak_68	1.95899	3.96466	Pf3D7_01_v3	494941	500347	+	PF3D7_0113100	0
Pf3D7_01_v3	499856	500026	SMC3_A5_24hpi_peak_69	2.20411	8.14046	Pf3D7_01_v3	494941	500347	+	PF3D7_0113100	0
Pf3D7_01_v3	501133	501304	SMC3_A5_24hpi_peak_70	1.72605	3.99218	Pf3D7_01_v3	500888	503795	-	PF3D7_0113200	0
Pf3D7_01_v3	505504	505709	SMC3_A5_24hpi_peak_71	1.95422	5.16419	Pf3D7_01_v3	504339	507459	-	PF3D7_0113300	0
Pf3D7_01_v3	531171	531359	SMC3_A5_24hpi_peak_73	1.79565	3.60646	Pf3D7_01_v3	526530	536562	+	PF3D7_0113800	0
Pf3D7_01_v3	563844	564211	SMC3_A5_24hpi_peak_74	1.546	1.96191	Pf3D7_01_v3	563703	564842	-	PF3D7_0114700	0
Pf3D7_01_v3	592392	592842	SMC3_A5_24hpi_peak_75	1.7539	3.68999	Pf3D7_01_v3	591849	593187	+	PF3D7_0115200	0
Pf3D7_01_v3	595928	596101	SMC3_A5_24hpi_peak_76	2.43406	10.2145	Pf3D7_01_v3	595102	596273	+	PF3D7_0115300	0
Pf3D7_02_v3	41722	42008	SMC3_A5_24hpi_peak_78	2.03952	5.24601	Pf3D7_02_v3	41515	42858	-	PF3D7_0200500	0
Pf3D7_02_v3	49067	49446	SMC3_A5_24hpi_peak_79	1.78195	3.68134	Pf3D7_02_v3	48923	50147	-	PF3D7_0200700	0
Pf3D7_02_v3	57737	57901	SMC3_A5_24hpi_peak_80	2.02758	5.15843	Pf3D7_02_v3	57344	58421	-	PF3D7_0201000	0
Pf3D7_02_v3	67139	67411	SMC3_A5_24hpi_peak_81	1.73576	3.28223	Pf3D7_02_v3	66529	67545	+	PF3D7_0201300	0
Pf3D7_02_v3	104367	104578	SMC3_A5_24hpi_peak_83	1.74305	3.17721	Pf3D7_02_v3	102137	106662	-	PF3D7_0202000	0
Pf3D7_02_v3	104879	105178	SMC3_A5_24hpi_peak_84	1.85951	4.40605	Pf3D7_02_v3	102137	106662	-	PF3D7_0202000	0
Pf3D7_02_v3	128063	128268	SMC3_A5_24hpi_peak_85	1.7024	2.79847	Pf3D7_02_v3	127203	129089	+	PF3D7_0202500	0
Pf3D7_02_v3	151148	151302	SMC3_A5_24hpi_peak_86	1.86276	4.49968	Pf3D7_02_v3	148914	157296	-	PF3D7_0203100	0
Pf3D7_02_v3	168925	169136	SMC3_A5_24hpi_peak_88	1.98001	3.938	Pf3D7_02_v3	168580	170767	-	PF3D7_0203700	0
Pf3D7_02_v3	169372	169525	SMC3_A5_24hpi_peak_89	2.16535	5.76762	Pf3D7_02_v3	168580	170767	-	PF3D7_0203700	0
Pf3D7_02_v3	178995	179180	SMC3_A5_24hpi_peak_90	1.99056	4.80727	Pf3D7_02_v3	178955	181941	+	PF3D7_0204000	0
Pf3D7_02_v3	274177	274426	SMC3_A5_24hpi_peak_97	2.83019	12.4639	Pf3D7_02_v3	271374	274711	+	PF3D7_0206700	0
Pf3D7_02_v3	297080	297287	SMC3_A5_24hpi_peak_99	1.71873	3.36229	Pf3D7_02_v3	293896	297980	-	PF3D7_0207400	0
Pf3D7_02_v3	306068	306281	SMC3_A5_24hpi_peak_100	1.99655	5.34206	Pf3D7_02_v3	303409	307376	-	PF3D7_0207600	0
Pf3D7_02_v3	306500	306805	SMC3_A5_24hpi_peak_101	1.88694	4.62555	Pf3D7_02_v3	303409	307376	-	PF3D7_0207600	0
Pf3D7_02_v3	311639	311890	SMC3_A5_24hpi_peak_102	2.0527	7.74122	Pf3D7_02_v3	308628	312348	-	PF3D7_0207700	0
Pf3D7_02_v3	315206	315367	SMC3_A5_24hpi_peak_103	1.89725	3.92997	Pf3D7_02_v3	312990	316944	-	PF3D7_0207800	0
Pf3D7_02_v3	316124	316408	SMC3_A5_24hpi_peak_104	1.86651	4.80066	Pf3D7_02_v3	312990	316944	-	PF3D7_0207800	0
Pf3D7_02_v3	317682	318371	SMC3_A5_24hpi_peak_105	2.08076	6.098	Pf3D7_02_v3	317422	321552	-	PF3D7_0207900	0
Pf3D7_02_v3	320768	320937	SMC3_A5_24hpi_peak_106	1.79333	4.12341	Pf3D7_02_v3	317422	321552	-	PF3D7_0207900	0
Pf3D7_02_v3	335655	335975	SMC3_A5_24hpi_peak_108	2.0077	5.17917	Pf3D7_02_v3	335421	337000	-	PF3D7_0208200	0
Pf3D7_02_v3	347554	347709	SMC3_A5_24hpi_peak_112	1.89969	4.2301	Pf3D7_02_v3	342081	351139	-	PF3D7_0208400	0
Pf3D7_02_v3	361901	362078	SMC3_A5_24hpi_peak_113	1.5694	1.77141	Pf3D7_02_v3	360828	368354	+	PF3D7_0208900	0
Pf3D7_02_v3	366834	367225	SMC3_A5_24hpi_peak_114	1.94204	4.83809	Pf3D7_02_v3	360828	368354	+	PF3D7_0208900	0
Pf3D7_02_v3	371192	371589	SMC3_A5_24hpi_peak_115	1.72619	3.11058	Pf3D7_02_v3	369351	380156	+	PF3D7_0209000	0
Pf3D7_02_v3	372406	372570	SMC3_A5_24hpi_peak_116	1.83814	4.17346	Pf3D7_02_v3	369351	380156	+	PF3D7_0209000	0
Pf3D7_02_v3	379679	379877	SMC3_A5_24hpi_peak_117	1.77764	3.82197	Pf3D7_02_v3	369351	380156	+	PF3D7_0209000	0
Pf3D7_02_v3	381521	381692	SMC3_A5_24hpi_peak_118	1.95502	5.71565	Pf3D7_02_v3	380935	384245	-	PF3D7_0209100	0
Pf3D7_02_v3	414066	414233	SMC3_A5_24hpi_peak_123	2.16361	6.86224	Pf3D7_02_v3	412948	421861	-	PF3D7_0210200	0
Pf3D7_02_v3	419728	419911	SMC3_A5_24hpi_peak_125	1.67213	2.6878	Pf3D7_02_v3	412948	421861	-	PF3D7_0210200	0
Pf3D7_02_v3	424231	424444	SMC3_A5_24hpi_peak_127	1.94492	4.63111	Pf3D7_02_v3	422574	425116	-	PF3D7_0210300	0
Pf3D7_02_v3	430022	430345	SMC3_A5_24hpi_peak_131	1.95957	5.75605	Pf3D7_02_v3	427161	431611	+	PF3D7_0210500	0
Pf3D7_02_v3	432909	433253	SMC3_A5_24hpi_peak_133	3.29815	15.5418	Pf3D7_02_v3	431716	434231	-	PF3D7_0210600	0
Pf3D7_02_v3	436657	436912	SMC3_A5_24hpi_peak_134	2.2233	8.63887	Pf3D7_02_v3	435985	437173	+	PF3D7_0210700	0
Pf3D7_02_v3	438252	438963	SMC3_A5_24hpi_peak_136	3.88866	31.5389	Pf3D7_02_v3	437342	439708	-	PF3D7_0210800	0
Pf3D7_02_v3	441874	442954	SMC3_A5_24hpi_peak_137	6.60252	98.8038	Pf3D7_02_v3	441381	443570	-	PF3D7_0210900	0
Pf3D7_02_v3	450560	451275	SMC3_A5_24hpi_peak_140	10.1234	126.865	Pf3D7_02_v3	451526	455367	+	PF3D7_0211100	252
Pf3D7_02_v3	451585	455128	SMC3_A5_24hpi_peak_141	17.2206	524.047	Pf3D7_02_v3	451526	455367	+	PF3D7_0211100	0
Pf3D7_02_v3	455686	456268	SMC3_A5_24hpi_peak_142	7.37574	103.11	Pf3D7_02_v3	455265	456900	-	PF3D7_0211200	0
Pf3D7_02_v3	457315	458201	SMC3_A5_24hpi_peak_143	3.84196	23.9517	Pf3D7_02_v3	456907	458616	-	PF3D7_0211300	0
Pf3D7_02_v3	459591	460003	SMC3_A5_24hpi_peak_145	3.33422	20.8342	Pf3D7_02_v3	458932	461640	-	PF3D7_0211400	0
Pf3D7_02_v3	463199	465024	SMC3_A5_24hpi_peak_147	2.71133	16.6298	Pf3D7_02_v3	463147	467352	+	PF3D7_0211500	0
Pf3D7_02_v3	476808	477030	SMC3_A5_24hpi_peak_153	1.82863	3.78482	Pf3D7_02_v3	475109	477618	+	PF3D7_0211800	0
Pf3D7_02_v3	487567	487846	SMC3_A5_24hpi_peak_156	1.97132	5.38237	Pf3D7_02_v3	483322	489702	+	PF3D7_0212100	0
Pf3D7_02_v3	493544	494212	SMC3_A5_24hpi_peak_158	1.607	2.68185	Pf3D7_02_v3	491640	495105	+	PF3D7_0212300	0
Pf3D7_02_v3	495166	495638	SMC3_A5_24hpi_peak_159	1.86166	3.82465	Pf3D7_02_v3	494337	507898	-	PF3D7_0212400	0
Pf3D7_02_v3	513325	513713	SMC3_A5_24hpi_peak_162	1.8919	5.22984	Pf3D7_02_v3	508665	521769	+	PF3D7_0212500	0
Pf3D7_02_v3	520646	520829	SMC3_A5_24hpi_peak_163	1.82628	3.95472	Pf3D7_02_v3	508665	521769	+	PF3D7_0212500	0
Pf3D7_02_v3	523491	523766	SMC3_A5_24hpi_peak_164	1.71875	3.61773	Pf3D7_02_v3	522339	524405	+	PF3D7_0212600	0
Pf3D7_02_v3	529061	529236	SMC3_A5_24hpi_peak_165	1.89044	6.07015	Pf3D7_02_v3	526387	531923	+	PF3D7_0212800	0
Pf3D7_02_v3	560118	560321	SMC3_A5_24hpi_peak_167	1.55774	1.70569	Pf3D7_02_v3	558585	560594	+	PF3D7_0213800	0
Pf3D7_02_v3	567351	567560	SMC3_A5_24hpi_peak_170	2.14472	7.10516	Pf3D7_02_v3	565669	568518	+	PF3D7_0214000	0
Pf3D7_02_v3	649340	649887	SMC3_A5_24hpi_peak_173	2.0872	8.00568	Pf3D7_02_v3	645368	650460	+	PF3D7_0215700	0
Pf3D7_02_v3	843068	843236	SMC3_A5_24hpi_peak_176	1.7007	3.0779	Pf3D7_02_v3	838594	844668	+	PF3D7_0220800	0
Pf3D7_02_v3	893860	894048	SMC3_A5_24hpi_peak_177	1.72391	2.94052	Pf3D7_02_v3	892856	894206	+	PF3D7_0222600	0
Pf3D7_02_v3	908494	908655	SMC3_A5_24hpi_peak_178	2.02281	4.87007	Pf3D7_02_v3	907678	908861	+	PF3D7_0223200	0
Pf3D7_02_v3	918411	918696	SMC3_A5_24hpi_peak_179	2.13461	4.20879	Pf3D7_02_v3	916352	923648	-	PF3D7_0223500	0
Pf3D7_02_v3	919896	920411	SMC3_A5_24hpi_peak_180	2.09115	5.99541	Pf3D7_02_v3	916352	923648	-	PF3D7_0223500	0
Pf3D7_02_v3	920760	921411	SMC3_A5_24hpi_peak_181	1.57292	1.65638	Pf3D7_02_v3	916352	923648	-	PF3D7_0223500	0
Pf3D7_03_v3	123798	123968	SMC3_A5_24hpi_peak_183	2.5369	7.8838	Pf3D7_03_v3	119098	124924	+	PF3D7_0302200	0
Pf3D7_03_v3	190220	190482	SMC3_A5_24hpi_peak_188	1.79023	2.5862	Pf3D7_03_v3	189682	190816	+	PF3D7_0303600	0
Pf3D7_03_v3	191255	191607	SMC3_A5_24hpi_peak_189	1.75123	3.23249	Pf3D7_03_v3	191168	193072	-	PF3D7_0303700	0
Pf3D7_03_v3	222092	222303	SMC3_A5_24hpi_peak_190	2.22578	6.3984	Pf3D7_03_v3	221112	223145	-	PF3D7_0304600	0
Pf3D7_03_v3	222942	223297	SMC3_A5_24hpi_peak_191	2.2198	5.18748	Pf3D7_03_v3	221112	223145	-	PF3D7_0304600	0
Pf3D7_03_v3	234661	234973	SMC3_A5_24hpi_peak_192	1.72324	3.44929	Pf3D7_03_v3	233621	235461	-	PF3D7_0305000	0
Pf3D7_03_v3	286989	287205	SMC3_A5_24hpi_peak_194	2.00814	4.93363	Pf3D7_03_v3	286241	287345	-	PF3D7_0306000	0
Pf3D7_03_v3	330818	331235	SMC3_A5_24hpi_peak_195	2.14827	5.55055	Pf3D7_03_v3	328477	336120	-	PF3D7_0307700	0
Pf3D7_03_v3	478713	478983	SMC3_A5_24hpi_peak_205	1.86775	3.59851	Pf3D7_03_v3	473860	479395	+	PF3D7_0311200	0
Pf3D7_03_v3	494106	494304	SMC3_A5_24hpi_peak_208	1.95428	4.31623	Pf3D7_03_v3	487853	496510	+	PF3D7_0311400	0
Pf3D7_03_v3	501857	502106	SMC3_A5_24hpi_peak_209	1.66276	1.83909	Pf3D7_03_v3	499117	502677	+	PF3D7_0311600	0
Pf3D7_03_v3	502931	503181	SMC3_A5_24hpi_peak_210	2.61506	10.9166	Pf3D7_03_v3	502698	505935	+	PF3D7_0311700	0
Pf3D7_03_v3	508105	508267	SMC3_A5_24hpi_peak_211	1.73687	3.39676	Pf3D7_03_v3	506275	509040	+	PF3D7_0311800	0
Pf3D7_03_v3	515997	516289	SMC3_A5_24hpi_peak_212	2.52242	10.0219	Pf3D7_03_v3	513105	516915	+	PF3D7_0312100	0
Pf3D7_03_v3	541648	541968	SMC3_A5_24hpi_peak_214	2.15647	7.10546	Pf3D7_03_v3	539192	543133	+	PF3D7_0313100	0
Pf3D7_03_v3	552440	552595	SMC3_A5_24hpi_peak_215	1.9158	5.0025	Pf3D7_03_v3	551348	554770	-	PF3D7_0313600	0
Pf3D7_03_v3	579608	580096	SMC3_A5_24hpi_peak_219	2.28539	11.287	Pf3D7_03_v3	578813	581393	-	PF3D7_0314400	0
Pf3D7_03_v3	588950	592592	SMC3_A5_24hpi_peak_223	9.39763	262.455	Pf3D7_03_v3	588362	594166	-	PF3D7_0314700	0
Pf3D7_03_v3	604479	605090	SMC3_A5_24hpi_peak_232	6.5325	98.8199	Pf3D7_03_v3	604442	608381	+	PF3D7_0314800	0
Pf3D7_03_v3	605288	606561	SMC3_A5_24hpi_peak_233	4.89358	61.9261	Pf3D7_03_v3	604442	608381	+	PF3D7_0314800	0
Pf3D7_03_v3	606742	607920	SMC3_A5_24hpi_peak_234	4.10304	38.7978	Pf3D7_03_v3	604442	608381	+	PF3D7_0314800	0
Pf3D7_03_v3	608873	610114	SMC3_A5_24hpi_peak_235	5.22947	55.5522	Pf3D7_03_v3	608592	610992	+	PF3D7_0314900	0
Pf3D7_03_v3	611263	612082	SMC3_A5_24hpi_peak_237	7.47931	126.574	Pf3D7_03_v3	610994	612107	+	PF3D7_0315000	0
Pf3D7_03_v3	616440	619187	SMC3_A5_24hpi_peak_239	2.70376	19.7166	Pf3D7_03_v3	616472	622816	+	PF3D7_0315200	0
Pf3D7_03_v3	619416	620512	SMC3_A5_24hpi_peak_240	1.653	2.86283	Pf3D7_03_v3	616472	622816	+	PF3D7_0315200	0
Pf3D7_03_v3	620730	622085	SMC3_A5_24hpi_peak_241	2.34966	11.4035	Pf3D7_03_v3	616472	622816	+	PF3D7_0315200	0
Pf3D7_03_v3	622274	622787	SMC3_A5_24hpi_peak_242	2.21227	9.70949	Pf3D7_03_v3	616472	622816	+	PF3D7_0315200	0
Pf3D7_03_v3	635632	636019	SMC3_A5_24hpi_peak_247	1.98162	6.76298	Pf3D7_03_v3	635060	638072	+	PF3D7_0315600	0
Pf3D7_03_v3	641492	641695	SMC3_A5_24hpi_peak_249	1.76539	3.66874	Pf3D7_03_v3	641255	643023	-	PF3D7_0315800	0
Pf3D7_03_v3	648980	649221	SMC3_A5_24hpi_peak_251	2.44643	9.13981	Pf3D7_03_v3	647361	649671	+	PF3D7_0316100	0
Pf3D7_03_v3	687784	687962	SMC3_A5_24hpi_peak_256	2.53332	8.985	Pf3D7_03_v3	686282	689482	+	PF3D7_0317100	0
Pf3D7_03_v3	688874	689191	SMC3_A5_24hpi_peak_257	1.99003	5.69868	Pf3D7_03_v3	686282	689482	+	PF3D7_0317100	0
Pf3D7_03_v3	690515	690725	SMC3_A5_24hpi_peak_258	1.78991	3.9171	Pf3D7_03_v3	689618	696787	-	PF3D7_0317200	0
Pf3D7_03_v3	691158	691865	SMC3_A5_24hpi_peak_259	1.54671	1.90279	Pf3D7_03_v3	689618	696787	-	PF3D7_0317200	0
Pf3D7_03_v3	730447	730703	SMC3_A5_24hpi_peak_264	1.71285	2.96598	Pf3D7_03_v3	727544	738158	+	PF3D7_0317700	0
Pf3D7_03_v3	755227	755836	SMC3_A5_24hpi_peak_267	2.20505	8.67895	Pf3D7_03_v3	747275	756485	+	PF3D7_0318200	0
Pf3D7_03_v3	757417	757596	SMC3_A5_24hpi_peak_268	2.50506	12.5015	Pf3D7_03_v3	756194	760677	-	PF3D7_0318300	0
Pf3D7_03_v3	781553	781899	SMC3_A5_24hpi_peak_269	1.76946	3.7002	Pf3D7_03_v3	766814	782795	+	PF3D7_0318500	0
Pf3D7_03_v3	784531	784769	SMC3_A5_24hpi_peak_270	1.67728	2.63059	Pf3D7_03_v3	782940	787364	-	PF3D7_0318600	0
Pf3D7_03_v3	802280	802541	SMC3_A5_24hpi_peak_272	2.81704	13.3803	Pf3D7_03_v3	801493	803378	-	PF3D7_0319100	0
Pf3D7_03_v3	878744	879077	SMC3_A5_24hpi_peak_276	2.74772	12.3075	Pf3D7_03_v3	877409	879789	+	PF3D7_0321000	0
Pf3D7_03_v3	928688	928868	SMC3_A5_24hpi_peak_278	2.1546	7.68966	Pf3D7_03_v3	928124	929640	-	PF3D7_0322000	0
Pf3D7_03_v3	948515	948693	SMC3_A5_24hpi_peak_279	1.52378	1.49087	Pf3D7_03_v3	948374	952693	+	PF3D7_0322600	0
Pf3D7_03_v3	1019420	1019655	SMC3_A5_24hpi_peak_281	1.5237	1.60987	Pf3D7_03_v3	1018874	1019973	+	PF3D7_0324500	0
Pf3D7_03_v3	1028294	1028846	SMC3_A5_24hpi_peak_282	1.96557	5.49202	Pf3D7_03_v3	1027571	1028929	+	PF3D7_0324800	0
Pf3D7_03_v3	1033071	1033498	SMC3_A5_24hpi_peak_283	1.76837	3.13178	Pf3D7_03_v3	1030822	1038254	-	PF3D7_0324900	0
Pf3D7_03_v3	1035618	1036100	SMC3_A5_24hpi_peak_284	1.89173	3.89253	Pf3D7_03_v3	1030822	1038254	-	PF3D7_0324900	0
Pf3D7_03_v3	1037991	1038309	SMC3_A5_24hpi_peak_285	1.60947	2.30838	Pf3D7_03_v3	1030822	1038254	-	PF3D7_0324900	0
Pf3D7_04_v3	33532	33704	SMC3_A5_24hpi_peak_286	1.73454	2.80618	Pf3D7_04_v3	28706	37677	+	PF3D7_0400100	0
Pf3D7_04_v3	47848	48260	SMC3_A5_24hpi_peak_287	1.95279	4.76695	Pf3D7_04_v3	45555	56860	-	PF3D7_0400400	0
Pf3D7_04_v3	50261	50424	SMC3_A5_24hpi_peak_288	1.50493	1.36522	Pf3D7_04_v3	45555	56860	-	PF3D7_0400400	0
Pf3D7_04_v3	50810	51186	SMC3_A5_24hpi_peak_289	1.72829	2.66376	Pf3D7_04_v3	45555	56860	-	PF3D7_0400400	0
Pf3D7_04_v3	56351	56557	SMC3_A5_24hpi_peak_290	1.48883	1.38867	Pf3D7_04_v3	45555	56860	-	PF3D7_0400400	0
Pf3D7_04_v3	66659	66927	SMC3_A5_24hpi_peak_291	1.64415	1.7078	Pf3D7_04_v3	66601	67573	-	PF3D7_0400800	0
Pf3D7_04_v3	70182	70500	SMC3_A5_24hpi_peak_292	1.63128	2.37291	Pf3D7_04_v3	69961	71113	-	PF3D7_0400900	0
Pf3D7_04_v3	260823	261069	SMC3_A5_24hpi_peak_295	1.71235	2.71551	Pf3D7_04_v3	259944	263782	-	PF3D7_0404700	0
Pf3D7_04_v3	291962	292271	SMC3_A5_24hpi_peak_297	1.95335	5.46673	Pf3D7_04_v3	290361	301167	+	PF3D7_0405400	0
Pf3D7_04_v3	296920	297161	SMC3_A5_24hpi_peak_298	1.82907	4.48357	Pf3D7_04_v3	290361	301167	+	PF3D7_0405400	0
Pf3D7_04_v3	329294	329581	SMC3_A5_24hpi_peak_301	2.12236	7.00976	Pf3D7_04_v3	328473	330639	+	PF3D7_0406200	0
Pf3D7_04_v3	401551	401720	SMC3_A5_24hpi_peak_302	2.25433	7.48727	Pf3D7_04_v3	401320	403441	+	PF3D7_0408200	0
Pf3D7_04_v3	416101	416277	SMC3_A5_24hpi_peak_304	1.56023	1.98677	Pf3D7_04_v3	413403	416357	+	PF3D7_0408600	0
Pf3D7_04_v3	417413	417662	SMC3_A5_24hpi_peak_305	2.00917	4.44403	Pf3D7_04_v3	417372	420824	-	PF3D7_0408700	0
Pf3D7_04_v3	463801	463958	SMC3_A5_24hpi_peak_308	2.26276	4.78077	Pf3D7_04_v3	461577	464007	-	PF3D7_0409900	0
Pf3D7_04_v3	548659	549225	SMC3_A5_24hpi_peak_311	1.80388	3.78768	Pf3D7_04_v3	545623	554633	-	PF3D7_0412400	0
Pf3D7_04_v3	551102	551258	SMC3_A5_24hpi_peak_312	1.93766	4.80459	Pf3D7_04_v3	545623	554633	-	PF3D7_0412400	0
Pf3D7_04_v3	563884	564184	SMC3_A5_24hpi_peak_313	2.80412	14.4529	Pf3D7_04_v3	561183	570348	-	PF3D7_0412700	0
Pf3D7_04_v3	565709	565885	SMC3_A5_24hpi_peak_314	1.91366	4.04138	Pf3D7_04_v3	561183	570348	-	PF3D7_0412700	0
Pf3D7_04_v3	566649	566917	SMC3_A5_24hpi_peak_315	1.85607	4.18094	Pf3D7_04_v3	561183	570348	-	PF3D7_0412700	0
Pf3D7_04_v3	569152	569311	SMC3_A5_24hpi_peak_316	2.0205	4.43406	Pf3D7_04_v3	561183	570348	-	PF3D7_0412700	0
Pf3D7_04_v3	609779	609943	SMC3_A5_24hpi_peak_318	1.66279	2.80361	Pf3D7_04_v3	609155	610433	+	PF3D7_0413300	0
Pf3D7_04_v3	617362	617591	SMC3_A5_24hpi_peak_321	1.78475	4.4048	Pf3D7_04_v3	616407	618468	-	PF3D7_0413600	0
Pf3D7_04_v3	629794	630223	SMC3_A5_24hpi_peak_323	2.80412	14.4529	Pf3D7_04_v3	626435	633382	-	PF3D7_0414000	0
Pf3D7_04_v3	631345	633132	SMC3_A5_24hpi_peak_325	4.75485	52.768	Pf3D7_04_v3	626435	633382	-	PF3D7_0414000	0
Pf3D7_04_v3	634905	636555	SMC3_A5_24hpi_peak_327	6.89189	103.749	Pf3D7_04_v3	633501	639156	-	PF3D7_0414100	0
Pf3D7_04_v3	636735	638969	SMC3_A5_24hpi_peak_328	8.32142	162.316	Pf3D7_04_v3	633501	639156	-	PF3D7_0414100	0
Pf3D7_04_v3	639570	640336	SMC3_A5_24hpi_peak_329	14.4074	341.333	Pf3D7_04_v3	633501	639156	-	PF3D7_0414100	-415
Pf3D7_04_v3	646328	646781	SMC3_A5_24hpi_peak_333	14.9975	226.74	Pf3D7_04_v3	646996	648777	-	PF3D7_0414200	216
Pf3D7_04_v3	647247	648419	SMC3_A5_24hpi_peak_334	9.67384	164.723	Pf3D7_04_v3	646996	648777	-	PF3D7_0414200	0
Pf3D7_04_v3	650127	650306	SMC3_A5_24hpi_peak_335	3.91674	18.0743	Pf3D7_04_v3	649273	650954	-	PF3D7_0414300	0
Pf3D7_04_v3	652641	653521	SMC3_A5_24hpi_peak_337	3.69261	31.776	Pf3D7_04_v3	652350	653554	+	PF3D7_0414400	0
Pf3D7_04_v3	656449	656771	SMC3_A5_24hpi_peak_338	3.12948	16.539	Pf3D7_04_v3	654179	657778	-	PF3D7_0414500	0
Pf3D7_04_v3	657124	657317	SMC3_A5_24hpi_peak_339	3.88121	22.6628	Pf3D7_04_v3	654179	657778	-	PF3D7_0414500	0
Pf3D7_04_v3	658629	659210	SMC3_A5_24hpi_peak_340	2.09744	7.26252	Pf3D7_04_v3	658117	659834	-	PF3D7_0414600	0
Pf3D7_04_v3	662024	662343	SMC3_A5_24hpi_peak_342	1.67209	3.05302	Pf3D7_04_v3	660048	663084	+	PF3D7_0414700	0
Pf3D7_04_v3	667026	667245	SMC3_A5_24hpi_peak_344	1.98798	4.46674	Pf3D7_04_v3	665765	668508	+	PF3D7_0414900	0
Pf3D7_04_v3	673637	673905	SMC3_A5_24hpi_peak_347	1.87673	5.23355	Pf3D7_04_v3	672035	679718	-	PF3D7_0415200	0
Pf3D7_04_v3	698170	698370	SMC3_A5_24hpi_peak_351	1.82484	4.06967	Pf3D7_04_v3	697475	700443	-	PF3D7_0415900	0
Pf3D7_04_v3	730804	731140	SMC3_A5_24hpi_peak_355	1.73632	3.33942	Pf3D7_04_v3	729587	731615	+	PF3D7_0416800	0
Pf3D7_04_v3	775715	776186	SMC3_A5_24hpi_peak_358	2.261	9.10536	Pf3D7_04_v3	755176	777060	+	PF3D7_0417400	0
Pf3D7_04_v3	776360	776557	SMC3_A5_24hpi_peak_359	1.9563	4.56222	Pf3D7_04_v3	755176	777060	+	PF3D7_0417400	0
Pf3D7_04_v3	806676	806875	SMC3_A5_24hpi_peak_365	1.95279	4.76695	Pf3D7_04_v3	793749	810923	+	PF3D7_0418000	0
Pf3D7_04_v3	808304	808668	SMC3_A5_24hpi_peak_366	1.99993	6.03116	Pf3D7_04_v3	793749	810923	+	PF3D7_0418000	0
Pf3D7_04_v3	819801	820289	SMC3_A5_24hpi_peak_369	2.05216	6.75562	Pf3D7_04_v3	819175	826740	-	PF3D7_0418300	0
Pf3D7_04_v3	894946	895293	SMC3_A5_24hpi_peak_374	1.73709	3.02982	Pf3D7_04_v3	893948	906047	-	PF3D7_0420000	0
Pf3D7_04_v3	924144	924344	SMC3_A5_24hpi_peak_376	1.59017	2.47922	Pf3D7_04_v3	915895	928649	+	PF3D7_0420300	0
Pf3D7_04_v3	936730	937119	SMC3_A5_24hpi_peak_377	2.82712	14.1485	Pf3D7_04_v3	935031	941875	-	PF3D7_0420700	0
Pf3D7_04_v3	938778	939087	SMC3_A5_24hpi_peak_378	1.81984	3.65905	Pf3D7_04_v3	935031	941875	-	PF3D7_0420700	0
Pf3D7_04_v3	950889	951074	SMC3_A5_24hpi_peak_379	1.99837	2.7784	Pf3D7_04_v3	946169	953773	-	PF3D7_0420900	0
Pf3D7_04_v3	973335	973685	SMC3_A5_24hpi_peak_381	2.05186	4.28618	Pf3D7_04_v3	969031	976591	-	PF3D7_0421300	0
Pf3D7_04_v3	973972	974170	SMC3_A5_24hpi_peak_382	2.08284	4.8343	Pf3D7_04_v3	969031	976591	-	PF3D7_0421300	0
Pf3D7_04_v3	1023846	1024036	SMC3_A5_24hpi_peak_385	1.58799	2.16805	Pf3D7_04_v3	1020961	1025057	+	PF3D7_0422300	0
Pf3D7_04_v3	1060170	1060325	SMC3_A5_24hpi_peak_388	1.71669	2.49588	Pf3D7_04_v3	1058888	1061603	+	PF3D7_0423500	0
Pf3D7_04_v3	1161345	1161648	SMC3_A5_24hpi_peak_390	1.78636	3.65599	Pf3D7_04_v3	1156423	1167821	+	PF3D7_0425800	0
Pf3D7_04_v3	1163031	1163393	SMC3_A5_24hpi_peak_391	1.98194	5.06529	Pf3D7_04_v3	1156423	1167821	+	PF3D7_0425800	0
Pf3D7_04_v3	1175186	1175458	SMC3_A5_24hpi_peak_393	1.60957	2.00036	Pf3D7_04_v3	1173053	1180226	-	PF3D7_0426000	0
Pf3D7_04_v3	1176709	1176909	SMC3_A5_24hpi_peak_394	1.71669	2.49588	Pf3D7_04_v3	1173053	1180226	-	PF3D7_0426000	0
Pf3D7_04_v3	1177467	1178004	SMC3_A5_24hpi_peak_395	1.83306	3.50201	Pf3D7_04_v3	1173053	1180226	-	PF3D7_0426000	0
Pf3D7_04_v3	1179994	1180204	SMC3_A5_24hpi_peak_396	1.79951	2.98533	Pf3D7_04_v3	1173053	1180226	-	PF3D7_0426000	0
Pf3D7_05_v3	26071	26313	SMC3_A5_24hpi_peak_398	2.457	9.75496	Pf3D7_05_v3	20929	28456	+	PF3D7_0500100	0
Pf3D7_05_v3	68913	69189	SMC3_A5_24hpi_peak_399	1.82245	3.86509	Pf3D7_05_v3	67224	70944	+	PF3D7_0501300	0
Pf3D7_05_v3	69975	70139	SMC3_A5_24hpi_peak_400	1.87143	2.82971	Pf3D7_05_v3	67224	70944	+	PF3D7_0501300	0
Pf3D7_05_v3	75057	75413	SMC3_A5_24hpi_peak_401	2.67619	11.5658	Pf3D7_05_v3	73163	80813	+	PF3D7_0501400	0
Pf3D7_05_v3	78125	78303	SMC3_A5_24hpi_peak_402	2.19045	6.04401	Pf3D7_05_v3	73163	80813	+	PF3D7_0501400	0
Pf3D7_05_v3	79267	79802	SMC3_A5_24hpi_peak_403	2.29748	9.33583	Pf3D7_05_v3	73163	80813	+	PF3D7_0501400	0
Pf3D7_05_v3	178307	178515	SMC3_A5_24hpi_peak_406	1.65333	2.38778	Pf3D7_05_v3	177390	179177	+	PF3D7_0504600	0
Pf3D7_05_v3	183024	183247	SMC3_A5_24hpi_peak_407	2.11219	7.2073	Pf3D7_05_v3	179898	187747	+	PF3D7_0504700	0
Pf3D7_05_v3	186172	186349	SMC3_A5_24hpi_peak_409	1.88653	3.65208	Pf3D7_05_v3	179898	187747	+	PF3D7_0504700	0
Pf3D7_05_v3	212265	212424	SMC3_A5_24hpi_peak_411	1.96138	5.30063	Pf3D7_05_v3	208676	219273	-	PF3D7_0505000	0
Pf3D7_05_v3	242548	242712	SMC3_A5_24hpi_peak_413	1.63527	2.48307	Pf3D7_05_v3	238878	243954	-	PF3D7_0505500	0
Pf3D7_05_v3	286867	287078	SMC3_A5_24hpi_peak_414	2.04698	5.82775	Pf3D7_05_v3	283669	288351	+	PF3D7_0506800	0
Pf3D7_05_v3	288943	289420	SMC3_A5_24hpi_peak_416	1.68846	2.75233	Pf3D7_05_v3	288024	291540	-	PF3D7_0506900	0
Pf3D7_05_v3	289884	290151	SMC3_A5_24hpi_peak_417	1.57205	1.99342	Pf3D7_05_v3	288024	291540	-	PF3D7_0506900	0
Pf3D7_05_v3	295582	295831	SMC3_A5_24hpi_peak_418	2.27624	9.36413	Pf3D7_05_v3	294476	297505	-	PF3D7_0507100	0
Pf3D7_05_v3	314229	314428	SMC3_A5_24hpi_peak_419	1.59673	2.15048	Pf3D7_05_v3	311816	315368	+	PF3D7_0507600	0
Pf3D7_05_v3	332949	333354	SMC3_A5_24hpi_peak_420	1.99246	6.54187	Pf3D7_05_v3	331618	337242	+	PF3D7_0508100	0
Pf3D7_05_v3	345887	346059	SMC3_A5_24hpi_peak_421	1.72203	3.08143	Pf3D7_05_v3	344931	346744	+	PF3D7_0508400	0
Pf3D7_05_v3	346224	346465	SMC3_A5_24hpi_peak_422	1.76458	3.38338	Pf3D7_05_v3	344931	346744	+	PF3D7_0508400	0
Pf3D7_05_v3	348759	348974	SMC3_A5_24hpi_peak_423	1.57833	2.06886	Pf3D7_05_v3	346728	355169	-	PF3D7_0508500	0
Pf3D7_05_v3	356235	356475	SMC3_A5_24hpi_peak_426	1.61984	2.298	Pf3D7_05_v3	355948	357049	+	PF3D7_0508600	0
Pf3D7_05_v3	374702	375217	SMC3_A5_24hpi_peak_427	1.98969	5.45019	Pf3D7_05_v3	366627	376779	+	PF3D7_0508900	0
Pf3D7_05_v3	384771	384973	SMC3_A5_24hpi_peak_428	1.86825	4.95202	Pf3D7_05_v3	380595	386806	+	PF3D7_0509100	0
Pf3D7_05_v3	391642	392011	SMC3_A5_24hpi_peak_429	2.05087	8.43685	Pf3D7_05_v3	389815	399902	-	PF3D7_0509400	0
Pf3D7_05_v3	414150	414352	SMC3_A5_24hpi_peak_435	1.90389	4.11739	Pf3D7_05_v3	409403	415758	+	PF3D7_0509800	0
Pf3D7_05_v3	416322	416620	SMC3_A5_24hpi_peak_436	2.59078	12.1881	Pf3D7_05_v3	415972	417680	+	PF3D7_0509900	0
Pf3D7_05_v3	416937	417387	SMC3_A5_24hpi_peak_437	4.01953	30.9064	Pf3D7_05_v3	415972	417680	+	PF3D7_0509900	0
Pf3D7_05_v3	419020	419672	SMC3_A5_24hpi_peak_439	3.92949	25.9977	Pf3D7_05_v3	417823	422380	+	PF3D7_0510000	0
Pf3D7_05_v3	422946	423193	SMC3_A5_24hpi_peak_441	1.95422	5.16419	Pf3D7_05_v3	421563	431426	-	PF3D7_0510100	0
Pf3D7_05_v3	439096	439692	SMC3_A5_24hpi_peak_445	2.55785	14.9005	Pf3D7_05_v3	436017	439924	+	PF3D7_0510200	0
Pf3D7_05_v3	440749	441442	SMC3_A5_24hpi_peak_446	3.33293	31.7743	Pf3D7_05_v3	440724	442007	-	PF3D7_0510300	0
Pf3D7_05_v3	444228	445556	SMC3_A5_24hpi_peak_448	5.47489	68.015	Pf3D7_05_v3	443533	445913	+	PF3D7_0510400	0
Pf3D7_05_v3	445926	448480	SMC3_A5_24hpi_peak_449	5.18001	74.6455	Pf3D7_05_v3	445554	448872	-	PF3D7_0510500	0
Pf3D7_05_v3	458464	460507	SMC3_A5_24hpi_peak_454	13.7757	421.035	Pf3D7_05_v3	459301	460344	+	PF3D7_0510700	0
Pf3D7_05_v3	460841	464615	SMC3_A5_24hpi_peak_455	12.1522	356.387	Pf3D7_05_v3	461017	464399	+	PF3D7_0510800	0
Pf3D7_05_v3	467624	468089	SMC3_A5_24hpi_peak_456	3.42956	28.9847	Pf3D7_05_v3	467139	468451	-	PF3D7_0511000	0
Pf3D7_05_v3	471110	471369	SMC3_A5_24hpi_peak_458	1.63017	1.52645	Pf3D7_05_v3	470506	474400	+	PF3D7_0511200	0
Pf3D7_05_v3	472326	472936	SMC3_A5_24hpi_peak_459	2.69969	12.8622	Pf3D7_05_v3	470506	474400	+	PF3D7_0511200	0
Pf3D7_05_v3	473397	473591	SMC3_A5_24hpi_peak_460	2.31271	9.00914	Pf3D7_05_v3	470506	474400	+	PF3D7_0511200	0
Pf3D7_05_v3	473782	474035	SMC3_A5_24hpi_peak_461	2.08243	5.56035	Pf3D7_05_v3	470506	474400	+	PF3D7_0511200	0
Pf3D7_05_v3	521728	521899	SMC3_A5_24hpi_peak_468	1.94776	4.57743	Pf3D7_05_v3	520131	522996	-	PF3D7_0511800	0
Pf3D7_05_v3	552367	552537	SMC3_A5_24hpi_peak_469	2.23286	7.42411	Pf3D7_05_v3	548139	553825	-	PF3D7_0512800	0
Pf3D7_05_v3	569231	569874	SMC3_A5_24hpi_peak_470	2.21372	8.97732	Pf3D7_05_v3	568594	570527	-	PF3D7_0513300	0
Pf3D7_05_v3	575062	575580	SMC3_A5_24hpi_peak_471	1.62456	2.49241	Pf3D7_05_v3	574365	579453	-	PF3D7_0513600	0
Pf3D7_05_v3	611750	611936	SMC3_A5_24hpi_peak_472	2.2923	6.2981	Pf3D7_05_v3	610089	614771	+	PF3D7_0514700	0
Pf3D7_05_v3	622197	622354	SMC3_A5_24hpi_peak_473	1.64289	2.44964	Pf3D7_05_v3	620377	624323	-	PF3D7_0515000	0
Pf3D7_05_v3	649897	650060	SMC3_A5_24hpi_peak_475	1.7556	3.26365	Pf3D7_05_v3	646042	652163	+	PF3D7_0515600	0
Pf3D7_05_v3	700189	700533	SMC3_A5_24hpi_peak_478	1.7516	3.28973	Pf3D7_05_v3	699574	708266	-	PF3D7_0516800	0
Pf3D7_05_v3	704081	704241	SMC3_A5_24hpi_peak_479	1.97676	4.62961	Pf3D7_05_v3	699574	708266	-	PF3D7_0516800	0
Pf3D7_05_v3	722258	722426	SMC3_A5_24hpi_peak_480	2.04919	5.58011	Pf3D7_05_v3	720614	722849	-	PF3D7_0517200	0
Pf3D7_05_v3	746130	746352	SMC3_A5_24hpi_peak_482	2.12052	5.74504	Pf3D7_05_v3	745798	746634	-	PF3D7_0517800	0
Pf3D7_05_v3	749412	749629	SMC3_A5_24hpi_peak_483	1.78995	2.64189	Pf3D7_05_v3	747364	749746	-	PF3D7_0517900	0
Pf3D7_05_v3	777433	777710	SMC3_A5_24hpi_peak_484	1.6797	2.32611	Pf3D7_05_v3	774052	780916	-	PF3D7_0518700	0
Pf3D7_05_v3	1071939	1072094	SMC3_A5_24hpi_peak_491	1.51308	1.52033	Pf3D7_05_v3	1071094	1072988	+	PF3D7_0525800	0
Pf3D7_05_v3	1144832	1145211	SMC3_A5_24hpi_peak_494	2.52855	9.22992	Pf3D7_05_v3	1142668	1145603	+	PF3D7_0527500	0
Pf3D7_05_v3	1242820	1243086	SMC3_A5_24hpi_peak_497	3.23889	16.3838	Pf3D7_05_v3	1238120	1243999	-	PF3D7_0530400	0
Pf3D7_05_v3	1259049	1259255	SMC3_A5_24hpi_peak_499	1.65423	2.30662	Pf3D7_05_v3	1257680	1266372	-	PF3D7_0530900	0
Pf3D7_05_v3	1303710	1303923	SMC3_A5_24hpi_peak_501	2.42001	8.15679	Pf3D7_05_v3	1303429	1304634	-	PF3D7_0532200	0
Pf3D7_05_v3	1326776	1326981	SMC3_A5_24hpi_peak_502	1.79913	3.81195	Pf3D7_05_v3	1326245	1327429	+	PF3D7_0532900	0
Pf3D7_06_v3	3482	3752	SMC3_A5_24hpi_peak_505	2.47252	9.48215	Pf3D7_06_v3	3503	12835	+	PF3D7_0600200	0
Pf3D7_06_v3	10735	10952	SMC3_A5_24hpi_peak_506	1.54053	1.42727	Pf3D7_06_v3	3503	12835	+	PF3D7_0600200	0
Pf3D7_06_v3	22430	22615	SMC3_A5_24hpi_peak_507	1.8436	4.15111	Pf3D7_06_v3	17777	23068	-	PF3D7_0600400	0
Pf3D7_06_v3	27307	27504	SMC3_A5_24hpi_peak_508	2.08446	5.02644	Pf3D7_06_v3	26557	27830	+	PF3D7_0600500	0
Pf3D7_06_v3	32472	32684	SMC3_A5_24hpi_peak_509	2.13859	7.54504	Pf3D7_06_v3	31965	33244	-	PF3D7_0600700	0
Pf3D7_06_v3	106310	106589	SMC3_A5_24hpi_peak_512	1.62077	1.91071	Pf3D7_06_v3	105022	107401	+	PF3D7_0602500	0
Pf3D7_06_v3	202727	202915	SMC3_A5_24hpi_peak_514	1.57615	1.70525	Pf3D7_06_v3	198862	204355	+	PF3D7_0604600	0
Pf3D7_06_v3	223561	223869	SMC3_A5_24hpi_peak_516	1.75829	3.83675	Pf3D7_06_v3	222150	224529	+	PF3D7_0605300	0
Pf3D7_06_v3	236473	236819	SMC3_A5_24hpi_peak_517	2.00936	7.20861	Pf3D7_06_v3	236397	237251	+	PF3D7_0605700	0
Pf3D7_06_v3	323717	323980	SMC3_A5_24hpi_peak_519	2.50013	9.42921	Pf3D7_06_v3	319519	329442	+	PF3D7_0607700	0
Pf3D7_06_v3	340391	340545	SMC3_A5_24hpi_peak_521	1.70558	2.96499	Pf3D7_06_v3	336465	342148	+	PF3D7_0608100	0
Pf3D7_06_v3	359583	359867	SMC3_A5_24hpi_peak_523	1.4703	1.33805	Pf3D7_06_v3	357303	361171	+	PF3D7_0608700	0
Pf3D7_06_v3	372994	373190	SMC3_A5_24hpi_peak_524	1.62532	2.29307	Pf3D7_06_v3	369043	388626	+	PF3D7_0609000	0
Pf3D7_06_v3	380179	380429	SMC3_A5_24hpi_peak_525	2.14992	7.3484	Pf3D7_06_v3	369043	388626	+	PF3D7_0609000	0
Pf3D7_06_v3	386902	387174	SMC3_A5_24hpi_peak_527	1.83473	4.40214	Pf3D7_06_v3	369043	388626	+	PF3D7_0609000	0
Pf3D7_06_v3	401002	401317	SMC3_A5_24hpi_peak_528	1.75999	3.29481	Pf3D7_06_v3	399357	402112	-	PF3D7_0609400	0
Pf3D7_06_v3	418598	419029	SMC3_A5_24hpi_peak_530	2.38761	11.1802	Pf3D7_06_v3	412443	420258	+	PF3D7_0609700	0
Pf3D7_06_v3	430679	431119	SMC3_A5_24hpi_peak_531	2.10784	7.45455	Pf3D7_06_v3	423862	432332	+	PF3D7_0609900	0
Pf3D7_06_v3	433734	434128	SMC3_A5_24hpi_peak_532	1.69186	2.49285	Pf3D7_06_v3	432378	434270	+	PF3D7_0610000	0
Pf3D7_06_v3	444759	445134	SMC3_A5_24hpi_peak_534	2.72558	16.4669	Pf3D7_06_v3	444363	445584	+	PF3D7_0610400	0
Pf3D7_06_v3	453667	454498	SMC3_A5_24hpi_peak_536	2.72778	19.388	Pf3D7_06_v3	453671	456422	+	PF3D7_0610800	0
Pf3D7_06_v3	454655	455694	SMC3_A5_24hpi_peak_537	2.75675	17.2983	Pf3D7_06_v3	453671	456422	+	PF3D7_0610800	0
Pf3D7_06_v3	463858	464210	SMC3_A5_24hpi_peak_542	1.99455	4.99946	Pf3D7_06_v3	463021	465127	-	PF3D7_0611000	0
Pf3D7_06_v3	466205	466463	SMC3_A5_24hpi_peak_544	3.36152	19.0878	Pf3D7_06_v3	466047	466537	-	PF3D7_0611100	0
Pf3D7_06_v3	467906	468671	SMC3_A5_24hpi_peak_545	3.98301	40.4609	Pf3D7_06_v3	467227	469157	+	PF3D7_0611200	0
Pf3D7_06_v3	470169	471291	SMC3_A5_24hpi_peak_546	8.41642	198.822	Pf3D7_06_v3	469685	471521	+	PF3D7_0611300	0
Pf3D7_06_v3	471706	474198	SMC3_A5_24hpi_peak_547	7.41645	157.335	Pf3D7_06_v3	471256	474637	-	PF3D7_0611400	0
Pf3D7_06_v3	481544	482348	SMC3_A5_24hpi_peak_551	10.3237	111.768	Pf3D7_06_v3	482825	483907	-	PF3D7_0611500	478
Pf3D7_06_v3	482537	484039	SMC3_A5_24hpi_peak_552	19.3508	654.134	Pf3D7_06_v3	482825	483907	-	PF3D7_0611500	0
Pf3D7_06_v3	485120	487088	SMC3_A5_24hpi_peak_554	5.50254	77.1814	Pf3D7_06_v3	484649	487474	-	PF3D7_0611600	0
Pf3D7_06_v3	487918	488187	SMC3_A5_24hpi_peak_555	5.92005	47.6443	Pf3D7_06_v3	488418	489504	-	PF3D7_0611700	232
Pf3D7_06_v3	532150	532391	SMC3_A5_24hpi_peak_568	1.97336	6.28023	Pf3D7_06_v3	530674	533646	+	PF3D7_0612900	0
Pf3D7_06_v3	579485	579675	SMC3_A5_24hpi_peak_572	2.5359	13.3775	Pf3D7_06_v3	579250	586589	-	PF3D7_0613900	0
Pf3D7_06_v3	582107	582683	SMC3_A5_24hpi_peak_573	2.03353	5.20221	Pf3D7_06_v3	579250	586589	-	PF3D7_0613900	0
Pf3D7_06_v3	585596	585855	SMC3_A5_24hpi_peak_574	2.02908	5.25522	Pf3D7_06_v3	579250	586589	-	PF3D7_0613900	0
Pf3D7_06_v3	615354	615600	SMC3_A5_24hpi_peak_577	1.68671	2.88044	Pf3D7_06_v3	615060	617043	-	PF3D7_0614800	0
Pf3D7_06_v3	704049	704435	SMC3_A5_24hpi_peak_581	1.88669	4.83266	Pf3D7_06_v3	698792	704220	+	PF3D7_0616900	0
Pf3D7_06_v3	723946	724132	SMC3_A5_24hpi_peak_582	2.47219	7.7347	Pf3D7_06_v3	722377	731499	-	PF3D7_0617400	0
Pf3D7_06_v3	726932	727338	SMC3_A5_24hpi_peak_583	2.19497	8.05849	Pf3D7_06_v3	722377	731499	-	PF3D7_0617400	0
Pf3D7_06_v3	983941	984168	SMC3_A5_24hpi_peak_587	1.87891	3.67135	Pf3D7_06_v3	983297	985562	+	PF3D7_0624100	0
Pf3D7_06_v3	1092686	1092946	SMC3_A5_24hpi_peak_590	2.09967	6.25023	Pf3D7_06_v3	1087078	1094389	+	PF3D7_0627100	0
Pf3D7_06_v3	1122771	1122972	SMC3_A5_24hpi_peak_591	1.95755	4.26129	Pf3D7_06_v3	1122322	1154481	-	PF3D7_0628100	0
Pf3D7_06_v3	1124606	1124781	SMC3_A5_24hpi_peak_592	1.91731	4.79442	Pf3D7_06_v3	1122322	1154481	-	PF3D7_0628100	0
Pf3D7_06_v3	1140718	1140935	SMC3_A5_24hpi_peak_595	1.62456	2.49241	Pf3D7_06_v3	1122322	1154481	-	PF3D7_0628100	0
Pf3D7_06_v3	1168630	1168837	SMC3_A5_24hpi_peak_596	1.75196	3.34708	Pf3D7_06_v3	1158605	1169668	+	PF3D7_0628200	0
Pf3D7_06_v3	1205307	1205512	SMC3_A5_24hpi_peak_598	1.88653	3.65208	Pf3D7_06_v3	1204859	1208175	+	PF3D7_0629300	0
Pf3D7_06_v3	1244037	1244467	SMC3_A5_24hpi_peak_599	1.80054	3.58221	Pf3D7_06_v3	1243321	1247814	-	PF3D7_0629800	0
Pf3D7_06_v3	1333685	1333942	SMC3_A5_24hpi_peak_600	2.08076	6.098	Pf3D7_06_v3	1333013	1334035	+	PF3D7_0631900	0
Pf3D7_06_v3	1361684	1361842	SMC3_A5_24hpi_peak_601	2.25542	8.71858	Pf3D7_06_v3	1353946	1366430	-	PF3D7_0632500	0
Pf3D7_06_v3	1381721	1381910	SMC3_A5_24hpi_peak_602	2.13458	6.13935	Pf3D7_06_v3	1374797	1382627	-	PF3D7_0632800	0
Pf3D7_07_v3	21003	21204	SMC3_A5_24hpi_peak_603	1.89907	3.52227	Pf3D7_07_v3	20307	28083	+	PF3D7_0700100	0
Pf3D7_07_v3	22005	22378	SMC3_A5_24hpi_peak_604	1.80472	3.6728	Pf3D7_07_v3	20307	28083	+	PF3D7_0700100	0
Pf3D7_07_v3	22818	23355	SMC3_A5_24hpi_peak_605	1.87229	4.10031	Pf3D7_07_v3	20307	28083	+	PF3D7_0700100	0
Pf3D7_07_v3	25487	25717	SMC3_A5_24hpi_peak_606	2.46917	7.58237	Pf3D7_07_v3	20307	28083	+	PF3D7_0700100	0
Pf3D7_07_v3	30642	31106	SMC3_A5_24hpi_peak_607	1.58309	1.92155	Pf3D7_07_v3	30097	31269	+	PF3D7_0700200	0
Pf3D7_07_v3	141012	141228	SMC3_A5_24hpi_peak_612	1.51308	1.52033	Pf3D7_07_v3	133470	143247	+	PF3D7_0703500	0
Pf3D7_07_v3	240636	240847	SMC3_A5_24hpi_peak_613	1.68983	2.57227	Pf3D7_07_v3	237810	242106	-	PF3D7_0704800	0
Pf3D7_07_v3	385758	385941	SMC3_A5_24hpi_peak_617	2.06514	7.23557	Pf3D7_07_v3	385186	388646	-	PF3D7_0708500	0
Pf3D7_07_v3	410455	410892	SMC3_A5_24hpi_peak_619	1.97677	6.47293	Pf3D7_07_v3	407818	412040	+	PF3D7_0709100	0
Pf3D7_07_v3	412767	413006	SMC3_A5_24hpi_peak_620	2.50255	10.1348	Pf3D7_07_v3	412092	413161	-	PF3D7_0709200	0
Pf3D7_07_v3	478539	478707	SMC3_A5_24hpi_peak_621	1.95838	3.42953	Pf3D7_07_v3	478345	479945	-	PF3D7_0710600	0
Pf3D7_07_v3	534063	534349	SMC3_A5_24hpi_peak_622	1.83199	3.87292	Pf3D7_07_v3	527338	535131	-	PF3D7_0712000	0
Pf3D7_07_v3	545253	545562	SMC3_A5_24hpi_peak_623	2.29998	6.69534	Pf3D7_07_v3	542906	550520	-	PF3D7_0712300	0
Pf3D7_07_v3	550060	550213	SMC3_A5_24hpi_peak_624	1.67639	2.21821	Pf3D7_07_v3	542906	550520	-	PF3D7_0712300	0
Pf3D7_07_v3	556590	556837	SMC3_A5_24hpi_peak_625	1.68012	2.74264	Pf3D7_07_v3	552158	559078	-	PF3D7_0712400	0
Pf3D7_07_v3	558638	559127	SMC3_A5_24hpi_peak_626	1.7314	3.56418	Pf3D7_07_v3	552158	559078	-	PF3D7_0712400	0
Pf3D7_07_v3	569156	569499	SMC3_A5_24hpi_peak_628	2.04916	5.14087	Pf3D7_07_v3	566726	574308	-	PF3D7_0712600	0
Pf3D7_07_v3	570555	570922	SMC3_A5_24hpi_peak_629	2.12719	6.66437	Pf3D7_07_v3	566726	574308	-	PF3D7_0712600	0
Pf3D7_07_v3	571382	571559	SMC3_A5_24hpi_peak_630	1.8547	4.3015	Pf3D7_07_v3	566726	574308	-	PF3D7_0712600	0
Pf3D7_07_v3	571924	572082	SMC3_A5_24hpi_peak_631	1.65944	4.17989	Pf3D7_07_v3	566726	574308	-	PF3D7_0712600	0
Pf3D7_07_v3	573356	573563	SMC3_A5_24hpi_peak_632	1.75692	6.08275	Pf3D7_07_v3	566726	574308	-	PF3D7_0712600	0
Pf3D7_07_v3	583708	583984	SMC3_A5_24hpi_peak_633	2.27209	12.1578	Pf3D7_07_v3	581386	588923	-	PF3D7_0712800	0
Pf3D7_07_v3	585302	585653	SMC3_A5_24hpi_peak_634	1.79957	7.67443	Pf3D7_07_v3	581386	588923	-	PF3D7_0712800	0
Pf3D7_07_v3	586504	586703	SMC3_A5_24hpi_peak_635	1.89052	7.64584	Pf3D7_07_v3	581386	588923	-	PF3D7_0712800	0
Pf3D7_07_v3	588698	588971	SMC3_A5_24hpi_peak_636	1.71611	4.88892	Pf3D7_07_v3	581386	588923	-	PF3D7_0712800	0
Pf3D7_07_v3	592493	592649	SMC3_A5_24hpi_peak_637	1.65655	4.24111	Pf3D7_07_v3	590326	597733	-	PF3D7_0712900	0
Pf3D7_07_v3	593905	594294	SMC3_A5_24hpi_peak_638	1.76785	6.45371	Pf3D7_07_v3	590326	597733	-	PF3D7_0712900	0
Pf3D7_07_v3	594855	595249	SMC3_A5_24hpi_peak_639	1.84078	8.07952	Pf3D7_07_v3	590326	597733	-	PF3D7_0712900	0
Pf3D7_07_v3	595954	596161	SMC3_A5_24hpi_peak_640	1.54655	2.82737	Pf3D7_07_v3	590326	597733	-	PF3D7_0712900	0
Pf3D7_07_v3	597251	597555	SMC3_A5_24hpi_peak_641	1.62777	4.18997	Pf3D7_07_v3	590326	597733	-	PF3D7_0712900	0
Pf3D7_07_v3	602720	602888	SMC3_A5_24hpi_peak_642	1.95957	5.75605	Pf3D7_07_v3	602141	603381	+	PF3D7_0713000	0
Pf3D7_07_v3	620240	620536	SMC3_A5_24hpi_peak_643	1.6529	2.4722	Pf3D7_07_v3	617889	621078	+	PF3D7_0713600	0
Pf3D7_07_v3	674976	675180	SMC3_A5_24hpi_peak_645	1.80403	2.48791	Pf3D7_07_v3	674505	675251	-	PF3D7_0715100	0
Pf3D7_07_v3	708712	708938	SMC3_A5_24hpi_peak_646	2.24031	9.67721	Pf3D7_07_v3	706991	711199	-	PF3D7_0716100	0
Pf3D7_07_v3	712513	712703	SMC3_A5_24hpi_peak_647	1.9552	4.86241	Pf3D7_07_v3	711820	715046	+	PF3D7_0716200	0
Pf3D7_07_v3	757014	757322	SMC3_A5_24hpi_peak_652	1.93027	5.42222	Pf3D7_07_v3	755098	758456	+	PF3D7_0717500	0
Pf3D7_07_v3	757501	757661	SMC3_A5_24hpi_peak_653	1.95154	5.2199	Pf3D7_07_v3	755098	758456	+	PF3D7_0717500	0
Pf3D7_07_v3	764742	765015	SMC3_A5_24hpi_peak_654	2.98725	16.8425	Pf3D7_07_v3	764201	766451	-	PF3D7_0717700	0
Pf3D7_07_v3	767834	768046	SMC3_A5_24hpi_peak_656	1.73735	2.66711	Pf3D7_07_v3	767357	771949	-	PF3D7_0717800	0
Pf3D7_07_v3	768762	769215	SMC3_A5_24hpi_peak_657	1.65108	2.41681	Pf3D7_07_v3	767357	771949	-	PF3D7_0717800	0
Pf3D7_07_v3	771349	771889	SMC3_A5_24hpi_peak_659	2.34453	10.623	Pf3D7_07_v3	767357	771949	-	PF3D7_0717800	0
Pf3D7_07_v3	778115	778640	SMC3_A5_24hpi_peak_662	2.38946	10.1928	Pf3D7_07_v3	776141	795637	-	PF3D7_0718000	0
Pf3D7_07_v3	780732	781019	SMC3_A5_24hpi_peak_663	2.35218	10.0909	Pf3D7_07_v3	776141	795637	-	PF3D7_0718000	0
Pf3D7_07_v3	781677	782055	SMC3_A5_24hpi_peak_664	1.99662	5.5889	Pf3D7_07_v3	776141	795637	-	PF3D7_0718000	0
Pf3D7_07_v3	782759	783030	SMC3_A5_24hpi_peak_665	1.80456	4.33737	Pf3D7_07_v3	776141	795637	-	PF3D7_0718000	0
Pf3D7_07_v3	784833	785633	SMC3_A5_24hpi_peak_666	2.89822	22.0641	Pf3D7_07_v3	776141	795637	-	PF3D7_0718000	0
Pf3D7_07_v3	786342	786963	SMC3_A5_24hpi_peak_667	2.75675	17.2983	Pf3D7_07_v3	776141	795637	-	PF3D7_0718000	0
Pf3D7_07_v3	787905	788865	SMC3_A5_24hpi_peak_668	2.31337	10.7786	Pf3D7_07_v3	776141	795637	-	PF3D7_0718000	0
Pf3D7_07_v3	789142	789533	SMC3_A5_24hpi_peak_669	2.60701	12.6336	Pf3D7_07_v3	776141	795637	-	PF3D7_0718000	0
Pf3D7_07_v3	790759	790976	SMC3_A5_24hpi_peak_671	2.95367	14.5138	Pf3D7_07_v3	776141	795637	-	PF3D7_0718000	0
Pf3D7_07_v3	791962	792221	SMC3_A5_24hpi_peak_672	3.20615	15.0953	Pf3D7_07_v3	776141	795637	-	PF3D7_0718000	0
Pf3D7_07_v3	794569	795692	SMC3_A5_24hpi_peak_676	5.27793	51.9877	Pf3D7_07_v3	776141	795637	-	PF3D7_0718000	0
Pf3D7_07_v3	795930	796159	SMC3_A5_24hpi_peak_677	3.81319	22.1556	Pf3D7_07_v3	795957	805184	-	PF3D7_0718100	0
Pf3D7_07_v3	796571	796948	SMC3_A5_24hpi_peak_678	4.98443	58.2007	Pf3D7_07_v3	795957	805184	-	PF3D7_0718100	0
Pf3D7_07_v3	797370	799759	SMC3_A5_24hpi_peak_679	7.68705	186.528	Pf3D7_07_v3	795957	805184	-	PF3D7_0718100	0
Pf3D7_07_v3	799955	802626	SMC3_A5_24hpi_peak_680	11.1666	284.098	Pf3D7_07_v3	795957	805184	-	PF3D7_0718100	0
Pf3D7_07_v3	802816	804750	SMC3_A5_24hpi_peak_681	9.809	255.638	Pf3D7_07_v3	795957	805184	-	PF3D7_0718100	0
Pf3D7_07_v3	805190	805625	SMC3_A5_24hpi_peak_682	7.17401	96.5576	Pf3D7_07_v3	795957	805184	-	PF3D7_0718100	-7
Pf3D7_07_v3	812261	818734	SMC3_A5_24hpi_peak_685	18.6874	703.938	Pf3D7_07_v3	812301	820635	-	PF3D7_0718300	0
Pf3D7_07_v3	818944	820690	SMC3_A5_24hpi_peak_686	4.36648	56.3344	Pf3D7_07_v3	812301	820635	-	PF3D7_0718300	0
Pf3D7_07_v3	822821	823038	SMC3_A5_24hpi_peak_689	3.32576	22.0678	Pf3D7_07_v3	821738	823473	+	PF3D7_0718400	0
Pf3D7_07_v3	825157	825974	SMC3_A5_24hpi_peak_691	2.59332	11.3279	Pf3D7_07_v3	824069	826448	+	PF3D7_0718500	0
Pf3D7_07_v3	828250	828550	SMC3_A5_24hpi_peak_693	2.55449	12.7135	Pf3D7_07_v3	826587	831534	+	PF3D7_0718600	0
Pf3D7_07_v3	828855	829326	SMC3_A5_24hpi_peak_694	2.63924	14.302	Pf3D7_07_v3	826587	831534	+	PF3D7_0718600	0
Pf3D7_07_v3	830486	830920	SMC3_A5_24hpi_peak_695	2.66713	12.5745	Pf3D7_07_v3	826587	831534	+	PF3D7_0718600	0
Pf3D7_07_v3	844467	844852	SMC3_A5_24hpi_peak_702	2.04229	7.45812	Pf3D7_07_v3	843566	848302	+	PF3D7_0719300	0
Pf3D7_07_v3	847310	847603	SMC3_A5_24hpi_peak_705	1.79404	3.95001	Pf3D7_07_v3	843566	848302	+	PF3D7_0719300	0
Pf3D7_07_v3	848463	848617	SMC3_A5_24hpi_peak_706	2.07727	4.2587	Pf3D7_07_v3	848223	853891	-	PF3D7_0719400	0
Pf3D7_07_v3	855388	855597	SMC3_A5_24hpi_peak_707	1.55335	1.71371	Pf3D7_07_v3	854313	857078	-	PF3D7_0719500	0
Pf3D7_07_v3	893791	893985	SMC3_A5_24hpi_peak_712	1.74773	3.31631	Pf3D7_07_v3	889883	899213	+	PF3D7_0720700	0
Pf3D7_07_v3	946590	946813	SMC3_A5_24hpi_peak_717	1.82282	4.24284	Pf3D7_07_v3	946077	949317	+	PF3D7_0722200	0
Pf3D7_07_v3	955296	955530	SMC3_A5_24hpi_peak_718	2.1555	7.39754	Pf3D7_07_v3	954400	956685	+	PF3D7_0722400	0
Pf3D7_07_v3	964144	964345	SMC3_A5_24hpi_peak_719	1.58171	2.23617	Pf3D7_07_v3	963370	965109	+	PF3D7_0722800	0
Pf3D7_07_v3	968270	968443	SMC3_A5_24hpi_peak_720	2.03903	3.70162	Pf3D7_07_v3	968088	970023	-	PF3D7_0723000	0
Pf3D7_07_v3	972788	972974	SMC3_A5_24hpi_peak_721	1.57085	1.41015	Pf3D7_07_v3	972658	974272	+	PF3D7_0723200	0
Pf3D7_07_v3	977628	978309	SMC3_A5_24hpi_peak_722	1.86594	4.59316	Pf3D7_07_v3	975585	978720	+	PF3D7_0723300	0
Pf3D7_07_v3	1057655	1057826	SMC3_A5_24hpi_peak_723	2.02478	5.30856	Pf3D7_07_v3	1052392	1058413	+	PF3D7_0724900	0
Pf3D7_07_v3	1092449	1092677	SMC3_A5_24hpi_peak_726	1.98744	4.22342	Pf3D7_07_v3	1092439	1092741	-	PF3D7_0726050	0
Pf3D7_07_v3	1093626	1093991	SMC3_A5_24hpi_peak_727	2.41481	9.78612	Pf3D7_07_v3	1093546	1097313	-	PF3D7_0726100	0
Pf3D7_07_v3	1102387	1102761	SMC3_A5_24hpi_peak_729	2.46634	10.7698	Pf3D7_07_v3	1099013	1103615	+	PF3D7_0726200	0
Pf3D7_07_v3	1107717	1107941	SMC3_A5_24hpi_peak_730	2.99386	19.1502	Pf3D7_07_v3	1103794	1109232	+	PF3D7_0726300	0
Pf3D7_07_v3	1271879	1272048	SMC3_A5_24hpi_peak_737	1.58645	2.08464	Pf3D7_07_v3	1265910	1281347	+	PF3D7_0729900	0
Pf3D7_07_v3	1386345	1386512	SMC3_A5_24hpi_peak_738	2.08997	5.80143	Pf3D7_07_v3	1385635	1386626	+	PF3D7_0732000	0
Pf3D7_07_v3	1397062	1397300	SMC3_A5_24hpi_peak_739	1.5521	1.54699	Pf3D7_07_v3	1396437	1397639	-	PF3D7_0732300	0
Pf3D7_07_v3	1419871	1420066	SMC3_A5_24hpi_peak_740	2.41081	9.87936	Pf3D7_07_v3	1417588	1426234	-	PF3D7_0733000	0
Pf3D7_08_v3	24476	24719	SMC3_A5_24hpi_peak_741	1.66318	2.27281	Pf3D7_08_v3	21361	28653	+	PF3D7_0800100	0
Pf3D7_08_v3	36633	36825	SMC3_A5_24hpi_peak_742	2.11566	6.37723	Pf3D7_08_v3	29147	39682	-	PF3D7_0800200	0
Pf3D7_08_v3	40948	41157	SMC3_A5_24hpi_peak_743	1.79849	3.92522	Pf3D7_08_v3	40302	51425	+	PF3D7_0800300	0
Pf3D7_08_v3	44319	44496	SMC3_A5_24hpi_peak_744	1.58207	1.9512	Pf3D7_08_v3	40302	51425	+	PF3D7_0800300	0
Pf3D7_08_v3	45769	45995	SMC3_A5_24hpi_peak_745	1.62286	2.03872	Pf3D7_08_v3	40302	51425	+	PF3D7_0800300	0
Pf3D7_08_v3	46264	46517	SMC3_A5_24hpi_peak_746	1.57453	1.90595	Pf3D7_08_v3	40302	51425	+	PF3D7_0800300	0
Pf3D7_08_v3	48325	48539	SMC3_A5_24hpi_peak_747	1.91616	3.34159	Pf3D7_08_v3	40302	51425	+	PF3D7_0800300	0
Pf3D7_08_v3	52862	53151	SMC3_A5_24hpi_peak_748	2.27048	7.84076	Pf3D7_08_v3	52760	53982	-	PF3D7_0800400	0
Pf3D7_08_v3	56886	57051	SMC3_A5_24hpi_peak_750	1.56036	1.59029	Pf3D7_08_v3	56352	57703	-	PF3D7_0800500	0
Pf3D7_08_v3	136993	137234	SMC3_A5_24hpi_peak_755	1.72958	3.39416	Pf3D7_08_v3	126226	143894	+	PF3D7_0801900	0
Pf3D7_08_v3	154423	154582	SMC3_A5_24hpi_peak_758	1.58283	2.06146	Pf3D7_08_v3	151702	161318	-	PF3D7_0802100	0
Pf3D7_08_v3	169572	169847	SMC3_A5_24hpi_peak_759	1.92965	4.96712	Pf3D7_08_v3	166711	170995	-	PF3D7_0802300	0
Pf3D7_08_v3	181976	182134	SMC3_A5_24hpi_peak_761	1.90846	4.86926	Pf3D7_08_v3	180040	188229	+	PF3D7_0802600	0
Pf3D7_08_v3	192449	192630	SMC3_A5_24hpi_peak_762	1.66164	2.44084	Pf3D7_08_v3	191422	194498	+	PF3D7_0802800	0
Pf3D7_08_v3	214863	215492	SMC3_A5_24hpi_peak_763	1.59434	2.4722	Pf3D7_08_v3	211217	217167	+	PF3D7_0803400	0
Pf3D7_08_v3	231333	231778	SMC3_A5_24hpi_peak_764	2.11219	7.2073	Pf3D7_08_v3	230967	233374	+	PF3D7_0803700	0
Pf3D7_08_v3	232356	232740	SMC3_A5_24hpi_peak_765	1.71949	3.41946	Pf3D7_08_v3	230967	233374	+	PF3D7_0803700	0
Pf3D7_08_v3	244110	244368	SMC3_A5_24hpi_peak_766	1.75581	4.09315	Pf3D7_08_v3	241609	244804	+	PF3D7_0804300	0
Pf3D7_08_v3	265397	265875	SMC3_A5_24hpi_peak_773	2.1681	8.42476	Pf3D7_08_v3	248516	268538	+	PF3D7_0804500	0
Pf3D7_08_v3	267763	268438	SMC3_A5_24hpi_peak_775	2.3395	10.8125	Pf3D7_08_v3	248516	268538	+	PF3D7_0804500	0
Pf3D7_08_v3	269074	270675	SMC3_A5_24hpi_peak_776	4.49163	48.3765	Pf3D7_08_v3	268603	271146	-	PF3D7_0804600	0
Pf3D7_08_v3	276814	277369	SMC3_A5_24hpi_peak_780	1.98086	5.86303	Pf3D7_08_v3	271417	277413	-	PF3D7_0804700	0
Pf3D7_08_v3	278479	278973	SMC3_A5_24hpi_peak_781	2.82046	20.0489	Pf3D7_08_v3	278082	279206	+	PF3D7_0804800	0
Pf3D7_08_v3	279736	280267	SMC3_A5_24hpi_peak_782	2.41253	10.2787	Pf3D7_08_v3	279251	282015	-	PF3D7_0804900	0
Pf3D7_08_v3	286944	288590	SMC3_A5_24hpi_peak_785	2.51326	15.643	Pf3D7_08_v3	286432	289198	+	PF3D7_0805100	0
Pf3D7_08_v3	289275	289755	SMC3_A5_24hpi_peak_786	4.17047	29.9825	Pf3D7_08_v3	286432	289198	+	PF3D7_0805100	-78
Pf3D7_08_v3	290856	291232	SMC3_A5_24hpi_peak_787	6.69862	110.016	Pf3D7_08_v3	290626	291907	+	PF3D7_0805200	0
Pf3D7_08_v3	293115	296933	SMC3_A5_24hpi_peak_789	13.9441	413.536	Pf3D7_08_v3	293097	297324	-	PF3D7_0805300	0
Pf3D7_08_v3	297390	297725	SMC3_A5_24hpi_peak_790	13.5899	171.689	Pf3D7_08_v3	293097	297324	-	PF3D7_0805300	-67
Pf3D7_08_v3	302122	304776	SMC3_A5_24hpi_peak_792	19.5277	584.488	Pf3D7_08_v3	303060	304788	-	PF3D7_0805400	0
Pf3D7_08_v3	305312	307292	SMC3_A5_24hpi_peak_793	5.02365	72.4106	Pf3D7_08_v3	304814	310547	-	PF3D7_0805500	0
Pf3D7_08_v3	312004	313024	SMC3_A5_24hpi_peak_797	3.65564	33.3393	Pf3D7_08_v3	310797	313261	+	PF3D7_0805600	0
Pf3D7_08_v3	314436	314900	SMC3_A5_24hpi_peak_798	2.7147	19.8606	Pf3D7_08_v3	313371	319794	-	PF3D7_0805700	0
Pf3D7_08_v3	315055	315519	SMC3_A5_24hpi_peak_799	2.13333	7.39848	Pf3D7_08_v3	313371	319794	-	PF3D7_0805700	0
Pf3D7_08_v3	317087	317320	SMC3_A5_24hpi_peak_800	1.59743	2.15515	Pf3D7_08_v3	313371	319794	-	PF3D7_0805700	0
Pf3D7_08_v3	336359	336637	SMC3_A5_24hpi_peak_804	1.87584	4.19489	Pf3D7_08_v3	333168	337845	+	PF3D7_0806200	0
Pf3D7_08_v3	338787	339271	SMC3_A5_24hpi_peak_805	1.7265	3.73496	Pf3D7_08_v3	337844	343424	-	PF3D7_0806300	0
Pf3D7_08_v3	340220	340451	SMC3_A5_24hpi_peak_806	1.73167	3.25197	Pf3D7_08_v3	337844	343424	-	PF3D7_0806300	0
Pf3D7_08_v3	355547	355700	SMC3_A5_24hpi_peak_807	1.86074	4.34889	Pf3D7_08_v3	353841	362906	+	PF3D7_0806700	0
Pf3D7_08_v3	397315	397493	SMC3_A5_24hpi_peak_811	1.7618	2.65165	Pf3D7_08_v3	395356	399048	-	PF3D7_0807700	0
Pf3D7_08_v3	431158	431401	SMC3_A5_24hpi_peak_812	2.12248	7.10776	Pf3D7_08_v3	430405	439297	+	PF3D7_0808600	0
Pf3D7_08_v3	432815	433053	SMC3_A5_24hpi_peak_813	1.91116	4.96417	Pf3D7_08_v3	430405	439297	+	PF3D7_0808600	0
Pf3D7_08_v3	434268	434423	SMC3_A5_24hpi_peak_814	1.89507	5.11515	Pf3D7_08_v3	430405	439297	+	PF3D7_0808600	0
Pf3D7_08_v3	441368	441531	SMC3_A5_24hpi_peak_815	1.70657	3.02151	Pf3D7_08_v3	440408	448062	+	PF3D7_0808700	0
Pf3D7_08_v3	442761	442963	SMC3_A5_24hpi_peak_816	2.02714	6.09793	Pf3D7_08_v3	440408	448062	+	PF3D7_0808700	0
Pf3D7_08_v3	443520	443909	SMC3_A5_24hpi_peak_817	1.75463	3.09516	Pf3D7_08_v3	440408	448062	+	PF3D7_0808700	0
Pf3D7_08_v3	445211	445725	SMC3_A5_24hpi_peak_818	1.90274	3.26561	Pf3D7_08_v3	440408	448062	+	PF3D7_0808700	0
Pf3D7_08_v3	451180	451580	SMC3_A5_24hpi_peak_819	1.55486	2.08648	Pf3D7_08_v3	450615	451899	+	PF3D7_0808800	0
Pf3D7_08_v3	462209	462364	SMC3_A5_24hpi_peak_821	1.9662	5.02542	Pf3D7_08_v3	459071	467014	+	PF3D7_0809100	0
Pf3D7_08_v3	463946	464291	SMC3_A5_24hpi_peak_822	2.00262	4.07514	Pf3D7_08_v3	459071	467014	+	PF3D7_0809100	0
Pf3D7_08_v3	612620	612873	SMC3_A5_24hpi_peak_824	1.79909	3.04168	Pf3D7_08_v3	604520	613359	+	PF3D7_0812100	0
Pf3D7_08_v3	704305	704566	SMC3_A5_24hpi_peak_827	1.49835	1.38589	Pf3D7_08_v3	703502	704683	-	PF3D7_0814600	0
Pf3D7_08_v3	769114	769356	SMC3_A5_24hpi_peak_829	1.91673	4.64246	Pf3D7_08_v3	767916	769803	-	PF3D7_0816800	0
Pf3D7_08_v3	862178	862390	SMC3_A5_24hpi_peak_832	2.59153	11.0196	Pf3D7_08_v3	858550	862980	+	PF3D7_0818900	0
Pf3D7_08_v3	935329	935651	SMC3_A5_24hpi_peak_833	1.90765	4.71768	Pf3D7_08_v3	931673	935916	+	PF3D7_0820700	0
Pf3D7_08_v3	1022642	1022857	SMC3_A5_24hpi_peak_835	1.88751	4.21179	Pf3D7_08_v3	1021372	1025708	-	PF3D7_0823200	0
Pf3D7_08_v3	1034588	1034842	SMC3_A5_24hpi_peak_836	1.71286	2.52282	Pf3D7_08_v3	1034417	1036428	+	PF3D7_0823400	0
Pf3D7_08_v3	1040250	1040548	SMC3_A5_24hpi_peak_837	1.58124	1.83909	Pf3D7_08_v3	1039724	1041357	-	PF3D7_0823600	0
Pf3D7_08_v3	1206983	1207200	SMC3_A5_24hpi_peak_840	1.64835	2.61277	Pf3D7_08_v3	1206438	1209016	-	PF3D7_0827900	0
Pf3D7_08_v3	1296594	1296843	SMC3_A5_24hpi_peak_846	1.88901	4.36082	Pf3D7_08_v3	1295569	1299431	-	PF3D7_0830500	0
Pf3D7_08_v3	1367256	1367436	SMC3_A5_24hpi_peak_847	1.98119	4.81997	Pf3D7_08_v3	1364640	1369862	-	PF3D7_0831700	0
Pf3D7_08_v3	1374506	1374689	SMC3_A5_24hpi_peak_848	2.67051	6.73059	Pf3D7_08_v3	1373212	1376988	-	PF3D7_0831800	0
Pf3D7_08_v3	1414958	1415193	SMC3_A5_24hpi_peak_849	1.92892	4.5147	Pf3D7_08_v3	1414283	1415293	+	PF3D7_0832900	0
Pf3D7_08_v3	1417925	1418479	SMC3_A5_24hpi_peak_850	1.99151	5.54691	Pf3D7_08_v3	1417438	1418625	+	PF3D7_0833000	0
Pf3D7_08_v3	1439538	1439699	SMC3_A5_24hpi_peak_852	1.83622	3.20647	Pf3D7_08_v3	1435794	1443449	-	PF3D7_0833500	0
Pf3D7_08_v3	1440752	1441056	SMC3_A5_24hpi_peak_853	1.86015	3.15884	Pf3D7_08_v3	1435794	1443449	-	PF3D7_0833500	0
Pf3D7_08_v3	1441555	1441836	SMC3_A5_24hpi_peak_854	1.93433	4.70314	Pf3D7_08_v3	1435794	1443449	-	PF3D7_0833500	0
Pf3D7_08_v3	1442568	1442736	SMC3_A5_24hpi_peak_855	1.81261	3.36548	Pf3D7_08_v3	1435794	1443449	-	PF3D7_0833500	0
Pf3D7_08_v3	1443312	1443511	SMC3_A5_24hpi_peak_856	1.60024	1.65392	Pf3D7_08_v3	1435794	1443449	-	PF3D7_0833500	0
Pf3D7_09_v3	20027	20250	SMC3_A5_24hpi_peak_857	2.02166	5.11502	Pf3D7_09_v3	20080	27885	+	PF3D7_0900100	0
Pf3D7_09_v3	22461	22918	SMC3_A5_24hpi_peak_858	2.04425	5.19341	Pf3D7_09_v3	20080	27885	+	PF3D7_0900100	0
Pf3D7_09_v3	25086	25466	SMC3_A5_24hpi_peak_859	1.96464	3.61535	Pf3D7_09_v3	20080	27885	+	PF3D7_0900100	0
Pf3D7_09_v3	33683	33950	SMC3_A5_24hpi_peak_860	1.64843	1.97617	Pf3D7_09_v3	33553	34795	-	PF3D7_0900300	0
Pf3D7_09_v3	68298	68475	SMC3_A5_24hpi_peak_861	2.15716	6.91028	Pf3D7_09_v3	67334	68625	+	PF3D7_0901300	0
Pf3D7_09_v3	113750	113967	SMC3_A5_24hpi_peak_862	2.07666	4.88478	Pf3D7_09_v3	113409	115549	-	PF3D7_0902600	0
Pf3D7_09_v3	121769	121926	SMC3_A5_24hpi_peak_863	1.56303	2.03935	Pf3D7_09_v3	120969	125252	-	PF3D7_0902800	0
Pf3D7_09_v3	176915	177160	SMC3_A5_24hpi_peak_865	1.93701	5.40524	Pf3D7_09_v3	174409	177722	+	PF3D7_0903700	0
Pf3D7_09_v3	181591	181794	SMC3_A5_24hpi_peak_866	1.93672	3.75265	Pf3D7_09_v3	179187	183991	+	PF3D7_0903800	0
Pf3D7_09_v3	242142	242307	SMC3_A5_24hpi_peak_867	1.99579	5.8302	Pf3D7_09_v3	236028	243109	-	PF3D7_0905100	0
Pf3D7_09_v3	252428	252612	SMC3_A5_24hpi_peak_868	1.68844	2.65773	Pf3D7_09_v3	251353	269709	-	PF3D7_0905300	0
Pf3D7_09_v3	271045	271283	SMC3_A5_24hpi_peak_871	2.43088	10.7066	Pf3D7_09_v3	270371	275833	-	PF3D7_0905400	0
Pf3D7_09_v3	431554	431934	SMC3_A5_24hpi_peak_873	2.25433	7.48727	Pf3D7_09_v3	430069	432549	+	PF3D7_0909500	0
Pf3D7_09_v3	684769	684973	SMC3_A5_24hpi_peak_875	1.69235	2.35347	Pf3D7_09_v3	683244	691188	+	PF3D7_0916400	0
Pf3D7_09_v3	780470	780659	SMC3_A5_24hpi_peak_877	1.81768	3.39936	Pf3D7_09_v3	775058	780804	+	PF3D7_0918900	0
Pf3D7_09_v3	798519	798688	SMC3_A5_24hpi_peak_879	2.01005	5.86666	Pf3D7_09_v3	798498	799928	+	PF3D7_0919500	0
Pf3D7_09_v3	853691	853917	SMC3_A5_24hpi_peak_881	1.59982	2.32073	Pf3D7_09_v3	851981	854752	-	PF3D7_0920800	0
Pf3D7_09_v3	963287	963550	SMC3_A5_24hpi_peak_884	1.60938	2.62049	Pf3D7_09_v3	961633	963872	-	PF3D7_0923800	0
Pf3D7_09_v3	996610	997018	SMC3_A5_24hpi_peak_885	2.52875	7.97158	Pf3D7_09_v3	993199	998110	-	PF3D7_0924500	0
Pf3D7_09_v3	1022128	1022505	SMC3_A5_24hpi_peak_886	1.80891	4.3127	Pf3D7_09_v3	1021426	1023671	-	PF3D7_0925400	0
Pf3D7_09_v3	1027389	1027601	SMC3_A5_24hpi_peak_887	1.96925	3.95081	Pf3D7_09_v3	1026711	1028500	+	PF3D7_0925600	0
Pf3D7_09_v3	1087522	1087712	SMC3_A5_24hpi_peak_889	2.13335	7.30042	Pf3D7_09_v3	1084696	1089093	+	PF3D7_0926600	0
Pf3D7_09_v3	1110574	1110804	SMC3_A5_24hpi_peak_891	2.01429	5.56514	Pf3D7_09_v3	1106517	1112880	+	PF3D7_0927200	0
Pf3D7_09_v3	1127012	1127267	SMC3_A5_24hpi_peak_892	1.65249	2.55418	Pf3D7_09_v3	1126803	1128396	-	PF3D7_0927700	0
Pf3D7_09_v3	1128928	1129150	SMC3_A5_24hpi_peak_893	1.99833	4.94519	Pf3D7_09_v3	1128345	1130169	+	PF3D7_0927800	0
Pf3D7_09_v3	1129627	1129904	SMC3_A5_24hpi_peak_894	1.86706	3.39618	Pf3D7_09_v3	1128345	1130169	+	PF3D7_0927800	0
Pf3D7_09_v3	1182674	1183178	SMC3_A5_24hpi_peak_897	2.90397	17.3178	Pf3D7_09_v3	1182575	1184144	-	PF3D7_0929600	0
Pf3D7_09_v3	1183438	1183690	SMC3_A5_24hpi_peak_898	2.19214	8.13597	Pf3D7_09_v3	1182575	1184144	-	PF3D7_0929600	0
Pf3D7_09_v3	1189658	1190071	SMC3_A5_24hpi_peak_899	2.25364	6.70791	Pf3D7_09_v3	1189646	1191322	+	PF3D7_0930000	0
Pf3D7_09_v3	1201856	1202322	SMC3_A5_24hpi_peak_901	4.56763	45.4308	Pf3D7_09_v3	1201305	1207576	+	PF3D7_0930300	0
Pf3D7_09_v3	1203938	1204174	SMC3_A5_24hpi_peak_902	1.65039	2.58358	Pf3D7_09_v3	1201305	1207576	+	PF3D7_0930300	0
Pf3D7_09_v3	1204511	1204731	SMC3_A5_24hpi_peak_903	2.17002	9.15842	Pf3D7_09_v3	1201305	1207576	+	PF3D7_0930300	0
Pf3D7_09_v3	1206486	1206922	SMC3_A5_24hpi_peak_904	1.71167	3.55921	Pf3D7_09_v3	1201305	1207576	+	PF3D7_0930300	0
Pf3D7_09_v3	1211241	1211454	SMC3_A5_24hpi_peak_908	9.50895	119.315	Pf3D7_09_v3	1207579	1212987	+	PF3D7_0930400	0
Pf3D7_09_v3	1212450	1212652	SMC3_A5_24hpi_peak_910	1.72311	2.88397	Pf3D7_09_v3	1207579	1212987	+	PF3D7_0930400	0
Pf3D7_09_v3	1234117	1234922	SMC3_A5_24hpi_peak_923	4.01498	38.3571	Pf3D7_09_v3	1224476	1239586	+	PF3D7_0930800	0
Pf3D7_09_v3	1235123	1240021	SMC3_A5_24hpi_peak_924	10.6164	273.404	Pf3D7_09_v3	1224476	1239586	+	PF3D7_0930800	0
Pf3D7_09_v3	1244737	1246506	SMC3_A5_24hpi_peak_926	17.4314	461.751	Pf3D7_09_v3	1246725	1248266	-	PF3D7_0930900	220
Pf3D7_09_v3	1246755	1247988	SMC3_A5_24hpi_peak_927	14.2557	266.856	Pf3D7_09_v3	1246725	1248266	-	PF3D7_0930900	0
Pf3D7_09_v3	1248694	1251597	SMC3_A5_24hpi_peak_929	8.71998	173.924	Pf3D7_09_v3	1248274	1252765	-	PF3D7_0931000	0
Pf3D7_09_v3	1270339	1270495	SMC3_A5_24hpi_peak_937	2.42781	6.53737	Pf3D7_09_v3	1270155	1272656	+	PF3D7_0931700	0
Pf3D7_09_v3	1271911	1272119	SMC3_A5_24hpi_peak_939	2.21398	7.80357	Pf3D7_09_v3	1270155	1272656	+	PF3D7_0931700	0
Pf3D7_09_v3	1282620	1282857	SMC3_A5_24hpi_peak_941	2.53597	14.0851	Pf3D7_09_v3	1278479	1284699	-	PF3D7_0932100	0
Pf3D7_09_v3	1287742	1287943	SMC3_A5_24hpi_peak_943	1.76125	2.54018	Pf3D7_09_v3	1286481	1289644	+	PF3D7_0932200	0
Pf3D7_09_v3	1289358	1289571	SMC3_A5_24hpi_peak_944	2.34958	8.60787	Pf3D7_09_v3	1286481	1289644	+	PF3D7_0932200	0
Pf3D7_09_v3	1331382	1331964	SMC3_A5_24hpi_peak_949	1.78991	3.9171	Pf3D7_09_v3	1330167	1333406	-	PF3D7_0933600	0
Pf3D7_09_v3	1332589	1332768	SMC3_A5_24hpi_peak_950	1.49478	1.36676	Pf3D7_09_v3	1330167	1333406	-	PF3D7_0933600	0
Pf3D7_09_v3	1335694	1336029	SMC3_A5_24hpi_peak_951	1.85279	4.48568	Pf3D7_09_v3	1335740	1337947	+	PF3D7_0933800	0
Pf3D7_09_v3	1348023	1348238	SMC3_A5_24hpi_peak_953	2.03376	4.86078	Pf3D7_09_v3	1347715	1349000	+	PF3D7_0934300	0
Pf3D7_09_v3	1349864	1350290	SMC3_A5_24hpi_peak_954	1.78211	3.56613	Pf3D7_09_v3	1349597	1350572	+	PF3D7_0934400	0
Pf3D7_09_v3	1364345	1364742	SMC3_A5_24hpi_peak_955	2.28774	9.12937	Pf3D7_09_v3	1364066	1366174	-	PF3D7_0934900	0
Pf3D7_09_v3	1420782	1420939	SMC3_A5_24hpi_peak_956	1.4842	1.31066	Pf3D7_09_v3	1419960	1424840	-	PF3D7_0935900	0
Pf3D7_09_v3	1481514	1481758	SMC3_A5_24hpi_peak_957	1.58635	1.83245	Pf3D7_09_v3	1480947	1482211	-	PF3D7_0937500	0
Pf3D7_09_v3	1498335	1498596	SMC3_A5_24hpi_peak_958	1.5043	1.30567	Pf3D7_09_v3	1495579	1503336	-	PF3D7_0937800	0
Pf3D7_09_v3	1503073	1503414	SMC3_A5_24hpi_peak_959	2.13368	6.1326	Pf3D7_09_v3	1495579	1503336	-	PF3D7_0937800	0
Pf3D7_10_v3	30759	30937	SMC3_A5_24hpi_peak_960	1.86535	3.91538	Pf3D7_10_v3	28490	36164	+	PF3D7_1000100	0
Pf3D7_10_v3	38630	38803	SMC3_A5_24hpi_peak_961	2.64034	10.8173	Pf3D7_10_v3	38050	39395	-	PF3D7_1000200	0
Pf3D7_10_v3	41942	42174	SMC3_A5_24hpi_peak_962	1.98783	5.35489	Pf3D7_10_v3	41773	42963	-	PF3D7_1000300	0
Pf3D7_10_v3	45315	45469	SMC3_A5_24hpi_peak_963	2.40919	8.58882	Pf3D7_10_v3	44816	46133	-	PF3D7_1000400	0
Pf3D7_10_v3	48198	48771	SMC3_A5_24hpi_peak_964	2.1936	6.48153	Pf3D7_10_v3	48052	49384	-	PF3D7_1000500	0
Pf3D7_10_v3	172929	173301	SMC3_A5_24hpi_peak_965	1.74444	3.40031	Pf3D7_10_v3	171827	177146	-	PF3D7_1003800	0
Pf3D7_10_v3	299342	299497	SMC3_A5_24hpi_peak_968	1.77809	2.80202	Pf3D7_10_v3	298895	300912	+	PF3D7_1007600	0
Pf3D7_10_v3	343699	344146	SMC3_A5_24hpi_peak_971	2.34449	7.96302	Pf3D7_10_v3	343267	344912	-	PF3D7_1008200	0
Pf3D7_10_v3	382067	382285	SMC3_A5_24hpi_peak_973	1.65924	2.46964	Pf3D7_10_v3	381136	382816	+	PF3D7_1009400	0
Pf3D7_10_v3	478818	478991	SMC3_A5_24hpi_peak_975	1.88895	4.36037	Pf3D7_10_v3	477806	481170	-	PF3D7_1012500	0
Pf3D7_10_v3	570554	570931	SMC3_A5_24hpi_peak_977	2.06984	5.7394	Pf3D7_10_v3	564313	573464	+	PF3D7_1014300	0
Pf3D7_10_v3	584590	584917	SMC3_A5_24hpi_peak_981	2.25736	10.0766	Pf3D7_10_v3	580588	591074	-	PF3D7_1014600	0
Pf3D7_10_v3	585380	585729	SMC3_A5_24hpi_peak_982	1.63411	2.51724	Pf3D7_10_v3	580588	591074	-	PF3D7_1014600	0
Pf3D7_10_v3	725709	726108	SMC3_A5_24hpi_peak_986	1.98665	5.42684	Pf3D7_10_v3	721351	728431	-	PF3D7_1018200	0
Pf3D7_10_v3	788779	788967	SMC3_A5_24hpi_peak_990	1.87001	3.0838	Pf3D7_10_v3	787427	795435	-	PF3D7_1019500	0
Pf3D7_10_v3	802907	803060	SMC3_A5_24hpi_peak_991	1.61459	2.69997	Pf3D7_10_v3	800211	803696	-	PF3D7_1019700	0
Pf3D7_10_v3	843142	843384	SMC3_A5_24hpi_peak_993	2.79922	14.9125	Pf3D7_10_v3	840010	843472	+	PF3D7_1020800	0
Pf3D7_10_v3	849162	849502	SMC3_A5_24hpi_peak_994	1.87092	4.15835	Pf3D7_10_v3	848471	850485	-	PF3D7_1021000	0
Pf3D7_10_v3	849773	850031	SMC3_A5_24hpi_peak_995	2.44284	10.031	Pf3D7_10_v3	848471	850485	-	PF3D7_1021000	0
Pf3D7_10_v3	871121	871867	SMC3_A5_24hpi_peak_997	3.06298	21.996	Pf3D7_10_v3	870416	873015	+	PF3D7_1021600	0
Pf3D7_10_v3	900233	900460	SMC3_A5_24hpi_peak_1003	1.52363	1.72746	Pf3D7_10_v3	895818	903665	-	PF3D7_1021800	0
Pf3D7_10_v3	922070	922436	SMC3_A5_24hpi_peak_1010	2.42996	11.9997	Pf3D7_10_v3	918062	925141	+	PF3D7_1022000	0
Pf3D7_10_v3	925260	926223	SMC3_A5_24hpi_peak_1013	6.02124	67.1282	Pf3D7_10_v3	925036	926519	-	PF3D7_1022100	0
Pf3D7_10_v3	932575	933397	SMC3_A5_24hpi_peak_1019	10.4894	224.392	Pf3D7_10_v3	931776	934833	+	PF3D7_1022300	0
Pf3D7_10_v3	933625	934545	SMC3_A5_24hpi_peak_1020	12.3145	272.361	Pf3D7_10_v3	931776	934833	+	PF3D7_1022300	0
Pf3D7_10_v3	934737	935339	SMC3_A5_24hpi_peak_1021	15.6099	216.788	Pf3D7_10_v3	931776	934833	+	PF3D7_1022300	0
Pf3D7_10_v3	938006	939414	SMC3_A5_24hpi_peak_1024	17.8127	374.625	Pf3D7_10_v3	939330	942546	-	PF3D7_1022400	0
Pf3D7_10_v3	939797	941475	SMC3_A5_24hpi_peak_1025	11.5485	325.152	Pf3D7_10_v3	939330	942546	-	PF3D7_1022400	0
Pf3D7_10_v3	944382	946103	SMC3_A5_24hpi_peak_1027	4.65606	66.9492	Pf3D7_10_v3	943794	946858	-	PF3D7_1022500	0
Pf3D7_10_v3	951804	952056	SMC3_A5_24hpi_peak_1033	1.86402	4.44241	Pf3D7_10_v3	948397	952528	+	PF3D7_1022600	0
Pf3D7_10_v3	952336	952584	SMC3_A5_24hpi_peak_1034	2.4723	11.6318	Pf3D7_10_v3	948397	952528	+	PF3D7_1022600	0
Pf3D7_10_v3	956154	956597	SMC3_A5_24hpi_peak_1036	1.88219	5.00461	Pf3D7_10_v3	955084	958629	+	PF3D7_1022800	0
Pf3D7_10_v3	957768	958307	SMC3_A5_24hpi_peak_1037	2.62669	17.1879	Pf3D7_10_v3	955084	958629	+	PF3D7_1022800	0
Pf3D7_10_v3	963501	963687	SMC3_A5_24hpi_peak_1038	1.59968	2.66361	Pf3D7_10_v3	963497	980560	-	PF3D7_1023100	0
Pf3D7_10_v3	964816	965625	SMC3_A5_24hpi_peak_1039	1.71703	2.99505	Pf3D7_10_v3	963497	980560	-	PF3D7_1023100	0
Pf3D7_10_v3	967047	968108	SMC3_A5_24hpi_peak_1041	1.80653	4.04951	Pf3D7_10_v3	963497	980560	-	PF3D7_1023100	0
Pf3D7_10_v3	970679	970904	SMC3_A5_24hpi_peak_1042	2.20084	7.16499	Pf3D7_10_v3	963497	980560	-	PF3D7_1023100	0
Pf3D7_10_v3	971783	972163	SMC3_A5_24hpi_peak_1043	1.59454	1.87871	Pf3D7_10_v3	963497	980560	-	PF3D7_1023100	0
Pf3D7_10_v3	973153	973575	SMC3_A5_24hpi_peak_1044	2.13825	7.93561	Pf3D7_10_v3	963497	980560	-	PF3D7_1023100	0
Pf3D7_10_v3	974077	974314	SMC3_A5_24hpi_peak_1045	2.08245	7.12491	Pf3D7_10_v3	963497	980560	-	PF3D7_1023100	0
Pf3D7_10_v3	974469	974817	SMC3_A5_24hpi_peak_1046	2.62446	13.6994	Pf3D7_10_v3	963497	980560	-	PF3D7_1023100	0
Pf3D7_10_v3	980437	980610	SMC3_A5_24hpi_peak_1047	1.57633	1.84598	Pf3D7_10_v3	963497	980560	-	PF3D7_1023100	0
Pf3D7_10_v3	994753	994927	SMC3_A5_24hpi_peak_1049	1.71669	2.49588	Pf3D7_10_v3	994299	997092	+	PF3D7_1023800	0
Pf3D7_10_v3	995884	996305	SMC3_A5_24hpi_peak_1050	1.99524	6.23832	Pf3D7_10_v3	994299	997092	+	PF3D7_1023800	0
Pf3D7_10_v3	1017250	1017413	SMC3_A5_24hpi_peak_1053	2.02444	4.96652	Pf3D7_10_v3	1016823	1020866	-	PF3D7_1024100	0
Pf3D7_10_v3	1062392	1062561	SMC3_A5_24hpi_peak_1061	1.77362	3.84754	Pf3D7_10_v3	1060944	1067485	-	PF3D7_1025400	0
Pf3D7_10_v3	1071547	1071771	SMC3_A5_24hpi_peak_1063	1.86276	4.49968	Pf3D7_10_v3	1067652	1086992	-	PF3D7_1025500	0
Pf3D7_10_v3	1082389	1082805	SMC3_A5_24hpi_peak_1064	2.39237	10.3462	Pf3D7_10_v3	1067652	1086992	-	PF3D7_1025500	0
Pf3D7_10_v3	1138958	1139447	SMC3_A5_24hpi_peak_1065	2.054	6.95118	Pf3D7_10_v3	1136887	1140020	+	PF3D7_1027200	0
Pf3D7_10_v3	1230681	1230971	SMC3_A5_24hpi_peak_1071	2.05309	6.85335	Pf3D7_10_v3	1229987	1233020	-	PF3D7_1030200	0
Pf3D7_10_v3	1231528	1231865	SMC3_A5_24hpi_peak_1072	1.50291	1.49163	Pf3D7_10_v3	1229987	1233020	-	PF3D7_1030200	0
Pf3D7_10_v3	1257420	1257901	SMC3_A5_24hpi_peak_1073	2.01657	6.00721	Pf3D7_10_v3	1256560	1258903	+	PF3D7_1031200	0
Pf3D7_10_v3	1346405	1346606	SMC3_A5_24hpi_peak_1077	1.64289	2.44964	Pf3D7_10_v3	1344081	1347509	-	PF3D7_1033600	0
Pf3D7_10_v3	1368874	1369040	SMC3_A5_24hpi_peak_1079	1.61856	2.13297	Pf3D7_10_v3	1366770	1369652	-	PF3D7_1034400	0
Pf3D7_10_v3	1404339	1404683	SMC3_A5_24hpi_peak_1080	1.78164	3.91	Pf3D7_10_v3	1403807	1406234	+	PF3D7_1035400	0
Pf3D7_10_v3	1409460	1409707	SMC3_A5_24hpi_peak_1082	1.817	3.4562	Pf3D7_10_v3	1409095	1410806	+	PF3D7_1035600	0
Pf3D7_10_v3	1414078	1414241	SMC3_A5_24hpi_peak_1084	1.52012	1.53003	Pf3D7_10_v3	1412641	1416363	+	PF3D7_1035700	0
Pf3D7_10_v3	1470596	1470796	SMC3_A5_24hpi_peak_1085	1.97828	5.5185	Pf3D7_10_v3	1469672	1472655	-	PF3D7_1037100	0
Pf3D7_10_v3	1521570	1521755	SMC3_A5_24hpi_peak_1086	1.53343	1.81834	Pf3D7_10_v3	1518290	1548390	+	PF3D7_1038400	0
Pf3D7_10_v3	1529371	1529568	SMC3_A5_24hpi_peak_1087	1.58923	1.88531	Pf3D7_10_v3	1518290	1548390	+	PF3D7_1038400	0
Pf3D7_10_v3	1530720	1530922	SMC3_A5_24hpi_peak_1088	2.48991	8.26045	Pf3D7_10_v3	1518290	1548390	+	PF3D7_1038400	0
Pf3D7_10_v3	1534115	1534695	SMC3_A5_24hpi_peak_1090	2.29027	6.62841	Pf3D7_10_v3	1518290	1548390	+	PF3D7_1038400	0
Pf3D7_10_v3	1544323	1544521	SMC3_A5_24hpi_peak_1092	1.67602	2.08058	Pf3D7_10_v3	1518290	1548390	+	PF3D7_1038400	0
Pf3D7_10_v3	1606594	1606770	SMC3_A5_24hpi_peak_1093	1.53764	1.719	Pf3D7_10_v3	1605876	1607228	+	PF3D7_1040200	0
Pf3D7_10_v3	1610026	1610313	SMC3_A5_24hpi_peak_1094	2.06763	5.81255	Pf3D7_10_v3	1609063	1610422	+	PF3D7_1040300	0
Pf3D7_10_v3	1619630	1620096	SMC3_A5_24hpi_peak_1095	1.52863	3.43605	Pf3D7_10_v3	1619086	1620244	+	PF3D7_1040600	0
Pf3D7_10_v3	1636300	1636502	SMC3_A5_24hpi_peak_1097	1.67934	2.05309	Pf3D7_10_v3	1635596	1636779	+	PF3D7_1041100	0
Pf3D7_10_v3	1644681	1644878	SMC3_A5_24hpi_peak_1098	1.39426	1.40253	Pf3D7_10_v3	1642401	1649948	-	PF3D7_1041300	0
Pf3D7_10_v3	1646489	1646833	SMC3_A5_24hpi_peak_1099	2.03028	10.559	Pf3D7_10_v3	1642401	1649948	-	PF3D7_1041300	0
Pf3D7_10_v3	1646993	1647524	SMC3_A5_24hpi_peak_1100	1.78685	6.82314	Pf3D7_10_v3	1642401	1649948	-	PF3D7_1041300	0
Pf3D7_10_v3	1649790	1650027	SMC3_A5_24hpi_peak_1101	2.22336	11.773	Pf3D7_10_v3	1642401	1649948	-	PF3D7_1041300	0
Pf3D7_11_v3	170486	170784	SMC3_A5_24hpi_peak_1104	1.61961	2.01999	Pf3D7_11_v3	162259	174387	+	PF3D7_1103800	0
Pf3D7_11_v3	226126	226434	SMC3_A5_24hpi_peak_1107	1.96277	4.99877	Pf3D7_11_v3	225227	226943	+	PF3D7_1105100	0
Pf3D7_11_v3	254493	254842	SMC3_A5_24hpi_peak_1108	1.93967	4.29171	Pf3D7_11_v3	254523	254921	+	PF3D7_1105900	0
Pf3D7_11_v3	301359	301679	SMC3_A5_24hpi_peak_1109	1.7178	2.80079	Pf3D7_11_v3	300943	316691	-	PF3D7_1107300	0
Pf3D7_11_v3	309036	309198	SMC3_A5_24hpi_peak_1110	1.55791	1.90724	Pf3D7_11_v3	300943	316691	-	PF3D7_1107300	0
Pf3D7_11_v3	361513	361742	SMC3_A5_24hpi_peak_1112	1.72053	2.71744	Pf3D7_11_v3	360881	362238	+	PF3D7_1108200	0
Pf3D7_11_v3	368150	368821	SMC3_A5_24hpi_peak_1113	1.66572	3.14059	Pf3D7_11_v3	366977	369608	+	PF3D7_1108500	0
Pf3D7_11_v3	374435	374751	SMC3_A5_24hpi_peak_1114	1.65691	2.49859	Pf3D7_11_v3	372099	376865	-	PF3D7_1108700	0
Pf3D7_11_v3	387841	388090	SMC3_A5_24hpi_peak_1116	1.76153	2.59564	Pf3D7_11_v3	387748	389620	-	PF3D7_1109200	0
Pf3D7_11_v3	450283	450522	SMC3_A5_24hpi_peak_1118	1.64089	2.56108	Pf3D7_11_v3	448912	451698	+	PF3D7_1111600	0
Pf3D7_11_v3	507231	507435	SMC3_A5_24hpi_peak_1122	1.72081	3.79076	Pf3D7_11_v3	491069	510781	+	PF3D7_1113000	0
Pf3D7_11_v3	605038	605217	SMC3_A5_24hpi_peak_1127	1.70172	3.13439	Pf3D7_11_v3	602440	607471	-	PF3D7_1116000	0
Pf3D7_11_v3	605760	605941	SMC3_A5_24hpi_peak_1128	1.63191	1.93134	Pf3D7_11_v3	602440	607471	-	PF3D7_1116000	0
Pf3D7_11_v3	664943	665163	SMC3_A5_24hpi_peak_1129	2.13754	8.91561	Pf3D7_11_v3	663535	665778	+	PF3D7_1117400	0
Pf3D7_11_v3	683834	684013	SMC3_A5_24hpi_peak_1134	2.43799	7.6382	Pf3D7_11_v3	683845	685616	-	PF3D7_1118000	0
Pf3D7_11_v3	709770	710013	SMC3_A5_24hpi_peak_1135	1.75678	2.67673	Pf3D7_11_v3	707860	713551	-	PF3D7_1118700	0
Pf3D7_11_v3	738788	739055	SMC3_A5_24hpi_peak_1136	1.81196	4.46274	Pf3D7_11_v3	738041	742201	-	PF3D7_1119600	0
Pf3D7_11_v3	769871	770078	SMC3_A5_24hpi_peak_1140	1.53076	1.65103	Pf3D7_11_v3	768725	771841	-	PF3D7_1120400	0
Pf3D7_11_v3	792236	792600	SMC3_A5_24hpi_peak_1142	1.76737	2.73929	Pf3D7_11_v3	792188	794151	+	PF3D7_1121000	0
Pf3D7_11_v3	810739	811293	SMC3_A5_24hpi_peak_1144	1.80199	4.07386	Pf3D7_11_v3	810210	812290	+	PF3D7_1121400	0
Pf3D7_11_v3	813801	814192	SMC3_A5_24hpi_peak_1145	2.10976	6.32976	Pf3D7_11_v3	812583	814130	-	PF3D7_1121500	0
Pf3D7_11_v3	820464	822456	SMC3_A5_24hpi_peak_1148	3.81089	41.6943	Pf3D7_11_v3	818268	822945	+	PF3D7_1121700	0
Pf3D7_11_v3	823216	829434	SMC3_A5_24hpi_peak_1149	12.6248	369.304	Pf3D7_11_v3	823239	829313	-	PF3D7_1121800	0
Pf3D7_11_v3	834874	835614	SMC3_A5_24hpi_peak_1151	24.5343	642.913	Pf3D7_11_v3	835823	837872	-	PF3D7_1121900	210
Pf3D7_11_v3	835834	837486	SMC3_A5_24hpi_peak_1152	22.1608	874.183	Pf3D7_11_v3	835823	837872	-	PF3D7_1121900	0
Pf3D7_11_v3	837675	837964	SMC3_A5_24hpi_peak_1153	4.03543	19.3255	Pf3D7_11_v3	835823	837872	-	PF3D7_1121900	0
Pf3D7_11_v3	838362	839464	SMC3_A5_24hpi_peak_1154	10.0407	198.067	Pf3D7_11_v3	837912	840125	-	PF3D7_1122000	0
Pf3D7_11_v3	840694	842400	SMC3_A5_24hpi_peak_1157	3.95399	38.1939	Pf3D7_11_v3	840282	842499	-	PF3D7_1122100	0
Pf3D7_11_v3	860076	861032	SMC3_A5_24hpi_peak_1166	2.8767	16.6919	Pf3D7_11_v3	859451	868220	+	PF3D7_1122600	0
Pf3D7_11_v3	861378	861633	SMC3_A5_24hpi_peak_1167	1.89447	3.63343	Pf3D7_11_v3	859451	868220	+	PF3D7_1122600	0
Pf3D7_11_v3	862467	862766	SMC3_A5_24hpi_peak_1168	2.33951	8.64514	Pf3D7_11_v3	859451	868220	+	PF3D7_1122600	0
Pf3D7_11_v3	863332	863558	SMC3_A5_24hpi_peak_1169	2.51763	6.65496	Pf3D7_11_v3	859451	868220	+	PF3D7_1122600	0
Pf3D7_11_v3	876831	876993	SMC3_A5_24hpi_peak_1172	1.87908	4.08107	Pf3D7_11_v3	871050	877707	+	PF3D7_1122800	0
Pf3D7_11_v3	884876	885486	SMC3_A5_24hpi_peak_1173	2.17187	7.6442	Pf3D7_11_v3	878969	895273	+	PF3D7_1122900	0
Pf3D7_11_v3	889392	889986	SMC3_A5_24hpi_peak_1174	1.86651	4.80066	Pf3D7_11_v3	878969	895273	+	PF3D7_1122900	0
Pf3D7_11_v3	890881	891592	SMC3_A5_24hpi_peak_1175	2.11885	8.13521	Pf3D7_11_v3	878969	895273	+	PF3D7_1122900	0
Pf3D7_11_v3	891892	892184	SMC3_A5_24hpi_peak_1176	2.61973	12.1532	Pf3D7_11_v3	878969	895273	+	PF3D7_1122900	0
Pf3D7_11_v3	893860	894057	SMC3_A5_24hpi_peak_1177	1.98632	4.61659	Pf3D7_11_v3	878969	895273	+	PF3D7_1122900	0
Pf3D7_11_v3	894727	894917	SMC3_A5_24hpi_peak_1178	2.07535	5.41875	Pf3D7_11_v3	878969	895273	+	PF3D7_1122900	0
Pf3D7_11_v3	932343	932579	SMC3_A5_24hpi_peak_1179	1.82704	4.27504	Pf3D7_11_v3	928601	933649	-	PF3D7_1123500	0
Pf3D7_11_v3	967743	968467	SMC3_A5_24hpi_peak_1181	2.10023	6.72445	Pf3D7_11_v3	966719	969467	+	PF3D7_1124500	0
Pf3D7_11_v3	1037690	1037964	SMC3_A5_24hpi_peak_1184	1.97439	4.92925	Pf3D7_11_v3	1037626	1040420	-	PF3D7_1126600	0
Pf3D7_11_v3	1148450	1148648	SMC3_A5_24hpi_peak_1188	1.70804	2.49406	Pf3D7_11_v3	1144744	1148981	+	PF3D7_1129600	0
Pf3D7_11_v3	1178602	1178859	SMC3_A5_24hpi_peak_1191	2.22357	3.94891	Pf3D7_11_v3	1176282	1180695	+	PF3D7_1130600	0
Pf3D7_11_v3	1182421	1182636	SMC3_A5_24hpi_peak_1192	3.03396	13.0684	Pf3D7_11_v3	1179639	1185871	-	PF3D7_1130700	0
Pf3D7_11_v3	1185128	1185350	SMC3_A5_24hpi_peak_1193	1.843	3.88687	Pf3D7_11_v3	1179639	1185871	-	PF3D7_1130700	0
Pf3D7_11_v3	1294072	1294229	SMC3_A5_24hpi_peak_1196	1.88605	5.4587	Pf3D7_11_v3	1292966	1296696	+	PF3D7_1133400	0
Pf3D7_11_v3	1360236	1360514	SMC3_A5_24hpi_peak_1198	1.7536	3.6324	Pf3D7_11_v3	1358907	1364530	-	PF3D7_1134700	0
Pf3D7_11_v3	1417651	1417809	SMC3_A5_24hpi_peak_1199	1.76811	3.01856	Pf3D7_11_v3	1417279	1420432	-	PF3D7_1136200	0
Pf3D7_11_v3	1583031	1583346	SMC3_A5_24hpi_peak_1205	1.80394	3.131	Pf3D7_11_v3	1582539	1585322	-	PF3D7_1139700	0
Pf3D7_11_v3	1595964	1596136	SMC3_A5_24hpi_peak_1206	1.70825	2.29972	Pf3D7_11_v3	1595767	1597718	+	PF3D7_1140000	0
Pf3D7_11_v3	1608035	1608296	SMC3_A5_24hpi_peak_1208	1.89764	3.37607	Pf3D7_11_v3	1607519	1608723	+	PF3D7_1140400	0
Pf3D7_11_v3	1849342	1849556	SMC3_A5_24hpi_peak_1211	1.90384	4.47335	Pf3D7_11_v3	1843205	1854563	-	PF3D7_1146800	0
Pf3D7_11_v3	2007159	2007709	SMC3_A5_24hpi_peak_1213	2.11609	6.57262	Pf3D7_11_v3	2006706	2007829	+	PF3D7_1149800	0
Pf3D7_11_v3	2010672	2010855	SMC3_A5_24hpi_peak_1214	2.03207	5.10529	Pf3D7_11_v3	2009875	2010902	+	PF3D7_1149900	0
Pf3D7_11_v3	2028737	2028968	SMC3_A5_24hpi_peak_1216	1.90454	4.40655	Pf3D7_11_v3	2025817	2035886	+	PF3D7_1150400	0
Pf3D7_11_v3	2031180	2031358	SMC3_A5_24hpi_peak_1218	1.72292	2.33079	Pf3D7_11_v3	2025817	2035886	+	PF3D7_1150400	0
Pf3D7_11_v3	2033326	2033516	SMC3_A5_24hpi_peak_1219	1.66934	2.26499	Pf3D7_11_v3	2025817	2035886	+	PF3D7_1150400	0
Pf3D7_12_v3	19213	19397	SMC3_A5_24hpi_peak_1223	1.78751	3.25732	Pf3D7_12_v3	16973	24497	+	PF3D7_1200100	0
Pf3D7_12_v3	20346	20552	SMC3_A5_24hpi_peak_1224	2.10327	5.43334	Pf3D7_12_v3	16973	24497	+	PF3D7_1200100	0
Pf3D7_12_v3	21643	21993	SMC3_A5_24hpi_peak_1225	2.26707	6.13414	Pf3D7_12_v3	16973	24497	+	PF3D7_1200100	0
Pf3D7_12_v3	36195	36445	SMC3_A5_24hpi_peak_1226	1.65145	2.33263	Pf3D7_12_v3	32703	41940	+	PF3D7_1200400	0
Pf3D7_12_v3	52471	52652	SMC3_A5_24hpi_peak_1227	1.60249	2.03493	Pf3D7_12_v3	45887	58295	-	PF3D7_1200600	0
Pf3D7_12_v3	205439	205966	SMC3_A5_24hpi_peak_1229	3.27999	26.3383	Pf3D7_12_v3	204215	207469	-	PF3D7_1204300	0
Pf3D7_12_v3	264686	264874	SMC3_A5_24hpi_peak_1230	2.11521	6.1836	Pf3D7_12_v3	264233	267884	-	PF3D7_1205900	0
Pf3D7_12_v3	270490	270754	SMC3_A5_24hpi_peak_1231	1.88436	3.91166	Pf3D7_12_v3	269514	272152	-	PF3D7_1206000	0
Pf3D7_12_v3	354580	354734	SMC3_A5_24hpi_peak_1232	2.05425	5.08875	Pf3D7_12_v3	354195	357606	-	PF3D7_1207800	0
Pf3D7_12_v3	472293	472545	SMC3_A5_24hpi_peak_1235	1.95595	5.41227	Pf3D7_12_v3	471059	475975	-	PF3D7_1210600	0
Pf3D7_12_v3	579960	580196	SMC3_A5_24hpi_peak_1237	1.87092	4.15835	Pf3D7_12_v3	579595	581325	-	PF3D7_1213400	0
Pf3D7_12_v3	654902	655144	SMC3_A5_24hpi_peak_1238	1.84447	3.38526	Pf3D7_12_v3	653412	656584	+	PF3D7_1216400	0
Pf3D7_12_v3	657438	657738	SMC3_A5_24hpi_peak_1239	1.74353	3.28552	Pf3D7_12_v3	656653	658519	-	PF3D7_1216500	0
Pf3D7_12_v3	752878	753218	SMC3_A5_24hpi_peak_1240	1.77781	3.36418	Pf3D7_12_v3	744724	756058	+	PF3D7_1219000	0
Pf3D7_12_v3	766639	766908	SMC3_A5_24hpi_peak_1242	1.99117	6.69466	Pf3D7_12_v3	766654	774197	-	PF3D7_1219300	0
Pf3D7_12_v3	768862	769334	SMC3_A5_24hpi_peak_1243	1.92864	4.36377	Pf3D7_12_v3	766654	774197	-	PF3D7_1219300	0
Pf3D7_12_v3	771381	771749	SMC3_A5_24hpi_peak_1244	2.20116	7.79789	Pf3D7_12_v3	766654	774197	-	PF3D7_1219300	0
Pf3D7_12_v3	773284	773808	SMC3_A5_24hpi_peak_1245	1.91949	4.73786	Pf3D7_12_v3	766654	774197	-	PF3D7_1219300	0
Pf3D7_12_v3	774040	774233	SMC3_A5_24hpi_peak_1246	1.96018	4.35665	Pf3D7_12_v3	766654	774197	-	PF3D7_1219300	0
Pf3D7_12_v3	899200	899368	SMC3_A5_24hpi_peak_1250	2.42144	5.35308	Pf3D7_12_v3	898838	903247	-	PF3D7_1222500	0
Pf3D7_12_v3	927851	928038	SMC3_A5_24hpi_peak_1252	1.88078	4.23153	Pf3D7_12_v3	927063	930026	-	PF3D7_1223100	0
Pf3D7_12_v3	1151250	1151456	SMC3_A5_24hpi_peak_1259	1.60224	2.25994	Pf3D7_12_v3	1147010	1152807	+	PF3D7_1228300	0
Pf3D7_12_v3	1213153	1213471	SMC3_A5_24hpi_peak_1263	1.85173	4.54321	Pf3D7_12_v3	1210828	1214240	+	PF3D7_1229500	0
Pf3D7_12_v3	1214713	1214883	SMC3_A5_24hpi_peak_1264	1.6688	2.80154	Pf3D7_12_v3	1213472	1217959	-	PF3D7_1229600	0
Pf3D7_12_v3	1223724	1223916	SMC3_A5_24hpi_peak_1267	1.5018	1.68178	Pf3D7_12_v3	1218464	1227615	-	PF3D7_1229800	0
Pf3D7_12_v3	1242071	1242303	SMC3_A5_24hpi_peak_1269	1.75329	3.57479	Pf3D7_12_v3	1241879	1243601	-	PF3D7_1230100	0
Pf3D7_12_v3	1242665	1243310	SMC3_A5_24hpi_peak_1270	2.51737	13.1839	Pf3D7_12_v3	1241879	1243601	-	PF3D7_1230100	0
Pf3D7_12_v3	1250095	1250316	SMC3_A5_24hpi_peak_1273	1.87343	4.72207	Pf3D7_12_v3	1249652	1250988	-	PF3D7_1230300	0
Pf3D7_12_v3	1251967	1252189	SMC3_A5_24hpi_peak_1274	2.37639	10.57	Pf3D7_12_v3	1251464	1253144	-	PF3D7_1230400	0
Pf3D7_12_v3	1260934	1261587	SMC3_A5_24hpi_peak_1277	2.4742	10.5728	Pf3D7_12_v3	1258922	1262608	+	PF3D7_1230700	0
Pf3D7_12_v3	1261762	1262093	SMC3_A5_24hpi_peak_1278	2.40518	11.3586	Pf3D7_12_v3	1258922	1262608	+	PF3D7_1230700	0
Pf3D7_12_v3	1268146	1270089	SMC3_A5_24hpi_peak_1280	2.9792	20.6693	Pf3D7_12_v3	1266588	1270610	+	PF3D7_1230900	0
Pf3D7_12_v3	1272656	1273276	SMC3_A5_24hpi_peak_1282	3.24401	27.812	Pf3D7_12_v3	1270895	1274974	+	PF3D7_1231000	0
Pf3D7_12_v3	1273601	1273963	SMC3_A5_24hpi_peak_1283	2.61233	10.2985	Pf3D7_12_v3	1270895	1274974	+	PF3D7_1231000	0
Pf3D7_12_v3	1278441	1279831	SMC3_A5_24hpi_peak_1286	15.2165	517.924	Pf3D7_12_v3	1278090	1280048	-	PF3D7_1231200	0
Pf3D7_12_v3	1285515	1289349	SMC3_A5_24hpi_peak_1288	18.8436	750.519	Pf3D7_12_v3	1286273	1289606	-	PF3D7_1231300	0
Pf3D7_12_v3	1291085	1292740	SMC3_A5_24hpi_peak_1289	4.89791	68.5127	Pf3D7_12_v3	1290102	1297082	-	PF3D7_1231400	0
Pf3D7_12_v3	1292959	1296594	SMC3_A5_24hpi_peak_1290	4.71657	66.5455	Pf3D7_12_v3	1290102	1297082	-	PF3D7_1231400	0
Pf3D7_12_v3	1299614	1299977	SMC3_A5_24hpi_peak_1292	2.41356	11.5722	Pf3D7_12_v3	1298137	1300451	+	PF3D7_1231500	0
Pf3D7_12_v3	1301632	1302042	SMC3_A5_24hpi_peak_1293	2.06437	7.13884	Pf3D7_12_v3	1300633	1305728	-	PF3D7_1231600	0
Pf3D7_12_v3	1325782	1326173	SMC3_A5_24hpi_peak_1296	2.41871	9.04888	Pf3D7_12_v3	1325076	1328093	-	PF3D7_1232000	0
Pf3D7_12_v3	1341055	1341268	SMC3_A5_24hpi_peak_1297	1.932	4.91086	Pf3D7_12_v3	1339320	1343378	-	PF3D7_1232500	0
Pf3D7_12_v3	1357457	1357618	SMC3_A5_24hpi_peak_1300	1.93084	4.00991	Pf3D7_12_v3	1355049	1358076	-	PF3D7_1233000	0
Pf3D7_12_v3	1397301	1397488	SMC3_A5_24hpi_peak_1302	1.68975	2.7139	Pf3D7_12_v3	1383267	1402631	+	PF3D7_1233600	0
Pf3D7_12_v3	1401559	1401798	SMC3_A5_24hpi_peak_1303	1.89021	3.74535	Pf3D7_12_v3	1383267	1402631	+	PF3D7_1233600	0
Pf3D7_12_v3	1458581	1458849	SMC3_A5_24hpi_peak_1308	2.3831	10.1336	Pf3D7_12_v3	1457876	1459667	+	PF3D7_1234900	0
Pf3D7_12_v3	1485673	1485876	SMC3_A5_24hpi_peak_1310	1.57333	1.79377	Pf3D7_12_v3	1483501	1486097	+	PF3D7_1235600	0
Pf3D7_12_v3	1539601	1539766	SMC3_A5_24hpi_peak_1313	2.08012	5.27043	Pf3D7_12_v3	1537454	1540646	+	PF3D7_1237000	0
Pf3D7_12_v3	1597051	1597218	SMC3_A5_24hpi_peak_1314	2.26303	7.44477	Pf3D7_12_v3	1594236	1601396	+	PF3D7_1238500	0
Pf3D7_12_v3	1652989	1653232	SMC3_A5_24hpi_peak_1317	1.92175	5.49536	Pf3D7_12_v3	1652687	1654402	-	PF3D7_1239600	0
Pf3D7_12_v3	1656800	1657010	SMC3_A5_24hpi_peak_1319	1.79676	4.27038	Pf3D7_12_v3	1654438	1658821	+	PF3D7_1239700	0
Pf3D7_12_v3	1679474	1679687	SMC3_A5_24hpi_peak_1320	1.74921	2.95097	Pf3D7_12_v3	1678397	1682107	-	PF3D7_1239900	0
Pf3D7_12_v3	1685101	1685321	SMC3_A5_24hpi_peak_1321	1.81823	2.91654	Pf3D7_12_v3	1684977	1686307	-	PF3D7_1240100	0
Pf3D7_12_v3	1704493	1704729	SMC3_A5_24hpi_peak_1323	2.17294	7.44879	Pf3D7_12_v3	1704274	1712936	+	PF3D7_1240400	0
Pf3D7_12_v3	1705345	1705564	SMC3_A5_24hpi_peak_1324	2.00244	5.22252	Pf3D7_12_v3	1704274	1712936	+	PF3D7_1240400	0
Pf3D7_12_v3	1706918	1707079	SMC3_A5_24hpi_peak_1325	2.24621	6.65413	Pf3D7_12_v3	1704274	1712936	+	PF3D7_1240400	0
Pf3D7_12_v3	1708143	1708297	SMC3_A5_24hpi_peak_1326	1.56005	3.02096	Pf3D7_12_v3	1704274	1712936	+	PF3D7_1240400	0
Pf3D7_12_v3	1709562	1709924	SMC3_A5_24hpi_peak_1327	2.47075	10.4073	Pf3D7_12_v3	1704274	1712936	+	PF3D7_1240400	0
Pf3D7_12_v3	1722204	1723055	SMC3_A5_24hpi_peak_1328	1.60228	3.78586	Pf3D7_12_v3	1719574	1727456	+	PF3D7_1240600	0
Pf3D7_12_v3	1723472	1723818	SMC3_A5_24hpi_peak_1329	1.9482	4.2006	Pf3D7_12_v3	1719574	1727456	+	PF3D7_1240600	0
Pf3D7_12_v3	1724851	1725225	SMC3_A5_24hpi_peak_1330	2.048	5.13279	Pf3D7_12_v3	1719574	1727456	+	PF3D7_1240600	0
Pf3D7_12_v3	1840447	1840605	SMC3_A5_24hpi_peak_1331	1.79235	3.28975	Pf3D7_12_v3	1833874	1841201	-	PF3D7_1243900	0
Pf3D7_12_v3	1854929	1855210	SMC3_A5_24hpi_peak_1332	1.71669	2.49588	Pf3D7_12_v3	1852659	1857347	-	PF3D7_1244200	0
Pf3D7_12_v3	2051446	2051649	SMC3_A5_24hpi_peak_1337	1.91175	4.6059	Pf3D7_12_v3	2045070	2054429	-	PF3D7_1250100	0
Pf3D7_12_v3	2082615	2082805	SMC3_A5_24hpi_peak_1339	1.69186	2.49285	Pf3D7_12_v3	2077623	2083307	+	PF3D7_1250800	0
Pf3D7_12_v3	2202223	2202413	SMC3_A5_24hpi_peak_1340	1.87001	3.0838	Pf3D7_12_v3	2201495	2202686	+	PF3D7_1254000	0
Pf3D7_12_v3	2229221	2229395	SMC3_A5_24hpi_peak_1342	1.52803	1.36581	Pf3D7_12_v3	2228632	2229740	-	PF3D7_1254800	0
Pf3D7_12_v3	2243585	2244044	SMC3_A5_24hpi_peak_1343	2.4569	9.3563	Pf3D7_12_v3	2241271	2248962	-	PF3D7_1255200	0
Pf3D7_12_v3	2248814	2249007	SMC3_A5_24hpi_peak_1345	1.65599	1.97385	Pf3D7_12_v3	2241271	2248962	-	PF3D7_1255200	0
Pf3D7_13_v3	35892	36193	SMC3_A5_24hpi_peak_1347	1.76609	2.3507	Pf3D7_13_v3	33358	45388	-	PF3D7_1300300	0
Pf3D7_13_v3	37867	38169	SMC3_A5_24hpi_peak_1348	1.61371	2.02521	Pf3D7_13_v3	33358	45388	-	PF3D7_1300300	0
Pf3D7_13_v3	41571	41758	SMC3_A5_24hpi_peak_1349	1.71162	2.71104	Pf3D7_13_v3	33358	45388	-	PF3D7_1300300	0
Pf3D7_13_v3	240141	240312	SMC3_A5_24hpi_peak_1351	1.92274	4.17624	Pf3D7_13_v3	236907	241351	+	PF3D7_1304600	0
Pf3D7_13_v3	330335	330683	SMC3_A5_24hpi_peak_1353	1.73239	2.63713	Pf3D7_13_v3	327138	331324	+	PF3D7_1307100	0
Pf3D7_13_v3	377410	377639	SMC3_A5_24hpi_peak_1354	1.96708	4.24731	Pf3D7_13_v3	373028	393614	-	PF3D7_1308400	0
Pf3D7_13_v3	512191	512349	SMC3_A5_24hpi_peak_1356	1.60697	1.94983	Pf3D7_13_v3	510883	512714	+	PF3D7_1312000	0
Pf3D7_13_v3	525075	525258	SMC3_A5_24hpi_peak_1357	2.22684	6.83596	Pf3D7_13_v3	525028	525219	-	PF3D7_1312450	0
Pf3D7_13_v3	686012	686467	SMC3_A5_24hpi_peak_1358	1.48557	1.52645	Pf3D7_13_v3	685253	689503	+	PF3D7_1316500	0
Pf3D7_13_v3	695664	695834	SMC3_A5_24hpi_peak_1359	1.91989	3.43481	Pf3D7_13_v3	695732	697985	+	PF3D7_1316700	0
Pf3D7_13_v3	760975	761129	SMC3_A5_24hpi_peak_1360	1.53789	1.692	Pf3D7_13_v3	759654	764908	-	PF3D7_1318400	0
Pf3D7_13_v3	772605	772876	SMC3_A5_24hpi_peak_1361	1.72311	2.88397	Pf3D7_13_v3	770473	772913	-	PF3D7_1318700	0
Pf3D7_13_v3	776198	776429	SMC3_A5_24hpi_peak_1362	1.80981	3.64891	Pf3D7_13_v3	772927	778390	-	PF3D7_1318800	0
Pf3D7_13_v3	904811	904987	SMC3_A5_24hpi_peak_1366	1.60281	1.92578	Pf3D7_13_v3	901750	906652	+	PF3D7_1321700	0
Pf3D7_13_v3	943101	943298	SMC3_A5_24hpi_peak_1368	1.81447	3.68269	Pf3D7_13_v3	931298	944119	+	PF3D7_1322200	0
Pf3D7_13_v3	951713	951974	SMC3_A5_24hpi_peak_1369	2.42367	6.38421	Pf3D7_13_v3	950902	952733	+	PF3D7_1322400	0
Pf3D7_13_v3	957247	957443	SMC3_A5_24hpi_peak_1370	1.62576	2.01543	Pf3D7_13_v3	955837	958095	-	PF3D7_1322600	0
Pf3D7_13_v3	998960	999220	SMC3_A5_24hpi_peak_1374	1.90285	4.67946	Pf3D7_13_v3	996864	999493	+	PF3D7_1324100	0
Pf3D7_13_v3	1030559	1030811	SMC3_A5_24hpi_peak_1376	1.73914	2.41999	Pf3D7_13_v3	1028092	1034031	+	PF3D7_1324600	0
Pf3D7_13_v3	1042938	1043115	SMC3_A5_24hpi_peak_1379	2.44694	9.53972	Pf3D7_13_v3	1042495	1043464	-	PF3D7_1325000	0
Pf3D7_13_v3	1048045	1048225	SMC3_A5_24hpi_peak_1380	1.50226	1.43453	Pf3D7_13_v3	1047544	1049934	-	PF3D7_1325200	0
Pf3D7_13_v3	1048679	1048837	SMC3_A5_24hpi_peak_1381	1.52746	1.54052	Pf3D7_13_v3	1047544	1049934	-	PF3D7_1325200	0
Pf3D7_13_v3	1077759	1078160	SMC3_A5_24hpi_peak_1383	2.37517	7.70306	Pf3D7_13_v3	1075906	1084660	-	PF3D7_1325900	0
Pf3D7_13_v3	1126672	1126880	SMC3_A5_24hpi_peak_1385	1.75356	2.92511	Pf3D7_13_v3	1125242	1127086	+	PF3D7_1326700	0
Pf3D7_13_v3	1146581	1147177	SMC3_A5_24hpi_peak_1386	1.91014	4.95566	Pf3D7_13_v3	1145298	1152588	+	PF3D7_1327300	0
Pf3D7_13_v3	1148428	1148882	SMC3_A5_24hpi_peak_1387	2.1165	6.76671	Pf3D7_13_v3	1145298	1152588	+	PF3D7_1327300	0
Pf3D7_13_v3	1149250	1149440	SMC3_A5_24hpi_peak_1388	2.26432	8.91319	Pf3D7_13_v3	1145298	1152588	+	PF3D7_1327300	0
Pf3D7_13_v3	1150286	1150481	SMC3_A5_24hpi_peak_1389	1.53311	1.87923	Pf3D7_13_v3	1145298	1152588	+	PF3D7_1327300	0
Pf3D7_13_v3	1150733	1150998	SMC3_A5_24hpi_peak_1390	1.78518	4.17398	Pf3D7_13_v3	1145298	1152588	+	PF3D7_1327300	0
Pf3D7_13_v3	1159372	1160067	SMC3_A5_24hpi_peak_1395	3.85973	39.4531	Pf3D7_13_v3	1158691	1160403	+	PF3D7_1327600	0
Pf3D7_13_v3	1160497	1161312	SMC3_A5_24hpi_peak_1396	4.74168	48.6198	Pf3D7_13_v3	1159359	1161728	-	PF3D7_1327700	0
Pf3D7_13_v3	1162622	1164352	SMC3_A5_24hpi_peak_1397	11.6183	344.986	Pf3D7_13_v3	1162463	1165039	+	PF3D7_1327800	0
Pf3D7_13_v3	1164888	1166292	SMC3_A5_24hpi_peak_1398	10.9788	122.731	Pf3D7_13_v3	1162463	1165039	+	PF3D7_1327800	0
Pf3D7_13_v3	1166896	1167757	SMC3_A5_24hpi_peak_1399	13.3944	228.81	Pf3D7_13_v3	1165307	1166558	+	PF3D7_1327900	-339
Pf3D7_13_v3	1173068	1173282	SMC3_A5_24hpi_peak_1402	4.84763	30.0106	Pf3D7_13_v3	1173631	1181569	-	PF3D7_1328000	350
Pf3D7_13_v3	1174144	1177294	SMC3_A5_24hpi_peak_1403	10.9635	311.118	Pf3D7_13_v3	1173631	1181569	-	PF3D7_1328000	0
Pf3D7_13_v3	1177475	1178226	SMC3_A5_24hpi_peak_1404	6.75297	113.959	Pf3D7_13_v3	1173631	1181569	-	PF3D7_1328000	0
Pf3D7_13_v3	1184269	1184974	SMC3_A5_24hpi_peak_1409	2.49206	13.3281	Pf3D7_13_v3	1183590	1186246	+	PF3D7_1328100	0
Pf3D7_13_v3	1186794	1187339	SMC3_A5_24hpi_peak_1410	2.09982	6.6266	Pf3D7_13_v3	1186514	1196153	+	PF3D7_1328200	0
Pf3D7_13_v3	1187608	1187791	SMC3_A5_24hpi_peak_1411	1.92737	5.02361	Pf3D7_13_v3	1186514	1196153	+	PF3D7_1328200	0
Pf3D7_13_v3	1189931	1190196	SMC3_A5_24hpi_peak_1413	1.82414	4.12728	Pf3D7_13_v3	1186514	1196153	+	PF3D7_1328200	0
Pf3D7_13_v3	1190561	1191357	SMC3_A5_24hpi_peak_1414	2.15682	8.71716	Pf3D7_13_v3	1186514	1196153	+	PF3D7_1328200	0
Pf3D7_13_v3	1192793	1193147	SMC3_A5_24hpi_peak_1416	2.17142	6.62119	Pf3D7_13_v3	1186514	1196153	+	PF3D7_1328200	0
Pf3D7_13_v3	1193382	1194040	SMC3_A5_24hpi_peak_1417	2.72353	11.4688	Pf3D7_13_v3	1186514	1196153	+	PF3D7_1328200	0
Pf3D7_13_v3	1194268	1194660	SMC3_A5_24hpi_peak_1418	3.13877	15.0078	Pf3D7_13_v3	1186514	1196153	+	PF3D7_1328200	0
Pf3D7_13_v3	1194895	1195226	SMC3_A5_24hpi_peak_1419	3.57248	19.354	Pf3D7_13_v3	1186514	1196153	+	PF3D7_1328200	0
Pf3D7_13_v3	1196306	1196669	SMC3_A5_24hpi_peak_1420	2.76888	15.4523	Pf3D7_13_v3	1195364	1199554	-	PF3D7_1328300	0
Pf3D7_13_v3	1205067	1205449	SMC3_A5_24hpi_peak_1422	1.47702	1.50141	Pf3D7_13_v3	1203340	1208913	-	PF3D7_1328500	0
Pf3D7_13_v3	1214945	1215120	SMC3_A5_24hpi_peak_1424	2.03967	6.03062	Pf3D7_13_v3	1213757	1216004	+	PF3D7_1328800	0
Pf3D7_13_v3	1222434	1222748	SMC3_A5_24hpi_peak_1426	2.01058	6.46165	Pf3D7_13_v3	1217710	1226469	-	PF3D7_1329000	0
Pf3D7_13_v3	1227731	1227945	SMC3_A5_24hpi_peak_1427	1.84899	3.8672	Pf3D7_13_v3	1226639	1235365	-	PF3D7_1329100	0
Pf3D7_13_v3	1239447	1239684	SMC3_A5_24hpi_peak_1428	2.06588	7.33364	Pf3D7_13_v3	1238815	1241964	-	PF3D7_1329300	0
Pf3D7_13_v3	1310688	1310845	SMC3_A5_24hpi_peak_1432	1.52376	1.52048	Pf3D7_13_v3	1310771	1312216	+	PF3D7_1331400	0
Pf3D7_13_v3	1340948	1341182	SMC3_A5_24hpi_peak_1436	1.77789	3.19277	Pf3D7_13_v3	1340764	1344123	-	PF3D7_1332600	0
Pf3D7_13_v3	1356857	1357194	SMC3_A5_24hpi_peak_1438	1.52372	1.57974	Pf3D7_13_v3	1354881	1357621	+	PF3D7_1333000	0
Pf3D7_13_v3	1416829	1417185	SMC3_A5_24hpi_peak_1441	1.86842	5.63822	Pf3D7_13_v3	1415833	1417543	-	PF3D7_1335000	0
Pf3D7_13_v3	1465763	1465933	SMC3_A5_24hpi_peak_1443	1.73844	3.56705	Pf3D7_13_v3	1464895	1466619	-	PF3D7_1335900	0
Pf3D7_13_v3	1627603	1627764	SMC3_A5_24hpi_peak_1448	1.53432	1.67139	Pf3D7_13_v3	1625796	1629643	+	PF3D7_1340900	0
Pf3D7_13_v3	1633192	1633427	SMC3_A5_24hpi_peak_1450	2.69083	13.099	Pf3D7_13_v3	1633454	1635827	-	PF3D7_1341200	28
Pf3D7_13_v3	1718691	1718892	SMC3_A5_24hpi_peak_1453	1.68844	2.65773	Pf3D7_13_v3	1714271	1719409	+	PF3D7_1343400	0
Pf3D7_13_v3	1827349	1827568	SMC3_A5_24hpi_peak_1455	1.81839	3.3424	Pf3D7_13_v3	1825789	1828280	+	PF3D7_1345600	0
Pf3D7_13_v3	1886368	1886567	SMC3_A5_24hpi_peak_1456	1.73801	2.72321	Pf3D7_13_v3	1885939	1888476	+	PF3D7_1347100	0
Pf3D7_13_v3	2015426	2015645	SMC3_A5_24hpi_peak_1458	1.65428	2.22269	Pf3D7_13_v3	2014953	2019472	-	PF3D7_1350500	0
Pf3D7_13_v3	2093542	2093798	SMC3_A5_24hpi_peak_1460	1.69576	2.65773	Pf3D7_13_v3	2092297	2094680	-	PF3D7_1352500	0
Pf3D7_13_v3	2115431	2115649	SMC3_A5_24hpi_peak_1461	1.70325	2.46555	Pf3D7_13_v3	2113577	2116771	-	PF3D7_1352900	0
Pf3D7_13_v3	2298260	2298499	SMC3_A5_24hpi_peak_1465	2.03065	4.32895	Pf3D7_13_v3	2297267	2305076	-	PF3D7_1358000	0
Pf3D7_13_v3	2403794	2403950	SMC3_A5_24hpi_peak_1466	1.94471	4.78262	Pf3D7_13_v3	2403511	2404044	-	PF3D7_1360000	0
Pf3D7_13_v3	2414872	2415043	SMC3_A5_24hpi_peak_1467	1.64142	1.73571	Pf3D7_13_v3	2413324	2425261	+	PF3D7_1360500	0
Pf3D7_13_v3	2478546	2478718	SMC3_A5_24hpi_peak_1468	1.93932	5.34854	Pf3D7_13_v3	2473498	2482244	+	PF3D7_1361800	0
Pf3D7_13_v3	2491546	2491783	SMC3_A5_24hpi_peak_1469	1.70966	2.99362	Pf3D7_13_v3	2489913	2492561	-	PF3D7_1362200	0
Pf3D7_13_v3	2523647	2523926	SMC3_A5_24hpi_peak_1471	1.71027	2.60314	Pf3D7_13_v3	2518311	2525712	+	PF3D7_1362800	0
Pf3D7_13_v3	2694030	2694230	SMC3_A5_24hpi_peak_1472	1.64149	1.65771	Pf3D7_13_v3	2693485	2695219	-	PF3D7_1367600	0
Pf3D7_13_v3	2788625	2788880	SMC3_A5_24hpi_peak_1473	2.21525	6.00563	Pf3D7_13_v3	2786609	2789345	+	PF3D7_1370300	0
Pf3D7_14_v3	61454	61613	SMC3_A5_24hpi_peak_1476	1.56707	1.86148	Pf3D7_14_v3	60100	64491	-	PF3D7_1401600	0
Pf3D7_14_v3	150212	150573	SMC3_A5_24hpi_peak_1478	2.10311	6.08885	Pf3D7_14_v3	150000	150608	+	PF3D7_1404300	0
Pf3D7_14_v3	259107	259431	SMC3_A5_24hpi_peak_1481	1.74174	2.64103	Pf3D7_14_v3	258164	260710	+	PF3D7_1407100	0
Pf3D7_14_v3	365652	365868	SMC3_A5_24hpi_peak_1482	1.67161	2.19099	Pf3D7_14_v3	365269	367978	-	PF3D7_1409400	0
Pf3D7_14_v3	472904	473224	SMC3_A5_24hpi_peak_1484	1.87691	3.52259	Pf3D7_14_v3	472825	474880	+	PF3D7_1411600	0
Pf3D7_14_v3	727403	727576	SMC3_A5_24hpi_peak_1490	1.88365	4.59908	Pf3D7_14_v3	726517	729371	-	PF3D7_1417500	0
Pf3D7_14_v3	789631	790011	SMC3_A5_24hpi_peak_1492	2.03065	4.32895	Pf3D7_14_v3	786525	791332	-	PF3D7_1419000	0
Pf3D7_14_v3	971529	971697	SMC3_A5_24hpi_peak_1498	1.48002	1.39236	Pf3D7_14_v3	967040	972619	+	PF3D7_1423800	0
Pf3D7_14_v3	1008963	1009219	SMC3_A5_24hpi_peak_1499	2.03057	5.01009	Pf3D7_14_v3	1008510	1012651	+	PF3D7_1425800	0
Pf3D7_14_v3	1021688	1021863	SMC3_A5_24hpi_peak_1501	1.5204	1.76694	Pf3D7_14_v3	1020917	1023165	-	PF3D7_1426200	0
Pf3D7_14_v3	1029698	1029945	SMC3_A5_24hpi_peak_1504	1.88231	4.58857	Pf3D7_14_v3	1027682	1030025	-	PF3D7_1426500	0
Pf3D7_14_v3	1030411	1030611	SMC3_A5_24hpi_peak_1505	2.6429	7.49936	Pf3D7_14_v3	1030905	1035496	-	PF3D7_1426600	295
Pf3D7_14_v3	1050028	1050340	SMC3_A5_24hpi_peak_1511	2.63812	17.4796	Pf3D7_14_v3	1049648	1050707	-	PF3D7_1426900	0
Pf3D7_14_v3	1058803	1059106	SMC3_A5_24hpi_peak_1517	1.94598	5.63551	Pf3D7_14_v3	1055788	1060651	+	PF3D7_1427100	0
Pf3D7_14_v3	1059287	1060050	SMC3_A5_24hpi_peak_1518	2.19161	8.96828	Pf3D7_14_v3	1055788	1060651	+	PF3D7_1427100	0
Pf3D7_14_v3	1065256	1068208	SMC3_A5_24hpi_peak_1522	6.30625	94.1754	Pf3D7_14_v3	1064142	1069386	+	PF3D7_1427300	0
Pf3D7_14_v3	1068491	1069193	SMC3_A5_24hpi_peak_1523	10.0292	106.005	Pf3D7_14_v3	1064142	1069386	+	PF3D7_1427300	0
Pf3D7_14_v3	1069491	1069851	SMC3_A5_24hpi_peak_1524	11.7502	136.768	Pf3D7_14_v3	1064142	1069386	+	PF3D7_1427300	-106
Pf3D7_14_v3	1074773	1076872	SMC3_A5_24hpi_peak_1526	20.7888	339.837	Pf3D7_14_v3	1077001	1080178	-	PF3D7_1427400	130
Pf3D7_14_v3	1077267	1078527	SMC3_A5_24hpi_peak_1527	9.53078	195.477	Pf3D7_14_v3	1077001	1080178	-	PF3D7_1427400	0
Pf3D7_14_v3	1081689	1084053	SMC3_A5_24hpi_peak_1530	3.37947	31.5149	Pf3D7_14_v3	1081038	1084631	+	PF3D7_1427500	0
Pf3D7_14_v3	1085655	1085843	SMC3_A5_24hpi_peak_1531	1.95113	4.37132	Pf3D7_14_v3	1084975	1087482	+	PF3D7_1427600	0
Pf3D7_14_v3	1086022	1087011	SMC3_A5_24hpi_peak_1532	2.50225	13.3008	Pf3D7_14_v3	1084975	1087482	+	PF3D7_1427600	0
Pf3D7_14_v3	1087430	1087653	SMC3_A5_24hpi_peak_1533	3.34611	13.8974	Pf3D7_14_v3	1084975	1087482	+	PF3D7_1427600	0
Pf3D7_14_v3	1088385	1088697	SMC3_A5_24hpi_peak_1534	2.51711	11.3696	Pf3D7_14_v3	1088099	1089750	-	PF3D7_1427800	0
Pf3D7_14_v3	1092968	1093693	SMC3_A5_24hpi_peak_1536	1.82775	4.21941	Pf3D7_14_v3	1090631	1094286	+	PF3D7_1427900	0
Pf3D7_14_v3	1105287	1105587	SMC3_A5_24hpi_peak_1539	1.9754	5.17524	Pf3D7_14_v3	1104979	1107504	-	PF3D7_1428300	0
Pf3D7_14_v3	1112672	1113134	SMC3_A5_24hpi_peak_1541	1.75829	3.83675	Pf3D7_14_v3	1108066	1116168	-	PF3D7_1428400	0
Pf3D7_14_v3	1211736	1212085	SMC3_A5_24hpi_peak_1552	2.06985	7.28086	Pf3D7_14_v3	1210949	1213299	+	PF3D7_1430700	0
Pf3D7_14_v3	1212363	1212696	SMC3_A5_24hpi_peak_1553	1.59397	2.24305	Pf3D7_14_v3	1210949	1213299	+	PF3D7_1430700	0
Pf3D7_14_v3	1216688	1217199	SMC3_A5_24hpi_peak_1554	2.33169	9.17717	Pf3D7_14_v3	1216478	1217316	-	PF3D7_1430900	0
Pf3D7_14_v3	1236865	1237047	SMC3_A5_24hpi_peak_1555	1.77766	3.76418	Pf3D7_14_v3	1232648	1237614	-	PF3D7_1431400	0
Pf3D7_14_v3	1254751	1254911	SMC3_A5_24hpi_peak_1557	2.12691	5.50155	Pf3D7_14_v3	1252881	1257284	+	PF3D7_1431900	0
Pf3D7_14_v3	1263883	1264433	SMC3_A5_24hpi_peak_1558	2.12068	5.8425	Pf3D7_14_v3	1263521	1269011	+	PF3D7_1432200	0
Pf3D7_14_v3	1368845	1369129	SMC3_A5_24hpi_peak_1560	1.64311	2.28058	Pf3D7_14_v3	1368249	1371883	-	PF3D7_1434200	0
Pf3D7_14_v3	1407472	1407722	SMC3_A5_24hpi_peak_1561	2.24273	8.16179	Pf3D7_14_v3	1406574	1408705	-	PF3D7_1434700	0
Pf3D7_14_v3	1692086	1692270	SMC3_A5_24hpi_peak_1573	1.61786	2.04938	Pf3D7_14_v3	1690768	1693319	+	PF3D7_1441400	0
Pf3D7_14_v3	1763448	1763659	SMC3_A5_24hpi_peak_1574	1.87922	4.49453	Pf3D7_14_v3	1752543	1764248	+	PF3D7_1442900	0
Pf3D7_14_v3	1844109	1844300	SMC3_A5_24hpi_peak_1575	1.61263	2.64509	Pf3D7_14_v3	1843368	1846989	-	PF3D7_1444800	0
Pf3D7_14_v3	1982536	1982697	SMC3_A5_24hpi_peak_1578	1.80865	3.21845	Pf3D7_14_v3	1979973	1983139	-	PF3D7_1448400	0
Pf3D7_14_v3	2091923	2092234	SMC3_A5_24hpi_peak_1581	1.63539	2.56499	Pf3D7_14_v3	2089730	2094221	+	PF3D7_1451100	0
Pf3D7_14_v3	2117635	2117884	SMC3_A5_24hpi_peak_1582	1.56787	1.66358	Pf3D7_14_v3	2115436	2118190	-	PF3D7_1451600	0
Pf3D7_14_v3	2172258	2172515	SMC3_A5_24hpi_peak_1583	1.91048	3.45156	Pf3D7_14_v3	2171480	2172584	-	PF3D7_1452900	0
Pf3D7_14_v3	2195916	2196102	SMC3_A5_24hpi_peak_1584	2.11841	7.84191	Pf3D7_14_v3	2194694	2198480	-	PF3D7_1453500	0
Pf3D7_14_v3	2207821	2208031	SMC3_A5_24hpi_peak_1585	1.97986	4.97054	Pf3D7_14_v3	2206046	2209273	+	PF3D7_1453700	0
Pf3D7_14_v3	2273831	2274006	SMC3_A5_24hpi_peak_1588	1.72434	2.69025	Pf3D7_14_v3	2271364	2277727	-	PF3D7_1455600	0
Pf3D7_14_v3	2285275	2285504	SMC3_A5_24hpi_peak_1589	2.17136	7.74031	Pf3D7_14_v3	2285113	2290227	+	PF3D7_1455800	0
Pf3D7_14_v3	2322086	2322242	SMC3_A5_24hpi_peak_1590	1.71868	2.6049	Pf3D7_14_v3	2321953	2322798	-	PF3D7_1456600	0
Pf3D7_14_v3	2553725	2554113	SMC3_A5_24hpi_peak_1595	1.84565	4.0364	Pf3D7_14_v3	2553386	2555456	-	PF3D7_1462700	0
Pf3D7_14_v3	2559461	2560076	SMC3_A5_24hpi_peak_1596	2.07798	6.44147	Pf3D7_14_v3	2558055	2560979	+	PF3D7_1462800	0
Pf3D7_14_v3	2698960	2699216	SMC3_A5_24hpi_peak_1599	1.98689	5.75376	Pf3D7_14_v3	2694514	2706476	-	PF3D7_1466200	0
Pf3D7_14_v3	2981658	2981985	SMC3_A5_24hpi_peak_1602	2.16768	7.30094	Pf3D7_14_v3	2979847	2983715	+	PF3D7_1473200	0
Pf3D7_14_v3	3052853	3053026	SMC3_A5_24hpi_peak_1604	1.89576	4.34134	Pf3D7_14_v3	3044129	3055248	+	PF3D7_1474400	0
Pf3D7_14_v3	3120878	3121213	SMC3_A5_24hpi_peak_1606	1.79982	3.69685	Pf3D7_14_v3	3120854	3121849	+	PF3D7_1475800	0
Pf3D7_14_v3	3124786	3125002	SMC3_A5_24hpi_peak_1607	2.1104	6.71663	Pf3D7_14_v3	3124298	3126709	+	PF3D7_1475900	0
Pf3D7_14_v3	3273261	3273575	SMC3_A5_24hpi_peak_1610	1.58309	1.92155	Pf3D7_14_v3	3272578	3273848	+	PF3D7_1479600	0
Pf3D7_MIT_v3	8	823	SMC3_A5_24hpi_peak_1613	3.25585	383.931	Pf3D7_MIT_v3	734	1483	-	PF3D7_MIT01400	0
Pf3D7_MIT_v3	992	5953	SMC3_A5_24hpi_peak_1614	3.43671	436.323	Pf3D7_MIT_v3	734	1483	-	PF3D7_MIT01400	0

## Sheet: 36 hpi
SMC3 Peak						Gene
Chromosome	Peak Start	Peak End	Peak	Fold enrichment	-LOG10(q-value)	Chromosome	Start	End	Strand	Gene ID	Distance
Pf3D7_01_v3	31685	32175	SMC3_A5_36hpi_peak_3	2.22331	4.22565	Pf3D7_01_v3	29510	37126	+	PF3D7_0100100	0
Pf3D7_01_v3	39365	39513	SMC3_A5_36hpi_peak_5	2.00633	2.33889	Pf3D7_01_v3	38982	40207	-	PF3D7_0100200	0
Pf3D7_01_v3	81905	82206	SMC3_A5_36hpi_peak_6	1.91028	2.74107	Pf3D7_01_v3	81765	83106	-	PF3D7_0101600	0
Pf3D7_01_v3	90469	90887	SMC3_A5_36hpi_peak_8	2.10147	3.95704	Pf3D7_01_v3	90242	91420	-	PF3D7_0101900	0
Pf3D7_01_v3	101593	101766	SMC3_A5_36hpi_peak_9	2.35056	4.75684	Pf3D7_01_v3	97590	103615	+	PF3D7_0102200	0
Pf3D7_01_v3	112750	112951	SMC3_A5_36hpi_peak_10	1.84403	2.88652	Pf3D7_01_v3	109005	117516	-	PF3D7_0102500	0
Pf3D7_01_v3	230354	230559	SMC3_A5_36hpi_peak_11	1.64186	1.38865	Pf3D7_01_v3	229943	234464	-	PF3D7_0105600	0
Pf3D7_01_v3	349229	349635	SMC3_A5_36hpi_peak_13	2.19582	4.57408	Pf3D7_01_v3	347246	350568	+	PF3D7_0108500	0
Pf3D7_01_v3	363609	363788	SMC3_A5_36hpi_peak_15	2.02455	4.0156	Pf3D7_01_v3	362217	365209	+	PF3D7_0109000	0
Pf3D7_01_v3	368385	368647	SMC3_A5_36hpi_peak_16	1.68944	1.85005	Pf3D7_01_v3	365266	369336	+	PF3D7_0109100	0
Pf3D7_01_v3	388424	388805	SMC3_A5_36hpi_peak_17	2.47506	8.11667	Pf3D7_01_v3	388192	389559	+	PF3D7_0110000	0
Pf3D7_01_v3	407302	407504	SMC3_A5_36hpi_peak_18	1.84706	2.55434	Pf3D7_01_v3	405007	412453	+	PF3D7_0110600	0
Pf3D7_01_v3	422156	422405	SMC3_A5_36hpi_peak_19	1.97012	2.40797	Pf3D7_01_v3	421025	428878	-	PF3D7_0111000	0
Pf3D7_01_v3	424050	424220	SMC3_A5_36hpi_peak_20	2.00287	4.27115	Pf3D7_01_v3	421025	428878	-	PF3D7_0111000	0
Pf3D7_01_v3	425242	425426	SMC3_A5_36hpi_peak_21	2.56607	7.92754	Pf3D7_01_v3	421025	428878	-	PF3D7_0111000	0
Pf3D7_01_v3	438329	438495	SMC3_A5_36hpi_peak_22	1.78936	1.82536	Pf3D7_01_v3	436179	439368	+	PF3D7_0111400	0
Pf3D7_01_v3	451649	451964	SMC3_A5_36hpi_peak_23	2.78944	9.04707	Pf3D7_01_v3	450831	453195	-	PF3D7_0112000	0
Pf3D7_01_v3	452149	452413	SMC3_A5_36hpi_peak_24	2.81118	9.67824	Pf3D7_01_v3	450831	453195	-	PF3D7_0112000	0
Pf3D7_01_v3	454797	455387	SMC3_A5_36hpi_peak_26	5.69105	56.0866	Pf3D7_01_v3	454847	455338	+	PF3D7_0112100	0
Pf3D7_01_v3	464596	466127	SMC3_A5_36hpi_peak_31	4.28771	32.7759	Pf3D7_01_v3	463764	471891	+	PF3D7_0112200	0
Pf3D7_01_v3	466522	468412	SMC3_A5_36hpi_peak_32	3.34902	17.7299	Pf3D7_01_v3	463764	471891	+	PF3D7_0112200	0
Pf3D7_01_v3	468840	469163	SMC3_A5_36hpi_peak_33	2.15532	5.10564	Pf3D7_01_v3	463764	471891	+	PF3D7_0112200	0
Pf3D7_01_v3	469449	469681	SMC3_A5_36hpi_peak_34	2.17159	5.01725	Pf3D7_01_v3	463764	471891	+	PF3D7_0112200	0
Pf3D7_01_v3	469983	470202	SMC3_A5_36hpi_peak_35	2.30826	5.88327	Pf3D7_01_v3	463764	471891	+	PF3D7_0112200	0
Pf3D7_01_v3	488567	488720	SMC3_A5_36hpi_peak_41	2.1625	4.38598	Pf3D7_01_v3	487239	490901	-	PF3D7_0113000	0
Pf3D7_01_v3	564063	564219	SMC3_A5_36hpi_peak_43	1.68833	1.68642	Pf3D7_01_v3	563703	564842	-	PF3D7_0114700	0
Pf3D7_01_v3	592536	592762	SMC3_A5_36hpi_peak_44	2.12592	3.91104	Pf3D7_01_v3	591849	593187	+	PF3D7_0115200	0
Pf3D7_01_v3	604877	605030	SMC3_A5_36hpi_peak_45	2.37255	4.51851	Pf3D7_01_v3	604162	605531	+	PF3D7_0115600	0
Pf3D7_01_v3	611131	611324	SMC3_A5_36hpi_peak_46	2.67516	8.94245	Pf3D7_01_v3	607390	614893	-	PF3D7_0115700	0
Pf3D7_01_v3	612025	612264	SMC3_A5_36hpi_peak_47	1.96495	2.8696	Pf3D7_01_v3	607390	614893	-	PF3D7_0115700	0
Pf3D7_02_v3	49043	49420	SMC3_A5_36hpi_peak_48	2.2966	5.14538	Pf3D7_02_v3	48923	50147	-	PF3D7_0200700	0
Pf3D7_02_v3	104879	105191	SMC3_A5_36hpi_peak_53	2.08594	3.87174	Pf3D7_02_v3	102137	106662	-	PF3D7_0202000	0
Pf3D7_02_v3	229398	229561	SMC3_A5_36hpi_peak_57	1.84395	2.31347	Pf3D7_02_v3	227756	230583	+	PF3D7_0205600	0
Pf3D7_02_v3	240563	240898	SMC3_A5_36hpi_peak_58	2.24849	6.03573	Pf3D7_02_v3	239146	244604	-	PF3D7_0206000	0
Pf3D7_02_v3	306573	306788	SMC3_A5_36hpi_peak_59	1.88887	2.27432	Pf3D7_02_v3	303409	307376	-	PF3D7_0207600	0
Pf3D7_02_v3	311724	311908	SMC3_A5_36hpi_peak_60	2.28639	5.8546	Pf3D7_02_v3	308628	312348	-	PF3D7_0207700	0
Pf3D7_02_v3	317813	318414	SMC3_A5_36hpi_peak_61	2.08612	4.30314	Pf3D7_02_v3	317422	321552	-	PF3D7_0207900	0
Pf3D7_02_v3	366972	367213	SMC3_A5_36hpi_peak_62	2.46745	7.40809	Pf3D7_02_v3	360828	368354	+	PF3D7_0208900	0
Pf3D7_02_v3	371742	371892	SMC3_A5_36hpi_peak_63	2.32046	5.7321	Pf3D7_02_v3	369351	380156	+	PF3D7_0209000	0
Pf3D7_02_v3	428930	429132	SMC3_A5_36hpi_peak_65	2.04256	3.8791	Pf3D7_02_v3	427161	431611	+	PF3D7_0210500	0
Pf3D7_02_v3	432935	433213	SMC3_A5_36hpi_peak_66	2.06576	3.26974	Pf3D7_02_v3	431716	434231	-	PF3D7_0210600	0
Pf3D7_02_v3	438255	438552	SMC3_A5_36hpi_peak_67	1.73463	1.61991	Pf3D7_02_v3	437342	439708	-	PF3D7_0210800	0
Pf3D7_02_v3	438731	438895	SMC3_A5_36hpi_peak_68	2.14126	3.62859	Pf3D7_02_v3	437342	439708	-	PF3D7_0210800	0
Pf3D7_02_v3	441935	442928	SMC3_A5_36hpi_peak_69	2.42329	6.98496	Pf3D7_02_v3	441381	443570	-	PF3D7_0210900	0
Pf3D7_02_v3	451651	452886	SMC3_A5_36hpi_peak_74	5.69774	57.3131	Pf3D7_02_v3	451526	455367	+	PF3D7_0211100	0
Pf3D7_02_v3	453143	454133	SMC3_A5_36hpi_peak_75	3.97401	19.7376	Pf3D7_02_v3	451526	455367	+	PF3D7_0211100	0
Pf3D7_02_v3	454330	455070	SMC3_A5_36hpi_peak_76	4.07598	25.0457	Pf3D7_02_v3	451526	455367	+	PF3D7_0211100	0
Pf3D7_02_v3	455729	456018	SMC3_A5_36hpi_peak_77	3.08364	13.679	Pf3D7_02_v3	455265	456900	-	PF3D7_0211200	0
Pf3D7_02_v3	459732	459987	SMC3_A5_36hpi_peak_78	1.9241	2.67963	Pf3D7_02_v3	458932	461640	-	PF3D7_0211400	0
Pf3D7_02_v3	464489	464688	SMC3_A5_36hpi_peak_79	1.85785	2.96506	Pf3D7_02_v3	463147	467352	+	PF3D7_0211500	0
Pf3D7_02_v3	475291	475585	SMC3_A5_36hpi_peak_80	1.95355	3.23196	Pf3D7_02_v3	475109	477618	+	PF3D7_0211800	0
Pf3D7_02_v3	476811	477009	SMC3_A5_36hpi_peak_81	2.05181	3.68736	Pf3D7_02_v3	475109	477618	+	PF3D7_0211800	0
Pf3D7_02_v3	493322	493532	SMC3_A5_36hpi_peak_82	2.11752	4.85791	Pf3D7_02_v3	491640	495105	+	PF3D7_0212300	0
Pf3D7_02_v3	523467	523793	SMC3_A5_36hpi_peak_83	2.21279	5.58455	Pf3D7_02_v3	522339	524405	+	PF3D7_0212600	0
Pf3D7_02_v3	525124	525268	SMC3_A5_36hpi_peak_84	2.0116	3.54626	Pf3D7_02_v3	524470	526067	-	PF3D7_0212700	0
Pf3D7_02_v3	529072	529295	SMC3_A5_36hpi_peak_85	1.76642	2.4077	Pf3D7_02_v3	526387	531923	+	PF3D7_0212800	0
Pf3D7_02_v3	566295	566459	SMC3_A5_36hpi_peak_86	1.96066	3.05678	Pf3D7_02_v3	565669	568518	+	PF3D7_0214000	0
Pf3D7_02_v3	566929	567517	SMC3_A5_36hpi_peak_87	1.94827	3.06358	Pf3D7_02_v3	565669	568518	+	PF3D7_0214000	0
Pf3D7_02_v3	647410	647695	SMC3_A5_36hpi_peak_89	1.91963	3.25053	Pf3D7_02_v3	645368	650460	+	PF3D7_0215700	0
Pf3D7_02_v3	662748	663067	SMC3_A5_36hpi_peak_91	2.2784	6.57026	Pf3D7_02_v3	657770	664734	+	PF3D7_0216000	0
Pf3D7_02_v3	694835	694995	SMC3_A5_36hpi_peak_93	1.89544	2.54605	Pf3D7_02_v3	689543	695989	+	PF3D7_0216700	0
Pf3D7_02_v3	806309	806636	SMC3_A5_36hpi_peak_96	2.38944	4.95285	Pf3D7_02_v3	803384	807811	+	PF3D7_0220100	0
Pf3D7_02_v3	893400	893990	SMC3_A5_36hpi_peak_100	2.16714	4.89205	Pf3D7_02_v3	892856	894206	+	PF3D7_0222600	0
Pf3D7_03_v3	199855	200020	SMC3_A5_36hpi_peak_106	2.21712	4.4927	Pf3D7_03_v3	198542	201584	-	PF3D7_0304000	0
Pf3D7_03_v3	221476	221753	SMC3_A5_36hpi_peak_107	2.74667	7.98736	Pf3D7_03_v3	221112	223145	-	PF3D7_0304600	0
Pf3D7_03_v3	283801	283972	SMC3_A5_36hpi_peak_111	1.99706	3.31869	Pf3D7_03_v3	281916	285260	+	PF3D7_0305800	0
Pf3D7_03_v3	307484	307642	SMC3_A5_36hpi_peak_112	2.17394	4.83668	Pf3D7_03_v3	305320	308017	-	PF3D7_0306800	0
Pf3D7_03_v3	319236	319423	SMC3_A5_36hpi_peak_113	2.06633	3.51599	Pf3D7_03_v3	318804	320336	+	PF3D7_0307300	0
Pf3D7_03_v3	362969	363272	SMC3_A5_36hpi_peak_114	2.12071	4.24356	Pf3D7_03_v3	361623	365130	-	PF3D7_0308200	0
Pf3D7_03_v3	449982	450125	SMC3_A5_36hpi_peak_118	1.89224	2.71652	Pf3D7_03_v3	447468	451552	+	PF3D7_0310400	0
Pf3D7_03_v3	450316	450577	SMC3_A5_36hpi_peak_119	2.27665	5.57429	Pf3D7_03_v3	447468	451552	+	PF3D7_0310400	0
Pf3D7_03_v3	478701	479084	SMC3_A5_36hpi_peak_120	2.00324	2.90337	Pf3D7_03_v3	473860	479395	+	PF3D7_0311200	0
Pf3D7_03_v3	491332	491526	SMC3_A5_36hpi_peak_121	2.51694	9.10058	Pf3D7_03_v3	487853	496510	+	PF3D7_0311400	0
Pf3D7_03_v3	536767	536943	SMC3_A5_36hpi_peak_123	2.29497	5.24453	Pf3D7_03_v3	535938	537274	+	PF3D7_0312900	0
Pf3D7_03_v3	543193	543352	SMC3_A5_36hpi_peak_124	1.93507	2.72846	Pf3D7_03_v3	543010	543942	-	PF3D7_0313200	0
Pf3D7_03_v3	552292	552617	SMC3_A5_36hpi_peak_125	2.24233	4.94147	Pf3D7_03_v3	551348	554770	-	PF3D7_0313600	0
Pf3D7_03_v3	579782	580006	SMC3_A5_36hpi_peak_126	2.11971	5.42519	Pf3D7_03_v3	578813	581393	-	PF3D7_0314400	0
Pf3D7_03_v3	589006	590166	SMC3_A5_36hpi_peak_127	2.93797	16.1551	Pf3D7_03_v3	588362	594166	-	PF3D7_0314700	0
Pf3D7_03_v3	590362	592575	SMC3_A5_36hpi_peak_128	4.12618	34.6774	Pf3D7_03_v3	588362	594166	-	PF3D7_0314700	0
Pf3D7_03_v3	594148	594357	SMC3_A5_36hpi_peak_129	4.07055	13.7447	Pf3D7_03_v3	588362	594166	-	PF3D7_0314700	0
Pf3D7_03_v3	604529	605020	SMC3_A5_36hpi_peak_134	3.13645	13.8665	Pf3D7_03_v3	604442	608381	+	PF3D7_0314800	0
Pf3D7_03_v3	605367	605655	SMC3_A5_36hpi_peak_135	2.67218	6.95678	Pf3D7_03_v3	604442	608381	+	PF3D7_0314800	0
Pf3D7_03_v3	605828	606536	SMC3_A5_36hpi_peak_136	3.45873	16.1134	Pf3D7_03_v3	604442	608381	+	PF3D7_0314800	0
Pf3D7_03_v3	611303	612018	SMC3_A5_36hpi_peak_137	4.92334	27.6887	Pf3D7_03_v3	610994	612107	+	PF3D7_0315000	0
Pf3D7_03_v3	612828	613262	SMC3_A5_36hpi_peak_138	1.92423	3.75654	Pf3D7_03_v3	612333	614159	-	PF3D7_0315100	0
Pf3D7_03_v3	616466	616771	SMC3_A5_36hpi_peak_139	2.03555	4.49009	Pf3D7_03_v3	616472	622816	+	PF3D7_0315200	0
Pf3D7_03_v3	617297	617539	SMC3_A5_36hpi_peak_140	2.47894	8.67396	Pf3D7_03_v3	616472	622816	+	PF3D7_0315200	0
Pf3D7_03_v3	617935	618165	SMC3_A5_36hpi_peak_141	1.99727	4.31223	Pf3D7_03_v3	616472	622816	+	PF3D7_0315200	0
Pf3D7_03_v3	618426	618755	SMC3_A5_36hpi_peak_142	2.23252	5.40264	Pf3D7_03_v3	616472	622816	+	PF3D7_0315200	0
Pf3D7_03_v3	620820	621282	SMC3_A5_36hpi_peak_143	2.21965	6.04375	Pf3D7_03_v3	616472	622816	+	PF3D7_0315200	0
Pf3D7_03_v3	621444	621687	SMC3_A5_36hpi_peak_144	2.32451	7.13462	Pf3D7_03_v3	616472	622816	+	PF3D7_0315200	0
Pf3D7_03_v3	621888	622104	SMC3_A5_36hpi_peak_145	1.75569	2.25606	Pf3D7_03_v3	616472	622816	+	PF3D7_0315200	0
Pf3D7_03_v3	622274	622802	SMC3_A5_36hpi_peak_146	2.46592	9.22932	Pf3D7_03_v3	616472	622816	+	PF3D7_0315200	0
Pf3D7_03_v3	635665	635986	SMC3_A5_36hpi_peak_147	1.85452	3.12488	Pf3D7_03_v3	635060	638072	+	PF3D7_0315600	0
Pf3D7_03_v3	636658	636906	SMC3_A5_36hpi_peak_148	2.66574	6.92219	Pf3D7_03_v3	635060	638072	+	PF3D7_0315600	0
Pf3D7_03_v3	662931	663220	SMC3_A5_36hpi_peak_149	1.86749	2.83601	Pf3D7_03_v3	662081	665690	-	PF3D7_0316400	0
Pf3D7_03_v3	664660	664858	SMC3_A5_36hpi_peak_150	1.81761	2.19449	Pf3D7_03_v3	662081	665690	-	PF3D7_0316400	0
Pf3D7_03_v3	688887	689123	SMC3_A5_36hpi_peak_152	2.09048	4.07053	Pf3D7_03_v3	686282	689482	+	PF3D7_0317100	0
Pf3D7_03_v3	755497	755823	SMC3_A5_36hpi_peak_155	2.2203	5.42811	Pf3D7_03_v3	747275	756485	+	PF3D7_0318200	0
Pf3D7_03_v3	757407	757585	SMC3_A5_36hpi_peak_156	2.33932	6.42623	Pf3D7_03_v3	756194	760677	-	PF3D7_0318300	0
Pf3D7_03_v3	784581	784741	SMC3_A5_36hpi_peak_157	1.96854	3.45637	Pf3D7_03_v3	782940	787364	-	PF3D7_0318600	0
Pf3D7_03_v3	843443	843673	SMC3_A5_36hpi_peak_160	1.82455	2.28038	Pf3D7_03_v3	842496	844477	+	PF3D7_0320200	0
Pf3D7_03_v3	848970	849132	SMC3_A5_36hpi_peak_161	1.96854	3.45637	Pf3D7_03_v3	848247	857504	-	PF3D7_0320400	0
Pf3D7_03_v3	850034	850281	SMC3_A5_36hpi_peak_162	1.83178	2.47819	Pf3D7_03_v3	848247	857504	-	PF3D7_0320400	0
Pf3D7_03_v3	851357	851645	SMC3_A5_36hpi_peak_163	2.08964	4.32446	Pf3D7_03_v3	848247	857504	-	PF3D7_0320400	0
Pf3D7_03_v3	948431	948637	SMC3_A5_36hpi_peak_165	1.98631	3.26222	Pf3D7_03_v3	948374	952693	+	PF3D7_0322600	0
Pf3D7_03_v3	1035597	1035854	SMC3_A5_36hpi_peak_166	2.10272	3.3603	Pf3D7_03_v3	1030822	1038254	-	PF3D7_0324900	0
Pf3D7_04_v3	32551	32770	SMC3_A5_36hpi_peak_169	2.33343	6.04281	Pf3D7_04_v3	28706	37677	+	PF3D7_0400100	0
Pf3D7_04_v3	63270	63437	SMC3_A5_36hpi_peak_174	2.24836	4.04441	Pf3D7_04_v3	63104	64476	-	PF3D7_0400700	0
Pf3D7_04_v3	235951	236145	SMC3_A5_36hpi_peak_178	3.08585	9.69222	Pf3D7_04_v3	233990	237708	-	PF3D7_0404300	0
Pf3D7_04_v3	260822	260999	SMC3_A5_36hpi_peak_179	2.08676	4.04937	Pf3D7_04_v3	259944	263782	-	PF3D7_0404700	0
Pf3D7_04_v3	265232	265407	SMC3_A5_36hpi_peak_180	2.02004	2.90412	Pf3D7_04_v3	264062	266503	-	PF3D7_0404800	0
Pf3D7_04_v3	282534	282997	SMC3_A5_36hpi_peak_181	1.80966	2.05469	Pf3D7_04_v3	282403	288297	-	PF3D7_0405300	0
Pf3D7_04_v3	322494	322658	SMC3_A5_36hpi_peak_182	1.67865	1.52787	Pf3D7_04_v3	320299	322945	+	PF3D7_0406000	0
Pf3D7_04_v3	392001	392210	SMC3_A5_36hpi_peak_183	1.89783	2.4321	Pf3D7_04_v3	390866	394044	-	PF3D7_0407900	0
Pf3D7_04_v3	409363	409516	SMC3_A5_36hpi_peak_185	1.98386	3.39706	Pf3D7_04_v3	408485	411102	-	PF3D7_0408500	0
Pf3D7_04_v3	462586	462740	SMC3_A5_36hpi_peak_188	3.88587	16.051	Pf3D7_04_v3	458379	462772	+	PF3D7_0409800	0
Pf3D7_04_v3	501136	501286	SMC3_A5_36hpi_peak_189	1.69237	1.94646	Pf3D7_04_v3	498831	503922	+	PF3D7_0411000	0
Pf3D7_04_v3	511310	511616	SMC3_A5_36hpi_peak_190	2.34116	6.55547	Pf3D7_04_v3	510180	512923	+	PF3D7_0411300	0
Pf3D7_04_v3	514573	514789	SMC3_A5_36hpi_peak_191	1.90344	2.70782	Pf3D7_04_v3	513083	517579	-	PF3D7_0411400	0
Pf3D7_04_v3	523873	524042	SMC3_A5_36hpi_peak_192	2.77136	9.58206	Pf3D7_04_v3	519261	526401	-	PF3D7_0411800	0
Pf3D7_04_v3	547039	547204	SMC3_A5_36hpi_peak_193	1.72759	1.85157	Pf3D7_04_v3	545623	554633	-	PF3D7_0412400	0
Pf3D7_04_v3	551069	551478	SMC3_A5_36hpi_peak_195	2.14137	4.45251	Pf3D7_04_v3	545623	554633	-	PF3D7_0412400	0
Pf3D7_04_v3	553612	553787	SMC3_A5_36hpi_peak_196	1.76142	2.04311	Pf3D7_04_v3	545623	554633	-	PF3D7_0412400	0
Pf3D7_04_v3	566304	567101	SMC3_A5_36hpi_peak_199	1.95008	3.00612	Pf3D7_04_v3	561183	570348	-	PF3D7_0412700	0
Pf3D7_04_v3	617036	617230	SMC3_A5_36hpi_peak_200	1.78348	2.44697	Pf3D7_04_v3	616407	618468	-	PF3D7_0413600	0
Pf3D7_04_v3	629925	630083	SMC3_A5_36hpi_peak_201	1.94753	2.85566	Pf3D7_04_v3	626435	633382	-	PF3D7_0414000	0
Pf3D7_04_v3	632664	632858	SMC3_A5_36hpi_peak_202	2.15682	4.54317	Pf3D7_04_v3	626435	633382	-	PF3D7_0414000	0
Pf3D7_04_v3	636190	636387	SMC3_A5_36hpi_peak_203	2.97155	11.2378	Pf3D7_04_v3	633501	639156	-	PF3D7_0414100	0
Pf3D7_04_v3	636954	637362	SMC3_A5_36hpi_peak_204	3.88618	25.4105	Pf3D7_04_v3	633501	639156	-	PF3D7_0414100	0
Pf3D7_04_v3	637642	638033	SMC3_A5_36hpi_peak_205	4.36173	28.6498	Pf3D7_04_v3	633501	639156	-	PF3D7_0414100	0
Pf3D7_04_v3	638225	638842	SMC3_A5_36hpi_peak_206	4.72227	29.0597	Pf3D7_04_v3	633501	639156	-	PF3D7_0414100	0
Pf3D7_04_v3	639633	640271	SMC3_A5_36hpi_peak_207	4.21681	25.5254	Pf3D7_04_v3	633501	639156	-	PF3D7_0414100	-478
Pf3D7_04_v3	646405	646714	SMC3_A5_36hpi_peak_211	4.92421	23.654	Pf3D7_04_v3	646996	648777	-	PF3D7_0414200	283
Pf3D7_04_v3	647527	647884	SMC3_A5_36hpi_peak_212	2.91981	10.7226	Pf3D7_04_v3	646996	648777	-	PF3D7_0414200	0
Pf3D7_04_v3	653008	653187	SMC3_A5_36hpi_peak_213	2.17714	4.18188	Pf3D7_04_v3	652350	653554	+	PF3D7_0414400	0
Pf3D7_04_v3	666967	667199	SMC3_A5_36hpi_peak_214	2.7301	6.95338	Pf3D7_04_v3	665765	668508	+	PF3D7_0414900	0
Pf3D7_04_v3	673524	673725	SMC3_A5_36hpi_peak_215	1.98585	3.70571	Pf3D7_04_v3	672035	679718	-	PF3D7_0415200	0
Pf3D7_04_v3	683074	683222	SMC3_A5_36hpi_peak_217	1.98571	2.68263	Pf3D7_04_v3	681263	686296	+	PF3D7_0415300	0
Pf3D7_04_v3	685067	685495	SMC3_A5_36hpi_peak_218	2.2774	6.6722	Pf3D7_04_v3	681263	686296	+	PF3D7_0415300	0
Pf3D7_04_v3	698236	698421	SMC3_A5_36hpi_peak_219	1.80328	2.23536	Pf3D7_04_v3	697475	700443	-	PF3D7_0415900	0
Pf3D7_04_v3	709756	710078	SMC3_A5_36hpi_peak_220	2.19921	4.29616	Pf3D7_04_v3	708854	710099	-	PF3D7_0416200	0
Pf3D7_04_v3	787352	787543	SMC3_A5_36hpi_peak_224	2.00785	3.29897	Pf3D7_04_v3	786700	790000	-	PF3D7_0417800	0
Pf3D7_04_v3	788063	788293	SMC3_A5_36hpi_peak_225	1.83249	2.65175	Pf3D7_04_v3	786700	790000	-	PF3D7_0417800	0
Pf3D7_04_v3	808122	808579	SMC3_A5_36hpi_peak_226	2.09516	4.44669	Pf3D7_04_v3	793749	810923	+	PF3D7_0418000	0
Pf3D7_04_v3	936989	937161	SMC3_A5_36hpi_peak_229	2.35671	5.71906	Pf3D7_04_v3	935031	941875	-	PF3D7_0420700	0
Pf3D7_04_v3	1023016	1023238	SMC3_A5_36hpi_peak_233	2.06876	3.36625	Pf3D7_04_v3	1020961	1025057	+	PF3D7_0422300	0
Pf3D7_04_v3	1023877	1024032	SMC3_A5_36hpi_peak_234	1.91186	3.13929	Pf3D7_04_v3	1020961	1025057	+	PF3D7_0422300	0
Pf3D7_04_v3	1063106	1063323	SMC3_A5_36hpi_peak_235	2.06342	3.4217	Pf3D7_04_v3	1061719	1067023	-	PF3D7_0423600	0
Pf3D7_04_v3	1152834	1152982	SMC3_A5_36hpi_peak_237	1.64333	1.35818	Pf3D7_04_v3	1152504	1153633	-	PF3D7_0425700	0
Pf3D7_05_v3	69000	69186	SMC3_A5_36hpi_peak_246	2.48869	6.62509	Pf3D7_05_v3	67224	70944	+	PF3D7_0501300	0
Pf3D7_05_v3	77975	78276	SMC3_A5_36hpi_peak_247	2.42329	5.12239	Pf3D7_05_v3	73163	80813	+	PF3D7_0501400	0
Pf3D7_05_v3	79287	79787	SMC3_A5_36hpi_peak_248	1.83744	2.33969	Pf3D7_05_v3	73163	80813	+	PF3D7_0501400	0
Pf3D7_05_v3	184483	184981	SMC3_A5_36hpi_peak_250	2.60005	6.71176	Pf3D7_05_v3	179898	187747	+	PF3D7_0504700	0
Pf3D7_05_v3	288996	289411	SMC3_A5_36hpi_peak_252	1.94047	3.50776	Pf3D7_05_v3	288024	291540	-	PF3D7_0506900	0
Pf3D7_05_v3	289909	290084	SMC3_A5_36hpi_peak_253	1.83152	2.42066	Pf3D7_05_v3	288024	291540	-	PF3D7_0506900	0
Pf3D7_05_v3	294698	294865	SMC3_A5_36hpi_peak_254	2.21271	4.66999	Pf3D7_05_v3	294476	297505	-	PF3D7_0507100	0
Pf3D7_05_v3	295616	295821	SMC3_A5_36hpi_peak_255	2.36023	5.97635	Pf3D7_05_v3	294476	297505	-	PF3D7_0507100	0
Pf3D7_05_v3	326488	326654	SMC3_A5_36hpi_peak_256	1.94236	3.10227	Pf3D7_05_v3	320839	327413	+	PF3D7_0507800	0
Pf3D7_05_v3	329501	329702	SMC3_A5_36hpi_peak_257	2.13473	4.23206	Pf3D7_05_v3	328346	330436	-	PF3D7_0508000	0
Pf3D7_05_v3	336497	336644	SMC3_A5_36hpi_peak_258	2.43636	5.56139	Pf3D7_05_v3	331618	337242	+	PF3D7_0508100	0
Pf3D7_05_v3	384917	385060	SMC3_A5_36hpi_peak_260	1.95462	3.30901	Pf3D7_05_v3	380595	386806	+	PF3D7_0509100	0
Pf3D7_05_v3	391693	391887	SMC3_A5_36hpi_peak_261	1.82445	3.11698	Pf3D7_05_v3	389815	399902	-	PF3D7_0509400	0
Pf3D7_05_v3	419023	419480	SMC3_A5_36hpi_peak_263	3.16069	10.0885	Pf3D7_05_v3	417823	422380	+	PF3D7_0510000	0
Pf3D7_05_v3	439332	439679	SMC3_A5_36hpi_peak_264	3.01189	13.3384	Pf3D7_05_v3	436017	439924	+	PF3D7_0510200	0
Pf3D7_05_v3	440823	441353	SMC3_A5_36hpi_peak_265	1.97514	3.86406	Pf3D7_05_v3	440724	442007	-	PF3D7_0510300	0
Pf3D7_05_v3	444260	444828	SMC3_A5_36hpi_peak_266	3.26459	14.5646	Pf3D7_05_v3	443533	445913	+	PF3D7_0510400	0
Pf3D7_05_v3	444977	445469	SMC3_A5_36hpi_peak_267	2.38232	6.47061	Pf3D7_05_v3	443533	445913	+	PF3D7_0510400	0
Pf3D7_05_v3	445994	446322	SMC3_A5_36hpi_peak_268	2.19921	4.29616	Pf3D7_05_v3	445554	448872	-	PF3D7_0510500	0
Pf3D7_05_v3	447007	447687	SMC3_A5_36hpi_peak_269	2.30719	6.77734	Pf3D7_05_v3	445554	448872	-	PF3D7_0510500	0
Pf3D7_05_v3	447991	448394	SMC3_A5_36hpi_peak_270	2.14977	4.87905	Pf3D7_05_v3	445554	448872	-	PF3D7_0510500	0
Pf3D7_05_v3	458868	459063	SMC3_A5_36hpi_peak_278	2.60761	4.07844	Pf3D7_05_v3	459301	460344	+	PF3D7_0510700	239
Pf3D7_05_v3	459303	460460	SMC3_A5_36hpi_peak_279	5.84797	59.5168	Pf3D7_05_v3	459301	460344	+	PF3D7_0510700	0
Pf3D7_05_v3	460913	461302	SMC3_A5_36hpi_peak_280	3.75734	20.0901	Pf3D7_05_v3	461017	464399	+	PF3D7_0510800	0
Pf3D7_05_v3	461495	462396	SMC3_A5_36hpi_peak_281	5.37638	38.8061	Pf3D7_05_v3	461017	464399	+	PF3D7_0510800	0
Pf3D7_05_v3	462561	463178	SMC3_A5_36hpi_peak_282	5.25827	61.0102	Pf3D7_05_v3	461017	464399	+	PF3D7_0510800	0
Pf3D7_05_v3	463343	463849	SMC3_A5_36hpi_peak_283	2.98815	6.62508	Pf3D7_05_v3	461017	464399	+	PF3D7_0510800	0
Pf3D7_05_v3	464065	464627	SMC3_A5_36hpi_peak_284	2.28207	4.41615	Pf3D7_05_v3	461017	464399	+	PF3D7_0510800	0
Pf3D7_05_v3	467642	468040	SMC3_A5_36hpi_peak_285	2.18638	5.11105	Pf3D7_05_v3	467139	468451	-	PF3D7_0511000	0
Pf3D7_05_v3	474536	474728	SMC3_A5_36hpi_peak_286	1.68501	1.32227	Pf3D7_05_v3	474407	478999	-	PF3D7_0511300	0
Pf3D7_05_v3	475003	475396	SMC3_A5_36hpi_peak_287	2.02753	4.11418	Pf3D7_05_v3	474407	478999	-	PF3D7_0511300	0
Pf3D7_05_v3	475632	475785	SMC3_A5_36hpi_peak_288	1.81437	2.17961	Pf3D7_05_v3	474407	478999	-	PF3D7_0511300	0
Pf3D7_05_v3	521719	521889	SMC3_A5_36hpi_peak_289	1.86575	2.64757	Pf3D7_05_v3	520131	522996	-	PF3D7_0511800	0
Pf3D7_05_v3	552357	552509	SMC3_A5_36hpi_peak_290	2.15504	4.72054	Pf3D7_05_v3	548139	553825	-	PF3D7_0512800	0
Pf3D7_05_v3	565889	566051	SMC3_A5_36hpi_peak_291	2.27621	6.00776	Pf3D7_05_v3	559099	569049	+	PF3D7_0513200	0
Pf3D7_05_v3	569268	569498	SMC3_A5_36hpi_peak_292	1.65886	1.7849	Pf3D7_05_v3	568594	570527	-	PF3D7_0513300	0
Pf3D7_05_v3	583981	584127	SMC3_A5_36hpi_peak_293	1.8786	1.88681	Pf3D7_05_v3	580815	584424	+	PF3D7_0513700	0
Pf3D7_05_v3	649894	650136	SMC3_A5_36hpi_peak_295	1.77318	2.09677	Pf3D7_05_v3	646042	652163	+	PF3D7_0515600	0
Pf3D7_05_v3	680665	680811	SMC3_A5_36hpi_peak_296	1.70209	1.49805	Pf3D7_05_v3	677677	681517	+	PF3D7_0516300	0
Pf3D7_05_v3	712775	713238	SMC3_A5_36hpi_peak_297	1.99483	3.60619	Pf3D7_05_v3	712371	714307	-	PF3D7_0516900	0
Pf3D7_05_v3	733992	734313	SMC3_A5_36hpi_peak_298	2.48083	7.4985	Pf3D7_05_v3	731350	735605	+	PF3D7_0517400	0
Pf3D7_05_v3	736565	736830	SMC3_A5_36hpi_peak_299	2.51538	8.00081	Pf3D7_05_v3	735386	738469	-	PF3D7_0517500	0
Pf3D7_05_v3	777674	777871	SMC3_A5_36hpi_peak_300	2.0362	3.12927	Pf3D7_05_v3	774052	780916	-	PF3D7_0518700	0
Pf3D7_05_v3	797187	797413	SMC3_A5_36hpi_peak_301	2.51241	7.03533	Pf3D7_05_v3	795081	797815	+	PF3D7_0519300	0
Pf3D7_05_v3	1144942	1145301	SMC3_A5_36hpi_peak_310	2.47141	4.72446	Pf3D7_05_v3	1142668	1145603	+	PF3D7_0527500	0
Pf3D7_05_v3	1242865	1243063	SMC3_A5_36hpi_peak_311	1.94258	2.43127	Pf3D7_05_v3	1238120	1243999	-	PF3D7_0530400	0
Pf3D7_05_v3	1326873	1327148	SMC3_A5_36hpi_peak_313	2.27056	4.88997	Pf3D7_05_v3	1326245	1327429	+	PF3D7_0532900	0
Pf3D7_06_v3	10778	10927	SMC3_A5_36hpi_peak_321	2.46424	5.45393	Pf3D7_06_v3	3503	12835	+	PF3D7_0600200	0
Pf3D7_06_v3	229589	229738	SMC3_A5_36hpi_peak_326	2.00429	3.35681	Pf3D7_06_v3	228132	234835	-	PF3D7_0605600	0
Pf3D7_06_v3	270921	271099	SMC3_A5_36hpi_peak_328	1.71563	1.8857	Pf3D7_06_v3	270150	279739	-	PF3D7_0606600	0
Pf3D7_06_v3	305858	306063	SMC3_A5_36hpi_peak_329	1.89644	1.77283	Pf3D7_06_v3	304088	306392	+	PF3D7_0607300	0
Pf3D7_06_v3	331498	331687	SMC3_A5_36hpi_peak_332	1.88492	2.49718	Pf3D7_06_v3	329254	332013	-	PF3D7_0607800	0
Pf3D7_06_v3	334446	334629	SMC3_A5_36hpi_peak_333	1.98154	3.09039	Pf3D7_06_v3	332329	335631	+	PF3D7_0607900	0
Pf3D7_06_v3	340336	340489	SMC3_A5_36hpi_peak_334	1.75974	1.99187	Pf3D7_06_v3	336465	342148	+	PF3D7_0608100	0
Pf3D7_06_v3	433993	434144	SMC3_A5_36hpi_peak_336	1.72572	1.75595	Pf3D7_06_v3	432378	434270	+	PF3D7_0610000	0
Pf3D7_06_v3	435239	435868	SMC3_A5_36hpi_peak_337	1.92891	3.16659	Pf3D7_06_v3	434240	436684	-	PF3D7_0610100	0
Pf3D7_06_v3	454921	455274	SMC3_A5_36hpi_peak_338	1.78154	2.59252	Pf3D7_06_v3	453671	456422	+	PF3D7_0610800	0
Pf3D7_06_v3	458841	458989	SMC3_A5_36hpi_peak_339	1.76809	1.93383	Pf3D7_06_v3	456064	460886	-	PF3D7_0610900	0
Pf3D7_06_v3	468111	468309	SMC3_A5_36hpi_peak_340	3.13865	15.2552	Pf3D7_06_v3	467227	469157	+	PF3D7_0611200	0
Pf3D7_06_v3	470209	470681	SMC3_A5_36hpi_peak_341	3.50451	19.3937	Pf3D7_06_v3	469685	471521	+	PF3D7_0611300	0
Pf3D7_06_v3	470892	471278	SMC3_A5_36hpi_peak_342	5.28884	49.7168	Pf3D7_06_v3	469685	471521	+	PF3D7_0611300	0
Pf3D7_06_v3	471707	471957	SMC3_A5_36hpi_peak_343	4.17468	22.6818	Pf3D7_06_v3	471256	474637	-	PF3D7_0611400	0
Pf3D7_06_v3	472531	474125	SMC3_A5_36hpi_peak_344	3.10307	15.7499	Pf3D7_06_v3	471256	474637	-	PF3D7_0611400	0
Pf3D7_06_v3	482555	483994	SMC3_A5_36hpi_peak_349	6.97052	80.2089	Pf3D7_06_v3	482825	483907	-	PF3D7_0611500	0
Pf3D7_06_v3	484316	484503	SMC3_A5_36hpi_peak_350	3.84195	11.2002	Pf3D7_06_v3	484649	487474	-	PF3D7_0611600	147
Pf3D7_06_v3	485202	486478	SMC3_A5_36hpi_peak_351	2.50932	8.22991	Pf3D7_06_v3	484649	487474	-	PF3D7_0611600	0
Pf3D7_06_v3	532319	532508	SMC3_A5_36hpi_peak_352	1.82935	2.57886	Pf3D7_06_v3	530674	533646	+	PF3D7_0612900	0
Pf3D7_06_v3	579467	579611	SMC3_A5_36hpi_peak_354	2.14142	5.01466	Pf3D7_06_v3	579250	586589	-	PF3D7_0613900	0
Pf3D7_06_v3	582376	582669	SMC3_A5_36hpi_peak_355	2.24463	5.26817	Pf3D7_06_v3	579250	586589	-	PF3D7_0613900	0
Pf3D7_06_v3	584547	584764	SMC3_A5_36hpi_peak_356	1.93581	3.54912	Pf3D7_06_v3	579250	586589	-	PF3D7_0613900	0
Pf3D7_06_v3	623445	623673	SMC3_A5_36hpi_peak_357	2.02151	3.68086	Pf3D7_06_v3	622767	624490	-	PF3D7_0615100	0
Pf3D7_06_v3	686231	686374	SMC3_A5_36hpi_peak_358	2.24592	5.80506	Pf3D7_06_v3	684742	688857	+	PF3D7_0616500	0
Pf3D7_06_v3	725680	725888	SMC3_A5_36hpi_peak_359	1.94924	2.72676	Pf3D7_06_v3	722377	731499	-	PF3D7_0617400	0
Pf3D7_06_v3	726923	727119	SMC3_A5_36hpi_peak_360	2.12392	4.53324	Pf3D7_06_v3	722377	731499	-	PF3D7_0617400	0
Pf3D7_06_v3	727795	728130	SMC3_A5_36hpi_peak_361	2.22042	5.3253	Pf3D7_06_v3	722377	731499	-	PF3D7_0617400	0
Pf3D7_06_v3	731038	731466	SMC3_A5_36hpi_peak_362	2.08446	3.94977	Pf3D7_06_v3	722377	731499	-	PF3D7_0617400	0
Pf3D7_06_v3	738408	738570	SMC3_A5_36hpi_peak_363	2.01501	3.72256	Pf3D7_06_v3	738020	739535	-	PF3D7_0617600	0
Pf3D7_06_v3	774661	774833	SMC3_A5_36hpi_peak_365	1.78333	2.19355	Pf3D7_06_v3	774491	776051	+	PF3D7_0618500	0
Pf3D7_06_v3	815980	816250	SMC3_A5_36hpi_peak_366	1.89571	3.11418	Pf3D7_06_v3	815190	818801	-	PF3D7_0619400	0
Pf3D7_06_v3	957728	957933	SMC3_A5_36hpi_peak_369	2.63108	8.35179	Pf3D7_06_v3	955547	958868	+	PF3D7_0623600	0
Pf3D7_06_v3	1330335	1330576	SMC3_A5_36hpi_peak_376	2.07962	3.75426	Pf3D7_06_v3	1329771	1330963	+	PF3D7_0631800	0
Pf3D7_07_v3	146818	146966	SMC3_A5_36hpi_peak_384	1.92187	2.22181	Pf3D7_07_v3	146573	148237	-	PF3D7_0703700	0
Pf3D7_07_v3	206730	206968	SMC3_A5_36hpi_peak_385	2.01936	3.20348	Pf3D7_07_v3	204333	208447	+	PF3D7_0704400	0
Pf3D7_07_v3	265756	266005	SMC3_A5_36hpi_peak_387	2.18137	4.68789	Pf3D7_07_v3	264682	267876	-	PF3D7_0705400	0
Pf3D7_07_v3	381766	381971	SMC3_A5_36hpi_peak_388	1.77749	2.16603	Pf3D7_07_v3	380449	385546	+	PF3D7_0708400	0
Pf3D7_07_v3	410160	410455	SMC3_A5_36hpi_peak_390	2.03488	3.35954	Pf3D7_07_v3	407818	412040	+	PF3D7_0709100	0
Pf3D7_07_v3	412713	412909	SMC3_A5_36hpi_peak_391	2.48869	6.62509	Pf3D7_07_v3	412092	413161	-	PF3D7_0709200	0
Pf3D7_07_v3	438704	439051	SMC3_A5_36hpi_peak_392	1.90889	2.7991	Pf3D7_07_v3	438115	445951	-	PF3D7_0709900	0
Pf3D7_07_v3	516200	516700	SMC3_A5_36hpi_peak_396	2.02723	3.24253	Pf3D7_07_v3	511950	519425	-	PF3D7_0711700	0
Pf3D7_07_v3	592490	592879	SMC3_A5_36hpi_peak_414	2.40789	12.3692	Pf3D7_07_v3	590326	597733	-	PF3D7_0712900	0
Pf3D7_07_v3	593942	594578	SMC3_A5_36hpi_peak_415	2.2298	9.72033	Pf3D7_07_v3	590326	597733	-	PF3D7_0712900	0
Pf3D7_07_v3	594869	595230	SMC3_A5_36hpi_peak_416	1.99074	6.08185	Pf3D7_07_v3	590326	597733	-	PF3D7_0712900	0
Pf3D7_07_v3	602698	602915	SMC3_A5_36hpi_peak_418	2.31128	6.23973	Pf3D7_07_v3	602141	603381	+	PF3D7_0713000	0
Pf3D7_07_v3	662357	662713	SMC3_A5_36hpi_peak_419	1.99464	2.79138	Pf3D7_07_v3	662068	664084	-	PF3D7_0714400	0
Pf3D7_07_v3	668314	668524	SMC3_A5_36hpi_peak_420	2.05394	3.13278	Pf3D7_07_v3	667505	670119	+	PF3D7_0714600	0
Pf3D7_07_v3	674976	675173	SMC3_A5_36hpi_peak_421	2.36078	4.46364	Pf3D7_07_v3	674505	675251	-	PF3D7_0715100	0
Pf3D7_07_v3	708716	708868	SMC3_A5_36hpi_peak_422	1.72218	2.08824	Pf3D7_07_v3	706991	711199	-	PF3D7_0716100	0
Pf3D7_07_v3	712482	712694	SMC3_A5_36hpi_peak_423	2.19386	5.15855	Pf3D7_07_v3	711820	715046	+	PF3D7_0716200	0
Pf3D7_07_v3	752663	752876	SMC3_A5_36hpi_peak_424	1.90219	2.76573	Pf3D7_07_v3	751584	755027	+	PF3D7_0717400	0
Pf3D7_07_v3	771450	771652	SMC3_A5_36hpi_peak_427	1.80784	2.36011	Pf3D7_07_v3	767357	771949	-	PF3D7_0717800	0
Pf3D7_07_v3	778077	778221	SMC3_A5_36hpi_peak_428	1.89392	2.2346	Pf3D7_07_v3	776141	795637	-	PF3D7_0718000	0
Pf3D7_07_v3	778373	778655	SMC3_A5_36hpi_peak_429	2.66984	9.36288	Pf3D7_07_v3	776141	795637	-	PF3D7_0718000	0
Pf3D7_07_v3	781768	782028	SMC3_A5_36hpi_peak_430	1.70516	1.59214	Pf3D7_07_v3	776141	795637	-	PF3D7_0718000	0
Pf3D7_07_v3	785114	785438	SMC3_A5_36hpi_peak_431	2.93531	13.2944	Pf3D7_07_v3	776141	795637	-	PF3D7_0718000	0
Pf3D7_07_v3	786479	786946	SMC3_A5_36hpi_peak_432	2.29271	6.67252	Pf3D7_07_v3	776141	795637	-	PF3D7_0718000	0
Pf3D7_07_v3	788588	788734	SMC3_A5_36hpi_peak_433	2.25342	5.85531	Pf3D7_07_v3	776141	795637	-	PF3D7_0718000	0
Pf3D7_07_v3	790210	790585	SMC3_A5_36hpi_peak_434	2.01161	3.62486	Pf3D7_07_v3	776141	795637	-	PF3D7_0718000	0
Pf3D7_07_v3	792698	793028	SMC3_A5_36hpi_peak_435	2.42772	4.8981	Pf3D7_07_v3	776141	795637	-	PF3D7_0718000	0
Pf3D7_07_v3	794785	795120	SMC3_A5_36hpi_peak_436	2.57919	7.44615	Pf3D7_07_v3	776141	795637	-	PF3D7_0718000	0
Pf3D7_07_v3	795944	796087	SMC3_A5_36hpi_peak_437	2.57895	5.06576	Pf3D7_07_v3	795957	805184	-	PF3D7_0718100	0
Pf3D7_07_v3	796651	796913	SMC3_A5_36hpi_peak_438	2.9138	10.6836	Pf3D7_07_v3	795957	805184	-	PF3D7_0718100	0
Pf3D7_07_v3	797431	797804	SMC3_A5_36hpi_peak_439	2.87211	11.6056	Pf3D7_07_v3	795957	805184	-	PF3D7_0718100	0
Pf3D7_07_v3	798605	799747	SMC3_A5_36hpi_peak_440	3.73209	27.8262	Pf3D7_07_v3	795957	805184	-	PF3D7_0718100	0
Pf3D7_07_v3	800042	800447	SMC3_A5_36hpi_peak_441	2.66924	9.81301	Pf3D7_07_v3	795957	805184	-	PF3D7_0718100	0
Pf3D7_07_v3	800880	802558	SMC3_A5_36hpi_peak_442	4.10597	30.2881	Pf3D7_07_v3	795957	805184	-	PF3D7_0718100	0
Pf3D7_07_v3	802832	804720	SMC3_A5_36hpi_peak_443	3.51216	22.8863	Pf3D7_07_v3	795957	805184	-	PF3D7_0718100	0
Pf3D7_07_v3	805319	805594	SMC3_A5_36hpi_peak_444	3.8505	15.0821	Pf3D7_07_v3	795957	805184	-	PF3D7_0718100	-136
Pf3D7_07_v3	812315	818231	SMC3_A5_36hpi_peak_446	6.98963	96.436	Pf3D7_07_v3	812301	820635	-	PF3D7_0718300	0
Pf3D7_07_v3	818960	819503	SMC3_A5_36hpi_peak_447	2.11088	4.63426	Pf3D7_07_v3	812301	820635	-	PF3D7_0718300	0
Pf3D7_07_v3	822807	822949	SMC3_A5_36hpi_peak_448	2.25583	4.38899	Pf3D7_07_v3	821738	823473	+	PF3D7_0718400	0
Pf3D7_07_v3	829140	829381	SMC3_A5_36hpi_peak_449	2.4871	8.33619	Pf3D7_07_v3	826587	831534	+	PF3D7_0718600	0
Pf3D7_07_v3	830536	830710	SMC3_A5_36hpi_peak_450	1.81871	2.30767	Pf3D7_07_v3	826587	831534	+	PF3D7_0718600	0
Pf3D7_07_v3	832045	832192	SMC3_A5_36hpi_peak_451	1.81184	2.22193	Pf3D7_07_v3	831360	833140	-	PF3D7_0718700	0
Pf3D7_07_v3	844503	844888	SMC3_A5_36hpi_peak_453	1.80397	2.8812	Pf3D7_07_v3	843566	848302	+	PF3D7_0719300	0
Pf3D7_07_v3	847316	847578	SMC3_A5_36hpi_peak_454	1.98468	3.03586	Pf3D7_07_v3	843566	848302	+	PF3D7_0719300	0
Pf3D7_07_v3	965075	965244	SMC3_A5_36hpi_peak_456	2.41124	5.06212	Pf3D7_07_v3	963370	965109	+	PF3D7_0722800	0
Pf3D7_07_v3	977619	978028	SMC3_A5_36hpi_peak_457	2.72333	9.42122	Pf3D7_07_v3	975585	978720	+	PF3D7_0723300	0
Pf3D7_07_v3	979534	979677	SMC3_A5_36hpi_peak_458	1.88404	2.55456	Pf3D7_07_v3	978565	984099	-	PF3D7_0723400	0
Pf3D7_07_v3	1102410	1102610	SMC3_A5_36hpi_peak_460	1.80942	2.26417	Pf3D7_07_v3	1099013	1103615	+	PF3D7_0726200	0
Pf3D7_07_v3	1391245	1391435	SMC3_A5_36hpi_peak_466	1.69206	1.38552	Pf3D7_07_v3	1390711	1392043	+	PF3D7_0732200	0
Pf3D7_07_v3	1423342	1423763	SMC3_A5_36hpi_peak_469	2.33719	4.46563	Pf3D7_07_v3	1417588	1426234	-	PF3D7_0733000	0
Pf3D7_08_v3	24484	24660	SMC3_A5_36hpi_peak_470	1.70205	1.33952	Pf3D7_08_v3	21361	28653	+	PF3D7_0800100	0
Pf3D7_08_v3	47164	47308	SMC3_A5_36hpi_peak_472	1.69872	1.40873	Pf3D7_08_v3	40302	51425	+	PF3D7_0800300	0
Pf3D7_08_v3	116422	116590	SMC3_A5_36hpi_peak_475	1.78233	1.7978	Pf3D7_08_v3	111319	118441	+	PF3D7_0801700	0
Pf3D7_08_v3	138199	138425	SMC3_A5_36hpi_peak_476	2.26119	5.36997	Pf3D7_08_v3	126226	143894	+	PF3D7_0801900	0
Pf3D7_08_v3	214856	215225	SMC3_A5_36hpi_peak_477	2.20924	5.6625	Pf3D7_08_v3	211217	217167	+	PF3D7_0803400	0
Pf3D7_08_v3	219058	219237	SMC3_A5_36hpi_peak_478	1.88654	2.62828	Pf3D7_08_v3	217476	222589	+	PF3D7_0803500	0
Pf3D7_08_v3	220011	220163	SMC3_A5_36hpi_peak_479	2.01829	3.8207	Pf3D7_08_v3	217476	222589	+	PF3D7_0803500	0
Pf3D7_08_v3	244198	244369	SMC3_A5_36hpi_peak_480	1.80922	2.4748	Pf3D7_08_v3	241609	244804	+	PF3D7_0804300	0
Pf3D7_08_v3	267306	267486	SMC3_A5_36hpi_peak_481	1.83243	1.939	Pf3D7_08_v3	248516	268538	+	PF3D7_0804500	0
Pf3D7_08_v3	269135	269465	SMC3_A5_36hpi_peak_482	2.82397	11.5882	Pf3D7_08_v3	268603	271146	-	PF3D7_0804600	0
Pf3D7_08_v3	270021	270256	SMC3_A5_36hpi_peak_483	1.99392	3.22708	Pf3D7_08_v3	268603	271146	-	PF3D7_0804600	0
Pf3D7_08_v3	274307	274489	SMC3_A5_36hpi_peak_484	2.63792	5.31897	Pf3D7_08_v3	271417	277413	-	PF3D7_0804700	0
Pf3D7_08_v3	287426	287789	SMC3_A5_36hpi_peak_485	2.34179	7.38017	Pf3D7_08_v3	286432	289198	+	PF3D7_0805100	0
Pf3D7_08_v3	289386	289605	SMC3_A5_36hpi_peak_486	1.88942	2.038	Pf3D7_08_v3	286432	289198	+	PF3D7_0805100	-189
Pf3D7_08_v3	290923	291204	SMC3_A5_36hpi_peak_487	3.12798	15.3679	Pf3D7_08_v3	290626	291907	+	PF3D7_0805200	0
Pf3D7_08_v3	293160	296896	SMC3_A5_36hpi_peak_488	5.25052	45.7777	Pf3D7_08_v3	293097	297324	-	PF3D7_0805300	0
Pf3D7_08_v3	297460	297678	SMC3_A5_36hpi_peak_489	4.20242	15.1695	Pf3D7_08_v3	293097	297324	-	PF3D7_0805300	-137
Pf3D7_08_v3	302174	302837	SMC3_A5_36hpi_peak_491	5.50383	38.1998	Pf3D7_08_v3	303060	304788	-	PF3D7_0805400	224
Pf3D7_08_v3	303069	303337	SMC3_A5_36hpi_peak_492	3.58	9.42122	Pf3D7_08_v3	303060	304788	-	PF3D7_0805400	0
Pf3D7_08_v3	303736	303888	SMC3_A5_36hpi_peak_493	3.0561	6.15778	Pf3D7_08_v3	303060	304788	-	PF3D7_0805400	0
Pf3D7_08_v3	304066	304708	SMC3_A5_36hpi_peak_494	5.0817	44.6496	Pf3D7_08_v3	303060	304788	-	PF3D7_0805400	0
Pf3D7_08_v3	305389	306109	SMC3_A5_36hpi_peak_495	2.52362	6.96823	Pf3D7_08_v3	304814	310547	-	PF3D7_0805500	0
Pf3D7_08_v3	306288	307261	SMC3_A5_36hpi_peak_496	2.38957	6.51753	Pf3D7_08_v3	304814	310547	-	PF3D7_0805500	0
Pf3D7_08_v3	312040	312296	SMC3_A5_36hpi_peak_497	1.88001	2.06103	Pf3D7_08_v3	310797	313261	+	PF3D7_0805600	0
Pf3D7_08_v3	312540	312921	SMC3_A5_36hpi_peak_498	2.4845	7.7868	Pf3D7_08_v3	310797	313261	+	PF3D7_0805600	0
Pf3D7_08_v3	314533	314744	SMC3_A5_36hpi_peak_499	2.42184	8.48704	Pf3D7_08_v3	313371	319794	-	PF3D7_0805700	0
Pf3D7_08_v3	342027	342179	SMC3_A5_36hpi_peak_500	2.00867	4.23366	Pf3D7_08_v3	337844	343424	-	PF3D7_0806300	0
Pf3D7_08_v3	346812	347004	SMC3_A5_36hpi_peak_501	2.1385	4.43621	Pf3D7_08_v3	344952	348269	-	PF3D7_0806500	0
Pf3D7_08_v3	350947	351093	SMC3_A5_36hpi_peak_502	2.26244	4.73755	Pf3D7_08_v3	349042	353536	-	PF3D7_0806600	0
Pf3D7_08_v3	354510	354801	SMC3_A5_36hpi_peak_503	1.93615	2.93638	Pf3D7_08_v3	353841	362906	+	PF3D7_0806700	0
Pf3D7_08_v3	417070	417352	SMC3_A5_36hpi_peak_504	2.3157	6.49685	Pf3D7_08_v3	415549	419066	-	PF3D7_0808200	0
Pf3D7_08_v3	417610	417781	SMC3_A5_36hpi_peak_505	1.67967	1.61107	Pf3D7_08_v3	415549	419066	-	PF3D7_0808200	0
Pf3D7_08_v3	433630	433778	SMC3_A5_36hpi_peak_507	2.20911	4.95115	Pf3D7_08_v3	430405	439297	+	PF3D7_0808600	0
Pf3D7_08_v3	442716	442991	SMC3_A5_36hpi_peak_511	1.96101	3.05856	Pf3D7_08_v3	440408	448062	+	PF3D7_0808700	0
Pf3D7_08_v3	462293	462837	SMC3_A5_36hpi_peak_512	2.31842	5.38094	Pf3D7_08_v3	459071	467014	+	PF3D7_0809100	0
Pf3D7_08_v3	638067	638247	SMC3_A5_36hpi_peak_514	1.72867	1.55379	Pf3D7_08_v3	636628	642867	-	PF3D7_0812900	0
Pf3D7_08_v3	657108	657428	SMC3_A5_36hpi_peak_515	1.89789	2.25066	Pf3D7_08_v3	655382	658303	+	PF3D7_0813300	0
Pf3D7_08_v3	769272	769463	SMC3_A5_36hpi_peak_522	1.91825	2.45858	Pf3D7_08_v3	767916	769803	-	PF3D7_0816800	0
Pf3D7_08_v3	800993	801236	SMC3_A5_36hpi_peak_523	2.17507	4.45682	Pf3D7_08_v3	800326	804715	-	PF3D7_0817600	0
Pf3D7_08_v3	802146	802346	SMC3_A5_36hpi_peak_524	1.71563	1.8857	Pf3D7_08_v3	800326	804715	-	PF3D7_0817600	0
Pf3D7_08_v3	821620	821815	SMC3_A5_36hpi_peak_525	1.84396	2.36668	Pf3D7_08_v3	819137	822699	+	PF3D7_0818000	0
Pf3D7_08_v3	938214	938395	SMC3_A5_36hpi_peak_526	2.50826	4.63001	Pf3D7_08_v3	936266	939277	-	PF3D7_0820800	0
Pf3D7_08_v3	1187774	1188025	SMC3_A5_36hpi_peak_532	1.88712	2.14737	Pf3D7_08_v3	1187168	1193439	-	PF3D7_0827600	0
Pf3D7_08_v3	1221341	1221570	SMC3_A5_36hpi_peak_533	2.17434	4.35614	Pf3D7_08_v3	1220018	1223432	-	PF3D7_0828300	0
Pf3D7_08_v3	1237342	1237496	SMC3_A5_36hpi_peak_534	1.66916	1.3059	Pf3D7_08_v3	1237184	1241229	-	PF3D7_0828800	0
Pf3D7_08_v3	1255074	1255232	SMC3_A5_36hpi_peak_535	2.10539	3.97851	Pf3D7_08_v3	1254054	1255517	+	PF3D7_0829200	0
Pf3D7_09_v3	49770	50194	SMC3_A5_36hpi_peak_544	2.19921	4.29616	Pf3D7_09_v3	49612	50971	-	PF3D7_0900700	0
Pf3D7_09_v3	255780	255994	SMC3_A5_36hpi_peak_550	1.92968	2.6396	Pf3D7_09_v3	251353	269709	-	PF3D7_0905300	0
Pf3D7_09_v3	261149	261371	SMC3_A5_36hpi_peak_551	1.90473	2.65247	Pf3D7_09_v3	251353	269709	-	PF3D7_0905300	0
Pf3D7_09_v3	361169	361400	SMC3_A5_36hpi_peak_554	2.20783	4.04809	Pf3D7_09_v3	359594	363767	+	PF3D7_0907600	0
Pf3D7_09_v3	431600	431893	SMC3_A5_36hpi_peak_555	2.19078	4.34945	Pf3D7_09_v3	430069	432549	+	PF3D7_0909500	0
Pf3D7_09_v3	452512	452807	SMC3_A5_36hpi_peak_556	1.88584	2.44039	Pf3D7_09_v3	452399	455743	-	PF3D7_0910000	0
Pf3D7_09_v3	496195	496351	SMC3_A5_36hpi_peak_557	1.6952	1.35615	Pf3D7_09_v3	495567	498316	-	PF3D7_0910900	0
Pf3D7_09_v3	918133	918330	SMC3_A5_36hpi_peak_563	1.65959	1.49091	Pf3D7_09_v3	915914	918790	+	PF3D7_0922600	0
Pf3D7_09_v3	1129545	1129790	SMC3_A5_36hpi_peak_566	2.25608	4.91512	Pf3D7_09_v3	1128345	1130169	+	PF3D7_0927800	0
Pf3D7_09_v3	1156336	1156478	SMC3_A5_36hpi_peak_567	1.72706	1.89359	Pf3D7_09_v3	1155523	1159304	+	PF3D7_0928800	0
Pf3D7_09_v3	1183440	1183629	SMC3_A5_36hpi_peak_568	1.93423	2.99391	Pf3D7_09_v3	1182575	1184144	-	PF3D7_0929600	0
Pf3D7_09_v3	1189666	1190003	SMC3_A5_36hpi_peak_569	2.38129	5.14919	Pf3D7_09_v3	1189646	1191322	+	PF3D7_0930000	0
Pf3D7_09_v3	1190856	1191075	SMC3_A5_36hpi_peak_570	2.08752	4.22752	Pf3D7_09_v3	1189646	1191322	+	PF3D7_0930000	0
Pf3D7_09_v3	1206640	1206901	SMC3_A5_36hpi_peak_572	1.95945	3.69482	Pf3D7_09_v3	1201305	1207576	+	PF3D7_0930300	0
Pf3D7_09_v3	1209347	1209595	SMC3_A5_36hpi_peak_573	2.06372	4.00178	Pf3D7_09_v3	1207579	1212987	+	PF3D7_0930400	0
Pf3D7_09_v3	1214709	1214978	SMC3_A5_36hpi_peak_574	1.87587	2.6378	Pf3D7_09_v3	1211597	1217273	-	PF3D7_0930500	0
Pf3D7_09_v3	1230832	1230985	SMC3_A5_36hpi_peak_576	1.99611	3.0891	Pf3D7_09_v3	1224476	1239586	+	PF3D7_0930800	0
Pf3D7_09_v3	1231654	1231817	SMC3_A5_36hpi_peak_577	2.0962	3.41494	Pf3D7_09_v3	1224476	1239586	+	PF3D7_0930800	0
Pf3D7_09_v3	1233210	1233370	SMC3_A5_36hpi_peak_578	2.10194	4.3103	Pf3D7_09_v3	1224476	1239586	+	PF3D7_0930800	0
Pf3D7_09_v3	1233718	1233868	SMC3_A5_36hpi_peak_579	2.21266	4.27038	Pf3D7_09_v3	1224476	1239586	+	PF3D7_0930800	0
Pf3D7_09_v3	1235183	1235847	SMC3_A5_36hpi_peak_580	2.65047	9.22709	Pf3D7_09_v3	1224476	1239586	+	PF3D7_0930800	0
Pf3D7_09_v3	1236008	1236264	SMC3_A5_36hpi_peak_581	2.40686	6.99977	Pf3D7_09_v3	1224476	1239586	+	PF3D7_0930800	0
Pf3D7_09_v3	1236748	1237680	SMC3_A5_36hpi_peak_582	3.60899	23.2878	Pf3D7_09_v3	1224476	1239586	+	PF3D7_0930800	0
Pf3D7_09_v3	1237859	1238667	SMC3_A5_36hpi_peak_583	4.8285	38.4042	Pf3D7_09_v3	1224476	1239586	+	PF3D7_0930800	0
Pf3D7_09_v3	1238830	1239304	SMC3_A5_36hpi_peak_584	3.3663	17.4328	Pf3D7_09_v3	1224476	1239586	+	PF3D7_0930800	0
Pf3D7_09_v3	1239738	1239939	SMC3_A5_36hpi_peak_585	5.02615	20.4044	Pf3D7_09_v3	1224476	1239586	+	PF3D7_0930800	-153
Pf3D7_09_v3	1246812	1247085	SMC3_A5_36hpi_peak_589	4.02962	13.296	Pf3D7_09_v3	1246725	1248266	-	PF3D7_0930900	0
Pf3D7_09_v3	1247285	1247974	SMC3_A5_36hpi_peak_590	5.04332	32.5731	Pf3D7_09_v3	1246725	1248266	-	PF3D7_0930900	0
Pf3D7_09_v3	1248757	1249698	SMC3_A5_36hpi_peak_591	3.68021	19.5371	Pf3D7_09_v3	1248274	1252765	-	PF3D7_0931000	0
Pf3D7_09_v3	1250069	1250541	SMC3_A5_36hpi_peak_592	2.81352	9.52765	Pf3D7_09_v3	1248274	1252765	-	PF3D7_0931000	0
Pf3D7_09_v3	1251008	1251278	SMC3_A5_36hpi_peak_593	2.29167	6.11091	Pf3D7_09_v3	1248274	1252765	-	PF3D7_0931000	0
Pf3D7_09_v3	1255686	1256150	SMC3_A5_36hpi_peak_594	2.2904	5.88073	Pf3D7_09_v3	1253448	1257339	+	PF3D7_0931100	0
Pf3D7_09_v3	1261716	1261874	SMC3_A5_36hpi_peak_595	2.24009	4.51461	Pf3D7_09_v3	1260984	1261969	+	PF3D7_0931300	0
Pf3D7_09_v3	1269240	1269394	SMC3_A5_36hpi_peak_596	2.3289	3.76673	Pf3D7_09_v3	1268277	1269415	+	PF3D7_0931600	0
Pf3D7_09_v3	1271947	1272121	SMC3_A5_36hpi_peak_597	1.89661	2.4886	Pf3D7_09_v3	1270155	1272656	+	PF3D7_0931700	0
Pf3D7_09_v3	1272469	1272627	SMC3_A5_36hpi_peak_598	1.91089	2.1179	Pf3D7_09_v3	1270155	1272656	+	PF3D7_0931700	0
Pf3D7_09_v3	1290679	1290998	SMC3_A5_36hpi_peak_600	1.80793	2.1516	Pf3D7_09_v3	1288799	1291543	-	PF3D7_0932300	0
Pf3D7_09_v3	1301045	1301202	SMC3_A5_36hpi_peak_601	1.79112	2.17907	Pf3D7_09_v3	1298749	1302703	-	PF3D7_0932700	0
Pf3D7_09_v3	1350155	1350312	SMC3_A5_36hpi_peak_602	1.63507	1.3974	Pf3D7_09_v3	1349597	1350572	+	PF3D7_0934400	0
Pf3D7_09_v3	1364543	1364766	SMC3_A5_36hpi_peak_604	2.18986	4.15214	Pf3D7_09_v3	1364066	1366174	-	PF3D7_0934900	0
Pf3D7_09_v3	1420744	1420930	SMC3_A5_36hpi_peak_606	2.06007	4.31452	Pf3D7_09_v3	1419960	1424840	-	PF3D7_0935900	0
Pf3D7_09_v3	1430969	1431124	SMC3_A5_36hpi_peak_607	1.99735	3.39537	Pf3D7_09_v3	1429554	1431890	-	PF3D7_0936100	0
Pf3D7_09_v3	1503203	1503391	SMC3_A5_36hpi_peak_611	2.40096	5.61532	Pf3D7_09_v3	1495579	1503336	-	PF3D7_0937800	0
Pf3D7_10_v3	256827	256996	SMC3_A5_36hpi_peak_619	1.90386	2.5212	Pf3D7_10_v3	255990	258116	-	PF3D7_1006000	0
Pf3D7_10_v3	299327	299543	SMC3_A5_36hpi_peak_620	2.43944	4.82964	Pf3D7_10_v3	298895	300912	+	PF3D7_1007600	0
Pf3D7_10_v3	343657	343965	SMC3_A5_36hpi_peak_623	2.08919	3.29711	Pf3D7_10_v3	329517	343662	+	PF3D7_1008100	0
Pf3D7_10_v3	357459	357673	SMC3_A5_36hpi_peak_624	1.83442	2.37813	Pf3D7_10_v3	357345	358463	+	PF3D7_1008600	0
Pf3D7_10_v3	616265	616519	SMC3_A5_36hpi_peak_629	1.86155	2.2767	Pf3D7_10_v3	614363	618032	-	PF3D7_1015200	0
Pf3D7_10_v3	687619	687763	SMC3_A5_36hpi_peak_630	1.85015	2.57008	Pf3D7_10_v3	684798	689366	+	PF3D7_1017000	0
Pf3D7_10_v3	740294	740549	SMC3_A5_36hpi_peak_632	1.97639	2.92385	Pf3D7_10_v3	737590	745840	-	PF3D7_1018600	0
Pf3D7_10_v3	832489	832642	SMC3_A5_36hpi_peak_634	1.98164	3.98082	Pf3D7_10_v3	827488	834798	+	PF3D7_1020600	0
Pf3D7_10_v3	843145	843316	SMC3_A5_36hpi_peak_635	2.10737	4.07817	Pf3D7_10_v3	840010	843472	+	PF3D7_1020800	0
Pf3D7_10_v3	849318	849495	SMC3_A5_36hpi_peak_636	1.72016	1.69386	Pf3D7_10_v3	848471	850485	-	PF3D7_1021000	0
Pf3D7_10_v3	871162	871352	SMC3_A5_36hpi_peak_638	1.96297	3.49694	Pf3D7_10_v3	870416	873015	+	PF3D7_1021600	0
Pf3D7_10_v3	871606	871866	SMC3_A5_36hpi_peak_639	1.89031	2.83222	Pf3D7_10_v3	870416	873015	+	PF3D7_1021600	0
Pf3D7_10_v3	925288	925498	SMC3_A5_36hpi_peak_641	2.13271	3.85595	Pf3D7_10_v3	925036	926519	-	PF3D7_1022100	0
Pf3D7_10_v3	925938	926172	SMC3_A5_36hpi_peak_642	3.54439	15.0624	Pf3D7_10_v3	925036	926519	-	PF3D7_1022100	0
Pf3D7_10_v3	927165	927337	SMC3_A5_36hpi_peak_643	2.22068	5.123	Pf3D7_10_v3	926542	929405	-	PF3D7_1022200	0
Pf3D7_10_v3	928837	928985	SMC3_A5_36hpi_peak_644	1.86027	1.39632	Pf3D7_10_v3	926542	929405	-	PF3D7_1022200	0
Pf3D7_10_v3	932638	933336	SMC3_A5_36hpi_peak_645	2.85005	11.6145	Pf3D7_10_v3	931776	934833	+	PF3D7_1022300	0
Pf3D7_10_v3	933877	934511	SMC3_A5_36hpi_peak_646	4.94757	37.0237	Pf3D7_10_v3	931776	934833	+	PF3D7_1022300	0
Pf3D7_10_v3	934780	935057	SMC3_A5_36hpi_peak_647	6.42512	35.0302	Pf3D7_10_v3	931776	934833	+	PF3D7_1022300	0
Pf3D7_10_v3	938049	939393	SMC3_A5_36hpi_peak_650	6.30662	51.7634	Pf3D7_10_v3	939330	942546	-	PF3D7_1022400	0
Pf3D7_10_v3	939866	941269	SMC3_A5_36hpi_peak_651	5.00251	47.3596	Pf3D7_10_v3	939330	942546	-	PF3D7_1022400	0
Pf3D7_10_v3	944693	945033	SMC3_A5_36hpi_peak_652	1.95551	3.59775	Pf3D7_10_v3	943794	946858	-	PF3D7_1022500	0
Pf3D7_10_v3	945206	945516	SMC3_A5_36hpi_peak_653	2.12235	4.98204	Pf3D7_10_v3	943794	946858	-	PF3D7_1022500	0
Pf3D7_10_v3	948520	948705	SMC3_A5_36hpi_peak_654	2.05688	2.59935	Pf3D7_10_v3	948397	952528	+	PF3D7_1022600	0
Pf3D7_10_v3	948876	949062	SMC3_A5_36hpi_peak_655	1.68588	1.40332	Pf3D7_10_v3	948397	952528	+	PF3D7_1022600	0
Pf3D7_10_v3	951803	951973	SMC3_A5_36hpi_peak_656	1.87946	2.90061	Pf3D7_10_v3	948397	952528	+	PF3D7_1022600	0
Pf3D7_10_v3	952349	952546	SMC3_A5_36hpi_peak_657	2.56121	7.8958	Pf3D7_10_v3	948397	952528	+	PF3D7_1022600	0
Pf3D7_10_v3	956345	956564	SMC3_A5_36hpi_peak_658	1.84972	2.80001	Pf3D7_10_v3	955084	958629	+	PF3D7_1022800	0
Pf3D7_10_v3	958111	958294	SMC3_A5_36hpi_peak_659	2.35481	6.76528	Pf3D7_10_v3	955084	958629	+	PF3D7_1022800	0
Pf3D7_10_v3	974527	974947	SMC3_A5_36hpi_peak_660	1.81561	2.2932	Pf3D7_10_v3	963497	980560	-	PF3D7_1023100	0
Pf3D7_10_v3	995935	996318	SMC3_A5_36hpi_peak_661	2.34516	6.58259	Pf3D7_10_v3	994299	997092	+	PF3D7_1023800	0
Pf3D7_10_v3	1082381	1082694	SMC3_A5_36hpi_peak_662	1.90344	2.70782	Pf3D7_10_v3	1067652	1086992	-	PF3D7_1025500	0
Pf3D7_10_v3	1138897	1139308	SMC3_A5_36hpi_peak_663	2.2355	5.52663	Pf3D7_10_v3	1136887	1140020	+	PF3D7_1027200	0
Pf3D7_10_v3	1208299	1208508	SMC3_A5_36hpi_peak_666	1.98538	3.62753	Pf3D7_10_v3	1208198	1210914	-	PF3D7_1029700	0
Pf3D7_10_v3	1321739	1321887	SMC3_A5_36hpi_peak_668	1.80714	2.09616	Pf3D7_10_v3	1321359	1323742	+	PF3D7_1033000	0
Pf3D7_10_v3	1322874	1323217	SMC3_A5_36hpi_peak_669	2.2541	5.75249	Pf3D7_10_v3	1321359	1323742	+	PF3D7_1033000	0
Pf3D7_10_v3	1344566	1344728	SMC3_A5_36hpi_peak_670	1.98468	3.03586	Pf3D7_10_v3	1344081	1347509	-	PF3D7_1033600	0
Pf3D7_10_v3	1346348	1346606	SMC3_A5_36hpi_peak_671	2.24888	5.29434	Pf3D7_10_v3	1344081	1347509	-	PF3D7_1033600	0
Pf3D7_10_v3	1404555	1404724	SMC3_A5_36hpi_peak_672	1.87842	2.70902	Pf3D7_10_v3	1403807	1406234	+	PF3D7_1035400	0
Pf3D7_10_v3	1427722	1427906	SMC3_A5_36hpi_peak_673	1.78261	2.04003	Pf3D7_10_v3	1426843	1429332	+	PF3D7_1036000	0
Pf3D7_10_v3	1470085	1470239	SMC3_A5_36hpi_peak_674	2.24066	4.41471	Pf3D7_10_v3	1469672	1472655	-	PF3D7_1037100	0
Pf3D7_10_v3	1519843	1520014	SMC3_A5_36hpi_peak_677	2.03907	3.85905	Pf3D7_10_v3	1518290	1548390	+	PF3D7_1038400	0
Pf3D7_10_v3	1610164	1610312	SMC3_A5_36hpi_peak_679	2.01576	2.88529	Pf3D7_10_v3	1609063	1610422	+	PF3D7_1040300	0
Pf3D7_10_v3	1619631	1619791	SMC3_A5_36hpi_peak_680	1.90175	4.62726	Pf3D7_10_v3	1619086	1620244	+	PF3D7_1040600	0
Pf3D7_10_v3	1633329	1633573	SMC3_A5_36hpi_peak_681	2.50295	6.04771	Pf3D7_10_v3	1632398	1633665	+	PF3D7_1041000	0
Pf3D7_10_v3	1640007	1640228	SMC3_A5_36hpi_peak_682	1.92047	2.66284	Pf3D7_10_v3	1639171	1640518	+	PF3D7_1041200	0
Pf3D7_10_v3	1646816	1647882	SMC3_A5_36hpi_peak_684	1.85603	4.31655	Pf3D7_10_v3	1642401	1649948	-	PF3D7_1041300	0
Pf3D7_10_v3	1649699	1649966	SMC3_A5_36hpi_peak_686	1.56709	2.00044	Pf3D7_10_v3	1642401	1649948	-	PF3D7_1041300	0
Pf3D7_11_v3	66869	67024	SMC3_A5_36hpi_peak_690	1.68545	1.36239	Pf3D7_11_v3	66686	67965	-	PF3D7_1101100	0
Pf3D7_11_v3	368511	368797	SMC3_A5_36hpi_peak_697	2.24289	4.83984	Pf3D7_11_v3	366977	369608	+	PF3D7_1108500	0
Pf3D7_11_v3	410446	410820	SMC3_A5_36hpi_peak_698	1.81289	1.81334	Pf3D7_11_v3	409782	412622	-	PF3D7_1110300	0
Pf3D7_11_v3	437730	437893	SMC3_A5_36hpi_peak_699	2.137	3.87794	Pf3D7_11_v3	436628	438959	-	PF3D7_1111100	0
Pf3D7_11_v3	441353	441536	SMC3_A5_36hpi_peak_700	1.858	2.26105	Pf3D7_11_v3	439250	441856	-	PF3D7_1111200	0
Pf3D7_11_v3	536055	536446	SMC3_A5_36hpi_peak_701	2.21265	4.17131	Pf3D7_11_v3	534973	536499	-	PF3D7_1113900	0
Pf3D7_11_v3	581415	581567	SMC3_A5_36hpi_peak_702	3.14007	8.2156	Pf3D7_11_v3	580697	583509	-	PF3D7_1115300	0
Pf3D7_11_v3	604633	604784	SMC3_A5_36hpi_peak_703	2.22034	5.42838	Pf3D7_11_v3	602440	607471	-	PF3D7_1116000	0
Pf3D7_11_v3	605623	605819	SMC3_A5_36hpi_peak_704	2.38808	5.30278	Pf3D7_11_v3	602440	607471	-	PF3D7_1116000	0
Pf3D7_11_v3	627837	628144	SMC3_A5_36hpi_peak_705	1.9979	3.54688	Pf3D7_11_v3	626070	629940	-	PF3D7_1116600	0
Pf3D7_11_v3	636543	636727	SMC3_A5_36hpi_peak_706	1.9242	3.47927	Pf3D7_11_v3	635806	641374	-	PF3D7_1116800	0
Pf3D7_11_v3	664745	664952	SMC3_A5_36hpi_peak_707	1.84696	2.66986	Pf3D7_11_v3	663535	665778	+	PF3D7_1117400	0
Pf3D7_11_v3	734099	734248	SMC3_A5_36hpi_peak_708	1.83398	2.26772	Pf3D7_11_v3	726905	735137	+	PF3D7_1119400	0
Pf3D7_11_v3	739893	740118	SMC3_A5_36hpi_peak_709	2.23343	6.14205	Pf3D7_11_v3	738041	742201	-	PF3D7_1119600	0
Pf3D7_11_v3	815580	815783	SMC3_A5_36hpi_peak_712	2.75131	7.06209	Pf3D7_11_v3	814343	818094	-	PF3D7_1121600	0
Pf3D7_11_v3	820575	820941	SMC3_A5_36hpi_peak_713	2.40447	7.8516	Pf3D7_11_v3	818268	822945	+	PF3D7_1121700	0
Pf3D7_11_v3	821447	821631	SMC3_A5_36hpi_peak_714	1.78283	2.29293	Pf3D7_11_v3	818268	822945	+	PF3D7_1121700	0
Pf3D7_11_v3	823280	823778	SMC3_A5_36hpi_peak_715	3.20549	14.1544	Pf3D7_11_v3	823239	829313	-	PF3D7_1121800	0
Pf3D7_11_v3	823971	824202	SMC3_A5_36hpi_peak_716	1.80714	2.09616	Pf3D7_11_v3	823239	829313	-	PF3D7_1121800	0
Pf3D7_11_v3	824778	825871	SMC3_A5_36hpi_peak_717	3.95146	30.487	Pf3D7_11_v3	823239	829313	-	PF3D7_1121800	0
Pf3D7_11_v3	826075	828254	SMC3_A5_36hpi_peak_718	4.90791	40.0726	Pf3D7_11_v3	823239	829313	-	PF3D7_1121800	0
Pf3D7_11_v3	828490	829344	SMC3_A5_36hpi_peak_719	4.91267	41.1162	Pf3D7_11_v3	823239	829313	-	PF3D7_1121800	0
Pf3D7_11_v3	835201	835583	SMC3_A5_36hpi_peak_722	8.81818	91.5393	Pf3D7_11_v3	835823	837872	-	PF3D7_1121900	241
Pf3D7_11_v3	835873	837438	SMC3_A5_36hpi_peak_723	7.18533	94.7648	Pf3D7_11_v3	835823	837872	-	PF3D7_1121900	0
Pf3D7_11_v3	838423	839403	SMC3_A5_36hpi_peak_724	2.65855	9.13297	Pf3D7_11_v3	837912	840125	-	PF3D7_1122000	0
Pf3D7_11_v3	851146	851292	SMC3_A5_36hpi_peak_725	2.00362	3.0509	Pf3D7_11_v3	848748	852976	+	PF3D7_1122400	0
Pf3D7_11_v3	879298	879441	SMC3_A5_36hpi_peak_726	1.65082	1.5287	Pf3D7_11_v3	878969	895273	+	PF3D7_1122900	0
Pf3D7_11_v3	885270	885452	SMC3_A5_36hpi_peak_727	1.92417	3.20844	Pf3D7_11_v3	878969	895273	+	PF3D7_1122900	0
Pf3D7_11_v3	891277	891569	SMC3_A5_36hpi_peak_728	1.88395	3.30326	Pf3D7_11_v3	878969	895273	+	PF3D7_1122900	0
Pf3D7_11_v3	926909	927137	SMC3_A5_36hpi_peak_729	1.69956	1.85502	Pf3D7_11_v3	924653	927965	+	PF3D7_1123400	0
Pf3D7_11_v3	994272	994557	SMC3_A5_36hpi_peak_731	1.89544	2.54605	Pf3D7_11_v3	991682	996497	+	PF3D7_1125300	0
Pf3D7_11_v3	1101095	1101372	SMC3_A5_36hpi_peak_732	1.97418	3.0537	Pf3D7_11_v3	1097880	1103771	-	PF3D7_1128300	0
Pf3D7_11_v3	1159369	1159558	SMC3_A5_36hpi_peak_733	1.95666	3.46071	Pf3D7_11_v3	1158440	1162440	-	PF3D7_1130000	0
Pf3D7_11_v3	1177170	1177381	SMC3_A5_36hpi_peak_734	1.76526	1.82624	Pf3D7_11_v3	1176282	1180695	+	PF3D7_1130600	0
Pf3D7_11_v3	1185052	1185205	SMC3_A5_36hpi_peak_736	1.81437	2.17961	Pf3D7_11_v3	1179639	1185871	-	PF3D7_1130700	0
Pf3D7_11_v3	1187771	1187931	SMC3_A5_36hpi_peak_737	1.93665	2.80314	Pf3D7_11_v3	1187604	1189562	+	PF3D7_1130800	0
Pf3D7_11_v3	1321679	1322028	SMC3_A5_36hpi_peak_743	1.7223	1.78476	Pf3D7_11_v3	1318721	1322792	+	PF3D7_1134000	0
Pf3D7_11_v3	1360352	1360504	SMC3_A5_36hpi_peak_744	1.97832	3.51136	Pf3D7_11_v3	1358907	1364530	-	PF3D7_1134700	0
Pf3D7_11_v3	1361984	1362145	SMC3_A5_36hpi_peak_745	1.82455	2.28038	Pf3D7_11_v3	1358907	1364530	-	PF3D7_1134700	0
Pf3D7_11_v3	1459209	1459414	SMC3_A5_36hpi_peak_747	1.95024	3.21406	Pf3D7_11_v3	1455197	1460871	+	PF3D7_1136900	0
Pf3D7_11_v3	1597292	1597487	SMC3_A5_36hpi_peak_749	1.88143	2.48099	Pf3D7_11_v3	1595767	1597718	+	PF3D7_1140000	0
Pf3D7_11_v3	1890615	1890981	SMC3_A5_36hpi_peak_755	1.7085	1.52154	Pf3D7_11_v3	1889494	1892695	-	PF3D7_1147500	0
Pf3D7_12_v3	19633	19906	SMC3_A5_36hpi_peak_760	2.137	3.87794	Pf3D7_12_v3	16973	24497	+	PF3D7_1200100	0
Pf3D7_12_v3	20103	20468	SMC3_A5_36hpi_peak_761	2.11892	3.08885	Pf3D7_12_v3	16973	24497	+	PF3D7_1200100	0
Pf3D7_12_v3	146167	146338	SMC3_A5_36hpi_peak_763	1.85548	2.02758	Pf3D7_12_v3	144046	148030	-	PF3D7_1202500	0
Pf3D7_12_v3	295532	295696	SMC3_A5_36hpi_peak_766	1.92251	3.00017	Pf3D7_12_v3	294601	300038	-	PF3D7_1206600	0
Pf3D7_12_v3	516429	516670	SMC3_A5_36hpi_peak_770	1.80818	1.74524	Pf3D7_12_v3	510276	519536	+	PF3D7_1211600	0
Pf3D7_12_v3	516870	517149	SMC3_A5_36hpi_peak_771	2.23903	4.71576	Pf3D7_12_v3	510276	519536	+	PF3D7_1211600	0
Pf3D7_12_v3	529205	529582	SMC3_A5_36hpi_peak_772	2.04199	3.95764	Pf3D7_12_v3	527829	533965	-	PF3D7_1211900	0
Pf3D7_12_v3	766733	766876	SMC3_A5_36hpi_peak_777	1.93209	3.18407	Pf3D7_12_v3	766654	774197	-	PF3D7_1219300	0
Pf3D7_12_v3	771573	771820	SMC3_A5_36hpi_peak_779	3.29724	14.3684	Pf3D7_12_v3	766654	774197	-	PF3D7_1219300	0
Pf3D7_12_v3	816881	817040	SMC3_A5_36hpi_peak_780	2.14504	2.7628	Pf3D7_12_v3	816430	819402	+	PF3D7_1220400	0
Pf3D7_12_v3	947795	948071	SMC3_A5_36hpi_peak_781	2.20806	4.2468	Pf3D7_12_v3	946864	961465	-	PF3D7_1223500	0
Pf3D7_12_v3	972874	973320	SMC3_A5_36hpi_peak_782	2.26476	5.93145	Pf3D7_12_v3	972357	973920	-	PF3D7_1223900	0
Pf3D7_12_v3	1243197	1243562	SMC3_A5_36hpi_peak_788	1.82355	2.54857	Pf3D7_12_v3	1241879	1243601	-	PF3D7_1230100	0
Pf3D7_12_v3	1250396	1250618	SMC3_A5_36hpi_peak_790	1.88404	2.55456	Pf3D7_12_v3	1249652	1250988	-	PF3D7_1230300	0
Pf3D7_12_v3	1251955	1252192	SMC3_A5_36hpi_peak_791	1.84399	2.53828	Pf3D7_12_v3	1251464	1253144	-	PF3D7_1230400	0
Pf3D7_12_v3	1261043	1261534	SMC3_A5_36hpi_peak_792	2.10922	4.35361	Pf3D7_12_v3	1258922	1262608	+	PF3D7_1230700	0
Pf3D7_12_v3	1264007	1264209	SMC3_A5_36hpi_peak_793	1.87774	2.76743	Pf3D7_12_v3	1263243	1266561	+	PF3D7_1230800	0
Pf3D7_12_v3	1269012	1269466	SMC3_A5_36hpi_peak_794	2.27715	5.68481	Pf3D7_12_v3	1266588	1270610	+	PF3D7_1230900	0
Pf3D7_12_v3	1272641	1272874	SMC3_A5_36hpi_peak_795	2.23477	5.73005	Pf3D7_12_v3	1270895	1274974	+	PF3D7_1231000	0
Pf3D7_12_v3	1278451	1279647	SMC3_A5_36hpi_peak_797	8.52601	88.4123	Pf3D7_12_v3	1278090	1280048	-	PF3D7_1231200	0
Pf3D7_12_v3	1285789	1286314	SMC3_A5_36hpi_peak_800	5.31446	36.1797	Pf3D7_12_v3	1286273	1289606	-	PF3D7_1231300	0
Pf3D7_12_v3	1286510	1289305	SMC3_A5_36hpi_peak_801	6.63832	79.2562	Pf3D7_12_v3	1286273	1289606	-	PF3D7_1231300	0
Pf3D7_12_v3	1291119	1291786	SMC3_A5_36hpi_peak_802	3.4683	17.533	Pf3D7_12_v3	1290102	1297082	-	PF3D7_1231400	0
Pf3D7_12_v3	1292276	1292693	SMC3_A5_36hpi_peak_803	2.65805	11.3803	Pf3D7_12_v3	1290102	1297082	-	PF3D7_1231400	0
Pf3D7_12_v3	1293203	1293404	SMC3_A5_36hpi_peak_804	2.69945	9.56923	Pf3D7_12_v3	1290102	1297082	-	PF3D7_1231400	0
Pf3D7_12_v3	1293562	1294110	SMC3_A5_36hpi_peak_805	2.81694	10.8745	Pf3D7_12_v3	1290102	1297082	-	PF3D7_1231400	0
Pf3D7_12_v3	1294564	1295188	SMC3_A5_36hpi_peak_806	2.35724	6.66471	Pf3D7_12_v3	1290102	1297082	-	PF3D7_1231400	0
Pf3D7_12_v3	1295358	1295794	SMC3_A5_36hpi_peak_807	2.34861	4.86293	Pf3D7_12_v3	1290102	1297082	-	PF3D7_1231400	0
Pf3D7_12_v3	1315091	1315433	SMC3_A5_36hpi_peak_808	2.0285	3.4054	Pf3D7_12_v3	1312553	1320504	+	PF3D7_1231800	0
Pf3D7_12_v3	1341062	1341296	SMC3_A5_36hpi_peak_809	1.86261	2.63204	Pf3D7_12_v3	1339320	1343378	-	PF3D7_1232500	0
Pf3D7_12_v3	1364770	1364913	SMC3_A5_36hpi_peak_810	1.95473	3.09711	Pf3D7_12_v3	1360158	1373410	-	PF3D7_1233200	0
Pf3D7_12_v3	1478484	1478845	SMC3_A5_36hpi_peak_813	1.90461	3.16494	Pf3D7_12_v3	1476470	1480044	-	PF3D7_1235400	0
Pf3D7_12_v3	1554717	1554911	SMC3_A5_36hpi_peak_814	2.3707	5.44686	Pf3D7_12_v3	1549880	1556401	+	PF3D7_1237200	0
Pf3D7_12_v3	1678651	1679062	SMC3_A5_36hpi_peak_817	2.1154	3.9444	Pf3D7_12_v3	1678397	1682107	-	PF3D7_1239900	0
Pf3D7_12_v3	1679438	1679683	SMC3_A5_36hpi_peak_818	1.77493	1.96201	Pf3D7_12_v3	1678397	1682107	-	PF3D7_1239900	0
Pf3D7_12_v3	1708071	1708258	SMC3_A5_36hpi_peak_825	2.15463	7.52725	Pf3D7_12_v3	1704274	1712936	+	PF3D7_1240400	0
Pf3D7_12_v3	1738093	1738247	SMC3_A5_36hpi_peak_831	1.98631	2.75423	Pf3D7_12_v3	1734992	1744191	+	PF3D7_1240900	0
Pf3D7_12_v3	1739107	1739544	SMC3_A5_36hpi_peak_832	2.29752	4.49304	Pf3D7_12_v3	1734992	1744191	+	PF3D7_1240900	0
Pf3D7_12_v3	1778609	1778764	SMC3_A5_36hpi_peak_834	1.77341	1.9072	Pf3D7_12_v3	1777080	1779980	+	PF3D7_1241700	0
Pf3D7_12_v3	1866143	1866484	SMC3_A5_36hpi_peak_836	2.18795	4.62785	Pf3D7_12_v3	1859656	1866652	+	PF3D7_1244400	0
Pf3D7_12_v3	2093193	2093407	SMC3_A5_36hpi_peak_839	1.63634	1.36679	Pf3D7_12_v3	2091731	2094720	+	PF3D7_1251200	0
Pf3D7_12_v3	2246016	2246561	SMC3_A5_36hpi_peak_843	2.35095	5.33633	Pf3D7_12_v3	2241271	2248962	-	PF3D7_1255200	0
Pf3D7_13_v3	51557	51750	SMC3_A5_36hpi_peak_849	2.25158	5.52398	Pf3D7_13_v3	50662	51857	+	PF3D7_1300500	0
Pf3D7_13_v3	54313	54630	SMC3_A5_36hpi_peak_850	2.17631	3.51503	Pf3D7_13_v3	54067	55259	-	PF3D7_1300600	0
Pf3D7_13_v3	488624	488807	SMC3_A5_36hpi_peak_855	2.07108	4.29766	Pf3D7_13_v3	487208	489812	+	PF3D7_1311400	0
Pf3D7_13_v3	508922	509131	SMC3_A5_36hpi_peak_857	2.17413	5.22745	Pf3D7_13_v3	506640	510354	+	PF3D7_1311900	0
Pf3D7_13_v3	619455	619604	SMC3_A5_36hpi_peak_858	2.26454	4.53918	Pf3D7_13_v3	618973	620881	-	PF3D7_1314300	0
Pf3D7_13_v3	626634	626825	SMC3_A5_36hpi_peak_859	1.91089	2.1179	Pf3D7_13_v3	626197	629114	-	PF3D7_1314700	0
Pf3D7_13_v3	686009	686350	SMC3_A5_36hpi_peak_860	1.6456	1.50735	Pf3D7_13_v3	685253	689503	+	PF3D7_1316500	0
Pf3D7_13_v3	957285	957446	SMC3_A5_36hpi_peak_865	1.74385	1.83124	Pf3D7_13_v3	955837	958095	-	PF3D7_1322600	0
Pf3D7_13_v3	983294	983545	SMC3_A5_36hpi_peak_866	1.86706	2.89481	Pf3D7_13_v3	981651	984211	+	PF3D7_1323700	0
Pf3D7_13_v3	1077764	1077956	SMC3_A5_36hpi_peak_870	2.52607	6.71068	Pf3D7_13_v3	1075906	1084660	-	PF3D7_1325900	0
Pf3D7_13_v3	1114342	1114744	SMC3_A5_36hpi_peak_871	1.86465	2.34519	Pf3D7_13_v3	1107779	1122729	+	PF3D7_1326600	0
Pf3D7_13_v3	1148596	1148753	SMC3_A5_36hpi_peak_872	2.18476	4.02932	Pf3D7_13_v3	1145298	1152588	+	PF3D7_1327300	0
Pf3D7_13_v3	1150456	1150600	SMC3_A5_36hpi_peak_873	1.83249	2.65175	Pf3D7_13_v3	1145298	1152588	+	PF3D7_1327300	0
Pf3D7_13_v3	1150800	1151004	SMC3_A5_36hpi_peak_874	2.06027	3.65061	Pf3D7_13_v3	1145298	1152588	+	PF3D7_1327300	0
Pf3D7_13_v3	1159658	1159952	SMC3_A5_36hpi_peak_875	2.51092	7.97015	Pf3D7_13_v3	1158691	1160403	+	PF3D7_1327600	0
Pf3D7_13_v3	1160729	1161194	SMC3_A5_36hpi_peak_876	2.17251	4.63535	Pf3D7_13_v3	1159359	1161728	-	PF3D7_1327700	0
Pf3D7_13_v3	1162657	1164309	SMC3_A5_36hpi_peak_877	3.88443	31.666	Pf3D7_13_v3	1162463	1165039	+	PF3D7_1327800	0
Pf3D7_13_v3	1165094	1165750	SMC3_A5_36hpi_peak_878	7.02414	41.5177	Pf3D7_13_v3	1165307	1166558	+	PF3D7_1327900	0
Pf3D7_13_v3	1174173	1174737	SMC3_A5_36hpi_peak_882	5.75559	53.5321	Pf3D7_13_v3	1173631	1181569	-	PF3D7_1328000	0
Pf3D7_13_v3	1174897	1175119	SMC3_A5_36hpi_peak_883	2.95654	10.6032	Pf3D7_13_v3	1173631	1181569	-	PF3D7_1328000	0
Pf3D7_13_v3	1175265	1175959	SMC3_A5_36hpi_peak_884	2.88782	13.2657	Pf3D7_13_v3	1173631	1181569	-	PF3D7_1328000	0
Pf3D7_13_v3	1176194	1177250	SMC3_A5_36hpi_peak_885	2.78834	12.1329	Pf3D7_13_v3	1173631	1181569	-	PF3D7_1328000	0
Pf3D7_13_v3	1177533	1178168	SMC3_A5_36hpi_peak_886	2.41668	7.31614	Pf3D7_13_v3	1173631	1181569	-	PF3D7_1328000	0
Pf3D7_13_v3	1184551	1184790	SMC3_A5_36hpi_peak_887	1.74698	2.25974	Pf3D7_13_v3	1183590	1186246	+	PF3D7_1328100	0
Pf3D7_13_v3	1194917	1195140	SMC3_A5_36hpi_peak_888	2.17722	2.52584	Pf3D7_13_v3	1186514	1196153	+	PF3D7_1328200	0
Pf3D7_13_v3	1196312	1196668	SMC3_A5_36hpi_peak_889	2.83165	11.1465	Pf3D7_13_v3	1195364	1199554	-	PF3D7_1328300	0
Pf3D7_13_v3	1239488	1239639	SMC3_A5_36hpi_peak_890	2.56335	8.89418	Pf3D7_13_v3	1238815	1241964	-	PF3D7_1329300	0
Pf3D7_13_v3	1255816	1256035	SMC3_A5_36hpi_peak_891	2.0222	3.60527	Pf3D7_13_v3	1250030	1258393	+	PF3D7_1329500	0
Pf3D7_13_v3	1262544	1262730	SMC3_A5_36hpi_peak_892	2.21697	4.69424	Pf3D7_13_v3	1260632	1263601	-	PF3D7_1329700	0
Pf3D7_13_v3	1276855	1277133	SMC3_A5_36hpi_peak_893	2.35618	4.21637	Pf3D7_13_v3	1275888	1278531	-	PF3D7_1330300	0
Pf3D7_13_v3	1286920	1287171	SMC3_A5_36hpi_peak_894	2.16936	4.71391	Pf3D7_13_v3	1284735	1287844	+	PF3D7_1330500	0
Pf3D7_13_v3	1310926	1311099	SMC3_A5_36hpi_peak_895	1.99258	3.82273	Pf3D7_13_v3	1310771	1312216	+	PF3D7_1331400	0
Pf3D7_13_v3	1324521	1324776	SMC3_A5_36hpi_peak_896	1.86561	2.23568	Pf3D7_13_v3	1322579	1325044	+	PF3D7_1331800	0
Pf3D7_13_v3	1393303	1393468	SMC3_A5_36hpi_peak_897	1.80153	2.48867	Pf3D7_13_v3	1392263	1396454	-	PF3D7_1334100	0
Pf3D7_13_v3	1452604	1452753	SMC3_A5_36hpi_peak_898	1.82332	1.7477	Pf3D7_13_v3	1451489	1453443	+	PF3D7_1335500	0
Pf3D7_13_v3	1465912	1466054	SMC3_A5_36hpi_peak_899	1.8788	2.95964	Pf3D7_13_v3	1464895	1466619	-	PF3D7_1335900	0
Pf3D7_13_v3	1589167	1589372	SMC3_A5_36hpi_peak_901	1.7756	1.68059	Pf3D7_13_v3	1588075	1590380	+	PF3D7_1339600	0
Pf3D7_13_v3	1674425	1674572	SMC3_A5_36hpi_peak_906	2.17394	4.83668	Pf3D7_13_v3	1673239	1677299	+	PF3D7_1342600	0
Pf3D7_13_v3	1879917	1880103	SMC3_A5_36hpi_peak_909	1.8868	2.38344	Pf3D7_13_v3	1878475	1880618	-	PF3D7_1346800	0
Pf3D7_13_v3	1982288	1982538	SMC3_A5_36hpi_peak_912	2.13372	4.40808	Pf3D7_13_v3	1976376	1982692	+	PF3D7_1349300	0
Pf3D7_13_v3	2150101	2150254	SMC3_A5_36hpi_peak_917	2.5848	6.48772	Pf3D7_13_v3	2149723	2150864	+	PF3D7_1353700	0
Pf3D7_13_v3	2296549	2296826	SMC3_A5_36hpi_peak_921	2.08145	3.42797	Pf3D7_13_v3	2295079	2297485	+	PF3D7_1357900	0
Pf3D7_13_v3	2681986	2682184	SMC3_A5_36hpi_peak_926	1.97418	3.0537	Pf3D7_13_v3	2680786	2683055	+	PF3D7_1367100	0
Pf3D7_14_v3	7326	7551	SMC3_A5_36hpi_peak_934	2.0038	3.12687	Pf3D7_14_v3	7208	8538	-	PF3D7_1400200	0
Pf3D7_14_v3	515171	515343	SMC3_A5_36hpi_peak_941	1.99095	2.84768	Pf3D7_14_v3	511818	516959	+	PF3D7_1412700	0
Pf3D7_14_v3	525069	525256	SMC3_A5_36hpi_peak_942	1.73449	1.44906	Pf3D7_14_v3	523890	525305	-	PF3D7_1413000	0
Pf3D7_14_v3	731525	731755	SMC3_A5_36hpi_peak_946	1.59455	1.36622	Pf3D7_14_v3	730017	746011	-	PF3D7_1417600	0
Pf3D7_14_v3	802926	803162	SMC3_A5_36hpi_peak_948	2.13952	3.26463	Pf3D7_14_v3	801242	804083	+	PF3D7_1419300	0
Pf3D7_14_v3	828909	829133	SMC3_A5_36hpi_peak_949	1.9327	2.91873	Pf3D7_14_v3	828485	830942	-	PF3D7_1420000	0
Pf3D7_14_v3	919185	919441	SMC3_A5_36hpi_peak_951	1.80869	2.20755	Pf3D7_14_v3	918026	920067	-	PF3D7_1422800	0
Pf3D7_14_v3	948674	948820	SMC3_A5_36hpi_peak_952	1.8619	2.7458	Pf3D7_14_v3	947041	952924	-	PF3D7_1423500	0
Pf3D7_14_v3	1029174	1029519	SMC3_A5_36hpi_peak_953	2.52465	8.61257	Pf3D7_14_v3	1027682	1030025	-	PF3D7_1426500	0
Pf3D7_14_v3	1030407	1030594	SMC3_A5_36hpi_peak_954	2.3289	3.76673	Pf3D7_14_v3	1030905	1035496	-	PF3D7_1426600	312
Pf3D7_14_v3	1050123	1050312	SMC3_A5_36hpi_peak_955	1.86664	2.95378	Pf3D7_14_v3	1049648	1050707	-	PF3D7_1426900	0
Pf3D7_14_v3	1052190	1052384	SMC3_A5_36hpi_peak_956	1.61222	1.50423	Pf3D7_14_v3	1050744	1055499	+	PF3D7_1427000	0
Pf3D7_14_v3	1065309	1065517	SMC3_A5_36hpi_peak_957	3.01501	10.9706	Pf3D7_14_v3	1064142	1069386	+	PF3D7_1427300	0
Pf3D7_14_v3	1066785	1066955	SMC3_A5_36hpi_peak_958	2.42362	6.11361	Pf3D7_14_v3	1064142	1069386	+	PF3D7_1427300	0
Pf3D7_14_v3	1067228	1067869	SMC3_A5_36hpi_peak_959	3.08434	12.7331	Pf3D7_14_v3	1064142	1069386	+	PF3D7_1427300	0
Pf3D7_14_v3	1069510	1069845	SMC3_A5_36hpi_peak_960	4.88976	19.1351	Pf3D7_14_v3	1064142	1069386	+	PF3D7_1427300	-125
Pf3D7_14_v3	1075582	1076831	SMC3_A5_36hpi_peak_964	8.03015	53.898	Pf3D7_14_v3	1077001	1080178	-	PF3D7_1427400	171
Pf3D7_14_v3	1077598	1078477	SMC3_A5_36hpi_peak_965	3.348	18.3679	Pf3D7_14_v3	1077001	1080178	-	PF3D7_1427400	0
Pf3D7_14_v3	1081946	1082137	SMC3_A5_36hpi_peak_966	2.09585	4.01387	Pf3D7_14_v3	1081038	1084631	+	PF3D7_1427500	0
Pf3D7_14_v3	1083314	1084151	SMC3_A5_36hpi_peak_967	2.28639	5.8546	Pf3D7_14_v3	1081038	1084631	+	PF3D7_1427500	0
Pf3D7_14_v3	1088418	1088653	SMC3_A5_36hpi_peak_968	2.42386	7.11497	Pf3D7_14_v3	1088099	1089750	-	PF3D7_1427800	0
Pf3D7_14_v3	1088882	1089037	SMC3_A5_36hpi_peak_969	1.80735	1.30452	Pf3D7_14_v3	1088099	1089750	-	PF3D7_1427800	0
Pf3D7_14_v3	1105967	1106188	SMC3_A5_36hpi_peak_970	2.00816	3.60527	Pf3D7_14_v3	1104979	1107504	-	PF3D7_1428300	0
Pf3D7_14_v3	1136204	1136561	SMC3_A5_36hpi_peak_971	1.91884	3.72142	Pf3D7_14_v3	1134187	1139679	-	PF3D7_1428900	0
Pf3D7_14_v3	1143091	1143285	SMC3_A5_36hpi_peak_972	2.46745	7.40809	Pf3D7_14_v3	1141704	1144501	+	PF3D7_1429100	0
Pf3D7_14_v3	1164781	1164933	SMC3_A5_36hpi_peak_973	2.53012	6.32805	Pf3D7_14_v3	1164239	1166791	+	PF3D7_1429500	0
Pf3D7_14_v3	1196041	1196285	SMC3_A5_36hpi_peak_974	1.66593	1.55378	Pf3D7_14_v3	1191911	1200002	-	PF3D7_1430300	0
Pf3D7_14_v3	1264205	1264354	SMC3_A5_36hpi_peak_975	1.70733	1.93412	Pf3D7_14_v3	1263521	1269011	+	PF3D7_1432200	0
Pf3D7_14_v3	1407532	1407743	SMC3_A5_36hpi_peak_979	2.25095	4.36407	Pf3D7_14_v3	1406574	1408705	-	PF3D7_1434700	0
Pf3D7_14_v3	1490743	1491169	SMC3_A5_36hpi_peak_981	2.06372	4.00178	Pf3D7_14_v3	1490321	1494453	-	PF3D7_1436600	0
Pf3D7_14_v3	1844085	1844243	SMC3_A5_36hpi_peak_985	1.89544	2.54605	Pf3D7_14_v3	1843368	1846989	-	PF3D7_1444800	0
Pf3D7_14_v3	1893507	1893698	SMC3_A5_36hpi_peak_986	1.90003	2.69105	Pf3D7_14_v3	1892457	1895957	-	PF3D7_1446200	0
Pf3D7_14_v3	2115798	2116090	SMC3_A5_36hpi_peak_990	2.05331	3.29136	Pf3D7_14_v3	2115436	2118190	-	PF3D7_1451600	0
Pf3D7_14_v3	2116260	2116476	SMC3_A5_36hpi_peak_991	1.96208	3.42188	Pf3D7_14_v3	2115436	2118190	-	PF3D7_1451600	0
Pf3D7_14_v3	2195511	2195751	SMC3_A5_36hpi_peak_995	2.07962	3.75426	Pf3D7_14_v3	2194694	2198480	-	PF3D7_1453500	0
Pf3D7_14_v3	2195971	2196215	SMC3_A5_36hpi_peak_996	2.57757	8.57174	Pf3D7_14_v3	2194694	2198480	-	PF3D7_1453500	0
Pf3D7_14_v3	2207722	2207870	SMC3_A5_36hpi_peak_997	2.13077	4.20987	Pf3D7_14_v3	2206046	2209273	+	PF3D7_1453700	0
Pf3D7_14_v3	2285182	2285505	SMC3_A5_36hpi_peak_999	2.56177	9.02401	Pf3D7_14_v3	2285113	2290227	+	PF3D7_1455800	0
Pf3D7_14_v3	2322028	2322260	SMC3_A5_36hpi_peak_1000	1.95712	3.04169	Pf3D7_14_v3	2321953	2322798	-	PF3D7_1456600	0
Pf3D7_14_v3	2322421	2322679	SMC3_A5_36hpi_peak_1001	2.17853	4.37947	Pf3D7_14_v3	2321953	2322798	-	PF3D7_1456600	0
Pf3D7_14_v3	2361472	2361667	SMC3_A5_36hpi_peak_1003	1.72867	1.55379	Pf3D7_14_v3	2360336	2362691	-	PF3D7_1457500	0
Pf3D7_14_v3	2498088	2498293	SMC3_A5_36hpi_peak_1005	2.37077	6.15778	Pf3D7_14_v3	2497683	2500871	-	PF3D7_1461600	0
Pf3D7_14_v3	2677045	2677345	SMC3_A5_36hpi_peak_1008	2.16501	4.0232	Pf3D7_14_v3	2662020	2682705	+	PF3D7_1465800	0
Pf3D7_14_v3	2784177	2784337	SMC3_A5_36hpi_peak_1012	2.04171	3.00101	Pf3D7_14_v3	2777632	2785114	+	PF3D7_1468000	0
Pf3D7_14_v3	3052960	3053255	SMC3_A5_36hpi_peak_1015	2.11203	3.23085	Pf3D7_14_v3	3044129	3055248	+	PF3D7_1474400	0
Pf3D7_14_v3	3085565	3085825	SMC3_A5_36hpi_peak_1016	1.66683	1.33516	Pf3D7_14_v3	3085179	3087302	+	PF3D7_1475300	0

## Sheet: 12, 24, and 36 hpi
Gene ID
PF3D7_1327300
PF3D7_0414400
PF3D7_0611200
PF3D7_1121700
PF3D7_0510300
PF3D7_0610800
PF3D7_1327700
PF3D7_0315000
PF3D7_0414200
PF3D7_0931700
PF3D7_1328200
PF3D7_1022400
PF3D7_1426900
PF3D7_1327600
PF3D7_0805600
PF3D7_0510200
PF3D7_0414100
PF3D7_0804600
PF3D7_1023100
PF3D7_1023800
PF3D7_0611300
PF3D7_0111400
PF3D7_0804500
PF3D7_0112200
PF3D7_0718000
PF3D7_1428300
PF3D7_1231300
PF3D7_0718300
PF3D7_1231400
PF3D7_0611500
PF3D7_1022500
PF3D7_0805100
PF3D7_0211400
PF3D7_0931000
PF3D7_0415200
PF3D7_0314700
PF3D7_1121900
PF3D7_1121800
PF3D7_0930400
PF3D7_0210900
PF3D7_0718600
PF3D7_1427500
PF3D7_1022300
PF3D7_0717800
PF3D7_0510000
PF3D7_1427400
PF3D7_0805700
PF3D7_0719300
PF3D7_0930800
PF3D7_0718100
PF3D7_0414000
PF3D7_1427300
PF3D7_1022100
PF3D7_0211100
PF3D7_0418000
PF3D7_0611600
PF3D7_0314800
PF3D7_1231000
PF3D7_1230900
PF3D7_1231200
PF3D7_0315200
PF3D7_0112000
PF3D7_0510800
PF3D7_0210800
PF3D7_1426500
PF3D7_1427800
PF3D7_1022800
PF3D7_0211200
PF3D7_0511000
PF3D7_0805300
PF3D7_0805200
PF3D7_0112100
PF3D7_1328000
PF3D7_0930300
PF3D7_1122000
PF3D7_0210500
PF3D7_0805500
PF3D7_0611400
PF3D7_0211500
PF3D7_0510700
PF3D7_0805400
PF3D7_0930900
PF3D7_0804700

## Sheet: 12 and 24 hpi
Gene ID
PF3D7_0210300
PF3D7_1022000
PF3D7_1231600
PF3D7_0211300
PF3D7_1428400
PF3D7_0314900
PF3D7_1122100
PF3D7_0414600
PF3D7_0932100
PF3D7_0718500
PF3D7_0611100
PF3D7_0111800
PF3D7_0611700
PF3D7_0110900
PF3D7_1035700
PF3D7_0509900
PF3D7_1427600
PF3D7_1427100
PF3D7_0511200
PF3D7_0611000
PF3D7_1231500
PF3D7_0804800
PF3D7_0508400
PF3D7_0210700
PF3D7_1204300
PF3D7_0208400
PF3D7_1122600
PF3D7_0806200

## Sheet: 24 and 36 hpi
Gene ID
PF3D7_0207700
PF3D7_0415900
PF3D7_0311400
PF3D7_0202000
PF3D7_1020800
PF3D7_0806700
PF3D7_0718400
PF3D7_0422300
PF3D7_0808700
PF3D7_0208900
PF3D7_1130700
PF3D7_1040600
PF3D7_0318300
PF3D7_1432200
PF3D7_1455800
PF3D7_0511800
PF3D7_0212800
PF3D7_0723300
PF3D7_0527500
PF3D7_0200700
PF3D7_1027200
PF3D7_0726200
PF3D7_1426600
PF3D7_0709100
PF3D7_0222600
PF3D7_0115200
PF3D7_0608100
PF3D7_0803400
PF3D7_0932300
PF3D7_0318600
PF3D7_0324900
PF3D7_1327900
PF3D7_0800100
PF3D7_0713000
PF3D7_1037100
PF3D7_0322600
PF3D7_0518700
PF3D7_0108500
PF3D7_1453500
PF3D7_0314400
PF3D7_1040300
PF3D7_1021000
PF3D7_0929600
PF3D7_1444800
PF3D7_0108600
PF3D7_1255200
PF3D7_0409900
PF3D7_0110000
PF3D7_1329300
PF3D7_1122900
PF3D7_1200100
PF3D7_0934900
PF3D7_0501400
PF3D7_0509400
PF3D7_1007600
PF3D7_0806300
PF3D7_0207900
PF3D7_0214000
PF3D7_0504700
PF3D7_0715100
PF3D7_0804300
PF3D7_0617400
PF3D7_1041300
PF3D7_0100100
PF3D7_1474400
PF3D7_0612900
PF3D7_0512800
PF3D7_1232500
PF3D7_0934400
PF3D7_0412400
PF3D7_0304600
PF3D7_1434700
PF3D7_0905300
PF3D7_1230700
PF3D7_0114700
PF3D7_0212600
PF3D7_1134700
PF3D7_0532900
PF3D7_0212300
PF3D7_0311200
PF3D7_0808600
PF3D7_1038400
PF3D7_0317100
PF3D7_0420700
PF3D7_0506900
PF3D7_1008200
PF3D7_0109100
PF3D7_0513300
PF3D7_1035400
PF3D7_0209000
PF3D7_1331400
PF3D7_0935900
PF3D7_1453700
PF3D7_0716200
PF3D7_0509100
PF3D7_0102200
PF3D7_1033600
PF3D7_0816800
PF3D7_0800300
PF3D7_0610000
PF3D7_1025500
PF3D7_0413600
PF3D7_0930000
PF3D7_1327800
PF3D7_0716100
PF3D7_0733000
PF3D7_0722800
PF3D7_0113000
PF3D7_1116000
PF3D7_1230100
PF3D7_1325900
PF3D7_0930500
PF3D7_1240400
PF3D7_1021600
PF3D7_0508100
PF3D7_1239900
PF3D7_0507100
PF3D7_1140000
PF3D7_0215700
PF3D7_1230400
PF3D7_0613900
PF3D7_1130600
PF3D7_0709200
PF3D7_0211800
PF3D7_0207600
PF3D7_1230300
PF3D7_1328100
PF3D7_0315600
PF3D7_0501300
PF3D7_0801900
PF3D7_1117400
PF3D7_0927800
PF3D7_0809100
PF3D7_0313600
PF3D7_0412700
PF3D7_1328300
PF3D7_1108500
PF3D7_0101600
PF3D7_1316500
PF3D7_1119600
PF3D7_0400100
PF3D7_0414900
PF3D7_0909500
PF3D7_0712900
PF3D7_0515600
PF3D7_0210600
PF3D7_1456600
PF3D7_1335900
PF3D7_1451600
PF3D7_0530400
PF3D7_0937800
PF3D7_0318200
PF3D7_0111000
PF3D7_0404700
PF3D7_0600200
PF3D7_1322600
PF3D7_1219300

## Sheet: 12 and 36 hpi
Gene ID
PF3D7_0931300
PF3D7_0718700
PF3D7_0511300
PF3D7_0315100
PF3D7_0416200
PF3D7_1022200
PF3D7_0510400
PF3D7_1427000
PF3D7_0610900
PF3D7_1122400
PF3D7_0931100
PF3D7_0510500
PF3D7_1230800
