# Supplementary material for: Cohesin contributes to transcriptional repression of stage‐specific genes in the human malaria parasite
Source: EMBO Rep. 2023 Aug 18;24(10):e57090. doi: 10.15252/embr.202357090 (PMC10561359; doi:10.15252/embr.202357090)
Supplement: Supplementary file 9 — Dataset EV8 [file EMBR-24-e57090-s018.xlsx]

## Sheet: Summary
Dataset EV8: Gene Ontology analysis for SMC3 peak-associated genes. GO enrichment analysis (biological process) of genes associated with a significant consensus SMC3 peak at 12, 24, or 36 hpi (defined in Dataset EV7). Number of significantly enriched genes within each “biological process” term (Result count), number of genes with this term divided by the total number of annotated genes with this …
Tab 2: Results of GO analysis for genes associated with an SMC3 peak at 12 hpi
Tab 3: Results of GO analysis for genes associated with an SMC3 peak at 24 hpi
Tab 4: Results of GO analysis for genes associated with an SMC3 peak at 36 hpi
Tab 5: Results of GO analysis for genes associated with an SMC3 peak at 12, 24, and 36 hpi
Tab 6: Results of GO analysis for genes associated with an SMC3 peak at 12 and 24 hpi
Tab 7: Results of GO analysis for genes associated with an SMC3 peak at 24 and 36 hpi
Tab 8: Results of GO analysis for genes associated with an SMC3 peak at 12 and 36 hpi

## Sheet: 12 hpi
ID	Name	Result count	Result gene list	Fold enrichment	Odds ratio	P-value	Benjamini	Bonferroni
GO:0035891	exit from host cell	5	PF3D7_0805600,PF3D7_0806200,PF3D7_0930300,PF3D7_1014100,PF3D7_1231400,	5.55	6.66	0.00176651979002	0.308105515588	0.816132142988
GO:0035890	exit from host	5	PF3D7_0805600,PF3D7_0806200,PF3D7_0930300,PF3D7_1014100,PF3D7_1231400,	5.37	6.4	0.00205605530152	0.308105515588	0.949897549303
GO:0000413	protein peptidyl-prolyl isomerization	3	PF3D7_0510200,PF3D7_0804800,PF3D7_0930600,	8.33	10.98	0.00477331101009	0.308105515588	1.0
GO:0018208	peptidyl-proline modification	3	PF3D7_0510200,PF3D7_0804800,PF3D7_0930600,	7.69	9.88	0.00607011657785	0.308105515588	1.0
GO:0000184	nuclear-transcribed mRNA catabolic process, nonsense-mediated decay	2	PF3D7_1327700,PF3D7_1415400,	9.52	13.09	0.0170128067301	0.308105515588	1.0
GO:0006417	regulation of translation	3	PF3D7_0111800,PF3D7_1121700,PF3D7_1415400,	5.0	5.8	0.0207571252933	0.308105515588	1.0
GO:0097428	protein maturation by iron-sulfur cluster transfer	2	PF3D7_0207200,PF3D7_0930900,	8.33	10.91	0.0222412912318	0.308105515588	1.0
GO:0045859	regulation of protein kinase activity	2	PF3D7_0416200,PF3D7_1121900,	8.33	10.91	0.0222412912318	0.308105515588	1.0
GO:0034034	purine nucleoside bisphosphate catabolic process	1	PF3D7_1022500,	33.32	inf	0.0300102774924	0.308105515588	1.0
GO:0043171	peptide catabolic process	1	PF3D7_1121800,	33.32	inf	0.0300102774924	0.308105515588	1.0
GO:0043243	positive regulation of protein-containing complex disassembly	1	PF3D7_1204300,	33.32	inf	0.0300102774924	0.308105515588	1.0
GO:0044273	sulfur compound catabolic process	1	PF3D7_1022500,	33.32	inf	0.0300102774924	0.308105515588	1.0
GO:0045901	positive regulation of translational elongation	1	PF3D7_1204300,	33.32	inf	0.0300102774924	0.308105515588	1.0
GO:0046356	acetyl-CoA catabolic process	1	PF3D7_1022500,	33.32	inf	0.0300102774924	0.308105515588	1.0
GO:0034031	ribonucleoside bisphosphate catabolic process	1	PF3D7_1022500,	33.32	inf	0.0300102774924	0.308105515588	1.0
GO:0060295	regulation of cilium movement involved in cell motility	1	PF3D7_0508400,	33.32	inf	0.0300102774924	0.308105515588	1.0
GO:0060296	regulation of cilium beat frequency involved in ciliary motility	1	PF3D7_0508400,	33.32	inf	0.0300102774924	0.308105515588	1.0
GO:0090313	regulation of protein targeting to membrane	1	PF3D7_0208100,	33.32	inf	0.0300102774924	0.308105515588	1.0
GO:0090314	positive regulation of protein targeting to membrane	1	PF3D7_0208100,	33.32	inf	0.0300102774924	0.308105515588	1.0
GO:1902019	regulation of cilium-dependent cell motility	1	PF3D7_0508400,	33.32	inf	0.0300102774924	0.308105515588	1.0
GO:1903533	regulation of protein targeting	1	PF3D7_0208100,	33.32	inf	0.0300102774924	0.308105515588	1.0
GO:1905475	regulation of protein localization to membrane	1	PF3D7_0208100,	33.32	inf	0.0300102774924	0.308105515588	1.0
GO:0045905	positive regulation of translational termination	1	PF3D7_1204300,	33.32	inf	0.0300102774924	0.308105515588	1.0
GO:0033869	nucleoside bisphosphate catabolic process	1	PF3D7_1022500,	33.32	inf	0.0300102774924	0.308105515588	1.0
GO:0033559	unsaturated fatty acid metabolic process	1	PF3D7_0511200,	33.32	inf	0.0300102774924	0.308105515588	1.0
GO:0032715	negative regulation of interleukin-6 production	1	PF3D7_0511000,	33.32	inf	0.0300102774924	0.308105515588	1.0
GO:0002252	immune effector process	1	PF3D7_0315200,	33.32	inf	0.0300102774924	0.308105515588	1.0
GO:0002263	cell activation involved in immune response	1	PF3D7_0315200,	33.32	inf	0.0300102774924	0.308105515588	1.0
GO:0002285	lymphocyte activation involved in immune response	1	PF3D7_0315200,	33.32	inf	0.0300102774924	0.308105515588	1.0
GO:0002312	B cell activation involved in immune response	1	PF3D7_0315200,	33.32	inf	0.0300102774924	0.308105515588	1.0
GO:0002366	leukocyte activation involved in immune response	1	PF3D7_0315200,	33.32	inf	0.0300102774924	0.308105515588	1.0
GO:0003356	regulation of cilium beat frequency	1	PF3D7_0508400,	33.32	inf	0.0300102774924	0.308105515588	1.0
GO:0006452	translational frameshifting	1	PF3D7_1204300,	33.32	inf	0.0300102774924	0.308105515588	1.0
GO:0006636	unsaturated fatty acid biosynthetic process	1	PF3D7_0511200,	33.32	inf	0.0300102774924	0.308105515588	1.0
GO:1905477	positive regulation of protein localization to membrane	1	PF3D7_0208100,	33.32	inf	0.0300102774924	0.308105515588	1.0
GO:0010827	regulation of glucose transmembrane transport	1	PF3D7_0208100,	33.32	inf	0.0300102774924	0.308105515588	1.0
GO:0007050	cell cycle arrest	1	PF3D7_1428300,	33.32	inf	0.0300102774924	0.308105515588	1.0
GO:0018103	protein C-linked glycosylation	1	PF3D7_0806200,	33.32	inf	0.0300102774924	0.308105515588	1.0
GO:0018211	peptidyl-tryptophan modification	1	PF3D7_0806200,	33.32	inf	0.0300102774924	0.308105515588	1.0
GO:0018317	protein C-linked glycosylation via tryptophan	1	PF3D7_0806200,	33.32	inf	0.0300102774924	0.308105515588	1.0
GO:0018406	protein C-linked glycosylation via 2'-alpha-mannosyl-L-tryptophan	1	PF3D7_0806200,	33.32	inf	0.0300102774924	0.308105515588	1.0
GO:0031340	positive regulation of vesicle fusion	1	PF3D7_0208100,	33.32	inf	0.0300102774924	0.308105515588	1.0
GO:0032675	regulation of interleukin-6 production	1	PF3D7_0511000,	33.32	inf	0.0300102774924	0.308105515588	1.0
GO:0010828	positive regulation of glucose transmembrane transport	1	PF3D7_0208100,	33.32	inf	0.0300102774924	0.308105515588	1.0
GO:2000147	positive regulation of cell motility	1	PF3D7_0508400,	33.32	inf	0.0300102774924	0.308105515588	1.0
GO:0052126	movement in host environment	8	PF3D7_0315200,PF3D7_0805600,PF3D7_0806200,PF3D7_0930300,PF3D7_1014100,PF3D7_1035700,PF3D7_1222700,PF3D7_1231400,	2.15	2.3	0.0319706646687	0.321096675586	1.0
GO:0016556	mRNA modification	2	PF3D7_0804600,PF3D7_1230800,	6.66	8.18	0.03436914307	0.333124102456	1.0
GO:0043549	regulation of kinase activity	2	PF3D7_0416200,PF3D7_1121900,	6.06	7.27	0.0411934349717	0.333124102456	1.0
GO:0042773	ATP synthesis coupled electron transport	2	PF3D7_1021700,PF3D7_1426900,	6.06	7.27	0.0411934349717	0.333124102456	1.0
GO:0001932	regulation of protein phosphorylation	2	PF3D7_0416200,PF3D7_1121900,	6.06	7.27	0.0411934349717	0.333124102456	1.0

## Sheet: 24 hpi
ID	Name	Result count	Result gene list	Fold enrichment	Odds ratio	P-value	Benjamini	Bonferroni
GO:0009405	obsolete pathogenesis	52	PF3D7_0100100,PF3D7_0113800,PF3D7_0209000,PF3D7_0223500,PF3D7_0324900,PF3D7_0400100,PF3D7_0400400,PF3D7_0412400,PF3D7_0412700,PF3D7_0420700,PF3D7_0420900,PF3D7_0421300,PF3D7_0425800,PF3D7_0426000,PF3D7_0500100,PF3D7_0600200,PF3D7_0600400,PF3D7_0617400,PF3D7_0632500,PF3D7_0632800,PF3D7_0700100,PF3D7_0712000,PF3D7_0712300,PF3D7_0712400,PF3D7_0712600,PF3D7_0712800,PF3D7_0712900,PF3D7_0733000,PF3D7_0…	5.57	17.29	9.48239111124e-31	9.46342632902e-28	9.46342632902e-28
GO:0098609	cell-cell adhesion	44	PF3D7_0100100,PF3D7_0212600,PF3D7_0223500,PF3D7_0315200,PF3D7_0400100,PF3D7_0400400,PF3D7_0412400,PF3D7_0412700,PF3D7_0420700,PF3D7_0420900,PF3D7_0421300,PF3D7_0425800,PF3D7_0426000,PF3D7_0500100,PF3D7_0600200,PF3D7_0617400,PF3D7_0632500,PF3D7_0632800,PF3D7_0712000,PF3D7_0712300,PF3D7_0712400,PF3D7_0712600,PF3D7_0712800,PF3D7_0712900,PF3D7_0733000,PF3D7_0800100,PF3D7_0800200,PF3D7_0800300,PF3D7_0…	5.7	18.45	8.06877507782e-27	4.02631876383e-24	8.05263752767e-24
GO:0007155	cell adhesion	46	PF3D7_0100100,PF3D7_0206800,PF3D7_0212600,PF3D7_0223500,PF3D7_0315200,PF3D7_0400100,PF3D7_0400400,PF3D7_0412400,PF3D7_0412700,PF3D7_0420700,PF3D7_0420900,PF3D7_0421300,PF3D7_0425800,PF3D7_0426000,PF3D7_0500100,PF3D7_0600200,PF3D7_0607700,PF3D7_0617400,PF3D7_0632500,PF3D7_0632800,PF3D7_0712000,PF3D7_0712300,PF3D7_0712400,PF3D7_0712600,PF3D7_0712800,PF3D7_0712900,PF3D7_0733000,PF3D7_0800100,PF3D7_0…	5.35	15.13	3.90647386971e-26	1.29955364066e-23	3.89866092197e-23
GO:0044403	biological process involved in symbiotic interaction	120	PF3D7_0100100,PF3D7_0100800,PF3D7_0101600,PF3D7_0113000,PF3D7_0114700,PF3D7_0115200,PF3D7_0115300,PF3D7_0200500,PF3D7_0200700,PF3D7_0201000,PF3D7_0201300,PF3D7_0202000,PF3D7_0207600,PF3D7_0208900,PF3D7_0209000,PF3D7_0210600,PF3D7_0220800,PF3D7_0222600,PF3D7_0223200,PF3D7_0223500,PF3D7_0302200,PF3D7_0304600,PF3D7_0315200,PF3D7_0324800,PF3D7_0400100,PF3D7_0400400,PF3D7_0400800,PF3D7_0400900,PF3D7_0…	2.39	3.47	1.76268098806e-22	4.3978890652e-20	1.75915562608e-19
GO:0044419	biological process involved in interspecies interaction between organisms	120	PF3D7_0100100,PF3D7_0100800,PF3D7_0101600,PF3D7_0113000,PF3D7_0114700,PF3D7_0115200,PF3D7_0115300,PF3D7_0200500,PF3D7_0200700,PF3D7_0201000,PF3D7_0201300,PF3D7_0202000,PF3D7_0207600,PF3D7_0208900,PF3D7_0209000,PF3D7_0210600,PF3D7_0220800,PF3D7_0222600,PF3D7_0223200,PF3D7_0223500,PF3D7_0302200,PF3D7_0304600,PF3D7_0315200,PF3D7_0324800,PF3D7_0400100,PF3D7_0400400,PF3D7_0400800,PF3D7_0400900,PF3D7_0…	2.38	3.44	2.83771382415e-22	5.66407679301e-20	2.8320383965e-19
GO:0008150	biological process	166	PF3D7_0100100,PF3D7_0100800,PF3D7_0101600,PF3D7_0108600,PF3D7_0113000,PF3D7_0114700,PF3D7_0115200,PF3D7_0115300,PF3D7_0200500,PF3D7_0200700,PF3D7_0201000,PF3D7_0201300,PF3D7_0202000,PF3D7_0204000,PF3D7_0206800,PF3D7_0207400,PF3D7_0207600,PF3D7_0207700,PF3D7_0207800,PF3D7_0207900,PF3D7_0208900,PF3D7_0209000,PF3D7_0210600,PF3D7_0211200,PF3D7_0212600,PF3D7_0220800,PF3D7_0222600,PF3D7_0223200,PF3D7_0…	2.01	2.85	3.76159247593e-22	6.25678215164e-20	3.75406929098e-19
GO:0051701	biological process involved in interaction with host	116	PF3D7_0100100,PF3D7_0100800,PF3D7_0101600,PF3D7_0113000,PF3D7_0114700,PF3D7_0115200,PF3D7_0115300,PF3D7_0200500,PF3D7_0200700,PF3D7_0201000,PF3D7_0201300,PF3D7_0207600,PF3D7_0208900,PF3D7_0209000,PF3D7_0210600,PF3D7_0222600,PF3D7_0223200,PF3D7_0223500,PF3D7_0304600,PF3D7_0315200,PF3D7_0324800,PF3D7_0400100,PF3D7_0400400,PF3D7_0400800,PF3D7_0400900,PF3D7_0404700,PF3D7_0412400,PF3D7_0412700,PF3D7_0…	2.4	3.47	7.21155812163e-22	1.02816214363e-19	7.19713500539e-19
GO:0020033	antigenic variation	77	PF3D7_0100100,PF3D7_0100800,PF3D7_0101600,PF3D7_0114700,PF3D7_0115200,PF3D7_0115300,PF3D7_0200500,PF3D7_0200700,PF3D7_0201000,PF3D7_0222600,PF3D7_0223200,PF3D7_0223500,PF3D7_0324800,PF3D7_0400100,PF3D7_0400400,PF3D7_0400900,PF3D7_0412400,PF3D7_0412700,PF3D7_0413300,PF3D7_0420700,PF3D7_0420900,PF3D7_0421300,PF3D7_0425800,PF3D7_0426000,PF3D7_0500100,PF3D7_0532900,PF3D7_0600200,PF3D7_0600500,PF3D7_0…	3.06	4.81	1.37837369843e-21	1.61341313238e-19	1.37561695103e-18
GO:0022610	biological adhesion	75	PF3D7_0100100,PF3D7_0100800,PF3D7_0101600,PF3D7_0115200,PF3D7_0200500,PF3D7_0200700,PF3D7_0202000,PF3D7_0206800,PF3D7_0212600,PF3D7_0220800,PF3D7_0222600,PF3D7_0223500,PF3D7_0302200,PF3D7_0315200,PF3D7_0324800,PF3D7_0400100,PF3D7_0400400,PF3D7_0400900,PF3D7_0412400,PF3D7_0412700,PF3D7_0413300,PF3D7_0420700,PF3D7_0420900,PF3D7_0421300,PF3D7_0425800,PF3D7_0426000,PF3D7_0500100,PF3D7_0600200,PF3D7_0…	3.1	4.91	1.79457660049e-21	1.61341313238e-19	1.79098744729e-18
GO:0051707	response to other organism	78	PF3D7_0100100,PF3D7_0100800,PF3D7_0101600,PF3D7_0113000,PF3D7_0114700,PF3D7_0115200,PF3D7_0115300,PF3D7_0200500,PF3D7_0200700,PF3D7_0201000,PF3D7_0222600,PF3D7_0223200,PF3D7_0223500,PF3D7_0324800,PF3D7_0400100,PF3D7_0400400,PF3D7_0400900,PF3D7_0412400,PF3D7_0412700,PF3D7_0413300,PF3D7_0420700,PF3D7_0420900,PF3D7_0421300,PF3D7_0425800,PF3D7_0426000,PF3D7_0500100,PF3D7_0532900,PF3D7_0600200,PF3D7_0…	3.01	4.69	2.42496963785e-21	1.61341313238e-19	2.42011969857e-18
GO:0052173	response to defenses of other organism	78	PF3D7_0100100,PF3D7_0100800,PF3D7_0101600,PF3D7_0113000,PF3D7_0114700,PF3D7_0115200,PF3D7_0115300,PF3D7_0200500,PF3D7_0200700,PF3D7_0201000,PF3D7_0222600,PF3D7_0223200,PF3D7_0223500,PF3D7_0324800,PF3D7_0400100,PF3D7_0400400,PF3D7_0400900,PF3D7_0412400,PF3D7_0412700,PF3D7_0413300,PF3D7_0420700,PF3D7_0420900,PF3D7_0421300,PF3D7_0425800,PF3D7_0426000,PF3D7_0500100,PF3D7_0532900,PF3D7_0600200,PF3D7_0…	3.01	4.69	2.42496963785e-21	1.61341313238e-19	2.42011969857e-18
GO:0052200	response to host defenses	78	PF3D7_0100100,PF3D7_0100800,PF3D7_0101600,PF3D7_0113000,PF3D7_0114700,PF3D7_0115200,PF3D7_0115300,PF3D7_0200500,PF3D7_0200700,PF3D7_0201000,PF3D7_0222600,PF3D7_0223200,PF3D7_0223500,PF3D7_0324800,PF3D7_0400100,PF3D7_0400400,PF3D7_0400900,PF3D7_0412400,PF3D7_0412700,PF3D7_0413300,PF3D7_0420700,PF3D7_0420900,PF3D7_0421300,PF3D7_0425800,PF3D7_0426000,PF3D7_0500100,PF3D7_0532900,PF3D7_0600200,PF3D7_0…	3.01	4.69	2.42496963785e-21	1.61341313238e-19	2.42011969857e-18
GO:0052572	response to host immune response	78	PF3D7_0100100,PF3D7_0100800,PF3D7_0101600,PF3D7_0113000,PF3D7_0114700,PF3D7_0115200,PF3D7_0115300,PF3D7_0200500,PF3D7_0200700,PF3D7_0201000,PF3D7_0222600,PF3D7_0223200,PF3D7_0223500,PF3D7_0324800,PF3D7_0400100,PF3D7_0400400,PF3D7_0400900,PF3D7_0412400,PF3D7_0412700,PF3D7_0413300,PF3D7_0420700,PF3D7_0420900,PF3D7_0421300,PF3D7_0425800,PF3D7_0426000,PF3D7_0500100,PF3D7_0532900,PF3D7_0600200,PF3D7_0…	3.01	4.69	2.42496963785e-21	1.61341313238e-19	2.42011969857e-18
GO:0075136	response to host	78	PF3D7_0100100,PF3D7_0100800,PF3D7_0101600,PF3D7_0113000,PF3D7_0114700,PF3D7_0115200,PF3D7_0115300,PF3D7_0200500,PF3D7_0200700,PF3D7_0201000,PF3D7_0222600,PF3D7_0223200,PF3D7_0223500,PF3D7_0324800,PF3D7_0400100,PF3D7_0400400,PF3D7_0400900,PF3D7_0412400,PF3D7_0412700,PF3D7_0413300,PF3D7_0420700,PF3D7_0420900,PF3D7_0421300,PF3D7_0425800,PF3D7_0426000,PF3D7_0500100,PF3D7_0532900,PF3D7_0600200,PF3D7_0…	3.01	4.69	2.42496963785e-21	1.61341313238e-19	2.42011969857e-18
GO:0043207	response to external biotic stimulus	78	PF3D7_0100100,PF3D7_0100800,PF3D7_0101600,PF3D7_0113000,PF3D7_0114700,PF3D7_0115200,PF3D7_0115300,PF3D7_0200500,PF3D7_0200700,PF3D7_0201000,PF3D7_0222600,PF3D7_0223200,PF3D7_0223500,PF3D7_0324800,PF3D7_0400100,PF3D7_0400400,PF3D7_0400900,PF3D7_0412400,PF3D7_0412700,PF3D7_0413300,PF3D7_0420700,PF3D7_0420900,PF3D7_0421300,PF3D7_0425800,PF3D7_0426000,PF3D7_0500100,PF3D7_0532900,PF3D7_0600200,PF3D7_0…	3.01	4.69	2.42496963785e-21	1.61341313238e-19	2.42011969857e-18
GO:0042783	evasion of host immune response	77	PF3D7_0100100,PF3D7_0100800,PF3D7_0101600,PF3D7_0114700,PF3D7_0115200,PF3D7_0115300,PF3D7_0200500,PF3D7_0200700,PF3D7_0201000,PF3D7_0222600,PF3D7_0223200,PF3D7_0223500,PF3D7_0324800,PF3D7_0400100,PF3D7_0400400,PF3D7_0400900,PF3D7_0412400,PF3D7_0412700,PF3D7_0413300,PF3D7_0420700,PF3D7_0420900,PF3D7_0421300,PF3D7_0425800,PF3D7_0426000,PF3D7_0500100,PF3D7_0532900,PF3D7_0600200,PF3D7_0600500,PF3D7_0…	3.02	4.7	4.005785069e-21	2.49860843679e-19	3.99777349886e-18
GO:0044406	adhesion of symbiont to host	70	PF3D7_0100100,PF3D7_0100800,PF3D7_0101600,PF3D7_0115200,PF3D7_0200500,PF3D7_0200700,PF3D7_0202000,PF3D7_0220800,PF3D7_0222600,PF3D7_0223500,PF3D7_0302200,PF3D7_0324800,PF3D7_0400100,PF3D7_0400400,PF3D7_0400900,PF3D7_0412400,PF3D7_0412700,PF3D7_0413300,PF3D7_0420700,PF3D7_0420900,PF3D7_0421300,PF3D7_0425800,PF3D7_0426000,PF3D7_0500100,PF3D7_0600200,PF3D7_0600500,PF3D7_0600700,PF3D7_0617400,PF3D7_0…	3.19	5.12	6.64646319876e-21	3.68509459576e-19	6.63317027236e-18
GO:0020035	cytoadherence to microvasculature, mediated by symbiont protein	70	PF3D7_0100100,PF3D7_0100800,PF3D7_0101600,PF3D7_0115200,PF3D7_0200500,PF3D7_0200700,PF3D7_0202000,PF3D7_0220800,PF3D7_0222600,PF3D7_0223500,PF3D7_0302200,PF3D7_0324800,PF3D7_0400100,PF3D7_0400400,PF3D7_0400900,PF3D7_0412400,PF3D7_0412700,PF3D7_0413300,PF3D7_0420700,PF3D7_0420900,PF3D7_0421300,PF3D7_0425800,PF3D7_0426000,PF3D7_0500100,PF3D7_0600200,PF3D7_0600500,PF3D7_0600700,PF3D7_0617400,PF3D7_0…	3.19	5.12	6.64646319876e-21	3.68509459576e-19	6.63317027236e-18
GO:0020013	modulation by symbiont of host erythrocyte aggregation	73	PF3D7_0100100,PF3D7_0100800,PF3D7_0101600,PF3D7_0115200,PF3D7_0200500,PF3D7_0200700,PF3D7_0201300,PF3D7_0222600,PF3D7_0223500,PF3D7_0324800,PF3D7_0400100,PF3D7_0400400,PF3D7_0400800,PF3D7_0400900,PF3D7_0412400,PF3D7_0412700,PF3D7_0413300,PF3D7_0420700,PF3D7_0420900,PF3D7_0421300,PF3D7_0425800,PF3D7_0426000,PF3D7_0500100,PF3D7_0600200,PF3D7_0600500,PF3D7_0600700,PF3D7_0617400,PF3D7_0631900,PF3D7_0…	3.07	4.81	1.44060320244e-20	7.56695787389e-19	1.43772199604e-17
GO:0044068	modulation by symbiont of host cellular process	73	PF3D7_0100100,PF3D7_0100800,PF3D7_0101600,PF3D7_0115200,PF3D7_0200500,PF3D7_0200700,PF3D7_0201300,PF3D7_0222600,PF3D7_0223500,PF3D7_0324800,PF3D7_0400100,PF3D7_0400400,PF3D7_0400800,PF3D7_0400900,PF3D7_0412400,PF3D7_0412700,PF3D7_0413300,PF3D7_0420700,PF3D7_0420900,PF3D7_0421300,PF3D7_0425800,PF3D7_0426000,PF3D7_0500100,PF3D7_0600200,PF3D7_0600500,PF3D7_0600700,PF3D7_0617400,PF3D7_0631900,PF3D7_0…	3.04	4.72	2.94733921201e-20	1.47072226679e-18	2.94144453358e-17
GO:0044003	modulation by symbiont of host process	74	PF3D7_0100100,PF3D7_0100800,PF3D7_0101600,PF3D7_0115200,PF3D7_0200500,PF3D7_0200700,PF3D7_0201300,PF3D7_0222600,PF3D7_0223500,PF3D7_0324800,PF3D7_0400100,PF3D7_0400400,PF3D7_0400800,PF3D7_0400900,PF3D7_0412400,PF3D7_0412700,PF3D7_0413300,PF3D7_0420700,PF3D7_0420900,PF3D7_0421300,PF3D7_0425800,PF3D7_0426000,PF3D7_0500100,PF3D7_0600200,PF3D7_0600500,PF3D7_0600700,PF3D7_0617400,PF3D7_0631900,PF3D7_0…	2.88	4.35	5.31627882179e-19	2.52649822102e-17	5.30564626415e-16
GO:0051276	chromosome organization	7	PF3D7_0204000,PF3D7_0414000,PF3D7_0509100,PF3D7_0610400,PF3D7_1105100,PF3D7_1130700,PF3D7_1318400,	5.62	16.58	3.84781448626e-05	0.00174550857149	0.0384011885728
GO:0052126	movement in host environment	31	PF3D7_0207600,PF3D7_0208900,PF3D7_0209000,PF3D7_0210600,PF3D7_0304600,PF3D7_0315200,PF3D7_0404700,PF3D7_0423500,PF3D7_0629300,PF3D7_0631900,PF3D7_0722200,PF3D7_0805600,PF3D7_0806200,PF3D7_0806300,PF3D7_0905400,PF3D7_0930300,PF3D7_0932200,PF3D7_1021800,PF3D7_1030200,PF3D7_1035400,PF3D7_1035700,PF3D7_1116000,PF3D7_1133400,PF3D7_1216500,PF3D7_1231400,PF3D7_1243900,PF3D7_1250100,PF3D7_1335900,PF3D7_1…	2.01	2.42	8.07298967234e-05	0.00326731177939	0.08056843693
GO:0002377	immunoglobulin production	6	PF3D7_0207400,PF3D7_0207600,PF3D7_0207700,PF3D7_0207800,PF3D7_0207900,PF3D7_0902800,	6.02	21.29	8.18464874598e-05	0.00326731177939	0.0816827944848
GO:0002440	production of molecular mediator of immune response	6	PF3D7_0207400,PF3D7_0207600,PF3D7_0207700,PF3D7_0207800,PF3D7_0207900,PF3D7_0902800,	6.02	21.29	8.18464874598e-05	0.00326731177939	0.0816827944848
GO:0030029	actin filament-based process	9	PF3D7_0409900,PF3D7_0530900,PF3D7_0613900,PF3D7_0716100,PF3D7_0932200,PF3D7_1219000,PF3D7_1229800,PF3D7_1329100,PF3D7_1444800,	3.8	6.41	0.00019718870601	0.00721484895128	0.196794328598
GO:0030036	actin cytoskeleton organization	9	PF3D7_0409900,PF3D7_0530900,PF3D7_0613900,PF3D7_0716100,PF3D7_0932200,PF3D7_1219000,PF3D7_1229800,PF3D7_1329100,PF3D7_1444800,	3.8	6.41	0.00019718870601	0.00721484895128	0.196794328598
GO:0050776	regulation of immune response	7	PF3D7_0102200,PF3D7_0207400,PF3D7_0207600,PF3D7_0207700,PF3D7_0207800,PF3D7_0207900,PF3D7_0902800,	4.68	9.94	0.000202420611859	0.00721484895128	0.202015770636
GO:0002682	regulation of immune system process	7	PF3D7_0102200,PF3D7_0207400,PF3D7_0207600,PF3D7_0207700,PF3D7_0207800,PF3D7_0207900,PF3D7_0902800,	4.32	8.28	0.000391691594628	0.0134795934979	0.390908211439
GO:0035891	exit from host cell	11	PF3D7_0207600,PF3D7_0304600,PF3D7_0629300,PF3D7_0805600,PF3D7_0806200,PF3D7_0806300,PF3D7_0930300,PF3D7_1021800,PF3D7_1216500,PF3D7_1231400,PF3D7_1250100,	2.94	4.13	0.000596842413664	0.0198549576279	0.595648728837
GO:0002376	immune system process	7	PF3D7_0207400,PF3D7_0207600,PF3D7_0207700,PF3D7_0207800,PF3D7_0207900,PF3D7_0315200,PF3D7_0902800,	4.01	7.1	0.000699800279315	0.0225290541534	0.698400678756
GO:0035890	exit from host	11	PF3D7_0207600,PF3D7_0304600,PF3D7_0629300,PF3D7_0805600,PF3D7_0806200,PF3D7_0806300,PF3D7_0930300,PF3D7_1021800,PF3D7_1216500,PF3D7_1231400,PF3D7_1250100,	2.85	3.92	0.000822839665502	0.0256623120678	0.821193986171
GO:0097435	supramolecular fiber organization	10	PF3D7_0409900,PF3D7_0530900,PF3D7_0613900,PF3D7_0729900,PF3D7_0803700,PF3D7_0903700,PF3D7_1219000,PF3D7_1229800,PF3D7_1329100,PF3D7_1444800,	2.87	3.95	0.00133838669611	0.0398506667354	1.0
GO:0007010	cytoskeleton organization	19	PF3D7_0111000,PF3D7_0409900,PF3D7_0422300,PF3D7_0530900,PF3D7_0613900,PF3D7_0716100,PF3D7_0717500,PF3D7_0729900,PF3D7_0803700,PF3D7_0903700,PF3D7_0905300,PF3D7_0909500,PF3D7_0932200,PF3D7_0933800,PF3D7_1219000,PF3D7_1229800,PF3D7_1329100,PF3D7_1434200,PF3D7_1444800,	2.06	2.47	0.00135763794489	0.0398506667354	1.0
GO:0007015	actin filament organization	7	PF3D7_0409900,PF3D7_0530900,PF3D7_0613900,PF3D7_1219000,PF3D7_1229800,PF3D7_1329100,PF3D7_1444800,	3.51	5.52	0.00186281350798	0.0516413300268	1.0
GO:0006119	oxidative phosphorylation	7	PF3D7_0927800,PF3D7_1034400,PF3D7_1426900,PF3D7_1430900,PF3D7_1462700,PF3D7_MIT01400,PF3D7_MIT02100,	3.51	5.52	0.00186281350798	0.0516413300268	1.0
GO:0044409	entry into host	24	PF3D7_0208900,PF3D7_0209000,PF3D7_0210600,PF3D7_0304600,PF3D7_0315200,PF3D7_0404700,PF3D7_0423500,PF3D7_0629300,PF3D7_0631900,PF3D7_0722200,PF3D7_0905400,PF3D7_0930300,PF3D7_0932200,PF3D7_1030200,PF3D7_1035400,PF3D7_1035700,PF3D7_1116000,PF3D7_1133400,PF3D7_1231400,PF3D7_1243900,PF3D7_1335900,PF3D7_1431400,PF3D7_1434200,PF3D7_1462800,	1.83	2.13	0.0019658204717	0.0530240224529	1.0
GO:0051650	establishment of vesicle localization	5	PF3D7_0613900,PF3D7_0729900,PF3D7_0804900,PF3D7_1229800,PF3D7_1329100,	4.46	8.85	0.00241569923659	0.0618171240544	1.0
GO:0051648	vesicle localization	5	PF3D7_0613900,PF3D7_0729900,PF3D7_0804900,PF3D7_1229800,PF3D7_1329100,	4.46	8.85	0.00241569923659	0.0618171240544	1.0
GO:0140014	mitotic nuclear division	7	PF3D7_0204000,PF3D7_0414000,PF3D7_0509100,PF3D7_0717500,PF3D7_0803700,PF3D7_1130700,PF3D7_1318400,	3.31	4.97	0.00283099954372	0.0706334386159	1.0
GO:0030705	cytoskeleton-dependent intracellular transport	5	PF3D7_0613900,PF3D7_0724900,PF3D7_0729900,PF3D7_1229800,PF3D7_1329100,	4.01	7.08	0.00433993685459	0.105640414168	1.0
GO:0099518	vesicle cytoskeletal trafficking	4	PF3D7_0613900,PF3D7_0729900,PF3D7_1229800,PF3D7_1329100,	4.59	9.43	0.00611729078161	0.145358480954	1.0
GO:0000070	mitotic sister chromatid segregation	6	PF3D7_0204000,PF3D7_0414000,PF3D7_0509100,PF3D7_0803700,PF3D7_1130700,PF3D7_1318400,	3.21	4.72	0.00675316151547	0.154832201979	1.0
GO:0007009	plasma membrane organization	3	PF3D7_0806300,PF3D7_1022700,PF3D7_1455600,	6.02	21.18	0.00698141191289	0.154832201979	1.0
GO:0045010	actin nucleation	3	PF3D7_0409900,PF3D7_0530900,PF3D7_1219000,	6.02	21.18	0.00698141191289	0.154832201979	1.0
GO:0042773	ATP synthesis coupled electron transport	5	PF3D7_0927800,PF3D7_1034400,PF3D7_1426900,PF3D7_1430900,PF3D7_1462700,	3.65	5.9	0.00714999755735	0.155123860049	1.0
GO:0071976	cell gliding	5	PF3D7_0719500,PF3D7_0814600,PF3D7_1335900,PF3D7_1360500,PF3D7_1361800,	3.35	5.05	0.0110190619478	0.233979230296	1.0
GO:0008053	mitochondrial fusion	2	PF3D7_0505000,PF3D7_1119600,	8.03	inf	0.0154935731866	0.308265187108	1.0
GO:0006290	pyrimidine dimer repair	2	PF3D7_0505500,PF3D7_0513600,	8.03	inf	0.0154935731866	0.308265187108	1.0
GO:0006449	regulation of translational termination	2	PF3D7_0212300,PF3D7_1204300,	8.03	inf	0.0154935731866	0.308265187108	1.0
GO:0000278	mitotic cell cycle	16	PF3D7_0204000,PF3D7_0311400,PF3D7_0317200,PF3D7_0414000,PF3D7_0422300,PF3D7_0509100,PF3D7_0628200,PF3D7_0629800,PF3D7_0717500,PF3D7_0729900,PF3D7_0803700,PF3D7_0903700,PF3D7_0933800,PF3D7_1130700,PF3D7_1228300,PF3D7_1318400,	1.76	2.0	0.0157530306037	0.308265187108	1.0
GO:0000280	nuclear division	9	PF3D7_0204000,PF3D7_0414000,PF3D7_0509100,PF3D7_0717500,PF3D7_0803400,PF3D7_0803700,PF3D7_0816800,PF3D7_1130700,PF3D7_1318400,	2.19	2.66	0.0165468920673	0.317573043907	1.0
GO:0042775	mitochondrial ATP synthesis coupled electron transport	4	PF3D7_0927800,PF3D7_1034400,PF3D7_1426900,PF3D7_1462700,	3.57	5.65	0.0179374565008	0.331510770145	1.0
GO:0030048	actin filament-based movement	4	PF3D7_0613900,PF3D7_0932200,PF3D7_1229800,PF3D7_1329100,	3.57	5.65	0.0179374565008	0.331510770145	1.0
GO:0007017	microtubule-based process	16	PF3D7_0111000,PF3D7_0422300,PF3D7_0717500,PF3D7_0718000,PF3D7_0718500,PF3D7_0724900,PF3D7_0729900,PF3D7_0803700,PF3D7_0903700,PF3D7_0905300,PF3D7_0909500,PF3D7_0933800,PF3D7_1023100,PF3D7_1025500,PF3D7_1122900,PF3D7_1434200,	1.71	1.93	0.0201827096874	0.366224441237	1.0
GO:0000819	sister chromatid segregation	6	PF3D7_0204000,PF3D7_0414000,PF3D7_0509100,PF3D7_0803700,PF3D7_1130700,PF3D7_1318400,	2.54	3.27	0.0237018433635	0.422400708513	1.0
GO:0030050	vesicle transport along actin filament	3	PF3D7_0613900,PF3D7_1229800,PF3D7_1329100,	4.01	7.06	0.028774638795	0.479452590731	1.0
GO:0099515	actin filament-based transport	3	PF3D7_0613900,PF3D7_1229800,PF3D7_1329100,	4.01	7.06	0.028774638795	0.479452590731	1.0
GO:0008154	actin polymerization or depolymerization	3	PF3D7_0530900,PF3D7_1219000,PF3D7_1444800,	4.01	7.06	0.028774638795	0.479452590731	1.0
GO:0098813	nuclear chromosome segregation	7	PF3D7_0204000,PF3D7_0414000,PF3D7_0509100,PF3D7_0803700,PF3D7_1021800,PF3D7_1130700,PF3D7_1318400,	2.25	2.75	0.028824805054	0.479452590731	1.0
GO:0006099	tricarboxylic acid cycle	5	PF3D7_0504600,PF3D7_0820700,PF3D7_1022500,PF3D7_1034400,PF3D7_1108500,	2.68	3.53	0.030431884813	0.497885590875	1.0
GO:0006323	DNA packaging	7	PF3D7_0110700,PF3D7_0204000,PF3D7_0508500,PF3D7_0509100,PF3D7_1105100,PF3D7_1318400,PF3D7_1329300,	2.16	2.61	0.0353518286751	0.569050403512	1.0
GO:0051656	establishment of organelle localization	6	PF3D7_0613900,PF3D7_0716100,PF3D7_0729900,PF3D7_0804900,PF3D7_1229800,PF3D7_1329100,	2.29	2.83	0.0382231349916	0.574956132644	1.0
GO:0007018	microtubule-based movement	8	PF3D7_0111000,PF3D7_0718000,PF3D7_0724900,PF3D7_0729900,PF3D7_0905300,PF3D7_1023100,PF3D7_1025500,PF3D7_1122900,	2.01	2.36	0.0382800716876	0.574956132644	1.0
GO:0035556	intracellular signal transduction	16	PF3D7_0211200,PF3D7_0509800,PF3D7_0517800,PF3D7_0628200,PF3D7_0717500,PF3D7_0726200,PF3D7_0802600,PF3D7_0802800,PF3D7_0805700,PF3D7_0902600,PF3D7_0930500,PF3D7_1121900,PF3D7_1122800,PF3D7_1129600,PF3D7_1360500,PF3D7_1434200,	1.59	1.75	0.0391992468243	0.574956132644	1.0
GO:0048285	organelle fission	9	PF3D7_0204000,PF3D7_0414000,PF3D7_0509100,PF3D7_0717500,PF3D7_0803400,PF3D7_0803700,PF3D7_0816800,PF3D7_1130700,PF3D7_1318400,	1.9	2.2	0.039821507774	0.574956132644	1.0
GO:0043254	regulation of protein-containing complex assembly	5	PF3D7_0413600,PF3D7_0416800,PF3D7_0517800,PF3D7_0932200,PF3D7_1239900,	2.51	3.21	0.039861209583	0.574956132644	1.0
GO:0044088	regulation of vacuole organization	2	PF3D7_0211200,PF3D7_1239900,	5.35	14.1	0.0426320178514	0.574956132644	1.0
GO:0019722	calcium-mediated signaling	2	PF3D7_0802800,PF3D7_1434200,	5.35	14.1	0.0426320178514	0.574956132644	1.0
GO:0032889	regulation of vacuole fusion, non-autophagic	2	PF3D7_0211200,PF3D7_1239900,	5.35	14.1	0.0426320178514	0.574956132644	1.0
GO:0043570	maintenance of DNA repeat elements	2	PF3D7_0505500,PF3D7_1427500,	5.35	14.1	0.0426320178514	0.574956132644	1.0
GO:0018195	peptidyl-arginine modification	2	PF3D7_1332500,PF3D7_1426200,	5.35	14.1	0.0426320178514	0.574956132644	1.0
GO:0042407	cristae formation	2	PF3D7_0505000,PF3D7_1119600,	5.35	14.1	0.0426320178514	0.574956132644	1.0
GO:0018216	peptidyl-arginine methylation	2	PF3D7_1332500,PF3D7_1426200,	5.35	14.1	0.0426320178514	0.574956132644	1.0
GO:0007059	chromosome segregation	8	PF3D7_0204000,PF3D7_0414000,PF3D7_0509100,PF3D7_0510500,PF3D7_0803700,PF3D7_1021800,PF3D7_1130700,PF3D7_1318400,	1.95	2.27	0.0452346891665	0.591971810305	1.0
GO:0034982	mitochondrial protein processing	3	PF3D7_0505000,PF3D7_0933600,PF3D7_1119600,	3.44	5.29	0.0457676498047	0.591971810305	1.0

## Sheet: 36 hpi
ID	Name	Result count	Result gene list	Fold enrichment	Odds ratio	P-value	Benjamini	Bonferroni
GO:0008150	biological process	109	PF3D7_0100100,PF3D7_0100200,PF3D7_0101600,PF3D7_0101900,PF3D7_0102500,PF3D7_0108600,PF3D7_0113000,PF3D7_0114700,PF3D7_0115200,PF3D7_0115600,PF3D7_0115700,PF3D7_0200700,PF3D7_0202000,PF3D7_0207600,PF3D7_0207700,PF3D7_0207900,PF3D7_0208900,PF3D7_0209000,PF3D7_0210600,PF3D7_0211200,PF3D7_0212600,PF3D7_0212700,PF3D7_0222600,PF3D7_0304000,PF3D7_0304600,PF3D7_0307300,PF3D7_0315200,PF3D7_0400100,PF3D7_0…	1.93	2.52	3.87305242425e-13	3.34244424213e-10	3.34244424213e-10
GO:0051701	biological process involved in interaction with host	74	PF3D7_0100100,PF3D7_0100200,PF3D7_0101600,PF3D7_0101900,PF3D7_0102500,PF3D7_0113000,PF3D7_0114700,PF3D7_0115200,PF3D7_0115600,PF3D7_0115700,PF3D7_0200700,PF3D7_0207600,PF3D7_0208900,PF3D7_0209000,PF3D7_0210600,PF3D7_0222600,PF3D7_0304000,PF3D7_0304600,PF3D7_0315200,PF3D7_0400100,PF3D7_0400700,PF3D7_0404700,PF3D7_0412400,PF3D7_0412700,PF3D7_0420700,PF3D7_0425700,PF3D7_0508000,PF3D7_0532900,PF3D7_0…	2.25	2.88	3.88711083745e-12	1.67728832636e-09	3.35457665272e-09
GO:0098609	cell-cell adhesion	25	PF3D7_0100100,PF3D7_0102500,PF3D7_0115700,PF3D7_0212600,PF3D7_0315200,PF3D7_0400100,PF3D7_0412400,PF3D7_0412700,PF3D7_0420700,PF3D7_0600200,PF3D7_0617400,PF3D7_0711700,PF3D7_0712900,PF3D7_0733000,PF3D7_0800100,PF3D7_0800300,PF3D7_0808600,PF3D7_0808700,PF3D7_0809100,PF3D7_0937800,PF3D7_1041300,PF3D7_1200100,PF3D7_1219300,PF3D7_1240400,PF3D7_1255200,	4.75	7.69	6.37665240067e-12	1.83435034059e-09	5.50305102178e-09
GO:0044403	biological process involved in symbiotic interaction	75	PF3D7_0100100,PF3D7_0100200,PF3D7_0101600,PF3D7_0101900,PF3D7_0102500,PF3D7_0113000,PF3D7_0114700,PF3D7_0115200,PF3D7_0115600,PF3D7_0115700,PF3D7_0200700,PF3D7_0202000,PF3D7_0207600,PF3D7_0208900,PF3D7_0209000,PF3D7_0210600,PF3D7_0222600,PF3D7_0304000,PF3D7_0304600,PF3D7_0315200,PF3D7_0400100,PF3D7_0400700,PF3D7_0404700,PF3D7_0412400,PF3D7_0412700,PF3D7_0420700,PF3D7_0425700,PF3D7_0508000,PF3D7_0…	2.19	2.79	9.71893345952e-12	2.09685989389e-09	8.38743957557e-09
GO:0044419	biological process involved in interspecies interaction between organisms	75	PF3D7_0100100,PF3D7_0100200,PF3D7_0101600,PF3D7_0101900,PF3D7_0102500,PF3D7_0113000,PF3D7_0114700,PF3D7_0115200,PF3D7_0115600,PF3D7_0115700,PF3D7_0200700,PF3D7_0202000,PF3D7_0207600,PF3D7_0208900,PF3D7_0209000,PF3D7_0210600,PF3D7_0222600,PF3D7_0304000,PF3D7_0304600,PF3D7_0315200,PF3D7_0400100,PF3D7_0400700,PF3D7_0404700,PF3D7_0412400,PF3D7_0412700,PF3D7_0420700,PF3D7_0425700,PF3D7_0508000,PF3D7_0…	2.18	2.77	1.25556083486e-11	2.16709800097e-09	1.08354900049e-08
GO:0007155	cell adhesion	26	PF3D7_0100100,PF3D7_0102500,PF3D7_0115700,PF3D7_0212600,PF3D7_0212700,PF3D7_0315200,PF3D7_0400100,PF3D7_0412400,PF3D7_0412700,PF3D7_0420700,PF3D7_0600200,PF3D7_0617400,PF3D7_0711700,PF3D7_0712900,PF3D7_0733000,PF3D7_0800100,PF3D7_0800300,PF3D7_0808600,PF3D7_0808700,PF3D7_0809100,PF3D7_0937800,PF3D7_1041300,PF3D7_1200100,PF3D7_1219300,PF3D7_1240400,PF3D7_1255200,	4.44	6.89	1.50706761467e-11	2.16766558576e-09	1.30059935146e-08
GO:0009405	obsolete pathogenesis	27	PF3D7_0100100,PF3D7_0102500,PF3D7_0115700,PF3D7_0209000,PF3D7_0324900,PF3D7_0400100,PF3D7_0412400,PF3D7_0412700,PF3D7_0420700,PF3D7_0600200,PF3D7_0617400,PF3D7_0711700,PF3D7_0712900,PF3D7_0733000,PF3D7_0800100,PF3D7_0800300,PF3D7_0808600,PF3D7_0808700,PF3D7_0809100,PF3D7_0930300,PF3D7_0937800,PF3D7_1041300,PF3D7_1200100,PF3D7_1219300,PF3D7_1240400,PF3D7_1240900,PF3D7_1255200,	4.24	6.42	2.11377306861e-11	2.60598022601e-09	1.82418615821e-08
GO:0075136	response to host	47	PF3D7_0100100,PF3D7_0100200,PF3D7_0101600,PF3D7_0101900,PF3D7_0113000,PF3D7_0114700,PF3D7_0115200,PF3D7_0115600,PF3D7_0115700,PF3D7_0200700,PF3D7_0222600,PF3D7_0400100,PF3D7_0400700,PF3D7_0412400,PF3D7_0412700,PF3D7_0420700,PF3D7_0425700,PF3D7_0532900,PF3D7_0600200,PF3D7_0617400,PF3D7_0631800,PF3D7_0711700,PF3D7_0712900,PF3D7_0713000,PF3D7_0732200,PF3D7_0733000,PF3D7_0800100,PF3D7_0800300,PF3D7_0…	2.66	3.42	1.52524462846e-10	1.01252778028e-08	1.31628611436e-07
GO:0052173	response to defenses of other organism	47	PF3D7_0100100,PF3D7_0100200,PF3D7_0101600,PF3D7_0101900,PF3D7_0113000,PF3D7_0114700,PF3D7_0115200,PF3D7_0115600,PF3D7_0115700,PF3D7_0200700,PF3D7_0222600,PF3D7_0400100,PF3D7_0400700,PF3D7_0412400,PF3D7_0412700,PF3D7_0420700,PF3D7_0425700,PF3D7_0532900,PF3D7_0600200,PF3D7_0617400,PF3D7_0631800,PF3D7_0711700,PF3D7_0712900,PF3D7_0713000,PF3D7_0732200,PF3D7_0733000,PF3D7_0800100,PF3D7_0800300,PF3D7_0…	2.66	3.42	1.52524462846e-10	1.01252778028e-08	1.31628611436e-07
GO:0051707	response to other organism	47	PF3D7_0100100,PF3D7_0100200,PF3D7_0101600,PF3D7_0101900,PF3D7_0113000,PF3D7_0114700,PF3D7_0115200,PF3D7_0115600,PF3D7_0115700,PF3D7_0200700,PF3D7_0222600,PF3D7_0400100,PF3D7_0400700,PF3D7_0412400,PF3D7_0412700,PF3D7_0420700,PF3D7_0425700,PF3D7_0532900,PF3D7_0600200,PF3D7_0617400,PF3D7_0631800,PF3D7_0711700,PF3D7_0712900,PF3D7_0713000,PF3D7_0732200,PF3D7_0733000,PF3D7_0800100,PF3D7_0800300,PF3D7_0…	2.66	3.42	1.52524462846e-10	1.01252778028e-08	1.31628611436e-07
GO:0043207	response to external biotic stimulus	47	PF3D7_0100100,PF3D7_0100200,PF3D7_0101600,PF3D7_0101900,PF3D7_0113000,PF3D7_0114700,PF3D7_0115200,PF3D7_0115600,PF3D7_0115700,PF3D7_0200700,PF3D7_0222600,PF3D7_0400100,PF3D7_0400700,PF3D7_0412400,PF3D7_0412700,PF3D7_0420700,PF3D7_0425700,PF3D7_0532900,PF3D7_0600200,PF3D7_0617400,PF3D7_0631800,PF3D7_0711700,PF3D7_0712900,PF3D7_0713000,PF3D7_0732200,PF3D7_0733000,PF3D7_0800100,PF3D7_0800300,PF3D7_0…	2.66	3.42	1.52524462846e-10	1.01252778028e-08	1.31628611436e-07
GO:0052572	response to host immune response	47	PF3D7_0100100,PF3D7_0100200,PF3D7_0101600,PF3D7_0101900,PF3D7_0113000,PF3D7_0114700,PF3D7_0115200,PF3D7_0115600,PF3D7_0115700,PF3D7_0200700,PF3D7_0222600,PF3D7_0400100,PF3D7_0400700,PF3D7_0412400,PF3D7_0412700,PF3D7_0420700,PF3D7_0425700,PF3D7_0532900,PF3D7_0600200,PF3D7_0617400,PF3D7_0631800,PF3D7_0711700,PF3D7_0712900,PF3D7_0713000,PF3D7_0732200,PF3D7_0733000,PF3D7_0800100,PF3D7_0800300,PF3D7_0…	2.66	3.42	1.52524462846e-10	1.01252778028e-08	1.31628611436e-07
GO:0052200	response to host defenses	47	PF3D7_0100100,PF3D7_0100200,PF3D7_0101600,PF3D7_0101900,PF3D7_0113000,PF3D7_0114700,PF3D7_0115200,PF3D7_0115600,PF3D7_0115700,PF3D7_0200700,PF3D7_0222600,PF3D7_0400100,PF3D7_0400700,PF3D7_0412400,PF3D7_0412700,PF3D7_0420700,PF3D7_0425700,PF3D7_0532900,PF3D7_0600200,PF3D7_0617400,PF3D7_0631800,PF3D7_0711700,PF3D7_0712900,PF3D7_0713000,PF3D7_0732200,PF3D7_0733000,PF3D7_0800100,PF3D7_0800300,PF3D7_0…	2.66	3.42	1.52524462846e-10	1.01252778028e-08	1.31628611436e-07
GO:0042783	evasion of host immune response	46	PF3D7_0100100,PF3D7_0100200,PF3D7_0101600,PF3D7_0101900,PF3D7_0114700,PF3D7_0115200,PF3D7_0115600,PF3D7_0115700,PF3D7_0200700,PF3D7_0222600,PF3D7_0400100,PF3D7_0400700,PF3D7_0412400,PF3D7_0412700,PF3D7_0420700,PF3D7_0425700,PF3D7_0532900,PF3D7_0600200,PF3D7_0617400,PF3D7_0631800,PF3D7_0711700,PF3D7_0712900,PF3D7_0713000,PF3D7_0732200,PF3D7_0733000,PF3D7_0800100,PF3D7_0800300,PF3D7_0808600,PF3D7_0…	2.64	3.38	3.12665221183e-10	1.92735775629e-08	2.69830085881e-07
GO:0022610	biological adhesion	44	PF3D7_0100100,PF3D7_0100200,PF3D7_0101600,PF3D7_0102500,PF3D7_0115200,PF3D7_0115600,PF3D7_0115700,PF3D7_0200700,PF3D7_0202000,PF3D7_0212600,PF3D7_0212700,PF3D7_0222600,PF3D7_0315200,PF3D7_0400100,PF3D7_0400700,PF3D7_0412400,PF3D7_0412700,PF3D7_0420700,PF3D7_0425700,PF3D7_0600200,PF3D7_0617400,PF3D7_0711700,PF3D7_0712900,PF3D7_0713000,PF3D7_0732200,PF3D7_0733000,PF3D7_0800100,PF3D7_0800300,PF3D7_0…	2.67	3.42	5.4558011516e-10	3.13890426256e-08	4.70835639384e-07
GO:0020033	antigenic variation	45	PF3D7_0100100,PF3D7_0100200,PF3D7_0101600,PF3D7_0101900,PF3D7_0114700,PF3D7_0115200,PF3D7_0115600,PF3D7_0115700,PF3D7_0200700,PF3D7_0222600,PF3D7_0400100,PF3D7_0400700,PF3D7_0412400,PF3D7_0412700,PF3D7_0420700,PF3D7_0425700,PF3D7_0532900,PF3D7_0600200,PF3D7_0617400,PF3D7_0631800,PF3D7_0711700,PF3D7_0712900,PF3D7_0713000,PF3D7_0732200,PF3D7_0733000,PF3D7_0800100,PF3D7_0800300,PF3D7_0808600,PF3D7_0…	2.62	3.35	6.38167878055e-10	3.44211799226e-08	5.50738878761e-07
GO:0020035	cytoadherence to microvasculature, mediated by symbiont protein	40	PF3D7_0100100,PF3D7_0100200,PF3D7_0101600,PF3D7_0115200,PF3D7_0115600,PF3D7_0115700,PF3D7_0200700,PF3D7_0202000,PF3D7_0222600,PF3D7_0400100,PF3D7_0400700,PF3D7_0412400,PF3D7_0412700,PF3D7_0420700,PF3D7_0425700,PF3D7_0600200,PF3D7_0617400,PF3D7_0711700,PF3D7_0712900,PF3D7_0713000,PF3D7_0732200,PF3D7_0733000,PF3D7_0800100,PF3D7_0800300,PF3D7_0808600,PF3D7_0808700,PF3D7_0809100,PF3D7_0900700,PF3D7_0…	2.68	3.4	3.31083959671e-09	1.58736365109e-07	2.85725457196e-06
GO:0044406	adhesion of symbiont to host	40	PF3D7_0100100,PF3D7_0100200,PF3D7_0101600,PF3D7_0115200,PF3D7_0115600,PF3D7_0115700,PF3D7_0200700,PF3D7_0202000,PF3D7_0222600,PF3D7_0400100,PF3D7_0400700,PF3D7_0412400,PF3D7_0412700,PF3D7_0420700,PF3D7_0425700,PF3D7_0600200,PF3D7_0617400,PF3D7_0711700,PF3D7_0712900,PF3D7_0713000,PF3D7_0732200,PF3D7_0733000,PF3D7_0800100,PF3D7_0800300,PF3D7_0808600,PF3D7_0808700,PF3D7_0809100,PF3D7_0900700,PF3D7_0…	2.68	3.4	3.31083959671e-09	1.58736365109e-07	2.85725457196e-06
GO:0044068	modulation by symbiont of host cellular process	41	PF3D7_0100100,PF3D7_0100200,PF3D7_0101600,PF3D7_0115200,PF3D7_0115600,PF3D7_0115700,PF3D7_0200700,PF3D7_0222600,PF3D7_0400100,PF3D7_0400700,PF3D7_0412400,PF3D7_0412700,PF3D7_0420700,PF3D7_0425700,PF3D7_0600200,PF3D7_0617400,PF3D7_0617600,PF3D7_0711700,PF3D7_0712900,PF3D7_0713000,PF3D7_0732200,PF3D7_0733000,PF3D7_0800100,PF3D7_0800300,PF3D7_0808600,PF3D7_0808700,PF3D7_0809100,PF3D7_0900700,PF3D7_0…	2.5	3.12	1.71071668913e-08	7.77025527749e-07	1.47634850272e-05
GO:0020013	modulation by symbiont of host erythrocyte aggregation	40	PF3D7_0100100,PF3D7_0100200,PF3D7_0101600,PF3D7_0115200,PF3D7_0115600,PF3D7_0115700,PF3D7_0200700,PF3D7_0222600,PF3D7_0400100,PF3D7_0400700,PF3D7_0412400,PF3D7_0412700,PF3D7_0420700,PF3D7_0425700,PF3D7_0600200,PF3D7_0617400,PF3D7_0617600,PF3D7_0711700,PF3D7_0712900,PF3D7_0713000,PF3D7_0732200,PF3D7_0733000,PF3D7_0800100,PF3D7_0800300,PF3D7_0808600,PF3D7_0808700,PF3D7_0809100,PF3D7_0900700,PF3D7_0…	2.47	3.05	3.95139538733e-08	1.64695012068e-06	3.41005421926e-05
GO:0044003	modulation by symbiont of host process	42	PF3D7_0100100,PF3D7_0100200,PF3D7_0101600,PF3D7_0115200,PF3D7_0115600,PF3D7_0115700,PF3D7_0200700,PF3D7_0222600,PF3D7_0400100,PF3D7_0400700,PF3D7_0412400,PF3D7_0412700,PF3D7_0420700,PF3D7_0425700,PF3D7_0600200,PF3D7_0617400,PF3D7_0617600,PF3D7_0711700,PF3D7_0712900,PF3D7_0713000,PF3D7_0726200,PF3D7_0732200,PF3D7_0733000,PF3D7_0800100,PF3D7_0800300,PF3D7_0808600,PF3D7_0808700,PF3D7_0809100,PF3D7_0…	2.4	2.96	4.00764224036e-08	1.64695012068e-06	3.45859525343e-05
GO:0052126	movement in host environment	24	PF3D7_0102500,PF3D7_0207600,PF3D7_0208900,PF3D7_0209000,PF3D7_0210600,PF3D7_0304000,PF3D7_0304600,PF3D7_0315200,PF3D7_0404700,PF3D7_0508000,PF3D7_0616500,PF3D7_0805600,PF3D7_0806300,PF3D7_0808200,PF3D7_0828800,PF3D7_0930300,PF3D7_1008100,PF3D7_1035400,PF3D7_1116000,PF3D7_1136900,PF3D7_1231400,PF3D7_1335900,PF3D7_1342600,PF3D7_1436600,	2.28	2.69	8.819016663e-05	0.00345945971826	0.0761081138017
GO:0044409	entry into host	21	PF3D7_0102500,PF3D7_0208900,PF3D7_0209000,PF3D7_0210600,PF3D7_0304000,PF3D7_0304600,PF3D7_0315200,PF3D7_0404700,PF3D7_0508000,PF3D7_0616500,PF3D7_0808200,PF3D7_0828800,PF3D7_0930300,PF3D7_1008100,PF3D7_1035400,PF3D7_1116000,PF3D7_1136900,PF3D7_1231400,PF3D7_1335900,PF3D7_1342600,PF3D7_1436600,	2.36	2.79	0.000149777157261	0.00561989942246	0.129257686717
GO:0050776	regulation of immune response	6	PF3D7_0102200,PF3D7_0207600,PF3D7_0207700,PF3D7_0207900,PF3D7_1223500,PF3D7_1417600,	5.89	10.92	0.000214274235626	0.0077049443894	0.184918665346
GO:0002682	regulation of immune system process	6	PF3D7_0102200,PF3D7_0207600,PF3D7_0207700,PF3D7_0207900,PF3D7_1223500,PF3D7_1417600,	5.44	9.36	0.000369623828028	0.0127594145435	0.318985363588
GO:0002376	immune system process	6	PF3D7_0207600,PF3D7_0207700,PF3D7_0207900,PF3D7_0315200,PF3D7_1223500,PF3D7_1417600,	5.05	8.19	0.000600891248613	0.0199449672136	0.518569147553
GO:0007017	microtubule-based process	15	PF3D7_0111000,PF3D7_0212700,PF3D7_0307300,PF3D7_0407900,PF3D7_0422300,PF3D7_0619400,PF3D7_0718000,PF3D7_0806600,PF3D7_0905300,PF3D7_0909500,PF3D7_1023100,PF3D7_1025500,PF3D7_1122900,PF3D7_1251200,PF3D7_1465800,	2.36	2.76	0.00130554466249	0.0417290756936	1.0
GO:0048870	cell motility	6	PF3D7_0613900,PF3D7_0616500,PF3D7_0805200,PF3D7_1251200,PF3D7_1342600,PF3D7_1417600,	4.42	6.55	0.00138332234776	0.0426359709328	1.0
GO:0007010	cytoskeleton organization	14	PF3D7_0111000,PF3D7_0307300,PF3D7_0407900,PF3D7_0409900,PF3D7_0422300,PF3D7_0613900,PF3D7_0619400,PF3D7_0716100,PF3D7_0905300,PF3D7_0909500,PF3D7_1251200,PF3D7_1342600,PF3D7_1422800,PF3D7_1444800,	2.23	2.57	0.00323676512821	0.0963216657118	1.0
GO:0035890	exit from host	8	PF3D7_0207600,PF3D7_0304600,PF3D7_0805600,PF3D7_0806300,PF3D7_0808200,PF3D7_0930300,PF3D7_1231400,PF3D7_1436600,	3.04	3.8	0.00346469248552	0.0996676538334	1.0
GO:0030036	actin cytoskeleton organization	6	PF3D7_0409900,PF3D7_0613900,PF3D7_0716100,PF3D7_1251200,PF3D7_1342600,PF3D7_1444800,	3.72	5.03	0.00376305343532	0.101484847334	1.0
GO:0030029	actin filament-based process	6	PF3D7_0409900,PF3D7_0613900,PF3D7_0716100,PF3D7_1251200,PF3D7_1342600,PF3D7_1444800,	3.72	5.03	0.00376305343532	0.101484847334	1.0
GO:0007018	microtubule-based movement	8	PF3D7_0111000,PF3D7_0718000,PF3D7_0806600,PF3D7_0905300,PF3D7_1023100,PF3D7_1025500,PF3D7_1122900,PF3D7_1465800,	2.94	3.64	0.00428492521486	0.112057286679	1.0
GO:0045944	positive regulation of transcription by RNA polymerase II	5	PF3D7_0216000,PF3D7_0413600,PF3D7_0415300,PF3D7_0517400,PF3D7_0611400,	4.21	6.05	0.00451933728314	0.114711413981	1.0
GO:0009116	nucleoside metabolic process	4	PF3D7_0513300,PF3D7_0717400,PF3D7_1327800,PF3D7_1339600,	4.71	7.25	0.00710691768495	0.137901547184	1.0
GO:0016556	mRNA modification	4	PF3D7_0105600,PF3D7_0516300,PF3D7_0804600,PF3D7_1230800,	4.71	7.25	0.00710691768495	0.137901547184	1.0
GO:0043335	protein unfolding	2	PF3D7_1116800,PF3D7_1427000,	11.78	inf	0.00719069481261	0.137901547184	1.0
GO:0002184	cytoplasmic translational termination	2	PF3D7_0212300,PF3D7_1123400,	11.78	inf	0.00719069481261	0.137901547184	1.0
GO:0006955	immune response	2	PF3D7_1223500,PF3D7_1417600,	11.78	inf	0.00719069481261	0.137901547184	1.0
GO:0006020	inositol metabolic process	2	PF3D7_0511800,PF3D7_1430300,	11.78	inf	0.00719069481261	0.137901547184	1.0
GO:0002764	immune response-regulating signaling pathway	2	PF3D7_1223500,PF3D7_1417600,	11.78	inf	0.00719069481261	0.137901547184	1.0
GO:0002224	toll-like receptor signaling pathway	2	PF3D7_1223500,PF3D7_1417600,	11.78	inf	0.00719069481261	0.137901547184	1.0
GO:0002221	pattern recognition receptor signaling pathway	2	PF3D7_1223500,PF3D7_1417600,	11.78	inf	0.00719069481261	0.137901547184	1.0
GO:0046116	queuosine metabolic process	2	PF3D7_0717400,PF3D7_1339600,	11.78	inf	0.00719069481261	0.137901547184	1.0
GO:0008616	queuosine biosynthetic process	2	PF3D7_0717400,PF3D7_1339600,	11.78	inf	0.00719069481261	0.137901547184	1.0
GO:0007015	actin filament organization	5	PF3D7_0409900,PF3D7_0613900,PF3D7_1251200,PF3D7_1342600,PF3D7_1444800,	3.68	4.95	0.00855489299067	0.160497231542	1.0
GO:1901657	glycosyl compound metabolic process	4	PF3D7_0513300,PF3D7_0717400,PF3D7_1327800,PF3D7_1339600,	4.28	6.21	0.0104296302578	0.191505764095	1.0
GO:0035891	exit from host cell	7	PF3D7_0207600,PF3D7_0304600,PF3D7_0805600,PF3D7_0806300,PF3D7_0808200,PF3D7_0930300,PF3D7_1231400,	2.75	3.32	0.0110254838666	0.198229012018	1.0
GO:0005975	carbohydrate metabolic process	9	PF3D7_0511800,PF3D7_0618500,PF3D7_1021600,PF3D7_1022500,PF3D7_1037100,PF3D7_1128300,PF3D7_1130000,PF3D7_1430300,PF3D7_1444800,	2.36	2.73	0.0118185573116	0.208151325712	1.0
GO:0006260	DNA replication	10	PF3D7_0108600,PF3D7_0408500,PF3D7_0510500,PF3D7_0517400,PF3D7_0705400,PF3D7_1017000,PF3D7_1111100,PF3D7_1241700,PF3D7_1334100,PF3D7_1335500,	2.22	2.54	0.0122957281833	0.212224268445	1.0
GO:0006351	transcription, DNA-templated	8	PF3D7_0215700,PF3D7_0318200,PF3D7_0509400,PF3D7_0517400,PF3D7_0610900,PF3D7_1125300,PF3D7_1134700,PF3D7_1206600,	2.48	2.91	0.0127133944415	0.21513057653	1.0
GO:0032889	regulation of vacuole fusion, non-autophagic	2	PF3D7_0211200,PF3D7_1239900,	7.85	21.66	0.0203566307804	0.331467403084	1.0
GO:0044088	regulation of vacuole organization	2	PF3D7_0211200,PF3D7_1239900,	7.85	21.66	0.0203566307804	0.331467403084	1.0
GO:0002377	immunoglobulin production	3	PF3D7_0207600,PF3D7_0207700,PF3D7_0207900,	4.42	6.51	0.0246216598069	0.386336225698	1.0
GO:0002440	production of molecular mediator of immune response	3	PF3D7_0207600,PF3D7_0207700,PF3D7_0207900,	4.42	6.51	0.0246216598069	0.386336225698	1.0
GO:0097435	supramolecular fiber organization	6	PF3D7_0407900,PF3D7_0409900,PF3D7_0613900,PF3D7_1251200,PF3D7_1342600,PF3D7_1444800,	2.52	2.97	0.0272487402294	0.419922550321	1.0
GO:0032784	regulation of DNA-templated transcription, elongation	3	PF3D7_0415300,PF3D7_0517400,PF3D7_0610900,	3.93	5.42	0.0346489632434	0.495079894113	1.0
GO:0009119	ribonucleoside metabolic process	3	PF3D7_0513300,PF3D7_0717400,PF3D7_1339600,	3.93	5.42	0.0346489632434	0.495079894113	1.0
GO:0036260	RNA capping	2	PF3D7_0105600,PF3D7_1202500,	5.89	10.83	0.0384360983842	0.495079894113	1.0
GO:0080009	mRNA methylation	2	PF3D7_0105600,PF3D7_1230800,	5.89	10.83	0.0384360983842	0.495079894113	1.0
GO:0006048	UDP-N-acetylglucosamine biosynthetic process	2	PF3D7_0517500,PF3D7_1130000,	5.89	10.83	0.0384360983842	0.495079894113	1.0
GO:0031119	tRNA pseudouridine synthesis	2	PF3D7_0516300,PF3D7_0804600,	5.89	10.83	0.0384360983842	0.495079894113	1.0
GO:0007009	plasma membrane organization	2	PF3D7_0806300,PF3D7_1022700,	5.89	10.83	0.0384360983842	0.495079894113	1.0
GO:0046349	amino sugar biosynthetic process	2	PF3D7_0517500,PF3D7_1130000,	5.89	10.83	0.0384360983842	0.495079894113	1.0
GO:0009452	7-methylguanosine RNA capping	2	PF3D7_0105600,PF3D7_1202500,	5.89	10.83	0.0384360983842	0.495079894113	1.0
GO:0045003	double-strand break repair via synthesis-dependent strand annealing	2	PF3D7_0803400,PF3D7_0816800,	5.89	10.83	0.0384360983842	0.495079894113	1.0
GO:0032968	positive regulation of transcription elongation from RNA polymerase II promoter	2	PF3D7_0415300,PF3D7_0517400,	5.89	10.83	0.0384360983842	0.495079894113	1.0
GO:0006740	NADPH regeneration	3	PF3D7_0610800,PF3D7_1021600,PF3D7_1453500,	3.53	4.65	0.0464526970536	0.503450916415	1.0
GO:0051276	chromosome organization	3	PF3D7_0414000,PF3D7_0509100,PF3D7_1130700,	3.53	4.65	0.0464526970536	0.503450916415	1.0

## Sheet: 12, 24, and 36 hpi
ID	Name	Result count	Result gene list	Fold enrichment	Odds ratio	P-value	Benjamini	Bonferroni
GO:0035891	exit from host cell	3	PF3D7_0805600,PF3D7_0930300,PF3D7_1231400,	6.16	6.96	0.012208145239	0.282584492287	1.0
GO:0035890	exit from host	3	PF3D7_0805600,PF3D7_0930300,PF3D7_1231400,	5.96	6.71	0.0133605352714	0.282584492287	1.0
GO:0044273	sulfur compound catabolic process	1	PF3D7_1022500,	61.58	inf	0.0162384378211	0.282584492287	1.0
GO:0033869	nucleoside bisphosphate catabolic process	1	PF3D7_1022500,	61.58	inf	0.0162384378211	0.282584492287	1.0
GO:0034031	ribonucleoside bisphosphate catabolic process	1	PF3D7_1022500,	61.58	inf	0.0162384378211	0.282584492287	1.0
GO:0034034	purine nucleoside bisphosphate catabolic process	1	PF3D7_1022500,	61.58	inf	0.0162384378211	0.282584492287	1.0
GO:0007050	cell cycle arrest	1	PF3D7_1428300,	61.58	inf	0.0162384378211	0.282584492287	1.0
GO:0043171	peptide catabolic process	1	PF3D7_1121800,	61.58	inf	0.0162384378211	0.282584492287	1.0
GO:0032715	negative regulation of interleukin-6 production	1	PF3D7_0511000,	61.58	inf	0.0162384378211	0.282584492287	1.0
GO:0032675	regulation of interleukin-6 production	1	PF3D7_0511000,	61.58	inf	0.0162384378211	0.282584492287	1.0
GO:0046356	acetyl-CoA catabolic process	1	PF3D7_1022500,	61.58	inf	0.0162384378211	0.282584492287	1.0
GO:0002366	leukocyte activation involved in immune response	1	PF3D7_0315200,	61.58	inf	0.0162384378211	0.282584492287	1.0
GO:0002312	B cell activation involved in immune response	1	PF3D7_0315200,	61.58	inf	0.0162384378211	0.282584492287	1.0
GO:0002285	lymphocyte activation involved in immune response	1	PF3D7_0315200,	61.58	inf	0.0162384378211	0.282584492287	1.0
GO:0002263	cell activation involved in immune response	1	PF3D7_0315200,	61.58	inf	0.0162384378211	0.282584492287	1.0
GO:0002252	immune effector process	1	PF3D7_0315200,	61.58	inf	0.0162384378211	0.282584492287	1.0
GO:0006338	chromatin remodeling	2	PF3D7_0510500,PF3D7_0719300,	7.24	8.26	0.0302437114768	0.282584492287	1.0
GO:0045321	leukocyte activation	1	PF3D7_0315200,	30.79	61.35	0.0322164730621	0.282584492287	1.0
GO:0042435	indole-containing compound biosynthetic process	1	PF3D7_1327800,	30.79	61.35	0.0322164730621	0.282584492287	1.0
GO:0042430	indole-containing compound metabolic process	1	PF3D7_1327800,	30.79	61.35	0.0322164730621	0.282584492287	1.0
GO:0042113	B cell activation	1	PF3D7_0315200,	30.79	61.35	0.0322164730621	0.282584492287	1.0
GO:0046391	5-phosphoribose 1-diphosphate metabolic process	1	PF3D7_1327800,	30.79	61.35	0.0322164730621	0.282584492287	1.0
GO:0046649	lymphocyte activation	1	PF3D7_0315200,	30.79	61.35	0.0322164730621	0.282584492287	1.0
GO:0046219	indolalkylamine biosynthetic process	1	PF3D7_1327800,	30.79	61.35	0.0322164730621	0.282584492287	1.0
GO:0000105	histidine biosynthetic process	1	PF3D7_1327800,	30.79	61.35	0.0322164730621	0.282584492287	1.0
GO:0032147	activation of protein kinase activity	1	PF3D7_1121900,	30.79	61.35	0.0322164730621	0.282584492287	1.0
GO:0015977	carbon fixation	1	PF3D7_0930800,	30.79	61.35	0.0322164730621	0.282584492287	1.0
GO:0000162	tryptophan biosynthetic process	1	PF3D7_1327800,	30.79	61.35	0.0322164730621	0.282584492287	1.0
GO:0001775	cell activation	1	PF3D7_0315200,	30.79	61.35	0.0322164730621	0.282584492287	1.0
GO:0006015	5-phosphoribose 1-diphosphate biosynthetic process	1	PF3D7_1327800,	30.79	61.35	0.0322164730621	0.282584492287	1.0
GO:0006101	citrate metabolic process	1	PF3D7_1022500,	30.79	61.35	0.0322164730621	0.282584492287	1.0
GO:0006654	phosphatidic acid biosynthetic process	1	PF3D7_0805600,	30.79	61.35	0.0322164730621	0.282584492287	1.0
GO:0006586	indolalkylamine metabolic process	1	PF3D7_1327800,	30.79	61.35	0.0322164730621	0.282584492287	1.0
GO:0006568	tryptophan metabolic process	1	PF3D7_1327800,	30.79	61.35	0.0322164730621	0.282584492287	1.0
GO:0006547	histidine metabolic process	1	PF3D7_1327800,	30.79	61.35	0.0322164730621	0.282584492287	1.0
GO:0032889	regulation of vacuole fusion, non-autophagic	1	PF3D7_0211200,	20.53	30.67	0.0479382288979	0.306604922326	1.0
GO:0046473	phosphatidic acid metabolic process	1	PF3D7_0805600,	20.53	30.67	0.0479382288979	0.306604922326	1.0
GO:0045860	positive regulation of protein kinase activity	1	PF3D7_1121900,	20.53	30.67	0.0479382288979	0.306604922326	1.0
GO:0006275	regulation of DNA replication	1	PF3D7_0414000,	20.53	30.67	0.0479382288979	0.306604922326	1.0
GO:0043570	maintenance of DNA repeat elements	1	PF3D7_1427500,	20.53	30.67	0.0479382288979	0.306604922326	1.0
GO:0071577	zinc ion transmembrane transport	1	PF3D7_1022300,	20.53	30.67	0.0479382288979	0.306604922326	1.0
GO:0006829	zinc ion transport	1	PF3D7_1022300,	20.53	30.67	0.0479382288979	0.306604922326	1.0
GO:0006869	lipid transport	1	PF3D7_1426500,	20.53	30.67	0.0479382288979	0.306604922326	1.0
GO:0008283	cell population proliferation	1	PF3D7_1428300,	20.53	30.67	0.0479382288979	0.306604922326	1.0
GO:0009154	purine ribonucleotide catabolic process	1	PF3D7_1022500,	20.53	30.67	0.0479382288979	0.306604922326	1.0
GO:0009261	ribonucleotide catabolic process	1	PF3D7_1022500,	20.53	30.67	0.0479382288979	0.306604922326	1.0
GO:0044088	regulation of vacuole organization	1	PF3D7_0211200,	20.53	30.67	0.0479382288979	0.306604922326	1.0
GO:0072350	tricarboxylic acid metabolic process	1	PF3D7_1022500,	20.53	30.67	0.0479382288979	0.306604922326	1.0

## Sheet: 12 and 24 hpi
ID	Name	Result count	Result gene list	Fold enrichment	Odds ratio	P-value	Benjamini	Bonferroni
GO:0060295	regulation of cilium movement involved in cell motility	1	PF3D7_0508400,	180.19	inf	0.00554984583762	0.0503186022611	0.754779033916
GO:0018406	protein C-linked glycosylation via 2'-alpha-mannosyl-L-tryptophan	1	PF3D7_0806200,	180.19	inf	0.00554984583762	0.0503186022611	0.754779033916
GO:0033559	unsaturated fatty acid metabolic process	1	PF3D7_0511200,	180.19	inf	0.00554984583762	0.0503186022611	0.754779033916
GO:0006636	unsaturated fatty acid biosynthetic process	1	PF3D7_0511200,	180.19	inf	0.00554984583762	0.0503186022611	0.754779033916
GO:0045901	positive regulation of translational elongation	1	PF3D7_1204300,	180.19	inf	0.00554984583762	0.0503186022611	0.754779033916
GO:0018317	protein C-linked glycosylation via tryptophan	1	PF3D7_0806200,	180.19	inf	0.00554984583762	0.0503186022611	0.754779033916
GO:0018103	protein C-linked glycosylation	1	PF3D7_0806200,	180.19	inf	0.00554984583762	0.0503186022611	0.754779033916
GO:0060296	regulation of cilium beat frequency involved in ciliary motility	1	PF3D7_0508400,	180.19	inf	0.00554984583762	0.0503186022611	0.754779033916
GO:0003356	regulation of cilium beat frequency	1	PF3D7_0508400,	180.19	inf	0.00554984583762	0.0503186022611	0.754779033916
GO:0018211	peptidyl-tryptophan modification	1	PF3D7_0806200,	180.19	inf	0.00554984583762	0.0503186022611	0.754779033916
GO:1902019	regulation of cilium-dependent cell motility	1	PF3D7_0508400,	180.19	inf	0.00554984583762	0.0503186022611	0.754779033916
GO:0006452	translational frameshifting	1	PF3D7_1204300,	180.19	inf	0.00554984583762	0.0503186022611	0.754779033916
GO:2000147	positive regulation of cell motility	1	PF3D7_0508400,	180.19	inf	0.00554984583762	0.0503186022611	0.754779033916
GO:0043243	positive regulation of protein-containing complex disassembly	1	PF3D7_1204300,	180.19	inf	0.00554984583762	0.0503186022611	0.754779033916
GO:0045905	positive regulation of translational termination	1	PF3D7_1204300,	180.19	inf	0.00554984583762	0.0503186022611	0.754779033916
GO:0015718	monocarboxylic acid transport	1	PF3D7_0210300,	90.09	186.04	0.0110700255586	0.0684328852714	1.0
GO:0062125	regulation of mitochondrial gene expression	1	PF3D7_0211300,	90.09	186.04	0.0110700255586	0.0684328852714	1.0
GO:0006449	regulation of translational termination	1	PF3D7_1204300,	90.09	186.04	0.0110700255586	0.0684328852714	1.0
GO:0035268	protein mannosylation	1	PF3D7_0806200,	90.09	186.04	0.0110700255586	0.0684328852714	1.0
GO:0097502	mannosylation	1	PF3D7_0806200,	90.09	186.04	0.0110700255586	0.0684328852714	1.0
GO:0070131	positive regulation of mitochondrial translation	1	PF3D7_0211300,	90.09	186.04	0.0110700255586	0.0684328852714	1.0
GO:0070129	regulation of mitochondrial translation	1	PF3D7_0211300,	90.09	186.04	0.0110700255586	0.0684328852714	1.0
GO:0003352	regulation of cilium movement	1	PF3D7_0508400,	45.05	61.99	0.0220219959349	0.124791310298	1.0
GO:0060632	regulation of microtubule-based movement	1	PF3D7_0508400,	45.05	61.99	0.0220219959349	0.124791310298	1.0
GO:0034551	mitochondrial respiratory chain complex III assembly	1	PF3D7_0211300,	36.04	46.48	0.027454089354	0.133348434005	1.0
GO:0043244	regulation of protein-containing complex disassembly	1	PF3D7_1204300,	36.04	46.48	0.027454089354	0.133348434005	1.0
GO:0017062	respiratory chain complex III assembly	1	PF3D7_0211300,	36.04	46.48	0.027454089354	0.133348434005	1.0
GO:0016255	attachment of GPI anchor to protein	1	PF3D7_1122100,	36.04	46.48	0.027454089354	0.133348434005	1.0
GO:0006413	translational initiation	2	PF3D7_0111800,PF3D7_1204300,	7.35	8.15	0.0297201273633	0.139377149014	1.0
GO:0015693	magnesium ion transport	1	PF3D7_1427600,	30.03	37.18	0.032857122191	0.146964871989	1.0
GO:0008380	RNA splicing	3	PF3D7_1231500,PF3D7_1231600,PF3D7_1427600,	4.19	4.67	0.033499345821	0.146964871989	1.0
GO:0006629	lipid metabolic process	3	PF3D7_0511200,PF3D7_1122100,PF3D7_1427100,	4.03	4.49	0.0368994188394	0.156822530067	1.0
GO:0007021	tubulin complex assembly	1	PF3D7_0718500,	25.74	30.97	0.038231243965	0.157559066038	1.0
GO:0032886	regulation of microtubule-based process	1	PF3D7_0508400,	22.52	26.54	0.0435766034571	0.174306413828	1.0
GO:0006397	mRNA processing	3	PF3D7_1231500,PF3D7_1231600,PF3D7_1427600,	3.73	4.13	0.0449881706284	0.174811177299	1.0
GO:0033108	mitochondrial respiratory chain complex assembly	1	PF3D7_0211300,	20.02	23.22	0.0488933487131	0.184708206249	1.0

## Sheet: 24 and 36 hpi
ID	Name	Result count	Result gene list	Fold enrichment	Odds ratio	P-value	Benjamini	Bonferroni
GO:0098609	cell-cell adhesion	21	PF3D7_0100100,PF3D7_0212600,PF3D7_0400100,PF3D7_0412400,PF3D7_0412700,PF3D7_0420700,PF3D7_0600200,PF3D7_0617400,PF3D7_0712900,PF3D7_0733000,PF3D7_0800100,PF3D7_0800300,PF3D7_0808600,PF3D7_0808700,PF3D7_0809100,PF3D7_0937800,PF3D7_1041300,PF3D7_1200100,PF3D7_1219300,PF3D7_1240400,PF3D7_1255200,	10.99	18.56	2.85425014598e-17	1.2044935616e-14	1.2044935616e-14
GO:0009405	obsolete pathogenesis	22	PF3D7_0100100,PF3D7_0209000,PF3D7_0324900,PF3D7_0400100,PF3D7_0412400,PF3D7_0412700,PF3D7_0420700,PF3D7_0600200,PF3D7_0617400,PF3D7_0712900,PF3D7_0733000,PF3D7_0800100,PF3D7_0800300,PF3D7_0808600,PF3D7_0808700,PF3D7_0809100,PF3D7_0937800,PF3D7_1041300,PF3D7_1200100,PF3D7_1219300,PF3D7_1240400,PF3D7_1255200,	9.51	15.12	1.57330909537e-16	3.31968219122e-14	6.63936438244e-14
GO:0007155	cell adhesion	21	PF3D7_0100100,PF3D7_0212600,PF3D7_0400100,PF3D7_0412400,PF3D7_0412700,PF3D7_0420700,PF3D7_0600200,PF3D7_0617400,PF3D7_0712900,PF3D7_0733000,PF3D7_0800100,PF3D7_0800300,PF3D7_0808600,PF3D7_0808700,PF3D7_0809100,PF3D7_0937800,PF3D7_1041300,PF3D7_1200100,PF3D7_1219300,PF3D7_1240400,PF3D7_1255200,	9.87	15.83	3.48860703162e-16	4.90730722447e-14	1.47219216734e-13
GO:0044403	biological process involved in symbiotic interaction	42	PF3D7_0100100,PF3D7_0101600,PF3D7_0113000,PF3D7_0114700,PF3D7_0115200,PF3D7_0200700,PF3D7_0202000,PF3D7_0207600,PF3D7_0208900,PF3D7_0209000,PF3D7_0210600,PF3D7_0222600,PF3D7_0304600,PF3D7_0400100,PF3D7_0404700,PF3D7_0412400,PF3D7_0412700,PF3D7_0420700,PF3D7_0532900,PF3D7_0600200,PF3D7_0617400,PF3D7_0712900,PF3D7_0713000,PF3D7_0726200,PF3D7_0733000,PF3D7_0800100,PF3D7_0800300,PF3D7_0806300,PF3D7_0…	3.38	4.69	3.7724233459e-13	1.71849398977e-11	1.59196265197e-10
GO:0052173	response to defenses of other organism	30	PF3D7_0100100,PF3D7_0101600,PF3D7_0113000,PF3D7_0114700,PF3D7_0115200,PF3D7_0200700,PF3D7_0222600,PF3D7_0400100,PF3D7_0412400,PF3D7_0412700,PF3D7_0420700,PF3D7_0532900,PF3D7_0600200,PF3D7_0617400,PF3D7_0712900,PF3D7_0713000,PF3D7_0733000,PF3D7_0800100,PF3D7_0800300,PF3D7_0808600,PF3D7_0808700,PF3D7_0809100,PF3D7_0937800,PF3D7_1040300,PF3D7_1040600,PF3D7_1041300,PF3D7_1200100,PF3D7_1219300,PF3D7_1…	4.68	6.37	4.10003368137e-13	1.71849398977e-11	1.73021421354e-10
GO:0043207	response to external biotic stimulus	30	PF3D7_0100100,PF3D7_0101600,PF3D7_0113000,PF3D7_0114700,PF3D7_0115200,PF3D7_0200700,PF3D7_0222600,PF3D7_0400100,PF3D7_0412400,PF3D7_0412700,PF3D7_0420700,PF3D7_0532900,PF3D7_0600200,PF3D7_0617400,PF3D7_0712900,PF3D7_0713000,PF3D7_0733000,PF3D7_0800100,PF3D7_0800300,PF3D7_0808600,PF3D7_0808700,PF3D7_0809100,PF3D7_0937800,PF3D7_1040300,PF3D7_1040600,PF3D7_1041300,PF3D7_1200100,PF3D7_1219300,PF3D7_1…	4.68	6.37	4.10003368137e-13	1.71849398977e-11	1.73021421354e-10
GO:0075136	response to host	30	PF3D7_0100100,PF3D7_0101600,PF3D7_0113000,PF3D7_0114700,PF3D7_0115200,PF3D7_0200700,PF3D7_0222600,PF3D7_0400100,PF3D7_0412400,PF3D7_0412700,PF3D7_0420700,PF3D7_0532900,PF3D7_0600200,PF3D7_0617400,PF3D7_0712900,PF3D7_0713000,PF3D7_0733000,PF3D7_0800100,PF3D7_0800300,PF3D7_0808600,PF3D7_0808700,PF3D7_0809100,PF3D7_0937800,PF3D7_1040300,PF3D7_1040600,PF3D7_1041300,PF3D7_1200100,PF3D7_1219300,PF3D7_1…	4.68	6.37	4.10003368137e-13	1.71849398977e-11	1.73021421354e-10
GO:0052572	response to host immune response	30	PF3D7_0100100,PF3D7_0101600,PF3D7_0113000,PF3D7_0114700,PF3D7_0115200,PF3D7_0200700,PF3D7_0222600,PF3D7_0400100,PF3D7_0412400,PF3D7_0412700,PF3D7_0420700,PF3D7_0532900,PF3D7_0600200,PF3D7_0617400,PF3D7_0712900,PF3D7_0713000,PF3D7_0733000,PF3D7_0800100,PF3D7_0800300,PF3D7_0808600,PF3D7_0808700,PF3D7_0809100,PF3D7_0937800,PF3D7_1040300,PF3D7_1040600,PF3D7_1041300,PF3D7_1200100,PF3D7_1219300,PF3D7_1…	4.68	6.37	4.10003368137e-13	1.71849398977e-11	1.73021421354e-10
GO:0052200	response to host defenses	30	PF3D7_0100100,PF3D7_0101600,PF3D7_0113000,PF3D7_0114700,PF3D7_0115200,PF3D7_0200700,PF3D7_0222600,PF3D7_0400100,PF3D7_0412400,PF3D7_0412700,PF3D7_0420700,PF3D7_0532900,PF3D7_0600200,PF3D7_0617400,PF3D7_0712900,PF3D7_0713000,PF3D7_0733000,PF3D7_0800100,PF3D7_0800300,PF3D7_0808600,PF3D7_0808700,PF3D7_0809100,PF3D7_0937800,PF3D7_1040300,PF3D7_1040600,PF3D7_1041300,PF3D7_1200100,PF3D7_1219300,PF3D7_1…	4.68	6.37	4.10003368137e-13	1.71849398977e-11	1.73021421354e-10
GO:0051707	response to other organism	30	PF3D7_0100100,PF3D7_0101600,PF3D7_0113000,PF3D7_0114700,PF3D7_0115200,PF3D7_0200700,PF3D7_0222600,PF3D7_0400100,PF3D7_0412400,PF3D7_0412700,PF3D7_0420700,PF3D7_0532900,PF3D7_0600200,PF3D7_0617400,PF3D7_0712900,PF3D7_0713000,PF3D7_0733000,PF3D7_0800100,PF3D7_0800300,PF3D7_0808600,PF3D7_0808700,PF3D7_0809100,PF3D7_0937800,PF3D7_1040300,PF3D7_1040600,PF3D7_1041300,PF3D7_1200100,PF3D7_1219300,PF3D7_1…	4.68	6.37	4.10003368137e-13	1.71849398977e-11	1.73021421354e-10
GO:0044419	biological process involved in interspecies interaction between organisms	42	PF3D7_0100100,PF3D7_0101600,PF3D7_0113000,PF3D7_0114700,PF3D7_0115200,PF3D7_0200700,PF3D7_0202000,PF3D7_0207600,PF3D7_0208900,PF3D7_0209000,PF3D7_0210600,PF3D7_0222600,PF3D7_0304600,PF3D7_0400100,PF3D7_0404700,PF3D7_0412400,PF3D7_0412700,PF3D7_0420700,PF3D7_0532900,PF3D7_0600200,PF3D7_0617400,PF3D7_0712900,PF3D7_0713000,PF3D7_0726200,PF3D7_0733000,PF3D7_0800100,PF3D7_0800300,PF3D7_0806300,PF3D7_0…	3.36	4.66	4.4794867032e-13	1.71849398977e-11	1.89034338875e-10
GO:0051701	biological process involved in interaction with host	41	PF3D7_0100100,PF3D7_0101600,PF3D7_0113000,PF3D7_0114700,PF3D7_0115200,PF3D7_0200700,PF3D7_0207600,PF3D7_0208900,PF3D7_0209000,PF3D7_0210600,PF3D7_0222600,PF3D7_0304600,PF3D7_0400100,PF3D7_0404700,PF3D7_0412400,PF3D7_0412700,PF3D7_0420700,PF3D7_0532900,PF3D7_0600200,PF3D7_0617400,PF3D7_0712900,PF3D7_0713000,PF3D7_0726200,PF3D7_0733000,PF3D7_0800100,PF3D7_0800300,PF3D7_0806300,PF3D7_0808600,PF3D7_0…	3.43	4.73	4.90027819898e-13	1.72326449998e-11	2.06791739997e-10
GO:0020033	antigenic variation	29	PF3D7_0100100,PF3D7_0101600,PF3D7_0114700,PF3D7_0115200,PF3D7_0200700,PF3D7_0222600,PF3D7_0400100,PF3D7_0412400,PF3D7_0412700,PF3D7_0420700,PF3D7_0532900,PF3D7_0600200,PF3D7_0617400,PF3D7_0712900,PF3D7_0713000,PF3D7_0733000,PF3D7_0800100,PF3D7_0800300,PF3D7_0808600,PF3D7_0808700,PF3D7_0809100,PF3D7_0937800,PF3D7_1040300,PF3D7_1040600,PF3D7_1041300,PF3D7_1200100,PF3D7_1219300,PF3D7_1240400,PF3D7_1…	4.66	6.29	1.21344510038e-12	3.93902947969e-11	5.1207383236e-10
GO:0020035	cytoadherence to microvasculature, mediated by symbiont protein	27	PF3D7_0100100,PF3D7_0101600,PF3D7_0115200,PF3D7_0200700,PF3D7_0202000,PF3D7_0222600,PF3D7_0400100,PF3D7_0412400,PF3D7_0412700,PF3D7_0420700,PF3D7_0600200,PF3D7_0617400,PF3D7_0712900,PF3D7_0713000,PF3D7_0733000,PF3D7_0800100,PF3D7_0800300,PF3D7_0808600,PF3D7_0808700,PF3D7_0809100,PF3D7_0937800,PF3D7_1040300,PF3D7_1041300,PF3D7_1200100,PF3D7_1219300,PF3D7_1240400,PF3D7_1255200,	4.98	6.73	1.60348277179e-12	4.5111315313e-11	6.76669729694e-10
GO:0044406	adhesion of symbiont to host	27	PF3D7_0100100,PF3D7_0101600,PF3D7_0115200,PF3D7_0200700,PF3D7_0202000,PF3D7_0222600,PF3D7_0400100,PF3D7_0412400,PF3D7_0412700,PF3D7_0420700,PF3D7_0600200,PF3D7_0617400,PF3D7_0712900,PF3D7_0713000,PF3D7_0733000,PF3D7_0800100,PF3D7_0800300,PF3D7_0808600,PF3D7_0808700,PF3D7_0809100,PF3D7_0937800,PF3D7_1040300,PF3D7_1041300,PF3D7_1200100,PF3D7_1219300,PF3D7_1240400,PF3D7_1255200,	4.98	6.73	1.60348277179e-12	4.5111315313e-11	6.76669729694e-10
GO:0042783	evasion of host immune response	29	PF3D7_0100100,PF3D7_0101600,PF3D7_0114700,PF3D7_0115200,PF3D7_0200700,PF3D7_0222600,PF3D7_0400100,PF3D7_0412400,PF3D7_0412700,PF3D7_0420700,PF3D7_0532900,PF3D7_0600200,PF3D7_0617400,PF3D7_0712900,PF3D7_0713000,PF3D7_0733000,PF3D7_0800100,PF3D7_0800300,PF3D7_0808600,PF3D7_0808700,PF3D7_0809100,PF3D7_0937800,PF3D7_1040300,PF3D7_1040600,PF3D7_1041300,PF3D7_1200100,PF3D7_1219300,PF3D7_1240400,PF3D7_1…	4.59	6.18	1.78210835882e-12	4.70031079638e-11	7.52049727421e-10
GO:0022610	biological adhesion	28	PF3D7_0100100,PF3D7_0101600,PF3D7_0115200,PF3D7_0200700,PF3D7_0202000,PF3D7_0212600,PF3D7_0222600,PF3D7_0400100,PF3D7_0412400,PF3D7_0412700,PF3D7_0420700,PF3D7_0600200,PF3D7_0617400,PF3D7_0712900,PF3D7_0713000,PF3D7_0733000,PF3D7_0800100,PF3D7_0800300,PF3D7_0808600,PF3D7_0808700,PF3D7_0809100,PF3D7_0937800,PF3D7_1040300,PF3D7_1041300,PF3D7_1200100,PF3D7_1219300,PF3D7_1240400,PF3D7_1255200,	4.68	6.29	2.75635243664e-12	6.84223957802e-11	1.16318072826e-09
GO:0008150	biological process	53	PF3D7_0100100,PF3D7_0101600,PF3D7_0108600,PF3D7_0113000,PF3D7_0114700,PF3D7_0115200,PF3D7_0200700,PF3D7_0202000,PF3D7_0207600,PF3D7_0207700,PF3D7_0207900,PF3D7_0208900,PF3D7_0209000,PF3D7_0210600,PF3D7_0212600,PF3D7_0222600,PF3D7_0304600,PF3D7_0400100,PF3D7_0404700,PF3D7_0412400,PF3D7_0412700,PF3D7_0420700,PF3D7_0509100,PF3D7_0532900,PF3D7_0600200,PF3D7_0617400,PF3D7_0712900,PF3D7_0713000,PF3D7_0…	2.59	3.67	7.09301106695e-12	1.66291703903e-10	2.99325067025e-09
GO:0020013	modulation by symbiont of host erythrocyte aggregation	26	PF3D7_0100100,PF3D7_0101600,PF3D7_0115200,PF3D7_0200700,PF3D7_0222600,PF3D7_0400100,PF3D7_0412400,PF3D7_0412700,PF3D7_0420700,PF3D7_0600200,PF3D7_0617400,PF3D7_0712900,PF3D7_0713000,PF3D7_0733000,PF3D7_0800100,PF3D7_0800300,PF3D7_0808600,PF3D7_0808700,PF3D7_0809100,PF3D7_0937800,PF3D7_1040300,PF3D7_1041300,PF3D7_1200100,PF3D7_1219300,PF3D7_1240400,PF3D7_1255200,	4.42	5.78	7.18314403016e-11	1.52032461395e-09	3.03128678073e-08
GO:0044003	modulation by symbiont of host process	27	PF3D7_0100100,PF3D7_0101600,PF3D7_0115200,PF3D7_0200700,PF3D7_0222600,PF3D7_0400100,PF3D7_0412400,PF3D7_0412700,PF3D7_0420700,PF3D7_0600200,PF3D7_0617400,PF3D7_0712900,PF3D7_0713000,PF3D7_0726200,PF3D7_0733000,PF3D7_0800100,PF3D7_0800300,PF3D7_0808600,PF3D7_0808700,PF3D7_0809100,PF3D7_0937800,PF3D7_1040300,PF3D7_1041300,PF3D7_1200100,PF3D7_1219300,PF3D7_1240400,PF3D7_1255200,	4.25	5.56	7.20532992394e-11	1.52032461395e-09	3.0406492279e-08
GO:0044068	modulation by symbiont of host cellular process	26	PF3D7_0100100,PF3D7_0101600,PF3D7_0115200,PF3D7_0200700,PF3D7_0222600,PF3D7_0400100,PF3D7_0412400,PF3D7_0412700,PF3D7_0420700,PF3D7_0600200,PF3D7_0617400,PF3D7_0712900,PF3D7_0713000,PF3D7_0733000,PF3D7_0800100,PF3D7_0800300,PF3D7_0808600,PF3D7_0808700,PF3D7_0809100,PF3D7_0937800,PF3D7_1040300,PF3D7_1041300,PF3D7_1200100,PF3D7_1219300,PF3D7_1240400,PF3D7_1255200,	4.37	5.71	9.1213576294e-11	1.83295853315e-09	3.84921291961e-08
GO:0050776	regulation of immune response	4	PF3D7_0102200,PF3D7_0207600,PF3D7_0207700,PF3D7_0207900,	10.81	16.12	0.000354343853292	0.0067969593677	0.149533106089
GO:0002682	regulation of immune system process	4	PF3D7_0102200,PF3D7_0207600,PF3D7_0207700,PF3D7_0207900,	9.98	14.33	0.000499618087767	0.00916690578424	0.210838833038
GO:0002440	production of molecular mediator of immune response	3	PF3D7_0207600,PF3D7_0207700,PF3D7_0207900,	12.16	19.22	0.00143575405674	0.0242355284777	0.605888211942
GO:0002377	immunoglobulin production	3	PF3D7_0207600,PF3D7_0207700,PF3D7_0207900,	12.16	19.22	0.00143575405674	0.0242355284777	0.605888211942
GO:0007010	cytoskeleton organization	8	PF3D7_0111000,PF3D7_0409900,PF3D7_0422300,PF3D7_0613900,PF3D7_0716100,PF3D7_0905300,PF3D7_0909500,PF3D7_1444800,	3.51	3.97	0.00182053260843	0.0295486446445	0.768264760758
GO:0030029	actin filament-based process	4	PF3D7_0409900,PF3D7_0613900,PF3D7_0716100,PF3D7_1444800,	6.83	8.58	0.00234420761871	0.035330557682	0.989255615097
GO:0030036	actin cytoskeleton organization	4	PF3D7_0409900,PF3D7_0613900,PF3D7_0716100,PF3D7_1444800,	6.83	8.58	0.00234420761871	0.035330557682	0.989255615097
GO:0052126	movement in host environment	10	PF3D7_0207600,PF3D7_0208900,PF3D7_0209000,PF3D7_0210600,PF3D7_0304600,PF3D7_0404700,PF3D7_0806300,PF3D7_1035400,PF3D7_1116000,PF3D7_1335900,	2.62	2.88	0.00461795109527	0.0671991504208	1.0
GO:0045003	double-strand break repair via synthesis-dependent strand annealing	2	PF3D7_0803400,PF3D7_0816800,	16.22	31.84	0.00543963819831	0.074049268377	1.0
GO:0007009	plasma membrane organization	2	PF3D7_0806300,PF3D7_1022700,	16.22	31.84	0.00543963819831	0.074049268377	1.0
GO:0002376	immune system process	3	PF3D7_0207600,PF3D7_0207700,PF3D7_0207900,	6.95	8.73	0.0081445422495	0.107406150915	1.0
GO:0007015	actin filament organization	3	PF3D7_0409900,PF3D7_0613900,PF3D7_1444800,	6.08	7.38	0.0119773927729	0.153165446974	1.0
GO:0044409	entry into host	8	PF3D7_0208900,PF3D7_0209000,PF3D7_0210600,PF3D7_0304600,PF3D7_0404700,PF3D7_1035400,PF3D7_1116000,PF3D7_1335900,	2.47	2.68	0.0151184717383	0.187646913929	1.0
GO:0007018	microtubule-based movement	4	PF3D7_0111000,PF3D7_0905300,PF3D7_1025500,PF3D7_1122900,	4.05	4.59	0.0159516811709	0.192331698689	1.0
GO:0000280	nuclear division	4	PF3D7_0509100,PF3D7_0803400,PF3D7_0816800,PF3D7_1130700,	3.93	4.43	0.0177272648653	0.207802938144	1.0
GO:0016052	carbohydrate catabolic process	3	PF3D7_1021600,PF3D7_1037100,PF3D7_1444800,	4.63	5.33	0.0254280561448	0.213300085926	1.0
GO:0007017	microtubule-based process	6	PF3D7_0111000,PF3D7_0422300,PF3D7_0905300,PF3D7_0909500,PF3D7_1025500,PF3D7_1122900,	2.59	2.81	0.0272896124823	0.213300085926	1.0
GO:0006351	transcription, DNA-templated	4	PF3D7_0215700,PF3D7_0318200,PF3D7_0509400,PF3D7_1134700,	3.41	3.77	0.0284194226391	0.213300085926	1.0
GO:0048285	organelle fission	4	PF3D7_0509100,PF3D7_0803400,PF3D7_0816800,PF3D7_1130700,	3.41	3.77	0.0284194226391	0.213300085926	1.0
GO:0032006	regulation of TOR signaling	1	PF3D7_1230700,	32.43	inf	0.0308324768756	0.213300085926	1.0
GO:1902533	positive regulation of intracellular signal transduction	1	PF3D7_1230700,	32.43	inf	0.0308324768756	0.213300085926	1.0
GO:0006021	inositol biosynthetic process	1	PF3D7_0511800,	32.43	inf	0.0308324768756	0.213300085926	1.0
GO:0006148	inosine catabolic process	1	PF3D7_0513300,	32.43	inf	0.0308324768756	0.213300085926	1.0
GO:0006928	movement of cell or subcellular component	1	PF3D7_1335900,	32.43	inf	0.0308324768756	0.213300085926	1.0
GO:0048609	multicellular organismal reproductive process	1	PF3D7_1038400,	32.43	inf	0.0308324768756	0.213300085926	1.0
GO:0030388	fructose 1,6-bisphosphate metabolic process	1	PF3D7_1444800,	32.43	inf	0.0308324768756	0.213300085926	1.0
GO:0044703	multi-organism reproductive process	1	PF3D7_1038400,	32.43	inf	0.0308324768756	0.213300085926	1.0
GO:0009967	positive regulation of signal transduction	1	PF3D7_1230700,	32.43	inf	0.0308324768756	0.213300085926	1.0
GO:0007276	gamete generation	1	PF3D7_1038400,	32.43	inf	0.0308324768756	0.213300085926	1.0
GO:0012501	programmed cell death	1	PF3D7_0113000,	32.43	inf	0.0308324768756	0.213300085926	1.0
GO:0032008	positive regulation of TOR signaling	1	PF3D7_1230700,	32.43	inf	0.0308324768756	0.213300085926	1.0
GO:0032504	multicellular organism reproduction	1	PF3D7_1038400,	32.43	inf	0.0308324768756	0.213300085926	1.0
GO:0034453	microtubule anchoring	1	PF3D7_0909500,	32.43	inf	0.0308324768756	0.213300085926	1.0
GO:0034637	cellular carbohydrate biosynthetic process	1	PF3D7_0511800,	32.43	inf	0.0308324768756	0.213300085926	1.0
GO:0010647	positive regulation of cell communication	1	PF3D7_1230700,	32.43	inf	0.0308324768756	0.213300085926	1.0
GO:1904263	positive regulation of TORC1 signaling	1	PF3D7_1230700,	32.43	inf	0.0308324768756	0.213300085926	1.0
GO:1903432	regulation of TORC1 signaling	1	PF3D7_1230700,	32.43	inf	0.0308324768756	0.213300085926	1.0
GO:0023056	positive regulation of signaling	1	PF3D7_1230700,	32.43	inf	0.0308324768756	0.213300085926	1.0
GO:0019953	sexual reproduction	1	PF3D7_1038400,	32.43	inf	0.0308324768756	0.213300085926	1.0
GO:0017121	plasma membrane phospholipid scrambling	1	PF3D7_1022700,	32.43	inf	0.0308324768756	0.213300085926	1.0
GO:0006740	NADPH regeneration	2	PF3D7_1021600,PF3D7_1453500,	6.49	7.95	0.0361256883482	0.234539084353	1.0
GO:0051276	chromosome organization	2	PF3D7_0509100,PF3D7_1130700,	6.49	7.95	0.0361256883482	0.234539084353	1.0
GO:0001578	microtubule bundle formation	2	PF3D7_0111000,PF3D7_0905300,	6.49	7.95	0.0361256883482	0.234539084353	1.0
GO:0035082	axoneme assembly	2	PF3D7_0111000,PF3D7_0905300,	6.49	7.95	0.0361256883482	0.234539084353	1.0
GO:1901136	carbohydrate derivative catabolic process	2	PF3D7_0513300,PF3D7_1021600,	5.9	7.07	0.0432755383044	0.2669170027	1.0
GO:0006739	NADP metabolic process	2	PF3D7_1021600,PF3D7_1453500,	5.9	7.07	0.0432755383044	0.2669170027	1.0
GO:0005975	carbohydrate metabolic process	4	PF3D7_0511800,PF3D7_1021600,PF3D7_1037100,PF3D7_1444800,	2.88	3.12	0.0486850914375	0.2669170027	1.0

## Sheet: 12 and 36 hpi
ID	Name	Result count	Result gene list	Fold enrichment	Odds ratio	P-value	Benjamini	Bonferroni
GO:0051083	'de novo' cotranslational protein folding	1	PF3D7_1427000,	270.28	606.88	0.00369685454648	0.0387850552703	0.181145872777
GO:0043335	protein unfolding	1	PF3D7_1427000,	270.28	606.88	0.00369685454648	0.0387850552703	0.181145872777
GO:0042326	negative regulation of phosphorylation	1	PF3D7_0416200,	180.19	303.38	0.00554072218148	0.0387850552703	0.271495386892
GO:0033673	negative regulation of kinase activity	1	PF3D7_0416200,	180.19	303.38	0.00554072218148	0.0387850552703	0.271495386892
GO:0051348	negative regulation of transferase activity	1	PF3D7_0416200,	180.19	303.38	0.00554072218148	0.0387850552703	0.271495386892
GO:0001933	negative regulation of protein phosphorylation	1	PF3D7_0416200,	180.19	303.38	0.00554072218148	0.0387850552703	0.271495386892
GO:0006469	negative regulation of protein kinase activity	1	PF3D7_0416200,	180.19	303.38	0.00554072218148	0.0387850552703	0.271495386892
GO:0080009	mRNA methylation	1	PF3D7_1230800,	135.14	202.21	0.00738155589197	0.0452120298383	0.361696238707
GO:0010563	negative regulation of phosphorus metabolic process	1	PF3D7_0416200,	90.09	121.28	0.0110541390098	0.0492411646798	0.541652811478
GO:0045936	negative regulation of phosphate metabolic process	1	PF3D7_0416200,	90.09	121.28	0.0110541390098	0.0492411646798	0.541652811478
GO:0031400	negative regulation of protein modification process	1	PF3D7_0416200,	90.09	121.28	0.0110541390098	0.0492411646798	0.541652811478
GO:0006368	transcription elongation from RNA polymerase II promoter	1	PF3D7_0610900,	77.22	101.04	0.0128858971389	0.0515012357532	0.631408959805
GO:0006354	DNA-templated transcription, elongation	1	PF3D7_0610900,	67.57	86.59	0.0147146387866	0.0515012357532	0.721017300545
GO:0045859	regulation of protein kinase activity	1	PF3D7_0416200,	67.57	86.59	0.0147146387866	0.0515012357532	0.721017300545
GO:0032784	regulation of DNA-templated transcription, elongation	1	PF3D7_0610900,	60.06	75.75	0.0165403683009	0.0520504003302	0.810478046745
GO:0016556	mRNA modification	1	PF3D7_1230800,	54.06	67.32	0.0183630900236	0.0520504003302	0.899791411156
GO:0000381	regulation of alternative mRNA splicing, via spliceosome	1	PF3D7_1230800,	54.06	67.32	0.0183630900236	0.0520504003302	0.899791411156
GO:0043549	regulation of kinase activity	1	PF3D7_0416200,	49.14	60.58	0.0201828082913	0.0520504003302	0.988957606274
GO:0001932	regulation of protein phosphorylation	1	PF3D7_0416200,	49.14	60.58	0.0201828082913	0.0520504003302	0.988957606274
GO:0048024	regulation of mRNA splicing, via spliceosome	1	PF3D7_1230800,	38.61	46.57	0.0256239856514	0.0570716044053	1.0
GO:0051338	regulation of transferase activity	1	PF3D7_0416200,	38.61	46.57	0.0256239856514	0.0570716044053	1.0
GO:0042325	regulation of phosphorylation	1	PF3D7_0416200,	38.61	46.57	0.0256239856514	0.0570716044053	1.0
GO:0043484	regulation of RNA splicing	1	PF3D7_1230800,	36.04	43.23	0.0274317333588	0.0584415188948	1.0
GO:0061077	chaperone-mediated protein folding	1	PF3D7_1427000,	31.8	37.81	0.0310382875228	0.0618853087139	1.0
GO:0050684	regulation of mRNA processing	1	PF3D7_1230800,	30.03	35.58	0.0328371025829	0.0618853087139	1.0
GO:0006458	'de novo' protein folding	1	PF3D7_1427000,	30.03	35.58	0.0328371025829	0.0618853087139	1.0
GO:0019220	regulation of phosphate metabolic process	1	PF3D7_0416200,	27.03	31.82	0.0364258301301	0.0637452027277	1.0
GO:0051174	regulation of phosphorus metabolic process	1	PF3D7_0416200,	27.03	31.82	0.0364258301301	0.0637452027277	1.0
GO:0031399	regulation of protein modification process	1	PF3D7_0416200,	25.74	30.23	0.0382157511884	0.0645714416631	1.0
