# Supplementary material for: Cohesin contributes to transcriptional repression of stage‐specific genes in the human malaria parasite
Source: EMBO Rep. 2023 Aug 18;24(10):e57090. doi: 10.15252/embr.202357090 (PMC10561359; doi:10.15252/embr.202357090)
Supplement: Supplementary file 10 — Dataset EV9 [file EMBR-24-e57090-s022.xlsx]

## Sheet: DatasetEV9
Dataset EV9: Differential gene expression analysis at 12 hpi of glucosamine-treated over untreated SMC3-3HA-glmS parasites. Analysis was performed for n = 3,153 genes (ID and chromosome locations are given) with two and three replicates for untreated and glucosamine-treated SMC3-3HA-glmS parasites, respectively, at 12 hpi. SMC3 is highlighted in grey. log2(FoldChange) = Fold change of baseMean (a…
Chromosome	Start	Stop	Strand	ID	Description	log2(Fold Change)	q-value
Pf3D7_13_v3	2113577	2116771	-	PF3D7_1352900	Plasmodium exported protein, unknown function	1.12706	3.65485e-19
Pf3D7_13_v3	102842	109471	+	PF3D7_1301800	surface-associated interspersed protein 13.1 (SURFIN 13.1), pseudogene	1.19822	1.10804e-18
Pf3D7_14_v3	39940	43736	-	PF3D7_1401100	DnaJ protein, putative	0.874111	1.28069e-13
Pf3D7_10_v3	66845	69602	-	PF3D7_1001100	acyl-CoA binding protein, isoform 1, ACBP1	1.04543	2.72604e-13
Pf3D7_12_v3	1160654	1163264	-	PF3D7_1228600	merozoite surface protein 9	0.830466	2.37607e-12
Pf3D7_12_v3	1859656	1866652	+	PF3D7_1244400	RNA-binding protein, putative	-0.908687	3.68951e-08
Pf3D7_03_v3	969875	976203	+	PF3D7_0323100	conserved Plasmodium protein, unknown function	-0.999572	3.91153e-08
Pf3D7_10_v3	206616	210233	-	PF3D7_1004400	RNA-binding protein, putative	-1.26992	6.3652e-08
Pf3D7_06_v3	170776	178985	-	PF3D7_0604100	AP2 domain transcription factor	0.954072	1.21767e-07
Pf3D7_11_v3	1970810	1974642	+	PF3D7_1149100	Plasmodium exported protein, unknown function	-0.957481	1.21767e-07
Pf3D7_07_v3	337720	343059	+	PF3D7_0707300	rhoptry-associated membrane antigen	0.725625	8.46246e-07
Pf3D7_14_v3	1200622	1204458	+	PF3D7_1430400	autophagy protein 5, putative	0.781735	1.93127e-06
Pf3D7_14_v3	1090631	1094286	+	PF3D7_1427900	leucine-rich repeat protein	-0.833943	2.10021e-06
Pf3D7_10_v3	102837	105100	-	PF3D7_1002000	Plasmodium exported protein (hyp2), unknown function	0.644416	5.21081e-06
Pf3D7_08_v3	547896	551057	+	PF3D7_0810800	hydroxymethyldihydropterin pyrophosphokinase-dihydropteroate synthase	-1.30302	1.70594e-05
Pf3D7_07_v3	946077	949317	+	PF3D7_0722200	rhoptry-associated leucine zipper-like protein 1	0.782874	1.75538e-05
Pf3D7_12_v3	109107	113173	-	PF3D7_1202000	ATP-dependent DNA/RNA helicase PSH2	-1.04303	2.32239e-05
Pf3D7_12_v3	1846776	1852556	+	PF3D7_1244100	N-alpha-acetyltransferase 15, NatA auxiliary subunit, putative	-0.791032	2.32239e-05
Pf3D7_05_v3	801173	810530	-	PF3D7_0519500	CCR4 domain-containing protein 1, putative	-1.04435	4.0179e-05
Pf3D7_06_v3	444363	445584	+	PF3D7_0610400	histone H3	0.640703	4.87118e-05
Pf3D7_03_v3	294566	297773	-	PF3D7_0306300	glutaredoxin 1	-0.719698	6.88578e-05
Pf3D7_04_v3	333546	345127	-	PF3D7_0406500	NYN domain-containing protein, putative	0.697561	6.88578e-05
Pf3D7_11_v3	136578	137625	+	PF3D7_1102900	Plasmodium exported protein (hyp11), unknown function	0.686452	6.88578e-05
Pf3D7_01_v3	147031	152795	-	PF3D7_0103400	zinc-carboxypeptidase, putative	-0.689876	7.12116e-05
Pf3D7_04_v3	1085641	1091369	-	PF3D7_0424200	reticulocyte binding protein homologue 4	-0.901315	7.12116e-05
Pf3D7_12_v3	882766	886332	-	PF3D7_1222300	endoplasmin, putative	-0.554278	7.12116e-05
Pf3D7_03_v3	616472	622816	+	PF3D7_0315200	circumsporozoite- and TRAP-related protein	0.776417	0.000103467
Pf3D7_13_v3	690695	695288	+	PF3D7_1316600	choline-phosphate cytidylyltransferase	-0.726405	0.000138081
Pf3D7_06_v3	215004	220338	+	PF3D7_0605100	KH domain-containing protein, putative	-0.563568	0.000162542
Pf3D7_06_v3	565925	579231	+	PF3D7_0613800	AP2 domain transcription factor, putative	0.724959	0.000162542
Pf3D7_12_v3	113340	116410	+	PF3D7_1202100	SRAP domain-containing protein, putative	-0.840528	0.000192009
Pf3D7_07_v3	1376748	1380999	+	PF3D7_0731800	alpha/beta hydrolase, putative	0.585584	0.00019458
Pf3D7_02_v3	755057	763428	+	PF3D7_0218600	patatin-like phospholipase, putative	-0.77719	0.000198936
Pf3D7_10_v3	1113232	1119224	-	PF3D7_1026600	conserved Plasmodium protein, unknown function	-0.623738	0.000211614
Pf3D7_06_v3	596483	602866	-	PF3D7_0614300	major facilitator superfamily-related transporter, putative	-0.469261	0.000231095
Pf3D7_03_v3	103118	105748	+	PF3D7_0301800	Plasmodium exported protein, unknown function	0.529717	0.000265515
Pf3D7_06_v3	747329	749285	-	PF3D7_0617800	histone H2A	0.4726	0.000276931
Pf3D7_07_v3	1348427	1351829	+	PF3D7_0731300	Plasmodium exported protein (PHISTb), unknown function	0.628804	0.000277337
Pf3D7_04_v3	1003768	1018837	-	PF3D7_0422200	erythrocyte membrane-associated antigen	-0.709054	0.000283141
Pf3D7_05_v3	546264	547814	-	PF3D7_0512700	orotate phosphoribosyltransferase	-0.762887	0.000378771
Pf3D7_10_v3	236121	242888	-	PF3D7_1005500	regulator of nonsense transcripts 1, putative	-0.737568	0.000385121
Pf3D7_13_v3	1203340	1208913	-	PF3D7_1328500	alpha/beta-hydrolase, putative	-0.582828	0.000385121
Pf3D7_14_v3	2013486	2015102	+	PF3D7_1449200	conserved Plasmodium protein, unknown function	0.653655	0.000535037
Pf3D7_14_v3	440206	447773	+	PF3D7_1411000	conserved Plasmodium protein, unknown function	-0.621783	0.000541993
Pf3D7_01_v3	487239	490901	-	PF3D7_0113000	glutamic acid-rich protein GARP	-0.551925	0.000572578
Pf3D7_09_v3	270371	275833	-	PF3D7_0905400	high molecular weight rhoptry protein 3	0.514908	0.000617285
Pf3D7_11_v3	206335	210051	+	PF3D7_1104800	metabolite/drug transporter, putative	-0.875259	0.000629871
Pf3D7_10_v3	1393856	1397323	+	PF3D7_1035200	S-antigen	0.642493	0.000741558
Pf3D7_11_v3	1292966	1296696	+	PF3D7_1133400	apical membrane antigen 1	0.561374	0.000746971
Pf3D7_14_v3	3076187	3081459	+	PF3D7_1475100	conserved Plasmodium protein, unknown function	-0.823758	0.000746971
Pf3D7_11_v3	1940627	1942588	+	PF3D7_1148800	Plasmodium exported protein (hyp11), unknown function	0.4713	0.00075044
Pf3D7_13_v3	2843157	2847557	+	PF3D7_1372300	Plasmodium exported protein (PHIST), unknown function	0.494866	0.000767421
Pf3D7_01_v3	481231	483218	-	PF3D7_0112800	Plasmodium exported protein (hyp11), unknown function	1.0654	0.00078219
Pf3D7_13_v3	1540544	1544422	+	PF3D7_1338100	26S proteasome regulatory subunit RPN3, putative	-0.495148	0.000879519
Pf3D7_02_v3	783271	784917	-	PF3D7_0219700	Plasmodium exported protein (PHISTc), unknown function	0.473388	0.000889699
Pf3D7_14_v3	1191911	1200002	-	PF3D7_1430300	acid phosphatase, putative	0.573819	0.000889699
Pf3D7_14_v3	2343508	2344657	-	PF3D7_1457200	thioredoxin 1	-0.642819	0.000889699
Pf3D7_12_v3	2161958	2163896	-	PF3D7_1252900	Plasmodium exported protein, unknown function	0.960015	0.000896369
Pf3D7_10_v3	600950	608809	-	PF3D7_1014900	protein KIC8	0.683748	0.00097917
Pf3D7_13_v3	1527826	1531730	-	PF3D7_1337800	calcium-dependent protein kinase 5	-0.729511	0.00097917
Pf3D7_10_v3	545670	549791	-	PF3D7_1013900	translation initiation factor eIF-2B subunit delta, putative	0.523924	0.000993778
Pf3D7_08_v3	419883	422701	+	PF3D7_0808300	ubiquitin regulatory protein, putative	0.468466	0.00115991
Pf3D7_05_v3	568594	570527	-	PF3D7_0513300	purine nucleoside phosphorylase	0.515024	0.00116443
Pf3D7_11_v3	190492	195121	-	PF3D7_1104300	conserved Plasmodium protein, unknown function	1.11821	0.00116443
Pf3D7_06_v3	1122322	1154481	-	PF3D7_0628100	HECT domain-containing protein 1, putative	0.613016	0.00122487
Pf3D7_03_v3	788145	789211	+	PF3D7_0318700	conserved Plasmodium protein, unknown function	-1.13436	0.0012829
Pf3D7_14_v3	870397	875176	+	PF3D7_1421100	conserved Plasmodium protein, unknown function	0.569839	0.00132628
Pf3D7_12_v3	647969	650704	+	PF3D7_1216200	glycerol-3-phosphate dehydrogenase [NAD(+)], putative	-0.513145	0.00140118
Pf3D7_13_v3	1349542	1354540	-	PF3D7_1332900	isoleucine--tRNA ligase, putative	-0.461722	0.00149994
Pf3D7_02_v3	108217	111658	-	PF3D7_0202100	liver stage associated protein 2	0.465257	0.00175652
Pf3D7_09_v3	1288799	1291543	-	PF3D7_0932300	M18 aspartyl aminopeptidase	-0.549336	0.00175652
Pf3D7_04_v3	315974	319564	-	PF3D7_0405900	apical sushi protein	0.712387	0.00183751
Pf3D7_11_v3	1649321	1657012	+	PF3D7_1141100	conserved Plasmodium protein, unknown function	-1.0145	0.00232031
Pf3D7_11_v3	661949	662633	+	PF3D7_1117300	conserved protein, unknown function	0.680458	0.00252624
Pf3D7_12_v3	1954020	1957694	-	PF3D7_1247400	peptidyl-prolyl cis-trans isomerase FKBP35	-0.558966	0.00262626
Pf3D7_02_v3	609924	616306	+	PF3D7_0214900	rhoptry neck protein 6	0.64326	0.00282326
Pf3D7_05_v3	653317	656149	-	PF3D7_0515700	glideosome-associated protein 40, putative	0.488803	0.00341739
Pf3D7_08_v3	823912	827305	+	PF3D7_0818100	zinc finger protein, putative	0.691366	0.00350822
Pf3D7_14_v3	1892457	1895957	-	PF3D7_1446200	M17 leucyl aminopeptidase	-0.385397	0.00380338
Pf3D7_14_v3	2154831	2166467	+	PF3D7_1452600	conserved Plasmodium protein, unknown function	-0.558782	0.00411299
Pf3D7_03_v3	203251	206328	+	PF3D7_0304100	inner membrane complex protein 1e, putative	0.649175	0.00446059
Pf3D7_14_v3	2869766	2878218	+	PF3D7_1470100	conserved Plasmodium protein, unknown function	-1.17091	0.00512676
Pf3D7_07_v3	1175363	1181839	+	PF3D7_0727800	cation transporting ATPase, putative	-0.526852	0.00517697
Pf3D7_14_v3	540168	546533	-	PF3D7_1413700	DET1 domain-containing protein, putative	-0.568621	0.00517697
Pf3D7_02_v3	303409	307376	-	PF3D7_0207600	serine repeat antigen 5	0.453278	0.00592985
Pf3D7_14_v3	175043	179843	-	PF3D7_1405100	GTPase-activating protein, putative	-0.592902	0.00611649
Pf3D7_01_v3	504339	507459	-	PF3D7_0113300	Plasmodium exported protein (hyp1), unknown function	0.369091	0.00622624
Pf3D7_05_v3	280493	283639	+	PF3D7_0506700	GTPase-activating protein, putative	-0.595551	0.0068102
Pf3D7_14_v3	2133266	2141180	+	PF3D7_1452000	rhoptry neck protein 2	0.568882	0.00683248
Pf3D7_13_v3	1418213	1421552	-	PF3D7_1335100	merozoite surface protein 7	0.427556	0.00712632
Pf3D7_14_v3	1456374	1460503	+	PF3D7_1436000	glucose-6-phosphate isomerase	-0.368606	0.00743856
Pf3D7_11_v3	991682	996497	+	PF3D7_1125300	DNA-directed RNA polymerase	-0.650486	0.00752223
Pf3D7_14_v3	2258680	2262632	+	PF3D7_1455300	conserved protein, unknown function	0.493915	0.00779737
Pf3D7_14_v3	3137437	3142012	+	PF3D7_1476300	Plasmodium exported protein (PHISTb), unknown function	0.650242	0.00779737
Pf3D7_11_v3	1254662	1260426	-	PF3D7_1132400	conserved Plasmodium membrane protein, unknown function	-0.764909	0.00796795
Pf3D7_04_v3	626435	633382	-	PF3D7_0414000	structural maintenance of chromosomes protein 3	-1.15451	0.00849294
Pf3D7_06_v3	819576	824325	-	PF3D7_0619500	acyl-CoA synthetase	-0.626933	0.00857524
Pf3D7_12_v3	1000407	1002443	-	PF3D7_1224600	cytochrome c heme lyase, putative	-0.592634	0.00872416
Pf3D7_13_v3	1617537	1620495	-	PF3D7_1340600	RNA lariat debranching enzyme, putative	-0.408351	0.00872416
Pf3D7_14_v3	1311928	1330437	-	PF3D7_1433400	PHD finger protein PHD2, putative	-0.477385	0.00872416
Pf3D7_02_v3	723183	730639	-	PF3D7_0217600	conserved Plasmodium protein, unknown function	-0.468939	0.00901066
Pf3D7_05_v3	907140	937000	+	PF3D7_0522400	conserved Plasmodium protein, unknown function	0.530812	0.00913343
Pf3D7_11_v3	219926	223878	-	PF3D7_1105000	histone H4	0.329295	0.00921859
Pf3D7_02_v3	463147	467352	+	PF3D7_0211500	GAF domain-related protein, putative	1.17377	0.00939676
Pf3D7_14_v3	1897946	1902279	+	PF3D7_1446300	conserved Plasmodium membrane protein, unknown function	-0.528721	0.00977133
Pf3D7_14_v3	2757022	2765652	-	PF3D7_1467600	conserved Plasmodium protein, unknown function	-0.691219	0.00985477
Pf3D7_14_v3	2028142	2033776	+	PF3D7_1449500	AP2 domain transcription factor AP2-O5, putative	-0.519888	0.010076
Pf3D7_09_v3	174409	177722	+	PF3D7_0903700	alpha tubulin 1	0.710363	0.010183
Pf3D7_13_v3	1354881	1357621	+	PF3D7_1333000	20 kDa chaperonin	-0.57834	0.0112936
Pf3D7_14_v3	94596	99118	-	PF3D7_1402700	U2 snRNP-associated SURP motif-containing protein, putative	-0.351224	0.0112936
Pf3D7_13_v3	752413	759638	+	PF3D7_1318300	conserved Plasmodium protein, unknown function	-0.666914	0.0118065
Pf3D7_06_v3	788061	796075	-	PF3D7_0619000	FPL domain-containing protein, putative	-0.451976	0.0119114
Pf3D7_10_v3	462633	467542	+	PF3D7_1012000	RING zinc finger protein, putative	-0.462666	0.0120292
Pf3D7_06_v3	912197	914142	-	PF3D7_0622500	RNA methyltransferase, putative	-1.0831	0.0123307
Pf3D7_08_v3	1255816	1257815	+	PF3D7_0829300	U6 snRNA-associated Sm-like protein LSm8, putative	-0.458615	0.0123307
Pf3D7_13_v3	481029	483562	-	PF3D7_1311200	transducin beta-like protein TBL1, putative	-0.667851	0.0123307
Pf3D7_03_v3	291924	295013	+	PF3D7_0306200	activator of Hsp90 ATPase	-0.462339	0.014679
Pf3D7_05_v3	445554	448872	-	PF3D7_0510500	topoisomerase I	-0.459516	0.0146908
Pf3D7_08_v3	430405	439297	+	PF3D7_0808600	erythrocyte membrane protein 1, PfEMP1	0.521479	0.0157613
Pf3D7_04_v3	137006	147177	+	PF3D7_0402300	reticulocyte binding protein homologue 1	-0.437244	0.0163207
Pf3D7_09_v3	1248274	1252765	-	PF3D7_0931000	elongation factor Tu, putative	-0.554338	0.0163207
Pf3D7_07_v3	83838	86436	+	PF3D7_0702000	Plasmodium exported protein (hyp12), unknown function	0.320686	0.0163624
Pf3D7_12_v3	527829	533965	-	PF3D7_1211900	non-SERCA-type Ca2+ -transporting P-ATPase	-0.322002	0.01661
Pf3D7_05_v3	677677	681517	+	PF3D7_0516300	tRNA pseudouridine synthase, putative	-0.372838	0.0167499
Pf3D7_08_v3	151702	161318	-	PF3D7_0802100	AP2 domain transcription factor AP2-LT	0.553218	0.0167499
Pf3D7_14_v3	2047122	2050397	+	PF3D7_1450000	serine/threonine protein kinase, putative	-0.406176	0.0175725
Pf3D7_12_v3	2113980	2123174	-	PF3D7_1252100	rhoptry neck protein 3	0.480885	0.0180929
Pf3D7_11_v3	225227	226943	+	PF3D7_1105100	histone H2B	0.346882	0.018156
Pf3D7_14_v3	2911299	2915962	+	PF3D7_1471200	inorganic anion exchanger, inorganic anion antiporter	-0.372369	0.0184343
Pf3D7_06_v3	1195429	1198332	-	PF3D7_0629100	nicotinate phosphoribosyltransferase, putative	0.432497	0.0189215
Pf3D7_04_v3	833620	840678	+	PF3D7_0418600	regulator of chromosome condensation, putative	-0.562228	0.0195394
Pf3D7_03_v3	539192	543133	+	PF3D7_0313100	ubiquitin-protein ligase, putative	-0.512597	0.0200716
Pf3D7_14_v3	1187398	1191764	+	PF3D7_1430200	plasmepsin IX	0.562192	0.0206119
Pf3D7_14_v3	2460851	2463205	+	PF3D7_1460400	ubiquitin carboxyl-terminal hydrolase isozyme L3	-0.467806	0.021506
Pf3D7_11_v3	720555	722354	+	PF3D7_1119100	tRNA m(1)G methyltransferase, putative	-0.472286	0.021694
Pf3D7_03_v3	134486	141185	+	PF3D7_0302500	cytoadherence linked asexual protein 3.1	0.345733	0.0217411
Pf3D7_11_v3	602440	607471	-	PF3D7_1116000	rhoptry neck protein 4	0.420433	0.0217411
Pf3D7_07_v3	504540	507864	+	PF3D7_0711500	regulator of chromosome condensation, putative	-0.338974	0.0218244
Pf3D7_12_v3	193786	195506	+	PF3D7_1203900	ubiquitin-conjugating enzyme E2	0.380295	0.0219253
Pf3D7_12_v3	932071	934404	+	PF3D7_1223200	nucleus export protein BRR6, putative	0.429934	0.0219253
Pf3D7_03_v3	833687	835444	-	PF3D7_0319900	conserved protein, unknown function	-0.527903	0.0220774
Pf3D7_06_v3	924060	932959	-	PF3D7_0622900	AP2 domain transcription factor AP2Tel	-0.419408	0.0220774
Pf3D7_10_v3	542175	545149	+	PF3D7_1013800	conserved Plasmodium protein, unknown function	0.52109	0.0220774
Pf3D7_13_v3	1042495	1043464	-	PF3D7_1325000	U6 snRNA-associated Sm-like protein LSm6, putative	0.456561	0.0220774
Pf3D7_14_v3	1953474	1959147	-	PF3D7_1447900	multidrug resistance protein 2	-0.631912	0.0220774
Pf3D7_10_v3	1440686	1443875	+	PF3D7_1036500	conserved Plasmodium protein, unknown function	-0.435164	0.0221238
Pf3D7_07_v3	20307	28083	+	PF3D7_0700100	erythrocyte membrane protein 1, PfEMP1	0.483568	0.0229193
Pf3D7_04_v3	1082005	1084464	-	PF3D7_0424100	reticulocyte binding protein homologue 5	-0.653887	0.0230052
Pf3D7_06_v3	1037558	1042004	+	PF3D7_0625600	poly(A) polymerase PAP, putative	0.413541	0.0230052
Pf3D7_13_v3	1410493	1412171	-	PF3D7_1334700	MSP7-like protein	0.322322	0.0230052
Pf3D7_14_v3	667206	669129	+	PF3D7_1416500	NADP-specific glutamate dehydrogenase	0.374221	0.0232975
Pf3D7_08_v3	636628	642867	-	PF3D7_0812900	conserved Plasmodium protein, unknown function	-0.987427	0.0235219
Pf3D7_12_v3	1233352	1241605	+	PF3D7_1230000	TBC domain-containing protein, putative	-0.477744	0.0238374
Pf3D7_05_v3	1098833	1116194	+	PF3D7_0526600	conserved Plasmodium protein, unknown function	0.62677	0.0240265
Pf3D7_11_v3	1071718	1074209	+	PF3D7_1127600	CRAL/TRIO domain-containing protein, putative	-0.639667	0.0249251
Pf3D7_03_v3	942090	945625	+	PF3D7_0322400	regulator of initiation factor 2 (eIF2)	-0.328952	0.0263442
Pf3D7_10_v3	106648	109855	-	PF3D7_1002100	EMP1-trafficking protein	0.280989	0.0263442
Pf3D7_13_v3	2032016	2040395	+	PF3D7_1351000	phosphatidylinositol transfer protein, putative	-0.350759	0.0263442
Pf3D7_08_v3	415549	419066	-	PF3D7_0808200	plasmepsin X	0.408097	0.0265762
Pf3D7_13_v3	1768122	1772620	+	PF3D7_1344200	endoplasmic reticulum chaperone GRP170	-0.304615	0.0265762
Pf3D7_14_v3	1296058	1298114	-	PF3D7_1432900	SF-assemblin, putative	0.53625	0.0268397
Pf3D7_09_v3	792890	794428	+	PF3D7_0919300	thioredoxin-like protein 1, putative	0.435542	0.0271761
Pf3D7_10_v3	1204815	1207912	+	PF3D7_1029600	adenosine deaminase	0.348714	0.0274982
Pf3D7_09_v3	1403986	1407459	+	PF3D7_0935600	gametocytogenesis-implicated protein	0.283323	0.0278288
Pf3D7_12_v3	2166755	2170559	+	PF3D7_1253000	gametocyte erythrocyte cytosolic protein	0.370837	0.0284566
Pf3D7_05_v3	83760	85512	-	PF3D7_0501600	rhoptry-associated protein 2	0.458395	0.0301085
Pf3D7_01_v3	347246	350568	+	PF3D7_0108500	ELM2 domain-containing protein, putative	0.334819	0.0304442
Pf3D7_12_v3	60857	65703	-	PF3D7_1200700	acyl-CoA synthetase	0.272292	0.0304442
Pf3D7_05_v3	527485	528969	+	PF3D7_0512000	prefoldin subunit 6	-0.416429	0.0309154
Pf3D7_11_v3	1944702	1946935	+	PF3D7_1148900	Plasmodium exported protein, unknown function	0.399045	0.0309154
Pf3D7_13_v3	355912	359788	+	PF3D7_1308000	conserved Plasmodium membrane protein, unknown function	0.529079	0.0320117
Pf3D7_06_v3	1169270	1174371	-	PF3D7_0628300	choline/ethanolaminephosphotransferase, putative	0.360382	0.0326012
Pf3D7_14_v3	947041	952924	-	PF3D7_1423500	conserved Plasmodium protein, unknown function	-0.572934	0.0326856
Pf3D7_04_v3	786700	790000	-	PF3D7_0417800	cdc2-related protein kinase 1	-0.704108	0.0329447
Pf3D7_06_v3	306360	310500	-	PF3D7_0607400	G-protein associated signal transduction protein, putative	-0.516825	0.0329447
Pf3D7_04_v3	127712	134468	-	PF3D7_0402200	surface-associated interspersed protein 4.1 (SURFIN 4.1), pseudogene	0.381912	0.0341915
Pf3D7_09_v3	1130507	1134907	-	PF3D7_0927900	phosphatidylserine decarboxylase	-0.354384	0.0351827
Pf3D7_14_v3	617813	623560	+	PF3D7_1415400	Btz domain-containing protein, putative	-0.524371	0.035707
Pf3D7_08_v3	819137	822699	+	PF3D7_0818000	U4/U6.U5 small nuclear ribonucleoprotein, putative	0.348926	0.0361588
Pf3D7_07_v3	100338	103399	+	PF3D7_0702400	small exported membrane protein 1	0.349203	0.037862
Pf3D7_11_v3	1788846	1798269	-	PF3D7_1145200	serine/threonine protein kinase, putative	0.410081	0.0381775
Pf3D7_13_v3	2786609	2789345	+	PF3D7_1370300	membrane associated histidine-rich protein 1	0.340155	0.0386707
Pf3D7_11_v3	491069	510781	+	PF3D7_1113000	conserved Plasmodium protein, unknown function	0.679546	0.0392997
Pf3D7_11_v3	1298301	1300611	-	PF3D7_1133600	conserved Plasmodium protein, unknown function	0.6098	0.0401813
Pf3D7_14_v3	3231222	3237075	+	PF3D7_1478600	EMP1-trafficking protein	0.385182	0.0406287
Pf3D7_06_v3	237355	246015	-	PF3D7_0605800	DNA repair protein RAD50, putative	-0.493334	0.0408917
Pf3D7_11_v3	574690	580622	+	PF3D7_1115200	histone-lysine N-methyltransferase SET7	-0.306656	0.0421296
Pf3D7_08_v3	1220018	1223432	-	PF3D7_0828300	conserved protein, unknown function	-0.507193	0.0431248
Pf3D7_10_v3	470483	472274	+	PF3D7_1012200	rhoptry associated adhesin	0.485895	0.0444061
Pf3D7_13_v3	1929041	1934453	-	PF3D7_1348300	elongation factor Tu, putative	-0.332115	0.0444061
Pf3D7_14_v3	1140579	1141292	-	PF3D7_1429000	protein archease, putative	-0.635529	0.0444061
Pf3D7_08_v3	707792	709223	+	PF3D7_0814900	superoxide dismutase [Fe]	-0.337704	0.044985
Pf3D7_04_v3	209977	216599	-	PF3D7_0403800	alpha/beta hydrolase, putative	-0.336424	0.04609
Pf3D7_02_v3	271576	274917	-	PF3D7_0206800	merozoite surface protein 2	0.341946	0.0475008
Pf3D7_10_v3	1159580	1163736	+	PF3D7_1028000	methyltransferase, putative	-0.305888	0.0475008
Pf3D7_13_v3	1087203	1090675	+	PF3D7_1326100	WD repeat-containing protein, putative	-0.491965	0.0475008
Pf3D7_13_v3	2092297	2094680	-	PF3D7_1352500	thioredoxin-related protein, putative	-0.371697	0.0475008
Pf3D7_02_v3	689543	695989	+	PF3D7_0216700	autophagy-related protein 11, putative	-0.361549	0.0480135
Pf3D7_14_v3	399105	403567	+	PF3D7_1410200	CTP synthase	-0.282429	0.0480135
Pf3D7_14_v3	419442	423481	+	PF3D7_1410400	rhoptry-associated protein 1	0.33352	0.0509219
Pf3D7_09_v3	949967	954244	+	PF3D7_0923400	conserved Plasmodium protein, unknown function	-0.321056	0.0510966
Pf3D7_13_v3	2065333	2067148	+	PF3D7_1351800	conserved Plasmodium protein, unknown function	0.338604	0.0510966
Pf3D7_14_v3	1606643	1611876	+	PF3D7_1439500	oocyst rupture protein 2, putative	0.405088	0.0510966
Pf3D7_07_v3	343620	346688	+	PF3D7_0707400	AAA family ATPase, putative	-0.391546	0.0511789
Pf3D7_14_v3	1154726	1163789	+	PF3D7_1429400	rRNA (adenosine-2'-O-)-methyltransferase, putative	-0.311234	0.0515759
Pf3D7_12_v3	1278090	1280048	-	PF3D7_1231200	conserved Plasmodium protein, unknown function	0.513382	0.0517227
Pf3D7_09_v3	1201305	1207576	+	PF3D7_0930300	merozoite surface protein 1	0.308965	0.0537113
Pf3D7_08_v3	203741	207068	-	PF3D7_0803200	filament assembling protein, putative	0.532241	0.0543157
Pf3D7_11_v3	1751384	1753416	-	PF3D7_1143900	ATP-dependent (S)-NAD(P)H-hydrate dehydratase, putative	-0.552608	0.0543157
Pf3D7_12_v3	1204991	1208108	+	PF3D7_1229300	PhIL1-interacting candidate PIC1	0.422999	0.0543157
Pf3D7_13_v3	2615836	2618677	-	PF3D7_1365400	adenylyltransferase and sulfurtransferase UBA4, putative	-0.532468	0.0543157
Pf3D7_13_v3	2742329	2746396	+	PF3D7_1369000	glycosylphosphatidylinositol anchor attachment 1 protein, putative	0.585953	0.0543157
Pf3D7_02_v3	127203	129089	+	PF3D7_0202500	early transcribed membrane protein 2	0.320379	0.0558804
Pf3D7_10_v3	697137	700274	-	PF3D7_1017400	phosphomannomutase	-0.324361	0.0558804
Pf3D7_14_v3	2896770	2898795	+	PF3D7_1470900	proteasome subunit beta type-2, putative	-0.318259	0.0558804
Pf3D7_13_v3	2149723	2150864	+	PF3D7_1353700	reactive oxygen species modulator 1, putative	-0.615011	0.0563568
Pf3D7_03_v3	451792	459726	-	PF3D7_0310500	ATP-dependent RNA helicase DHX57, putative	-0.323389	0.0578604
Pf3D7_06_v3	350697	353774	-	PF3D7_0608500	proteasome subunit alpha type-2, putative	-0.303935	0.0578604
Pf3D7_02_v3	271374	274711	+	PF3D7_0206700	adenylosuccinate lyase	0.302442	0.0581051
Pf3D7_07_v3	675522	682899	-	PF3D7_0715200	conserved Plasmodium protein, unknown function	0.614963	0.0581051
Pf3D7_04_v3	1127257	1129353	+	PF3D7_0424900	Plasmodium exported protein (PHISTa), unknown function	-0.369397	0.0583813
Pf3D7_10_v3	1323813	1331955	-	PF3D7_1033100	S-adenosylmethionine decarboxylase/ornithine decarboxylase	-0.252532	0.0600398
Pf3D7_01_v3	97590	103615	+	PF3D7_0102200	ring-infected erythrocyte surface antigen	0.269476	0.0604022
Pf3D7_11_v3	1004021	1007682	-	PF3D7_1125700	kelch domain-containing protein, putative	-0.381567	0.0610767
Pf3D7_13_v3	1428350	1439462	-	PF3D7_1335300	reticulocyte binding protein 2 homologue b	-0.461621	0.0622817
Pf3D7_01_v3	204368	205612	-	PF3D7_0104500	conserved protein, unknown function	-0.323976	0.0623204
Pf3D7_14_v3	271014	277357	-	PF3D7_1407600	conserved Plasmodium protein, unknown function	-0.493104	0.0639091
Pf3D7_13_v3	1795375	1798284	+	PF3D7_1344800	aspartate carbamoyltransferase	-0.329178	0.0642851
Pf3D7_12_v3	1213472	1217959	-	PF3D7_1229600	conserved Plasmodium protein, unknown function	0.635097	0.0644981
Pf3D7_09_v3	113409	115549	-	PF3D7_0902600	serine/threonine protein kinase, FIKK family	-0.353435	0.0657829
Pf3D7_08_v3	40302	51425	+	PF3D7_0800300	erythrocyte membrane protein 1, PfEMP1	0.594632	0.0662188
Pf3D7_01_v3	109005	117516	-	PF3D7_0102500	erythrocyte binding antigen-181	-0.308415	0.0673653
Pf3D7_11_v3	109829	111884	-	PF3D7_1102300	Plasmodium exported protein, unknown function	0.415843	0.0673653
Pf3D7_13_v3	990726	996075	-	PF3D7_1324000	conserved Plasmodium protein, unknown function	-0.310081	0.0673653
Pf3D7_14_v3	287116	291277	+	PF3D7_1407900	plasmepsin I	0.258471	0.0673653
Pf3D7_08_v3	630864	632632	-	PF3D7_0812600	ubiquitin-conjugating enzyme E2, putative	0.37434	0.068137
Pf3D7_14_v3	1677565	1680894	+	PF3D7_1441200	60S ribosomal protein L1, putative	-0.25786	0.0685786
Pf3D7_08_v3	145632	151659	+	PF3D7_0802000	glutamate dehydrogenase, putative	-0.264742	0.0697189
Pf3D7_11_v3	871050	877707	+	PF3D7_1122800	calcium-dependent protein kinase 6	-0.306132	0.0714891
Pf3D7_13_v3	296681	299735	-	PF3D7_1306400	26S protease regulatory subunit 10B, putative	-0.268034	0.072234
Pf3D7_10_v3	1179469	1183381	+	PF3D7_1028700	merozoite TRAP-like protein	-0.309383	0.0726645
Pf3D7_12_v3	401950	402905	+	PF3D7_1208600	mitochondrial import inner membrane translocase subunit TIM10, putative	-0.678078	0.0726645
Pf3D7_03_v3	191168	193072	-	PF3D7_0303700	lipoamide acyltransferase component of branched-chain alpha-keto acid dehydrogenase complex	0.65115	0.0730752
Pf3D7_09_v3	809430	821487	-	PF3D7_0919900	regulator of chromosome condensation-PP1-interacting protein	0.424503	0.0730752
Pf3D7_14_v3	1502507	1505459	+	PF3D7_1437000	N-acetyltransferase, GNAT family, putative	0.275288	0.0730752
Pf3D7_07_v3	329719	336587	-	PF3D7_0707200	conserved Plasmodium protein, unknown function	0.444534	0.0736782
Pf3D7_05_v3	340652	344452	+	PF3D7_0508300	triose phosphate transporter	-0.358889	0.0741022
Pf3D7_11_v3	1318721	1322792	+	PF3D7_1134000	heat shock protein 70	-0.246763	0.0747174
Pf3D7_03_v3	968067	969942	-	PF3D7_0323000	translation machinery-associated protein 7, putative	-0.314998	0.0747709
Pf3D7_09_v3	464148	474861	+	PF3D7_0910200	conserved Plasmodium protein, unknown function	-0.316134	0.0751501
Pf3D7_11_v3	129265	132824	-	PF3D7_1102800	early transcribed membrane protein 11.2	0.286361	0.0760112
Pf3D7_12_v3	1002756	1008521	-	PF3D7_1224700	conserved Plasmodium protein, unknown function	0.342793	0.0777553
Pf3D7_13_v3	1299417	1305427	-	PF3D7_1331100	DNA polymerase theta, putative	-0.271775	0.0794233
Pf3D7_12_v3	1312553	1320504	+	PF3D7_1231800	asparagine-rich protein, putative	0.274056	0.0795583
Pf3D7_12_v3	622520	626579	+	PF3D7_1215100	SUN domain-containing protein, putative	-0.355265	0.0804731
Pf3D7_12_v3	918280	920560	+	PF3D7_1222700	glideosome-associated protein 45	0.295184	0.0804731
Pf3D7_01_v3	118812	122534	-	PF3D7_0102600	serine/threonine protein kinase, FIKK family	0.393975	0.0808218
Pf3D7_03_v3	874313	876685	+	PF3D7_0320900	histone H2A.Z	0.297286	0.0813492
Pf3D7_13_v3	2434692	2439303	+	PF3D7_1360800	falcilysin	-0.248799	0.0813492
Pf3D7_07_v3	772279	775568	-	PF3D7_0717900	thioredoxin-like protein	-0.432447	0.0858826
Pf3D7_07_v3	1046357	1049418	-	PF3D7_0724800	kelch domain-containing protein, putative	-0.536466	0.0858826
Pf3D7_11_v3	369068	371707	-	PF3D7_1108600	endoplasmic reticulum-resident calcium binding protein	-0.242581	0.0858826
Pf3D7_11_v3	1083321	1086048	-	PF3D7_1127900	conserved Plasmodium protein, unknown function	-0.341051	0.0858826
Pf3D7_13_v3	973969	977910	+	PF3D7_1323500	plasmepsin V	-0.313997	0.0858826
Pf3D7_08_v3	310797	313261	+	PF3D7_0805600	phosphatidic acid phosphatase 2	0.301563	0.0860302
Pf3D7_06_v3	281991	287880	+	PF3D7_0606700	coatomer alpha subunit, putative	-0.245642	0.0861694
Pf3D7_13_v3	467319	469389	-	PF3D7_1310700	PhIL1-interacting candidate PIC5	-0.258193	0.0894993
Pf3D7_14_v3	893533	895571	-	PF3D7_1422100	ribosomal protein L21, mitochondrial, putative	0.555329	0.0894993
Pf3D7_09_v3	966770	969413	-	PF3D7_0923900	polyadenylate-binding protein 2, putative	0.265815	0.0899531
Pf3D7_09_v3	1439258	1442180	+	PF3D7_0936400	ring-exported protein 4	0.274652	0.0903067
Pf3D7_11_v3	1777078	1779609	-	PF3D7_1144900	ras-related protein Rab-6	-0.304112	0.0913755
Pf3D7_14_v3	313838	318345	-	PF3D7_1408400	FANCJ-like helicase, putative	-0.35754	0.0913755
Pf3D7_14_v3	2104693	2107407	+	PF3D7_1451300	E3 SUMO-protein ligase NSE2, putative	0.518452	0.091429
Pf3D7_13_v3	1195364	1199554	-	PF3D7_1328300	conserved protein, unknown function	-0.339394	0.0919623
Pf3D7_09_v3	190858	195827	-	PF3D7_0904100	AP-4 complex subunit epsilon, putative	-0.307878	0.092214
Pf3D7_02_v3	234461	239124	+	PF3D7_0205900	26S proteasome regulatory subunit RPN1, putative	-0.251349	0.0934227
Pf3D7_12_v3	280814	289619	-	PF3D7_1206300	conserved Plasmodium protein, unknown function	0.357259	0.0934227
Pf3D7_13_v3	2725142	2726519	-	PF3D7_1368600	mitochondrial import inner membrane translocase subunit TIM9, putative	-0.398459	0.0934227
Pf3D7_03_v3	844881	848142	+	PF3D7_0320300	T-complex protein 1 subunit epsilon	-0.233183	0.0946347
Pf3D7_05_v3	520131	522996	-	PF3D7_0511800	inositol-3-phosphate synthase	-0.229211	0.0946347
Pf3D7_07_v3	179797	191155	+	PF3D7_0704100	basal complex transmembrane protein 2	0.388207	0.0946347
Pf3D7_08_v3	1021372	1025708	-	PF3D7_0823200	RNA-binding protein, putative	0.259365	0.0946347
Pf3D7_08_v3	1198717	1206312	+	PF3D7_0827800	SET domain protein, putative	-0.289837	0.0946347
Pf3D7_09_v3	1260984	1261969	+	PF3D7_0931300	conserved Plasmodium protein, unknown function	0.456443	0.0946347
Pf3D7_10_v3	381136	382816	+	PF3D7_1009400	zinc finger protein, putative	0.283481	0.0946347
Pf3D7_13_v3	360703	371091	-	PF3D7_1308200	carbamoyl phosphate synthetase	-0.255427	0.0946347
Pf3D7_13_v3	1927114	1928445	+	PF3D7_1348200	step II splicing factor, putative	0.322904	0.094687
Pf3D7_14_v3	479713	482052	+	PF3D7_1411900	p1/s1 nuclease, putative	0.279849	0.0952697
Pf3D7_13_v3	479314	480853	+	PF3D7_1311100	meiosis-specific nuclear structural protein 1, putative	0.350776	0.0969726
Pf3D7_09_v3	566578	568830	+	PF3D7_0912900	26S proteasome regulatory subunit RPN8, putative	-0.255525	0.0975454
Pf3D7_14_v3	611486	613217	+	PF3D7_1415200	DNA-directed RNA polymerases I and III subunit RPAC2, putative	0.335418	0.0984603
Pf3D7_04_v3	622894	626416	-	PF3D7_0413900	ubiquitin carboxyl-terminal hydrolase 13, putative	0.253929	0.0985358
Pf3D7_14_v3	1959368	1964665	-	PF3D7_1448000	U3 small nucleolar RNA-associated protein 12, putative	-0.253339	0.0989933
Pf3D7_13_v3	843281	845534	+	PF3D7_1320500	SNARE protein, putative	-0.406786	0.0992067
Pf3D7_07_v3	673042	674476	+	PF3D7_0715000	4-nitrophenylphosphatase	-0.26828	0.0998684
Pf3D7_08_v3	222976	230577	+	PF3D7_0803600	conserved Plasmodium protein, unknown function	-0.268039	0.100987
Pf3D7_11_v3	1948696	1969412	+	PF3D7_1149000	antigen 332, DBL-like protein	0.330324	0.100987
Pf3D7_13_v3	547872	553050	+	PF3D7_1312900	eukaryotic translation initation factor 4 gamma	-0.250764	0.100987
Pf3D7_13_v3	2244508	2247386	+	PF3D7_1356700	DnaJ protein, putative	-0.380763	0.100987
Pf3D7_13_v3	2439392	2443396	-	PF3D7_1360900	RNA-binding protein, putative	0.437277	0.102011
Pf3D7_14_v3	2646364	2648126	-	PF3D7_1465400	conserved protein, unknown function	0.256446	0.102507
Pf3D7_11_v3	212772	220288	+	PF3D7_1104900	calcium/calmodulin-dependent protein kinase, putative	0.316549	0.102824
Pf3D7_12_v3	1180404	1185971	-	PF3D7_1228900	conserved protein, unknown function	-0.273346	0.103686
Pf3D7_01_v3	188420	201324	+	PF3D7_0104300	ubiquitin carboxyl-terminal hydrolase 1, putative	-0.25413	0.104776
Pf3D7_04_v3	445327	448141	+	PF3D7_0409400	chaperone protein DnaJ	-0.250035	0.104776
Pf3D7_08_v3	174618	180248	-	PF3D7_0802500	inositol 5-phosphatase, putative	-0.303345	0.104776
Pf3D7_10_v3	1403807	1406234	+	PF3D7_1035400	merozoite surface protein 3	0.253972	0.104776
Pf3D7_11_v3	1137082	1140631	-	PF3D7_1129400	RNA cytosine C(5)-methyltransferase, putative	-0.234299	0.104776
Pf3D7_12_v3	785247	791068	-	PF3D7_1219600	phospholipid-transporting ATPase 2	-0.234334	0.104776
Pf3D7_05_v3	693120	699060	+	PF3D7_0516700	ubiquitin carboxyl-terminal hydrolase 2, putative	-0.229809	0.104925
Pf3D7_10_v3	951189	953537	-	PF3D7_1022700	phospholipid scramblase	0.408437	0.104925
Pf3D7_11_v3	1556447	1565469	-	PF3D7_1139300	AP2 domain transcription factor AP2-G5	-0.260225	0.105124
Pf3D7_07_v3	925872	928510	+	PF3D7_0721400	rhoptry protein, putative	-0.352825	0.105153
Pf3D7_08_v3	1068408	1070384	+	PF3D7_0824600	Fe-S cluster assembly protein DRE2, putative	-0.288349	0.105153
Pf3D7_03_v3	233621	235461	-	PF3D7_0305000	elongation factor Ts	-0.334937	0.10519
Pf3D7_10_v3	576227	580845	+	PF3D7_1014500	conserved Plasmodium protein, unknown function	0.411562	0.10519
Pf3D7_07_v3	474350	475968	+	PF3D7_0710400	DNA repair protein RAD14, putative	-0.39805	0.106206
Pf3D7_03_v3	528316	531025	+	PF3D7_0312500	multidrug-resistant modulator MFR3	-0.350772	0.106803
Pf3D7_05_v3	759377	761483	-	PF3D7_0518300	proteasome subunit beta type-1, putative	-0.279528	0.106803
Pf3D7_07_v3	1342335	1344508	-	PF3D7_0731200	Plasmodium exported protein, unknown function	0.240126	0.10794
Pf3D7_03_v3	198542	201584	-	PF3D7_0304000	inner membrane complex protein 1a, putative	0.374302	0.108444
Pf3D7_07_v3	104012	106731	-	PF3D7_0702500	Plasmodium exported protein, unknown function	0.271791	0.108444
Pf3D7_07_v3	921511	925761	+	PF3D7_0721300	ATP-dependent DNA helicase DDX31	-0.238833	0.108444
Pf3D7_09_v3	477549	481768	-	PF3D7_0910400	selenide water dikinase, putative	-0.425649	0.108444
Pf3D7_11_v3	973924	976068	-	PF3D7_1124700	GrpE protein homolog, mitochondrial, putative	-0.276834	0.108444
Pf3D7_13_v3	1360971	1367998	+	PF3D7_1333200	ubiquitin-activating enzyme	-0.362785	0.108444
Pf3D7_14_v3	52256	54457	-	PF3D7_1401400	early transcribed membrane protein 14.1	0.243133	0.108444
Pf3D7_09_v3	224609	233976	-	PF3D7_0904900	copper-transporting ATPase	0.369057	0.108941
Pf3D7_05_v3	849251	856116	-	PF3D7_0520800	conserved protein, unknown function	-0.296752	0.109687
Pf3D7_14_v3	2336071	2339501	-	PF3D7_1457000	signal peptide peptidase	-0.246449	0.109687
Pf3D7_07_v3	1353758	1355482	+	PF3D7_0731400	serine/threonine protein kinase, FIKK family, pseudogene	0.392789	0.109815
Pf3D7_12_v3	740675	743452	-	PF3D7_1218900	WD repeat-containing protein, putative	-0.403628	0.111436
Pf3D7_13_v3	1827863	1830813	-	PF3D7_1345700	isocitrate dehydrogenase [NADP], mitochondrial	-0.319748	0.114365
Pf3D7_12_v3	1919898	1923323	+	PF3D7_1246200	actin I	0.260883	0.114421
Pf3D7_13_v3	1250030	1258393	+	PF3D7_1329500	conserved protein, unknown function	0.242786	0.11563
Pf3D7_14_v3	1141704	1144501	+	PF3D7_1429100	ribosomal protein L15, apicoplast, putative	-0.389402	0.116285
Pf3D7_05_v3	402908	405758	+	PF3D7_0509600	asparagine--tRNA ligase	-0.331907	0.116461
Pf3D7_08_v3	655382	658303	+	PF3D7_0813300	NPL domain-containing protein, putative	0.229102	0.117228
Pf3D7_11_v3	175085	178257	-	PF3D7_1104000	phenylalanine--tRNA ligase beta subunit	-0.247527	0.117228
Pf3D7_03_v3	388943	396419	-	PF3D7_0309200	serine/threonine protein kinase ARK2, putative	-0.376071	0.119651
Pf3D7_03_v3	995923	1001997	+	PF3D7_0323800	conserved Plasmodium protein, unknown function	-0.248406	0.119651
Pf3D7_08_v3	715597	720744	+	PF3D7_0815200	importin subunit beta, putative	-0.231771	0.119651
Pf3D7_14_v3	2084719	2087663	-	PF3D7_1451000	conserved Plasmodium protein, unknown function	0.333568	0.119651
Pf3D7_13_v3	2543068	2547394	-	PF3D7_1363400	polyubiquitin binding protein, putative	-0.274981	0.120816
Pf3D7_14_v3	1653495	1655996	+	PF3D7_1440500	allantoicase, putative	-0.373438	0.120958
Pf3D7_09_v3	629371	632391	+	PF3D7_0914700	major facilitator superfamily-related transporter, putative	-0.225931	0.122488
Pf3D7_08_v3	248516	268538	+	PF3D7_0804500	conserved Plasmodium membrane protein, unknown function	-0.278445	0.123186
Pf3D7_14_v3	246052	249607	-	PF3D7_1406800	glideosome associated protein with multiple membrane spans 3	0.299238	0.126361
Pf3D7_11_v3	1032312	1037531	+	PF3D7_1126500	WD repeat-containing protein, putative	-0.222136	0.126642
Pf3D7_07_v3	1147264	1151617	-	PF3D7_0727000	vacuolar protein sorting-associated protein 53, putative	-0.331576	0.126691
Pf3D7_05_v3	307090	310120	-	PF3D7_0507500	subtilisin-like protease 1	0.263911	0.127793
Pf3D7_10_v3	718371	720178	+	PF3D7_1018000	tRNA pseudouridine synthase, putative	0.342218	0.128413
Pf3D7_01_v3	229943	234464	-	PF3D7_0105600	FtsJ-like methyltransferase, putative	-0.288078	0.130443
Pf3D7_07_v3	1357251	1363653	+	PF3D7_0731500	erythrocyte binding antigen-175	0.236599	0.130443
Pf3D7_14_v3	1020917	1023165	-	PF3D7_1426200	protein arginine N-methyltransferase 1	-0.218965	0.130862
Pf3D7_11_v3	1607519	1608723	+	PF3D7_1140400	conserved Plasmodium protein, unknown function	0.316072	0.131387
Pf3D7_06_v3	539725	545452	-	PF3D7_0613300	rhoptry protein ROP14	0.315136	0.131475
Pf3D7_03_v3	794521	801871	+	PF3D7_0319000	P4-type ATPase ATP7, putative	0.332429	0.13195
Pf3D7_11_v3	1158440	1162440	-	PF3D7_1130000	phosphoacetylglucosamine mutase, putative	0.285633	0.131972
Pf3D7_04_v3	1055314	1056674	+	PF3D7_0423400	apical asparagine-rich protein AARP	0.301719	0.132534
Pf3D7_08_v3	1332590	1336697	+	PF3D7_0831200	DnaJ protein, putative	0.219016	0.132826
Pf3D7_10_v3	1398801	1403741	+	PF3D7_1035300	glutamate-rich protein GLURP	-0.27537	0.132826
Pf3D7_08_v3	538956	545974	+	PF3D7_0810600	ATP-dependent RNA helicase DBP1, putative	-0.211019	0.133142
Pf3D7_01_v3	444710	449954	+	PF3D7_0111800	eukaryotic translation initiation factor 4E, putative	-0.330904	0.134769
Pf3D7_14_v3	1393	5343	+	PF3D7_1400100	erythrocyte membrane protein 1 (PfEMP1), pseudogene	0.189085	0.136719
Pf3D7_08_v3	643066	645158	-	PF3D7_0813000	protein KIC7	-0.222956	0.138314
Pf3D7_13_v3	1070871	1075794	+	PF3D7_1325800	conserved Plasmodium protein, unknown function	-0.182075	0.138602
Pf3D7_05_v3	20929	28456	+	PF3D7_0500100	erythrocyte membrane protein 1, PfEMP1	0.268693	0.140526
Pf3D7_12_v3	2077623	2083307	+	PF3D7_1250800	DNA repair protein rhp16, putative	-0.275139	0.140526
Pf3D7_14_v3	2618743	2625130	+	PF3D7_1464600	serine/threonine protein phosphatase UIS2, putative	-0.200554	0.140526
Pf3D7_11_v3	1049176	1052926	+	PF3D7_1126800	alternative splicing factor SR-MG, putative	-0.311949	0.141641
Pf3D7_11_v3	293534	297356	+	PF3D7_1107100	nucleic acid binding protein, putative	0.307627	0.144269
Pf3D7_10_v3	221826	223568	+	PF3D7_1004800	ADP,ATP carrier protein 2	-0.256534	0.144402
Pf3D7_13_v3	981651	984211	+	PF3D7_1323700	glideosome associated protein with multiple membrane spans 1	0.274564	0.144402
Pf3D7_12_v3	927063	930026	-	PF3D7_1223100	cAMP-dependent protein kinase regulatory subunit	0.253557	0.145094
Pf3D7_11_v3	204272	205928	-	PF3D7_1104700	DNA-directed RNA polymerase III subunit RPC8, putative	-0.279109	0.146457
Pf3D7_08_v3	1373212	1376988	-	PF3D7_0831800	histidine-rich protein II	0.240827	0.147545
Pf3D7_02_v3	342081	351139	-	PF3D7_0208400	conserved Plasmodium protein, unknown function	-0.264776	0.147751
Pf3D7_06_v3	319519	329442	+	PF3D7_0607700	conserved Plasmodium protein, unknown function	0.295134	0.148107
Pf3D7_04_v3	876213	894383	+	PF3D7_0419900	phosphatidylinositol 4-kinase, putative	-0.234884	0.148879
Pf3D7_10_v3	701258	703707	+	PF3D7_1017500	myosin essential light chain ELC	-0.259856	0.149494
Pf3D7_04_v3	394047	394714	-	PF3D7_0408000	conserved Plasmodium protein, unknown function	-0.287181	0.151576
Pf3D7_04_v3	384240	391362	+	PF3D7_0407800	protein CINCH	0.273054	0.152226
Pf3D7_10_v3	95930	97877	-	PF3D7_1001800	Plasmodium exported protein (PHISTc), unknown function	0.24437	0.152805
Pf3D7_13_v3	2295079	2297485	+	PF3D7_1357900	pyrroline-5-carboxylate reductase, putative	-0.2503	0.15559
Pf3D7_14_v3	1005996	1008490	+	PF3D7_1425700	vacuolar ER assembly factor VMA12, putative	-0.254957	0.156479
Pf3D7_07_v3	390832	392770	-	PF3D7_0708700	cytochrome c oxidase subunit 4, putative	0.277162	0.157401
Pf3D7_12_v3	1298137	1300451	+	PF3D7_1231500	mitosis protein dim1, putative	0.289237	0.157401
Pf3D7_13_v3	457559	462935	+	PF3D7_1310400	conserved Plasmodium protein, unknown function	-0.241207	0.157401
Pf3D7_12_v3	703859	706124	+	PF3D7_1218000	thrombospondin-related apical membrane protein	-0.298705	0.157417
Pf3D7_13_v3	1497877	1501494	+	PF3D7_1337200	1-deoxy-D-xylulose 5-phosphate synthase	-0.264179	0.158568
Pf3D7_14_v3	2056641	2059885	+	PF3D7_1450300	NADPH--cytochrome P450 reductase, putative	-0.258352	0.159742
Pf3D7_14_v3	76988	80648	-	PF3D7_1402000	conserved Plasmodium protein, unknown function	-0.289021	0.160055
Pf3D7_13_v3	2231116	2233675	+	PF3D7_1356300	ubiquitin-conjugating enzyme E2, putative	0.26722	0.160269
Pf3D7_10_v3	283801	286957	+	PF3D7_1007000	transmembrane protein 147, putative	-0.284299	0.16144
Pf3D7_13_v3	2717791	2719445	+	PF3D7_1368300	conserved Plasmodium protein, unknown function	-0.287031	0.16144
Pf3D7_02_v3	812892	815853	-	PF3D7_0220300	Plasmodium exported protein, unknown function	0.239323	0.164692
Pf3D7_04_v3	1020961	1025057	+	PF3D7_0422300	alpha tubulin 2	0.279256	0.164692
Pf3D7_07_v3	1099013	1103615	+	PF3D7_0726200	serine/threonine protein kinase, FIKK family	-0.236291	0.164692
Pf3D7_13_v3	1440169	1451101	+	PF3D7_1335400	reticulocyte binding protein 2 homologue a	-0.265878	0.16537
Pf3D7_07_v3	1000342	1005611	-	PF3D7_0723900	RNA-binding protein, putative	-0.206409	0.165614
Pf3D7_10_v3	665222	667054	-	PF3D7_1016600	Plasmodium exported protein (PHISTc), unknown function	0.24292	0.165614
Pf3D7_08_v3	380766	383025	+	PF3D7_0807300	ras-related protein Rab-18	0.244765	0.165833
Pf3D7_04_v3	38955	40154	+	PF3D7_0400200	erythrocyte membrane protein 1 (PfEMP1), exon 2, pseudogene	0.261232	0.166009
Pf3D7_06_v3	336465	342148	+	PF3D7_0608100	conserved Plasmodium protein, unknown function	-0.255441	0.166009
Pf3D7_13_v3	2069203	2075512	+	PF3D7_1352000	GTP-binding protein, putative	-0.276309	0.167696
Pf3D7_05_v3	320839	327413	+	PF3D7_0507800	conserved protein, unknown function	-0.223348	0.167815
Pf3D7_12_v3	1537454	1540646	+	PF3D7_1237000	SUMO-activating enzyme subunit 2	-0.265834	0.167815
Pf3D7_09_v3	89201	92043	-	PF3D7_0902000	serine/threonine protein kinase, FIKK family	0.229609	0.168492
Pf3D7_14_v3	506478	509453	+	PF3D7_1412500	actin II	-0.229131	0.170407
Pf3D7_13_v3	2331698	2335247	-	PF3D7_1358900	GTP-binding protein, putative	-0.203898	0.171619
Pf3D7_05_v3	208676	219273	-	PF3D7_0505000	MMS19-like protein, putative	-0.24569	0.172105
Pf3D7_13_v3	2186494	2190804	+	PF3D7_1355100	DNA replication licensing factor MCM6	0.193998	0.172105
Pf3D7_06_v3	1198354	1202056	-	PF3D7_0629200	DnaJ protein, putative	-0.212569	0.173258
Pf3D7_14_v3	1906176	1916570	+	PF3D7_1446500	nucleoporin NUP313, putative	-0.215538	0.174993
Pf3D7_05_v3	301508	305191	-	PF3D7_0507300	subtilisin-like ookinete protein SOPT	-0.234354	0.17566
Pf3D7_13_v3	1677300	1678286	-	PF3D7_1342700	DNA-directed RNA polymerases I, II, and III subunit RPABC4, putative	0.261946	0.17566
Pf3D7_09_v3	422925	428516	+	PF3D7_0909400	exoribonuclease, putative	-0.202467	0.177507
Pf3D7_13_v3	2129062	2131680	+	PF3D7_1353200	membrane associated histidine-rich protein 2	0.217182	0.177507
Pf3D7_14_v3	1769337	1772421	-	PF3D7_1443100	conserved Plasmodium protein, unknown function	-0.261427	0.178618
Pf3D7_13_v3	1487930	1490567	-	PF3D7_1336900	tryptophan--tRNA ligase	-0.217155	0.17926
Pf3D7_03_v3	369925	371806	+	PF3D7_0308500	activator of Hsp90 ATPase, putative	-0.247293	0.181395
Pf3D7_03_v3	112158	118863	+	PF3D7_0302100	serine/threonine protein kinase	-0.218488	0.183479
Pf3D7_13_v3	343464	348264	+	PF3D7_1307700	TOM1-like protein, putative	-0.224185	0.183712
Pf3D7_04_v3	810171	815760	-	PF3D7_0418100	protein SOC1, putative	-0.210562	0.184308
Pf3D7_03_v3	487853	496510	+	PF3D7_0311400	kinase-related protein PKRP, putative	-0.195509	0.186045
Pf3D7_14_v3	100564	106014	+	PF3D7_1402800	conserved Plasmodium protein, unknown function	-0.219045	0.186045
Pf3D7_14_v3	477095	479654	-	PF3D7_1411800	conserved Plasmodium protein, unknown function	0.25533	0.186045
Pf3D7_07_v3	882414	885394	+	PF3D7_0720400	apoptosis-inducing factor, putative	-0.244759	0.186238
Pf3D7_12_v3	1169145	1179868	-	PF3D7_1228800	WD repeat-containing protein, putative	-0.229395	0.187581
Pf3D7_04_v3	1051095	1053352	-	PF3D7_0423300	conserved Plasmodium protein, unknown function	0.248829	0.187859
Pf3D7_10_v3	171827	177146	-	PF3D7_1003800	U5 small nuclear ribonucleoprotein component, putative	-0.203336	0.188338
Pf3D7_13_v3	1275888	1278531	-	PF3D7_1330300	DnaJ protein, putative	-0.2425	0.188338
Pf3D7_02_v3	308628	312348	-	PF3D7_0207700	serine repeat antigen 4	0.254812	0.188609
Pf3D7_02_v3	742842	746913	-	PF3D7_0218200	SUZ domain-containing protein, putative	-0.256042	0.188609
Pf3D7_07_v3	1092439	1092741	-	PF3D7_0726050	conserved Plasmodium protein, unknown function	0.248118	0.188609
Pf3D7_12_v3	708394	715718	-	PF3D7_1218200	symplekin domain-containing protein, putative	-0.222495	0.188609
Pf3D7_07_v3	292228	297493	+	PF3D7_0706000	importin-7, putative	-0.190053	0.189001
Pf3D7_14_v3	1600284	1602646	-	PF3D7_1439400	cytochrome b-c1 complex subunit Rieske, putative	0.230853	0.189001
Pf3D7_11_v3	268176	274697	-	PF3D7_1106500	conserved Plasmodium protein, unknown function	-0.239043	0.189886
Pf3D7_04_v3	1075910	1077829	+	PF3D7_0423800	cysteine-rich protective antigen	-0.251498	0.192421
Pf3D7_11_v3	1455197	1460871	+	PF3D7_1136900	subtilisin-like protease 2	0.234856	0.193348
Pf3D7_12_v3	744724	756058	+	PF3D7_1219000	formin 2	-0.226139	0.194866
Pf3D7_14_v3	562981	566801	-	PF3D7_1414200	conserved Plasmodium protein, unknown function	-0.221113	0.194972
Pf3D7_03_v3	355867	361936	+	PF3D7_0308100	zinc finger protein, putative	0.17207	0.195282
Pf3D7_12_v3	161330	163926	-	PF3D7_1202900	high mobility group protein B1	0.190863	0.196824
Pf3D7_07_v3	1103794	1109232	+	PF3D7_0726300	DNA mismatch repair protein PMS1, putative	0.235423	0.197442
Pf3D7_14_v3	2514219	2518607	+	PF3D7_1461900	valine--tRNA ligase, putative	-0.194356	0.197642
Pf3D7_02_v3	437342	439708	-	PF3D7_0210800	conserved Plasmodium protein, unknown function	0.205036	0.197707
Pf3D7_07_v3	91731	95602	-	PF3D7_0702200	lysophospholipase LPL20	0.197064	0.197707
Pf3D7_07_v3	95444	99176	+	PF3D7_0702300	sporozoite threonine and asparagine-rich protein	0.19638	0.197707
Pf3D7_13_v3	1506707	1509508	+	PF3D7_1337400	zinc finger protein, putative	0.200681	0.197707
Pf3D7_08_v3	232904	234916	-	PF3D7_0803800	proteasome subunit beta type-4	-0.19494	0.198322
Pf3D7_12_v3	818360	819893	-	PF3D7_1220500	ribosome biogenesis protein TSR3, putative	0.224293	0.198487
Pf3D7_06_v3	862450	865522	+	PF3D7_0621000	conserved Plasmodium protein, unknown function	-0.177406	0.199567
Pf3D7_08_v3	646538	650135	-	PF3D7_0813100	conserved Plasmodium protein, unknown function	0.152141	0.200399
Pf3D7_10_v3	918062	925141	+	PF3D7_1022000	RNA-binding protein UIS12, putative	-0.220689	0.200438
Pf3D7_07_v3	843566	848302	+	PF3D7_0719300	actin-related protein ARP6	-0.194118	0.201325
Pf3D7_05_v3	742798	745633	+	PF3D7_0517700	eukaryotic translation initiation factor 3 subunit B, putative	-0.178806	0.201865
Pf3D7_13_v3	1730093	1753967	-	PF3D7_1343800	VPS13 domain-containing protein, putative	0.237747	0.203358
Pf3D7_03_v3	727544	738158	+	PF3D7_0317700	CPSF (cleavage and polyadenylation specific factor), subunit A, putative	-0.216531	0.203777
Pf3D7_13_v3	861001	872925	-	PF3D7_1321100	protein kinase domain-containing protein, putative	0.232181	0.203777
Pf3D7_13_v3	1649035	1651981	-	PF3D7_1341900	V-type proton ATPase subunit D, putative	-0.209212	0.206024
Pf3D7_10_v3	721351	728431	-	PF3D7_1018200	serine/threonine protein phosphatase 8, putative	0.237134	0.206299
Pf3D7_12_v3	2175329	2176087	+	PF3D7_1253300	Plasmodium exported protein (PHISTa), unknown function, pseudogene	0.201384	0.206299
Pf3D7_09_v3	168458	173493	+	PF3D7_0903600	conserved protein, unknown function	-0.235848	0.20638
Pf3D7_14_v3	801242	804083	+	PF3D7_1419300	glutathione S-transferase	-0.222434	0.206446
Pf3D7_10_v3	614363	618032	-	PF3D7_1015200	cysteine--tRNA ligase	-0.190429	0.206553
Pf3D7_12_v3	1805206	1808574	-	PF3D7_1242800	rab specific GDP dissociation inhibitor	-0.18216	0.206582
Pf3D7_10_v3	960653	962723	-	PF3D7_1023000	conserved Plasmodium protein, unknown function	-0.220018	0.207516
Pf3D7_08_v3	304814	310547	-	PF3D7_0805500	conserved Plasmodium protein, unknown function	0.208483	0.207534
Pf3D7_10_v3	532203	540273	+	PF3D7_1013600	conserved Plasmodium protein, unknown function	0.130453	0.207534
Pf3D7_11_v3	1013901	1017911	-	PF3D7_1126000	threonine--tRNA ligase	-0.180304	0.207534
Pf3D7_10_v3	1567784	1572695	+	PF3D7_1039000	serine/threonine protein kinase, FIKK family	-0.186228	0.2087
Pf3D7_10_v3	660965	664407	-	PF3D7_1016500	Plasmodium exported protein (PHISTc), unknown function	0.227824	0.209661
Pf3D7_11_v3	673771	677584	-	PF3D7_1117800	DNA mismatch repair protein MLH	-0.219103	0.209661
Pf3D7_08_v3	967747	969151	-	PF3D7_0821500	ribosomal RNA small subunit methyltransferase NEP1, putative	0.218976	0.212564
Pf3D7_07_v3	413560	422436	-	PF3D7_0709300	mediator of RNA polymerase II transcription subunit 14, putative	-0.1912	0.212596
Pf3D7_09_v3	851981	854752	-	PF3D7_0920800	inosine-5'-monophosphate dehydrogenase	-0.173849	0.212884
Pf3D7_11_v3	1176282	1180695	+	PF3D7_1130600	methyltransferase, putative	-0.195883	0.212884
Pf3D7_04_v3	103078	106145	-	PF3D7_0401800	Plasmodium exported protein (PHISTb), unknown function	0.221715	0.214377
Pf3D7_08_v3	604520	613359	+	PF3D7_0812100	proteasome activator complex subunit 4, putative	-0.197137	0.214642
Pf3D7_06_v3	1213102	1217313	-	PF3D7_0629500	amino acid transporter AAT1	-0.198101	0.215145
Pf3D7_13_v3	963661	964690	-	PF3D7_1323000	beta-hydroxyacyl-ACP dehydratase	0.229705	0.215145
Pf3D7_13_v3	1002038	1019770	-	PF3D7_1324300	conserved Plasmodium membrane protein, unknown function	0.227468	0.215145
Pf3D7_01_v3	392323	393620	+	PF3D7_0110200	FAD-linked sulfhydryl oxidase ERV1, putative	-0.222834	0.215274
Pf3D7_11_v3	1597769	1600089	-	PF3D7_1140100	V-type proton ATPase subunit F, putative	-0.226856	0.216069
Pf3D7_10_v3	735567	737313	-	PF3D7_1018500	pre-mRNA-splicing factor RDS3, putative	0.21495	0.216583
Pf3D7_13_v3	1482259	1484407	-	PF3D7_1336700	parasitophorous vacuolar protein 3, putative	0.182507	0.219864
Pf3D7_03_v3	682236	684432	-	PF3D7_0317000	proteasome subunit alpha type-3, putative	-0.200135	0.220267
Pf3D7_08_v3	1320917	1323071	+	PF3D7_0831000	Plasmodium exported protein (PHISTb), unknown function	-0.204076	0.220267
Pf3D7_10_v3	382660	385664	-	PF3D7_1009500	metalloprotease, putative	-0.167419	0.220267
Pf3D7_03_v3	921776	928618	+	PF3D7_0321900	cyclic amine resistance locus protein	-0.183845	0.221545
Pf3D7_04_v3	113655	116953	-	PF3D7_0402000	Plasmodium exported protein (PHISTa), unknown function	0.178484	0.224512
Pf3D7_05_v3	596622	599828	+	PF3D7_0514200	conserved Plasmodium protein, unknown function	-0.225582	0.224512
Pf3D7_07_v3	491933	494421	-	PF3D7_0711100	conserved protein, unknown function	-0.215749	0.224512
Pf3D7_12_v3	2158574	2162555	+	PF3D7_1252800	Plasmodium exported protein (PHISTb), unknown function	-0.184346	0.224512
Pf3D7_14_v3	1618070	1620337	+	PF3D7_1439800	vesicle-associated membrane protein, putative	-0.211273	0.224512
Pf3D7_01_v3	450831	453195	-	PF3D7_0112000	TatD-like deoxyribonuclease	-0.22349	0.228179
Pf3D7_10_v3	1495330	1496999	+	PF3D7_1037700	enhancer of rudimentary homolog, putative	0.203083	0.228179
Pf3D7_13_v3	169481	178156	-	PF3D7_1303500	sodium/hydrogen exchanger	-0.198773	0.228179
Pf3D7_14_v3	365269	367978	-	PF3D7_1409400	conserved protein, unknown function	0.219376	0.228841
Pf3D7_08_v3	964289	967130	+	PF3D7_0821400	conserved Plasmodium protein, unknown function	0.189175	0.229505
Pf3D7_12_v3	587716	589185	-	PF3D7_1213700	DNA-directed RNA polymerases I, II, and III subunit RPABC3, putative	0.212286	0.22982
Pf3D7_13_v3	1763082	1767594	+	PF3D7_1344100	TLD domain-containing protein, putative	-0.208707	0.229945
Pf3D7_11_v3	699508	702063	-	PF3D7_1118400	haloacid dehalogenase-like hydrolase, putative	-0.222239	0.230256
Pf3D7_09_v3	319627	323568	-	PF3D7_0906600	zinc finger protein, putative	0.180631	0.231124
Pf3D7_04_v3	244986	260286	+	PF3D7_0404600	conserved Plasmodium membrane protein, unknown function	-0.21461	0.231935
Pf3D7_05_v3	973038	976138	+	PF3D7_0523400	DnaJ protein, putative	-0.201296	0.233049
Pf3D7_03_v3	658272	661980	+	PF3D7_0316300	inorganic pyrophosphatase	0.191071	0.237087
Pf3D7_11_v3	768725	771841	-	PF3D7_1120400	alpha/beta hydrolase fold domain containing protein, putative	0.192846	0.237087
Pf3D7_08_v3	574372	578973	+	PF3D7_0811400	conserved protein, unknown function	-0.166292	0.23767
Pf3D7_09_v3	741677	745333	-	PF3D7_0918000	glideosome-associated protein 50	0.208709	0.23767
Pf3D7_13_v3	1773639	1781932	-	PF3D7_1344300	zinc finger protein, putative	0.208765	0.23767
Pf3D7_14_v3	1621742	1624074	+	PF3D7_1439900	triosephosphate isomerase	-0.186784	0.23767
Pf3D7_08_v3	83838	89909	-	PF3D7_0801000	Plasmodium exported protein (PHISTc)	0.175038	0.237738
Pf3D7_08_v3	1295569	1299431	-	PF3D7_0830500	sporozoite and liver stage tryptophan-rich protein, putative	0.174156	0.237738
Pf3D7_09_v3	803743	808112	-	PF3D7_0919800	TLD domain-containing protein	0.196999	0.237738
Pf3D7_12_v3	1113526	1122666	-	PF3D7_1227500	protein SOC2, putative	0.154173	0.237738
Pf3D7_13_v3	2619004	2621127	+	PF3D7_1365500	aminomethyltransferase, mitochondrial, putative	-0.166993	0.237738
Pf3D7_01_v3	224638	226017	-	PF3D7_0105300	cyclase-associated protein	0.197144	0.238115
Pf3D7_12_v3	968562	970710	+	PF3D7_1223700	vacuolar iron transporter	-0.156414	0.238115
Pf3D7_09_v3	456284	463345	-	PF3D7_0910100	exportin-7, putative	-0.178612	0.238361
Pf3D7_04_v3	365916	367353	+	PF3D7_0407300	transcription factor, putative	0.18909	0.239271
Pf3D7_08_v3	827788	832382	+	PF3D7_0818200	14-3-3 protein	0.190699	0.239319
Pf3D7_11_v3	1767459	1769954	+	PF3D7_1144500	SUMO-activating enzyme subunit 1	0.212211	0.239319
Pf3D7_07_v3	747860	751189	+	PF3D7_0717300	transcription initiation factor IIE subunit alpha, putative	-0.193472	0.241897
Pf3D7_08_v3	111319	118441	+	PF3D7_0801700	sentrin-specific protease 2, putative	-0.208852	0.242543
Pf3D7_09_v3	151318	161672	-	PF3D7_0903400	ATP-dependent RNA helicase DDX60, putative	-0.175089	0.243418
Pf3D7_10_v3	85910	91177	-	PF3D7_1001600	exported lipase 2	0.177929	0.243418
Pf3D7_10_v3	1305485	1308052	-	PF3D7_1032500	DER1-like protein, putative	-0.212155	0.243418
Pf3D7_13_v3	164074	168616	-	PF3D7_1303400	LisH domain-containing protein, putative	-0.183406	0.243418
Pf3D7_01_v3	449966	450646	-	PF3D7_0111900	mitochondrial distribution and morphology protein, putative	-0.170911	0.244649
Pf3D7_14_v3	899929	905858	+	PF3D7_1422400	nucleolar RNA-associated protein, putative	-0.179861	0.244649
Pf3D7_05_v3	995782	1002522	+	PF3D7_0524000	karyopherin beta	-0.163267	0.245215
Pf3D7_08_v3	372356	376952	-	PF3D7_0807100	DNA helicase PSH3	-0.199741	0.245215
Pf3D7_10_v3	674416	678495	-	PF3D7_1016800	Plasmodium exported protein (PHISTc), unknown function	0.172312	0.245215
Pf3D7_01_v3	463764	471891	+	PF3D7_0112200	multidrug resistance-associated protein 1	-0.133321	0.245861
Pf3D7_12_v3	160614	162188	+	PF3D7_1202800	DNA/RNA-binding protein, putative	0.206553	0.246152
Pf3D7_11_v3	1333076	1340271	+	PF3D7_1134300	erythrocyte membrane and merozoite antigen EMMA1	0.152501	0.246403
Pf3D7_14_v3	2785386	2797934	-	PF3D7_1468100	MORC family protein	-0.189436	0.246403
Pf3D7_08_v3	459071	467014	+	PF3D7_0809100	erythrocyte membrane protein 1, PfEMP1	0.205153	0.247713
Pf3D7_10_v3	243559	247064	-	PF3D7_1005600	DnaJ protein, putative	-0.173936	0.252113
Pf3D7_12_v3	796233	797465	+	PF3D7_1219900	ribulose-phosphate 3-epimerase, putative	-0.118018	0.252859
Pf3D7_06_v3	579250	586589	-	PF3D7_0613900	myosin E, putative	-0.18738	0.25286
Pf3D7_09_v3	785169	789003	+	PF3D7_0919100	DnaJ protein, putative	-0.173223	0.253333
Pf3D7_14_v3	1866106	1868844	+	PF3D7_1445500	conserved Plasmodium protein, unknown function	-0.203437	0.253333
Pf3D7_14_v3	227948	230574	+	PF3D7_1406300	glycerophosphodiester phosphodiesterase	-0.202983	0.254385
Pf3D7_14_v3	1946965	1953556	+	PF3D7_1447800	calponin homology domain-containing protein, putative	-0.205125	0.25457
Pf3D7_07_v3	903558	914883	+	PF3D7_0721000	conserved Plasmodium membrane protein, unknown function	-0.190928	0.254664
Pf3D7_08_v3	1006504	1011755	-	PF3D7_0822900	PhIL1-interacting candidate PIC2	0.193667	0.256744
Pf3D7_06_v3	522936	525730	-	PF3D7_0612600	cytoplasmic tRNA 2-thiolation protein 1, putative	-0.200127	0.258546
Pf3D7_10_v3	1045271	1051309	-	PF3D7_1025000	Eps15-like protein	-0.171294	0.258546
Pf3D7_07_v3	146573	148237	-	PF3D7_0703700	conserved protein, unknown function	0.173026	0.259947
Pf3D7_13_v3	162566	164742	+	PF3D7_1303300	conserved Plasmodium protein, unknown function	-0.145927	0.262832
Pf3D7_06_v3	669060	671828	+	PF3D7_0616000	pyridoxal kinase	-0.132093	0.263294
Pf3D7_12_v3	68555	72206	-	PF3D7_1200800	serine/threonine protein kinase, FIKK family	0.176455	0.26543
Pf3D7_13_v3	184641	214069	-	PF3D7_1303800	conserved Plasmodium protein, unknown function	0.175235	0.265642
Pf3D7_14_v3	1530017	1532363	-	PF3D7_1437800	trafficking protein particle complex subunit 5, putative	0.197874	0.265642
Pf3D7_08_v3	751942	756173	-	PF3D7_0816300	HAP2-GCS1 domain-containing protein, putative	-0.136509	0.266437
Pf3D7_05_v3	259462	260835	+	PF3D7_0506200	TATA-box-binding protein	0.196753	0.267454
Pf3D7_06_v3	815190	818801	-	PF3D7_0619400	cell division cycle protein 48 homologue, putative	-0.171928	0.268278
Pf3D7_14_v3	613736	616628	+	PF3D7_1415300	RNA-binding protein Nova-1, putative	0.141434	0.269083
Pf3D7_14_v3	1983780	1996262	-	PF3D7_1448500	conserved Plasmodium protein, unknown function	0.187949	0.271034
Pf3D7_04_v3	1058888	1061603	+	PF3D7_0423500	glideosome associated protein with multiple membrane spans 2	0.185252	0.274181
Pf3D7_07_v3	741609	744981	+	PF3D7_0717100	CRAL/TRIO domain-containing protein, putative	-0.139996	0.274181
Pf3D7_14_v3	913234	917625	+	PF3D7_1422700	conserved protein, unknown function	-0.185676	0.274181
Pf3D7_09_v3	696194	702782	-	PF3D7_0916700	RNA-binding protein musashi, putative	0.15467	0.275175
Pf3D7_14_v3	171985	175299	+	PF3D7_1405000	conserved Plasmodium protein, unknown function	0.193859	0.275175
Pf3D7_07_v3	552158	559078	-	PF3D7_0712400	erythrocyte membrane protein 1, PfEMP1	0.191865	0.275528
Pf3D7_11_v3	1396148	1397044	-	PF3D7_1135700	conserved Plasmodium protein, unknown function	0.185087	0.275528
Pf3D7_12_v3	1227925	1233204	-	PF3D7_1229900	conserved Plasmodium protein, unknown function	-0.156953	0.275528
Pf3D7_07_v3	1108583	1125415	-	PF3D7_0726400	conserved Plasmodium membrane protein, unknown function	-0.176326	0.276916
Pf3D7_10_v3	320042	328566	+	PF3D7_1008000	histone deacetylase 2	-0.175698	0.277502
Pf3D7_11_v3	328877	336810	-	PF3D7_1107800	AP2 domain transcription factor, putative	-0.168056	0.277502
Pf3D7_14_v3	1061328	1063299	+	PF3D7_1427200	selenoprotein	0.146539	0.278612
Pf3D7_04_v3	615161	616685	+	PF3D7_0413500	phosphoglucomutase-2	0.119399	0.279471
Pf3D7_05_v3	1132901	1135534	-	PF3D7_0527200	ubiquitin carboxyl-terminal hydrolase 14	-0.165838	0.279471
Pf3D7_06_v3	753392	756429	+	PF3D7_0617900	histone H3 variant	0.170165	0.279471
Pf3D7_07_v3	948774	953832	-	PF3D7_0722300	ubiquitin carboxyl-terminal hydrolase, putative	-0.1785	0.279471
Pf3D7_09_v3	211700	218608	+	PF3D7_0904600	ubiquitin specific protease, putative	-0.176	0.279471
Pf3D7_09_v3	401013	403688	-	PF3D7_0908700	tRNA pseudouridine synthase, putative	-0.150363	0.279471
Pf3D7_09_v3	589182	591559	+	PF3D7_0913700	conserved protein, unknown function	-0.192442	0.279471
Pf3D7_09_v3	862525	870954	-	PF3D7_0921200	conserved Plasmodium membrane protein, unknown function	-0.171952	0.279471
Pf3D7_12_v3	510276	519536	+	PF3D7_1211600	lysine-specific histone demethylase 1, putative	-0.187629	0.279471
Pf3D7_12_v3	2147509	2152520	+	PF3D7_1252600	esterase, putative	0.174354	0.279471
Pf3D7_13_v3	600666	602194	-	PF3D7_1313900	ankyrin-repeat protein, putative	-0.125559	0.279504
Pf3D7_08_v3	271417	277413	-	PF3D7_0804700	conserved Plasmodium protein, unknown function	-0.190236	0.282538
Pf3D7_13_v3	1397512	1399983	+	PF3D7_1334200	chaperone binding protein, putative	-0.16578	0.282676
Pf3D7_08_v3	1301831	1305620	+	PF3D7_0830600	Plasmodium exported protein (PHISTc), unknown function	0.154826	0.284677
Pf3D7_04_v3	146710	149188	-	PF3D7_0402400	Plasmodium exported protein, unknown function	0.162478	0.285466
Pf3D7_13_v3	1790894	1794920	-	PF3D7_1344700	conserved Plasmodium protein, unknown function	-0.180773	0.285466
Pf3D7_14_v3	2840696	2842391	-	PF3D7_1469300	pre-rRNA-processing protein PNO1, putative	-0.179606	0.285608
Pf3D7_08_v3	1380834	1381835	+	PF3D7_0831900	Plasmodium exported protein (PHIST), unknown function, pseudogene	-0.177511	0.285847
Pf3D7_09_v3	703682	706678	+	PF3D7_0916900	zinc finger protein, putative	0.184692	0.286142
Pf3D7_11_v3	1832152	1839819	+	PF3D7_1146600	oocyst rupture protein 1, putative	-0.185784	0.286219
Pf3D7_07_v3	1093546	1097313	-	PF3D7_0726100	Plasmodium exported protein, unknown function	0.151481	0.286384
Pf3D7_03_v3	95216	99115	-	PF3D7_0301700	Plasmodium exported protein, unknown function	0.182242	0.286739
Pf3D7_08_v3	900195	908628	-	PF3D7_0820000	Snf2-related CBP activator, putative	-0.172672	0.286739
Pf3D7_13_v3	931298	944119	+	PF3D7_1322200	TOG domain-containing protein, putative	0.170755	0.286739
Pf3D7_14_v3	1851252	1855162	-	PF3D7_1445100	histidine--tRNA ligase, putative	-0.163058	0.286739
Pf3D7_07_v3	356174	360641	+	PF3D7_0707700	E3 ubiquitin-protein ligase, putative	-0.156703	0.28751
Pf3D7_14_v3	2146941	2151334	+	PF3D7_1452400	conserved Plasmodium protein, unknown function	-0.170441	0.28751
Pf3D7_05_v3	559099	569049	+	PF3D7_0513200	CPSF domain-containing protein, putative	-0.164454	0.287534
Pf3D7_07_v3	1320155	1323192	+	PF3D7_0730800	Plasmodium exported protein, unknown function	0.163517	0.287534
Pf3D7_11_v3	589237	591038	-	PF3D7_1115600	peptidyl-prolyl cis-trans isomerase	-0.183686	0.287891
Pf3D7_14_v3	282209	286187	+	PF3D7_1407800	plasmepsin IV	0.176943	0.288323
Pf3D7_01_v3	396580	403838	+	PF3D7_0110500	bromodomain protein 3, putative	-0.183867	0.288886
Pf3D7_09_v3	133034	136372	-	PF3D7_0903200	ras-related protein RAB7	-0.174308	0.290185
Pf3D7_12_v3	2241271	2248962	-	PF3D7_1255200	erythrocyte membrane protein 1, PfEMP1	0.179434	0.290185
Pf3D7_13_v3	1525110	1528360	+	PF3D7_1337700	phosphoinositide-binding protein PH2	0.115011	0.290185
Pf3D7_06_v3	778651	779988	+	PF3D7_0618700	trafficking protein particle complex subunit 6A, putative	-0.18448	0.291192
Pf3D7_06_v3	101350	104706	-	PF3D7_0602400	elongation factor G	-0.178195	0.292969
Pf3D7_14_v3	2432882	2435344	-	PF3D7_1459400	conserved protein, unknown function	-0.167057	0.292969
Pf3D7_12_v3	1829026	1833409	+	PF3D7_1243700	ubiquitin-conjugating enzyme E2, putative	-0.182617	0.294834
Pf3D7_14_v3	1298143	1299264	-	PF3D7_1433000	H/ACA ribonucleoprotein complex subunit 3, putative	0.173108	0.294834
Pf3D7_12_v3	520520	524930	+	PF3D7_1211700	DNA replication licensing factor MCM5, putative	0.152901	0.295311
Pf3D7_10_v3	1556587	1561332	+	PF3D7_1038800	RESA-like protein with PHIST and DnaJ domains	-0.162642	0.295356
Pf3D7_06_v3	115789	118379	+	PF3D7_0602800	JmjC domain-containing protein 2, putative	0.176514	0.295879
Pf3D7_02_v3	475109	477618	+	PF3D7_0211800	asparagine--tRNA ligase	-0.159675	0.297493
Pf3D7_02_v3	337310	343223	+	PF3D7_0208300	conserved Plasmodium protein, unknown function	-0.180928	0.297562
Pf3D7_02_v3	76725	79448	-	PF3D7_0201600	PHISTb domain-containing RESA-like protein 1	-0.152619	0.297571
Pf3D7_03_v3	305320	308017	-	PF3D7_0306800	T-complex protein 1 subunit beta	-0.153086	0.297571
Pf3D7_05_v3	474407	478999	-	PF3D7_0511300	MORN repeat protein, putative	-0.137335	0.297571
Pf3D7_08_v3	1293204	1295482	+	PF3D7_0830400	CRA domain-containing protein, putative	0.165484	0.297571
Pf3D7_09_v3	540903	546278	-	PF3D7_0912000	conserved Plasmodium protein, unknown function	-0.181364	0.297571
Pf3D7_09_v3	635647	639564	+	PF3D7_0914900	BSD-domain protein, putative	-0.183179	0.297571
Pf3D7_13_v3	2335486	2346648	-	PF3D7_1359000	conserved Plasmodium protein, unknown function	-0.163234	0.297571
Pf3D7_14_v3	300579	306041	-	PF3D7_1408200	AP2 domain transcription factor AP2-G2	-0.170919	0.297571
Pf3D7_09_v3	938929	940716	-	PF3D7_0923000	DNA-directed RNA polymerase II subunit RPB3, putative	0.169292	0.297758
Pf3D7_06_v3	456064	460886	-	PF3D7_0610900	transcription elongation factor SPT5, putative	-0.167667	0.2978
Pf3D7_07_v3	1064276	1070581	+	PF3D7_0725100	conserved Plasmodium membrane protein, unknown function	-0.172955	0.2978
Pf3D7_09_v3	600676	604593	-	PF3D7_0914100	conserved Plasmodium protein, unknown function	-0.180472	0.2978
Pf3D7_10_v3	261496	263974	-	PF3D7_1006200	DNA/RNA-binding protein Alba 3	0.165106	0.2978
Pf3D7_13_v3	2262738	2265705	-	PF3D7_1356900	protein kinase 5	0.154552	0.2978
Pf3D7_03_v3	737151	739019	-	PF3D7_0317800	26S proteasome non-ATPase regulatory subunit 9, putative	-0.173312	0.298133
Pf3D7_09_v3	504394	509439	+	PF3D7_0911100	START domain-containing protein, putative	0.172947	0.30098
Pf3D7_13_v3	500128	505330	+	PF3D7_1311800	M1-family alanyl aminopeptidase	-0.147195	0.30098
Pf3D7_13_v3	2695379	2700285	+	PF3D7_1367700	alanine--tRNA ligase	-0.15989	0.30098
Pf3D7_01_v3	351787	356984	-	PF3D7_0108700	secreted ookinete protein, putative	-0.167758	0.303007
Pf3D7_03_v3	668469	672475	-	PF3D7_0316600	formate-nitrite transporter	-0.158676	0.303007
Pf3D7_10_v3	152012	158777	-	PF3D7_1003400	conserved Plasmodium protein, unknown function	0.173973	0.303007
Pf3D7_10_v3	1274939	1280545	+	PF3D7_1031600	protein GEXP15	-0.173199	0.303007
Pf3D7_10_v3	1333997	1336551	+	PF3D7_1033200	early transcribed membrane protein 10.2	-0.172325	0.303089
Pf3D7_12_v3	1038977	1044259	-	PF3D7_1225700	VAC14 domain-containing protein, putative	-0.163394	0.303494
Pf3D7_06_v3	512392	519614	-	PF3D7_0612200	leucine-rich repeat protein	0.152556	0.303891
Pf3D7_13_v3	1613155	1616805	-	PF3D7_1340500	conserved Plasmodium protein, unknown function	-0.114827	0.305357
Pf3D7_02_v3	409983	411199	+	PF3D7_0210000	secretory complex protein 61 gamma subunit	-0.163868	0.305428
Pf3D7_04_v3	688057	689439	+	PF3D7_0415500	nuclear cap-binding protein subunit 2, putative	0.158399	0.305508
Pf3D7_14_v3	267209	269438	-	PF3D7_1407400	conserved Plasmodium protein, unknown function	0.174697	0.308179
Pf3D7_09_v3	1173579	1181380	+	PF3D7_0929400	high molecular weight rhoptry protein 2	0.17195	0.309274
Pf3D7_11_v3	771490	775327	+	PF3D7_1120500	tRNA nucleotidyltransferase, putative	0.158654	0.309274
Pf3D7_12_v3	1612601	1618965	-	PF3D7_1238900	protein kinase 2	-0.15748	0.309274
Pf3D7_14_v3	1180961	1183390	-	PF3D7_1430000	conserved protein, unknown function	-0.123233	0.309274
Pf3D7_14_v3	1517047	1519845	+	PF3D7_1437400	pantothenate kinase 2	-0.143559	0.309274
Pf3D7_14_v3	2736036	2741770	+	PF3D7_1466900	conserved Plasmodium protein, unknown function	-0.160823	0.309274
Pf3D7_13_v3	403496	407163	-	PF3D7_1308800	tyrosine recombinase	0.0974055	0.310637
Pf3D7_13_v3	734806	738618	+	PF3D7_1317600	conserved Plasmodium protein, unknown function	-0.113891	0.310637
Pf3D7_13_v3	1052185	1063669	+	PF3D7_1325400	CRWN-like protein, putative	0.144654	0.310637
Pf3D7_05_v3	1300188	1302740	+	PF3D7_0532100	early transcribed membrane protein 5	0.155804	0.310773
Pf3D7_07_v3	667505	670119	+	PF3D7_0714600	conserved protein, unknown function	0.157643	0.310773
Pf3D7_09_v3	563201	566051	-	PF3D7_0912800	tRNA (adenine(58)-N(1))-methyltransferase non-catalytic subunit TRM6, putative	-0.16541	0.311327
Pf3D7_06_v3	130191	132792	-	PF3D7_0603300	dihydroorotate dehydrogenase	-0.171775	0.311907
Pf3D7_09_v3	1302916	1308589	-	PF3D7_0932800	importin alpha re-exporter, putative	-0.154566	0.311907
Pf3D7_12_v3	1256554	1258824	+	PF3D7_1230600	RNA cytosine C(5)-methyltransferase, putative	-0.157744	0.311907
Pf3D7_13_v3	2132005	2139029	-	PF3D7_1353300	conserved Plasmodium protein, unknown function	-0.170709	0.311907
Pf3D7_14_v3	2812237	2814434	-	PF3D7_1468500	derlin-1	-0.146427	0.311907
Pf3D7_06_v3	897970	902735	-	PF3D7_0622100	conserved Plasmodium protein, unknown function	0.156663	0.312064
Pf3D7_09_v3	1043374	1048185	+	PF3D7_0926000	protein kinase, putative	-0.161838	0.313593
Pf3D7_11_v3	1525654	1532527	-	PF3D7_1138700	protein KIC5	-0.155856	0.313593
Pf3D7_08_v3	388027	395335	-	PF3D7_0807600	conserved Plasmodium protein, unknown function	-0.160212	0.313703
Pf3D7_10_v3	1452558	1460998	-	PF3D7_1036900	conserved Plasmodium protein, unknown function	-0.160804	0.313703
Pf3D7_14_v3	152807	154904	+	PF3D7_1404500	rRNA biogenesis protein RRP5, putative	0.162757	0.313703
Pf3D7_01_v3	380254	382568	+	PF3D7_0109800	phenylalanine--tRNA ligase alpha subunit	0.158706	0.314176
Pf3D7_08_v3	236954	241286	+	PF3D7_0804000	cactin homolog, putative	-0.149622	0.314176
Pf3D7_14_v3	1692760	1695638	-	PF3D7_1441500	conserved Plasmodium protein, unknown function	-0.171144	0.314176
Pf3D7_12_v3	946864	961465	-	PF3D7_1223500	conserved Plasmodium protein, unknown function	-0.165708	0.314251
Pf3D7_06_v3	586596	589075	-	PF3D7_0614000	thiamine-phosphate synthase, putative	-0.151978	0.315751
Pf3D7_13_v3	2481776	2484101	-	PF3D7_1361900	proliferating cell nuclear antigen 1	0.102817	0.318416
Pf3D7_14_v3	1232648	1237614	-	PF3D7_1431400	surface-related antigen SRA	0.161012	0.32351
Pf3D7_03_v3	119098	124924	+	PF3D7_0302200	cytoadherence linked asexual protein 3.2	0.109539	0.323966
Pf3D7_07_v3	353757	355465	+	PF3D7_0707600	mediator of RNA polymerase II transcription subunit 10, putative	-0.168784	0.323966
Pf3D7_13_v3	487208	489812	+	PF3D7_1311400	AP-1 complex subunit mu-1	-0.149471	0.323966
Pf3D7_02_v3	327442	335433	+	PF3D7_0208100	conserved Plasmodium protein, unknown function	0.123731	0.32651
Pf3D7_14_v3	168515	171941	+	PF3D7_1404900	conserved Plasmodium protein, unknown function	0.143126	0.32651
Pf3D7_07_v3	901363	903408	+	PF3D7_0720900	tetratricopeptide repeat protein, putative	0.105272	0.326688
Pf3D7_02_v3	230768	232631	+	PF3D7_0205700	RNA-binding protein, putative	0.156118	0.328676
Pf3D7_03_v3	426151	441005	+	PF3D7_0310200	phd finger protein, putative	-0.165844	0.328797
Pf3D7_07_v3	1237998	1246671	+	PF3D7_0729100	allantoicase, putative	-0.150576	0.328797
Pf3D7_09_v3	546289	548478	-	PF3D7_0912100	zinc finger protein, putative	0.156318	0.328797
Pf3D7_10_v3	298184	298889	+	PF3D7_1007500	conserved Plasmodium protein, unknown function	0.163627	0.32901
Pf3D7_09_v3	101962	105349	-	PF3D7_0902300	serine/threonine protein kinase, FIKK family	-0.142087	0.330019
Pf3D7_08_v3	1028410	1034211	+	PF3D7_0823300	histone acetyltransferase GCN5	-0.154329	0.330105
Pf3D7_14_v3	1129223	1132227	-	PF3D7_1428700	heme/steroid binding domain containing protein, putative	-0.13075	0.331449
Pf3D7_05_v3	366627	376779	+	PF3D7_0508900	protein AAP6	0.162561	0.331554
Pf3D7_05_v3	1034754	1039424	+	PF3D7_0525000	zinc finger protein, putative	0.0987443	0.331554
Pf3D7_12_v3	1411288	1413290	-	PF3D7_1234000	conserved Plasmodium protein, unknown function	-0.110567	0.331554
Pf3D7_14_v3	1331919	1339361	-	PF3D7_1433500	DNA topoisomerase 2	-0.146092	0.331554
Pf3D7_09_v3	857262	859606	-	PF3D7_0921000	ubiquitin-conjugating enzyme E2, putative	-0.162512	0.335003
Pf3D7_10_v3	150176	151598	-	PF3D7_1003300	N-terminal acetyltransferase A complex catalytic subunit ARD1, putative	-0.16489	0.335003
Pf3D7_11_v3	738041	742201	-	PF3D7_1119600	ATP-dependent zinc metalloprotease FTSH, putative	-0.156694	0.335003
Pf3D7_12_v3	939816	947433	+	PF3D7_1223400	phospholipid-transporting ATPase, putative	-0.149523	0.335003
Pf3D7_13_v3	427265	430292	-	PF3D7_1309300	U4/U6 small nuclear ribonucleoprotein PRP3, putative	-0.144743	0.335003
Pf3D7_13_v3	256095	267598	-	PF3D7_1305300	translational activator GCN1, putative	-0.157365	0.335863
Pf3D7_04_v3	717422	723139	+	PF3D7_0416400	histone acetyltransferase, putative	-0.162563	0.335903
Pf3D7_12_v3	1779442	1783743	-	PF3D7_1241800	ATP-dependent RNA helicase DBP9, putative	-0.149117	0.337961
Pf3D7_14_v3	112600	119538	-	PF3D7_1403100	condensin complex subunit 1, putative	0.124411	0.339063
Pf3D7_01_v3	541805	547544	+	PF3D7_0114000	exported protein family 1	0.117001	0.339334
Pf3D7_10_v3	474731	477029	-	PF3D7_1012400	hypoxanthine-guanine phosphoribosyltransferase	-0.151886	0.339557
Pf3D7_08_v3	166711	170995	-	PF3D7_0802300	periodic tryptophan protein 2, putative	-0.148229	0.340354
Pf3D7_04_v3	1001207	1003506	+	PF3D7_0422100	transmembrane emp24 domain-containing protein, putative	-0.156992	0.341672
Pf3D7_07_v3	1324452	1333940	+	PF3D7_0730900	EMP1-trafficking protein	0.152954	0.341672
Pf3D7_14_v3	628620	633494	-	PF3D7_1415600	conserved Plasmodium protein, unknown function	-0.154415	0.341672
Pf3D7_03_v3	673290	676084	+	PF3D7_0316700	protein YOP1, putative	-0.1404	0.342167
Pf3D7_03_v3	698789	710430	-	PF3D7_0317300	conserved Plasmodium protein, unknown function	-0.155881	0.342307
Pf3D7_01_v3	303437	311928	-	PF3D7_0107500	Niemann-Pick type C1-related protein	-0.133156	0.343204
Pf3D7_08_v3	804723	814055	-	PF3D7_0817700	rhoptry neck protein 5	0.159668	0.343803
Pf3D7_05_v3	376542	379117	-	PF3D7_0509000	alpha-soluble NSF attachment protein, putative	-0.160331	0.345871
Pf3D7_09_v3	317027	319614	+	PF3D7_0906500	arginase	0.14715	0.345871
Pf3D7_11_v3	1975705	1980325	+	PF3D7_1149200	ring-infected erythrocyte surface antigen	-0.145081	0.345871
Pf3D7_05_v3	264456	278345	+	PF3D7_0506500	conserved Plasmodium protein, unknown function	-0.159543	0.347957
Pf3D7_09_v3	1262730	1265679	+	PF3D7_0931400	PUB domain-containing protein, putative	-0.152736	0.347957
Pf3D7_06_v3	1074341	1076871	+	PF3D7_0626700	ATPase	0.148558	0.34802
Pf3D7_07_v3	1023600	1024634	+	PF3D7_0724400	mitochondrial import inner membrane translocase subunit TIM14, putative	0.157898	0.351098
Pf3D7_13_v3	1040006	1042682	+	PF3D7_1324900	L-lactate dehydrogenase	0.143967	0.351098
Pf3D7_02_v3	181749	189877	-	PF3D7_0204100	Sel1 repeat-containing protein, putative	0.153437	0.352982
Pf3D7_05_v3	219562	230001	+	PF3D7_0505100	trafficking protein particle complex subunit 8, putative	-0.154097	0.352982
Pf3D7_07_v3	372302	373569	-	PF3D7_0708100	DNA-directed RNA polymerases I, II, and III subunit RPABC5, putative	0.156742	0.352982
Pf3D7_14_v3	210252	211328	+	PF3D7_1406000	RNA-binding protein 8A, putative	0.155879	0.352982
Pf3D7_08_v3	1047155	1048908	+	PF3D7_0823900	dicarboxylate/tricarboxylate carrier	-0.110777	0.353526
Pf3D7_10_v3	1145400	1147484	-	PF3D7_1027400	DNA-directed RNA polymerase II subunit RPB7, putative	0.153565	0.355135
Pf3D7_04_v3	484937	489959	+	PF3D7_0410800	conserved Plasmodium protein, unknown function	-0.156742	0.357406
Pf3D7_13_v3	339616	343027	-	PF3D7_1307600	DNA-directed RNA polymerase subunit alpha, putative	-0.152068	0.358882
Pf3D7_13_v3	1809393	1810615	-	PF3D7_1345100	thioredoxin 2	0.152474	0.358882
Pf3D7_13_v3	2058839	2064747	+	PF3D7_1351700	inner membrane complex protein 1f, putative	0.150472	0.360449
Pf3D7_14_v3	1176022	1181728	+	PF3D7_1429900	ADP-dependent DNA helicase RecQ	-0.134497	0.360449
Pf3D7_06_v3	437200	440881	-	PF3D7_0610200	RNA-binding protein 25, putative	-0.149199	0.362013
Pf3D7_09_v3	536963	540283	-	PF3D7_0911900	falstatin	0.13172	0.362013
Pf3D7_03_v3	782940	787364	-	PF3D7_0318600	cleavage and polyadenylation specificity factor, putative	-0.145271	0.362823
Pf3D7_06_v3	434240	436684	-	PF3D7_0610100	pre-mRNA-splicing factor SLU7, putative	0.136807	0.362823
Pf3D7_11_v3	1421786	1426832	+	PF3D7_1136300	tudor staphylococcal nuclease	-0.139043	0.362823
Pf3D7_12_v3	1044957	1050130	+	PF3D7_1225800	ubiquitin-activating enzyme E1	-0.140043	0.362823
Pf3D7_14_v3	2418138	2419436	+	PF3D7_1458900	golgi apparatus membrane protein TVP23, putative	0.147501	0.362823
Pf3D7_09_v3	337190	338027	+	PF3D7_0907000	conserved Plasmodium protein, unknown function	0.150615	0.364193
Pf3D7_09_v3	1445945	1448525	+	PF3D7_0936600	gametocyte exported protein 5	0.147642	0.364441
Pf3D7_12_v3	1940990	1942955	+	PF3D7_1246800	signal recognition particle receptor subunit beta, putative	-0.114331	0.364441
Pf3D7_14_v3	2387106	2389942	+	PF3D7_1458000	cysteine proteinase falcipain 1	-0.141658	0.364441
Pf3D7_01_v3	512086	517855	+	PF3D7_0113600	surface-associated interspersed protein 1.2 (SURFIN 1.2), pseudogene	0.115865	0.364447
Pf3D7_04_v3	997886	1000908	+	PF3D7_0422000	steroid dehydrogenase, putative	-0.108393	0.364447
Pf3D7_06_v3	357303	361171	+	PF3D7_0608700	T-complex protein 1 subunit zeta	-0.140098	0.364447
Pf3D7_09_v3	404035	407267	+	PF3D7_0908800	mitochondrial carrier protein, putative	-0.152937	0.364447
Pf3D7_10_v3	1391390	1393405	+	PF3D7_1035100	probable protein, unknown function	0.124962	0.364447
Pf3D7_12_v3	1852659	1857347	-	PF3D7_1244200	RNA polymerase II transcription factor B subunit 2, putative	-0.144838	0.364447
Pf3D7_13_v3	989180	990618	+	PF3D7_1323900	protein BCP1, putative	0.139607	0.364447
Pf3D7_13_v3	1830487	1835383	+	PF3D7_1345800	conserved Plasmodium protein, unknown function	-0.146947	0.364447
Pf3D7_14_v3	2889233	2892070	+	PF3D7_1470700	conserved Plasmodium protein, unknown function	-0.147356	0.364447
Pf3D7_14_v3	2944069	2953562	+	PF3D7_1472200	histone deacetylase, putative	-0.148349	0.364447
Pf3D7_13_v3	82128	84689	+	PF3D7_1301400	Plasmodium exported protein (hyp12), unknown function	0.132465	0.367318
Pf3D7_08_v3	344952	348269	-	PF3D7_0806500	DnaJ protein, putative	-0.140943	0.367489
Pf3D7_10_v3	1507084	1510762	-	PF3D7_1038100	GDP dissociation inhibitor, putative	-0.152218	0.367636
Pf3D7_06_v3	695090	698245	+	PF3D7_0616800	malate:quinone oxidoreductase	-0.115083	0.367779
Pf3D7_12_v3	1540473	1549441	-	PF3D7_1237100	conserved Plasmodium protein, unknown function	-0.151946	0.367779
Pf3D7_14_v3	1964979	1966119	+	PF3D7_1448100	conserved Plasmodium protein, unknown function	0.0940676	0.367779
Pf3D7_10_v3	359585	364762	-	PF3D7_1008700	tubulin beta chain	0.150644	0.370931
Pf3D7_13_v3	1871485	1873751	+	PF3D7_1346500	conserved Plasmodium protein, unknown function	0.142134	0.370931
Pf3D7_07_v3	706991	711199	-	PF3D7_0716100	protein SDA1, putative	-0.142572	0.372393
Pf3D7_11_v3	1326228	1332808	+	PF3D7_1134200	conserved Plasmodium protein, unknown function	-0.140325	0.373105
Pf3D7_02_v3	111818	115064	-	PF3D7_0202200	EMP1-trafficking protein	0.136512	0.373769
Pf3D7_06_v3	310779	313770	+	PF3D7_0607500	4-hydroxybenzoate polyprenyltransferase, putative	-0.116319	0.373769
Pf3D7_07_v3	472306	474069	-	PF3D7_0710300	conserved protein, unknown function	-0.131448	0.373769
Pf3D7_07_v3	751584	755027	+	PF3D7_0717400	queuine tRNA-ribosyltransferase, putative	-0.138372	0.373769
Pf3D7_08_v3	816742	818583	-	PF3D7_0817900	high mobility group protein B2	0.146357	0.373769
Pf3D7_09_v3	85707	88318	-	PF3D7_0901900	probable protein, unknown function	0.0891308	0.373769
Pf3D7_13_v3	1318841	1323158	-	PF3D7_1331700	glutamine--tRNA ligase, putative	-0.13282	0.373769
Pf3D7_14_v3	2558055	2560979	+	PF3D7_1462800	glyceraldehyde-3-phosphate dehydrogenase	0.139898	0.373769
Pf3D7_11_v3	1398462	1401319	-	PF3D7_1135900	3-oxo-5-alpha-steroid 4-dehydrogenase, putative	-0.146837	0.374916
Pf3D7_13_v3	373028	393614	-	PF3D7_1308400	conserved Plasmodium protein, unknown function	-0.147907	0.374916
Pf3D7_05_v3	1223345	1225947	-	PF3D7_0530000	conserved Plasmodium protein, unknown function	0.148117	0.376164
Pf3D7_10_v3	948397	952528	+	PF3D7_1022600	kelch protein K10	-0.13482	0.376164
Pf3D7_11_v3	246768	249431	+	PF3D7_1105700	tRNA-splicing ligase RtcB, putative	0.136819	0.376244
Pf3D7_09_v3	987949	993032	+	PF3D7_0924400	conserved Plasmodium protein, unknown function	-0.139802	0.376816
Pf3D7_06_v3	335107	337484	-	PF3D7_0608000	diphthine methyltransferase, putative	-0.147393	0.377372
Pf3D7_10_v3	840010	843472	+	PF3D7_1020800	dihydrolipoamide acyltransferase component E2	0.13749	0.377372
Pf3D7_10_v3	1243547	1245815	+	PF3D7_1030500	26S proteasome regulatory subunit RPN9, putative	-0.147566	0.377372
Pf3D7_03_v3	689618	696787	-	PF3D7_0317200	cdc2-related protein kinase 4	0.145248	0.377398
Pf3D7_14_v3	2375197	2386669	+	PF3D7_1457900	conserved Plasmodium protein, unknown function	-0.14666	0.377574
Pf3D7_07_v3	1286026	1290117	-	PF3D7_0730200	AP-4 complex subunit beta, putative	0.147076	0.378066
Pf3D7_09_v3	98010	101528	-	PF3D7_0902200	serine/threonine protein kinase, FIKK family	0.138833	0.378066
Pf3D7_11_v3	1195469	1198419	-	PF3D7_1131100	serpentine receptor 1, putative	0.112041	0.378567
Pf3D7_02_v3	543700	546217	-	PF3D7_0213500	tetratricopeptide repeat protein, putative	-0.129324	0.378615
Pf3D7_14_v3	3187707	3191551	+	PF3D7_1477500	Plasmodium exported protein (PHISTb), unknown function	-0.132197	0.378615
Pf3D7_05_v3	1225877	1228191	+	PF3D7_0530100	SNARE protein, putative	-0.145301	0.378684
Pf3D7_09_v3	482386	488608	-	PF3D7_0910500	DNA repair protein REV1, putative	-0.147605	0.378684
Pf3D7_11_v3	683845	685616	-	PF3D7_1118000	conserved Plasmodium protein, unknown function	-0.129274	0.378684
Pf3D7_05_v3	1040922	1043921	+	PF3D7_0525100	acyl-CoA synthetase	0.135352	0.378962
Pf3D7_06_v3	181680	184760	+	PF3D7_0604300	conserved Plasmodium protein, unknown function	0.144381	0.378962
Pf3D7_08_v3	621441	624649	-	PF3D7_0812400	karyopherin alpha	-0.135201	0.378962
Pf3D7_10_v3	1642401	1649948	-	PF3D7_1041300	erythrocyte membrane protein 1, PfEMP1	0.143421	0.378962
Pf3D7_06_v3	399357	402112	-	PF3D7_0609400	mitochondrial cardiolipin synthase, putative	-0.100577	0.382508
Pf3D7_06_v3	1204859	1208175	+	PF3D7_0629300	phospholipase, putative	-0.117924	0.382508
Pf3D7_14_v3	2240977	2243543	+	PF3D7_1454700	6-phosphogluconate dehydrogenase, decarboxylating	-0.134368	0.382508
Pf3D7_02_v3	129336	134329	-	PF3D7_0202600	nucleic acid-binding protein, putative	-0.146057	0.382958
Pf3D7_12_v3	1908149	1909764	+	PF3D7_1245800	epsin-like protein, putative	-0.140444	0.382958
Pf3D7_12_v3	757218	764201	+	PF3D7_1219100	clathrin heavy chain, putative	-0.140214	0.385028
Pf3D7_14_v3	958574	965842	-	PF3D7_1423700	conserved Plasmodium protein, unknown function	-0.141088	0.385028
Pf3D7_12_v3	2125435	2126571	+	PF3D7_1252200	chitinase	0.110084	0.386484
Pf3D7_13_v3	1665798	1668854	-	PF3D7_1342400	casein kinase II beta chain	0.129304	0.387372
Pf3D7_06_v3	347997	349756	+	PF3D7_0608310	sorting assembly machinery 50 kDa subunit, putative	-0.134447	0.387408
Pf3D7_02_v3	622029	624953	-	PF3D7_0215100	RING zinc finger protein, putative	-0.137603	0.388679
Pf3D7_10_v3	281002	283515	+	PF3D7_1006900	PPPDE peptidase, putative	0.143673	0.388679
Pf3D7_14_v3	2397349	2399312	-	PF3D7_1458400	aminodeoxychorismate lyase	-0.124798	0.388997
Pf3D7_03_v3	988165	991120	+	PF3D7_0323600	BSD domain-containing protein, putative	-0.141313	0.389365
Pf3D7_06_v3	118239	120929	-	PF3D7_0602900	conserved Plasmodium protein, unknown function	0.142891	0.389365
Pf3D7_11_v3	1128223	1131206	+	PF3D7_1129200	26S proteasome regulatory subunit RPN7, putative	-0.134694	0.389365
Pf3D7_13_v3	673163	678530	+	PF3D7_1316100	inositol polyphosphate kinase, putative	-0.14394	0.389365
Pf3D7_14_v3	1690768	1693319	+	PF3D7_1441400	FACT complex subunit SSRP1, putative	-0.14249	0.389365
Pf3D7_07_v3	1052392	1058413	+	PF3D7_0724900	kinesin-20, putative	-0.140168	0.389966
Pf3D7_06_v3	423862	432332	+	PF3D7_0609900	conserved Plasmodium protein, unknown function	0.142177	0.390673
Pf3D7_14_v3	2728891	2730944	+	PF3D7_1466700	60S ribosome subunit biogenesis protein NIP7, putative	0.140059	0.390804
Pf3D7_09_v3	574522	576690	+	PF3D7_0913200	elongation factor 1-beta	-0.129796	0.393099
Pf3D7_11_v3	1094357	1096486	-	PF3D7_1128100	prefoldin subunit 5, putative	-0.138205	0.393648
Pf3D7_05_v3	731350	735605	+	PF3D7_0517400	FACT complex subunit SPT16, putative	-0.141224	0.393894
Pf3D7_07_v3	837682	839204	+	PF3D7_0719000	conserved protein, unknown function	-0.138394	0.393894
Pf3D7_12_v3	678393	682293	+	PF3D7_1217200	multiple RNA-binding domain-containing protein 1, putative	-0.136106	0.393914
Pf3D7_14_v3	1035905	1042216	-	PF3D7_1426700	phosphoenolpyruvate carboxylase	-0.130199	0.394835
Pf3D7_13_v3	1848215	1851281	+	PF3D7_1346300	DNA/RNA-binding protein Alba 2	0.124117	0.394963
Pf3D7_13_v3	2216285	2218436	+	PF3D7_1355900	RWD domain-containing protein, putative	-0.138212	0.395789
Pf3D7_12_v3	1813319	1814381	-	PF3D7_1243100	zinc finger protein, putative	-0.134411	0.395855
Pf3D7_13_v3	98252	101166	+	PF3D7_1301700	CX3CL1-binding protein 2	0.133349	0.397084
Pf3D7_01_v3	536783	538156	-	PF3D7_0113900	CX3CL1-binding protein 1	0.14094	0.398318
Pf3D7_07_v3	196266	203802	+	PF3D7_0704300	conserved Plasmodium membrane protein, unknown function	0.130838	0.398412
Pf3D7_14_v3	3133352	3136491	+	PF3D7_1476200	Plasmodium exported protein (PHISTb), unknown function	0.138383	0.398412
Pf3D7_12_v3	536652	538932	+	PF3D7_1212100	peripheral plastid protein 1, putative	-0.108666	0.398912
Pf3D7_02_v3	102137	106662	-	PF3D7_0202000	knob-associated histidine-rich protein	0.123281	0.399158
Pf3D7_07_v3	987805	991350	+	PF3D7_0723700	metallo-hydrolase/oxidoreductase, putative	0.140246	0.399272
Pf3D7_04_v3	1029062	1038336	+	PF3D7_0422500	pre-mRNA-splicing helicase BRR2, putative	-0.137991	0.399329
Pf3D7_12_v3	865726	868762	+	PF3D7_1221700	FbpA domain protein, putative	-0.0956768	0.399913
Pf3D7_05_v3	1257680	1266372	-	PF3D7_0530900	formin 1	0.106913	0.401206
Pf3D7_07_v3	143601	146565	+	PF3D7_0703600	conserved protein, unknown function	0.0968121	0.401206
Pf3D7_12_v3	1620278	1625196	-	PF3D7_1239000	HD superfamily phosphohydrolase protein, putative	-0.13841	0.401206
Pf3D7_09_v3	108747	112128	-	PF3D7_0902500	serine/threonine protein kinase, FIKK family	0.127313	0.402701
Pf3D7_07_v3	88685	90886	+	PF3D7_0702100	Plasmodium exported protein (PHISTb), unknown function, pseudogene	0.136236	0.406586
Pf3D7_08_v3	650932	654029	-	PF3D7_0813200	CS domain protein, putative	0.134687	0.406586
Pf3D7_10_v3	834833	840001	+	PF3D7_1020700	N-acetyltransferase, GNAT family, putative	-0.131815	0.406586
Pf3D7_12_v3	1791156	1793341	+	PF3D7_1242200	queuine tRNA-ribosyltransferase, putative	-0.138757	0.406586
Pf3D7_11_v3	1358907	1364530	-	PF3D7_1134700	DNA-directed RNA polymerase I subunit RPA2, putative	-0.123468	0.40678
Pf3D7_14_v3	2750164	2752514	+	PF3D7_1467300	1-deoxy-D-xylulose 5-phosphate reductoisomerase	0.0859354	0.40678
Pf3D7_05_v3	55122	57159	+	PF3D7_0501000	Plasmodium exported protein, unknown function	-0.12831	0.408096
Pf3D7_13_v3	1305681	1308163	+	PF3D7_1331200	conserved Plasmodium protein, unknown function	0.132256	0.408096
Pf3D7_01_v3	264487	270234	-	PF3D7_0106300	calcium-transporting ATPase	-0.119821	0.408186
Pf3D7_05_v3	753178	758036	+	PF3D7_0518100	protein AMR2	-0.0982686	0.408346
Pf3D7_07_v3	1156175	1158838	-	PF3D7_0727200	cysteine desulfurase IscS	0.128765	0.408346
Pf3D7_11_v3	366977	369608	+	PF3D7_1108500	succinate--CoA ligase [ADP-forming] subunit alpha, putative	0.0824338	0.408641
Pf3D7_11_v3	1063077	1064882	-	PF3D7_1127300	tRNA (guanine-N(7)-)-methyltransferase, putative	-0.133041	0.409102
Pf3D7_01_v3	128569	131554	-	PF3D7_0102900	aspartate--tRNA ligase	-0.12747	0.4093
Pf3D7_13_v3	2610995	2612309	+	PF3D7_1365200	conserved protein, unknown function	-0.127891	0.410107
Pf3D7_10_v3	80302	82576	-	PF3D7_1001500	early transcribed membrane protein 10.1	0.131163	0.410324
Pf3D7_06_v3	188237	198546	+	PF3D7_0604500	GYF domain-containing protein, putative	-0.13693	0.410538
Pf3D7_08_v3	776926	780434	-	PF3D7_0817200	conserved protein, unknown function	0.136292	0.410538
Pf3D7_08_v3	1172102	1177112	+	PF3D7_0827100	translation initiation factor IF-2, putative	-0.135586	0.410538
Pf3D7_09_v3	120969	125252	-	PF3D7_0902800	serine repeat antigen 9	0.0854004	0.410538
Pf3D7_11_v3	1162731	1164039	-	PF3D7_1130100	60S ribosomal protein L38	-0.131244	0.410538
Pf3D7_05_v3	187586	205020	-	PF3D7_0504800	conserved Plasmodium protein, unknown function	0.0987306	0.412445
Pf3D7_05_v3	1145803	1149684	-	PF3D7_0527600	conserved Plasmodium protein, unknown function	-0.129598	0.412445
Pf3D7_09_v3	493661	495804	+	PF3D7_0910800	cytosolic Fe-S cluster assembly factor NBP35, putative	-0.135579	0.412445
Pf3D7_09_v3	694527	695602	-	PF3D7_0916600	methyltransferase, putative	0.128196	0.412445
Pf3D7_11_v3	1709869	1712608	-	PF3D7_1142700	methyltransferase, putative	-0.129165	0.412445
Pf3D7_12_v3	565355	568225	+	PF3D7_1212800	succinate dehydrogenase [ubiquinone] iron-sulfur subunit, mitochondrial	0.103057	0.412445
Pf3D7_12_v3	691395	694623	+	PF3D7_1217500	conserved Plasmodium protein, unknown function	0.12853	0.412445
Pf3D7_12_v3	974226	976097	+	PF3D7_1224000	GTP cyclohydrolase 1	-0.136156	0.412445
Pf3D7_13_v3	1547546	1550917	+	PF3D7_1338300	elongation factor 1-gamma, putative	-0.122539	0.412445
Pf3D7_13_v3	1590184	1596674	-	PF3D7_1339700	conserved Plasmodium protein, unknown function	0.104177	0.412445
Pf3D7_13_v3	2173757	2176285	+	PF3D7_1354500	adenylosuccinate synthetase	-0.125117	0.412445
Pf3D7_13_v3	2454751	2461569	+	PF3D7_1361200	conserved Plasmodium protein, unknown function	-0.13364	0.412445
Pf3D7_14_v3	661098	665295	-	PF3D7_1416400	conserved protein, unknown function	-0.121134	0.412445
Pf3D7_14_v3	1368249	1371883	-	PF3D7_1434200	calmodulin	-0.125827	0.412445
Pf3D7_06_v3	646286	655848	-	PF3D7_0615600	zinc finger protein, putative	-0.129534	0.412476
Pf3D7_11_v3	1798297	1799944	-	PF3D7_1145300	cysteine-rich PDZ-binding protein, putative	0.0995954	0.413789
Pf3D7_13_v3	2406644	2408604	-	PF3D7_1360200	ER membrane protein complex subunit 3, putative	-0.135502	0.414018
Pf3D7_05_v3	288024	291540	-	PF3D7_0506900	rhomboid protease ROM4	0.134149	0.414933
Pf3D7_12_v3	1870456	1873215	+	PF3D7_1244700	conserved protein, unknown function	-0.132805	0.415564
Pf3D7_06_v3	1279742	1283475	+	PF3D7_0630600	deubiquitinating enzyme MINDY, putative	-0.135719	0.415619
Pf3D7_11_v3	921384	924526	+	PF3D7_1123300	RING zinc finger protein, putative	-0.133279	0.415619
Pf3D7_03_v3	397397	401232	+	PF3D7_0309300	N2227-like protein, putative	-0.126052	0.415645
Pf3D7_07_v3	385186	388646	-	PF3D7_0708500	heat shock protein 86 family protein	-0.129886	0.415645
Pf3D7_07_v3	1235416	1236794	+	PF3D7_0729000	signal recognition particle subunit SRP9	0.133085	0.416914
Pf3D7_10_v3	800211	803696	-	PF3D7_1019700	conserved Plasmodium protein, unknown function	0.0825822	0.416914
Pf3D7_12_v3	1321669	1325580	+	PF3D7_1231900	WD repeat-containing protein, putative	-0.108711	0.416914
Pf3D7_13_v3	2318416	2321089	+	PF3D7_1358500	zinc finger protein, putative	-0.133368	0.416914
Pf3D7_14_v3	1256926	1259113	-	PF3D7_1432000	syntaxin, Qa-SNARE family	-0.0873533	0.416914
Pf3D7_12_v3	2102664	2105810	+	PF3D7_1251600	conserved Plasmodium protein, unknown function	0.12619	0.418432
Pf3D7_14_v3	2603892	2606282	-	PF3D7_1464400	zinc finger protein, putative	0.132058	0.418713
Pf3D7_12_v3	426774	428242	+	PF3D7_1209200	U6 snRNA-associated Sm-like protein LSm7, putative	0.130717	0.419198
Pf3D7_11_v3	583893	586325	-	PF3D7_1115400	cysteine proteinase falcipain 3	-0.124683	0.420367
Pf3D7_02_v3	393969	399286	-	PF3D7_0209600	transporter, putative	0.0923133	0.422962
Pf3D7_06_v3	1031969	1034471	-	PF3D7_0625400	conserved Plasmodium protein, unknown function	0.128288	0.422962
Pf3D7_11_v3	842501	845743	-	PF3D7_1122200	JmjC domain-containing protein 3	-0.126973	0.422962
Pf3D7_06_v3	484649	487474	-	PF3D7_0611600	basal complex transmembrane protein 1	0.102124	0.423034
Pf3D7_05_v3	73163	80813	+	PF3D7_0501400	interspersed repeat antigen	0.132354	0.423797
Pf3D7_07_v3	1125789	1138474	-	PF3D7_0726500	ubiquitin carboxyl-terminal hydrolase, putative	-0.129563	0.424048
Pf3D7_14_v3	1775669	1776938	+	PF3D7_1443300	U6 snRNA-associated Sm-like protein LSm5, putative	-0.131145	0.425745
Pf3D7_11_v3	1882167	1888573	+	PF3D7_1147300	conserved Plasmodium protein, unknown function	0.103277	0.426372
Pf3D7_12_v3	1660331	1678083	+	PF3D7_1239800	conserved Plasmodium protein, unknown function	0.106417	0.426372
Pf3D7_14_v3	967040	972619	+	PF3D7_1423800	vacuolar protein sorting-associated protein 3, putative	-0.124656	0.426372
Pf3D7_14_v3	2250677	2251978	-	PF3D7_1455100	protein tyrosine phosphatase, putative	-0.131027	0.426372
Pf3D7_02_v3	160393	161450	+	PF3D7_0203300	ERCC1 nucleotide excision repair protein, putative	-0.0847205	0.426638
Pf3D7_13_v3	2248107	2262674	+	PF3D7_1356800	serine/threonine protein kinase ARK3, putative	0.129329	0.427095
Pf3D7_14_v3	1104979	1107504	-	PF3D7_1428300	proliferation-associated protein 2g4, putative	-0.117314	0.427095
Pf3D7_12_v3	2057452	2063496	+	PF3D7_1250200	CSC1-like protein, putative	-0.119206	0.427238
Pf3D7_05_v3	355948	357049	+	PF3D7_0508600	conserved protein, unknown function	0.128047	0.429766
Pf3D7_05_v3	67224	70944	+	PF3D7_0501300	skeleton-binding protein 1	0.123635	0.431795
Pf3D7_07_v3	621090	623717	-	PF3D7_0713700	conserved Plasmodium protein, unknown function	-0.12964	0.431795
Pf3D7_07_v3	711820	715046	+	PF3D7_0716200	PDCD2 domain-containing protein, putative	0.128464	0.431795
Pf3D7_12_v3	1457876	1459667	+	PF3D7_1234900	CHCH domain-containing protein, putative	0.100095	0.431795
Pf3D7_13_v3	657523	659870	+	PF3D7_1315700	tRNA (adenine(58)-N(1))-methyltransferase catalytic subunit TRM61, putative	-0.130016	0.431795
Pf3D7_14_v3	196106	199602	-	PF3D7_1405700	RING zinc finger protein, putative	-0.126633	0.431795
Pf3D7_09_v3	1412562	1419940	+	PF3D7_0935800	cytoadherence linked asexual protein 9	0.127371	0.432704
Pf3D7_09_v3	775058	780804	+	PF3D7_0918900	gamma-glutamylcysteine synthetase	-0.120628	0.433713
Pf3D7_09_v3	915914	918790	+	PF3D7_0922600	glutamine synthetase, putative	-0.122041	0.433713
Pf3D7_12_v3	1463659	1468189	-	PF3D7_1235200	V-type K+-independent H+-translocating inorganic pyrophosphatase	0.0842243	0.435895
Pf3D7_02_v3	281275	287696	+	PF3D7_0207100	conserved Plasmodium protein, unknown function	-0.120273	0.436713
Pf3D7_08_v3	800326	804715	-	PF3D7_0817600	conserved protein, unknown function	0.127535	0.436713
Pf3D7_09_v3	1310704	1314101	+	PF3D7_0933000	CSTF domain-containing protein, putative	-0.122617	0.436713
Pf3D7_09_v3	649973	656340	-	PF3D7_0915400	ATP-dependent 6-phosphofructokinase	-0.110449	0.43794
Pf3D7_09_v3	349572	351287	-	PF3D7_0907300	prefoldin-like protein, putative	0.12454	0.439483
Pf3D7_12_v3	1427398	1433600	+	PF3D7_1234200	helicase, putative, pseudogene	0.0680337	0.441479
Pf3D7_12_v3	1800215	1802786	+	PF3D7_1242600	protein farnesyltransferase subunit alpha	-0.126832	0.444495
Pf3D7_06_v3	1096654	1098696	-	PF3D7_0627300	E3 ubiquitin-protein ligase RNF5, putative	0.115724	0.446217
Pf3D7_07_v3	1144814	1147488	+	PF3D7_0726900	mitochondrial import inner membrane translocase subunit TIM50, putative	-0.0967214	0.446217
Pf3D7_10_v3	120336	125104	+	PF3D7_1002400	transformer-2 protein homolog beta, putative	0.111904	0.446217
Pf3D7_10_v3	198954	204653	-	PF3D7_1004300	E3 ubiquitin-protein ligase, putative	-0.121179	0.446217
Pf3D7_14_v3	2662020	2682705	+	PF3D7_1465800	dynein beta chain, putative	-0.0816083	0.446217
Pf3D7_09_v3	1366182	1367150	-	PF3D7_0935000	U2 small nuclear ribonucleoprotein B'', putative	0.122298	0.449355
Pf3D7_08_v3	1309285	1317662	+	PF3D7_0830800	surface-associated interspersed protein 8.2 (SURFIN 8.2)	-0.125622	0.451141
Pf3D7_12_v3	264233	267884	-	PF3D7_1205900	conserved protein, unknown function	-0.120251	0.45256
Pf3D7_13_v3	1976376	1982692	+	PF3D7_1349300	tyrosine kinase-like protein	-0.124221	0.45256
Pf3D7_04_v3	665765	668508	+	PF3D7_0414900	armadillo-domain containing rhoptry protein	-0.122231	0.453613
Pf3D7_13_v3	470186	475454	-	PF3D7_1310800	tetratricopeptide repeat protein, putative	-0.121133	0.4549
Pf3D7_03_v3	521939	523113	+	PF3D7_0312300	26S proteasome regulatory subunit RPN12, putative	-0.1152	0.455239
Pf3D7_13_v3	2163553	2168036	-	PF3D7_1354300	large subunit rRNA methyltransferase, putative	-0.121029	0.455239
Pf3D7_08_v3	362926	367241	-	PF3D7_0806800	V-type proton ATPase subunit a, putative	-0.112131	0.456526
Pf3D7_01_v3	160673	166273	+	PF3D7_0103600	ATP-dependent DNA/RNA helicase PSH1	-0.0956364	0.456924
Pf3D7_02_v3	90205	100157	-	PF3D7_0201900	erythrocyte membrane protein 3	0.091701	0.456924
Pf3D7_03_v3	820232	831283	+	PF3D7_0319700	ABC transporter I family member 1, putative	-0.118927	0.456924
Pf3D7_05_v3	294476	297505	-	PF3D7_0507100	60S ribosomal protein L4	-0.110623	0.456924
Pf3D7_06_v3	249666	255695	-	PF3D7_0606000	protein KIC1	-0.111811	0.456924
Pf3D7_07_v3	214949	230713	-	PF3D7_0704600	HECT-type E3 ubiquitin ligase UT	-0.123297	0.456924
Pf3D7_07_v3	542906	550520	-	PF3D7_0712300	erythrocyte membrane protein 1, PfEMP1	-0.122576	0.456924
Pf3D7_07_v3	961629	963030	+	PF3D7_0722700	respiratory chain complex 3 associated protein 1	0.0940544	0.456924
Pf3D7_08_v3	1358188	1363639	+	PF3D7_0831600	cytoadherence linked asexual protein 8	0.121263	0.456924
Pf3D7_09_v3	901584	905953	+	PF3D7_0922200	S-adenosylmethionine synthetase	0.119344	0.456924
Pf3D7_10_v3	404903	411445	-	PF3D7_1010200	DNA2/NAM7 helicase, putative	-0.120485	0.456924
Pf3D7_10_v3	612249	614317	-	PF3D7_1015100	CWC16 domain-containing protein, putative	0.123642	0.456924
Pf3D7_14_v3	47990	50443	-	PF3D7_1401300	epoxide hydrolase 2	0.0954923	0.456924
Pf3D7_14_v3	2051429	2053788	-	PF3D7_1450100	signal recognition particle subunit SRP54	0.119531	0.456924
Pf3D7_12_v3	275056	280447	-	PF3D7_1206200	eukaryotic translation initiation factor 3 subunit C, putative	-0.11966	0.457085
Pf3D7_14_v3	460578	467594	-	PF3D7_1411400	plastid replication-repair enzyme	0.0752216	0.457085
Pf3D7_13_v3	2139411	2143719	+	PF3D7_1353400	Ran-binding protein, putative	0.1201	0.457439
Pf3D7_10_v3	1223136	1224517	+	PF3D7_1030000	transcription elongation factor SPT4, putative	0.12204	0.457651
Pf3D7_13_v3	150591	153017	-	PF3D7_1302800	40S ribosomal protein S7, putative	-0.114364	0.458179
Pf3D7_12_v3	1414349	1426825	+	PF3D7_1234100	bromodomain protein 5	-0.123261	0.459287
Pf3D7_05_v3	895431	897323	+	PF3D7_0522000	conserved Plasmodium protein, unknown function	-0.122774	0.459848
Pf3D7_06_v3	955547	958868	+	PF3D7_0623600	splicing factor-like protein 1, putative	0.115898	0.459848
Pf3D7_06_v3	1099753	1100995	-	PF3D7_0627400	mitochondrial import inner membrane translocase subunit TIM22, putative	0.0860958	0.459848
Pf3D7_10_v3	412469	415659	+	PF3D7_1010300	succinate dehydrogenase subunit 4, putative	0.118173	0.459848
Pf3D7_10_v3	810485	813996	-	PF3D7_1020000	RNA-binding protein 34, putative	-0.118799	0.459848
Pf3D7_11_v3	726905	735137	+	PF3D7_1119400	ubiquitin-protein ligase, putative	-0.120657	0.459848
Pf3D7_11_v3	1417279	1420432	-	PF3D7_1136200	conserved Plasmodium protein, unknown function	0.118069	0.459848
Pf3D7_11_v3	1615976	1622355	-	PF3D7_1140600	conserved Plasmodium protein, unknown function	0.101704	0.459848
Pf3D7_13_v3	1133394	1138536	-	PF3D7_1327000	conserved protein, unknown function	-0.122671	0.460337
Pf3D7_13_v3	1714271	1719409	+	PF3D7_1343400	DNA repair protein RAD5, putative	0.121215	0.460337
Pf3D7_09_v3	576759	579774	-	PF3D7_0913300	conserved protein, unknown function	-0.111728	0.461263
Pf3D7_11_v3	1463149	1465573	-	PF3D7_1137200	apical exonemal protein	0.077602	0.461263
Pf3D7_12_v3	361599	376167	+	PF3D7_1208100	conserved Plasmodium protein, unknown function	-0.119884	0.461263
Pf3D7_13_v3	2124264	2126527	-	PF3D7_1353100	Plasmodium exported protein, unknown function	0.119007	0.461263
Pf3D7_05_v3	811849	815452	+	PF3D7_0519600	zinc finger protein, putative	-0.120382	0.461993
Pf3D7_14_v3	2333152	2336259	+	PF3D7_1456900	conserved protein, unknown function	0.121594	0.461993
Pf3D7_03_v3	151935	158150	-	PF3D7_0302900	exportin-1, putative	-0.113709	0.462204
Pf3D7_05_v3	298070	301000	-	PF3D7_0507200	subtilisin-like protease 3	0.0819797	0.462204
Pf3D7_14_v3	200101	204702	-	PF3D7_1405800	ribosome biogenesis protein BOP1, putative	-0.118286	0.462204
Pf3D7_11_v3	1532674	1540545	-	PF3D7_1138800	WD repeat-containing protein, putative	-0.118529	0.463268
Pf3D7_12_v3	1531662	1536229	-	PF3D7_1236900	conserved Plasmodium protein, unknown function	0.0781732	0.463268
Pf3D7_02_v3	634417	639395	-	PF3D7_0215400	conserved Plasmodium protein, unknown function	-0.114651	0.463544
Pf3D7_03_v3	159315	161740	-	PF3D7_0303000	N-ethylmaleimide-sensitive fusion protein	0.118826	0.463544
Pf3D7_08_v3	1075261	1080181	+	PF3D7_0824800	conserved Plasmodium membrane protein, unknown function	-0.117309	0.463544
Pf3D7_12_v3	248691	252115	-	PF3D7_1205600	tetratricopeptide repeat protein, putative	-0.100806	0.463544
Pf3D7_14_v3	1100870	1104966	+	PF3D7_1428200	major facilitator superfamily domain-containing protein, putative	-0.116276	0.463544
Pf3D7_10_v3	296332	298001	+	PF3D7_1007400	conserved protein, unknown function	0.112592	0.463803
Pf3D7_10_v3	1504966	1507544	+	PF3D7_1038000	antigen UB05	0.114438	0.463803
Pf3D7_12_v3	497915	503333	-	PF3D7_1211300	DNA helicase MCM8, putative	0.0785655	0.463803
Pf3D7_12_v3	1600643	1603876	-	PF3D7_1238600	sphingomyelin phosphodiesterase	0.0880407	0.463803
Pf3D7_14_v3	2059507	2067011	-	PF3D7_1450400	E3 ubiquitin-protein ligase ZNF598, putative	-0.117924	0.463803
Pf3D7_04_v3	490388	494260	-	PF3D7_0410900	conserved Plasmodium protein, unknown function	-0.119425	0.465036
Pf3D7_04_v3	700633	705339	-	PF3D7_0416000	RNA-binding protein, putative	-0.116951	0.465036
Pf3D7_05_v3	1311992	1315355	+	PF3D7_0532400	lysine-rich membrane-associated PHISTb protein	-0.115614	0.465036
Pf3D7_09_v3	617808	619842	+	PF3D7_0914400	protein KIC3	0.0809484	0.465036
Pf3D7_09_v3	732608	734242	+	PF3D7_0917700	GPN-loop GTPase, putative	0.0991355	0.465036
Pf3D7_09_v3	1017310	1018970	+	PF3D7_0925200	ribosomal RNA-processing protein 8, putative	0.114068	0.465036
Pf3D7_09_v3	1272794	1274607	-	PF3D7_0931800	proteasome subunit beta type-6, putative	-0.118663	0.465036
Pf3D7_10_v3	804328	807582	-	PF3D7_1019800	tRNA methyltransferase, putative	0.0758058	0.465036
Pf3D7_13_v3	1533805	1535537	+	PF3D7_1337900	conserved Plasmodium protein, unknown function	0.119026	0.465036
Pf3D7_11_v3	539792	542025	+	PF3D7_1114100	rhomboid protease ROM1	0.119246	0.466915
Pf3D7_02_v3	412948	421861	-	PF3D7_0210200	conserved Plasmodium protein, unknown function	0.0817949	0.467929
Pf3D7_05_v3	283669	288351	+	PF3D7_0506800	transcription factor 25, putative	-0.113035	0.467929
Pf3D7_08_v3	782602	791836	-	PF3D7_0817300	conserved Plasmodium protein, unknown function	0.109403	0.468633
Pf3D7_08_v3	353841	362906	+	PF3D7_0806700	conserved Plasmodium membrane protein, unknown function	-0.115961	0.469068
Pf3D7_14_v3	828485	830942	-	PF3D7_1420000	splicing factor 3B subunit 4, putative	0.112292	0.469068
Pf3D7_14_v3	2323609	2327134	-	PF3D7_1456700	conserved Plasmodium protein, unknown function	-0.117014	0.469068
Pf3D7_14_v3	550913	553649	+	PF3D7_1413900	DnaJ protein, putative	0.118598	0.469193
Pf3D7_13_v3	2087113	2092848	+	PF3D7_1352400	conserved Plasmodium protein, unknown function	-0.118316	0.469789
Pf3D7_11_v3	1713070	1714304	+	PF3D7_1142800	ATP synthase-associated protein, putative	-0.0798779	0.472335
Pf3D7_14_v3	181855	185353	+	PF3D7_1405300	conserved Plasmodium protein, unknown function	-0.075019	0.473
Pf3D7_06_v3	1073363	1074436	-	PF3D7_0626600	conserved Plasmodium protein, unknown function	0.0882035	0.474182
Pf3D7_12_v3	934432	938673	-	PF3D7_1223300	DNA gyrase subunit A	-0.10684	0.474539
Pf3D7_13_v3	2175867	2177361	-	PF3D7_1354600	60S ribosomal protein L7-2, putative	0.1183	0.474539
Pf3D7_02_v3	489203	491256	-	PF3D7_0212200	ribosomal protein L12, mitochondrial, putative	-0.109895	0.475513
Pf3D7_10_v3	138050	140161	+	PF3D7_1002900	conserved Plasmodium protein, unknown function	0.117105	0.475542
Pf3D7_13_v3	886652	889804	+	PF3D7_1321400	palmitoyltransferase DHHC8, putative	-0.111416	0.476165
Pf3D7_09_v3	594181	597274	-	PF3D7_0913900	arginine--tRNA ligase, putative	-0.105733	0.476512
Pf3D7_10_v3	617544	620659	+	PF3D7_1015300	methionine aminopeptidase 1b, putative	-0.113114	0.477003
Pf3D7_08_v3	633221	635112	+	PF3D7_0812700	U1 small nuclear ribonucleoprotein C, putative	0.115652	0.477318
Pf3D7_08_v3	1244473	1251543	+	PF3D7_0829000	conserved Plasmodium membrane protein, unknown function	-0.117888	0.477752
Pf3D7_09_v3	1195511	1200623	-	PF3D7_0930200	leucine-rich repeat protein	0.0785477	0.477752
Pf3D7_10_v3	28490	36164	+	PF3D7_1000100	erythrocyte membrane protein 1, PfEMP1	0.116502	0.477752
Pf3D7_12_v3	801760	804675	+	PF3D7_1220100	pre-mRNA-processing factor 17, putative	-0.117018	0.477752
Pf3D7_13_v3	407699	412340	-	PF3D7_1308900	mRNA-decapping enzyme 2, putative	-0.111266	0.477752
Pf3D7_13_v3	828978	834253	+	PF3D7_1320000	golgi protein 1	-0.106622	0.477752
Pf3D7_13_v3	2746174	2748732	-	PF3D7_1369100	conserved Plasmodium protein, unknown function	0.0910439	0.477752
Pf3D7_14_v3	1561526	1563812	+	PF3D7_1438600	Golgi to ER traffic protein 4	0.105743	0.477752
Pf3D7_14_v3	2576989	2580007	+	PF3D7_1463500	fam-a protein	0.116754	0.477752
Pf3D7_04_v3	1069829	1072039	-	PF3D7_0423700	early transcribed membrane protein 4	0.104149	0.47778
Pf3D7_04_v3	513083	517579	-	PF3D7_0411400	DEAD box ATP-dependent RNA helicase, putative	-0.113775	0.477795
Pf3D7_04_v3	874705	876464	-	PF3D7_0419800	60S ribosomal protein L7ae/L30e, putative	0.112987	0.479481
Pf3D7_12_v3	2004727	2007355	-	PF3D7_1249000	conserved Plasmodium membrane protein, unknown function	-0.0769571	0.479481
Pf3D7_05_v3	1303429	1304634	-	PF3D7_0532200	Plasmodium exported protein (PHISTc), unknown function	0.0824077	0.480062
Pf3D7_11_v3	748255	755195	+	PF3D7_1119900	protein transport protein SEC16, putative	-0.111674	0.480062
Pf3D7_12_v3	700202	702357	+	PF3D7_1217900	PPPDE peptidase domain-containing protein, putative	-0.110094	0.480062
Pf3D7_08_v3	699666	703075	+	PF3D7_0814500	conserved protein, unknown function	-0.113032	0.480467
Pf3D7_12_v3	294601	300038	-	PF3D7_1206600	DNA-directed RNA polymerase III subunit RPC2, putative	-0.112742	0.480467
Pf3D7_13_v3	333485	335751	+	PF3D7_1307300	ATP-dependent RNA helicase DBP6, putative	-0.108406	0.482171
Pf3D7_09_v3	922012	935804	-	PF3D7_0922800	conserved Plasmodium protein, unknown function	-0.113035	0.48234
Pf3D7_02_v3	809073	812695	-	PF3D7_0220200	Plasmodium exported protein, unknown function	0.108779	0.483028
Pf3D7_08_v3	952488	956466	+	PF3D7_0821100	protein kinase 1	-0.107445	0.483378
Pf3D7_11_v3	1403727	1414748	+	PF3D7_1136000	conserved Plasmodium protein, unknown function	0.0939306	0.485138
Pf3D7_02_v3	141269	148515	-	PF3D7_0203000	repetitive organellar protein, putative	-0.104343	0.485632
Pf3D7_12_v3	1092884	1096419	-	PF3D7_1227100	DNA helicase 60	-0.115378	0.48616
Pf3D7_07_v3	459688	461959	+	PF3D7_0710100	conserved protein, unknown function	0.114589	0.487159
Pf3D7_12_v3	807101	816204	+	PF3D7_1220300	cell cycle associated protein, putative	0.0745556	0.487159
Pf3D7_13_v3	632005	635048	+	PF3D7_1314900	general transcription factor IIH subunit 2	0.111305	0.487159
Pf3D7_14_v3	2001083	2002106	-	PF3D7_1448800	Appr-1-p processing domain protein	0.101874	0.487159
Pf3D7_14_v3	2940178	2941916	+	PF3D7_1472000	pre-mRNA-splicing factor ISY1, putative	0.114183	0.487871
Pf3D7_12_v3	184499	186309	+	PF3D7_1203600	cytochrome c1 heme lyase, putative	0.0841737	0.489532
Pf3D7_12_v3	1208198	1209870	+	PF3D7_1229400	macrophage migration inhibitory factor	0.113227	0.490098
Pf3D7_02_v3	380935	384245	-	PF3D7_0209100	patatin-like phospholipase 1	0.110214	0.490227
Pf3D7_07_v3	755098	758456	+	PF3D7_0717500	calcium-dependent protein kinase 4	-0.11442	0.490227
Pf3D7_09_v3	673514	675464	+	PF3D7_0916100	thioredoxin 3	0.0990094	0.490227
Pf3D7_11_v3	586991	589755	+	PF3D7_1115500	AP2 domain transcription factor, putative	0.107543	0.490227
Pf3D7_13_v3	1412213	1413947	-	PF3D7_1334800	MSP7-like protein	0.0932794	0.490227
Pf3D7_12_v3	1008635	1010588	+	PF3D7_1224800	conserved protein, unknown function	0.0848199	0.49055
Pf3D7_10_v3	1233044	1238180	-	PF3D7_1030300	conserved Plasmodium protein, unknown function	-0.113582	0.490648
Pf3D7_01_v3	255113	258624	-	PF3D7_0106000	conserved protein, unknown function	0.0810083	0.490701
Pf3D7_08_v3	117932	122572	-	PF3D7_0801800	mannose-6-phosphate isomerase, putative	-0.106163	0.491593
Pf3D7_14_v3	1444537	1450925	-	PF3D7_1435700	ataxin-2 like protein, putative	0.0817722	0.492006
Pf3D7_11_v3	1226559	1233099	-	PF3D7_1131800	oxysterol-binding protein, putative	-0.107829	0.493
Pf3D7_04_v3	616407	618468	-	PF3D7_0413600	26S protease regulatory subunit 6B, putative	0.110242	0.49416
Pf3D7_02_v3	384529	386885	-	PF3D7_0209200	exosome complex component MTR3, putative	-0.11365	0.494214
Pf3D7_06_v3	865550	870507	-	PF3D7_0621100	conserved Plasmodium protein, unknown function	0.0887496	0.494563
Pf3D7_09_v3	582066	584192	-	PF3D7_0913500	protein AMR4	-0.0806822	0.494563
Pf3D7_06_v3	757278	761654	+	PF3D7_0618000	conserved Plasmodium membrane protein, unknown function	0.111244	0.494973
Pf3D7_12_v3	731430	735541	-	PF3D7_1218600	arginine--tRNA ligase	-0.107894	0.496272
Pf3D7_10_v3	388599	393165	-	PF3D7_1009700	tubulin--tyrosine ligase, putative	0.0916053	0.496285
Pf3D7_13_v3	2571524	2578165	-	PF3D7_1364200	nucleoporin NUP205, putative	-0.1126	0.496285
Pf3D7_09_v3	568887	570663	-	PF3D7_0913000	conserved protein, unknown function	0.108218	0.496732
Pf3D7_12_v3	2172876	2174605	-	PF3D7_1253200	hypothetical protein	0.111897	0.496732
Pf3D7_04_v3	440536	445079	-	PF3D7_0409300	methyltransferase, putative	-0.109622	0.498032
Pf3D7_13_v3	1274448	1275008	+	PF3D7_1330100	conserved Plasmodium protein, unknown function	0.0820428	0.498032
Pf3D7_06_v3	853821	857324	+	PF3D7_0620500	cleavage stimulation factor subunit 1, putative	0.10851	0.498572
Pf3D7_05_v3	900568	902520	+	PF3D7_0522200	transcription initiation factor TFIID subunit 10, putative	0.111323	0.498587
Pf3D7_14_v3	2446763	2448620	-	PF3D7_1459800	bax inhibitor 1, putative	-0.111788	0.498587
Pf3D7_02_v3	356196	358035	-	PF3D7_0208700	SHS2 domain-containing protein, putative	-0.111388	0.499113
Pf3D7_02_v3	568246	573893	-	PF3D7_0214100	protein transport protein SEC31	-0.10055	0.500061
Pf3D7_03_v3	739193	742054	+	PF3D7_0317900	conserved protein, unknown function	-0.0966135	0.500061
Pf3D7_04_v3	591949	599849	-	PF3D7_0413100	erythrocyte membrane protein 1, PfEMP1	-0.0707038	0.500061
Pf3D7_07_v3	889883	899213	+	PF3D7_0720700	phosphoinositide-binding protein PX1	-0.110108	0.500061
Pf3D7_09_v3	712444	715666	-	PF3D7_0917100	N-glycosylase/DNA lyase, putative	-0.110082	0.500061
Pf3D7_11_v3	1754466	1756072	+	PF3D7_1144000	40S ribosomal protein S21	0.110354	0.500061
Pf3D7_12_v3	2136053	2144874	+	PF3D7_1252400	reticulocyte binding protein homologue 3, pseudogene	-0.111117	0.500061
Pf3D7_13_v3	654882	657517	-	PF3D7_1315600	CDP-diacylglycerol--inositol 3-phosphatidyltransferase	-0.0775725	0.500061
Pf3D7_14_v3	953981	958714	+	PF3D7_1423600	calcium-dependent protein kinase, putative	-0.081041	0.500061
Pf3D7_14_v3	2213606	2218299	+	PF3D7_1453900	conserved Plasmodium protein, unknown function	-0.105601	0.500061
Pf3D7_14_v3	3127566	3128533	-	PF3D7_1476000	conserved Plasmodium protein, unknown function	0.109797	0.500061
Pf3D7_05_v3	1002547	1008230	+	PF3D7_0524100	conserved Plasmodium protein, unknown function	0.106185	0.500304
Pf3D7_07_v3	1024663	1026167	+	PF3D7_0724500	conserved Plasmodium protein, unknown function	0.0742854	0.500304
Pf3D7_10_v3	1406658	1409053	+	PF3D7_1035500	merozoite surface protein 6	0.104019	0.500304
Pf3D7_14_v3	2237754	2239406	+	PF3D7_1454500	iron-sulfur cluster assembly protein ISCU	0.110126	0.500304
Pf3D7_13_v3	2228269	2229941	-	PF3D7_1356200	mitochondrial import inner membrane translocase subunit TIM23, putative	-0.107405	0.500753
Pf3D7_14_v3	3055333	3059095	-	PF3D7_1474500	splicing factor 3A subunit 1, putative	-0.10742	0.502758
Pf3D7_14_v3	511818	516959	+	PF3D7_1412700	AAA family ATPase, putative	-0.108717	0.502964
Pf3D7_03_v3	641255	643023	-	PF3D7_0315800	zinc finger protein, putative	0.107432	0.504079
Pf3D7_06_v3	152505	160682	-	PF3D7_0603800	NdP2 protein, putative	0.0875748	0.504079
Pf3D7_14_v3	2391118	2392039	+	PF3D7_1458200	conserved Plasmodium protein, unknown function	0.0955078	0.504224
Pf3D7_04_v3	1093138	1097835	+	PF3D7_0424300	erythrocyte binding antigen-165, pseudogene	-0.110592	0.505519
Pf3D7_12_v3	675170	677609	-	PF3D7_1217100	meiotic recombination protein SPO11, putative	-0.0837081	0.505519
Pf3D7_09_v3	1367396	1367930	-	PF3D7_0935100	protein kish, putative	-0.104135	0.506922
Pf3D7_12_v3	412795	421285	+	PF3D7_1208900	protein phosphatase PPM11, putative	-0.108875	0.506922
Pf3D7_13_v3	2583838	2595100	+	PF3D7_1364400	conserved Plasmodium protein, unknown function	-0.107803	0.506922
Pf3D7_14_v3	2306546	2308637	-	PF3D7_1456300	conserved Plasmodium protein, unknown function	-0.0998192	0.506922
Pf3D7_04_v3	45555	56860	-	PF3D7_0400400	erythrocyte membrane protein 1, PfEMP1	0.0653298	0.507461
Pf3D7_13_v3	232308	234498	-	PF3D7_1304400	PUB domain-containing protein, putative	0.108614	0.507841
Pf3D7_06_v3	1055904	1058812	+	PF3D7_0626100	oxidoreductase, short-chain dehydrogenase family, putative	-0.0781501	0.507853
Pf3D7_11_v3	1280823	1288093	-	PF3D7_1133200	conserved Plasmodium protein, unknown function	0.0935037	0.508318
Pf3D7_13_v3	1699588	1702492	-	PF3D7_1343100	conserved Plasmodium protein, unknown function	0.0832116	0.508318
Pf3D7_13_v3	2769414	2773904	+	PF3D7_1369500	conserved protein, unknown function	-0.104655	0.508318
Pf3D7_14_v3	2886759	2889065	-	PF3D7_1470600	RAP protein, putative	-0.108746	0.508318
Pf3D7_06_v3	558835	562741	-	PF3D7_0613700	syntaxin-binding protein, putative	-0.0929923	0.509065
Pf3D7_10_v3	273590	275557	+	PF3D7_1006700	conserved Plasmodium protein, unknown function	0.103781	0.509065
Pf3D7_13_v3	2674514	2679479	+	PF3D7_1366900	conserved protein, unknown function	-0.104544	0.509065
Pf3D7_05_v3	346728	355169	-	PF3D7_0508500	ND6 protein, putative	-0.108479	0.509723
Pf3D7_07_v3	609297	610522	+	PF3D7_0713300	erythrocyte membrane protein 1 (PfEMP1), pseudogene	-0.107959	0.509723
Pf3D7_04_v3	1115896	1123289	+	PF3D7_0424700	serine/threonine protein kinase, FIKK family	-0.106614	0.51162
Pf3D7_07_v3	429537	433997	-	PF3D7_0709600	ribonucleases P/MRP protein subunit POP1, putative	-0.10515	0.512379
Pf3D7_13_v3	2449531	2453792	+	PF3D7_1361100	protein transport protein Sec24A	0.104356	0.512379
Pf3D7_10_v3	1476917	1480703	-	PF3D7_1037300	ADP,ATP carrier protein 1	0.103655	0.512424
Pf3D7_11_v3	1545416	1553962	+	PF3D7_1139100	RNA-binding protein, putative	-0.10405	0.512424
Pf3D7_14_v3	573759	577168	+	PF3D7_1414400	serine/threonine protein phosphatase PP1	0.106917	0.512424
Pf3D7_14_v3	2366520	2372154	+	PF3D7_1457700	large ribosomal subunit nuclear export factor, putative	-0.104085	0.512424
Pf3D7_09_v3	329397	332004	-	PF3D7_0906700	leucine-rich repeat protein	0.105395	0.512794
Pf3D7_12_v3	504868	507780	+	PF3D7_1211400	heat shock protein DNAJ homologue Pfj4	0.103866	0.512991
Pf3D7_12_v3	420876	422288	-	PF3D7_1209000	mago-binding protein, putative	0.106119	0.513579
Pf3D7_14_v3	748818	752352	+	PF3D7_1417700	conserved protein, unknown function	-0.107406	0.513579
Pf3D7_04_v3	1050249	1051258	+	PF3D7_0423200	BSD-domain protein, putative	-0.106261	0.513812
Pf3D7_08_v3	694720	697978	-	PF3D7_0814400	phospholipase DDHD1, putative	-0.0717391	0.513812
Pf3D7_10_v3	744974	749556	+	PF3D7_1018700	conserved Plasmodium protein, unknown function	0.0996469	0.513812
Pf3D7_11_v3	944850	946524	+	PF3D7_1123900	13 kDa ribonucleoprotein-associated protein, putative	0.106966	0.513812
Pf3D7_12_v3	962262	968275	-	PF3D7_1223600	conserved Plasmodium protein, unknown function	-0.067848	0.513812
Pf3D7_14_v3	1997036	1998336	-	PF3D7_1448600	SNARE protein, putative	0.106087	0.513812
Pf3D7_03_v3	401933	405904	+	PF3D7_0309500	asparagine synthetase [glutamine-hydrolyzing], putative	0.100702	0.514581
Pf3D7_03_v3	985953	988161	+	PF3D7_0323500	survival motor neuron-like protein	0.103399	0.514581
Pf3D7_04_v3	320299	322945	+	PF3D7_0406000	conserved protein, unknown function	0.105639	0.514581
Pf3D7_06_v3	91725	97247	+	PF3D7_0602100	ATP-dependent RNA helicase MTR4	-0.101398	0.514581
Pf3D7_10_v3	1461927	1469867	+	PF3D7_1037000	DNA polymerase zeta catalytic subunit, putative	-0.0858347	0.514581
Pf3D7_10_v3	1518290	1548390	+	PF3D7_1038400	gametocyte-specific protein	0.0884351	0.514581
Pf3D7_12_v3	156172	160367	+	PF3D7_1202700	AATF domain-containing protein, putative	0.104171	0.514581
Pf3D7_12_v3	534549	536310	-	PF3D7_1212000	glutathione peroxidase-like thioredoxin peroxidase	-0.0834978	0.514581
Pf3D7_12_v3	993227	996884	+	PF3D7_1224400	WD repeat-containing protein, putative	-0.106618	0.514581
Pf3D7_12_v3	1925058	1929618	+	PF3D7_1246300	protein KIC4	-0.10154	0.514581
Pf3D7_13_v3	2629805	2631978	+	PF3D7_1365800	conserved Plasmodium protein, unknown function	0.104355	0.514581
Pf3D7_14_v3	1012155	1014312	-	PF3D7_1425900	protein HGH1, putative	-0.105384	0.514581
Pf3D7_07_v3	876312	877716	+	PF3D7_0720000	exosome complex component CSL4, putative	0.104199	0.51927
Pf3D7_07_v3	1265910	1281347	+	PF3D7_0729900	dynein heavy chain, putative	0.0934661	0.51927
Pf3D7_02_v3	483322	489702	+	PF3D7_0212100	conserved Plasmodium protein, unknown function	-0.10456	0.521742
Pf3D7_01_v3	334374	344369	+	PF3D7_0108300	conserved Plasmodium protein, unknown function	-0.104649	0.524214
Pf3D7_04_v3	328473	330639	+	PF3D7_0406200	parasitophorous vacuole membrane protein S16	0.104219	0.524214
Pf3D7_06_v3	546920	548162	+	PF3D7_0613400	50S ribosomal protein L18, apicoplast, putative	0.0895474	0.524214
Pf3D7_09_v3	369477	371999	-	PF3D7_0908000	plasma membrane protein 1, putative	-0.102639	0.524214
Pf3D7_11_v3	390055	394326	-	PF3D7_1109400	essential nuclear protein 1, putative	-0.0986282	0.524214
Pf3D7_11_v3	526884	529092	+	PF3D7_1113600	conserved Plasmodium protein, unknown function	0.100799	0.524214
Pf3D7_11_v3	1855488	1857930	+	PF3D7_1146900	protein YIPF6, putative	0.0882963	0.524214
Pf3D7_14_v3	669374	679741	-	PF3D7_1416600	conserved Plasmodium protein, unknown function	0.0890564	0.524214
Pf3D7_14_v3	1170179	1175688	+	PF3D7_1429800	coatomer subunit beta, putative	-0.0974841	0.524214
Pf3D7_05_v3	1124729	1129071	-	PF3D7_0527000	DNA replication licensing factor MCM3, putative	0.100814	0.525402
Pf3D7_13_v3	1477391	1482233	-	PF3D7_1336400	RanBPM and CLTH-like protein, putative	-0.0746425	0.525402
Pf3D7_06_v3	490750	501967	-	PF3D7_0611800	conserved Plasmodium protein, unknown function	-0.103475	0.526901
Pf3D7_12_v3	1258922	1262608	+	PF3D7_1230700	protein transport protein SEC13	0.096771	0.526901
Pf3D7_08_v3	1167240	1171585	-	PF3D7_0827000	ATP-dependent RNA helicase DBP10, putative	-0.100779	0.526941
Pf3D7_06_v3	287041	289722	-	PF3D7_0606800	VFT protein	0.0663247	0.528013
Pf3D7_02_v3	192755	194248	+	PF3D7_0204200	translocation protein SEC66, putative	-0.101025	0.528641
Pf3D7_03_v3	545589	548500	-	PF3D7_0313400	conserved Plasmodium protein, unknown function	-0.103283	0.528641
Pf3D7_05_v3	747364	749746	-	PF3D7_0517900	zinc finger protein, putative	0.0916637	0.528641
Pf3D7_07_v3	917535	921058	-	PF3D7_0721200	conserved Plasmodium protein, unknown function	-0.103517	0.528641
Pf3D7_07_v3	1297144	1302090	+	PF3D7_0730300	AP2 domain transcription factor AP2-L, putative	0.0984082	0.528641
Pf3D7_11_v3	159527	161502	+	PF3D7_1103700	casein kinase II beta chain	0.1034	0.528641
Pf3D7_11_v3	755951	760604	+	PF3D7_1120000	conserved protein, unknown function	-0.106601	0.528641
Pf3D7_11_v3	1107772	1110152	+	PF3D7_1128500	Fe-S cluster assembly factor HCF101, putative	-0.10339	0.528641
Pf3D7_12_v3	2069903	2071659	+	PF3D7_1250500	AP-3 complex subunit sigma, putative	-0.0992003	0.528641
Pf3D7_04_v3	464039	468171	-	PF3D7_0410000	erythrocyte vesicle protein 1	-0.0995027	0.529311
Pf3D7_05_v3	987076	992081	+	PF3D7_0523800	divalent metal transporter, putative	-0.0999953	0.530116
Pf3D7_08_v3	1042935	1046408	+	PF3D7_0823800	DnaJ protein, putative	-0.102862	0.530116
Pf3D7_12_v3	32703	41940	+	PF3D7_1200400	erythrocyte membrane protein 1, PfEMP1	-0.103208	0.530116
Pf3D7_12_v3	76048	79299	-	PF3D7_1201000	Plasmodium exported protein (PHISTb), unknown function	0.0957742	0.530116
Pf3D7_14_v3	1843368	1846989	-	PF3D7_1444800	fructose-bisphosphate aldolase	0.0984456	0.530116
Pf3D7_07_v3	153119	167024	-	PF3D7_0703900	conserved Plasmodium membrane protein, unknown function	-0.102181	0.530588
Pf3D7_10_v3	128151	132481	+	PF3D7_1002700	conserved Plasmodium protein, unknown function	-0.102421	0.530588
Pf3D7_12_v3	1993096	2001002	+	PF3D7_1248700	conserved protein, unknown function	-0.104604	0.530588
Pf3D7_13_v3	1889277	1891491	-	PF3D7_1347200	nucleoside transporter 1	0.100279	0.530588
Pf3D7_04_v3	218611	222971	+	PF3D7_0403900	SET domain protein, putative	-0.0713745	0.53215
Pf3D7_06_v3	1026468	1031411	-	PF3D7_0625300	mitochondrial DNA polymerase	0.0828571	0.53215
Pf3D7_10_v3	1419703	1423290	+	PF3D7_1035800	probable protein, unknown function	0.102172	0.53215
Pf3D7_04_v3	28706	37677	+	PF3D7_0400100	erythrocyte membrane protein 1, PfEMP1	0.10378	0.532371
Pf3D7_14_v3	641606	642984	-	PF3D7_1415900	zinc finger protein, putative	0.0985016	0.532608
Pf3D7_09_v3	1089380	1092648	+	PF3D7_0926700	glutamine-dependent NAD(+) synthetase, putative	-0.102377	0.532798
Pf3D7_08_v3	349042	353536	-	PF3D7_0806600	kinesin-like protein, putative	-0.0986301	0.532964
Pf3D7_13_v3	1724600	1727877	-	PF3D7_1343700	kelch protein K13	-0.0971814	0.533322
Pf3D7_01_v3	140494	143049	-	PF3D7_0103200	nucleoside transporter 4	-0.101095	0.533748
Pf3D7_06_v3	630396	642340	-	PF3D7_0615400	ribonuclease, putative	-0.102173	0.533748
Pf3D7_12_v3	216812	219272	+	PF3D7_1204900	conserved Plasmodium protein, unknown function	-0.0819046	0.533748
Pf3D7_14_v3	2123012	2126797	+	PF3D7_1451800	sortilin	-0.0995911	0.533748
Pf3D7_10_v3	785374	787414	+	PF3D7_1019400	60S ribosomal protein L30e, putative	-0.100303	0.534287
Pf3D7_03_v3	952746	963144	-	PF3D7_0322700	conserved Plasmodium protein, unknown function	-0.101624	0.535957
Pf3D7_05_v3	735386	738469	-	PF3D7_0517500	UTP--glucose-1-phosphate uridylyltransferase, putative	-0.0658196	0.535957
Pf3D7_06_v3	830916	839790	-	PF3D7_0619800	conserved Plasmodium membrane protein, unknown function	-0.0993582	0.535957
Pf3D7_13_v3	1678802	1682001	+	PF3D7_1342800	phosphoenolpyruvate carboxykinase	-0.0974384	0.535957
Pf3D7_14_v3	2954108	2957273	+	PF3D7_1472300	conserved protein, unknown function	-0.100159	0.535957
Pf3D7_10_v3	1060944	1067485	-	PF3D7_1025400	conserved Plasmodium membrane protein, unknown function	0.079344	0.536093
Pf3D7_12_v3	1948855	1950984	+	PF3D7_1247100	conserved protein, unknown function	-0.0975033	0.536093
Pf3D7_13_v3	244430	246721	+	PF3D7_1304900	DNA-directed RNA polymerase II subunit RPB11, putative	0.101513	0.536093
Pf3D7_13_v3	1985013	1996039	-	PF3D7_1349500	conserved Plasmodium protein, unknown function	-0.0989971	0.536093
Pf3D7_14_v3	867794	868957	-	PF3D7_1421000	DIX domain-containing protein, putative	0.0942005	0.536093
Pf3D7_14_v3	1366575	1368634	+	PF3D7_1434100	queuine tRNA-ribosyltransferase, putative	-0.0990827	0.536093
Pf3D7_12_v3	1549880	1556401	+	PF3D7_1237200	conserved Plasmodium protein, unknown function	-0.0987264	0.537582
Pf3D7_05_v3	830897	834873	+	PF3D7_0520100	protein phosphatase PPM9, putative	-0.0999881	0.538777
Pf3D7_05_v3	1090492	1095184	+	PF3D7_0526500	conserved Plasmodium protein, unknown function	-0.0991342	0.538777
Pf3D7_07_v3	581386	588923	-	PF3D7_0712800	erythrocyte membrane protein 1, PfEMP1	0.0963538	0.538777
Pf3D7_11_v3	1681435	1692161	-	PF3D7_1142100	conserved Plasmodium protein, unknown function	-0.0987763	0.538777
Pf3D7_14_v3	932326	935581	+	PF3D7_1423200	peptidyl-prolyl cis-trans isomerase	-0.0985128	0.538777
Pf3D7_14_v3	2089730	2094221	+	PF3D7_1451100	elongation factor 2	-0.0917215	0.538777
Pf3D7_06_v3	260228	262593	-	PF3D7_0606200	ubiquitin-conjugating enzyme E2 PEX4, putative	0.10166	0.540204
Pf3D7_11_v3	182007	187692	-	PF3D7_1104200	chromatin remodeling protein	-0.0930548	0.540208
Pf3D7_05_v3	750421	752625	+	PF3D7_0518000	NOSIP domain-containing protein, putative	-0.0995472	0.541633
Pf3D7_11_v3	1899181	1905942	+	PF3D7_1147800	membrane associated erythrocyte binding-like protein	-0.097311	0.541633
Pf3D7_14_v3	1588952	1593131	+	PF3D7_1439200	conserved Plasmodium protein, unknown function	-0.0960815	0.543019
Pf3D7_11_v3	196227	198859	+	PF3D7_1104400	thioredoxin-like mero protein	-0.0960901	0.544151
Pf3D7_04_v3	438826	440791	+	PF3D7_0409200	protein SOF1, putative	0.0962731	0.544164
Pf3D7_01_v3	405007	412453	+	PF3D7_0110600	phosphatidylinositol-4-phosphate 5-kinase	-0.0962066	0.544267
Pf3D7_11_v3	950693	956865	-	PF3D7_1124100	BEACH domain-containing protein, putative	-0.0982851	0.544267
Pf3D7_14_v3	217394	227116	+	PF3D7_1406200	transcription elongation factor SPT6, putative	-0.0981444	0.544267
Pf3D7_12_v3	1497148	1502048	-	PF3D7_1235900	pre-mRNA-splicing factor SYF1, putative	-0.09341	0.544438
Pf3D7_07_v3	1159604	1162222	-	PF3D7_0727300	DNA (cytosine-5)-methyltransferase	-0.0989935	0.545623
Pf3D7_11_v3	966719	969467	+	PF3D7_1124500	pyruvate dehydrogenase E1 component subunit alpha	-0.0841351	0.545623
Pf3D7_11_v3	1350158	1358171	-	PF3D7_1134600	zinc finger protein, putative	-0.0661287	0.546094
Pf3D7_13_v3	348316	351043	-	PF3D7_1307800	centrosomal protein CEP170, putative	-0.097879	0.546094
Pf3D7_12_v3	1684977	1686307	-	PF3D7_1240100	early transcribed membrane protein 12	0.0987606	0.547422
Pf3D7_04_v3	331524	334219	+	PF3D7_0406400	cytosolic glyoxalase II	0.0981053	0.548422
Pf3D7_12_v3	682326	686101	+	PF3D7_1217300	GTP-binding protein EngA	0.0907256	0.548422
Pf3D7_05_v3	1071094	1072988	+	PF3D7_0525800	inner membrane complex protein 1g, putative	-0.0974606	0.551741
Pf3D7_06_v3	1254330	1256987	-	PF3D7_0630100	alpha/beta hydrolase, putative	-0.0673369	0.551741
Pf3D7_08_v3	211217	217167	+	PF3D7_0803400	DNA repair and recombination protein RAD54, putative	0.0723091	0.551741
Pf3D7_09_v3	642878	644798	-	PF3D7_0915100	SUMO-conjugating enzyme UBC9	0.0983527	0.551741
Pf3D7_13_v3	685253	689503	+	PF3D7_1316500	pre-mRNA-processing factor 40, putative	-0.0961152	0.552152
Pf3D7_08_v3	386301	388944	+	PF3D7_0807500	proteasome subunit alpha type-6, putative	-0.0944922	0.552404
Pf3D7_10_v3	393189	398429	-	PF3D7_1009800	conserved Plasmodium membrane protein, unknown function	-0.0963056	0.552404
Pf3D7_14_v3	976472	980866	+	PF3D7_1424400	60S ribosomal protein L7-3, putative	-0.0912749	0.552404
Pf3D7_10_v3	518542	522542	-	PF3D7_1013400	conserved Plasmodium protein, unknown function	-0.0760459	0.553145
Pf3D7_13_v3	2000270	2002377	+	PF3D7_1349800	GPN-loop GTPase, putative	0.0949007	0.553145
Pf3D7_08_v3	1181264	1183916	+	PF3D7_0827300	conserved Plasmodium protein, unknown function	0.0944116	0.553996
Pf3D7_13_v3	2568534	2571611	+	PF3D7_1364100	6-cysteine protein P92	0.0708478	0.553996
Pf3D7_14_v3	80732	83840	+	PF3D7_1402100	pseudouridine synthase, putative	-0.094292	0.553996
Pf3D7_01_v3	172470	175055	+	PF3D7_0103900	parasite-infected erythrocyte surface protein	-0.0703509	0.554431
Pf3D7_07_v3	190990	195252	-	PF3D7_0704200	RNA cytosine C(5)-methyltransferase, putative	-0.0956786	0.554473
Pf3D7_07_v3	745040	747459	-	PF3D7_0717200	conserved Plasmodium protein, unknown function	0.097047	0.554473
Pf3D7_08_v3	313371	319794	-	PF3D7_0805700	serine/threonine protein kinase, FIKK family	0.0620924	0.554473
Pf3D7_08_v3	325872	330187	-	PF3D7_0806000	AAA family ATPase, putative	-0.0969976	0.554473
Pf3D7_13_v3	415450	417742	-	PF3D7_1309000	conserved protein, unknown function	-0.0943276	0.555156
Pf3D7_13_v3	606945	610544	+	PF3D7_1314100	conserved Plasmodium protein, unknown function	-0.08809	0.55529
Pf3D7_13_v3	2305078	2308166	-	PF3D7_1358100	Sas10 domain-containing protein, putative	-0.096288	0.556478
Pf3D7_11_v3	1770414	1772184	+	PF3D7_1144600	transcription initiation factor IIF subunit beta, putative	-0.0965204	0.558702
Pf3D7_02_v3	494337	507898	-	PF3D7_0212400	conserved Plasmodium membrane protein, unknown function	-0.0944869	0.558788
Pf3D7_13_v3	2691361	2693825	+	PF3D7_1367500	NADH-cytochrome b5 reductase, putative	0.0640404	0.558788
Pf3D7_14_v3	2459048	2460369	-	PF3D7_1460300	60S ribosomal protein L29, putative	-0.0965127	0.558788
Pf3D7_12_v3	1138391	1140356	+	PF3D7_1227900	RNA pseudouridylate synthase, putative	0.0957063	0.559422
Pf3D7_12_v3	1783520	1787102	+	PF3D7_1241900	tetratricopeptide repeat protein, putative	-0.0942012	0.560332
Pf3D7_12_v3	2029764	2040460	-	PF3D7_1249800	THO complex subunit 2, putative	-0.0951552	0.561225
Pf3D7_14_v3	815258	818340	-	PF3D7_1419600	conserved Plasmodium protein, unknown function	-0.096101	0.562027
Pf3D7_05_v3	955955	963095	+	PF3D7_0523000	multidrug resistance protein 1	-0.0876942	0.56206
Pf3D7_07_v3	380449	385546	+	PF3D7_0708400	heat shock protein 90	-0.0847427	0.56206
Pf3D7_08_v3	507486	512862	-	PF3D7_0809900	JmjC domain-containing protein 1, putative	0.0950711	0.56206
Pf3D7_08_v3	565878	573416	+	PF3D7_0811300	CCR4-associated factor 1	-0.0959885	0.56206
Pf3D7_11_v3	283337	289495	+	PF3D7_1106800	pseudo-tyrosine kinase-like protein	-0.0854494	0.56206
Pf3D7_12_v3	88326	92048	+	PF3D7_1201200	Plasmodium exported protein (PHISTa-like), unknown function	0.089856	0.56206
Pf3D7_12_v3	971186	972341	+	PF3D7_1223800	citrate/oxoglutarate carrier protein, putative	0.0948627	0.56206
Pf3D7_12_v3	2127090	2130230	-	PF3D7_1252300	conserved Plasmodium protein, unknown function	0.0949392	0.56206
Pf3D7_13_v3	622348	624209	-	PF3D7_1314500	transmembrane emp24 domain-containing protein, putative	-0.0924585	0.56206
Pf3D7_13_v3	1127157	1128955	-	PF3D7_1326800	syntaxin, Qa-SNARE family	-0.0778573	0.56206
Pf3D7_13_v3	1332221	1335647	+	PF3D7_1332200	conserved protein, unknown function	0.0951075	0.56206
Pf3D7_13_v3	2492607	2494181	+	PF3D7_1362300	transmembrane and coiled-coil domain-containing protein 1, putative	0.0764344	0.56206
Pf3D7_14_v3	2809460	2812520	+	PF3D7_1468400	zinc finger protein, putative	0.0915024	0.56206
Pf3D7_14_v3	2838446	2840316	-	PF3D7_1469200	shewanella-like protein phosphatase 1, putative	0.0657039	0.56206
Pf3D7_13_v3	1935006	1947401	-	PF3D7_1348400	conserved Plasmodium membrane protein, unknown function	0.0583746	0.562464
Pf3D7_07_v3	1034245	1046354	-	PF3D7_0724700	bromodomain protein 6, putative	-0.0942818	0.563114
Pf3D7_02_v3	752461	754956	+	PF3D7_0218500	small nuclear ribonucleoprotein Sm D2, putative	0.0941415	0.564046
Pf3D7_03_v3	231447	232745	-	PF3D7_0304900	conserved protein, unknown function	0.0939818	0.56442
Pf3D7_06_v3	525736	527850	-	PF3D7_0612700	6-cysteine protein P12	-0.0642056	0.564621
Pf3D7_09_v3	1408214	1410316	+	PF3D7_0935700	Plasmodium exported protein, unknown function	0.0936732	0.564744
Pf3D7_03_v3	479460	485830	-	PF3D7_0311300	phosphatidylinositol 3- and 4-kinase, putative	0.0798945	0.565342
Pf3D7_04_v3	361974	364336	+	PF3D7_0407100	methyltransferase, putative	0.0736801	0.565342
Pf3D7_05_v3	380595	386806	+	PF3D7_0509100	structural maintenance of chromosomes protein 4, putative	0.0639615	0.565342
Pf3D7_06_v3	764260	765980	-	PF3D7_0618200	conserved protein, unknown function	-0.0910612	0.566057
Pf3D7_02_v3	388216	391107	-	PF3D7_0209400	ARMT1-like domain-containing protein, putative	-0.0914174	0.566857
Pf3D7_03_v3	980289	984435	-	PF3D7_0323400	Rh5 interacting protein	-0.0933682	0.566857
Pf3D7_08_v3	409306	415756	+	PF3D7_0808100	AP-3 complex subunit delta, putative	-0.0914175	0.566857
Pf3D7_02_v3	508665	521769	+	PF3D7_0212500	conserved Plasmodium protein, unknown function	-0.0934383	0.566928
Pf3D7_04_v3	302892	305696	+	PF3D7_0405600	TMEM33 domain-containing protein, putative	-0.0775283	0.566928
Pf3D7_08_v3	1079441	1083413	-	PF3D7_0824900	conserved Plasmodium protein, unknown function	-0.0926989	0.566928
Pf3D7_09_v3	1217433	1221199	-	PF3D7_0930600	peptidyl-prolyl cis-trans isomerase	-0.0936267	0.566928
Pf3D7_12_v3	888822	898655	+	PF3D7_1222400	AP2 domain transcription factor	0.0627081	0.566928
Pf3D7_14_v3	1230044	1234486	+	PF3D7_1431300	large subunit GTPase 1, putative	-0.0909621	0.566928
Pf3D7_14_v3	1437433	1443684	-	PF3D7_1435600	conserved Plasmodium protein, unknown function	0.0901211	0.566928
Pf3D7_14_v3	1801961	1825635	-	PF3D7_1444100	conserved Plasmodium protein, unknown function	-0.0696246	0.566928
Pf3D7_02_v3	335421	337000	-	PF3D7_0208200	KRR1 small subunit processome component, putative	-0.0912396	0.567126
Pf3D7_03_v3	255187	259495	-	PF3D7_0305300	transporter, putative	0.0871348	0.567126
Pf3D7_05_v3	157065	165442	+	PF3D7_0504000	cation transporting P-ATPase	-0.0629754	0.567126
Pf3D7_05_v3	888657	895144	+	PF3D7_0521900	conserved Plasmodium protein, unknown function	-0.0808906	0.567126
Pf3D7_10_v3	225274	228144	-	PF3D7_1005000	methionine--tRNA ligase, putative	0.0864024	0.567126
Pf3D7_11_v3	231469	234881	-	PF3D7_1105300	conserved Plasmodium protein, unknown function	0.0589298	0.567126
Pf3D7_14_v3	1283342	1285383	+	PF3D7_1432500	RNA methyltransferase, putative	-0.0925089	0.567126
Pf3D7_04_v3	363313	365044	-	PF3D7_0407200	peptidyl-tRNA hydrolase 2, putative	0.0930373	0.56738
Pf3D7_06_v3	918684	924649	+	PF3D7_0622800	leucine--tRNA ligase, putative	-0.0894269	0.570134
Pf3D7_14_v3	1579582	1588900	+	PF3D7_1439100	DEAD/DEAH box helicase, putative	-0.0930039	0.570134
Pf3D7_01_v3	260105	262008	-	PF3D7_0106100	V-type proton ATPase subunit C, putative	-0.0910184	0.570696
Pf3D7_10_v3	179019	180699	-	PF3D7_1004000	60S ribosomal protein L13, putative	-0.0914144	0.572396
Pf3D7_13_v3	438135	439566	+	PF3D7_1309600	ribosomal RNA methyltransferase, putative	0.0914418	0.572623
Pf3D7_14_v3	2075586	2077349	-	PF3D7_1450600	S-adenosylmethionine-dependent methyltransferase, putative	0.0914704	0.573321
Pf3D7_01_v3	526530	536562	+	PF3D7_0113800	DBL containing protein, unknown function	-0.0772444	0.574937
Pf3D7_03_v3	473860	479395	+	PF3D7_0311200	valine--tRNA ligase, putative	-0.0830957	0.574937
Pf3D7_03_v3	877409	879789	+	PF3D7_0321000	conserved protein, unknown function	-0.0900557	0.574937
Pf3D7_04_v3	271572	277979	-	PF3D7_0405100	protein transport protein Sec24B, putative	-0.0901082	0.574937
Pf3D7_06_v3	890901	892882	+	PF3D7_0621800	nascent polypeptide-associated complex subunit alpha, putative	0.0902716	0.574937
Pf3D7_09_v3	802655	804294	+	PF3D7_0919700	pyridoxal phosphate homeostasis protein, putative	-0.0784763	0.574937
Pf3D7_10_v3	981920	983627	+	PF3D7_1023200	orotidine 5'-phosphate decarboxylase	-0.0919923	0.574937
Pf3D7_13_v3	436154	437809	-	PF3D7_1309500	H/ACA ribonucleoprotein complex subunit 1, putative	0.0918534	0.574937
Pf3D7_13_v3	2840236	2842840	-	PF3D7_1372200	histidine-rich protein III	0.093175	0.574937
Pf3D7_14_v3	1593673	1600675	+	PF3D7_1439300	Sad1/UNC domain-containing protein, putative	-0.0919154	0.574937
Pf3D7_07_v3	824069	826448	+	PF3D7_0718500	prefoldin subunit 3, putative	-0.0911059	0.57616
Pf3D7_02_v3	298380	302820	-	PF3D7_0207500	serine repeat antigen 6	0.0848148	0.577007
Pf3D7_06_v3	612082	614491	+	PF3D7_0614700	F-box protein FBXO6, putative	0.0577996	0.577204
Pf3D7_08_v3	1151361	1157299	+	PF3D7_0826500	ubiquitin conjugation factor E4 B, putative	-0.0879736	0.57741
Pf3D7_09_v3	1278479	1284699	-	PF3D7_0932100	protein MAM3, putative	0.0904057	0.57741
Pf3D7_03_v3	309572	312482	+	PF3D7_0306900	40S ribosomal protein S23, putative	0.0906668	0.577843
Pf3D7_09_v3	1098803	1100298	+	PF3D7_0927000	HSP90 co-chaperone p23	-0.0739696	0.577843
Pf3D7_10_v3	996807	1010012	-	PF3D7_1023900	chromodomain-helicase-DNA-binding protein 1 homolog, putative	0.0943362	0.577843
Pf3D7_10_v3	1412641	1416363	+	PF3D7_1035700	duffy binding-like merozoite surface protein	-0.0911679	0.577843
Pf3D7_11_v3	1023770	1025989	-	PF3D7_1126200	40S ribosomal protein S18, putative	0.0897965	0.577843
Pf3D7_12_v3	1067269	1071520	-	PF3D7_1226400	regulator of MON1-CCZ1 complex, putative	-0.0906643	0.577843
Pf3D7_12_v3	1079971	1083396	+	PF3D7_1226700	U3 small nucleolar RNA-interacting protein 2, putative	-0.0884349	0.577843
Pf3D7_14_v3	1164239	1166791	+	PF3D7_1429500	diphthamide biosynthesis protein 2, putative	0.0909572	0.577843
Pf3D7_03_v3	411588	414117	+	PF3D7_0309800	YTH domain-containing protein 2	0.0905381	0.577849
Pf3D7_02_v3	823293	825588	-	PF3D7_0220500	Plasmodium exported protein (hyp2), unknown function	-0.077415	0.578749
Pf3D7_05_v3	109846	112484	-	PF3D7_0502400	merozoite surface protein 8	0.0864394	0.578749
Pf3D7_05_v3	245653	247093	+	PF3D7_0505600	BCNT domain-containing protein, putative	-0.0824855	0.578749
Pf3D7_07_v3	758490	763360	-	PF3D7_0717600	inner membrane complex protein, putative	0.0585929	0.578749
Pf3D7_12_v3	1133799	1137718	-	PF3D7_1227800	elongator complex protein 3, putative	-0.0880032	0.578749
Pf3D7_13_v3	112224	115251	-	PF3D7_1302000	EMP1-trafficking protein	0.0859324	0.578749
Pf3D7_14_v3	2339830	2343206	+	PF3D7_1457100	conserved Plasmodium protein, unknown function	-0.0796804	0.578749
Pf3D7_12_v3	118603	141499	+	PF3D7_1202300	dynein heavy chain, putative	-0.0745531	0.58157
Pf3D7_13_v3	2718413	2721928	-	PF3D7_1368400	ribosomal protein L1, putative	-0.0902435	0.58157
Pf3D7_13_v3	120233	122716	-	PF3D7_1302100	gamete antigen 27/25	0.0581769	0.581632
Pf3D7_03_v3	900508	903759	+	PF3D7_0321600	ATP-dependent RNA helicase DDX42, putative	-0.0773609	0.582166
Pf3D7_13_v3	624510	626292	+	PF3D7_1314600	lipoate-protein ligase 1	-0.0653981	0.582166
Pf3D7_13_v3	652297	654272	-	PF3D7_1315500	conserved protein, unknown function	0.089777	0.582384
Pf3D7_14_v3	570027	571644	+	PF3D7_1414300	60S ribosomal protein L10, putative	-0.0873686	0.582384
Pf3D7_12_v3	849634	850735	+	PF3D7_1221200	conserved Plasmodium protein, unknown function	-0.0805566	0.582798
Pf3D7_06_v3	698792	704220	+	PF3D7_0616900	conserved Plasmodium protein, unknown function	-0.0897527	0.583078
Pf3D7_08_v3	658343	664292	-	PF3D7_0813400	conserved protein, unknown function	-0.0831682	0.583451
Pf3D7_12_v3	222428	225423	-	PF3D7_1205100	O-phosphoseryl-tRNA(Sec) selenium transferase, putative	-0.0854296	0.583687
Pf3D7_13_v3	1652531	1655349	-	PF3D7_1342000	40S ribosomal protein S6	-0.0842408	0.583687
Pf3D7_14_v3	2019848	2024292	-	PF3D7_1449400	crossover junction endonuclease MUS81, putative	0.0642704	0.583687
Pf3D7_13_v3	2596245	2598309	+	PF3D7_1364500	exosome complex component RRP45, putative	-0.0894278	0.585385
Pf3D7_05_v3	879807	881622	-	PF3D7_0521600	conserved Plasmodium protein, unknown function	0.0593932	0.58653
Pf3D7_09_v3	1092809	1096677	-	PF3D7_0926800	conserved Plasmodium protein, unknown function	-0.0743245	0.586691
Pf3D7_12_v3	1097031	1105221	+	PF3D7_1227200	potassium channel K1	-0.0885298	0.586691
Pf3D7_04_v3	755176	777060	+	PF3D7_0417400	conserved Plasmodium protein, unknown function	-0.0893773	0.587325
Pf3D7_11_v3	521020	522963	-	PF3D7_1113400	ubiquitin domain-containing protein DSK2, putative	0.0871579	0.587325
Pf3D7_03_v3	894149	896220	+	PF3D7_0321400	pseudo protein kinase 1, putative	0.061741	0.588519
Pf3D7_09_v3	666577	671763	-	PF3D7_0916000	major facilitator superfamily domain-containing protein, putative	0.075059	0.589965
Pf3D7_14_v3	392855	394689	-	PF3D7_1410000	ER membrane protein complex subunit 2, putative	-0.0874823	0.589965
Pf3D7_10_v3	1292394	1298406	+	PF3D7_1032100	mRNA-decapping enzyme subunit 1, putative	-0.0864711	0.591592
Pf3D7_11_v3	1248292	1251089	-	PF3D7_1132200	T-complex protein 1 subunit alpha	-0.081996	0.591592
Pf3D7_11_v3	1440742	1445784	+	PF3D7_1136600	conserved Plasmodium protein, unknown function	-0.0889045	0.591592
Pf3D7_10_v3	432120	436309	-	PF3D7_1011100	conserved Plasmodium protein, unknown function	-0.057276	0.59221
Pf3D7_14_v3	592791	598162	-	PF3D7_1414700	ubiquitin carboxyl-terminal hydrolase, putative	-0.0882798	0.59221
Pf3D7_03_v3	801493	803378	-	PF3D7_0319100	E3 ubiquitin-protein ligase RBX1, putative	0.0718682	0.593271
Pf3D7_05_v3	858511	861445	-	PF3D7_0521000	conserved Plasmodium protein, unknown function	-0.0857881	0.593271
Pf3D7_10_v3	1223717	1229643	-	PF3D7_1030100	pre-mRNA-splicing factor ATP-dependent RNA helicase PRP22, putative	-0.086014	0.593271
Pf3D7_11_v3	523510	526869	+	PF3D7_1113500	GTP-binding protein, putative	-0.0828039	0.593271
Pf3D7_13_v3	314683	316989	-	PF3D7_1306600	V-type proton ATPase subunit H, putative	-0.087474	0.593271
Pf3D7_14_v3	1943918	1945580	-	PF3D7_1447700	conserved protein, unknown function	-0.0610408	0.593271
Pf3D7_12_v3	16973	24497	+	PF3D7_1200100	erythrocyte membrane protein 1, PfEMP1	0.0872645	0.593758
Pf3D7_14_v3	2363337	2365373	+	PF3D7_1457600	conserved Plasmodium protein, unknown function	-0.0871133	0.594118
Pf3D7_03_v3	791312	794096	-	PF3D7_0318900	conserved protein, unknown function	-0.0866053	0.594555
Pf3D7_04_v3	403032	405486	-	PF3D7_0408300	zinc finger Ran-binding domain-containing protein 2, putative	-0.0868246	0.594555
Pf3D7_06_v3	1105837	1113416	+	PF3D7_0627700	transportin	-0.081681	0.594555
Pf3D7_07_v3	764201	766451	-	PF3D7_0717700	serine--tRNA ligase, putative	-0.0822845	0.594555
Pf3D7_12_v3	568097	573525	-	PF3D7_1212900	bromodomain protein 2, putative	-0.0833288	0.594555
Pf3D7_12_v3	1064286	1066800	+	PF3D7_1226300	haloacid dehalogenase-like hydrolase, putative	0.0863859	0.594555
Pf3D7_11_v3	1155616	1158343	+	PF3D7_1129900	major facilitator superfamily-related transporter, putative	-0.08488	0.594873
Pf3D7_09_v3	1486070	1490187	+	PF3D7_0937600	erythrocyte membrane protein 1, PfEMP1	0.0516638	0.595407
Pf3D7_12_v3	1820308	1822837	-	PF3D7_1243500	vacuolar-sorting protein SNF7, putative	0.0643901	0.596082
Pf3D7_13_v3	1021423	1023251	+	PF3D7_1324400	PRELI domain-containing protein, putative	0.086598	0.598355
Pf3D7_10_v3	499604	502530	+	PF3D7_1013000	zinc finger protein, putative	-0.0714399	0.600199
Pf3D7_11_v3	686272	688530	+	PF3D7_1118100	AP-1 complex subunit sigma, putative	0.0845151	0.601116
Pf3D7_06_v3	1275505	1278363	+	PF3D7_0630500	ribosome biogenesis protein YTM1, putative	-0.0828884	0.602425
Pf3D7_02_v3	537390	540199	+	PF3D7_0213100	protein SIS1	-0.0847667	0.603583
Pf3D7_06_v3	622098	623014	+	PF3D7_0615000	conserved Plasmodium protein, unknown function	0.0855539	0.603583
Pf3D7_12_v3	2091731	2094720	+	PF3D7_1251200	coronin	0.0853864	0.603583
Pf3D7_12_v3	1123758	1128688	+	PF3D7_1227600	kinetochore protein SPC24, putative	0.0728076	0.604359
Pf3D7_01_v3	328171	329995	-	PF3D7_0108000	proteasome subunit beta type-3, putative	0.0855858	0.605247
Pf3D7_06_v3	617589	622087	+	PF3D7_0614900	conserved Plasmodium membrane protein, unknown function	0.0604032	0.605247
Pf3D7_07_v3	899525	901353	+	PF3D7_0720800	Ham1-like protein, putative	0.0634092	0.605247
Pf3D7_12_v3	1405062	1406293	-	PF3D7_1233800	conserved protein, unknown function	0.0585012	0.605247
Pf3D7_12_v3	1588614	1592466	+	PF3D7_1238300	pre-mRNA-splicing factor CWC22, putative	-0.0843069	0.605247
Pf3D7_13_v3	1380836	1383978	+	PF3D7_1333800	Voldacs domain-containing protein, putative	0.0854702	0.605247
Pf3D7_14_v3	577208	589915	-	PF3D7_1414500	atypical protein kinase, ABC-1 family, putative	-0.0859716	0.605247
Pf3D7_06_v3	1353946	1366430	-	PF3D7_0632500	erythrocyte membrane protein 1, PfEMP1	-0.0856124	0.605314
Pf3D7_07_v3	626391	641230	-	PF3D7_0713900	conserved Plasmodium protein, unknown function	-0.0845387	0.605406
Pf3D7_08_v3	1237184	1241229	-	PF3D7_0828800	GPI-anchored micronemal antigen	0.0838865	0.605406
Pf3D7_10_v3	825330	826971	+	PF3D7_1020500	ribosomal silencing factor RsfS, putative	-0.0742864	0.605406
Pf3D7_13_v3	1606863	1610503	+	PF3D7_1340300	nucleolar complex protein 2, putative	-0.0853455	0.605406
Pf3D7_14_v3	1467461	1474935	-	PF3D7_1436200	basal complex protein BCP1	0.0849227	0.605406
Pf3D7_04_v3	527408	535614	-	PF3D7_0411900	DNA polymerase alpha catalytic subunit A	0.0633585	0.605758
Pf3D7_07_v3	879431	880461	+	PF3D7_0720200	conserved protein, unknown function	0.0847083	0.605758
Pf3D7_09_v3	1495579	1503336	-	PF3D7_0937800	erythrocyte membrane protein 1, PfEMP1	0.0848618	0.606508
Pf3D7_13_v3	1601698	1603554	-	PF3D7_1340000	secreted ookinete protein, putative	0.0807806	0.606508
Pf3D7_09_v3	1122096	1125906	+	PF3D7_0927600	RNA-binding protein, putative	0.0654982	0.607534
Pf3D7_10_v3	99001	100443	-	PF3D7_1001900	Plasmodium exported protein (hyp16), unknown function	0.0838037	0.608471
Pf3D7_11_v3	542108	546077	-	PF3D7_1114200	GTPase-activating protein, putative	0.0836303	0.608471
Pf3D7_14_v3	362619	364640	+	PF3D7_1409300	DNA damage-inducible protein 1	0.0543454	0.608471
Pf3D7_01_v3	182205	184820	-	PF3D7_0104200	StAR-related lipid transfer protein	-0.0833173	0.608758
Pf3D7_02_v3	820429	822541	+	PF3D7_0220400	DnaJ protein, putative, pseudogene	-0.0655313	0.608758
Pf3D7_03_v3	365177	366948	-	PF3D7_0308300	PhIL1-interacting candidate PIC4	-0.0570626	0.608758
Pf3D7_04_v3	478964	481141	+	PF3D7_0410600	armadillo-type repeat protein ATRP	-0.0839354	0.608758
Pf3D7_04_v3	1061719	1067023	-	PF3D7_0423600	conserved Plasmodium protein, unknown function	-0.0843172	0.608758
Pf3D7_05_v3	1266892	1269589	+	PF3D7_0531000	SURF1 domain-containing protein, putative	-0.0811507	0.608758
Pf3D7_06_v3	291965	297805	+	PF3D7_0607000	translation initiation factor IF-2, putative	-0.0886461	0.608758
Pf3D7_09_v3	251353	269709	-	PF3D7_0905300	dynein heavy chain, putative	0.060506	0.608758
Pf3D7_09_v3	1426152	1428942	-	PF3D7_0936000	ring-exported protein 2	0.0832547	0.608758
Pf3D7_10_v3	904858	914036	-	PF3D7_1021900	PHAX domain-containing protein, putative	0.0778932	0.608758
Pf3D7_11_v3	127762	130186	+	PF3D7_1102700	early transcribed membrane protein 11.1	0.0827272	0.608758
Pf3D7_12_v3	589729	593777	-	PF3D7_1213800	proline--tRNA ligase	0.0804881	0.608758
Pf3D7_12_v3	594197	598788	-	PF3D7_1213900	W2 domain-containing protein, putative	-0.0785487	0.608758
Pf3D7_12_v3	653412	656584	+	PF3D7_1216400	conserved Plasmodium membrane protein, unknown function	-0.081745	0.608758
Pf3D7_13_v3	841671	843288	-	PF3D7_1320400	type I signal peptidase	-0.0589366	0.608758
Pf3D7_13_v3	1509051	1521971	-	PF3D7_1337500	conserved Plasmodium protein, unknown function	-0.084652	0.608758
Pf3D7_13_v3	2212459	2215136	+	PF3D7_1355800	splicing factor 3B subunit 5, putative	0.0790782	0.608758
Pf3D7_14_v3	403607	418311	-	PF3D7_1410300	WD repeat-containing protein, putative	-0.0849312	0.608758
Pf3D7_14_v3	425584	429101	+	PF3D7_1410600	eukaryotic translation initiation factor 2 subunit gamma, putative	0.0806841	0.608758
Pf3D7_14_v3	1150188	1153847	-	PF3D7_1429300	CPW-WPC family protein	-0.0717593	0.608758
Pf3D7_14_v3	1931917	1933434	-	PF3D7_1447100	conserved Plasmodium protein, unknown function	0.0837603	0.608758
Pf3D7_05_v3	57729	62476	-	PF3D7_0501100	co-chaperone J domain protein JDP	0.080838	0.608845
Pf3D7_12_v3	1719574	1727456	+	PF3D7_1240600	erythrocyte membrane protein 1, PfEMP1	0.0835248	0.609561
Pf3D7_11_v3	351860	354337	+	PF3D7_1108000	IWS1-like protein, putative	-0.0798106	0.609689
Pf3D7_05_v3	63225	66292	+	PF3D7_0501200	parasite-infected erythrocyte surface protein	-0.0824252	0.611314
Pf3D7_07_v3	734609	737460	+	PF3D7_0716900	drug/metabolite transporter DMT2	-0.0776187	0.611721
Pf3D7_07_v3	719353	721623	+	PF3D7_0716400	transcription initiation factor IIA subunit 1, putative	-0.0810476	0.611814
Pf3D7_11_v3	718042	720478	-	PF3D7_1119000	acyl-CoA-binding protein, putative	-0.066734	0.611814
Pf3D7_12_v3	1186132	1192040	+	PF3D7_1229000	conserved Plasmodium membrane protein, unknown function	-0.0826551	0.611814
Pf3D7_11_v3	400063	403317	+	PF3D7_1110100	conserved Plasmodium protein, unknown function	-0.0827158	0.612041
Pf3D7_12_v3	1469044	1476429	+	PF3D7_1235300	CCR4-NOT transcription complex subunit 4, putative	-0.083815	0.612153
Pf3D7_07_v3	865738	876273	+	PF3D7_0719900	conserved Plasmodium membrane protein, unknown function	-0.0831544	0.612652
Pf3D7_08_v3	524487	530847	-	PF3D7_0810300	protein phosphatase PPM5, putative	-0.083084	0.612652
Pf3D7_12_v3	1359169	1360369	+	PF3D7_1233100	conserved protein, unknown function	-0.0831961	0.612652
Pf3D7_14_v3	296683	299101	+	PF3D7_1408100	plasmepsin III	0.0796912	0.612652
Pf3D7_09_v3	1074538	1083991	-	PF3D7_0926500	tetratricopeptide repeat protein, putative	0.0638228	0.612733
Pf3D7_07_v3	402385	406341	+	PF3D7_0709000	chloroquine resistance transporter	-0.0820269	0.614678
Pf3D7_05_v3	1176626	1177319	-	PF3D7_0528600	conserved Plasmodium protein, unknown function	0.0818431	0.615841
Pf3D7_13_v3	2632304	2634360	-	PF3D7_1365900	ubiquitin-60S ribosomal protein L40	0.0792877	0.615841
Pf3D7_09_v3	1039462	1042118	+	PF3D7_0925900	lipocalin	0.0789048	0.616123
Pf3D7_02_v3	148914	157296	-	PF3D7_0203100	protein kinase, putative	-0.0728661	0.617167
Pf3D7_05_v3	1044284	1051519	+	PF3D7_0525200	structural maintenance of chromosomes protein 6, putative	0.0784134	0.617167
Pf3D7_06_v3	76204	79596	+	PF3D7_0601900	conserved Plasmodium protein, unknown function	0.0803596	0.617167
Pf3D7_06_v3	290146	292628	-	PF3D7_0606900	glutaredoxin-like protein	-0.080758	0.617167
Pf3D7_07_v3	1304347	1305096	+	PF3D7_0730400	IMP1-like protein, putative	0.0689549	0.617167
Pf3D7_11_v3	444782	445807	-	PF3D7_1111400	conserved Plasmodium protein, unknown function	-0.0638765	0.617167
Pf3D7_11_v3	598674	602767	+	PF3D7_1115900	palmitoyltransferase DHHC9	0.077934	0.617167
Pf3D7_13_v3	1367637	1369621	-	PF3D7_1333300	transmembrane emp24 domain-containing protein, putative	0.0819529	0.617167
Pf3D7_13_v3	2713313	2717072	-	PF3D7_1368200	ABC transporter E family member 1, putative	-0.0792292	0.617167
Pf3D7_07_v3	613821	617804	+	PF3D7_0713500	conserved Plasmodium protein, unknown function	0.0720102	0.61723
Pf3D7_11_v3	591136	594805	-	PF3D7_1115700	cysteine proteinase falcipain 2a	-0.0788854	0.61723
Pf3D7_11_v3	724087	725951	-	PF3D7_1119300	splicing factor U2AF small subunit, putative	0.0824034	0.61723
Pf3D7_14_v3	843380	844973	+	PF3D7_1420300	DNL-type zinc finger protein	0.0728569	0.619959
Pf3D7_08_v3	670741	675700	-	PF3D7_0813700	ABC transporter F family member 1	-0.0571666	0.620391
Pf3D7_12_v3	1977477	1978969	+	PF3D7_1248200	pre-mRNA-splicing factor RBM22, putative	0.0813807	0.620391
Pf3D7_13_v3	178433	179882	+	PF3D7_1303600	conserved Plasmodium protein, unknown function	0.0618311	0.620391
Pf3D7_14_v3	857678	863689	+	PF3D7_1420700	surface protein P113	-0.0757661	0.620391
Pf3D7_03_v3	274618	277999	-	PF3D7_0305600	DNA-(apurinic or apyrimidinic site) endonuclease	0.0557321	0.622198
Pf3D7_06_v3	1078020	1082073	+	PF3D7_0626800	pyruvate kinase	-0.0746739	0.624894
Pf3D7_14_v3	91741	94594	-	PF3D7_1402500	ribosomal protein S27a, putative	-0.0808407	0.624894
Pf3D7_05_v3	104000	106727	+	PF3D7_0502200	protein Mpv17, putative	-0.0612049	0.624982
Pf3D7_05_v3	179898	187747	+	PF3D7_0504700	centrosomal protein CEP120, putative	-0.050974	0.624982
Pf3D7_07_v3	486497	491719	-	PF3D7_0711000	AAA family ATPase, CDC48 subfamily	-0.0728728	0.624982
Pf3D7_13_v3	1092355	1094980	-	PF3D7_1326300	RNA-binding protein, putative	0.0783865	0.624982
Pf3D7_03_v3	586077	588321	+	PF3D7_0314600	conserved protein, unknown function	-0.0799677	0.62507
Pf3D7_05_v3	90735	95257	+	PF3D7_0501800	chromatin assembly factor 1 subunit A	0.064839	0.62507
Pf3D7_06_v3	1048453	1055207	-	PF3D7_0626000	conserved Plasmodium protein, unknown function	-0.0806637	0.62507
Pf3D7_13_v3	1213757	1216004	+	PF3D7_1328800	transcriptional regulatory protein sir2a	0.0741301	0.62507
Pf3D7_14_v3	1167914	1169699	-	PF3D7_1429700	ribosomal protein L15, mitochondrial, putative	-0.0807407	0.62507
Pf3D7_14_v3	474972	477365	+	PF3D7_1411700	methyltransferase, putative	-0.077358	0.626922
Pf3D7_07_v3	393813	399112	+	PF3D7_0708800	heat shock protein 110	-0.0761387	0.627027
Pf3D7_07_v3	1058649	1063957	-	PF3D7_0725000	exonuclease I, putative	0.0522545	0.627027
Pf3D7_14_v3	846155	849672	+	PF3D7_1420400	glycine--tRNA ligase	-0.075254	0.627027
Pf3D7_03_v3	578813	581393	-	PF3D7_0314400	serine/threonine protein phosphatase 6, putative	-0.0792334	0.627551
Pf3D7_04_v3	180345	181808	-	PF3D7_0403300	conserved Plasmodium protein, unknown function	0.0549532	0.627551
Pf3D7_04_v3	545623	554633	-	PF3D7_0412400	erythrocyte membrane protein 1, PfEMP1	0.0797664	0.627551
Pf3D7_06_v3	998548	1009457	+	PF3D7_0624600	ISWI chromatin-remodeling complex ATPase	-0.0795665	0.627551
Pf3D7_10_v3	515235	518137	-	PF3D7_1013300	conserved Plasmodium protein, unknown function	-0.0599506	0.627551
Pf3D7_11_v3	988330	991296	-	PF3D7_1125200	ubiquitin-like domain-containing protein, putative	-0.0788341	0.627551
Pf3D7_12_v3	651074	652591	-	PF3D7_1216300	signal recognition particle subunit SRP19	-0.0795104	0.627551
Pf3D7_13_v3	2489913	2492561	-	PF3D7_1362200	RuvB-like helicase 3	-0.0780823	0.628327
Pf3D7_14_v3	1999072	2000982	+	PF3D7_1448700	HSP20-like chaperone, putative	0.068157	0.628733
Pf3D7_09_v3	943129	947005	+	PF3D7_0923200	nitric oxide synthase, putative	-0.0780614	0.629592
Pf3D7_10_v3	729698	733223	-	PF3D7_1018300	peptidase, putative	-0.0780276	0.629592
Pf3D7_03_v3	125687	130112	-	PF3D7_0302300	erythrocyte membrane protein 1 (PfEMP1), pseudogene	-0.0775779	0.630347
Pf3D7_11_v3	355724	360711	+	PF3D7_1108100	conserved Plasmodium protein, unknown function	0.0724972	0.630347
Pf3D7_11_v3	412246	420738	+	PF3D7_1110400	RNA-binding protein, putative	-0.0790146	0.630347
Pf3D7_12_v3	428007	433172	-	PF3D7_1209300	telomere repeat-binding zinc finger protein	0.0749286	0.632381
Pf3D7_14_v3	515932	519380	-	PF3D7_1412800	glycylpeptide N-tetradecanoyltransferase	0.0769318	0.632533
Pf3D7_05_v3	965466	970150	+	PF3D7_0523200	heptatricopeptide repeat-containing protein, putative	-0.0573942	0.634358
Pf3D7_03_v3	259959	261372	+	PF3D7_0305400	conserved protein, unknown function	0.0600325	0.635819
Pf3D7_07_v3	958352	961340	-	PF3D7_0722600	U3 small nucleolar RNA-associated protein 7, putative	-0.0746206	0.635819
Pf3D7_09_v3	1160773	1162919	+	PF3D7_0929000	transcription initiation factor TFIID subunit 7, putative	0.0782857	0.635819
Pf3D7_11_v3	1486652	1496398	+	PF3D7_1138000	conserved Plasmodium protein, unknown function	0.0562058	0.635819
Pf3D7_13_v3	2353589	2357798	+	PF3D7_1359300	exosome complex exonuclease RRP44	-0.0772772	0.635819
Pf3D7_13_v3	2633993	2636011	+	PF3D7_1366000	conserved Plasmodium protein, unknown function	-0.0693868	0.635819
Pf3D7_14_v3	484274	487738	+	PF3D7_1412100	mini-chromosome maintenance complex-binding protein	0.0546668	0.635819
Pf3D7_05_v3	628784	635412	+	PF3D7_0515300	phosphatidylinositol 3-kinase	-0.0780448	0.636087
Pf3D7_11_v3	1585329	1592079	-	PF3D7_1139800	conserved Plasmodium protein, unknown function	-0.0766467	0.636244
Pf3D7_11_v3	1367023	1368903	+	PF3D7_1134800	coatomer subunit delta	0.0768989	0.636435
Pf3D7_09_v3	1443260	1445400	-	PF3D7_0936500	virulence-associated protein 1	0.0703481	0.637355
Pf3D7_09_v3	877514	883452	+	PF3D7_0921600	tetratricopeptide repeat protein, putative	-0.0778237	0.638043
Pf3D7_07_v3	377674	379642	+	PF3D7_0708300	EKC/KEOPS complex subunit BUD32	0.076689	0.638073
Pf3D7_12_v3	1522104	1524968	+	PF3D7_1236400	conserved Plasmodium protein, unknown function	0.0779214	0.638073
Pf3D7_14_v3	2239017	2240274	-	PF3D7_1454600	ribosomal protein S11, mitochondrial, putative	-0.0564845	0.638073
Pf3D7_09_v3	1435767	1439273	-	PF3D7_0936300	ring-exported protein 3	0.0675165	0.638219
Pf3D7_14_v3	144730	146345	-	PF3D7_1404100	cytochrome c, putative	0.0768699	0.639228
Pf3D7_03_v3	860221	862776	+	PF3D7_0320500	nicotinamidase, putative	0.0601322	0.639602
Pf3D7_07_v3	269635	280332	-	PF3D7_0705500	inositol-phosphate phosphatase, putative	0.077092	0.639602
Pf3D7_07_v3	606547	608612	-	PF3D7_0713200	exported protein family 1	-0.063932	0.639602
Pf3D7_07_v3	887432	890648	-	PF3D7_0720600	conserved protein, unknown function	-0.0774269	0.640837
Pf3D7_02_v3	833056	834963	+	PF3D7_0220700	Plasmodium exported protein (hyp9), unknown function	0.0761533	0.64113
Pf3D7_04_v3	360382	361906	-	PF3D7_0407000	conserved Plasmodium protein, unknown function	0.0759889	0.64113
Pf3D7_03_v3	217059	218992	+	PF3D7_0304400	60S ribosomal protein L44	-0.0741085	0.642058
Pf3D7_04_v3	681263	686296	+	PF3D7_0415300	cdc2-related protein kinase 3	-0.0759553	0.642058
Pf3D7_06_v3	257163	260505	+	PF3D7_0606100	RNA-binding protein, putative	0.0727353	0.642058
Pf3D7_11_v3	114236	118021	-	PF3D7_1102400	phosphopantothenate--cysteine ligase, putative	-0.0744249	0.642058
Pf3D7_05_v3	1135566	1138779	-	PF3D7_0527300	methionine aminopeptidase 1a, putative	-0.0771655	0.642174
Pf3D7_08_v3	996626	1000388	+	PF3D7_0822600	protein transport protein SEC23	0.0716085	0.645493
Pf3D7_11_v3	1037626	1040420	-	PF3D7_1126600	steryl ester hydrolase, putative	-0.0645148	0.646523
Pf3D7_12_v3	1704274	1712936	+	PF3D7_1240400	erythrocyte membrane protein 1, PfEMP1	0.0768102	0.647419
Pf3D7_12_v3	1734992	1744191	+	PF3D7_1240900	erythrocyte membrane protein 1, PfEMP1	0.0759547	0.647419
Pf3D7_13_v3	2347380	2350101	-	PF3D7_1359100	riboflavin kinase, putative	0.0744985	0.648166
Pf3D7_10_v3	1359257	1361309	-	PF3D7_1034000	Sec1 family protein, putative	-0.0762013	0.649065
Pf3D7_14_v3	2584086	2590847	-	PF3D7_1463900	rhoptry neck protein 11, putative	0.0708881	0.649065
Pf3D7_02_v3	431716	434231	-	PF3D7_0210600	protein CERLI1	-0.071427	0.650171
Pf3D7_13_v3	662771	668049	+	PF3D7_1315900	exportin-T, putative	-0.0734876	0.65031
Pf3D7_05_v3	470506	474400	+	PF3D7_0511200	stearoyl-CoA desaturase	0.0504648	0.650971
Pf3D7_08_v3	303060	304788	-	PF3D7_0805400	N-acetyltransferase, GNAT family, putative	-0.0674117	0.650971
Pf3D7_08_v3	917497	921911	+	PF3D7_0820300	conserved Plasmodium protein, unknown function	0.073418	0.650971
Pf3D7_08_v3	987718	989078	-	PF3D7_0822300	small nuclear ribonucleoprotein G, putative	0.0868412	0.650971
Pf3D7_09_v3	236028	243109	-	PF3D7_0905100	nucleoporin NUP221, putative	0.0745144	0.650971
Pf3D7_09_v3	888237	889965	+	PF3D7_0921900	conserved Plasmodium protein, unknown function	0.0720155	0.650971
Pf3D7_11_v3	1117049	1120693	+	PF3D7_1128900	conserved protein, unknown function	0.0605677	0.650971
Pf3D7_14_v3	2489191	2490622	+	PF3D7_1461200	U3 small nucleolar ribonucleoprotein protein IMP3, putative	0.0752228	0.650971
Pf3D7_05_v3	1059480	1065703	-	PF3D7_0525500	WD repeat-containing protein, putative	-0.0741184	0.652461
Pf3D7_12_v3	668256	674672	+	PF3D7_1216900	DNA-binding chaperone, putative	-0.0746642	0.652461
Pf3D7_13_v3	423936	427379	+	PF3D7_1309200	protein phosphatase PPM6, putative	-0.0741397	0.652461
Pf3D7_13_v3	536657	545069	-	PF3D7_1312800	protein AAP2	-0.07092	0.652461
Pf3D7_14_v3	2266347	2270851	+	PF3D7_1455500	AP-1 complex subunit gamma, putative	0.0747704	0.652461
Pf3D7_14_v3	2640139	2642202	-	PF3D7_1465200	mediator of RNA polymerase II transcription subunit 4, putative	0.0752585	0.652461
Pf3D7_08_v3	21361	28653	+	PF3D7_0800100	erythrocyte membrane protein 1, PfEMP1	0.0741429	0.653113
Pf3D7_10_v3	844628	847550	-	PF3D7_1020900	ADP-ribosylation factor 1	0.0761876	0.654915
Pf3D7_04_v3	1025510	1027735	+	PF3D7_0422400	40S ribosomal protein S19	-0.072003	0.656351
Pf3D7_08_v3	1164491	1167540	+	PF3D7_0826900	conserved Plasmodium protein, unknown function	0.0471847	0.657557
Pf3D7_11_v3	1800111	1804509	-	PF3D7_1145400	dynamin-like protein	-0.0738435	0.657557
Pf3D7_04_v3	1045301	1046988	+	PF3D7_0422900	methyltransferase, putative	-0.0532218	0.659653
Pf3D7_06_v3	412443	420258	+	PF3D7_0609700	protein KIC6	-0.0738411	0.659653
Pf3D7_08_v3	330475	333020	+	PF3D7_0806100	conserved Plasmodium protein, unknown function	-0.0717629	0.659653
Pf3D7_10_v3	442910	444911	-	PF3D7_1011500	conserved protein, unknown function	-0.0664466	0.659653
Pf3D7_10_v3	477806	481170	-	PF3D7_1012500	phosphoglucomutase, putative	-0.0741661	0.659653
Pf3D7_12_v3	255472	264324	+	PF3D7_1205800	high mobility group protein B3, putative	-0.0723008	0.659653
Pf3D7_13_v3	1226639	1235365	-	PF3D7_1329100	myosin F, putative	-0.0734391	0.659653
Pf3D7_14_v3	2744003	2747949	-	PF3D7_1467100	DNA-3-methyladenine glycosylase	0.0672502	0.659653
Pf3D7_08_v3	1039724	1041357	-	PF3D7_0823600	lipoate-protein ligase B	0.0468062	0.660075
Pf3D7_11_v3	704987	707585	-	PF3D7_1118600	histone acetyltransferase MYST	0.0715921	0.660075
Pf3D7_13_v3	1502688	1506534	+	PF3D7_1337300	exoribonuclease, putative	-0.0737021	0.660075
Pf3D7_14_v3	56497	59127	-	PF3D7_1401500	esterase, putative	0.0599953	0.660075
Pf3D7_14_v3	1421241	1431920	-	PF3D7_1435300	glutamate synthase [NADH], putative	0.0725884	0.66017
Pf3D7_03_v3	447468	451552	+	PF3D7_0310400	parasite-infected erythrocyte surface protein	0.0590819	0.660311
Pf3D7_04_v3	268919	271537	-	PF3D7_0405000	ATP-dependent RNA helicase DDX51, putative	-0.0719962	0.660311
Pf3D7_04_v3	893948	906047	-	PF3D7_0420000	zinc finger protein, putative	-0.0732846	0.660311
Pf3D7_05_v3	389815	399902	-	PF3D7_0509400	RNA polymerase I	-0.0725806	0.660311
Pf3D7_05_v3	715214	717787	-	PF3D7_0517000	60S ribosomal protein L12, putative	-0.0713802	0.660311
Pf3D7_07_v3	642200	643997	-	PF3D7_0714000	histone H2B variant	0.0723292	0.660311
Pf3D7_08_v3	682034	685003	-	PF3D7_0814100	conserved Plasmodium protein, unknown function	0.0579485	0.660311
Pf3D7_08_v3	931673	935916	+	PF3D7_0820700	2-oxoglutarate dehydrogenase E1 component	-0.0600245	0.660311
Pf3D7_09_v3	293373	296649	-	PF3D7_0905900	coatomer subunit beta, putative	0.0726564	0.660311
Pf3D7_09_v3	592048	593728	+	PF3D7_0913800	conserved Plasmodium protein, unknown function	-0.0705741	0.660311
Pf3D7_10_v3	580588	591074	-	PF3D7_1014600	transcriptional coactivator ADA2	-0.0725887	0.660311
Pf3D7_11_v3	980411	983385	+	PF3D7_1124900	60S ribosomal protein L35, putative	0.0712874	0.660311
Pf3D7_11_v3	1500670	1514612	-	PF3D7_1138400	guanylyl cyclase alpha	0.0617671	0.660311
Pf3D7_11_v3	1782875	1787222	-	PF3D7_1145100	coatomer subunit gamma, putative	-0.0729439	0.660311
Pf3D7_12_v3	557007	564177	-	PF3D7_1212700	eukaryotic translation initiation factor 3 subunit A, putative	-0.0732042	0.660311
Pf3D7_12_v3	836836	845991	-	PF3D7_1221000	histone-lysine N-methyltransferase, H3 lysine-4 specific	0.0613315	0.660311
Pf3D7_12_v3	1033173	1035379	+	PF3D7_1225500	small subunit rRNA processing factor, putative	0.0729718	0.660311
Pf3D7_12_v3	1506849	1509721	-	PF3D7_1236100	clustered-asparagine-rich protein	-0.0704019	0.660311
Pf3D7_13_v3	33358	45388	-	PF3D7_1300300	erythrocyte membrane protein 1, PfEMP1	0.0489335	0.660311
Pf3D7_13_v3	1313440	1316380	+	PF3D7_1331500	conserved Plasmodium protein, unknown function	-0.0516754	0.660311
Pf3D7_13_v3	1825789	1828280	+	PF3D7_1345600	inner membrane complex protein	0.0605507	0.660311
Pf3D7_13_v3	2223411	2227718	-	PF3D7_1356100	conserved Plasmodium protein, unknown function	0.0600057	0.660311
Pf3D7_14_v3	1875378	1877731	-	PF3D7_1445700	conserved Plasmodium protein, unknown function	-0.0704973	0.660311
Pf3D7_05_v3	720614	722849	-	PF3D7_0517200	conserved Plasmodium protein, unknown function	-0.0725084	0.660957
Pf3D7_06_v3	488418	489504	-	PF3D7_0611700	60S ribosomal protein L39	-0.0727865	0.660957
Pf3D7_05_v3	606433	609049	-	PF3D7_0514600	ribose-5-phosphate isomerase, putative	0.0727576	0.66225
Pf3D7_14_v3	803869	812354	-	PF3D7_1419400	conserved Plasmodium membrane protein, unknown function	-0.0718142	0.66225
Pf3D7_01_v3	124394	126213	+	PF3D7_0102700	merozoite-associated tryptophan-rich antigen	0.0694315	0.662427
Pf3D7_04_v3	686017	687474	-	PF3D7_0415400	coatomer subunit zeta, putative	0.0717214	0.662427
Pf3D7_11_v3	300943	316691	-	PF3D7_1107300	polyadenylate-binding protein-interacting protein 1, putative	-0.0742438	0.662427
Pf3D7_13_v3	1217710	1226469	-	PF3D7_1329000	DNA-directed RNA polymerase III subunit RPC1, putative	-0.0727482	0.662427
Pf3D7_13_v3	1336921	1340631	-	PF3D7_1332400	nucleotidyltransferase, putative	-0.0721265	0.662427
Pf3D7_14_v3	1118519	1126439	+	PF3D7_1428500	protein kinase, putative	0.0726307	0.662427
Pf3D7_06_v3	361326	363964	+	PF3D7_0608800	ornithine aminotransferase	-0.0716439	0.663314
Pf3D7_08_v3	268603	271146	-	PF3D7_0804600	tRNA pseudouridine synthase, putative	0.0715315	0.665435
Pf3D7_14_v3	2606120	2618737	+	PF3D7_1464500	conserved Plasmodium membrane protein, unknown function	-0.0720473	0.665435
Pf3D7_13_v3	2101043	2109710	+	PF3D7_1352700	intron-binding protein aquarius, putative	-0.0714407	0.665634
Pf3D7_12_v3	1476470	1480044	-	PF3D7_1235400	tetQ family GTPase, putative	-0.0611205	0.666009
Pf3D7_01_v3	201354	204250	+	PF3D7_0104400	4-hydroxy-3-methylbut-2-enyl diphosphate reductase	0.0506564	0.666346
Pf3D7_02_v3	599425	601740	-	PF3D7_0214700	conserved Plasmodium protein, unknown function	-0.0497684	0.666346
Pf3D7_02_v3	670210	675095	+	PF3D7_0216300	conserved Plasmodium protein, unknown function	-0.0696288	0.666346
Pf3D7_07_v3	309725	316861	-	PF3D7_0706500	conserved Plasmodium protein, unknown function	-0.0655713	0.666346
Pf3D7_08_v3	422708	424763	+	PF3D7_0808400	coatomer subunit epsilon, putative	-0.067246	0.666346
Pf3D7_08_v3	980704	982153	-	PF3D7_0822100	mediator of RNA polymerase II transcription subunit 7, putative	-0.0696721	0.666346
Pf3D7_12_v3	1029020	1031737	+	PF3D7_1225300	rRNA-processing protein FCF1, putative	-0.0720343	0.666346
Pf3D7_14_v3	927631	931876	+	PF3D7_1423100	ankyrin-repeat protein, putative	0.0566248	0.666346
Pf3D7_14_v3	1097756	1100391	-	PF3D7_1428100	WW domain-binding protein 11, putative	-0.0705253	0.666346
Pf3D7_11_v3	1707861	1709391	-	PF3D7_1142600	60S ribosomal protein L35ae, putative	-0.0702757	0.667611
Pf3D7_06_v3	369043	388626	+	PF3D7_0609000	nucleoporin NUP637, putative	-0.0714439	0.667813
Pf3D7_04_v3	668291	669784	-	PF3D7_0415000	ATPase GET3	0.0722474	0.668121
Pf3D7_07_v3	1252237	1254478	+	PF3D7_0729400	ribosome biogenesis protein BRX1, putative	0.0688494	0.668121
Pf3D7_10_v3	850616	856824	-	PF3D7_1021100	conserved Plasmodium protein, unknown function	-0.0709007	0.668121
Pf3D7_12_v3	1337106	1338824	-	PF3D7_1232400	CWC16 domain-containing protein, putative	0.0712389	0.668121
Pf3D7_13_v3	1695462	1699267	+	PF3D7_1343000	phosphoethanolamine N-methyltransferase	0.0685207	0.668121
Pf3D7_14_v3	2998294	3004891	-	PF3D7_1473700	nucleoporin NUP116/NSP116, putative	-0.0700317	0.668121
Pf3D7_13_v3	2075535	2079893	-	PF3D7_1352100	ABC transporter B family member 6, putative	-0.0705042	0.668234
Pf3D7_09_v3	1357159	1360704	+	PF3D7_0934700	UBX domain-containing protein, putative	-0.0697775	0.668507
Pf3D7_02_v3	749749	751772	-	PF3D7_0218400	ATP-dependent RNA helicase DDX47, putative	-0.0692245	0.668622
Pf3D7_14_v3	487436	490380	-	PF3D7_1412200	conserved Plasmodium protein, unknown function	0.0635936	0.669293
Pf3D7_02_v3	194272	197151	-	PF3D7_0204300	conserved Plasmodium protein, unknown function	0.0704444	0.670412
Pf3D7_14_v3	3059611	3062656	+	PF3D7_1474600	vacuole membrane protein 1, putative	0.0727303	0.671403
Pf3D7_12_v3	45887	58295	-	PF3D7_1200600	erythrocyte membrane protein 1, PfEMP1	0.0699934	0.671542
Pf3D7_11_v3	764390	766081	+	PF3D7_1120200	conserved Plasmodium protein, unknown function	0.0749508	0.672144
Pf3D7_12_v3	1511204	1519141	-	PF3D7_1236200	conserved Plasmodium protein, unknown function	-0.056571	0.672327
Pf3D7_12_v3	1608501	1614434	+	PF3D7_1238800	acyl-CoA synthetase	-0.0717252	0.672327
Pf3D7_11_v3	421374	425853	+	PF3D7_1110500	vacuolar protein sorting-associated protein 35, putative	-0.0505649	0.673163
Pf3D7_06_v3	1100997	1103240	-	PF3D7_0627500	protein DJ-1	-0.069891	0.675525
Pf3D7_06_v3	1158605	1169668	+	PF3D7_0628200	eukaryotic translation initiation factor 2-alpha kinase	-0.0684297	0.675525
Pf3D7_14_v3	825465	827532	-	PF3D7_1419900	YTH domain-containing protein 1, putative	0.0700216	0.676124
Pf3D7_11_v3	1461487	1463111	+	PF3D7_1137100	ribosomal protein S9, mitochondrial, putative	0.0674045	0.676885
Pf3D7_12_v3	98774	100913	+	PF3D7_1201500	GPN-loop GTPase, putative	0.0689659	0.676885
Pf3D7_13_v3	1372985	1377791	-	PF3D7_1333600	U3 small nucleolar RNA-associated protein 4, putative	-0.0693785	0.676885
Pf3D7_11_v3	1052969	1054388	-	PF3D7_1126900	small nuclear ribonucleoprotein F, putative	0.0697736	0.67748
Pf3D7_13_v3	849130	854321	+	PF3D7_1320700	conserved protein, unknown function	0.0563336	0.67748
Pf3D7_08_v3	377439	379755	+	PF3D7_0807200	conserved Plasmodium membrane protein, unknown function	0.0693663	0.680216
Pf3D7_06_v3	3503	12835	+	PF3D7_0600200	erythrocyte membrane protein 1, PfEMP1	0.0594119	0.680394
Pf3D7_09_v3	1368257	1372877	-	PF3D7_0935200	vacuolar protein sorting-associated protein 33, putative	-0.068562	0.680394
Pf3D7_10_v3	756646	765280	+	PF3D7_1019000	eukaryotic translation initiation factor subunit eIF2A, putative	-0.0692329	0.680394
Pf3D7_11_v3	707860	713551	-	PF3D7_1118700	myosin light chain B	0.0618186	0.680394
Pf3D7_12_v3	1355049	1358076	-	PF3D7_1233000	elongation factor G	0.0564453	0.680394
Pf3D7_05_v3	1117087	1119867	-	PF3D7_0526700	conserved protein, unknown function	-0.0524295	0.681419
Pf3D7_09_v3	377494	383371	+	PF3D7_0908200	conserved Plasmodium protein, unknown function	0.0488205	0.681419
Pf3D7_01_v3	377795	378599	-	PF3D7_0109600	cold-shock protein, putative	-0.0452966	0.681893
Pf3D7_04_v3	1048879	1050294	-	PF3D7_0423100	AP-4 complex subunit sigma, putative	-0.0690707	0.681893
Pf3D7_14_v3	2876783	2879022	-	PF3D7_1470200	conserved Plasmodium protein, unknown function	0.0689723	0.681893
Pf3D7_08_v3	1012878	1017485	-	PF3D7_0823000	serine/threonine protein kinase VPS15, putative	-0.0637574	0.683479
Pf3D7_09_v3	1211597	1217273	-	PF3D7_0930500	diacylglycerol kinase, putative	-0.0681189	0.683479
Pf3D7_12_v3	898838	903247	-	PF3D7_1222500	diphthine--ammonia ligase, putative	-0.069285	0.683479
Pf3D7_09_v3	351552	355975	-	PF3D7_0907400	ATP-dependent protease ATPase subunit ClpY	-0.0686455	0.683699
Pf3D7_11_v3	372099	376865	-	PF3D7_1108700	heat shock protein J2	-0.0675793	0.683699
Pf3D7_11_v3	431833	434308	-	PF3D7_1110900	ES2 protein, putative	0.0679384	0.683699
Pf3D7_13_v3	2464790	2468539	-	PF3D7_1361500	PH domain-containing protein, putative	-0.0597636	0.683699
Pf3D7_02_v3	72155	76714	-	PF3D7_0201500	Plasmodium exported protein (hyp9), unknown function	0.0502909	0.684622
Pf3D7_03_v3	766814	782795	+	PF3D7_0318500	conserved Plasmodium protein, unknown function	0.0523545	0.684622
Pf3D7_04_v3	474132	475694	+	PF3D7_0410400	exosome complex component RRP4	0.0676825	0.684622
Pf3D7_04_v3	708854	710099	-	PF3D7_0416200	PRKR-interacting protein 1, putative	0.0679041	0.684622
Pf3D7_05_v3	828277	830137	+	PF3D7_0520000	40S ribosomal protein S9, putative	-0.0678288	0.684622
Pf3D7_05_v3	1013254	1015395	-	PF3D7_0524400	ribosome-interacting GTPase 1, putative	0.0661364	0.684622
Pf3D7_05_v3	1018901	1020362	-	PF3D7_0524700	mitochondrial import receptor subunit TOM22, putative	0.0677484	0.684622
Pf3D7_06_v3	851162	853200	-	PF3D7_0620400	merozoite surface protein 10	-0.0435416	0.684622
Pf3D7_07_v3	877733	879225	-	PF3D7_0720100	pre-rRNA-processing protein ESF2, putative	0.0685497	0.684622
Pf3D7_07_v3	954400	956685	+	PF3D7_0722400	Obg-like ATPase 1, putative	-0.0660793	0.684622
Pf3D7_08_v3	106068	108513	-	PF3D7_0801500	nucleolar protein 10, putative	0.0677937	0.684622
Pf3D7_09_v3	363574	365642	-	PF3D7_0907700	proteasome activator 28	0.0636129	0.684622
Pf3D7_10_v3	715264	718031	+	PF3D7_1017900	26S proteasome regulatory subunit p55, putative	-0.0694203	0.684622
Pf3D7_10_v3	1098008	1100175	-	PF3D7_1026000	conserved Plasmodium protein, unknown function	-0.0665412	0.684622
Pf3D7_10_v3	1167709	1169301	-	PF3D7_1028300	rRNA-processing protein EBP2, putative	-0.0682602	0.684622
Pf3D7_10_v3	1321359	1323742	+	PF3D7_1033000	heptatricopeptide repeat-containing protein HPR1, putative	0.0663318	0.684622
Pf3D7_11_v3	255011	257735	-	PF3D7_1106000	RuvB-like helicase 2	-0.0672306	0.684622
Pf3D7_11_v3	1747226	1751441	+	PF3D7_1143800	oocyst capsule protein Cap93, putative	-0.0676961	0.684622
Pf3D7_12_v3	1451196	1457549	+	PF3D7_1234800	splicing factor 3B subunit 3, putative	-0.06613	0.684622
Pf3D7_13_v3	1454260	1456075	+	PF3D7_1335600	WD repeat-containing protein, putative	0.0600951	0.684622
Pf3D7_13_v3	1842673	1844921	+	PF3D7_1346100	protein transport protein SEC61 subunit alpha	-0.06707	0.684622
Pf3D7_13_v3	1907067	1911493	+	PF3D7_1347700	ethanolamine-phosphate cytidylyltransferase	-0.0645893	0.684622
Pf3D7_14_v3	988897	992990	+	PF3D7_1425400	DEAD/DEAH box helicase, putative	-0.0450293	0.684622
Pf3D7_14_v3	1884566	1889117	+	PF3D7_1445900	ATP-dependent RNA helicase DDX17	-0.0634824	0.684622
Pf3D7_14_v3	2694514	2706476	-	PF3D7_1466200	homeodomain-like protein HDP1	-0.0630397	0.684622
Pf3D7_10_v3	1136887	1140020	+	PF3D7_1027200	ribosomal protein S22, mitochondrial, putative	-0.067567	0.685154
Pf3D7_14_v3	1869893	1874662	+	PF3D7_1445600	RNA-binding protein, putative	-0.0658082	0.68531
Pf3D7_09_v3	1286481	1289644	+	PF3D7_0932200	profilin	-0.0670758	0.68541
Pf3D7_08_v3	582804	589463	-	PF3D7_0811600	conserved protein, unknown function	0.0547477	0.685833
Pf3D7_08_v3	1005414	1007397	+	PF3D7_0822800	U5 small nuclear ribonucleoprotein 40 kDa protein, putative	0.0639635	0.685865
Pf3D7_04_v3	369885	371270	+	PF3D7_0407500	mitochondrial carrier protein, putative	-0.048644	0.686196
Pf3D7_14_v3	2016601	2020055	+	PF3D7_1449300	transcription factor IIIb subunit, putative	0.064958	0.686707
Pf3D7_13_v3	711294	715548	+	PF3D7_1317100	DNA replication licensing factor MCM4	0.0529536	0.686708
Pf3D7_12_v3	1824516	1827780	+	PF3D7_1243600	translation initiation factor SUI1, putative	0.0647326	0.688284
Pf3D7_12_v3	1253486	1255841	-	PF3D7_1230500	WD repeat-containing protein, putative	-0.0663985	0.689056
Pf3D7_13_v3	2358469	2362433	-	PF3D7_1359400	CUGBP Elav-like family member 1	0.0644474	0.689056
Pf3D7_14_v3	163283	168162	-	PF3D7_1404800	conserved Plasmodium protein, unknown function	0.0620682	0.689899
Pf3D7_14_v3	752903	757053	+	PF3D7_1417800	DNA replication licensing factor MCM2	0.0560115	0.690252
Pf3D7_13_v3	707799	710556	+	PF3D7_1317000	U4/U6.U5 tri-snRNP-associated protein 2, putative	-0.0658101	0.691038
Pf3D7_07_v3	167240	177537	-	PF3D7_0704000	conserved Plasmodium membrane protein, unknown function	-0.066531	0.691105
Pf3D7_06_v3	878363	880852	+	PF3D7_0621400	Pf77 protein	0.0578961	0.691244
Pf3D7_08_v3	478028	478942	-	PF3D7_0809500	histone acetyltransferase subunit NuA4, putative	0.0624612	0.691244
Pf3D7_10_v3	1502362	1504802	-	PF3D7_1037900	conserved Plasmodium protein, unknown function	0.042489	0.691244
Pf3D7_14_v3	141443	143326	-	PF3D7_1403900	serine/threonine protein phosphatase CPPED1, putative	-0.0624593	0.691244
Pf3D7_14_v3	1132046	1134562	+	PF3D7_1428800	transcription initiation TFIID-like, putative	-0.0639258	0.691244
Pf3D7_03_v3	312534	313923	-	PF3D7_0307100	40S ribosomal protein S12, putative	-0.066379	0.691662
Pf3D7_14_v3	2173011	2176425	-	PF3D7_1453000	conserved Plasmodium protein, unknown function	0.0663417	0.691662
Pf3D7_01_v3	421025	428878	-	PF3D7_0111000	kinesin-8B, putative	0.0472884	0.69233
Pf3D7_02_v3	790390	792432	+	PF3D7_0219900	Plasmodium exported protein, unknown function	0.0656783	0.69233
Pf3D7_03_v3	716493	722640	-	PF3D7_0317500	kinesin-5	0.0572658	0.69233
Pf3D7_05_v3	543951	546564	+	PF3D7_0512600	ras-related protein Rab-1B	0.067443	0.69233
Pf3D7_05_v3	1153516	1156002	+	PF3D7_0527900	ATP-dependent RNA helicase DDX41, putative	0.0640373	0.69233
Pf3D7_06_v3	1180102	1182381	-	PF3D7_0628600	DNA methyltransferase 1-associated protein 1, putative	-0.0656999	0.69233
Pf3D7_07_v3	366092	368080	+	PF3D7_0707900	ribosomal protein S8e, putative	-0.064737	0.69233
Pf3D7_07_v3	462183	472293	+	PF3D7_0710200	conserved Plasmodium protein, unknown function	-0.0594435	0.69233
Pf3D7_07_v3	848223	853891	-	PF3D7_0719400	conserved Plasmodium protein, unknown function	0.0435562	0.69233
Pf3D7_08_v3	855347	857162	-	PF3D7_0818800	U3 small nucleolar ribonucleoprotein protein IMP4, putative	0.0650362	0.69233
Pf3D7_09_v3	1324974	1329878	-	PF3D7_0933500	gamma-tubulin complex component, putative	0.0498028	0.69233
Pf3D7_10_v3	509224	515598	+	PF3D7_1013200	conserved Plasmodium protein, unknown function	-0.0590268	0.69233
Pf3D7_11_v3	534973	536499	-	PF3D7_1113900	mitogen-activated protein kinase 2	0.0461756	0.69233
Pf3D7_11_v3	818268	822945	+	PF3D7_1121700	protein GCN20	-0.0652383	0.69233
Pf3D7_11_v3	934715	938597	+	PF3D7_1123600	RAP protein, putative	-0.0611096	0.69233
Pf3D7_11_v3	1268410	1270016	+	PF3D7_1132700	50S ribosomal protein L2, putative	0.0595919	0.69233
Pf3D7_12_v3	465011	466098	+	PF3D7_1210300	conserved Plasmodium protein, unknown function	-0.0522369	0.69233
Pf3D7_13_v3	144689	150561	+	PF3D7_1302700	ATP-dependent RNA helicase DHR1, putative	-0.0659029	0.69233
Pf3D7_13_v3	876120	886756	-	PF3D7_1321300	conserved Plasmodium membrane protein, unknown function	-0.0661223	0.69233
Pf3D7_14_v3	1557114	1561108	-	PF3D7_1438500	cleavage and polyadenylation specificity factor subunit 3, putative	-0.0656786	0.69233
Pf3D7_14_v3	2218537	2220914	+	PF3D7_1454000	RNA-binding protein, putative	0.0655722	0.69233
Pf3D7_14_v3	2574832	2576807	+	PF3D7_1463400	DNA-directed RNA polymerase III subunit RPC4, putative	0.0654853	0.69233
Pf3D7_10_v3	564313	573464	+	PF3D7_1014300	SPRY domain-containing protein, putative	0.0496263	0.694469
Pf3D7_12_v3	1910557	1912208	+	PF3D7_1245900	ankyrin-repeat protein, putative	0.0615139	0.694469
Pf3D7_05_v3	870142	875484	-	PF3D7_0521300	zinc finger protein, putative	-0.065452	0.695376
Pf3D7_08_v3	684997	689981	+	PF3D7_0814200	DNA/RNA-binding protein Alba 1	0.0660603	0.695376
Pf3D7_11_v3	688128	692106	-	PF3D7_1118200	heat shock protein 90, putative	-0.0649114	0.696003
Pf3D7_02_v3	717227	719177	+	PF3D7_0217400	conserved protein, unknown function	0.0427533	0.696304
Pf3D7_06_v3	1113448	1117623	-	PF3D7_0627800	acetyl-CoA synthetase	-0.0636625	0.696304
Pf3D7_09_v3	398802	400941	-	PF3D7_0908600	ribosomal RNA methyltransferase, putative	0.0646729	0.696304
Pf3D7_09_v3	1064388	1070885	+	PF3D7_0926300	protein kinase, putative	0.0433797	0.696304
Pf3D7_10_v3	943794	946858	-	PF3D7_1022500	citrate synthase, mitochondrial, putative	-0.0554691	0.696304
Pf3D7_11_v3	240616	245317	-	PF3D7_1105600	translocon component PTEX88	-0.0627269	0.696304
Pf3D7_11_v3	617528	620150	+	PF3D7_1116300	peptidyl-prolyl cis-trans isomerase	0.064742	0.696304
Pf3D7_12_v3	211383	212908	-	PF3D7_1204500	conserved protein, unknown function	0.0583043	0.696304
Pf3D7_12_v3	1604376	1608415	+	PF3D7_1238700	BTB/POZ domain-containing protein, putative	-0.0398819	0.696304
Pf3D7_14_v3	1055788	1060651	+	PF3D7_1427100	lipase, putative	0.0632686	0.696304
Pf3D7_14_v3	1924160	1929263	-	PF3D7_1446900	glutaminyl-peptide cyclotransferase, putative	0.0647236	0.696304
Pf3D7_14_v3	2957291	2961663	+	PF3D7_1472400	M1-family alanyl aminopeptidase, putative	-0.0596417	0.696304
Pf3D7_07_v3	204333	208447	+	PF3D7_0704400	phosphoinositide-binding protein, putative	-0.0522562	0.696734
Pf3D7_11_v3	947614	951244	+	PF3D7_1124000	endoplasmic reticulum oxidoreductin, putative	0.0646619	0.697343
Pf3D7_13_v3	2325473	2328323	-	PF3D7_1358700	YOP1-like protein, putative	0.0632193	0.697343
Pf3D7_11_v3	663535	665778	+	PF3D7_1117400	conserved Plasmodium protein, unknown function	0.0565422	0.697558
Pf3D7_10_v3	452765	459985	+	PF3D7_1011800	PRE-binding protein	-0.0663385	0.697598
Pf3D7_14_v3	1916768	1918572	-	PF3D7_1446600	centrin-2	0.0521944	0.697598
Pf3D7_08_v3	467507	472481	-	PF3D7_0809200	asparagine-rich antigen Pfa55-14	-0.0635756	0.698367
Pf3D7_01_v3	280595	285875	+	PF3D7_0106700	small ribosomal subunit assembling AARP2 protein	-0.0638916	0.699051
Pf3D7_14_v3	1855451	1859752	+	PF3D7_1445200	ATP-dependent RNA helicase MAK5, putative	0.0624804	0.699051
Pf3D7_14_v3	2167219	2169997	+	PF3D7_1452700	U1 snRNP-associated protein, putative	0.0517097	0.699128
Pf3D7_07_v3	434748	436518	-	PF3D7_0709700	prodrug activation and resistance esterase	0.064098	0.699874
Pf3D7_13_v3	489523	492367	-	PF3D7_1311500	26S protease regulatory subunit 7, putative	0.0661143	0.700605
Pf3D7_10_v3	648012	654565	-	PF3D7_1016300	GBP130 protein	-0.0643923	0.702187
Pf3D7_02_v3	293896	297980	-	PF3D7_0207400	serine repeat antigen 7	0.0528722	0.703823
Pf3D7_02_v3	312990	316944	-	PF3D7_0207800	serine repeat antigen 3	-0.0591654	0.703823
Pf3D7_05_v3	409403	415758	+	PF3D7_0509800	phosphatidylinositol 4-kinase beta	-0.063344	0.703823
Pf3D7_07_v3	484253	486321	+	PF3D7_0710900	50S ribosomal protein L1, mitochondrial, putative	-0.0617997	0.703823
Pf3D7_10_v3	276414	280198	+	PF3D7_1006800	G-strand-binding protein 2	0.0628697	0.703823
Pf3D7_13_v3	2759048	2768913	+	PF3D7_1369400	conserved Plasmodium protein, unknown function	-0.0561526	0.703823
Pf3D7_13_v3	2495001	2502249	+	PF3D7_1362400	calpain	-0.0632196	0.706008
Pf3D7_09_v3	1062667	1064356	+	PF3D7_0926200	conserved Plasmodium protein, unknown function	-0.0462975	0.706894
Pf3D7_02_v3	199889	204454	-	PF3D7_0204600	5'-3' exonuclease, putative	-0.0415641	0.70757
Pf3D7_02_v3	411419	412963	+	PF3D7_0210100	60S ribosomal protein L37ae, putative	0.0617284	0.70757
Pf3D7_03_v3	174382	176798	-	PF3D7_0303300	DNA-directed RNA polymerases I, II, and III subunit RPABC2, putative	0.0630421	0.70757
Pf3D7_10_v3	1090935	1098006	-	PF3D7_1025900	conserved protein, unknown function	0.0561507	0.70757
Pf3D7_11_v3	1694889	1701865	+	PF3D7_1142300	conserved Plasmodium membrane protein, unknown function	0.0529623	0.70757
Pf3D7_13_v3	2563135	2567108	+	PF3D7_1364000	conserved protein, unknown function	-0.0606868	0.70757
Pf3D7_11_v3	909056	916804	+	PF3D7_1123100	calcium-dependent protein kinase 7	-0.0632119	0.710871
Pf3D7_12_v3	1560900	1567860	-	PF3D7_1237500	conserved Plasmodium protein, unknown function	-0.0617767	0.711243
Pf3D7_10_v3	349785	355986	+	PF3D7_1008500	protein GPR89, putative	-0.0624447	0.711707
Pf3D7_10_v3	502323	508664	-	PF3D7_1013100	U3 small nucleolar RNA-associated protein 13, putative	-0.0612265	0.711707
Pf3D7_13_v3	2395314	2402848	+	PF3D7_1359900	conserved Plasmodium membrane protein, unknown function	-0.0615937	0.711777
Pf3D7_07_v3	115122	120892	+	PF3D7_0703000	conserved Plasmodium protein, unknown function	0.0488012	0.711852
Pf3D7_04_v3	451590	456137	-	PF3D7_0409600	replication protein A1, large subunit	-0.0500256	0.712392
Pf3D7_05_v3	618369	620372	+	PF3D7_0514900	conserved Plasmodium protein, unknown function	0.061391	0.712392
Pf3D7_05_v3	1129570	1131702	-	PF3D7_0527100	ubiquitin-conjugating enzyme E2 13	0.0612565	0.712392
Pf3D7_06_v3	605437	608581	-	PF3D7_0614500	60S ribosomal protein L19	-0.0615127	0.712392
Pf3D7_08_v3	847541	854736	-	PF3D7_0818700	DNA helicase, putative	-0.0612861	0.712392
Pf3D7_08_v3	1352286	1356302	+	PF3D7_0831500	Plasmodium exported protein (PHIST), unknown function	0.0593116	0.712392
Pf3D7_09_v3	555921	558634	+	PF3D7_0912500	SAP domain-containing protein, putative	0.0612797	0.712392
Pf3D7_09_v3	1337868	1339664	-	PF3D7_0933900	conserved Plasmodium protein, unknown function	0.0611507	0.712392
Pf3D7_10_v3	689308	692024	-	PF3D7_1017100	rhoptry neck protein 12	0.0471466	0.712392
Pf3D7_11_v3	956931	959950	-	PF3D7_1124200	thioredoxin-like protein, putative	-0.0525991	0.712392
Pf3D7_11_v3	1731176	1734347	-	PF3D7_1143300	DNA-directed RNA polymerases I and III subunit RPAC1, putative	-0.0602216	0.712392
Pf3D7_12_v3	1975145	1976734	+	PF3D7_1248100	methyltransferase, putative	0.0619039	0.712392
Pf3D7_13_v3	1625796	1629643	+	PF3D7_1340900	sodium-dependent phosphate transporter	0.0605659	0.712392
Pf3D7_13_v3	2379985	2393171	+	PF3D7_1359700	conserved Plasmodium protein, unknown function	0.0430897	0.712392
Pf3D7_14_v3	204930	209333	+	PF3D7_1405900	RNA-binding protein, putative	-0.0613589	0.712392
Pf3D7_14_v3	924840	927108	-	PF3D7_1423000	nucleolar GTP-binding protein 2, putative	0.0596271	0.712392
Pf3D7_14_v3	1460988	1468298	+	PF3D7_1436100	conserved Plasmodium membrane protein, unknown function	-0.0621444	0.712392
Pf3D7_14_v3	1535717	1539580	-	PF3D7_1438000	eukaryotic translation initiation factor eIF2A, putative	-0.0622027	0.712392
Pf3D7_14_v3	1548072	1557053	+	PF3D7_1438400	metacaspase-2	-0.0599242	0.712392
Pf3D7_14_v3	1730087	1740916	+	PF3D7_1442600	TRAP-like protein	-0.0561128	0.712392
Pf3D7_14_v3	2918191	2921490	-	PF3D7_1471400	diacylglycerol kinase, putative	-0.048599	0.712392
Pf3D7_14_v3	3159438	3160837	+	PF3D7_1476800	lysophospholipase, putative	-0.0580016	0.712392
Pf3D7_06_v3	132888	138199	-	PF3D7_0603400	trophozoite exported protein 1	-0.0614504	0.712576
Pf3D7_06_v3	228132	234835	-	PF3D7_0605600	nucleoside diphosphate kinase, putative	-0.0465034	0.712576
Pf3D7_11_v3	976196	977963	-	PF3D7_1124800	ribosome biogenesis regulatory protein, putative	-0.0611054	0.712576
Pf3D7_14_v3	211139	215915	-	PF3D7_1406100	tubby domain-containing protein, putative	-0.0602946	0.712576
Pf3D7_02_v3	642807	644902	-	PF3D7_0215600	Golgi to ER traffic protein 2	0.0612301	0.713174
Pf3D7_07_v3	109915	110178	+	PF3D7_0702600	chitinase, fragment	-0.0460735	0.713174
Pf3D7_07_v3	1071985	1075144	-	PF3D7_0725300	conserved protein, unknown function	-0.060547	0.713174
Pf3D7_12_v3	185860	188842	-	PF3D7_1203700	nucleosome assembly protein	0.0586739	0.713174
Pf3D7_14_v3	491286	492947	-	PF3D7_1412300	nuclear transport factor 2, putative	0.0625195	0.713174
Pf3D7_14_v3	1531955	1536263	+	PF3D7_1437900	HSP40, subfamily A	-0.0569508	0.713174
Pf3D7_14_v3	2209313	2213595	-	PF3D7_1453800	glucose-6-phosphate dehydrogenase-6-phosphogluconolactonase	-0.0601121	0.713174
Pf3D7_13_v3	2603194	2605638	-	PF3D7_1364800	DNA-directed RNA polymerases I, II, and III subunit RPABC1, putative	0.0610322	0.71401
Pf3D7_14_v3	1752543	1764248	+	PF3D7_1442900	Sec7 domain-containing protein ARFGEF, putative	-0.0587564	0.714074
Pf3D7_08_v3	279251	282015	-	PF3D7_0804900	GTPase-activating protein, putative	-0.061937	0.714914
Pf3D7_12_v3	1266588	1270610	+	PF3D7_1230900	serine/threonine protein kinase RIO1, putative	-0.0585873	0.714914
Pf3D7_13_v3	772927	778390	-	PF3D7_1318800	translocation protein SEC63, putative	-0.0591411	0.714914
Pf3D7_13_v3	1107779	1122729	+	PF3D7_1326600	conserved Plasmodium protein, unknown function	0.0403133	0.715162
Pf3D7_11_v3	553917	559114	+	PF3D7_1114700	cyclin-dependent-like kinase CLK3	-0.0595619	0.715203
Pf3D7_09_v3	1258494	1259859	+	PF3D7_0931200	selenoprotein	0.0476441	0.715703
Pf3D7_10_v3	1256560	1258903	+	PF3D7_1031200	MORN repeat-containing protein 1	0.046011	0.716306
Pf3D7_13_v3	324598	326786	-	PF3D7_1307000	exosome complex component RRP40, putative	0.0604579	0.716306
Pf3D7_14_v3	2399870	2405556	+	PF3D7_1458500	spindle assembly abnormal protein 4, putative	0.043283	0.716306
Pf3D7_08_v3	844765	847530	-	PF3D7_0818600	BEM46-like protein, putative	0.0576201	0.716967
Pf3D7_12_v3	1379747	1383501	-	PF3D7_1233400	conserved Plasmodium membrane protein, unknown function	-0.0598647	0.717479
Pf3D7_14_v3	2043853	2045299	-	PF3D7_1449900	conserved protein, unknown function	-0.0520103	0.717546
Pf3D7_12_v3	1594236	1601396	+	PF3D7_1238500	conserved Plasmodium protein, unknown function	-0.043433	0.7183
Pf3D7_13_v3	1896562	1903155	-	PF3D7_1347500	DNA/RNA-binding protein Alba 4	0.055775	0.7183
Pf3D7_10_v3	1229987	1233020	-	PF3D7_1030200	claudin-like apicomplexan microneme protein, putative	-0.0591273	0.718349
Pf3D7_10_v3	1280547	1282279	+	PF3D7_1031700	protein phosphatase inhibitor 3	0.0535615	0.718571
Pf3D7_14_v3	1292531	1295607	-	PF3D7_1432800	HP12 protein homolog, putative	-0.0427032	0.719627
Pf3D7_14_v3	2969590	2972068	-	PF3D7_1472800	HSP20-like chaperone, putative	0.0509083	0.719627
Pf3D7_03_v3	361623	365130	-	PF3D7_0308200	T-complex protein 1 subunit eta	-0.057894	0.719716
Pf3D7_12_v3	1031628	1032790	-	PF3D7_1225400	rRNA-processing protein, putative	0.062389	0.719716
Pf3D7_08_v3	517385	518627	-	PF3D7_0810000	acyl-CoA binding protein, putative	0.0584796	0.720762
Pf3D7_12_v3	2071084	2074584	-	PF3D7_1250600	translation initiation factor eIF-2B subunit beta, putative	0.0577835	0.720762
Pf3D7_13_v3	1544563	1547358	-	PF3D7_1338200	60S ribosomal protein L6, putative	-0.0576974	0.720762
Pf3D7_14_v3	373950	377186	+	PF3D7_1409600	histidine phosphatase, putative	0.0595043	0.720762
Pf3D7_05_v3	125012	126861	+	PF3D7_0503000	50S ribosomal protein L28, apicoplast, putative	-0.0395732	0.720938
Pf3D7_14_v3	693329	708432	+	PF3D7_1417200	CCR4-NOT transcription complex subunit NOT1, putative	-0.059655	0.721092
Pf3D7_02_v3	786298	790454	-	PF3D7_0219800	Plasmodium exported protein (PHISTc), unknown function	-0.0593862	0.721809
Pf3D7_04_v3	108357	111662	-	PF3D7_0401900	acyl-CoA synthetase	-0.0454251	0.722022
Pf3D7_04_v3	498831	503922	+	PF3D7_0411000	conserved Plasmodium protein, unknown function	0.0586043	0.722022
Pf3D7_05_v3	573224	574334	+	PF3D7_0513500	mitochondrial import inner membrane translocase subunit TIM16, putative	0.0499852	0.722022
Pf3D7_09_v3	734361	736105	+	PF3D7_0917800	conserved Plasmodium protein, unknown function	0.0465418	0.722022
Pf3D7_11_v3	814343	818094	-	PF3D7_1121600	exported protein 1	0.0594614	0.722022
Pf3D7_11_v3	848748	852976	+	PF3D7_1122400	conserved Plasmodium protein, unknown function	-0.0592163	0.722022
Pf3D7_12_v3	1483501	1486097	+	PF3D7_1235600	serine hydroxymethyltransferase	0.040384	0.722022
Pf3D7_12_v3	2099430	2102248	+	PF3D7_1251500	ATP-dependent RNA helicase DRS1, putative	-0.0603227	0.722022
Pf3D7_13_v3	2067513	2068916	-	PF3D7_1351900	conserved protein, unknown function	-0.058187	0.722022
Pf3D7_12_v3	1558660	1560695	+	PF3D7_1237400	hydrolase, putative	-0.0552527	0.722375
Pf3D7_11_v3	476989	478637	+	PF3D7_1112500	RNA transcription, translation and transport factor protein, putative	0.0563909	0.723603
Pf3D7_02_v3	603261	609873	+	PF3D7_0214800	conserved Plasmodium membrane protein, unknown function	-0.057968	0.724049
Pf3D7_10_v3	1269537	1274166	+	PF3D7_1031500	ATP-dependent DNA helicase DDX3X	-0.0576745	0.726699
Pf3D7_05_v3	436017	439924	+	PF3D7_0510200	peptidyl-prolyl cis-trans isomerase	0.0588789	0.726982
Pf3D7_14_v3	2903947	2907414	-	PF3D7_1471100	exported protein 2	-0.0577633	0.726982
Pf3D7_05_v3	1170170	1174394	+	PF3D7_0528400	palmitoyltransferase DHHC7	0.0486684	0.727866
Pf3D7_14_v3	2800972	2803435	+	PF3D7_1468200	telomere length and silencing protein 1, putative	0.0585724	0.727936
Pf3D7_08_v3	625465	630796	-	PF3D7_0812500	RNA-binding protein, putative	-0.0567783	0.729056
Pf3D7_11_v3	516403	518420	+	PF3D7_1113200	conserved Plasmodium protein, unknown function	0.0469409	0.729056
Pf3D7_09_v3	488911	491014	+	PF3D7_0910600	SNARE protein	-0.0513889	0.729327
Pf3D7_14_v3	552757	555969	-	PF3D7_1414000	26S proteasome regulatory subunit RPN13, putative	0.0415363	0.729327
Pf3D7_12_v3	766654	774197	-	PF3D7_1219300	erythrocyte membrane protein 1, PfEMP1	0.0431074	0.729965
Pf3D7_13_v3	588141	599917	-	PF3D7_1313800	conserved Plasmodium membrane protein, unknown function	-0.0578077	0.729965
Pf3D7_14_v3	2426855	2430865	-	PF3D7_1459200	WD repeat-containing protein, putative	0.057938	0.729965
Pf3D7_14_v3	2831386	2834620	-	PF3D7_1468900	zinc finger protein, putative	-0.0579223	0.729965
Pf3D7_04_v3	1039634	1041812	+	PF3D7_0422700	eukaryotic initiation factor 4A-III, putative	0.0549168	0.73159
Pf3D7_10_v3	1511160	1512081	+	PF3D7_1038200	conserved Plasmodium protein, unknown function	-0.0426409	0.73159
Pf3D7_13_v3	2153175	2155528	+	PF3D7_1353900	proteasome subunit alpha type-7, putative	-0.0577176	0.73159
Pf3D7_02_v3	403095	406706	-	PF3D7_0209800	ATP-dependent RNA helicase UAP56	-0.0538135	0.732485
Pf3D7_04_v3	670824	672750	+	PF3D7_0415100	conserved protein, unknown function	0.0542519	0.732485
Pf3D7_06_v3	796519	798904	+	PF3D7_0619100	conserved Plasmodium protein, unknown function	-0.0385162	0.732485
Pf3D7_09_v3	334781	335636	+	PF3D7_0906890	conserved Plasmodium protein, unknown function	-0.0440736	0.732485
Pf3D7_11_v3	1076956	1082092	-	PF3D7_1127800	TFIIS central domain-containing protein, putative	-0.0574874	0.732485
Pf3D7_02_v3	268187	270646	-	PF3D7_0206600	DNA-directed RNA polymerase III subunit RPC10, putative	0.0388039	0.734427
Pf3D7_04_v3	906263	909398	+	PF3D7_0420100	serine/threonine protein kinase RIO2	-0.0558226	0.734427
Pf3D7_05_v3	819888	824376	-	PF3D7_0519800	EELM2 domain-containing protein, putative	-0.0624234	0.734427
Pf3D7_07_v3	207891	213784	-	PF3D7_0704500	serine/threonine protein kinase, putative	0.0466558	0.734427
Pf3D7_09_v3	883515	885592	-	PF3D7_0921700	conserved protein, unknown function	0.0420125	0.734427
Pf3D7_10_v3	554233	560227	+	PF3D7_1014100	merozoite surface protein MSA180	0.0495769	0.734427
Pf3D7_11_v3	996776	1000180	-	PF3D7_1125400	mitochondrial import inner membrane translocase subunit TIM44, putative	-0.0566482	0.734427
Pf3D7_11_v3	1496635	1498092	+	PF3D7_1138100	ubiquitin-related modifier 1, putative	0.0463936	0.734427
Pf3D7_12_v3	1983048	1986271	-	PF3D7_1248500	bax inhibitor 1, putative	0.0571089	0.734427
Pf3D7_13_v3	2638584	2653705	-	PF3D7_1366300	conserved Plasmodium protein, unknown function	-0.0570428	0.734427
Pf3D7_14_v3	2206046	2209273	+	PF3D7_1453700	HSP90 co-chaperone p23	0.0559844	0.734427
Pf3D7_13_v3	506640	510354	+	PF3D7_1311900	V-type proton ATPase catalytic subunit A	-0.0567933	0.734599
Pf3D7_06_v3	527873	529438	-	PF3D7_0612800	6-cysteine protein P12p	0.0490289	0.734775
Pf3D7_14_v3	1669946	1673071	-	PF3D7_1441000	cytoplasmic tRNA 2-thiolation protein 2, putative	-0.0545793	0.734775
Pf3D7_14_v3	1971784	1979952	-	PF3D7_1448300	conserved protein, unknown function	-0.0563481	0.734775
Pf3D7_13_v3	1344509	1347450	-	PF3D7_1332700	ATP-dependent RNA helicase DBP8, putative	0.0560013	0.735126
Pf3D7_09_v3	355983	358693	-	PF3D7_0907500	conserved protein, unknown function	0.04489	0.735233
Pf3D7_13_v3	1159359	1161728	-	PF3D7_1327700	regulator of nonsense transcripts 3B, putative	0.0565387	0.735233
Pf3D7_02_v3	239146	244604	-	PF3D7_0206000	DNA repair protein RAD2, putative	-0.0563374	0.735475
Pf3D7_09_v3	1006205	1009028	+	PF3D7_0924700	splicing factor 3A subunit 3, putative	0.056906	0.735475
Pf3D7_12_v3	1275574	1278214	+	PF3D7_1231100	ras-related protein Rab-2	-0.0566693	0.735475
Pf3D7_13_v3	1971557	1974585	-	PF3D7_1349200	glutamate--tRNA ligase, putative	-0.0538939	0.735475
Pf3D7_14_v3	269535	271698	+	PF3D7_1407500	multifunctional methyltransferase subunit TRM112, putative	0.0549143	0.735475
Pf3D7_02_v3	731101	733231	-	PF3D7_0217700	E2F-associated phosphoprotein, putative	-0.0518106	0.735595
Pf3D7_11_v3	801809	808198	-	PF3D7_1121300	tyrosine kinase-like protein	0.0461924	0.735595
Pf3D7_13_v3	2159676	2163263	-	PF3D7_1354200	phosphoinositide phosphatase SAC1	0.0542317	0.735595
Pf3D7_05_v3	897008	900527	-	PF3D7_0522100	conserved Plasmodium protein, unknown function	-0.0423928	0.735945
Pf3D7_09_v3	551020	555071	-	PF3D7_0912400	alkaline phosphatase, putative	0.0571842	0.735945
Pf3D7_13_v3	770473	772913	-	PF3D7_1318700	protein AAP4	0.0371621	0.735945
Pf3D7_09_v3	287480	293011	+	PF3D7_0905800	conserved Plasmodium protein, unknown function	-0.0563168	0.736227
Pf3D7_11_v3	1055701	1058777	-	PF3D7_1127000	protein phosphatase, putative	-0.0562351	0.736227
Pf3D7_08_v3	217476	222589	+	PF3D7_0803500	AAA family ATPase, putative	0.0551149	0.737883
Pf3D7_11_v3	1889494	1892695	-	PF3D7_1147500	protein farnesyltransferase subunit beta	-0.0431094	0.737896
Pf3D7_08_v3	241609	244804	+	PF3D7_0804300	zinc finger protein, putative	0.0561201	0.739159
Pf3D7_11_v3	746560	747902	-	PF3D7_1119800	alternative splicing factor ASF-1, putative	-0.0544822	0.739159
Pf3D7_10_v3	1341631	1344010	+	PF3D7_1033500	WD repeat-containing protein 70, putative	-0.056248	0.739831
Pf3D7_10_v3	1409095	1410806	+	PF3D7_1035600	merozoite surface protein	0.0401372	0.739831
Pf3D7_10_v3	426423	428531	+	PF3D7_1010900	conserved Plasmodium protein, unknown function	0.0521465	0.741273
Pf3D7_10_v3	298895	300912	+	PF3D7_1007600	conserved protein, unknown function	-0.0556039	0.741428
Pf3D7_07_v3	1254778	1258355	+	PF3D7_0729500	N6-adenosine-methyltransferase MT-A70	0.054951	0.742056
Pf3D7_11_v3	1104154	1107028	-	PF3D7_1128400	bifunctional farnesyl/geranylgeranyl diphosphate synthase	-0.0545107	0.742056
Pf3D7_01_v3	376164	377704	-	PF3D7_0109500	N-acetyltransferase, GNAT family, putative	0.0546392	0.742156
Pf3D7_05_v3	1307099	1310572	+	PF3D7_0532300	Plasmodium exported protein (PHISTb), unknown function	-0.0527035	0.742156
Pf3D7_06_v3	642699	646241	+	PF3D7_0615500	cdc2-related protein kinase 5	0.0360447	0.742156
Pf3D7_11_v3	1239829	1242921	+	PF3D7_1132000	ubiquitin-like protein, putative	-0.0551972	0.742273
Pf3D7_11_v3	1705435	1706918	-	PF3D7_1142500	60S ribosomal protein L28	-0.055228	0.743096
Pf3D7_13_v3	2605886	2608261	-	PF3D7_1364900	ferrochelatase	-0.0457849	0.743096
Pf3D7_06_v3	977162	978525	+	PF3D7_0623900	ribonuclease H2 subunit A, putative	-0.0350029	0.743746
Pf3D7_04_v3	727456	728891	-	PF3D7_0416700	CDGSH iron-sulfur domain-containing protein, putative	0.0499639	0.743965
Pf3D7_02_v3	639847	643411	+	PF3D7_0215500	conserved Plasmodium protein, unknown function	-0.0549113	0.744256
Pf3D7_10_v3	370903	372283	+	PF3D7_1009000	diphthine methyl ester synthase, putative	-0.0548152	0.746073
Pf3D7_02_v3	400078	402755	-	PF3D7_0209700	RING zinc finger protein, putative	0.0537783	0.747086
Pf3D7_03_v3	928124	929640	-	PF3D7_0322000	peptidyl-prolyl cis-trans isomerase	0.0542951	0.747086
Pf3D7_09_v3	998794	1006187	+	PF3D7_0924600	conserved Plasmodium protein, unknown function	-0.0386459	0.747086
Pf3D7_13_v3	2738083	2741740	+	PF3D7_1368900	conserved protein, unknown function	-0.0541757	0.747086
Pf3D7_07_v3	347664	353625	+	PF3D7_0707500	conserved Plasmodium protein, unknown function	0.054454	0.747845
Pf3D7_07_v3	956747	958325	-	PF3D7_0722500	pre-mRNA-splicing factor CWC15, putative	0.0542129	0.748976
Pf3D7_03_v3	261400	274210	-	PF3D7_0305500	protein dopey homolog, putative	-0.0547388	0.749107
Pf3D7_05_v3	146352	150733	-	PF3D7_0503600	myosin B	-0.0510427	0.749107
Pf3D7_14_v3	557487	562812	+	PF3D7_1414100	zinc finger protein, putative	-0.0541931	0.749107
Pf3D7_12_v3	323839	327795	-	PF3D7_1207100	pre-rRNA-processing protein ESF1, putative	-0.0534491	0.750156
Pf3D7_07_v3	79450	83835	-	PF3D7_0701900	Plasmodium exported protein, unknown function	-0.0532873	0.750575
Pf3D7_13_v3	1682054	1694167	-	PF3D7_1342900	AP2 domain transcription factor AP2-HS	-0.0529351	0.750734
Pf3D7_05_v3	1026705	1030943	+	PF3D7_0524900	S-adenosyl-L-methionine-dependent tRNA 4-demethylwyosine synthase, putative	-0.0532324	0.750863
Pf3D7_11_v3	1465889	1469381	-	PF3D7_1137300	CLPTM1 domain-containing protein, putative	0.0526194	0.750863
Pf3D7_13_v3	2542180	2543589	+	PF3D7_1363300	50S ribosomal protein L9, mitochondrial, putative	-0.0434895	0.750863
Pf3D7_05_v3	712371	714307	-	PF3D7_0516900	60S ribosomal protein L2	0.0583062	0.750876
Pf3D7_06_v3	989930	992253	-	PF3D7_0624400	conserved protein, unknown function	-0.0508413	0.750876
Pf3D7_07_v3	1366407	1370816	+	PF3D7_0731600	acyl-CoA synthetase	-0.0530146	0.750876
Pf3D7_08_v3	898831	899705	-	PF3D7_0819900	U6 snRNA-associated Sm-like protein LSm3, putative	0.0491501	0.750876
Pf3D7_11_v3	895885	906868	-	PF3D7_1123000	conserved Plasmodium protein, unknown function	-0.0534195	0.750876
Pf3D7_12_v3	232330	236562	-	PF3D7_1205400	kelch domain-containing protein, putative	-0.0474816	0.750876
Pf3D7_14_v3	2078386	2080849	+	PF3D7_1450700	conserved Plasmodium protein, unknown function	0.0530192	0.750876
Pf3D7_09_v3	1364066	1366174	-	PF3D7_0934900	conserved Plasmodium protein, unknown function	0.0407328	0.752313
Pf3D7_09_v3	1139049	1142891	-	PF3D7_0928200	conserved Plasmodium protein, unknown function	-0.0535652	0.752434
Pf3D7_13_v3	2367440	2379279	+	PF3D7_1359600	conserved Plasmodium protein, unknown function	0.046404	0.752551
Pf3D7_05_v3	1010595	1012862	-	PF3D7_0524300	conserved Plasmodium protein, unknown function	-0.0533317	0.753525
Pf3D7_08_v3	690182	694542	-	PF3D7_0814300	AAA family ATPase, putative	-0.0533402	0.753525
Pf3D7_11_v3	1270935	1273096	+	PF3D7_1132800	aquaglyceroporin	0.0389501	0.753525
Pf3D7_12_v3	1830996	1833694	-	PF3D7_1243800	WD repeat-containing protein 82, putative	0.0530048	0.753525
Pf3D7_14_v3	1364611	1366364	-	PF3D7_1434000	CCR4-associated factor 16, putative	-0.0531364	0.754831
Pf3D7_13_v3	875107	876069	+	PF3D7_1321200	zinc finger protein, putative	0.0486733	0.755814
Pf3D7_02_v3	80851	84937	-	PF3D7_0201700	DnaJ protein, putative	0.0506029	0.756785
Pf3D7_09_v3	750973	752942	-	PF3D7_0918300	eukaryotic translation initiation factor 3 subunit F, putative	0.0529784	0.756951
Pf3D7_11_v3	510703	516323	-	PF3D7_1113100	protein tyrosine phosphatase	-0.0534247	0.756951
Pf3D7_02_v3	222830	225455	+	PF3D7_0205400	PCI domain-containing protein, putative	0.0524575	0.757338
Pf3D7_03_v3	383878	387313	+	PF3D7_0309000	dual specificity protein phosphatase	0.0528107	0.758785
Pf3D7_03_v3	806843	808202	+	PF3D7_0319300	ubiquitin-conjugating enzyme E2, putative	0.0508801	0.758785
Pf3D7_08_v3	948437	951284	+	PF3D7_0821000	conserved Plasmodium protein, unknown function	-0.0357897	0.758785
Pf3D7_12_v3	241557	248411	+	PF3D7_1205500	zinc finger protein, putative	0.0516292	0.758785
Pf3D7_13_v3	2680786	2683055	+	PF3D7_1367100	U1 small nuclear ribonucleoprotein 70 kDa homolog, putative	0.0544345	0.758785
Pf3D7_08_v3	863419	868820	-	PF3D7_0819000	ribonuclease, putative	-0.0525164	0.75979
Pf3D7_13_v3	1043646	1046792	-	PF3D7_1325100	phosphoribosylpyrophosphate synthetase	0.0506196	0.75979
Pf3D7_03_v3	441760	447410	+	PF3D7_0310300	phosphoglycerate mutase, putative	-0.0514183	0.759801
Pf3D7_05_v3	151316	153014	-	PF3D7_0503800	60S ribosomal protein L31	-0.0518909	0.759801
Pf3D7_08_v3	401761	404190	+	PF3D7_0807900	tyrosine--tRNA ligase	-0.0508789	0.759801
Pf3D7_08_v3	1435794	1443449	-	PF3D7_0833500	erythrocyte membrane protein 1, PfEMP1	-0.0533165	0.759801
Pf3D7_10_v3	1133359	1136667	-	PF3D7_1027100	U3 small nucleolar ribonucleoprotein protein MPP10, putative	-0.0494216	0.759801
Pf3D7_14_v3	1018646	1020564	-	PF3D7_1426100	transcription factor BTF3, putative	-0.0508378	0.759801
Pf3D7_14_v3	2503209	2514031	+	PF3D7_1461800	conserved Plasmodium protein, unknown function	-0.0402998	0.759801
Pf3D7_11_v3	561660	569505	+	PF3D7_1114900	filamin domain-containing protein, putative	-0.0343144	0.760189
Pf3D7_03_v3	839576	842017	+	PF3D7_0320100	protein transport protein SEC22	-0.0503095	0.760384
Pf3D7_04_v3	1099303	1107445	+	PF3D7_0424400	surface-associated interspersed protein 4.2 (SURFIN 4.2)	-0.036273	0.760384
Pf3D7_07_v3	566726	574308	-	PF3D7_0712600	erythrocyte membrane protein 1, PfEMP1	-0.0514031	0.760384
Pf3D7_11_v3	846929	848014	+	PF3D7_1122300	conserved Plasmodium protein, unknown function	-0.0443898	0.760384
Pf3D7_12_v3	2043650	2044974	+	PF3D7_1250000	rRNA-processing protein FCF2, putative	0.051696	0.760384
Pf3D7_02_v3	794978	801981	+	PF3D7_0220000	liver stage antigen 3	-0.0507461	0.760573
Pf3D7_09_v3	855159	857745	+	PF3D7_0920900	U4/U6 snRNA-associated-splicing factor, putative	-0.0518883	0.761208
Pf3D7_14_v3	2598842	2600315	-	PF3D7_1464200	zinc finger CCCH domain-containing protein, putative	0.0514917	0.761717
Pf3D7_01_v3	519766	523106	+	PF3D7_0113700	heat shock protein 40, type II	-0.0505123	0.761898
Pf3D7_05_v3	134119	137344	-	PF3D7_0503300	serine/arginine-rich splicing factor 12	-0.0501061	0.761898
Pf3D7_08_v3	290626	291907	+	PF3D7_0805200	gamete release protein, putative	-0.0516583	0.761898
Pf3D7_13_v3	525745	528762	-	PF3D7_1312500	conserved Plasmodium protein, unknown function	0.0452821	0.761898
Pf3D7_03_v3	747275	756485	+	PF3D7_0318200	DNA-directed RNA polymerase II subunit RPB1	-0.0504227	0.761988
Pf3D7_05_v3	1020924	1024781	-	PF3D7_0524800	ubiquitin fusion degradation protein 1, putative	-0.0415178	0.761988
Pf3D7_07_v3	447209	458876	-	PF3D7_0710000	conserved Plasmodium protein, unknown function	-0.0421173	0.761988
Pf3D7_08_v3	1062190	1065384	-	PF3D7_0824400	nucleoside transporter 2	-0.043916	0.761988
[truncated: 1,155 more rows]
