# Supplementary material for: Cohesin contributes to transcriptional repression of stage‐specific genes in the human malaria parasite
Source: EMBO Rep. 2023 Aug 18;24(10):e57090. doi: 10.15252/embr.202357090 (PMC10561359; doi:10.15252/embr.202357090)
Supplement: Supplementary file 11 — Dataset EV10 [file EMBR-24-e57090-s017.xlsx]

## Sheet: Dataset EV10
Dataset EV10: Differential gene expression analysis at 24 hpi of glucosamine-treated over untreated SMC3-3HA-glmS parasites. Analysis was performed for n = 4,822 genes (ID and chromosome locations are given) with three replicates for untreated and glucosamine-treated SMC3-3HA-glmS parasites at 24 hpi. SMC3 is highlighted in grey. log2(FoldChange) = Fold change of baseMean (average of the normaliz…
Chromosome	Start	Stop	Strand	ID	Description	log2(Fold Change)	q-value
Pf3D7_13_v3	2786609	2789345	+	PF3D7_1370300	membrane associated histidine-rich protein 1	1.63676	1.08262e-45
Pf3D7_04_v3	626435	633382	-	PF3D7_0414000	structural maintenance of chromosomes protein 3	-1.70876	1.25315e-39
Pf3D7_13_v3	2481776	2484101	-	PF3D7_1361900	proliferating cell nuclear antigen 1	-1.48354	6.53403e-31
Pf3D7_10_v3	1419703	1423290	+	PF3D7_1035800	probable protein, unknown function	1.5896	3.86088e-30
Pf3D7_11_v3	1933278	1937217	-	PF3D7_1148700	Plasmodium exported protein (PHISTc), unknown function	1.42731	4.71609e-30
Pf3D7_12_v3	1204991	1208108	+	PF3D7_1229300	PhIL1-interacting candidate PIC1	1.6409	1.16082e-29
Pf3D7_13_v3	98252	101166	+	PF3D7_1301700	CX3CL1-binding protein 2	1.42808	3.49789e-29
Pf3D7_13_v3	82128	84689	+	PF3D7_1301400	Plasmodium exported protein (hyp12), unknown function	1.24973	6.22935e-29
Pf3D7_09_v3	1445945	1448525	+	PF3D7_0936600	gametocyte exported protein 5	0.966882	7.59361e-29
Pf3D7_07_v3	91731	95602	-	PF3D7_0702200	lysophospholipase LPL20	1.54769	9.40419e-29
Pf3D7_13_v3	2186494	2190804	+	PF3D7_1355100	DNA replication licensing factor MCM6	-1.17018	3.29783e-28
Pf3D7_07_v3	95444	99176	+	PF3D7_0702300	sporozoite threonine and asparagine-rich protein	1.56486	7.72706e-28
Pf3D7_02_v3	812892	815853	-	PF3D7_0220300	Plasmodium exported protein, unknown function	1.20823	2.80745e-27
Pf3D7_13_v3	711294	715548	+	PF3D7_1317100	DNA replication licensing factor MCM4	-1.4267	2.95036e-27
Pf3D7_14_v3	752903	757053	+	PF3D7_1417800	DNA replication licensing factor MCM2	-1.32468	4.61229e-26
Pf3D7_07_v3	79450	83835	-	PF3D7_0701900	Plasmodium exported protein, unknown function	1.13355	6.60284e-26
Pf3D7_05_v3	1124729	1129071	-	PF3D7_0527000	DNA replication licensing factor MCM3, putative	-1.29946	9.52593e-26
Pf3D7_07_v3	991989	1000332	+	PF3D7_0723800	conserved Plasmodium protein, unknown function	-1.23879	1.9808e-25
Pf3D7_13_v3	2124264	2126527	-	PF3D7_1353100	Plasmodium exported protein, unknown function	1.06666	2.50532e-25
Pf3D7_01_v3	413076	417001	-	PF3D7_0110700	chromatin assembly factor 1 subunit C, putative	-1.453	3.01027e-24
Pf3D7_09_v3	1426152	1428942	-	PF3D7_0936000	ring-exported protein 2	1.36493	3.01027e-24
Pf3D7_09_v3	101962	105349	-	PF3D7_0902300	serine/threonine protein kinase, FIKK family	1.19152	4.62807e-24
Pf3D7_12_v3	1633606	1642562	+	PF3D7_1239200	AP2 domain transcription factor, putative	-1.01073	6.43915e-24
Pf3D7_02_v3	127203	129089	+	PF3D7_0202500	early transcribed membrane protein 2	0.749936	7.55519e-24
Pf3D7_14_v3	60100	64491	-	PF3D7_1401600	Plasmodium exported protein (PHISTb), unknown function	1.34745	7.91066e-24
Pf3D7_13_v3	2129062	2131680	+	PF3D7_1353200	membrane associated histidine-rich protein 2	1.51022	1.31287e-23
Pf3D7_05_v3	421563	431426	-	PF3D7_0510100	KH domain-containing protein, putative	-1.14977	4.47156e-23
Pf3D7_07_v3	264682	267876	-	PF3D7_0705400	DNA replication licensing factor MCM7	-1.46651	1.48094e-22
Pf3D7_14_v3	56497	59127	-	PF3D7_1401500	esterase, putative	1.35027	2.07313e-22
Pf3D7_06_v3	444363	445584	+	PF3D7_0610400	histone H3	-1.00689	4.0719e-22
Pf3D7_04_v3	498831	503922	+	PF3D7_0411000	conserved Plasmodium protein, unknown function	1.43132	6.72569e-22
Pf3D7_09_v3	224609	233976	-	PF3D7_0904900	copper-transporting ATPase	-1.57069	7.13008e-22
Pf3D7_13_v3	1107779	1122729	+	PF3D7_1326600	conserved Plasmodium protein, unknown function	-1.38429	8.91497e-22
Pf3D7_14_v3	1055788	1060651	+	PF3D7_1427100	lipase, putative	1.06237	9.33042e-22
Pf3D7_11_v3	1975705	1980325	+	PF3D7_1149200	ring-infected erythrocyte surface antigen	1.1451	2.08369e-21
Pf3D7_13_v3	1556354	1561135	-	PF3D7_1338600	conserved protein, unknown function	-0.994474	3.43621e-21
Pf3D7_05_v3	67224	70944	+	PF3D7_0501300	skeleton-binding protein 1	1.01368	1.04048e-20
Pf3D7_10_v3	1113232	1119224	-	PF3D7_1026600	conserved Plasmodium protein, unknown function	0.932364	1.24826e-20
Pf3D7_13_v3	184641	214069	-	PF3D7_1303800	conserved Plasmodium protein, unknown function	-1.12303	1.89226e-20
Pf3D7_09_v3	1457833	1460579	+	PF3D7_0936800	Plasmodium exported protein (PHISTc), unknown function	1.10158	5.58434e-20
Pf3D7_12_v3	1925058	1929618	+	PF3D7_1246300	protein KIC4	1.1536	5.69088e-20
Pf3D7_01_v3	97590	103615	+	PF3D7_0102200	ring-infected erythrocyte surface antigen	1.05353	7.21297e-20
Pf3D7_14_v3	192727	194345	-	PF3D7_1405600	ribonucleoside-diphosphate reductase small chain, putative	-1.36639	9.14483e-20
Pf3D7_13_v3	1405046	1408182	-	PF3D7_1334500	MSP7-like protein	-1.05411	1.62072e-19
Pf3D7_03_v3	689618	696787	-	PF3D7_0317200	cdc2-related protein kinase 4	-0.945301	2.3964e-19
Pf3D7_12_v3	1213472	1217959	-	PF3D7_1229600	conserved Plasmodium protein, unknown function	-1.27181	2.3964e-19
Pf3D7_06_v3	1374797	1382627	-	PF3D7_0632800	erythrocyte membrane protein 1, PfEMP1	1.22085	3.35043e-19
Pf3D7_12_v3	1192185	1202986	-	PF3D7_1229100	multidrug resistance-associated protein 2	0.928966	3.82913e-19
Pf3D7_10_v3	632488	635500	+	PF3D7_1015800	ribonucleoside-diphosphate reductase small chain, putative	-1.68529	6.45133e-19
Pf3D7_14_v3	112600	119538	-	PF3D7_1403100	condensin complex subunit 1, putative	-1.34076	8.33735e-19
Pf3D7_09_v3	1435767	1439273	-	PF3D7_0936300	ring-exported protein 3	1.30874	9.48693e-19
Pf3D7_10_v3	564313	573464	+	PF3D7_1014300	SPRY domain-containing protein, putative	-1.45311	9.57335e-19
Pf3D7_10_v3	74612	78819	-	PF3D7_1001400	exported lipase 1	0.980453	1.75397e-18
Pf3D7_02_v3	778816	782444	-	PF3D7_0219600	replication factor C subunit 1	-1.18102	2.53045e-18
Pf3D7_03_v3	860221	862776	+	PF3D7_0320500	nicotinamidase, putative	0.615072	3.52301e-18
Pf3D7_11_v3	1944702	1946935	+	PF3D7_1148900	Plasmodium exported protein, unknown function	1.46961	5.21492e-18
Pf3D7_08_v3	164729	166701	+	PF3D7_0802200	1-cys peroxiredoxin	-0.714697	6.29559e-18
Pf3D7_05_v3	109846	112484	-	PF3D7_0502400	merozoite surface protein 8	1.26699	6.48527e-18
Pf3D7_10_v3	359585	364762	-	PF3D7_1008700	tubulin beta chain	-1.1061	6.48527e-18
Pf3D7_10_v3	80302	82576	-	PF3D7_1001500	early transcribed membrane protein 10.1	0.87243	8.79958e-18
Pf3D7_04_v3	1115896	1123289	+	PF3D7_0424700	serine/threonine protein kinase, FIKK family	1.05889	9.33776e-18
Pf3D7_11_v3	129265	132824	-	PF3D7_1102800	early transcribed membrane protein 11.2	0.62367	1.77032e-17
Pf3D7_12_v3	871737	876247	-	PF3D7_1221900	conserved Plasmodium membrane protein, unknown function	0.846067	1.77032e-17
Pf3D7_08_v3	1320917	1323071	+	PF3D7_0831000	Plasmodium exported protein (PHISTb), unknown function	0.782968	2.29744e-17
Pf3D7_07_v3	1320155	1323192	+	PF3D7_0730800	Plasmodium exported protein, unknown function	0.813114	2.71968e-17
Pf3D7_08_v3	211217	217167	+	PF3D7_0803400	DNA repair and recombination protein RAD54, putative	-1.8355	4.03374e-17
Pf3D7_14_v3	2569896	2572178	+	PF3D7_1463200	replication factor C subunit 3, putative	-1.30597	4.48379e-17
Pf3D7_03_v3	353058	355573	+	PF3D7_0308000	DNA polymerase delta small subunit, putative	-1.20579	9.58041e-17
Pf3D7_04_v3	1108275	1112724	+	PF3D7_0424500	serine/threonine protein kinase, FIKK family	1.133	1.02572e-16
Pf3D7_12_v3	1483501	1486097	+	PF3D7_1235600	serine hydroxymethyltransferase	-1.61383	1.1424e-16
Pf3D7_12_v3	248691	252115	-	PF3D7_1205600	tetratricopeptide repeat protein, putative	-0.824047	2.27233e-16
Pf3D7_05_v3	238878	243954	-	PF3D7_0505500	DNA mismatch repair protein MSH6, putative	-0.893877	2.48895e-16
Pf3D7_03_v3	658272	661980	+	PF3D7_0316300	inorganic pyrophosphatase	-1.13703	3.01454e-16
Pf3D7_12_v3	888822	898655	+	PF3D7_1222400	AP2 domain transcription factor	-0.838978	3.44756e-16
Pf3D7_13_v3	1287674	1289679	-	PF3D7_1330600	elongation factor Tu, putative	-1.27238	3.44756e-16
Pf3D7_06_v3	1031969	1034471	-	PF3D7_0625400	conserved Plasmodium protein, unknown function	0.813	3.83262e-16
Pf3D7_04_v3	619189	621405	-	PF3D7_0413700	lysine decarboxylase-like protein, putative	-1.01652	3.88968e-16
Pf3D7_12_v3	520520	524930	+	PF3D7_1211700	DNA replication licensing factor MCM5, putative	-1.76935	4.72965e-16
Pf3D7_12_v3	1486145	1489166	+	PF3D7_1235700	ATP synthase subunit beta, mitochondrial	-1.41015	5.07336e-16
Pf3D7_12_v3	1147010	1152807	+	PF3D7_1228300	NIMA related kinase 1	-1.54968	6.59883e-16
Pf3D7_09_v3	174409	177722	+	PF3D7_0903700	alpha tubulin 1	-1.30383	7.48507e-16
Pf3D7_08_v3	948437	951284	+	PF3D7_0821000	conserved Plasmodium protein, unknown function	-1.27123	8.05181e-16
Pf3D7_08_v3	761600	765908	-	PF3D7_0816600	chaperone protein ClpB1	-0.592545	1.19032e-15
Pf3D7_14_v3	2313655	2321652	+	PF3D7_1456500	STAG domain-containing protein, putative	-1.1207	1.3215e-15
Pf3D7_04_v3	123068	125848	-	PF3D7_0402100	Plasmodium exported protein (PHISTb), unknown function	0.86532	1.33692e-15
Pf3D7_03_v3	662081	665690	-	PF3D7_0316400	CS domain-containing protein, putative	-0.913974	2.0989e-15
Pf3D7_13_v3	854615	856970	+	PF3D7_1320800	dihydrolipoyllysine-residue succinyltransferase component of 2-oxoglutarate dehydrogenase complex	-1.22493	2.58823e-15
Pf3D7_05_v3	1098833	1116194	+	PF3D7_0526600	conserved Plasmodium protein, unknown function	-1.02333	3.58397e-15
Pf3D7_11_v3	1155616	1158343	+	PF3D7_1129900	major facilitator superfamily-related transporter, putative	0.642506	4.24903e-15
Pf3D7_11_v3	1280823	1288093	-	PF3D7_1133200	conserved Plasmodium protein, unknown function	-1.14472	4.52532e-15
Pf3D7_11_v3	219926	223878	-	PF3D7_1105000	histone H4	-0.607676	4.81729e-15
Pf3D7_07_v3	104012	106731	-	PF3D7_0702500	Plasmodium exported protein, unknown function	0.539526	5.59144e-15
Pf3D7_14_v3	1476538	1483887	+	PF3D7_1436300	translocon component PTEX150	0.679229	6.32698e-15
Pf3D7_13_v3	1625796	1629643	+	PF3D7_1340900	sodium-dependent phosphate transporter	0.522462	7.27177e-15
Pf3D7_07_v3	697965	701574	+	PF3D7_0715900	cation diffusion facilitator family protein, putative	-1.47356	8.66097e-15
Pf3D7_08_v3	1295569	1299431	-	PF3D7_0830500	sporozoite and liver stage tryptophan-rich protein, putative	0.950305	9.34913e-15
Pf3D7_14_v3	440206	447773	+	PF3D7_1411000	conserved Plasmodium protein, unknown function	1.09927	9.34913e-15
Pf3D7_05_v3	1307099	1310572	+	PF3D7_0532300	Plasmodium exported protein (PHISTb), unknown function	0.766498	1.11578e-14
Pf3D7_12_v3	1612601	1618965	-	PF3D7_1238900	protein kinase 2	1.18403	1.11578e-14
Pf3D7_02_v3	327442	335433	+	PF3D7_0208100	conserved Plasmodium protein, unknown function	-1.3395	1.35703e-14
Pf3D7_06_v3	1169270	1174371	-	PF3D7_0628300	choline/ethanolaminephosphotransferase, putative	-0.78542	1.96583e-14
Pf3D7_12_v3	1919898	1923323	+	PF3D7_1246200	actin I	-0.652711	2.12737e-14
Pf3D7_14_v3	1983780	1996262	-	PF3D7_1448500	conserved Plasmodium protein, unknown function	-0.712092	2.91098e-14
Pf3D7_07_v3	100338	103399	+	PF3D7_0702400	small exported membrane protein 1	0.53829	3.62436e-14
Pf3D7_07_v3	690902	693820	+	PF3D7_0715600	GTP-binding translation elongation factor tu family protein, putative	-1.23592	3.67318e-14
Pf3D7_10_v3	895818	903665	-	PF3D7_1021800	schizont egress antigen-1	-0.847434	4.85775e-14
Pf3D7_14_v3	1134187	1139679	-	PF3D7_1428900	conserved Plasmodium protein, unknown function	-1.18408	4.85775e-14
Pf3D7_01_v3	109005	117516	-	PF3D7_0102500	erythrocyte binding antigen-181	1.19001	5.58918e-14
Pf3D7_07_v3	407818	412040	+	PF3D7_0709100	Cg1 protein	-1.13033	7.59478e-14
Pf3D7_10_v3	857492	859989	-	PF3D7_1021200	conserved Plasmodium protein, unknown function	-1.45849	8.99616e-14
Pf3D7_05_v3	380595	386806	+	PF3D7_0509100	structural maintenance of chromosomes protein 4, putative	-1.44325	1.0132e-13
Pf3D7_01_v3	236742	248183	+	PF3D7_0105700	asparagine-rich antigen Pfa35-2	-1.13251	1.26966e-13
Pf3D7_02_v3	823293	825588	-	PF3D7_0220500	Plasmodium exported protein (hyp2), unknown function	1.24747	1.30798e-13
Pf3D7_11_v3	1059925	1061367	-	PF3D7_1127100	deoxyuridine 5'-triphosphate nucleotidohydrolase	-2.15764	1.30798e-13
Pf3D7_01_v3	519766	523106	+	PF3D7_0113700	heat shock protein 40, type II	0.728554	1.3457e-13
Pf3D7_11_v3	436628	438959	-	PF3D7_1111100	replication factor C subunit 5, putative	-1.12428	1.51117e-13
Pf3D7_06_v3	747329	749285	-	PF3D7_0617800	histone H2A	-0.692407	1.5598e-13
Pf3D7_14_v3	460578	467594	-	PF3D7_1411400	plastid replication-repair enzyme	-1.08021	1.62262e-13
Pf3D7_10_v3	904858	914036	-	PF3D7_1021900	PHAX domain-containing protein, putative	-0.559211	1.62891e-13
Pf3D7_08_v3	1309285	1317662	+	PF3D7_0830800	surface-associated interspersed protein 8.2 (SURFIN 8.2)	0.757978	2.09348e-13
Pf3D7_02_v3	86183	89482	-	PF3D7_0201800	knob associated heat shock protein 40	0.530848	2.29247e-13
Pf3D7_12_v3	1375225	1379661	+	PF3D7_1233300	pentatricopeptide repeat domain-containing protein 2, putative	-0.706709	2.45703e-13
Pf3D7_14_v3	3133352	3136491	+	PF3D7_1476200	Plasmodium exported protein (PHISTb), unknown function	0.747409	2.75619e-13
Pf3D7_09_v3	726278	729348	+	PF3D7_0917500	conserved protein, unknown function	-1.51273	2.90712e-13
Pf3D7_09_v3	1439258	1442180	+	PF3D7_0936400	ring-exported protein 4	1.67686	3.37618e-13
Pf3D7_06_v3	1209083	1213867	+	PF3D7_0629400	polyadenylate-binding protein 3, putative	-0.552089	3.48035e-13
Pf3D7_10_v3	626211	629040	-	PF3D7_1015600	heat shock protein 60	-0.468906	3.70223e-13
Pf3D7_14_v3	52256	54457	-	PF3D7_1401400	early transcribed membrane protein 14.1	0.614293	3.92088e-13
Pf3D7_12_v3	1123758	1128688	+	PF3D7_1227600	kinetochore protein SPC24, putative	-1.16101	5.82277e-13
Pf3D7_04_v3	424078	427891	+	PF3D7_0408900	tRNA N6-adenosine threonylcarbamoyltransferase	-1.18939	5.98576e-13
Pf3D7_06_v3	1048453	1055207	-	PF3D7_0626000	conserved Plasmodium protein, unknown function	0.597137	5.9893e-13
Pf3D7_09_v3	1201305	1207576	+	PF3D7_0930300	merozoite surface protein 1	0.922502	6.23322e-13
Pf3D7_02_v3	738216	740285	+	PF3D7_0218000	replication factor C subunit 2, putative	-1.20151	6.5079e-13
Pf3D7_13_v3	521022	524485	+	PF3D7_1312400	translation initiation factor IF-2, putative	-1.22348	6.67353e-13
Pf3D7_14_v3	1081038	1084631	+	PF3D7_1427500	DNA mismatch repair protein MSH2, putative	-1.02854	6.87269e-13
Pf3D7_08_v3	1301831	1305620	+	PF3D7_0830600	Plasmodium exported protein (PHISTc), unknown function	1.01988	9.00668e-13
Pf3D7_08_v3	479438	497431	-	PF3D7_0809600	peptidase family C50, putative	-0.998493	9.33087e-13
Pf3D7_10_v3	668764	673661	-	PF3D7_1016700	Plasmodium exported protein (PHISTc), unknown function	0.507829	1.15203e-12
Pf3D7_07_v3	1093546	1097313	-	PF3D7_0726100	Plasmodium exported protein, unknown function	0.584307	1.4075e-12
Pf3D7_07_v3	711820	715046	+	PF3D7_0716200	PDCD2 domain-containing protein, putative	0.586019	1.4545e-12
Pf3D7_07_v3	1348427	1351829	+	PF3D7_0731300	Plasmodium exported protein (PHISTb), unknown function	0.549629	1.47734e-12
Pf3D7_09_v3	120969	125252	-	PF3D7_0902800	serine repeat antigen 9	-1.32924	1.83457e-12
Pf3D7_01_v3	104058	105792	+	PF3D7_0102300	Plasmodium exported protein, unknown function	-1.50397	1.97022e-12
Pf3D7_04_v3	464039	468171	-	PF3D7_0410000	erythrocyte vesicle protein 1	0.789643	2.20963e-12
Pf3D7_10_v3	1333997	1336551	+	PF3D7_1033200	early transcribed membrane protein 10.2	0.51192	2.40571e-12
Pf3D7_10_v3	85910	91177	-	PF3D7_1001600	exported lipase 2	-1.20282	2.47691e-12
Pf3D7_10_v3	955084	958629	+	PF3D7_1022800	4-hydroxy-3-methylbut-2-en-1-yl diphosphate synthase (ferredoxin)	-1.44915	2.58294e-12
Pf3D7_10_v3	1383164	1386554	+	PF3D7_1034900	methionine--tRNA ligase	-0.706787	3.21438e-12
Pf3D7_10_v3	684798	689366	+	PF3D7_1017000	DNA polymerase delta catalytic subunit	-0.897353	3.32222e-12
Pf3D7_02_v3	734887	738046	-	PF3D7_0217900	thioesterase/thiol ester dehydrase-isomerase, putative	-1.63966	3.45011e-12
Pf3D7_12_v3	167665	171905	+	PF3D7_1203000	origin recognition complex subunit 1	-0.919163	3.90225e-12
Pf3D7_06_v3	329254	332013	-	PF3D7_0607800	GTP-binding protein, putative	-1.27302	3.91017e-12
Pf3D7_04_v3	710117	715849	-	PF3D7_0416300	DNA helicase MCM9, putative	-0.927158	3.97471e-12
Pf3D7_08_v3	1352286	1356302	+	PF3D7_0831500	Plasmodium exported protein (PHIST), unknown function	0.462542	4.38879e-12
Pf3D7_08_v3	1343563	1345903	-	PF3D7_0831400	Plasmodium exported protein, unknown function	-0.3732	4.47524e-12
Pf3D7_11_v3	595116	598541	-	PF3D7_1115800	conserved Plasmodium protein, unknown function	0.788583	4.85901e-12
Pf3D7_13_v3	944138	949434	-	PF3D7_1322300	BRCT domain-containing protein, putative	-1.19435	5.23833e-12
Pf3D7_06_v3	1260163	1270722	-	PF3D7_0630300	DNA polymerase epsilon catalytic subunit A, putative	-1.52537	6.32138e-12
Pf3D7_11_v3	328877	336810	-	PF3D7_1107800	AP2 domain transcription factor, putative	0.644506	6.71895e-12
Pf3D7_02_v3	76725	79448	-	PF3D7_0201600	PHISTb domain-containing RESA-like protein 1	0.612153	7.16161e-12
Pf3D7_11_v3	1545416	1553962	+	PF3D7_1139100	RNA-binding protein, putative	0.726271	7.75238e-12
Pf3D7_12_v3	1841647	1846073	-	PF3D7_1244000	glucose inhibited division protein a homologue, putative	-0.973307	7.7684e-12
Pf3D7_02_v3	830123	833035	+	PF3D7_0220600	Plasmodium exported protein (hyp9), unknown function	0.651745	8.09416e-12
Pf3D7_10_v3	532203	540273	+	PF3D7_1013600	conserved Plasmodium protein, unknown function	-0.936377	8.09592e-12
Pf3D7_14_v3	163283	168162	-	PF3D7_1404800	conserved Plasmodium protein, unknown function	0.57259	8.12457e-12
Pf3D7_06_v3	249666	255695	-	PF3D7_0606000	protein KIC1	0.50055	8.63006e-12
Pf3D7_01_v3	248434	253057	-	PF3D7_0105800	cyclin-dependent kinases regulatory subunit, putative	-1.40243	9.55617e-12
Pf3D7_14_v3	47990	50443	-	PF3D7_1401300	epoxide hydrolase 2	1.18255	1.0244e-11
Pf3D7_11_v3	635806	641374	-	PF3D7_1116800	heat shock protein 101	0.571416	1.05892e-11
Pf3D7_02_v3	354341	356448	+	PF3D7_0208600	ribosome-recycling factor	-0.665964	1.09196e-11
Pf3D7_05_v3	1311992	1315355	+	PF3D7_0532400	lysine-rich membrane-associated PHISTb protein	0.674143	1.15415e-11
Pf3D7_14_v3	2966676	2969387	+	PF3D7_1472700	DNA-directed RNA polymerase, alpha subunit, putative	-1.27591	1.18037e-11
Pf3D7_14_v3	2339830	2343206	+	PF3D7_1457100	conserved Plasmodium protein, unknown function	0.792614	1.18543e-11
Pf3D7_14_v3	1564541	1568049	+	PF3D7_1438700	DNA primase small subunit	-1.50476	1.19532e-11
Pf3D7_10_v3	1369717	1376708	+	PF3D7_1034500	armadillo repeat protein, putative	-1.19023	1.35959e-11
Pf3D7_09_v3	1419960	1424840	-	PF3D7_0935900	ring-exported protein 1	1.53817	1.39046e-11
Pf3D7_03_v3	649743	657416	-	PF3D7_0316200	conserved Plasmodium protein, unknown function	-0.958517	1.65282e-11
Pf3D7_03_v3	551348	554770	-	PF3D7_0313600	conserved Plasmodium protein, unknown function	-1.01806	1.72619e-11
Pf3D7_11_v3	1882167	1888573	+	PF3D7_1147300	conserved Plasmodium protein, unknown function	-0.600698	2.00614e-11
Pf3D7_14_v3	1249311	1252547	+	PF3D7_1431800	apyrase, putative	-1.0123	2.38557e-11
Pf3D7_13_v3	246965	252322	+	PF3D7_1305000	MCL1 domain-containing protein, putative	-0.704776	2.55975e-11
Pf3D7_08_v3	978451	980772	+	PF3D7_0822000	ribosomal protein L4, mitochondrial, putative	-1.14241	2.76574e-11
Pf3D7_11_v3	968959	973122	-	PF3D7_1124600	ethanolamine kinase	-0.765435	2.7897e-11
Pf3D7_05_v3	1213104	1220543	+	PF3D7_0529800	conserved Plasmodium protein, unknown function	-0.724765	2.88959e-11
Pf3D7_05_v3	574365	579453	-	PF3D7_0513600	deoxyribodipyrimidine photo-lyase, putative	-0.54518	3.13331e-11
Pf3D7_12_v3	2127090	2130230	-	PF3D7_1252300	conserved Plasmodium protein, unknown function	0.458158	3.15321e-11
Pf3D7_14_v3	533951	536207	-	PF3D7_1413400	30S ribosomal protein S9, putative	-1.0792	3.34456e-11
Pf3D7_08_v3	782602	791836	-	PF3D7_0817300	conserved Plasmodium protein, unknown function	0.669632	3.50435e-11
Pf3D7_07_v3	1357251	1363653	+	PF3D7_0731500	erythrocyte binding antigen-175	0.636152	4.04327e-11
Pf3D7_13_v3	1912646	1919522	-	PF3D7_1347900	conserved Plasmodium protein, unknown function	-1.34217	4.34381e-11
Pf3D7_08_v3	1380834	1381835	+	PF3D7_0831900	Plasmodium exported protein (PHIST), unknown function, pseudogene	0.781729	4.40771e-11
Pf3D7_04_v3	527408	535614	-	PF3D7_0411900	DNA polymerase alpha catalytic subunit A	-1.05619	4.89871e-11
Pf3D7_06_v3	674071	676647	+	PF3D7_0616200	kinetochore protein NDC80, putative	-0.960087	4.89871e-11
Pf3D7_06_v3	237355	246015	-	PF3D7_0605800	DNA repair protein RAD50, putative	-0.633415	5.0287e-11
Pf3D7_10_v3	1197379	1200268	-	PF3D7_1029300	conserved protein, unknown function	-0.847564	5.20666e-11
Pf3D7_04_v3	747897	750065	+	PF3D7_0417200	bifunctional dihydrofolate reductase-thymidylate synthase	-1.15979	5.33119e-11
Pf3D7_09_v3	827405	830952	-	PF3D7_0920200	CS domain protein, putative	-1.05416	5.33119e-11
Pf3D7_13_v3	1063689	1066411	+	PF3D7_1325500	conserved Plasmodium protein, unknown function	-1.05371	5.44507e-11
Pf3D7_12_v3	1383267	1402631	+	PF3D7_1233600	asparagine and aspartate rich protein 1	-0.460806	6.67889e-11
Pf3D7_07_v3	1099013	1103615	+	PF3D7_0726200	serine/threonine protein kinase, FIKK family	0.541889	6.79731e-11
Pf3D7_03_v3	523023	528087	-	PF3D7_0312400	glycogen synthase kinase 3	-0.659453	7.91117e-11
Pf3D7_12_v3	1328121	1332034	-	PF3D7_1232100	60 kDa chaperonin	-0.426306	8.07506e-11
Pf3D7_10_v3	1461927	1469867	+	PF3D7_1037000	DNA polymerase zeta catalytic subunit, putative	-1.08599	8.55848e-11
Pf3D7_13_v3	800542	806858	+	PF3D7_1319400	conserved protein, unknown function	-0.819214	8.55848e-11
Pf3D7_08_v3	1337791	1342328	+	PF3D7_0831300	Plasmodium exported protein, unknown function	-0.728502	9.88471e-11
Pf3D7_03_v3	95216	99115	-	PF3D7_0301700	Plasmodium exported protein, unknown function	0.479894	1.17049e-10
Pf3D7_14_v3	227948	230574	+	PF3D7_1406300	glycerophosphodiester phosphodiesterase	-0.759011	1.3112e-10
Pf3D7_07_v3	511950	519425	-	PF3D7_0711700	erythrocyte membrane protein 1, PfEMP1	0.97207	1.33437e-10
Pf3D7_05_v3	57729	62476	-	PF3D7_0501100	co-chaperone J domain protein JDP	0.5202	1.35966e-10
Pf3D7_12_v3	313352	322762	-	PF3D7_1207000	conserved Plasmodium protein, unknown function	-0.833888	1.45567e-10
Pf3D7_06_v3	546920	548162	+	PF3D7_0613400	50S ribosomal protein L18, apicoplast, putative	-1.13755	1.46742e-10
Pf3D7_13_v3	828978	834253	+	PF3D7_1320000	golgi protein 1	0.62611	1.49386e-10
Pf3D7_13_v3	2840236	2842840	-	PF3D7_1372200	histidine-rich protein III	1.32135	1.71847e-10
Pf3D7_07_v3	1193347	1210448	-	PF3D7_0728100	anaphase-promoting complex subunit 1, putative	-1.53733	1.79781e-10
Pf3D7_12_v3	1245535	1249170	+	PF3D7_1230200	vacuolar transporter chaperone, putative, pseudogene	-0.800163	1.90951e-10
Pf3D7_13_v3	2660521	2662797	+	PF3D7_1366500	nucleoside diphosphate kinase	-1.5793	1.94362e-10
Pf3D7_02_v3	230768	232631	+	PF3D7_0205700	RNA-binding protein, putative	0.644735	2.02197e-10
Pf3D7_02_v3	412948	421861	-	PF3D7_0210200	conserved Plasmodium protein, unknown function	-0.797665	2.13223e-10
Pf3D7_12_v3	1777080	1779980	+	PF3D7_1241700	replication factor C subunit 4, putative	-1.30192	2.26542e-10
Pf3D7_14_v3	1090631	1094286	+	PF3D7_1427900	leucine-rich repeat protein	-0.50661	2.2713e-10
Pf3D7_14_v3	2844118	2847047	+	PF3D7_1469400	nucleoside transporter 3, putative	0.580836	2.29495e-10
Pf3D7_07_v3	795957	805184	-	PF3D7_0718100	exported serine/threonine protein kinase	-1.24318	2.39745e-10
Pf3D7_08_v3	1187168	1193439	-	PF3D7_0827600	conserved Plasmodium protein, unknown function	-0.654904	2.41735e-10
Pf3D7_11_v3	127762	130186	+	PF3D7_1102700	early transcribed membrane protein 11.1	0.543404	2.65885e-10
Pf3D7_14_v3	2253099	2257505	+	PF3D7_1455200	methyltransferase AAMT	-1.47096	2.87465e-10
Pf3D7_01_v3	439395	442195	-	PF3D7_0111500	UMP-CMP kinase, putative	-0.741405	3.31267e-10
Pf3D7_14_v3	2410396	2414191	-	PF3D7_1458700	exonuclease V, mitochondrial, putative	-1.09931	3.31267e-10
Pf3D7_08_v3	1373212	1376988	-	PF3D7_0831800	histidine-rich protein II	1.2725	3.3967e-10
Pf3D7_05_v3	172042	174574	+	PF3D7_0504400	ATP-dependent helicase, putative	-0.842589	3.4609e-10
Pf3D7_10_v3	1022202	1023132	+	PF3D7_1024300	ATP synthase-associated protein, putative	-1.74684	3.57524e-10
Pf3D7_11_v3	775233	783909	-	PF3D7_1120600	DDRGK domain-containing protein, putative	-0.749609	3.77649e-10
Pf3D7_08_v3	1317009	1318914	-	PF3D7_0830900	Plasmodium exported protein, unknown function	0.833671	3.93252e-10
Pf3D7_02_v3	593374	600035	+	PF3D7_0214600	serine/threonine protein kinase STK2, putative	0.958664	4.01477e-10
Pf3D7_12_v3	1160654	1163264	-	PF3D7_1228600	merozoite surface protein 9	0.718995	4.19492e-10
Pf3D7_05_v3	139481	142206	+	PF3D7_0503400	actin-depolymerizing factor 1	-0.780299	4.23602e-10
Pf3D7_05_v3	1229052	1231469	-	PF3D7_0530200	phosphoenolpyruvate/phosphate translocator	-1.3351	4.23602e-10
Pf3D7_09_v3	1319902	1323588	+	PF3D7_0933300	conserved Plasmodium protein, unknown function	-1.3163	4.28701e-10
Pf3D7_13_v3	611085	618888	+	PF3D7_1314200	telomerase reverse transcriptase	-1.41146	4.30402e-10
Pf3D7_14_v3	3187707	3191551	+	PF3D7_1477500	Plasmodium exported protein (PHISTb), unknown function	0.640518	4.70328e-10
Pf3D7_10_v3	1016823	1020866	-	PF3D7_1024100	conserved Plasmodium protein, unknown function	-1.22113	4.78295e-10
Pf3D7_09_v3	961633	963872	-	PF3D7_0923800	thioredoxin reductase	-0.76453	5.94031e-10
Pf3D7_14_v3	552757	555969	-	PF3D7_1414000	26S proteasome regulatory subunit RPN13, putative	-0.799058	5.99378e-10
Pf3D7_02_v3	118835	125090	+	PF3D7_0202400	translation-enhancing factor	0.638746	6.03149e-10
Pf3D7_14_v3	1444537	1450925	-	PF3D7_1435700	ataxin-2 like protein, putative	-0.464145	6.50287e-10
Pf3D7_05_v3	260639	262284	-	PF3D7_0506300	conserved protein, unknown function	-0.926079	7.09876e-10
Pf3D7_13_v3	235485	236870	-	PF3D7_1304500	small heat shock protein, putative	-0.608675	8.44321e-10
Pf3D7_13_v3	1002038	1019770	-	PF3D7_1324300	conserved Plasmodium membrane protein, unknown function	-0.671642	8.53387e-10
Pf3D7_08_v3	931673	935916	+	PF3D7_0820700	2-oxoglutarate dehydrogenase E1 component	-1.0218	1.10388e-09
Pf3D7_04_v3	876213	894383	+	PF3D7_0419900	phosphatidylinositol 4-kinase, putative	0.507914	1.18541e-09
Pf3D7_12_v3	1719574	1727456	+	PF3D7_1240600	erythrocyte membrane protein 1, PfEMP1	0.672264	1.31667e-09
Pf3D7_14_v3	1100870	1104966	+	PF3D7_1428200	major facilitator superfamily domain-containing protein, putative	0.574482	1.34728e-09
Pf3D7_12_v3	72605	75379	-	PF3D7_1200900	Plasmodium exported protein (PHISTc), unknown function	0.511968	1.36488e-09
Pf3D7_04_v3	137006	147177	+	PF3D7_0402300	reticulocyte binding protein homologue 1	0.997124	1.56927e-09
Pf3D7_12_v3	859958	863117	+	PF3D7_1221500	heptatricopeptide repeat-containing protein, putative	-1.09661	1.63599e-09
Pf3D7_03_v3	134486	141185	+	PF3D7_0302500	cytoadherence linked asexual protein 3.1	0.839608	1.67402e-09
Pf3D7_11_v3	1171260	1176260	+	PF3D7_1130500	conserved oligomeric Golgi complex subunit 2, putative	-1.20088	1.92694e-09
Pf3D7_13_v3	401356	404582	+	PF3D7_1308700	conserved Plasmodium protein, unknown function	-0.755771	1.99702e-09
Pf3D7_09_v3	338140	342542	-	PF3D7_0907100	conserved Plasmodium protein, unknown function	-1.03508	2.1029e-09
Pf3D7_05_v3	1044284	1051519	+	PF3D7_0525200	structural maintenance of chromosomes protein 6, putative	-0.598776	2.19103e-09
Pf3D7_06_v3	361326	363964	+	PF3D7_0608800	ornithine aminotransferase	0.340024	2.20846e-09
Pf3D7_09_v3	1122096	1125906	+	PF3D7_0927600	RNA-binding protein, putative	-0.904242	2.42981e-09
Pf3D7_12_v3	2171086	2173040	+	PF3D7_1253100	Plasmodium exported protein (PHISTa), unknown function	0.527916	2.50102e-09
Pf3D7_07_v3	329719	336587	-	PF3D7_0707200	conserved Plasmodium protein, unknown function	-1.02117	2.55188e-09
Pf3D7_13_v3	444779	446972	-	PF3D7_1309800	homeobox domain-containing protein, putative	-0.896092	2.68494e-09
Pf3D7_08_v3	1332590	1336697	+	PF3D7_0831200	DnaJ protein, putative	0.715987	2.81875e-09
Pf3D7_10_v3	1211524	1213888	-	PF3D7_1029800	heptatricopeptide repeat and RAP domain-containing protein, putative	-1.30649	2.85848e-09
Pf3D7_02_v3	628091	632681	-	PF3D7_0215300	acyl-CoA synthetase	1.0853	2.87293e-09
Pf3D7_14_v3	1716954	1724336	+	PF3D7_1442400	protein KIC9	0.733604	2.90642e-09
Pf3D7_10_v3	224040	225383	+	PF3D7_1004900	conserved protein, unknown function	-1.03837	3.61667e-09
Pf3D7_14_v3	1632713	1636867	-	PF3D7_1440100	cohesin complex subunit, putative	-1.23065	3.71707e-09
Pf3D7_09_v3	706053	712389	-	PF3D7_0917000	merozoite organizing protein	-0.654435	3.77741e-09
Pf3D7_09_v3	922012	935804	-	PF3D7_0922800	conserved Plasmodium protein, unknown function	-0.768536	4.35693e-09
Pf3D7_05_v3	90735	95257	+	PF3D7_0501800	chromatin assembly factor 1 subunit A	-0.540948	4.37896e-09
Pf3D7_02_v3	80851	84937	-	PF3D7_0201700	DnaJ protein, putative	0.976362	4.43422e-09
Pf3D7_11_v3	1179639	1185871	-	PF3D7_1130700	structural maintenance of chromosomes protein 1, putative	-0.694737	4.69472e-09
Pf3D7_13_v3	2439392	2443396	-	PF3D7_1360900	RNA-binding protein, putative	-0.73012	4.69472e-09
Pf3D7_11_v3	1470103	1472480	-	PF3D7_1137400	UVB-resistance protein UVR8 homologue	-0.50258	4.70414e-09
Pf3D7_10_v3	1366770	1369652	-	PF3D7_1034400	flavoprotein subunit of succinate dehydrogenase	-1.1388	5.14461e-09
Pf3D7_09_v3	748534	750334	-	PF3D7_0918200	50S ribosomal protein L3, apicoplast, putative	-0.962453	5.18693e-09
Pf3D7_10_v3	1088931	1089909	+	PF3D7_1025700	conserved protein, unknown function	-1.86496	5.26998e-09
Pf3D7_14_v3	1064142	1069386	+	PF3D7_1427300	conserved Plasmodium protein, unknown function	-0.931252	5.48088e-09
Pf3D7_06_v3	533673	535898	-	PF3D7_0613000	conserved Plasmodium protein, unknown function	-1.09387	5.52659e-09
Pf3D7_12_v3	390219	395814	+	PF3D7_1208400	amino acid transporter, putative	1.06146	5.76144e-09
Pf3D7_02_v3	707101	709839	+	PF3D7_0217100	ATP synthase subunit alpha, mitochondrial	-1.56416	6.35422e-09
Pf3D7_11_v3	1681435	1692161	-	PF3D7_1142100	conserved Plasmodium protein, unknown function	0.663012	6.6976e-09
Pf3D7_07_v3	721717	725068	+	PF3D7_0716500	conserved Plasmodium protein, unknown function	-0.973304	6.73116e-09
Pf3D7_11_v3	293534	297356	+	PF3D7_1107100	nucleic acid binding protein, putative	-1.27119	6.86248e-09
Pf3D7_02_v3	809073	812695	-	PF3D7_0220200	Plasmodium exported protein, unknown function	0.332263	7.85525e-09
Pf3D7_06_v3	977162	978525	+	PF3D7_0623900	ribonuclease H2 subunit A, putative	-0.825854	7.85525e-09
Pf3D7_03_v3	864860	866969	+	PF3D7_0320700	signal peptidase complex subunit 2	-0.937886	7.92698e-09
Pf3D7_07_v3	261340	264630	+	PF3D7_0705300	origin recognition complex subunit 2	-0.933812	8.08469e-09
Pf3D7_06_v3	332329	335631	+	PF3D7_0607900	conserved Plasmodium protein, unknown function	-1.06821	8.21113e-09
Pf3D7_09_v3	1162923	1166821	+	PF3D7_0929100	conserved protein, unknown function	-1.59898	8.81764e-09
Pf3D7_13_v3	1400682	1402748	-	PF3D7_1334300	MSP7-like protein	-0.395938	9.88128e-09
Pf3D7_10_v3	1029659	1031835	+	PF3D7_1024700	conserved protein, unknown function	-1.61555	1.04087e-08
Pf3D7_14_v3	786525	791332	-	PF3D7_1419000	conserved Plasmodium protein, unknown function	-0.921835	1.08849e-08
Pf3D7_09_v3	221574	224589	+	PF3D7_0904800	replication protein A1, small fragment	-0.613308	1.11603e-08
Pf3D7_13_v3	221623	225748	-	PF3D7_1304100	DNA ligase I	-0.900453	1.14469e-08
Pf3D7_14_v3	2553386	2555456	-	PF3D7_1462700	cytochrome c1, heme protein, mitochondrial, putative	-1.42482	1.2319e-08
Pf3D7_07_v3	83838	86436	+	PF3D7_0702000	Plasmodium exported protein (hyp12), unknown function	0.759642	1.2627e-08
Pf3D7_10_v3	804328	807582	-	PF3D7_1019800	tRNA methyltransferase, putative	-0.720938	1.43209e-08
Pf3D7_04_v3	92418	94121	-	PF3D7_0401600	rifin	0.321808	1.51065e-08
Pf3D7_13_v3	1935006	1947401	-	PF3D7_1348400	conserved Plasmodium membrane protein, unknown function	-0.546089	1.63229e-08
Pf3D7_07_v3	1305154	1315639	-	PF3D7_0730500	conserved Plasmodium protein, unknown function	-0.806813	1.74833e-08
Pf3D7_11_v3	1985056	1987411	-	PF3D7_1149400	Plasmodium exported protein, unknown function	0.324909	1.75249e-08
Pf3D7_14_v3	2296438	2301291	+	PF3D7_1456000	AP2 domain transcription factor AP2-HC	-1.4543	1.75345e-08
Pf3D7_12_v3	1938255	1940352	+	PF3D7_1246700	conserved Plasmodium protein, unknown function	-0.706324	1.77667e-08
Pf3D7_11_v3	1195469	1198419	-	PF3D7_1131100	serpentine receptor 1, putative	0.554589	1.81764e-08
Pf3D7_05_v3	1316238	1316874	+	PF3D7_0532500	Plasmodium exported protein, unknown function	0.70255	1.96227e-08
Pf3D7_11_v3	1663373	1665749	+	PF3D7_1141400	phosphatidylinositol N-acetylglucosaminyltransferase subunit H, putative	-1.59608	2.12454e-08
Pf3D7_13_v3	1418213	1421552	-	PF3D7_1335100	merozoite surface protein 7	1.11536	2.12454e-08
Pf3D7_13_v3	467319	469389	-	PF3D7_1310700	PhIL1-interacting candidate PIC5	0.980535	2.19803e-08
Pf3D7_05_v3	1071094	1072988	+	PF3D7_0525800	inner membrane complex protein 1g, putative	0.960063	2.47724e-08
Pf3D7_13_v3	1384922	1389288	+	PF3D7_1333900	conserved Plasmodium protein, unknown function	-0.913457	2.55446e-08
Pf3D7_03_v3	869089	872456	+	PF3D7_0320800	ATP-dependent RNA helicase DDX6	-0.754609	2.69111e-08
Pf3D7_04_v3	829728	830676	+	PF3D7_0418400	LSM domain-containing protein, putative	0.586806	2.72589e-08
Pf3D7_05_v3	1198563	1205743	+	PF3D7_0529400	conserved Plasmodium protein, unknown function	-0.405857	2.73999e-08
Pf3D7_12_v3	2094748	2096876	-	PF3D7_1251300	thymidylate kinase	-1.43865	2.73999e-08
Pf3D7_03_v3	886593	889386	-	PF3D7_0321200	UDP-N-acetylglucosamine--dolichyl-phosphate N-acetylglucosaminephosphotransferase, putative	-0.998779	2.7467e-08
Pf3D7_07_v3	716275	719340	+	PF3D7_0716300	conserved protein, unknown function	-0.329741	2.7467e-08
Pf3D7_04_v3	408485	411102	-	PF3D7_0408500	flap endonuclease 1	-1.60612	2.91553e-08
Pf3D7_04_v3	539768	541690	-	PF3D7_0412100	ribosomal protein S12, mitochondrial	-1.04463	2.96621e-08
Pf3D7_03_v3	274618	277999	-	PF3D7_0305600	DNA-(apurinic or apyrimidinic site) endonuclease	-1.13099	3.21746e-08
Pf3D7_12_v3	2136053	2144874	+	PF3D7_1252400	reticulocyte binding protein homologue 3, pseudogene	0.809384	3.62127e-08
Pf3D7_11_v3	2009875	2010902	+	PF3D7_1149900	stevor	-0.358553	3.75833e-08
Pf3D7_10_v3	648012	654565	-	PF3D7_1016300	GBP130 protein	-0.484955	3.76338e-08
Pf3D7_06_v3	586596	589075	-	PF3D7_0614000	thiamine-phosphate synthase, putative	-0.732493	3.90048e-08
Pf3D7_06_v3	76204	79596	+	PF3D7_0601900	conserved Plasmodium protein, unknown function	0.426034	4.04801e-08
Pf3D7_11_v3	317615	319552	-	PF3D7_1107400	DNA repair protein RAD51	-1.30929	4.39836e-08
Pf3D7_07_v3	1336751	1342768	+	PF3D7_0731100	EMP1-trafficking protein	0.438883	4.40832e-08
Pf3D7_07_v3	899525	901353	+	PF3D7_0720800	Ham1-like protein, putative	-0.659137	4.44608e-08
Pf3D7_08_v3	377439	379755	+	PF3D7_0807200	conserved Plasmodium membrane protein, unknown function	0.47065	4.86565e-08
Pf3D7_11_v3	461766	469974	+	PF3D7_1112100	conserved Plasmodium protein, unknown function	-0.565506	4.90824e-08
Pf3D7_14_v3	484274	487738	+	PF3D7_1412100	mini-chromosome maintenance complex-binding protein	-0.576407	4.90824e-08
Pf3D7_02_v3	281275	287696	+	PF3D7_0207100	conserved Plasmodium protein, unknown function	-0.834533	5.04519e-08
Pf3D7_12_v3	1077568	1079040	-	PF3D7_1226600	proliferating cell nuclear antigen 2	-0.932911	5.08264e-08
Pf3D7_06_v3	163582	170363	-	PF3D7_0604000	conserved Plasmodium protein, unknown function	-0.928994	5.25789e-08
Pf3D7_01_v3	255113	258624	-	PF3D7_0106000	conserved protein, unknown function	-1.23546	5.86726e-08
Pf3D7_13_v3	1022857	1028042	-	PF3D7_1324500	DEAD box helicase, putative	-1.26693	5.86726e-08
Pf3D7_10_v3	697137	700274	-	PF3D7_1017400	phosphomannomutase	0.382925	6.96601e-08
Pf3D7_13_v3	2730239	2736221	-	PF3D7_1368800	DNA repair endonuclease XPF, putative	-1.03668	7.77606e-08
Pf3D7_13_v3	1768122	1772620	+	PF3D7_1344200	endoplasmic reticulum chaperone GRP170	0.438453	8.27662e-08
Pf3D7_13_v3	1028092	1034031	+	PF3D7_1324600	conserved Plasmodium protein, unknown function	-1.20013	8.29594e-08
Pf3D7_11_v3	652399	654424	+	PF3D7_1117100	ubiquitin carboxyl-terminal hydrolase UCH54	-1.1116	8.50596e-08
Pf3D7_12_v3	836836	845991	-	PF3D7_1221000	histone-lysine N-methyltransferase, H3 lysine-4 specific	-0.480438	8.62193e-08
Pf3D7_05_v3	591098	595679	-	PF3D7_0514100	ATP-dependent DNA helicase UvrD	-0.92702	9.74105e-08
Pf3D7_11_v3	1694889	1701865	+	PF3D7_1142300	conserved Plasmodium membrane protein, unknown function	-0.49737	1.01052e-07
Pf3D7_12_v3	2091731	2094720	+	PF3D7_1251200	coronin	1.03703	1.01935e-07
Pf3D7_07_v3	1230145	1232666	+	PF3D7_0728800	conserved Plasmodium protein, unknown function	-0.754918	1.02818e-07
Pf3D7_03_v3	479460	485830	-	PF3D7_0311300	phosphatidylinositol 3- and 4-kinase, putative	-0.763252	1.03595e-07
Pf3D7_10_v3	787427	795435	-	PF3D7_1019500	TMEM94 domain-containing protein, putative	-1.56868	1.04767e-07
Pf3D7_03_v3	837189	838557	+	PF3D7_0320000	protein phosphatase inhibitor 2	-0.823759	1.15662e-07
Pf3D7_14_v3	1126538	1129101	+	PF3D7_1428600	peptide chain release factor 1	-1.03937	1.16489e-07
Pf3D7_03_v3	328477	336120	-	PF3D7_0307700	conserved Plasmodium protein, unknown function	-0.487956	1.18385e-07
Pf3D7_08_v3	1059246	1061567	-	PF3D7_0824300	GTP-binding protein Obg2, putative	-1.39781	1.18385e-07
Pf3D7_13_v3	1371664	1373056	+	PF3D7_1333500	conserved Plasmodium protein, unknown function	-0.772257	1.2003e-07
Pf3D7_06_v3	596483	602866	-	PF3D7_0614300	major facilitator superfamily-related transporter, putative	0.339254	1.2304e-07
Pf3D7_03_v3	499117	502677	+	PF3D7_0311600	dolichyl-diphosphooligosaccharide--protein glycosyltransferase subunit OST1, putative	-0.756988	1.27661e-07
Pf3D7_07_v3	269635	280332	-	PF3D7_0705500	inositol-phosphate phosphatase, putative	0.556786	1.29102e-07
Pf3D7_09_v3	1253448	1257339	+	PF3D7_0931100	nucleolar protein Nop52, putative	0.396059	1.46653e-07
Pf3D7_13_v3	2065333	2067148	+	PF3D7_1351800	conserved Plasmodium protein, unknown function	0.4784	1.4929e-07
Pf3D7_12_v3	1433803	1436007	-	PF3D7_1234300	DNA polymerase epsilon subunit B, putative	-1.25969	1.54404e-07
Pf3D7_12_v3	1251464	1253144	-	PF3D7_1230400	ATP-dependent protease subunit ClpQ	-0.944539	1.63807e-07
Pf3D7_02_v3	469408	474167	+	PF3D7_0211700	tyrosine kinase-like protein, putative	-0.702109	1.69617e-07
Pf3D7_06_v3	873178	877670	+	PF3D7_0621300	mRNA-binding protein PUF3	0.35317	1.69617e-07
Pf3D7_14_v3	1862507	1866212	-	PF3D7_1445400	protein serine/threonine kinase-1	0.39328	1.9291e-07
Pf3D7_02_v3	161491	163864	-	PF3D7_0203400	conserved protein, unknown function	-1.59282	1.94372e-07
Pf3D7_14_v3	2915387	2918183	-	PF3D7_1471300	RAP protein, putative	-0.873895	2.13509e-07
Pf3D7_06_v3	1026468	1031411	-	PF3D7_0625300	mitochondrial DNA polymerase	-0.612137	2.14816e-07
Pf3D7_09_v3	1019164	1020903	-	PF3D7_0925300	proline--tRNA ligase, putative	-1.07009	2.26058e-07
Pf3D7_13_v3	1561210	1563893	-	PF3D7_1338700	conserved protein, unknown function	-0.661068	2.33283e-07
Pf3D7_09_v3	1349597	1350572	+	PF3D7_0934400	AP2 domain transcription factor, putative	-0.908402	2.38638e-07
Pf3D7_10_v3	1189990	1195098	+	PF3D7_1029100	conserved Plasmodium protein, unknown function	-0.700457	2.48425e-07
Pf3D7_14_v3	3081750	3084635	+	PF3D7_1475200	conserved protein, unknown function	-0.862175	2.51784e-07
Pf3D7_01_v3	347246	350568	+	PF3D7_0108500	ELM2 domain-containing protein, putative	0.489444	2.65864e-07
Pf3D7_10_v3	1204815	1207912	+	PF3D7_1029600	adenosine deaminase	-0.547398	2.77148e-07
Pf3D7_10_v3	1098008	1100175	-	PF3D7_1026000	conserved Plasmodium protein, unknown function	0.325352	2.78598e-07
Pf3D7_13_v3	759654	764908	-	PF3D7_1318400	structural maintenance of chromosomes protein 2, putative	-0.726221	2.78598e-07
Pf3D7_14_v3	3022250	3023997	+	PF3D7_1474100	ribosomal protein L20, mitochondrial, putative	-1.34072	3.05519e-07
Pf3D7_07_v3	1139818	1143059	+	PF3D7_0726600	conserved Plasmodium protein, unknown function	-1.32258	3.11259e-07
Pf3D7_04_v3	103078	106145	-	PF3D7_0401800	Plasmodium exported protein (PHISTb), unknown function	0.609038	3.30074e-07
Pf3D7_06_v3	1184868	1189014	-	PF3D7_0628800	glutamyl-tRNA(Gln) amidotransferase subunit B	-0.617734	3.325e-07
Pf3D7_12_v3	630962	633621	-	PF3D7_1215400	conserved Plasmodium protein, unknown function	-1.40658	3.58662e-07
Pf3D7_09_v3	1260984	1261969	+	PF3D7_0931300	conserved Plasmodium protein, unknown function	1.16933	3.68283e-07
Pf3D7_06_v3	449004	452099	+	PF3D7_0610600	calcium-dependent protein kinase 2	-0.501612	3.69285e-07
Pf3D7_06_v3	467227	469157	+	PF3D7_0611200	AP2 domain transcription factor AP2-EXP2	-1.06405	3.69285e-07
Pf3D7_12_v3	177518	182002	+	PF3D7_1203400	major facilitator superfamily domain-containing protein, putative	-0.737983	3.69285e-07
Pf3D7_14_v3	3231222	3237075	+	PF3D7_1478600	EMP1-trafficking protein	1.05894	3.82502e-07
Pf3D7_02_v3	540403	543807	+	PF3D7_0213400	protein kinase 7	-0.914689	3.82598e-07
Pf3D7_09_v3	108747	112128	-	PF3D7_0902500	serine/threonine protein kinase, FIKK family	0.992051	3.82598e-07
Pf3D7_12_v3	173597	177277	-	PF3D7_1203300	TBCC domain-containing protein, putative	-1.34443	3.82598e-07
Pf3D7_14_v3	756645	758888	-	PF3D7_1417900	ATP synthase-associated protein, putative	-0.883967	3.8425e-07
Pf3D7_07_v3	1183630	1190173	+	PF3D7_0727900	conserved Plasmodium protein, unknown function	0.638727	4.05843e-07
Pf3D7_09_v3	1128345	1130169	+	PF3D7_0927800	cytochrome c oxidase subunit 5B, putative	-1.39678	4.05843e-07
Pf3D7_06_v3	962886	974547	-	PF3D7_0623800	tyrosine kinase-like protein, putative	0.526137	4.14599e-07
Pf3D7_08_v3	521170	524750	+	PF3D7_0810200	ABC1 family, putative	-0.648705	4.14599e-07
Pf3D7_10_v3	1087985	1088417	+	PF3D7_1025600	cytochrome c oxidase copper chaperone, putative	-1.72505	4.15508e-07
Pf3D7_10_v3	620802	623974	+	PF3D7_1015400	RMI1 domain-containing protein, putative	-0.921761	4.50138e-07
Pf3D7_02_v3	102137	106662	-	PF3D7_0202000	knob-associated histidine-rich protein	0.421993	4.56804e-07
Pf3D7_12_v3	198957	202640	-	PF3D7_1204100	conserved Plasmodium protein, unknown function	-0.846418	4.64879e-07
Pf3D7_13_v3	1392263	1396454	-	PF3D7_1334100	conserved protein, unknown function	-0.935258	4.6653e-07
Pf3D7_14_v3	1916768	1918572	-	PF3D7_1446600	centrin-2	-1.36044	4.6653e-07
Pf3D7_05_v3	584878	586032	-	PF3D7_0513800	ras-related protein Rab-1A	-1.06549	4.74901e-07
Pf3D7_13_v3	1340768	1341856	+	PF3D7_1332500	SAM-dependent RNA methyltransferase, putative	0.440875	4.83545e-07
Pf3D7_02_v3	209149	211029	-	PF3D7_0204800	3'-5' exonuclease, putative	-0.9539	4.84733e-07
Pf3D7_14_v3	1042553	1049929	+	PF3D7_1426800	conserved Plasmodium protein, unknown function	0.374779	4.86954e-07
Pf3D7_13_v3	1480483	1482222	+	PF3D7_1336600	conserved protein, unknown function	-1.48608	4.97546e-07
Pf3D7_04_v3	127712	134468	-	PF3D7_0402200	surface-associated interspersed protein 4.1 (SURFIN 4.1), pseudogene	1.00482	5.05656e-07
Pf3D7_13_v3	1036517	1039173	-	PF3D7_1324800	dihydrofolate synthase/folylpolyglutamate synthase	-0.605439	5.28213e-07
Pf3D7_13_v3	1238815	1241964	-	PF3D7_1329300	chromatin assembly factor 1 subunit B, putative	-1.08854	5.28213e-07
Pf3D7_02_v3	776418	778478	-	PF3D7_0219500	pseudouridine synthase, putative	-0.96224	5.39838e-07
Pf3D7_09_v3	151318	161672	-	PF3D7_0903400	ATP-dependent RNA helicase DDX60, putative	0.321884	5.40077e-07
Pf3D7_12_v3	972357	973920	-	PF3D7_1223900	50S ribosomal protein L24, putative	-0.904627	5.48505e-07
Pf3D7_08_v3	1006504	1011755	-	PF3D7_0822900	PhIL1-interacting candidate PIC2	0.914965	5.50635e-07
Pf3D7_14_v3	1413760	1415729	+	PF3D7_1435000	cytochrome c oxidase assembly protein COX15, putative	-1.21235	5.64555e-07
Pf3D7_11_v3	940025	944624	+	PF3D7_1123800	structural maintenance of chromosomes protein 5, putative	-0.786089	5.74961e-07
Pf3D7_10_v3	467551	470056	-	PF3D7_1012100	conserved protein, unknown function	-0.793083	5.9561e-07
Pf3D7_14_v3	1184314	1187350	+	PF3D7_1430100	serine/threonine protein phosphatase 2A activator	-1.17971	6.21659e-07
Pf3D7_11_v3	109829	111884	-	PF3D7_1102300	Plasmodium exported protein, unknown function	1.08346	6.46097e-07
Pf3D7_11_v3	1899181	1905942	+	PF3D7_1147800	membrane associated erythrocyte binding-like protein	0.614613	6.46097e-07
Pf3D7_14_v3	3127566	3128533	-	PF3D7_1476000	conserved Plasmodium protein, unknown function	0.73703	6.46097e-07
Pf3D7_07_v3	728081	731148	+	PF3D7_0716700	conserved Plasmodium protein, unknown function	-0.778459	6.49431e-07
Pf3D7_14_v3	1866106	1868844	+	PF3D7_1445500	conserved Plasmodium protein, unknown function	0.595646	6.49431e-07
Pf3D7_13_v3	2395314	2402848	+	PF3D7_1359900	conserved Plasmodium membrane protein, unknown function	0.502713	6.57982e-07
Pf3D7_07_v3	566726	574308	-	PF3D7_0712600	erythrocyte membrane protein 1, PfEMP1	0.775699	6.89023e-07
Pf3D7_01_v3	253089	255771	+	PF3D7_0105900	3'-5' exonuclease, putative	-1.36265	7.16261e-07
Pf3D7_02_v3	477189	479816	-	PF3D7_0211900	pseudouridine synthase, putative	-1.12189	7.70565e-07
Pf3D7_08_v3	748331	750033	+	PF3D7_0816100	phosphopantothenoylcysteine decarboxylase, putative	0.94158	7.83984e-07
Pf3D7_09_v3	304951	306785	+	PF3D7_0906100	vacuolar protein sorting-associated protein 46, putative	-1.28212	8.24864e-07
Pf3D7_14_v3	1946965	1953556	+	PF3D7_1447800	calponin homology domain-containing protein, putative	0.738666	8.33699e-07
Pf3D7_07_v3	758490	763360	-	PF3D7_0717600	inner membrane complex protein, putative	-1.34002	8.37166e-07
Pf3D7_09_v3	89201	92043	-	PF3D7_0902000	serine/threonine protein kinase, FIKK family	-0.454248	8.42058e-07
Pf3D7_04_v3	197685	202175	-	PF3D7_0403600	conserved Plasmodium protein, unknown function	-1.48283	8.48084e-07
Pf3D7_09_v3	908583	912061	+	PF3D7_0922400	para-aminobenzoic acid synthetase	-1.40648	8.60497e-07
Pf3D7_13_v3	721759	730586	+	PF3D7_1317200	AP2 domain transcription factor AP2-FG, putative	0.425512	8.76844e-07
Pf3D7_06_v3	204545	206720	-	PF3D7_0604700	glyoxalase I-like protein GILP	-0.941747	9.24801e-07
Pf3D7_08_v3	372356	376952	-	PF3D7_0807100	DNA helicase PSH3	0.424086	9.36608e-07
Pf3D7_12_v3	543385	549255	+	PF3D7_1212300	WD repeat-containing protein, putative	-0.748064	9.36633e-07
Pf3D7_11_v3	1908678	1914041	-	PF3D7_1148000	serine/threonine protein kinase, putative	-1.18453	9.60001e-07
Pf3D7_06_v3	128292	130385	+	PF3D7_0603200	mitochondrial chaperone BCS1, putative	-0.918031	9.83556e-07
Pf3D7_03_v3	141335	146155	+	PF3D7_0302600	ABC transporter B family member 4, putative	-0.750498	9.85972e-07
Pf3D7_12_v3	1604376	1608415	+	PF3D7_1238700	BTB/POZ domain-containing protein, putative	-0.587811	9.85972e-07
Pf3D7_08_v3	475439	478480	+	PF3D7_0809400	conserved protein, unknown function	-0.636216	1.00012e-06
Pf3D7_14_v3	1012155	1014312	-	PF3D7_1425900	protein HGH1, putative	0.358916	1.00316e-06
Pf3D7_03_v3	182267	189424	+	PF3D7_0303500	spindle pole body protein, putative	-0.754167	1.03004e-06
Pf3D7_14_v3	1409197	1411400	+	PF3D7_1434800	mitochondrial acidic protein MAM33, putative	-0.373817	1.03004e-06
Pf3D7_14_v3	1217590	1219545	-	PF3D7_1431000	ribosomal protein L17, mitochondrial, putative	-1.62298	1.06597e-06
Pf3D7_14_v3	2998294	3004891	-	PF3D7_1473700	nucleoporin NUP116/NSP116, putative	0.821587	1.06597e-06
Pf3D7_13_v3	1695462	1699267	+	PF3D7_1343000	phosphoethanolamine N-methyltransferase	-0.517393	1.08047e-06
Pf3D7_13_v3	618973	620881	-	PF3D7_1314300	MACRO domain-containing protein, putative	-0.802118	1.08289e-06
Pf3D7_03_v3	506275	509040	+	PF3D7_0311800	ATP synthase F0 subunit d-like protein, putative	-1.27789	1.10445e-06
Pf3D7_13_v3	2668028	2671369	-	PF3D7_1366800	phosphatidylserine synthase, putative	0.420739	1.1901e-06
Pf3D7_12_v3	2158574	2162555	+	PF3D7_1252800	Plasmodium exported protein (PHISTb), unknown function	0.407746	1.21147e-06
Pf3D7_12_v3	1355049	1358076	-	PF3D7_1233000	elongation factor G	-0.696902	1.21212e-06
Pf3D7_10_v3	1398801	1403741	+	PF3D7_1035300	glutamate-rich protein GLURP	1.19514	1.26695e-06
Pf3D7_06_v3	469685	471521	+	PF3D7_0611300	ATP synthase-associated protein, putative	-0.789939	1.29076e-06
Pf3D7_11_v3	1807031	1810365	+	PF3D7_1145500	ABC transporter B family member 3, putative	-0.61315	1.37281e-06
Pf3D7_06_v3	1122322	1154481	-	PF3D7_0628100	HECT domain-containing protein 1, putative	0.894249	1.40824e-06
Pf3D7_01_v3	293262	295139	+	PF3D7_0107000	centrin-1	-1.01317	1.42771e-06
Pf3D7_06_v3	432378	434270	+	PF3D7_0610000	ribosomal protein L19, mitochondrial, putative	-1.63715	1.42877e-06
Pf3D7_04_v3	405513	408243	-	PF3D7_0408400	conserved protein, unknown function	-1.20813	1.45065e-06
Pf3D7_13_v3	1564491	1567716	-	PF3D7_1338800	CPW-WPC family protein	-1.35494	1.45752e-06
Pf3D7_13_v3	1799856	1806394	+	PF3D7_1344900	conserved Plasmodium protein, unknown function	0.391087	1.64308e-06
Pf3D7_05_v3	795081	797815	+	PF3D7_0519300	protoheme IX farnesyltransferase	-1.21417	1.69989e-06
Pf3D7_12_v3	685730	689481	-	PF3D7_1217400	conserved protein, unknown function	0.855002	1.73237e-06
Pf3D7_05_v3	731350	735605	+	PF3D7_0517400	FACT complex subunit SPT16, putative	-0.305546	1.75821e-06
Pf3D7_09_v3	1155523	1159304	+	PF3D7_0928800	serine/threonine protein kinase, putative	-0.557518	1.78711e-06
Pf3D7_14_v3	2750164	2752514	+	PF3D7_1467300	1-deoxy-D-xylulose 5-phosphate reductoisomerase	-1.34472	1.80181e-06
Pf3D7_05_v3	73163	80813	+	PF3D7_0501400	interspersed repeat antigen	1.29579	1.80749e-06
Pf3D7_14_v3	592791	598162	-	PF3D7_1414700	ubiquitin carboxyl-terminal hydrolase, putative	0.391113	1.8234e-06
Pf3D7_04_v3	672035	679718	-	PF3D7_0415200	conserved Plasmodium protein, unknown function	-0.698897	1.86598e-06
Pf3D7_03_v3	588362	594166	-	PF3D7_0314700	RING finger protein RNF1	-1.07309	1.93706e-06
Pf3D7_08_v3	430405	439297	+	PF3D7_0808600	erythrocyte membrane protein 1, PfEMP1	1.07407	1.98244e-06
Pf3D7_14_v3	2019848	2024292	-	PF3D7_1449400	crossover junction endonuclease MUS81, putative	-1.10471	2.12831e-06
Pf3D7_13_v3	2843157	2847557	+	PF3D7_1372300	Plasmodium exported protein (PHIST), unknown function	1.04897	2.15379e-06
Pf3D7_10_v3	1376452	1377978	-	PF3D7_1034600	translation initiation factor IF-3, putative	-1.77187	2.30083e-06
Pf3D7_08_v3	1054798	1059140	+	PF3D7_0824200	conserved Plasmodium protein, unknown function	-0.786659	2.42749e-06
Pf3D7_13_v3	1173631	1181569	-	PF3D7_1328000	conserved Plasmodium protein, unknown function	-1.27201	2.71984e-06
Pf3D7_08_v3	467507	472481	-	PF3D7_0809200	asparagine-rich antigen Pfa55-14	0.394595	2.77634e-06
Pf3D7_07_v3	889883	899213	+	PF3D7_0720700	phosphoinositide-binding protein PX1	0.483898	2.78795e-06
Pf3D7_14_v3	1223443	1229071	-	PF3D7_1431200	OST-HTH associated domain protein, putative	0.364246	2.84289e-06
Pf3D7_12_v3	387833	389498	+	PF3D7_1208300	acyl carrier protein, mitochondrial	-0.430861	2.91083e-06
Pf3D7_02_v3	747303	749586	-	PF3D7_0218300	rRNA methyltransferase, putative	-0.545053	2.91456e-06
Pf3D7_12_v3	1457876	1459667	+	PF3D7_1234900	CHCH domain-containing protein, putative	-0.885753	2.96882e-06
Pf3D7_14_v3	230607	232875	+	PF3D7_1406400	pentatricopeptide repeat-containing protein 1	-1.0522	2.99524e-06
Pf3D7_12_v3	586314	587973	+	PF3D7_1213600	dynein light chain 1, putative	-0.853868	3.07941e-06
Pf3D7_03_v3	555035	558825	-	PF3D7_0313700	conserved Plasmodium protein, unknown function	-0.836639	3.10176e-06
Pf3D7_06_v3	615060	617043	-	PF3D7_0614800	endonuclease III-like protein 1, putative	-0.407645	3.20043e-06
Pf3D7_11_v3	661949	662633	+	PF3D7_1117300	conserved protein, unknown function	0.861901	3.35632e-06
Pf3D7_04_v3	351527	353137	-	PF3D7_0406800	ribosomal protein L25, putative	-1.84571	3.44725e-06
Pf3D7_08_v3	1324597	1331626	+	PF3D7_0831100	surface-associated interspersed protein 8.1 (SURFIN 8.1)	1.28007	3.47832e-06
Pf3D7_08_v3	1052541	1054493	+	PF3D7_0824100	3'-5' exonuclease, putative	-0.956776	3.65922e-06
Pf3D7_13_v3	1340764	1344123	-	PF3D7_1332600	DNA-(apurinic or apyrimidinic site) lyase 1	-0.557914	3.67954e-06
Pf3D7_12_v3	1427398	1433600	+	PF3D7_1234200	helicase, putative, pseudogene	-0.431452	3.7273e-06
Pf3D7_13_v3	931298	944119	+	PF3D7_1322200	TOG domain-containing protein, putative	-0.39186	3.7273e-06
Pf3D7_14_v3	1855451	1859752	+	PF3D7_1445200	ATP-dependent RNA helicase MAK5, putative	0.321627	3.7273e-06
Pf3D7_13_v3	1568367	1571577	-	PF3D7_1338900	serine/threonine protein kinase, putative	-1.16755	3.72751e-06
Pf3D7_12_v3	60857	65703	-	PF3D7_1200700	acyl-CoA synthetase	0.567618	3.74345e-06
Pf3D7_13_v3	2473498	2482244	+	PF3D7_1361800	glideosome-associated connector	1.15747	3.85546e-06
Pf3D7_09_v3	1403986	1407459	+	PF3D7_0935600	gametocytogenesis-implicated protein	0.753121	3.90616e-06
Pf3D7_14_v3	2444059	2446716	-	PF3D7_1459700	pyridoxal 5'-phosphate synthase, putative	-1.35182	3.9499e-06
Pf3D7_02_v3	650472	653693	-	PF3D7_0215800	origin recognition complex subunit 5	-1.07162	4.03092e-06
Pf3D7_08_v3	474788	474991	-	PF3D7_0809250	respiratory chain complex 4 associated protein 5	-0.938693	4.03092e-06
Pf3D7_11_v3	372099	376865	-	PF3D7_1108700	heat shock protein J2	0.319045	4.03092e-06
Pf3D7_05_v3	1059480	1065703	-	PF3D7_0525500	WD repeat-containing protein, putative	0.388413	4.08101e-06
Pf3D7_09_v3	691282	694189	-	PF3D7_0916500	ubiquitin fusion degradation protein 1	-0.579324	4.53629e-06
Pf3D7_11_v3	1389211	1396929	+	PF3D7_1135600	condensin-2 complex subunit D3, putative	-1.56184	4.53629e-06
Pf3D7_13_v3	996864	999493	+	PF3D7_1324100	conserved Plasmodium membrane protein, unknown function	-1.18699	4.56428e-06
Pf3D7_10_v3	1103231	1105245	-	PF3D7_1026200	conserved protein, unknown function	-0.676459	4.58394e-06
Pf3D7_03_v3	191168	193072	-	PF3D7_0303700	lipoamide acyltransferase component of branched-chain alpha-keto acid dehydrogenase complex	-0.445633	4.64207e-06
Pf3D7_11_v3	574690	580622	+	PF3D7_1115200	histone-lysine N-methyltransferase SET7	0.505286	4.76432e-06
Pf3D7_03_v3	325654	328649	+	PF3D7_0307600	conserved Plasmodium protein, unknown function	-0.814962	4.79082e-06
Pf3D7_07_v3	1237998	1246671	+	PF3D7_0729100	allantoicase, putative	-0.565991	4.83136e-06
Pf3D7_11_v3	1076956	1082092	-	PF3D7_1127800	TFIIS central domain-containing protein, putative	0.336351	5.04134e-06
Pf3D7_08_v3	1185861	1187510	+	PF3D7_0827500	ribosomal protein L21, apicoplast, putative	-0.882636	5.24202e-06
Pf3D7_10_v3	110388	116655	+	PF3D7_1002200	tryptophan-rich antigen 3	0.362345	5.25888e-06
Pf3D7_04_v3	545623	554633	-	PF3D7_0412400	erythrocyte membrane protein 1, PfEMP1	0.764967	5.38117e-06
Pf3D7_14_v3	2572705	2574812	+	PF3D7_1463300	DNA polymerase alpha subunit B, putative	-1.04253	5.5471e-06
Pf3D7_13_v3	836524	838735	+	PF3D7_1320200	TBC domain protein, putative	-0.795421	5.57946e-06
Pf3D7_07_v3	486497	491719	-	PF3D7_0711000	AAA family ATPase, CDC48 subfamily	-0.331386	5.65774e-06
Pf3D7_12_v3	1798386	1800204	+	PF3D7_1242500	conserved protein, unknown function	-1.15977	5.74269e-06
Pf3D7_10_v3	1039937	1045239	-	PF3D7_1024900	conserved Plasmodium protein, unknown function	-0.601899	5.80806e-06
Pf3D7_01_v3	215143	217616	+	PF3D7_0104800	novel putative transporter 1, putative	-1.56707	5.82245e-06
Pf3D7_06_v3	212174	213397	-	PF3D7_0604900	conserved Plasmodium protein, unknown function	-1.17995	5.84834e-06
Pf3D7_03_v3	665769	669165	+	PF3D7_0316500	kinetochore protein NUF2, putative	-0.852927	5.9157e-06
Pf3D7_12_v3	1405062	1406293	-	PF3D7_1233800	conserved protein, unknown function	-0.664415	6.00123e-06
Pf3D7_13_v3	1040006	1042682	+	PF3D7_1324900	L-lactate dehydrogenase	-0.341729	6.37781e-06
Pf3D7_03_v3	559025	563280	+	PF3D7_0313800	conserved Plasmodium protein, unknown function	-0.534131	6.44336e-06
Pf3D7_08_v3	936266	939277	-	PF3D7_0820800	conserved Plasmodium protein, unknown function	-0.948783	6.44743e-06
Pf3D7_10_v3	872294	895304	-	PF3D7_1021700	VPS13 domain-containing protein, putative	0.408209	6.44743e-06
Pf3D7_13_v3	2552035	2555363	+	PF3D7_1363700	protein AMR1	-0.730553	6.44743e-06
Pf3D7_14_v3	613736	616628	+	PF3D7_1415300	RNA-binding protein Nova-1, putative	-0.4814	6.44743e-06
Pf3D7_14_v3	891991	893290	-	PF3D7_1422000	cytochrome c oxidase assembly protein COX14, putative	-1.1711	6.44743e-06
Pf3D7_11_v3	938756	940010	+	PF3D7_1123700	ribosomal protein L37, mitochondrial, putative	-1.13909	6.58026e-06
Pf3D7_08_v3	917497	921911	+	PF3D7_0820300	conserved Plasmodium protein, unknown function	0.404967	6.59454e-06
Pf3D7_13_v3	292977	296617	+	PF3D7_1306300	SAM dependent methyltransferase, putative	-0.890902	6.9386e-06
Pf3D7_06_v3	1078020	1082073	+	PF3D7_0626800	pyruvate kinase	-0.237656	6.96519e-06
Pf3D7_06_v3	1189472	1193978	+	PF3D7_0628900	RAP protein, putative	-0.757917	6.96519e-06
Pf3D7_03_v3	322589	325397	-	PF3D7_0307500	spindle and kinetochore-associated protein 2, putative	-1.08701	7.02968e-06
Pf3D7_14_v3	3085179	3087302	+	PF3D7_1475300	cytochrome c oxidase assembly protein COX11, putative	-0.719916	7.28075e-06
Pf3D7_14_v3	985023	988047	-	PF3D7_1425300	conserved Plasmodium protein, unknown function	-0.964404	7.41856e-06
Pf3D7_11_v3	1040447	1048468	-	PF3D7_1126700	conserved Plasmodium protein, unknown function	0.978543	7.74415e-06
Pf3D7_02_v3	803384	807811	+	PF3D7_0220100	DnaJ protein, putative	0.464434	8.19971e-06
Pf3D7_13_v3	2234959	2238932	+	PF3D7_1356400	phosphatase 2A regulatory subunit-related protein, putative	-1.45412	8.40408e-06
Pf3D7_11_v3	1896443	1898242	+	PF3D7_1147700	ATP synthase subunit delta, mitochondrial, putative	-1.35485	8.55098e-06
Pf3D7_14_v3	1309923	1312200	+	PF3D7_1433300	histone-binding protein RBBP7, putative	0.543829	8.55098e-06
Pf3D7_09_v3	495567	498316	-	PF3D7_0910900	DNA primase large subunit, putative	-2.24029	8.76948e-06
Pf3D7_14_v3	573759	577168	+	PF3D7_1414400	serine/threonine protein phosphatase PP1	-0.369469	9.1531e-06
Pf3D7_05_v3	1034754	1039424	+	PF3D7_0525000	zinc finger protein, putative	0.415225	9.18532e-06
Pf3D7_10_v3	1412641	1416363	+	PF3D7_1035700	duffy binding-like merozoite surface protein	0.941662	9.26592e-06
Pf3D7_09_v3	369477	371999	-	PF3D7_0908000	plasma membrane protein 1, putative	0.737702	9.28542e-06
Pf3D7_04_v3	755176	777060	+	PF3D7_0417400	conserved Plasmodium protein, unknown function	0.379899	9.36521e-06
Pf3D7_13_v3	626197	629114	-	PF3D7_1314700	pinin/SDK/MemA domain-containing protein, putative	-0.420761	9.46767e-06
Pf3D7_14_v3	1289379	1291696	-	PF3D7_1432700	protein-L-isoaspartate(D-aspartate) O-methyltransferase, putative	-1.34061	9.84117e-06
Pf3D7_10_v3	629909	632135	-	PF3D7_1015700	tubulin binding cofactor c, putative	-1.58152	1.00255e-05
Pf3D7_13_v3	602446	606612	+	PF3D7_1314000	conserved protein, unknown function	-0.790992	1.05009e-05
Pf3D7_05_v3	693120	699060	+	PF3D7_0516700	ubiquitin carboxyl-terminal hydrolase 2, putative	0.315222	1.05268e-05
Pf3D7_09_v3	1224476	1239586	+	PF3D7_0930800	conserved Plasmodium membrane protein, unknown function	-0.332204	1.05268e-05
Pf3D7_05_v3	187586	205020	-	PF3D7_0504800	conserved Plasmodium protein, unknown function	-1.17735	1.0611e-05
Pf3D7_11_v3	510703	516323	-	PF3D7_1113100	protein tyrosine phosphatase	0.305131	1.0611e-05
Pf3D7_14_v3	2303352	2306919	+	PF3D7_1456200	conserved Plasmodium protein, unknown function	-0.992186	1.0611e-05
Pf3D7_03_v3	820232	831283	+	PF3D7_0319700	ABC transporter I family member 1, putative	0.324182	1.06406e-05
Pf3D7_13_v3	990726	996075	-	PF3D7_1324000	conserved Plasmodium protein, unknown function	0.376745	1.06785e-05
Pf3D7_05_v3	548139	553825	-	PF3D7_0512800	conserved Plasmodium protein, unknown function	-0.388699	1.07731e-05
Pf3D7_14_v3	890541	891622	-	PF3D7_1421900	copper transporter, putative	-0.885273	1.10221e-05
Pf3D7_13_v3	2032016	2040395	+	PF3D7_1351000	phosphatidylinositol transfer protein, putative	0.318738	1.13162e-05
Pf3D7_12_v3	923314	925896	+	PF3D7_1222900	conserved Plasmodium protein, unknown function	-0.82257	1.14682e-05
Pf3D7_14_v3	238872	244318	+	PF3D7_1406600	ATP-dependent Clp protease regulatory subunit ClpC	-0.415112	1.1558e-05
Pf3D7_14_v3	1708390	1712078	-	PF3D7_1442200	GTP-binding protein YihA2	-0.703946	1.15757e-05
Pf3D7_11_v3	2000342	2003996	+	PF3D7_1149600	DnaJ protein, putative	0.515747	1.17278e-05
Pf3D7_13_v3	914465	918899	+	PF3D7_1322000	nucleoside-diphosphatase, putative	-1.0206	1.22361e-05
Pf3D7_14_v3	2423624	2426573	+	PF3D7_1459100	GTP-binding protein, putative	-0.842509	1.26373e-05
Pf3D7_13_v3	2285945	2291193	-	PF3D7_1357700	U3 small nucleolar RNA-associated protein 21, putative	0.30657	1.26959e-05
Pf3D7_09_v3	696194	702782	-	PF3D7_0916700	RNA-binding protein musashi, putative	0.314021	1.30811e-05
Pf3D7_10_v3	674416	678495	-	PF3D7_1016800	Plasmodium exported protein (PHISTc), unknown function	0.624564	1.30811e-05
Pf3D7_07_v3	1246810	1248317	+	PF3D7_0729200	1-cys peroxiredoxin	-1.72787	1.32275e-05
Pf3D7_10_v3	1105482	1109722	+	PF3D7_1026300	conserved Plasmodium protein, unknown function	-0.654767	1.32275e-05
Pf3D7_14_v3	2336071	2339501	-	PF3D7_1457000	signal peptide peptidase	0.293834	1.33158e-05
Pf3D7_12_v3	1208198	1209870	+	PF3D7_1229400	macrophage migration inhibitory factor	-0.420377	1.34464e-05
Pf3D7_06_v3	897970	902735	-	PF3D7_0622100	conserved Plasmodium protein, unknown function	1.27123	1.36986e-05
Pf3D7_13_v3	2058839	2064747	+	PF3D7_1351700	inner membrane complex protein 1f, putative	0.70151	1.37931e-05
Pf3D7_14_v3	1050744	1055499	+	PF3D7_1427000	conserved Plasmodium protein, unknown function	-0.494294	1.38565e-05
Pf3D7_08_v3	230967	233374	+	PF3D7_0803700	tubulin gamma chain	-0.755712	1.43907e-05
Pf3D7_13_v3	403496	407163	-	PF3D7_1308800	tyrosine recombinase	-0.7545	1.43994e-05
Pf3D7_09_v3	769319	772498	+	PF3D7_0918700	conserved Plasmodium protein, unknown function	0.912343	1.44669e-05
Pf3D7_09_v3	901584	905953	+	PF3D7_0922200	S-adenosylmethionine synthetase	-0.32107	1.45178e-05
Pf3D7_11_v3	1193687	1195036	-	PF3D7_1131000	RNA-binding protein s1, putative	-0.602908	1.46146e-05
Pf3D7_13_v3	216203	220913	-	PF3D7_1304000	condensin complex subunit 2, putative	-1.33809	1.46146e-05
Pf3D7_10_v3	132914	138022	+	PF3D7_1002800	DnaJ protein, putative	-0.689032	1.48063e-05
Pf3D7_14_v3	429125	431542	-	PF3D7_1410700	conserved protein, unknown function	-1.5852	1.48804e-05
Pf3D7_13_v3	1289960	1293507	+	PF3D7_1330700	GPI transamidase subunit PIG-U, putative	-1.11579	1.50012e-05
Pf3D7_14_v3	2996429	2998275	-	PF3D7_1473600	conserved Plasmodium protein, unknown function	-0.646803	1.51924e-05
Pf3D7_11_v3	190492	195121	-	PF3D7_1104300	conserved Plasmodium protein, unknown function	-0.539701	1.53357e-05
Pf3D7_05_v3	677677	681517	+	PF3D7_0516300	tRNA pseudouridine synthase, putative	0.341392	1.56161e-05
Pf3D7_10_v3	1287320	1290508	-	PF3D7_1032000	ribosome maturation factor RimM, putative	-0.74518	1.58184e-05
Pf3D7_13_v3	2821078	2824446	+	PF3D7_1371700	serine/threonine protein kinase, FIKK family	-0.584183	1.60141e-05
Pf3D7_07_v3	848223	853891	-	PF3D7_0719400	conserved Plasmodium protein, unknown function	-0.73509	1.628e-05
Pf3D7_13_v3	450398	453415	+	PF3D7_1310100	conserved Plasmodium protein, unknown function	-0.907667	1.69839e-05
Pf3D7_13_v3	2118361	2120913	-	PF3D7_1353000	tryptophan-rich protein, pseudogene	0.381879	1.69839e-05
Pf3D7_05_v3	624719	626844	-	PF3D7_0515100	rhomboid protease ROM9	-1.49903	1.70548e-05
Pf3D7_06_v3	602024	605863	+	PF3D7_0614400	pre-mRNA-splicing factor CWF7, putative	0.407333	1.77862e-05
Pf3D7_02_v3	400078	402755	-	PF3D7_0209700	RING zinc finger protein, putative	0.298767	1.80737e-05
Pf3D7_08_v3	711239	714166	+	PF3D7_0815100	heptatricopeptide repeat and RAP domain-containing protein, putative	-0.730669	1.82317e-05
Pf3D7_05_v3	1223345	1225947	-	PF3D7_0530000	conserved Plasmodium protein, unknown function	-0.680262	1.82931e-05
Pf3D7_06_v3	1195429	1198332	-	PF3D7_0629100	nicotinate phosphoribosyltransferase, putative	-0.445097	1.8599e-05
Pf3D7_11_v3	1772009	1774198	-	PF3D7_1144700	apicoplast import protein Tic20, putative	-1.66465	1.87635e-05
Pf3D7_07_v3	1092439	1092741	-	PF3D7_0726050	conserved Plasmodium protein, unknown function	0.60256	1.88143e-05
Pf3D7_10_v3	1259098	1263892	+	PF3D7_1031300	SAE2 domain-containing protein, putative	0.549363	1.93684e-05
Pf3D7_09_v3	1324974	1329878	-	PF3D7_0933500	gamma-tubulin complex component, putative	-0.534096	1.94795e-05
Pf3D7_11_v3	790267	791082	+	PF3D7_1120900	heat shock factor-binding protein 1	-0.888594	2.14792e-05
Pf3D7_01_v3	118812	122534	-	PF3D7_0102600	serine/threonine protein kinase, FIKK family	1.14322	2.15007e-05
Pf3D7_09_v3	576759	579774	-	PF3D7_0913300	conserved protein, unknown function	0.329419	2.20249e-05
Pf3D7_11_v3	1718938	1725224	-	PF3D7_1143100	AP2 domain transcription factor AP2-O	0.759418	2.22723e-05
Pf3D7_09_v3	883515	885592	-	PF3D7_0921700	conserved protein, unknown function	-0.513496	2.26737e-05
Pf3D7_14_v3	2694514	2706476	-	PF3D7_1466200	homeodomain-like protein HDP1	-0.493437	2.33544e-05
Pf3D7_14_v3	1784933	1790629	-	PF3D7_1443600	gamma-tubulin complex component, putative	-0.922288	2.38537e-05
Pf3D7_14_v3	821701	824646	-	PF3D7_1419800	glutathione reductase	-0.482461	2.38771e-05
Pf3D7_09_v3	1317759	1319756	-	PF3D7_0933200	calcyclin-binding protein, putative	-0.749676	2.39039e-05
Pf3D7_09_v3	1021426	1023671	-	PF3D7_0925400	protein phosphatase-beta	-0.922206	2.40048e-05
Pf3D7_03_v3	87480	90921	-	PF3D7_0301500	Plasmodium exported protein, unknown function	0.775278	2.41284e-05
Pf3D7_14_v3	1154726	1163789	+	PF3D7_1429400	rRNA (adenosine-2'-O-)-methyltransferase, putative	0.307832	2.41284e-05
Pf3D7_09_v3	1047843	1059006	-	PF3D7_0926100	protein kinase, putative	0.39684	2.42986e-05
Pf3D7_04_v3	38955	40154	+	PF3D7_0400200	erythrocyte membrane protein 1 (PfEMP1), exon 2, pseudogene	-0.322324	2.47872e-05
Pf3D7_07_v3	422674	427278	-	PF3D7_0709400	Cg7 protein	-0.760957	2.49515e-05
Pf3D7_14_v3	988897	992990	+	PF3D7_1425400	DEAD/DEAH box helicase, putative	-0.527307	2.60675e-05
Pf3D7_11_v3	668095	670115	+	PF3D7_1117600	peptidyl-tRNA hydrolase ICT1	-0.86479	2.66982e-05
Pf3D7_13_v3	1664354	1665907	+	PF3D7_1342300	tetratricopeptide repeat protein, putative	-0.7986	2.6844e-05
Pf3D7_12_v3	1942691	1946196	-	PF3D7_1246900	RAC-beta serine/threonine protein kinase	-1.6105	2.7012e-05
Pf3D7_14_v3	803869	812354	-	PF3D7_1419400	conserved Plasmodium membrane protein, unknown function	0.306263	2.74893e-05
Pf3D7_10_v3	320042	328566	+	PF3D7_1008000	histone deacetylase 2	0.312711	2.84038e-05
Pf3D7_11_v3	225227	226943	+	PF3D7_1105100	histone H2B	-0.329958	2.85254e-05
Pf3D7_04_v3	776801	779987	-	PF3D7_0417500	memo-like protein	-0.465826	2.87504e-05
Pf3D7_07_v3	901363	903408	+	PF3D7_0720900	tetratricopeptide repeat protein, putative	-0.582217	2.89749e-05
Pf3D7_07_v3	297233	303776	-	PF3D7_0706100	conserved Plasmodium protein, unknown function	-0.529488	2.91321e-05
Pf3D7_14_v3	2343508	2344657	-	PF3D7_1457200	thioredoxin 1	-0.493709	2.92484e-05
Pf3D7_05_v3	1142668	1145603	+	PF3D7_0527500	Hsc70-interacting protein	-0.225666	2.96361e-05
Pf3D7_03_v3	320628	322215	-	PF3D7_0307400	ATP-dependent Clp protease proteolytic subunit	-0.697419	3.01166e-05
Pf3D7_04_v3	403032	405486	-	PF3D7_0408300	zinc finger Ran-binding domain-containing protein 2, putative	0.329346	3.06335e-05
Pf3D7_09_v3	800671	802645	+	PF3D7_0919600	dolichyl-diphosphooligosaccharide--protein glycosyltransferase subunit WBP1, putative	-0.827675	3.06335e-05
Pf3D7_12_v3	1894910	1896390	+	PF3D7_1245400	50S ribosomal protein L3, mitochondrial, putative	-0.595628	3.06335e-05
Pf3D7_03_v3	112158	118863	+	PF3D7_0302100	serine/threonine protein kinase	0.370551	3.13284e-05
Pf3D7_09_v3	319627	323568	-	PF3D7_0906600	zinc finger protein, putative	0.333197	3.15355e-05
Pf3D7_14_v3	1350120	1359111	-	PF3D7_1433800	conserved Plasmodium protein, unknown function	-0.819697	3.16895e-05
Pf3D7_03_v3	255187	259495	-	PF3D7_0305300	transporter, putative	0.320497	3.17041e-05
Pf3D7_03_v3	250163	255153	+	PF3D7_0305200	GRIP domain-containing protein, putative	0.299878	3.17673e-05
Pf3D7_13_v3	1773639	1781932	-	PF3D7_1344300	zinc finger protein, putative	0.697452	3.32134e-05
Pf3D7_11_v3	262911	266839	-	PF3D7_1106300	5'-3' exoribonuclease 1, putative	-0.321306	3.33851e-05
Pf3D7_14_v3	100564	106014	+	PF3D7_1402800	conserved Plasmodium protein, unknown function	0.377491	3.4222e-05
Pf3D7_14_v3	2463988	2471914	+	PF3D7_1460500	conserved Plasmodium protein, unknown function	-0.489041	3.46179e-05
Pf3D7_11_v3	1340325	1342250	-	PF3D7_1134400	WPP motif-containing protein, putative	-0.917676	3.57374e-05
Pf3D7_13_v3	1318841	1323158	-	PF3D7_1331700	glutamine--tRNA ligase, putative	0.354464	3.57374e-05
Pf3D7_09_v3	912487	915584	+	PF3D7_0922500	phosphoglycerate kinase	-0.281393	3.63629e-05
Pf3D7_08_v3	974967	976983	+	PF3D7_0821800	protein transport protein SEC61 subunit beta, putative	0.30618	3.64552e-05
Pf3D7_09_v3	1432339	1435093	-	PF3D7_0936200	Plasmodium exported protein (hyp11), unknown function	0.427285	3.68386e-05
Pf3D7_01_v3	373864	375683	-	PF3D7_0109400	tubulin-specific chaperone a, putative	-0.421443	3.96388e-05
Pf3D7_06_v3	412443	420258	+	PF3D7_0609700	protein KIC6	0.397052	3.98919e-05
Pf3D7_14_v3	244331	246273	+	PF3D7_1406700	vacuolar protein sorting-associated protein 29	-0.667061	4.20811e-05
Pf3D7_12_v3	1053194	1056616	-	PF3D7_1226000	conserved protein, unknown function	-0.741556	4.24473e-05
Pf3D7_07_v3	626391	641230	-	PF3D7_0713900	conserved Plasmodium protein, unknown function	0.355164	4.26496e-05
Pf3D7_11_v3	547383	549296	-	PF3D7_1114400	RAP protein, putative	-0.846315	4.27334e-05
Pf3D7_09_v3	504394	509439	+	PF3D7_0911100	START domain-containing protein, putative	0.936805	4.53093e-05
Pf3D7_02_v3	176370	178737	+	PF3D7_0203900	5'-3' exonuclease, putative	-0.624037	4.56057e-05
Pf3D7_10_v3	1313214	1315135	-	PF3D7_1032800	leucine-rich repeat protein	-0.891683	4.58471e-05
Pf3D7_11_v3	852985	859371	+	PF3D7_1122500	protein KIC10	-0.717357	4.65532e-05
Pf3D7_13_v3	752413	759638	+	PF3D7_1318300	conserved Plasmodium protein, unknown function	0.362632	4.65532e-05
Pf3D7_04_v3	448569	450669	-	PF3D7_0409500	NAD(P)-binding protein, putative	-2.14065	4.67758e-05
Pf3D7_12_v3	678393	682293	+	PF3D7_1217200	multiple RNA-binding domain-containing protein 1, putative	0.319568	4.79938e-05
Pf3D7_11_v3	569509	570889	+	PF3D7_1115000	conserved protein, unknown function	-0.946977	4.87999e-05
Pf3D7_09_v3	367738	368844	-	PF3D7_0907900	peptide deformylase	-0.447436	4.89882e-05
Pf3D7_13_v3	833359	835735	-	PF3D7_1320100	ATP-dependent Clp protease adapter protein ClpS	-1.28121	4.96953e-05
Pf3D7_03_v3	339591	352137	-	PF3D7_0307900	conserved Plasmodium protein, unknown function	-0.5588	5.11813e-05
Pf3D7_05_v3	125012	126861	+	PF3D7_0503000	50S ribosomal protein L28, apicoplast, putative	-0.444018	5.12502e-05
Pf3D7_13_v3	236907	241351	+	PF3D7_1304600	conserved Plasmodium protein, unknown function	-0.515794	5.13e-05
Pf3D7_14_v3	1613546	1617193	-	PF3D7_1439700	leucine carboxyl methyltransferase, putative	-1.00865	5.14772e-05
Pf3D7_06_v3	311667	318394	-	PF3D7_0607600	spindle assembly abnormal protein 6, putative	-1.41628	5.27625e-05
Pf3D7_13_v3	1827863	1830813	-	PF3D7_1345700	isocitrate dehydrogenase [NADP], mitochondrial	-0.421142	5.40315e-05
Pf3D7_14_v3	1084975	1087482	+	PF3D7_1427600	CorA-like Mg2+ transporter protein, putative	-1.06911	5.41505e-05
Pf3D7_07_v3	475796	477592	-	PF3D7_0710500	conserved protein, unknown function	-0.615394	5.41682e-05
Pf3D7_10_v3	253544	255931	+	PF3D7_1005900	conserved protein, unknown function	-1.1387	5.46925e-05
Pf3D7_13_v3	88139	93987	-	PF3D7_1301600	erythrocyte binding antigen-140	0.49638	5.67311e-05
Pf3D7_08_v3	1042935	1046408	+	PF3D7_0823800	DnaJ protein, putative	0.416932	5.722e-05
Pf3D7_08_v3	855347	857162	-	PF3D7_0818800	U3 small nucleolar ribonucleoprotein protein IMP4, putative	0.358604	5.80605e-05
Pf3D7_06_v3	1082531	1084389	+	PF3D7_0626900	ribosomal protein L46, mitochondrial, putative	-0.868069	5.89782e-05
Pf3D7_07_v3	689176	690393	-	PF3D7_0715500	ATP synthase subunit epsilon, mitochondrial, putative	-1.52038	5.92212e-05
Pf3D7_09_v3	1171132	1173562	+	PF3D7_0929300	conserved Plasmodium protein, unknown function	-0.836045	5.92212e-05
Pf3D7_09_v3	1092809	1096677	-	PF3D7_0926800	conserved Plasmodium protein, unknown function	-0.773965	6.03187e-05
Pf3D7_11_v3	518688	520690	+	PF3D7_1113300	UDP-galactose transporter, putative	-0.731138	6.03187e-05
Pf3D7_14_v3	1659431	1663587	-	PF3D7_1440700	AP-3 complex subunit mu, putative	0.328473	6.08781e-05
Pf3D7_11_v3	1301308	1307797	+	PF3D7_1133700	FHA domain-containing protein, putative	0.445687	6.1228e-05
Pf3D7_05_v3	235735	238864	-	PF3D7_0505400	conserved protein, unknown function	-0.687606	6.20359e-05
Pf3D7_04_v3	458379	462772	+	PF3D7_0409800	zinc finger protein, putative	0.276142	6.20731e-05
Pf3D7_06_v3	903432	906428	-	PF3D7_0622200	tRNA-2-methylthio-N(6)-dimethylallyladenosine synthase	0.287845	6.67669e-05
Pf3D7_10_v3	848471	850485	-	PF3D7_1021000	conserved protein, unknown function	-0.695284	6.73338e-05
Pf3D7_11_v3	1449075	1453801	-	PF3D7_1136800	DnaJ protein, putative	0.372416	6.81555e-05
Pf3D7_01_v3	153669	160630	+	PF3D7_0103500	conserved Plasmodium protein, unknown function	-0.764076	6.94124e-05
Pf3D7_13_v3	1835227	1837216	-	PF3D7_1345900	kinetochore protein SPC25, putative	-0.664519	7.30833e-05
Pf3D7_02_v3	409983	411199	+	PF3D7_0210000	secretory complex protein 61 gamma subunit	0.306057	7.33027e-05
Pf3D7_14_v3	1841602	1843256	+	PF3D7_1444700	shikimate dehydrogenase, putative	-1.07366	7.37292e-05
Pf3D7_13_v3	1527826	1531730	-	PF3D7_1337800	calcium-dependent protein kinase 5	0.987719	7.44867e-05
Pf3D7_08_v3	952488	956466	+	PF3D7_0821100	protein kinase 1	0.40163	7.56415e-05
Pf3D7_11_v3	878969	895273	+	PF3D7_1122900	dynein heavy chain, putative	-1.06857	7.58721e-05
Pf3D7_10_v3	266941	269894	-	PF3D7_1006400	heptatricopeptide repeat-containing protein, putative	-0.779233	7.65098e-05
Pf3D7_11_v3	748255	755195	+	PF3D7_1119900	protein transport protein SEC16, putative	0.361585	7.70787e-05
Pf3D7_13_v3	639639	643237	-	PF3D7_1315200	heptatricopeptide repeat-containing protein, putative	-0.689742	7.769e-05
Pf3D7_14_v3	1797266	1800666	+	PF3D7_1443900	heat shock protein 90, putative	-0.262737	7.88627e-05
Pf3D7_06_v3	627693	630345	-	PF3D7_0615300	GPI-anchored wall transfer protein 1, putative	-0.958218	8.12088e-05
Pf3D7_12_v3	1811237	1812819	+	PF3D7_1243000	syntaxin-16, putative	-1.13572	8.12088e-05
Pf3D7_14_v3	403607	418311	-	PF3D7_1410300	WD repeat-containing protein, putative	-0.424128	8.31843e-05
Pf3D7_03_v3	388943	396419	-	PF3D7_0309200	serine/threonine protein kinase ARK2, putative	-0.422412	8.57062e-05
Pf3D7_05_v3	1065902	1070111	-	PF3D7_0525600	RNA methyltransferase, putative	-0.652073	8.67903e-05
Pf3D7_07_v3	527338	535131	-	PF3D7_0712000	erythrocyte membrane protein 1, PfEMP1	0.528883	8.74954e-05
Pf3D7_14_v3	2278074	2282652	-	PF3D7_1455700	conserved Plasmodium protein, unknown function	-1.04742	8.85689e-05
Pf3D7_11_v3	630359	634006	-	PF3D7_1116700	dipeptidyl aminopeptidase 1	0.315545	8.94698e-05
Pf3D7_14_v3	472825	474880	+	PF3D7_1411600	GTP-binding protein Obg1	-0.588816	9.18276e-05
Pf3D7_12_v3	361599	376167	+	PF3D7_1208100	conserved Plasmodium protein, unknown function	0.276611	9.61394e-05
Pf3D7_14_v3	3069615	3073847	+	PF3D7_1474900	trailer hitch homolog, putative	-0.894431	9.77884e-05
Pf3D7_04_v3	519261	526401	-	PF3D7_0411800	conserved Plasmodium protein, unknown function	-0.854112	0.000101917
Pf3D7_14_v3	84195	85840	+	PF3D7_1402200	cytochrome c oxidase subunit ApiCOX19, putative	-0.972416	0.00010258
Pf3D7_06_v3	349769	350541	-	PF3D7_0608400	respiratory chain complex 4 associated protein 4	-0.981342	0.000103549
Pf3D7_11_v3	1525654	1532527	-	PF3D7_1138700	protein KIC5	0.347508	0.000108603
Pf3D7_09_v3	584541	588762	+	PF3D7_0913600	conserved Plasmodium protein, unknown function	-1.03143	0.000111652
Pf3D7_13_v3	1308678	1310348	+	PF3D7_1331300	signal peptidase complex catalytic subunit SEC11	-0.949809	0.000112776
Pf3D7_13_v3	1186514	1196153	+	PF3D7_1328200	conserved Plasmodium protein, unknown function	-0.827577	0.000113695
Pf3D7_05_v3	1017358	1019072	+	PF3D7_0524600	50S ribosomal protein L12, apicoplast, putative	-0.639189	0.000114323
Pf3D7_06_v3	689086	691142	-	PF3D7_0616600	conserved protein, unknown function	-1.00031	0.000114355
Pf3D7_10_v3	187192	196990	-	PF3D7_1004200	WD repeat-containing protein, putative	-0.284433	0.000116526
Pf3D7_02_v3	755057	763428	+	PF3D7_0218600	patatin-like phospholipase, putative	0.233103	0.000117071
Pf3D7_12_v3	850987	855507	-	PF3D7_1221300	conserved Plasmodium protein, unknown function	-0.866633	0.000117222
Pf3D7_09_v3	1024702	1026683	+	PF3D7_0925500	thioredoxin-like protein 2	-0.714912	0.000117483
Pf3D7_03_v3	441760	447410	+	PF3D7_0310300	phosphoglycerate mutase, putative	0.304548	0.000117487
Pf3D7_08_v3	976989	978474	-	PF3D7_0821900	WPP motif-containing protein, putative	-0.739206	0.000117487
Pf3D7_14_v3	125986	129877	+	PF3D7_1403400	conserved Plasmodium protein, unknown function	-1.37579	0.000119285
Pf3D7_07_v3	590326	597733	-	PF3D7_0712900	erythrocyte membrane protein 1, PfEMP1	0.693304	0.000121204
Pf3D7_14_v3	1452234	1454205	+	PF3D7_1435800	GTPase Era, putative	-1.05075	0.000121204
Pf3D7_14_v3	2918191	2921490	-	PF3D7_1471400	diacylglycerol kinase, putative	-0.648079	0.000127205
Pf3D7_10_v3	270312	272018	+	PF3D7_1006500	conserved Plasmodium protein, unknown function	-0.723439	0.000127562
Pf3D7_13_v3	2026229	2029960	-	PF3D7_1350900	AP2 domain transcription factor AP2-O4, putative	1.20131	0.000128272
Pf3D7_08_v3	245027	248440	+	PF3D7_0804400	methionine aminopeptidase 1c, putative	-0.654755	0.00012922
Pf3D7_10_v3	1393856	1397323	+	PF3D7_1035200	S-antigen	0.666879	0.000130868
Pf3D7_13_v3	1606863	1610503	+	PF3D7_1340300	nucleolar complex protein 2, putative	0.27965	0.000131501
Pf3D7_08_v3	595885	601015	+	PF3D7_0811900	RNA-binding protein, putative	-0.480125	0.000132469
Pf3D7_09_v3	1130507	1134907	-	PF3D7_0927900	phosphatidylserine decarboxylase	0.359051	0.000136897
Pf3D7_08_v3	735354	742006	-	PF3D7_0815800	vacuolar protein sorting-associated protein 9, putative	0.430193	0.000140341
Pf3D7_05_v3	667396	675244	+	PF3D7_0516100	cation-transporting ATPase 1	-0.619162	0.000145319
Pf3D7_07_v3	360813	365795	+	PF3D7_0707800	RAP protein, putative	-0.412159	0.000145829
Pf3D7_06_v3	342351	347812	+	PF3D7_0608300	heptatricopeptide repeat-containing protein, putative	-0.424324	0.000148078
Pf3D7_02_v3	72155	76714	-	PF3D7_0201500	Plasmodium exported protein (hyp9), unknown function	0.85598	0.0001499
Pf3D7_13_v3	2367440	2379279	+	PF3D7_1359600	conserved Plasmodium protein, unknown function	-0.256172	0.000150521
Pf3D7_14_v3	2689986	2693898	+	PF3D7_1466100	protein phosphatase containing kelch-like domains	-1.62833	0.000150563
Pf3D7_03_v3	236334	248270	-	PF3D7_0305100	conserved Plasmodium protein, unknown function	-0.304841	0.000151768
Pf3D7_06_v3	220100	221977	-	PF3D7_0605200	acylphosphatase, putative	-2.39903	0.000154334
Pf3D7_14_v3	2056641	2059885	+	PF3D7_1450300	NADPH--cytochrome P450 reductase, putative	0.375301	0.000154334
Pf3D7_10_v3	1423666	1425959	+	PF3D7_1035900	merozoites-associated armadillo repeats protein	0.788795	0.000154418
Pf3D7_14_v3	1378216	1403552	-	PF3D7_1434500	dynein-related AAA-type ATPase, putative	0.287026	0.000156997
Pf3D7_12_v3	1793174	1795330	-	PF3D7_1242300	conserved Plasmodium membrane protein, unknown function	-0.930412	0.000158497
Pf3D7_12_v3	222428	225423	-	PF3D7_1205100	O-phosphoseryl-tRNA(Sec) selenium transferase, putative	-0.35079	0.000160708
Pf3D7_13_v3	1495106	1497722	+	PF3D7_1337100	protein kinase 6	-0.384101	0.000165071
Pf3D7_04_v3	561183	570348	-	PF3D7_0412700	erythrocyte membrane protein 1, PfEMP1	0.527083	0.000166545
Pf3D7_12_v3	354195	357606	-	PF3D7_1207800	conserved Plasmodium protein, unknown function	-0.587766	0.000169119
Pf3D7_06_v3	958885	962607	-	PF3D7_0623700	ATP-dependent RNA helicase SUV3, putative	-0.398574	0.000169617
Pf3D7_09_v3	344353	349864	+	PF3D7_0907200	GTPase-activating protein, putative	0.349391	0.000170001
Pf3D7_10_v3	1026920	1029574	-	PF3D7_1024600	RAP protein, putative	-1.01174	0.000170001
Pf3D7_13_v3	2413324	2425261	+	PF3D7_1360500	guanylyl cyclase beta	-1.05102	0.000170001
Pf3D7_08_v3	794136	798695	-	PF3D7_0817400	phosphatase, putative	-0.59772	0.000171485
Pf3D7_09_v3	317027	319614	+	PF3D7_0906500	arginase	0.256729	0.000173937
Pf3D7_01_v3	487239	490901	-	PF3D7_0113000	glutamic acid-rich protein GARP	0.736396	0.000174838
Pf3D7_12_v3	1441736	1445572	-	PF3D7_1234600	protein TOC75, putative	-1.48949	0.000174971
Pf3D7_13_v3	1203340	1208913	-	PF3D7_1328500	alpha/beta-hydrolase, putative	0.342528	0.000178635
Pf3D7_08_v3	774134	777131	+	PF3D7_0817100	tRNA modification GTPase, putative	-0.541487	0.000181234
Pf3D7_07_v3	309725	316861	-	PF3D7_0706500	conserved Plasmodium protein, unknown function	0.280014	0.000181273
Pf3D7_07_v3	921511	925761	+	PF3D7_0721300	ATP-dependent DNA helicase DDX31	0.262289	0.000181331
Pf3D7_13_v3	1462045	1464260	+	PF3D7_1335800	conserved Plasmodium protein, unknown function	-0.432234	0.000182275
Pf3D7_10_v3	1379950	1382660	+	PF3D7_1034800	conserved protein, unknown function	-0.665315	0.000183854
Pf3D7_10_v3	492014	496309	+	PF3D7_1012800	conserved Plasmodium protein, unknown function	-0.988302	0.000185829
Pf3D7_05_v3	568594	570527	-	PF3D7_0513300	purine nucleoside phosphorylase	-0.363218	0.000187387
Pf3D7_03_v3	511923	513009	+	PF3D7_0312000	conserved protein, unknown function	-1.38721	0.000201264
Pf3D7_08_v3	709033	711020	-	PF3D7_0815000	selenoprotein	-0.451355	0.000202822
Pf3D7_11_v3	789560	790262	+	PF3D7_1120800	conserved Plasmodium protein, unknown function	-1.22435	0.000206856
Pf3D7_09_v3	1211597	1217273	-	PF3D7_0930500	diacylglycerol kinase, putative	0.319733	0.000211559
Pf3D7_09_v3	843108	847719	+	PF3D7_0920600	conserved Plasmodium protein, unknown function	-1.07121	0.000215811
Pf3D7_12_v3	1113526	1122666	-	PF3D7_1227500	protein SOC2, putative	-1.42253	0.000215948
Pf3D7_07_v3	741609	744981	+	PF3D7_0717100	CRAL/TRIO domain-containing protein, putative	-0.348137	0.000216632
Pf3D7_10_v3	69800	71269	-	PF3D7_1001200	acyl-CoA binding protein, isoform 2, ACBP2	-0.342276	0.000222142
Pf3D7_05_v3	130209	133825	+	PF3D7_0503200	cell division control protein 6, putative	-0.491785	0.00022426
Pf3D7_03_v3	218780	220345	-	PF3D7_0304500	1-cys-glutaredoxin-like protein-1	-0.505427	0.000224476
Pf3D7_09_v3	383132	386854	-	PF3D7_0908300	conserved protein, unknown function	-1.18947	0.000228338
Pf3D7_09_v3	571031	573349	-	PF3D7_0913100	heptatricopeptide repeat-containing protein, putative	-0.676493	0.000230559
Pf3D7_12_v3	1959563	1962699	+	PF3D7_1247500	serine/threonine protein kinase, putative	-0.966802	0.000230559
Pf3D7_14_v3	2082964	2085132	+	PF3D7_1450900	acetyl-CoA acetyltransferase, putative	-1.01402	0.000230559
Pf3D7_12_v3	2102664	2105810	+	PF3D7_1251600	conserved Plasmodium protein, unknown function	0.25503	0.000231109
Pf3D7_14_v3	2078386	2080849	+	PF3D7_1450700	conserved Plasmodium protein, unknown function	0.2693	0.000232191
Pf3D7_03_v3	647361	649671	+	PF3D7_0316100	ribosomal protein L27, mitochondrial, putative	-0.948547	0.000236155
Pf3D7_09_v3	270371	275833	-	PF3D7_0905400	high molecular weight rhoptry protein 3	0.521529	0.000236702
Pf3D7_03_v3	572134	576853	-	PF3D7_0314200	conserved Plasmodium protein, unknown function	-0.550717	0.000237094
Pf3D7_14_v3	2360336	2362691	-	PF3D7_1457500	vacuolar protein sorting-associated protein 4	-0.666706	0.000240595
Pf3D7_02_v3	534659	536945	+	PF3D7_0213000	conserved protein, unknown function	-1.24697	0.000243888
Pf3D7_14_v3	1341313	1349600	-	PF3D7_1433700	conserved Plasmodium protein, unknown function	-0.44127	0.000243888
Pf3D7_12_v3	80874	84922	-	PF3D7_1201100	RESA-like protein with PHIST and DnaJ domains	0.794567	0.000247232
Pf3D7_13_v3	1719474	1721883	+	PF3D7_1343500	conserved protein, unknown function	-0.88552	0.000255301
Pf3D7_14_v3	34693	35773	-	PF3D7_1401000	GBPH protein	-0.541069	0.000255301
Pf3D7_14_v3	967040	972619	+	PF3D7_1423800	vacuolar protein sorting-associated protein 3, putative	0.289376	0.000255301
Pf3D7_14_v3	2523606	2524550	+	PF3D7_1462200	conserved protein, unknown function	-0.935328	0.00025882
Pf3D7_03_v3	632614	634164	-	PF3D7_0315500	ribosomal protein L47, mitochondrial, putative	-0.899852	0.000259713
Pf3D7_13_v3	1885939	1888476	+	PF3D7_1347100	DNA topoisomerase 3	-1.09535	0.000262128
Pf3D7_03_v3	809093	814903	+	PF3D7_0319400	kinesin-8X	-1.77014	0.000264297
Pf3D7_01_v3	295177	296959	-	PF3D7_0107100	conserved protein, unknown function	-0.622727	0.000268244
Pf3D7_12_v3	214215	216474	+	PF3D7_1204700	conserved protein, unknown function	-0.990891	0.00026967
Pf3D7_14_v3	1460988	1468298	+	PF3D7_1436100	conserved Plasmodium membrane protein, unknown function	0.324186	0.000270664
Pf3D7_08_v3	1167240	1171585	-	PF3D7_0827000	ATP-dependent RNA helicase DBP10, putative	0.277459	0.000271541
Pf3D7_03_v3	991037	994381	-	PF3D7_0323700	U4/U6.U5 tri-snRNP-associated protein 1, putative	0.289477	0.000271622
Pf3D7_13_v3	2240792	2243672	-	PF3D7_1356600	regulator of chromosome condensation, putative	0.497215	0.000271998
Pf3D7_07_v3	88685	90886	+	PF3D7_0702100	Plasmodium exported protein (PHISTb), unknown function, pseudogene	0.843371	0.000277111
Pf3D7_05_v3	1317882	1319382	-	PF3D7_0532600	Plasmodium exported protein, unknown function	0.486193	0.000277518
Pf3D7_14_v3	2301208	2302942	-	PF3D7_1456100	serine hydroxymethyltransferase	-1.13806	0.00028148
Pf3D7_08_v3	1028410	1034211	+	PF3D7_0823300	histone acetyltransferase GCN5	0.291041	0.00028184
Pf3D7_09_v3	1033046	1039152	+	PF3D7_0925800	regulator of nonsense transcripts 2, putative	-0.402396	0.000282545
Pf3D7_14_v3	2080781	2082574	-	PF3D7_1450800	conserved protein, unknown function	-0.896442	0.000282545
Pf3D7_04_v3	932373	934499	+	PF3D7_0420600	conserved Plasmodium protein, unknown function	-0.611589	0.000287914
Pf3D7_01_v3	351787	356984	-	PF3D7_0108700	secreted ookinete protein, putative	0.268531	0.000290136
Pf3D7_13_v3	588141	599917	-	PF3D7_1313800	conserved Plasmodium membrane protein, unknown function	0.266854	0.000291305
Pf3D7_12_v3	1164781	1169629	+	PF3D7_1228700	conserved Plasmodium protein, unknown function	-1.11639	0.00030352
Pf3D7_12_v3	1704274	1712936	+	PF3D7_1240400	erythrocyte membrane protein 1, PfEMP1	0.623589	0.000306564
Pf3D7_14_v3	1919030	1922030	-	PF3D7_1446700	conserved Plasmodium protein, unknown function	-0.458395	0.000307684
Pf3D7_11_v3	1633071	1636567	+	PF3D7_1140800	conserved Plasmodium protein, unknown function	0.283587	0.000309167
Pf3D7_14_v3	2869766	2878218	+	PF3D7_1470100	conserved Plasmodium protein, unknown function	-0.280754	0.000310122
Pf3D7_01_v3	172470	175055	+	PF3D7_0103900	parasite-infected erythrocyte surface protein	-0.450519	0.000310474
Pf3D7_14_v3	204930	209333	+	PF3D7_1405900	RNA-binding protein, putative	0.318327	0.000314133
Pf3D7_09_v3	1126803	1128396	-	PF3D7_0927700	serine/threonine protein phosphatase 4, putative	-1.03048	0.000314667
Pf3D7_12_v3	241557	248411	+	PF3D7_1205500	zinc finger protein, putative	0.369964	0.000314667
Pf3D7_11_v3	1832152	1839819	+	PF3D7_1146600	oocyst rupture protein 1, putative	-0.422084	0.000315923
Pf3D7_12_v3	997441	1000427	+	PF3D7_1224500	histone chaperone ASF1	-0.553768	0.000326782
Pf3D7_09_v3	186468	190718	-	PF3D7_0904000	GTPase-activating protein, putative	0.280051	0.000332755
Pf3D7_06_v3	1333013	1334035	+	PF3D7_0631900	stevor	-0.532552	0.000335995
Pf3D7_07_v3	1282562	1285940	+	PF3D7_0730100	tRNA pseudouridine synthase D, putative	-0.488166	0.000345929
Pf3D7_08_v3	841264	844248	+	PF3D7_0818500	zinc finger protein, putative	0.298975	0.000351149
Pf3D7_01_v3	431167	436457	-	PF3D7_0111300	P-loop containing nucleoside triphosphate hydrolase, putative	-0.432616	0.000352113
Pf3D7_09_v3	499834	503245	+	PF3D7_0911000	phosphatidylinositol N-acetylglucosaminyltransferase, putative	-1.66734	0.000355296
Pf3D7_10_v3	983518	985785	-	PF3D7_1023300	conserved protein, unknown function	-1.18861	0.00036287
Pf3D7_12_v3	1887812	1892853	-	PF3D7_1245200	conserved Plasmodium membrane protein, unknown function	-0.63035	0.000373675
Pf3D7_13_v3	2746174	2748732	-	PF3D7_1369100	conserved Plasmodium protein, unknown function	-0.608578	0.000376587
Pf3D7_02_v3	786298	790454	-	PF3D7_0219800	Plasmodium exported protein (PHISTc), unknown function	0.491607	0.000385153
Pf3D7_07_v3	1258496	1260113	+	PF3D7_0729600	COX assembly mitochondrial protein, putative	-0.823865	0.00038797
Pf3D7_14_v3	1548072	1557053	+	PF3D7_1438400	metacaspase-2	0.302978	0.000403417
Pf3D7_14_v3	1210949	1213299	+	PF3D7_1430700	NADP-specific glutamate dehydrogenase	-1.27615	0.000404719
Pf3D7_14_v3	2240977	2243543	+	PF3D7_1454700	6-phosphogluconate dehydrogenase, decarboxylating	-0.282283	0.000410247
Pf3D7_02_v3	532001	534657	+	PF3D7_0212900	arginyl-tRNA--protein transferase	-1.39442	0.000412952
Pf3D7_12_v3	879217	881186	-	PF3D7_1222100	conserved Plasmodium protein, unknown function	-0.791361	0.000420323
Pf3D7_05_v3	587509	588764	+	PF3D7_0513900	conserved protein, unknown function	-1.42135	0.000420572
Pf3D7_11_v3	1756482	1757258	-	PF3D7_1144100	mitochondrial large subunit ribosomal protein, putative	-0.696351	0.000421772
Pf3D7_07_v3	237810	242106	-	PF3D7_0704800	protein phosphatase PPM12, putative	-1.18668	0.000430356
Pf3D7_14_v3	1502507	1505459	+	PF3D7_1437000	N-acetyltransferase, GNAT family, putative	0.272579	0.000430356
Pf3D7_12_v3	435583	439379	+	PF3D7_1209400	cytosolic iron-sulfur protein assembly protein 1, putative	-0.426384	0.000432477
Pf3D7_03_v3	375388	377772	+	PF3D7_0308700	conserved protein, unknown function	1.435	0.000438674
Pf3D7_08_v3	349042	353536	-	PF3D7_0806600	kinesin-like protein, putative	0.993669	0.000450283
Pf3D7_05_v3	283669	288351	+	PF3D7_0506800	transcription factor 25, putative	0.260126	0.000453458
Pf3D7_04_v3	328473	330639	+	PF3D7_0406200	parasitophorous vacuole membrane protein S16	0.263602	0.000454055
Pf3D7_11_v3	425857	427801	-	PF3D7_1110600	ribosomal protein L11, mitochondrial, putative	-1.09792	0.000455259
Pf3D7_07_v3	491933	494421	-	PF3D7_0711100	conserved protein, unknown function	0.697414	0.000456645
Pf3D7_05_v3	116198	120058	-	PF3D7_0502600	conserved Plasmodium protein, unknown function	-0.485804	0.000458564
Pf3D7_14_v3	606246	607405	-	PF3D7_1415000	uracil-DNA glycosylase	-1.25315	0.000463507
Pf3D7_14_v3	2863545	2865220	+	PF3D7_1469700	mediator of RNA polymerase II transcription subunit 6, putative	-0.796198	0.000463684
Pf3D7_13_v3	1145298	1152588	+	PF3D7_1327300	conserved Plasmodium protein, unknown function	0.488865	0.000464097
Pf3D7_05_v3	1081123	1084702	-	PF3D7_0526200	ADP-ribosylation factor GTPase-activating protein 2	-0.383384	0.000466518
Pf3D7_03_v3	426151	441005	+	PF3D7_0310200	phd finger protein, putative	0.388475	0.000471531
Pf3D7_04_v3	209977	216599	-	PF3D7_0403800	alpha/beta hydrolase, putative	0.62476	0.000476909
Pf3D7_14_v3	1141704	1144501	+	PF3D7_1429100	ribosomal protein L15, apicoplast, putative	-0.348061	0.000476909
Pf3D7_02_v3	211067	212635	+	PF3D7_0204900	2-methoxy-6-polyprenyl-1,4-benzoquinol methylase, mitochondrial, putative	-0.743269	0.000479717
Pf3D7_10_v3	1403807	1406234	+	PF3D7_1035400	merozoite surface protein 3	0.584372	0.000483056
Pf3D7_10_v3	931776	934833	+	PF3D7_1022300	ZIP domain-containing protein, putative	-2.06227	0.000489006
Pf3D7_13_v3	1758930	1762648	+	PF3D7_1344000	aminomethyltransferase, putative	-0.478242	0.000494016
Pf3D7_13_v3	2854544	2855568	-	PF3D7_1372500	stevor, pseudogene	0.269813	0.000494016
Pf3D7_09_v3	287480	293011	+	PF3D7_0905800	conserved Plasmodium protein, unknown function	0.278807	0.00049586
Pf3D7_04_v3	1061719	1067023	-	PF3D7_0423600	conserved Plasmodium protein, unknown function	0.299556	0.00050076
Pf3D7_13_v3	1579733	1585346	+	PF3D7_1339300	conserved protein, unknown function	0.246909	0.000502736
Pf3D7_14_v3	233001	237744	-	PF3D7_1406500	WD repeat-containing protein 65, putative	-1.03639	0.000502736
Pf3D7_14_v3	2016601	2020055	+	PF3D7_1449300	transcription factor IIIb subunit, putative	0.347478	0.000503501
Pf3D7_13_v3	1842673	1844921	+	PF3D7_1346100	protein transport protein SEC61 subunit alpha	0.218519	0.000511553
Pf3D7_06_v3	213348	214430	+	PF3D7_0605000	50S ribosomal protein L24, putative	-0.677669	0.00051314
Pf3D7_11_v3	1204242	1210151	-	PF3D7_1131400	conserved Plasmodium protein, unknown function	-0.590526	0.00051314
Pf3D7_09_v3	703682	706678	+	PF3D7_0916900	zinc finger protein, putative	0.442955	0.000515422
Pf3D7_14_v3	947041	952924	-	PF3D7_1423500	conserved Plasmodium protein, unknown function	0.761843	0.000520525
Pf3D7_09_v3	958734	960089	+	PF3D7_0923600	lipoate-protein ligase 2	-1.02311	0.00052415
Pf3D7_13_v3	2350110	2353226	-	PF3D7_1359200	high mobility group protein B4, putative	-0.421565	0.000526398
Pf3D7_14_v3	730017	746011	-	PF3D7_1417600	ookinete surface and oocyst capsule protein OSCP, putative	0.390747	0.000526744
Pf3D7_08_v3	1144934	1147897	+	PF3D7_0826300	SPRY domain, putative	-0.496803	0.000534144
Pf3D7_06_v3	802988	814565	-	PF3D7_0619300	conserved Plasmodium protein, unknown function	-0.441946	0.000540042
Pf3D7_13_v3	783752	788197	+	PF3D7_1319000	conserved Plasmodium protein, unknown function	-1.1943	0.000542547
Pf3D7_10_v3	1133359	1136667	-	PF3D7_1027100	U3 small nucleolar ribonucleoprotein protein MPP10, putative	0.266364	0.00054387
Pf3D7_07_v3	747860	751189	+	PF3D7_0717300	transcription initiation factor IIE subunit alpha, putative	0.29503	0.000551724
Pf3D7_12_v3	1158372	1160646	+	PF3D7_1228500	RNA pseudouridylate synthase, putative	-0.614258	0.000558276
Pf3D7_12_v3	403291	404918	+	PF3D7_1208700	conserved protein, unknown function	-0.652432	0.000559807
Pf3D7_13_v3	2163553	2168036	-	PF3D7_1354300	large subunit rRNA methyltransferase, putative	0.274743	0.000583321
Pf3D7_06_v3	396165	399337	+	PF3D7_0609300	conserved Plasmodium protein, unknown function	-0.616449	0.000586258
Pf3D7_05_v3	819888	824376	-	PF3D7_0519800	EELM2 domain-containing protein, putative	0.268698	0.000609868
Pf3D7_13_v3	2231116	2233675	+	PF3D7_1356300	ubiquitin-conjugating enzyme E2, putative	-0.670654	0.000620207
Pf3D7_14_v3	185138	190524	-	PF3D7_1405400	DNA mismatch repair protein, putative	-0.443055	0.000622148
Pf3D7_11_v3	602440	607471	-	PF3D7_1116000	rhoptry neck protein 4	0.635243	0.000625048
Pf3D7_11_v3	895885	906868	-	PF3D7_1123000	conserved Plasmodium protein, unknown function	0.308987	0.000627571
Pf3D7_02_v3	709474	715607	-	PF3D7_0217200	conserved Plasmodium protein, unknown function	-0.787584	0.00064492
Pf3D7_03_v3	414206	419975	-	PF3D7_0309900	conserved Plasmodium protein, unknown function	-0.923341	0.000663801
Pf3D7_06_v3	914409	915450	+	PF3D7_0622600	cytochrome b-c1 complex subunit 9, putative	-1.40518	0.000664791
Pf3D7_04_v3	854488	857207	-	PF3D7_0419300	conserved Plasmodium protein, unknown function	-1.62731	0.000668229
Pf3D7_13_v3	2335486	2346648	-	PF3D7_1359000	conserved Plasmodium protein, unknown function	0.27563	0.000670413
Pf3D7_11_v3	1251966	1253902	+	PF3D7_1132300	nucleic acid binding protein, putative	-0.350883	0.000675045
Pf3D7_11_v3	1593266	1595319	+	PF3D7_1139900	ER membrane protein complex subunit 8, putative	0.40578	0.000676809
Pf3D7_04_v3	451590	456137	-	PF3D7_0409600	replication protein A1, large subunit	-0.278336	0.00067818
Pf3D7_04_v3	793749	810923	+	PF3D7_0418000	conserved Plasmodium protein, unknown function	-0.930715	0.000681626
Pf3D7_10_v3	554233	560227	+	PF3D7_1014100	merozoite surface protein MSA180	1.05012	0.000682158
Pf3D7_14_v3	2456628	2457884	-	PF3D7_1460200	conserved protein, unknown function	-0.821908	0.000691353
Pf3D7_13_v3	288740	291710	-	PF3D7_1306200	conserved protein, unknown function	-1.27462	0.000693737
Pf3D7_14_v3	211139	215915	-	PF3D7_1406100	tubby domain-containing protein, putative	0.353852	0.000693737
Pf3D7_13_v3	396734	401269	-	PF3D7_1308600	conserved Plasmodium protein, unknown function	-0.701267	0.000697801
Pf3D7_14_v3	168515	171941	+	PF3D7_1404900	conserved Plasmodium protein, unknown function	0.207053	0.000697801
Pf3D7_11_v3	580697	583509	-	PF3D7_1115300	cysteine proteinase falcipain 2b	0.307658	0.000717011
Pf3D7_13_v3	1456097	1461662	-	PF3D7_1335700	conserved oligomeric Golgi complex subunit 3, putative	-0.346005	0.000720956
Pf3D7_02_v3	868884	871778	-	PF3D7_0221700	Plasmodium exported protein, unknown function	0.328695	0.000727066
Pf3D7_09_v3	1291568	1293643	-	PF3D7_0932400	peptide chain release factor 1	-0.876438	0.000743621
Pf3D7_12_v3	863593	865537	+	PF3D7_1221600	protein TSSC1, putative	-0.855416	0.000749813
Pf3D7_11_v3	646922	651343	-	PF3D7_1117000	MFS domain-containing protein P115, putative	-1.50779	0.000752625
Pf3D7_13_v3	1264495	1269102	+	PF3D7_1329800	conserved Plasmodium protein, unknown function	-0.595191	0.000752625
Pf3D7_14_v3	2736036	2741770	+	PF3D7_1466900	conserved Plasmodium protein, unknown function	0.25504	0.000752625
Pf3D7_12_v3	668256	674672	+	PF3D7_1216900	DNA-binding chaperone, putative	0.238211	0.000768557
Pf3D7_11_v3	1788846	1798269	-	PF3D7_1145200	serine/threonine protein kinase, putative	0.920662	0.000771306
Pf3D7_06_v3	815190	818801	-	PF3D7_0619400	cell division cycle protein 48 homologue, putative	-0.212139	0.000771603
Pf3D7_10_v3	1020895	1022060	-	PF3D7_1024200	RNA-binding protein, putative	-1.04976	0.000773447
Pf3D7_12_v3	16973	24497	+	PF3D7_1200100	erythrocyte membrane protein 1, PfEMP1	-0.244293	0.000777089
Pf3D7_10_v3	62926	64808	+	PF3D7_1001000	chondroitin sulfate A ligand	0.233184	0.000777742
Pf3D7_14_v3	958574	965842	-	PF3D7_1423700	conserved Plasmodium protein, unknown function	0.284859	0.000777742
Pf3D7_13_v3	2598355	2601731	+	PF3D7_1364600	aldehyde reductase, putative	-0.815336	0.000779618
Pf3D7_14_v3	217394	227116	+	PF3D7_1406200	transcription elongation factor SPT6, putative	0.332252	0.000787676
Pf3D7_11_v3	1622360	1632547	-	PF3D7_1140700	chromo domain-containing protein, putative	0.306642	0.000788449
Pf3D7_08_v3	198725	203315	-	PF3D7_0803100	U3 small nucleolar RNA-associated protein 14, putative	0.280712	0.000802914
Pf3D7_12_v3	1143645	1146406	+	PF3D7_1228200	conserved Plasmodium protein, unknown function	-1.0492	0.000812509
Pf3D7_03_v3	125687	130112	-	PF3D7_0302300	erythrocyte membrane protein 1 (PfEMP1), pseudogene	0.5875	0.000813414
Pf3D7_10_v3	1567784	1572695	+	PF3D7_1039000	serine/threonine protein kinase, FIKK family	0.245998	0.000813414
Pf3D7_01_v3	125835	128373	-	PF3D7_0102800	seipin domain-containing protein, putative	-1.04177	0.000814236
Pf3D7_13_v3	1336921	1340631	-	PF3D7_1332400	nucleotidyltransferase, putative	0.279482	0.000815168
Pf3D7_06_v3	198862	204355	+	PF3D7_0604600	DNA helicase, putative	-0.601611	0.000838101
Pf3D7_14_v3	2558055	2560979	+	PF3D7_1462800	glyceraldehyde-3-phosphate dehydrogenase	-0.266533	0.000842598
Pf3D7_06_v3	505314	507593	+	PF3D7_0611900	lsm12, putative	-0.454723	0.000845562
Pf3D7_08_v3	1254054	1255517	+	PF3D7_0829200	prohibitin 1, putative	-0.270378	0.000853404
Pf3D7_13_v3	2275621	2280940	+	PF3D7_1357400	conserved Plasmodium protein, unknown function	-0.295326	0.000858965
Pf3D7_10_v3	834833	840001	+	PF3D7_1020700	N-acetyltransferase, GNAT family, putative	0.218352	0.000861963
Pf3D7_01_v3	201354	204250	+	PF3D7_0104400	4-hydroxy-3-methylbut-2-enyl diphosphate reductase	-0.384471	0.000865136
Pf3D7_03_v3	297490	300880	+	PF3D7_0306400	FAD-dependent glycerol-3-phosphate dehydrogenase, putative	-0.688008	0.000891711
Pf3D7_11_v3	1472839	1474438	-	PF3D7_1137500	ribosomal protein S14, apicoplast, putative	-1.0281	0.000891711
Pf3D7_13_v3	1950044	1952494	+	PF3D7_1348500	TBC domain protein, putative	-0.870152	0.000897756
Pf3D7_07_v3	915483	917854	+	PF3D7_0721100	conserved protein, unknown function	-0.239469	0.000903329
Pf3D7_11_v3	1343384	1349822	+	PF3D7_1134500	alpha/beta hydrolase, putative	0.289997	0.000903329
Pf3D7_03_v3	794521	801871	+	PF3D7_0319000	P4-type ATPase ATP7, putative	-0.365514	0.000906511
Pf3D7_04_v3	244986	260286	+	PF3D7_0404600	conserved Plasmodium membrane protein, unknown function	0.424624	0.000922346
Pf3D7_07_v3	1026103	1033815	-	PF3D7_0724600	protein kinase, putative	-0.446667	0.000925068
Pf3D7_13_v3	359803	360998	+	PF3D7_1308100	CCAAT-binding transcription factor, putative	-0.804338	0.000925068
Pf3D7_01_v3	188420	201324	+	PF3D7_0104300	ubiquitin carboxyl-terminal hydrolase 1, putative	0.301572	0.000939576
Pf3D7_12_v3	1511204	1519141	-	PF3D7_1236200	conserved Plasmodium protein, unknown function	-0.592942	0.000942965
Pf3D7_04_v3	724910	727410	+	PF3D7_0416600	prohibitin-like protein PHBL, putative	-1.09019	0.000944568
Pf3D7_14_v3	623840	628505	-	PF3D7_1415500	conserved Plasmodium membrane protein, unknown function	-1.40694	0.000949167
Pf3D7_07_v3	831360	833140	-	PF3D7_0718700	conserved Plasmodium membrane protein, unknown function	-0.625309	0.000951697
Pf3D7_13_v3	1242635	1247339	+	PF3D7_1329400	AMP deaminase	-0.376264	0.000952672
Pf3D7_06_v3	799040	803205	+	PF3D7_0619200	conserved Plasmodium protein, unknown function	0.325162	0.000954868
Pf3D7_10_v3	1469672	1472655	-	PF3D7_1037100	pyruvate kinase 2	-0.259891	0.000955141
Pf3D7_07_v3	1376748	1380999	+	PF3D7_0731800	alpha/beta hydrolase, putative	1.11507	0.000956751
Pf3D7_07_v3	385186	388646	-	PF3D7_0708500	heat shock protein 86 family protein	0.337484	0.000963772
Pf3D7_11_v3	783924	789129	-	PF3D7_1120700	conserved Plasmodium protein, unknown function	-0.721563	0.000965232
Pf3D7_02_v3	539809	541065	-	PF3D7_0213200	mitochondrial respiratory chain complex II subunit, putative	-0.865112	0.000969486
Pf3D7_06_v3	911283	912177	+	PF3D7_0622400	conserved protein, unknown function	-0.699602	0.000974419
Pf3D7_11_v3	1387091	1388909	-	PF3D7_1135500	RNA-binding protein, putative	-1.53008	0.000995874
Pf3D7_12_v3	2089340	2090521	+	PF3D7_1251100	conserved Plasmodium protein, unknown function	0.321857	0.000996637
Pf3D7_10_v3	448601	451031	+	PF3D7_1011700	DNA repair protein RAD23, putative	0.240721	0.0010007
Pf3D7_04_v3	969031	976591	-	PF3D7_0421300	erythrocyte membrane protein 1, PfEMP1	0.603808	0.00100543
Pf3D7_10_v3	329517	343662	+	PF3D7_1008100	PHD finger protein PHD1	0.315019	0.00100543
Pf3D7_14_v3	1869893	1874662	+	PF3D7_1445600	RNA-binding protein, putative	0.243865	0.00100543
Pf3D7_14_v3	1936324	1937700	+	PF3D7_1447300	ribosomal protein S14, mitochondrial, putative	-0.825236	0.00100543
Pf3D7_12_v3	682326	686101	+	PF3D7_1217300	GTP-binding protein EngA	-0.409592	0.00100641
Pf3D7_07_v3	122013	127441	-	PF3D7_0703200	conserved Plasmodium protein, unknown function	-0.329729	0.0010155
Pf3D7_14_v3	2059507	2067011	-	PF3D7_1450400	E3 ubiquitin-protein ligase ZNF598, putative	0.247987	0.00101767
Pf3D7_08_v3	690182	694542	-	PF3D7_0814300	AAA family ATPase, putative	0.289126	0.00102419
Pf3D7_05_v3	307090	310120	-	PF3D7_0507500	subtilisin-like protease 1	0.740749	0.00103632
Pf3D7_11_v3	1018358	1022935	-	PF3D7_1126100	autophagy-related protein 7, putative	-0.391492	0.00103632
Pf3D7_13_v3	536657	545069	-	PF3D7_1312800	protein AAP2	-0.609386	0.00106978
Pf3D7_11_v3	1292966	1296696	+	PF3D7_1133400	apical membrane antigen 1	0.777992	0.00107044
Pf3D7_04_v3	893948	906047	-	PF3D7_0420000	zinc finger protein, putative	0.335512	0.0010914
Pf3D7_11_v3	475347	476522	+	PF3D7_1112400	nucleic acid binding protein, putative	-0.621544	0.00110221
Pf3D7_12_v3	294601	300038	-	PF3D7_1206600	DNA-directed RNA polymerase III subunit RPC2, putative	0.222126	0.00110221
Pf3D7_02_v3	790390	792432	+	PF3D7_0219900	Plasmodium exported protein, unknown function	0.565572	0.00111944
Pf3D7_13_v3	978955	980517	+	PF3D7_1323600	conserved protein, unknown function	-0.345982	0.00112348
Pf3D7_14_v3	540168	546533	-	PF3D7_1413700	DET1 domain-containing protein, putative	0.678888	0.00113334
Pf3D7_09_v3	1149710	1155532	-	PF3D7_0928700	conserved Plasmodium protein, unknown function	-0.45022	0.00114605
Pf3D7_06_v3	784019	788588	+	PF3D7_0618900	phosphatidylinositol N-acetylglucosaminyltransferase subunit GPI1	-1.22583	0.0011551
Pf3D7_02_v3	351650	354043	+	PF3D7_0208500	acyl carrier protein	-0.918487	0.00116983
Pf3D7_01_v3	378653	380086	-	PF3D7_0109700	rRNA biogenesis protein RRP36, putative	0.345567	0.00118728
Pf3D7_11_v3	1906472	1908483	-	PF3D7_1147900	peroxisome assembly protein 22, putative	0.414607	0.00119594
Pf3D7_12_v3	452016	454311	+	PF3D7_1210000	50S ribosomal protein L1, apicoplast, putative	-0.440235	0.00119594
Pf3D7_08_v3	909083	910928	-	PF3D7_0820100	RNA-binding protein, putative	-0.469436	0.00120129
Pf3D7_09_v3	1043374	1048185	+	PF3D7_0926000	protein kinase, putative	-0.416036	0.00121411
Pf3D7_10_v3	474731	477029	-	PF3D7_1012400	hypoxanthine-guanine phosphoribosyltransferase	-0.229847	0.00124187
Pf3D7_13_v3	547872	553050	+	PF3D7_1312900	eukaryotic translation initation factor 4 gamma	0.267649	0.00126673
Pf3D7_10_v3	948397	952528	+	PF3D7_1022600	kelch protein K10	0.223257	0.00127028
Pf3D7_05_v3	788099	790045	+	PF3D7_0519000	histone RNA hairpin-binding protein, putative	-0.408799	0.00127725
Pf3D7_14_v3	1780604	1784857	-	PF3D7_1443500	poly(A)-specific ribonuclease PARN, putative	-0.261745	0.00127924
Pf3D7_09_v3	106514	108406	-	PF3D7_0902400	serine/threonine protein kinase, FIKK family	-0.74614	0.00129804
Pf3D7_12_v3	868784	872311	+	PF3D7_1221800	conserved protein, unknown function	-0.478609	0.00130864
Pf3D7_13_v3	252020	254299	-	PF3D7_1305100	protein AMR3	-0.849894	0.00132517
Pf3D7_10_v3	594862	596440	+	PF3D7_1014700	prohibitin 2, putative	-0.2928	0.00134176
Pf3D7_13_v3	2023039	2025270	+	PF3D7_1350700	N6-adenine-specific methylase, putative	-0.3906	0.00134176
Pf3D7_14_v3	536446	538247	-	PF3D7_1413500	iron-sulfur cluster assembly protein SufC	-1.50004	0.0013507
Pf3D7_11_v3	766084	768879	+	PF3D7_1120300	CorA-like Mg2+ transporter protein, putative	-0.49342	0.00137171
Pf3D7_07_v3	542906	550520	-	PF3D7_0712300	erythrocyte membrane protein 1, PfEMP1	0.644958	0.00139831
Pf3D7_09_v3	162043	167477	+	PF3D7_0903500	nucleoporin NUP138, putative	0.28375	0.00139831
Pf3D7_12_v3	1795820	1798227	+	PF3D7_1242400	GAS8-like protein, putative	-1.33269	0.00140004
Pf3D7_07_v3	1046357	1049418	-	PF3D7_0724800	kelch domain-containing protein, putative	-0.953215	0.00140307
Pf3D7_12_v3	480479	483033	+	PF3D7_1210900	GPI mannosyltransferase 1	-1.08421	0.00140915
Pf3D7_03_v3	874313	876685	+	PF3D7_0320900	histone H2A.Z	0.236576	0.00144359
Pf3D7_08_v3	1391454	1394200	+	PF3D7_0832200	Plasmodium exported protein (PHISTa-like), unknown function	0.284529	0.001453
Pf3D7_14_v3	1933566	1936005	+	PF3D7_1447200	conserved protein, unknown function	0.24962	0.001453
Pf3D7_07_v3	280570	284888	-	PF3D7_0705600	RNA helicase, putative	-0.329335	0.00145499
Pf3D7_13_v3	741709	745151	-	PF3D7_1317900	nucleolar complex protein 4, putative	0.275463	0.00145499
Pf3D7_07_v3	1058649	1063957	-	PF3D7_0725000	exonuclease I, putative	-0.330397	0.00148551
Pf3D7_07_v3	838686	840277	-	PF3D7_0719100	ATP synthase F0 subunit a-like protein, putative	-1.14752	0.00149325
Pf3D7_11_v3	1318721	1322792	+	PF3D7_1134000	heat shock protein 70	-0.182962	0.00149325
Pf3D7_12_v3	1092884	1096419	-	PF3D7_1227100	DNA helicase 60	-0.244064	0.0014947
Pf3D7_13_v3	732710	734063	+	PF3D7_1317400	zinc finger protein, putative	0.273869	0.00150979
Pf3D7_09_v3	536963	540283	-	PF3D7_0911900	falstatin	0.203936	0.0015225
Pf3D7_12_v3	1626020	1628546	+	PF3D7_1239100	ribosomal protein L23, mitochondrial, putative	-0.928926	0.0015225
Pf3D7_14_v3	577208	589915	-	PF3D7_1414500	atypical protein kinase, ABC-1 family, putative	0.326208	0.00152597
Pf3D7_08_v3	1226140	1228476	-	PF3D7_0828500	translation initiation factor eIF-2B subunit alpha, putative	-1.35235	0.00153919
Pf3D7_14_v3	419442	423481	+	PF3D7_1410400	rhoptry-associated protein 1	0.688741	0.00155311
Pf3D7_03_v3	889611	893080	-	PF3D7_0321300	conserved Plasmodium protein, unknown function	-1.71165	0.00156045
Pf3D7_14_v3	2969590	2972068	-	PF3D7_1472800	HSP20-like chaperone, putative	-1.07933	0.00156981
Pf3D7_07_v3	917535	921058	-	PF3D7_0721200	conserved Plasmodium protein, unknown function	0.519039	0.00157798
Pf3D7_09_v3	528858	532077	+	PF3D7_0911600	conserved Plasmodium protein, unknown function	-1.23044	0.00157798
Pf3D7_14_v3	864953	867033	-	PF3D7_1420900	mannose-1-phosphate guanyltransferase, putative	-0.68233	0.00157806
Pf3D7_13_v3	1598111	1601567	+	PF3D7_1339900	ABC transporter B family member 5, putative	-0.45897	0.00159497
Pf3D7_13_v3	144689	150561	+	PF3D7_1302700	ATP-dependent RNA helicase DHR1, putative	0.29199	0.00159913
Pf3D7_13_v3	2403511	2404044	-	PF3D7_1360000	ATP synthase-associated protein, putative	-1.19614	0.00160681
Pf3D7_14_v3	250334	252921	+	PF3D7_1406900	radical SAM protein, putative	-0.589272	0.00161928
Pf3D7_05_v3	753178	758036	+	PF3D7_0518100	protein AMR2	0.231655	0.00162288
Pf3D7_01_v3	334374	344369	+	PF3D7_0108300	conserved Plasmodium protein, unknown function	0.317302	0.00162776
Pf3D7_13_v3	112224	115251	-	PF3D7_1302000	EMP1-trafficking protein	0.246641	0.00164204
Pf3D7_02_v3	675368	678010	+	PF3D7_0216400	vacuolar protein sorting-associated protein 45	-0.621861	0.0016576
Pf3D7_13_v3	707799	710556	+	PF3D7_1317000	U4/U6.U5 tri-snRNP-associated protein 2, putative	0.291626	0.00166925
Pf3D7_12_v3	1278090	1280048	-	PF3D7_1231200	conserved Plasmodium protein, unknown function	0.918566	0.00167466
Pf3D7_10_v3	382660	385664	-	PF3D7_1009500	metalloprotease, putative	-0.350019	0.00168561
Pf3D7_14_v3	2565034	2566641	-	PF3D7_1463000	mediator of RNA polymerase II transcription subunit 20, putative	0.355547	0.00168809
Pf3D7_06_v3	150279	152471	+	PF3D7_0603700	phenylalanine--tRNA ligase	-0.997382	0.00169217
Pf3D7_12_v3	161330	163926	-	PF3D7_1202900	high mobility group protein B1	0.195657	0.00169462
Pf3D7_11_v3	718042	720478	-	PF3D7_1119000	acyl-CoA-binding protein, putative	-0.281662	0.00170485
Pf3D7_13_v3	967817	969229	-	PF3D7_1323200	V-type proton ATPase subunit G, putative	0.259067	0.001745
Pf3D7_03_v3	206611	208959	-	PF3D7_0304200	EH domain-containing protein	0.295812	0.00174686
Pf3D7_13_v3	2742329	2746396	+	PF3D7_1369000	glycosylphosphatidylinositol anchor attachment 1 protein, putative	-1.18323	0.00175195
Pf3D7_04_v3	946169	953773	-	PF3D7_0420900	erythrocyte membrane protein 1, PfEMP1	0.649741	0.00175449
Pf3D7_12_v3	1133799	1137718	-	PF3D7_1227800	elongator complex protein 3, putative	0.238735	0.00175449
Pf3D7_11_v3	478651	481414	-	PF3D7_1112600	ATPase, putative	-1.17888	0.00175758
Pf3D7_05_v3	1026705	1030943	+	PF3D7_0524900	S-adenosyl-L-methionine-dependent tRNA 4-demethylwyosine synthase, putative	0.252514	0.00177244
Pf3D7_11_v3	1636768	1643539	-	PF3D7_1140900	NdP1 protein, putative	-0.68383	0.00177698
Pf3D7_08_v3	707792	709223	+	PF3D7_0814900	superoxide dismutase [Fe]	-0.264063	0.001779
Pf3D7_11_v3	457356	459438	+	PF3D7_1111900	Josephin domain-containing protein, putative	-1.31064	0.001779
Pf3D7_09_v3	580760	581468	-	PF3D7_0913400	elongation factor, putative	-0.667347	0.00178139
Pf3D7_14_v3	893533	895571	-	PF3D7_1422100	ribosomal protein L21, mitochondrial, putative	-0.720818	0.0017925
Pf3D7_02_v3	479683	481854	+	PF3D7_0212000	GDP-fructose:GMP antiporter, putative	-1.07227	0.00181741
Pf3D7_04_v3	510180	512923	+	PF3D7_0411300	conserved Plasmodium protein, unknown function	-0.509759	0.00181952
Pf3D7_08_v3	553116	558148	+	PF3D7_0811000	cullin-1, putative	-1.63025	0.00182307
Pf3D7_07_v3	153119	167024	-	PF3D7_0703900	conserved Plasmodium membrane protein, unknown function	0.27083	0.00182408
Pf3D7_11_v3	677741	683573	+	PF3D7_1117900	conserved Plasmodium protein, unknown function	-0.58958	0.00186637
Pf3D7_01_v3	286637	289063	+	PF3D7_0106800	ras-related protein Rab-5C	-0.499824	0.0018749
Pf3D7_07_v3	1147264	1151617	-	PF3D7_0727000	vacuolar protein sorting-associated protein 53, putative	-0.386608	0.0018749
Pf3D7_04_v3	536310	540069	+	PF3D7_0412000	LITAF-like zinc finger protein, putative	-0.377614	0.00187737
Pf3D7_12_v3	357855	359377	-	PF3D7_1207900	conserved Plasmodium protein, unknown function	-0.587599	0.00187782
Pf3D7_09_v3	130060	131208	-	PF3D7_0903100	protein RER1, putative	0.37001	0.00187824
Pf3D7_10_v3	984452	987300	+	PF3D7_1023400	HORMA domain protein, putative	-0.598967	0.00188756
Pf3D7_06_v3	1248188	1251651	+	PF3D7_0629900	CRAL/TRIO domain-containing protein, putative	0.338841	0.0019498
Pf3D7_14_v3	2485773	2489174	+	PF3D7_1461100	conserved Plasmodium protein, unknown function	-0.62516	0.00195521
Pf3D7_07_v3	1248478	1251901	-	PF3D7_0729300	60S ribosomal export protein NMD3, putative	0.227152	0.00196941
Pf3D7_11_v3	1658390	1663036	-	PF3D7_1141300	apical polar ring protein APR1, putative	-1.22548	0.00197208
Pf3D7_13_v3	1099245	1106065	-	PF3D7_1326500	conserved Plasmodium protein, unknown function	-0.924909	0.00197208
Pf3D7_13_v3	1721704	1724056	-	PF3D7_1343600	UDP-N-acetylglucosamine pyrophosphorylase, putative	-0.494373	0.00197768
Pf3D7_06_v3	657706	662270	-	PF3D7_0615800	conserved oligomeric Golgi complex subunit 4, putative	-0.565448	0.00197774
Pf3D7_12_v3	1954020	1957694	-	PF3D7_1247400	peptidyl-prolyl cis-trans isomerase FKBP35	-0.217172	0.00198283
Pf3D7_12_v3	939816	947433	+	PF3D7_1223400	phospholipid-transporting ATPase, putative	0.232747	0.00198452
Pf3D7_02_v3	252394	262443	+	PF3D7_0206300	pentafunctional AROM polypeptide, putative, pseudogene	0.282132	0.00198626
Pf3D7_12_v3	971186	972341	+	PF3D7_1223800	citrate/oxoglutarate carrier protein, putative	0.36015	0.00198626
Pf3D7_14_v3	324334	347119	-	PF3D7_1408700	conserved protein, unknown function	0.26085	0.00198626
Pf3D7_10_v3	106648	109855	-	PF3D7_1002100	EMP1-trafficking protein	0.291128	0.00199403
Pf3D7_05_v3	167258	169809	+	PF3D7_0504200	ATP-dependent RNA helicase DDX27, putative	-0.645403	0.00199569
Pf3D7_09_v3	1337868	1339664	-	PF3D7_0933900	conserved Plasmodium protein, unknown function	-0.389833	0.00199787
Pf3D7_13_v3	2087113	2092848	+	PF3D7_1352400	conserved Plasmodium protein, unknown function	0.249247	0.0020003
Pf3D7_04_v3	333546	345127	-	PF3D7_0406500	NYN domain-containing protein, putative	0.367808	0.00201266
Pf3D7_12_v3	1256554	1258824	+	PF3D7_1230600	RNA cytosine C(5)-methyltransferase, putative	-0.453119	0.00203794
Pf3D7_08_v3	1075261	1080181	+	PF3D7_0824800	conserved Plasmodium membrane protein, unknown function	0.226728	0.00205076
Pf3D7_04_v3	810171	815760	-	PF3D7_0418100	protein SOC1, putative	0.253099	0.00205473
Pf3D7_02_v3	425599	427108	+	PF3D7_0210400	50S ribosomal protein L33, putative	-0.432222	0.00209249
Pf3D7_14_v3	2618743	2625130	+	PF3D7_1464600	serine/threonine protein phosphatase UIS2, putative	0.208909	0.002114
Pf3D7_07_v3	612059	613810	+	PF3D7_0713400	GPCR-like receptor SR25	0.325405	0.0021215
Pf3D7_10_v3	1014459	1016982	+	PF3D7_1024000	conserved Plasmodium protein, unknown function	-0.269203	0.0021215
Pf3D7_11_v3	471687	474753	-	PF3D7_1112300	conserved Plasmodium protein, unknown function	-0.51697	0.00213931
Pf3D7_07_v3	882414	885394	+	PF3D7_0720400	apoptosis-inducing factor, putative	-0.239894	0.00215883
Pf3D7_14_v3	2432882	2435344	-	PF3D7_1459400	conserved protein, unknown function	0.748622	0.0021755
Pf3D7_13_v3	102842	109471	+	PF3D7_1301800	surface-associated interspersed protein 13.1 (SURFIN 13.1), pseudogene	0.968096	0.00218332
Pf3D7_14_v3	1129223	1132227	-	PF3D7_1428700	heme/steroid binding domain containing protein, putative	0.312749	0.00218332
Pf3D7_14_v3	2013486	2015102	+	PF3D7_1449200	conserved Plasmodium protein, unknown function	0.899298	0.00218332
Pf3D7_06_v3	761703	764548	+	PF3D7_0618100	conserved Plasmodium protein, unknown function	-0.440596	0.00220045
Pf3D7_12_v3	776510	779933	-	PF3D7_1219400	erythrocyte membrane protein 1 (PfEMP1), pseudogene	1.15707	0.00220045
Pf3D7_13_v3	131261	141355	-	PF3D7_1302500	AAA domain-containing protein, putative	-0.313388	0.00220045
Pf3D7_14_v3	506478	509453	+	PF3D7_1412500	actin II	0.222087	0.00220045
Pf3D7_10_v3	1444154	1446062	+	PF3D7_1036600	conserved protein, unknown function	-0.918104	0.00220114
Pf3D7_11_v3	1190118	1194394	+	PF3D7_1130900	conserved Plasmodium protein, unknown function	-0.464758	0.00221804
Pf3D7_02_v3	574898	576521	-	PF3D7_0214200	ribosomal protein L13, mitochondrial	-0.574413	0.00233147
Pf3D7_13_v3	1730093	1753967	-	PF3D7_1343800	VPS13 domain-containing protein, putative	0.688996	0.00233346
Pf3D7_07_v3	854313	857078	-	PF3D7_0719500	LEM3/CDC50 family protein, putative	-0.665817	0.00234661
Pf3D7_11_v3	934715	938597	+	PF3D7_1123600	RAP protein, putative	-0.278442	0.0023604
Pf3D7_11_v3	1556447	1565469	-	PF3D7_1139300	AP2 domain transcription factor AP2-G5	0.274901	0.00240435
Pf3D7_13_v3	2691361	2693825	+	PF3D7_1367500	NADH-cytochrome b5 reductase, putative	-0.603821	0.0024102
Pf3D7_14_v3	2051429	2053788	-	PF3D7_1450100	signal recognition particle subunit SRP54	0.226901	0.00241339
Pf3D7_13_v3	1085365	1087256	-	PF3D7_1326000	respiratory chain complex 3 associated protein 2	-0.875034	0.00241734
Pf3D7_13_v3	1816344	1821300	-	PF3D7_1345400	conserved Plasmodium protein, unknown function	-0.311893	0.00246689
Pf3D7_14_v3	2290465	2293029	-	PF3D7_1455900	polyprenol reductase	-1.0018	0.00246689
Pf3D7_10_v3	247095	250492	-	PF3D7_1005700	peptidase, putative	-1.56448	0.00247026
Pf3D7_14_v3	2757022	2765652	-	PF3D7_1467600	conserved Plasmodium protein, unknown function	0.611264	0.00247026
Pf3D7_06_v3	779480	783561	-	PF3D7_0618800	heptatricopeptide repeat-containing protein, putative	-0.621114	0.00248386
Pf3D7_01_v3	143389	146959	-	PF3D7_0103300	conserved protein, unknown function	0.248446	0.00248827
Pf3D7_11_v3	526884	529092	+	PF3D7_1113600	conserved Plasmodium protein, unknown function	0.28263	0.00249227
Pf3D7_14_v3	1624013	1631734	-	PF3D7_1440000	conserved Plasmodium protein, unknown function	-1.14548	0.0024964
Pf3D7_11_v3	1298301	1300611	-	PF3D7_1133600	conserved Plasmodium protein, unknown function	-0.56123	0.00258673
Pf3D7_10_v3	1445542	1447915	-	PF3D7_1036700	phosducin-like protein 2, putative	-0.395476	0.00259377
Pf3D7_14_v3	1522980	1525078	+	PF3D7_1437600	conserved protein, unknown function	-1.31477	0.002597
Pf3D7_06_v3	722377	731499	-	PF3D7_0617400	erythrocyte membrane protein 1, PfEMP1	0.673474	0.00261115
Pf3D7_06_v3	101350	104706	-	PF3D7_0602400	elongation factor G	-0.222647	0.00264331
Pf3D7_02_v3	422574	425116	-	PF3D7_0210300	monocarboxylate transporter, putative	-0.482295	0.00271308
Pf3D7_07_v3	1280794	1282452	-	PF3D7_0730000	conserved protein, unknown function	-0.667277	0.00273402
Pf3D7_11_v3	1421786	1426832	+	PF3D7_1136300	tudor staphylococcal nuclease	-0.216077	0.00273402
Pf3D7_09_v3	954558	958587	+	PF3D7_0923500	cyclin-dependent kinases regulatory subunit, putative	-1.28605	0.00274878
Pf3D7_13_v3	2856586	2858026	+	PF3D7_1372600	rifin	0.351242	0.00274878
Pf3D7_04_v3	846888	849541	+	PF3D7_0418900	conserved protein, unknown function	-1.21842	0.00278509
Pf3D7_05_v3	1117087	1119867	-	PF3D7_0526700	conserved protein, unknown function	-0.300002	0.00279854
Pf3D7_04_v3	633501	639156	-	PF3D7_0414100	conserved Plasmodium membrane protein, unknown function	-0.385263	0.00284513
Pf3D7_14_v3	1030905	1035496	-	PF3D7_1426600	conserved Plasmodium protein, unknown function	-1.93825	0.00285424
Pf3D7_06_v3	456064	460886	-	PF3D7_0610900	transcription elongation factor SPT5, putative	0.209618	0.00295884
Pf3D7_14_v3	1922045	1924115	+	PF3D7_1446800	heme detoxification protein	-0.732741	0.00295884
Pf3D7_13_v3	1473321	1476255	+	PF3D7_1336200	conserved Plasmodium protein, unknown function	-0.270081	0.00296168
Pf3D7_06_v3	947121	949262	-	PF3D7_0623300	EGF-like membrane protein, putative	-1.17694	0.0030357
Pf3D7_12_v3	635035	635495	+	PF3D7_1215600	conserved protein, unknown function	-1.25319	0.0030357
Pf3D7_11_v3	351860	354337	+	PF3D7_1108000	IWS1-like protein, putative	0.243667	0.00304232
Pf3D7_13_v3	2139411	2143719	+	PF3D7_1353400	Ran-binding protein, putative	0.283192	0.00304433
Pf3D7_12_v3	448322	451568	-	PF3D7_1209900	ABC transporter B family member 7, putative	-0.44037	0.00306431
Pf3D7_13_v3	2216285	2218436	+	PF3D7_1355900	RWD domain-containing protein, putative	-0.33589	0.00307654
Pf3D7_11_v3	1326228	1332808	+	PF3D7_1134200	conserved Plasmodium protein, unknown function	0.223557	0.00308396
Pf3D7_12_v3	2179909	2182869	+	PF3D7_1253400	acyl-CoA synthetase	-2.31024	0.00309802
Pf3D7_07_v3	1417588	1426234	-	PF3D7_0733000	erythrocyte membrane protein 1, PfEMP1	0.995766	0.00310909
Pf3D7_12_v3	1684977	1686307	-	PF3D7_1240100	early transcribed membrane protein 12	0.642308	0.00311255
Pf3D7_06_v3	775980	777835	-	PF3D7_0618600	rhomboid protease ROM10	-0.554469	0.00314219
Pf3D7_07_v3	190990	195252	-	PF3D7_0704200	RNA cytosine C(5)-methyltransferase, putative	0.25332	0.00314219
Pf3D7_14_v3	282209	286187	+	PF3D7_1407800	plasmepsin IV	0.180298	0.00316018
Pf3D7_13_v3	1554199	1556364	+	PF3D7_1338500	conserved Plasmodium protein, unknown function	-1.17597	0.00320873
Pf3D7_10_v3	1487741	1490305	+	PF3D7_1037500	dynamin-like protein	-0.699028	0.00321533
Pf3D7_10_v3	477806	481170	-	PF3D7_1012500	phosphoglucomutase, putative	-0.307587	0.00323965
Pf3D7_10_v3	72601	74029	-	PF3D7_1001300	Plasmodium exported protein (PHISTa), unknown function	-1.24987	0.00325494
Pf3D7_12_v3	1344039	1345894	+	PF3D7_1232600	conserved Plasmodium protein, unknown function	-0.744602	0.00325494
Pf3D7_11_v3	267237	268354	+	PF3D7_1106400	conserved Plasmodium protein, unknown function	-1.33391	0.00325613
Pf3D7_12_v3	536652	538932	+	PF3D7_1212100	peripheral plastid protein 1, putative	-0.397121	0.00325701
Pf3D7_08_v3	1047155	1048908	+	PF3D7_0823900	dicarboxylate/tricarboxylate carrier	-0.295439	0.00329034
Pf3D7_13_v3	2325473	2328323	-	PF3D7_1358700	YOP1-like protein, putative	0.342334	0.00329034
Pf3D7_14_v3	1049648	1050707	-	PF3D7_1426900	cytochrome b-c1 complex subunit 6, putative	-0.693708	0.0033085
Pf3D7_05_v3	870142	875484	-	PF3D7_0521300	zinc finger protein, putative	0.301308	0.00334249
Pf3D7_07_v3	687618	689135	-	PF3D7_0715400	secreted ookinete protein, putative	-1.26225	0.00334738
Pf3D7_14_v3	1191911	1200002	-	PF3D7_1430300	acid phosphatase, putative	-0.291363	0.00334738
Pf3D7_03_v3	610994	612107	+	PF3D7_0315000	zinc finger protein, putative	-1.61703	0.00336414
Pf3D7_07_v3	1078691	1080123	+	PF3D7_0725400	conserved Plasmodium protein, unknown function	0.868531	0.00338313
Pf3D7_02_v3	38287	39303	-	PF3D7_0200400	stevor	-1.06786	0.00338693
Pf3D7_07_v3	650460	655136	+	PF3D7_0714200	conserved Plasmodium protein, unknown function	0.239658	0.00338693
Pf3D7_14_v3	377013	380614	-	PF3D7_1409700	conserved protein, unknown function	-0.50513	0.00340875
Pf3D7_10_v3	1284588	1287287	-	PF3D7_1031900	conserved Plasmodium protein, unknown function	-1.14924	0.00342922
Pf3D7_14_v3	550913	553649	+	PF3D7_1413900	DnaJ protein, putative	0.297265	0.00345752
Pf3D7_06_v3	1096654	1098696	-	PF3D7_0627300	E3 ubiquitin-protein ligase RNF5, putative	0.200158	0.0034896
Pf3D7_09_v3	1099900	1101387	-	PF3D7_0927100	conserved protein, unknown function	-1.87704	0.00349335
Pf3D7_02_v3	192755	194248	+	PF3D7_0204200	translocation protein SEC66, putative	0.226229	0.0035031
Pf3D7_14_v3	797071	800473	-	PF3D7_1419200	thioredoxin-like protein, putative	-0.250314	0.0035031
Pf3D7_03_v3	912017	921435	+	PF3D7_0321800	WD repeat-containing protein, putative	0.257546	0.00355145
Pf3D7_07_v3	285012	286963	-	PF3D7_0705700	40S ribosomal protein S29, putative	0.187128	0.00355196
Pf3D7_02_v3	526387	531923	+	PF3D7_0212800	multidrug efflux pump, putative	-0.485938	0.00361123
Pf3D7_06_v3	1087078	1094389	+	PF3D7_0627100	ankyrin-repeat protein, putative	0.194885	0.00361189
Pf3D7_13_v3	493795	497416	+	PF3D7_1311600	conserved Plasmodium protein, unknown function	0.236044	0.00361942
Pf3D7_11_v3	986112	988218	+	PF3D7_1125100	ATP synthase F0 subunit b-like protein, putative	-0.924349	0.00362589
Pf3D7_06_v3	642699	646241	+	PF3D7_0615500	cdc2-related protein kinase 5	-1.04164	0.00362908
Pf3D7_12_v3	88326	92048	+	PF3D7_1201200	Plasmodium exported protein (PHISTa-like), unknown function	0.532507	0.00364596
Pf3D7_14_v3	1097756	1100391	-	PF3D7_1428100	WW domain-binding protein 11, putative	0.285657	0.00368269
Pf3D7_13_v3	1372985	1377791	-	PF3D7_1333600	U3 small nucleolar RNA-associated protein 4, putative	0.217292	0.00369233
Pf3D7_14_v3	2144927	2146499	-	PF3D7_1452300	DER1-like protein	-1.23455	0.00369233
Pf3D7_08_v3	665548	667095	-	PF3D7_0813500	PUB domain-containing protein, putative	-0.379944	0.00369348
Pf3D7_11_v3	1678820	1681377	+	PF3D7_1142000	heptatricopeptide repeat-containing protein, putative	-0.638053	0.00371252
Pf3D7_13_v3	464696	467314	-	PF3D7_1310600	ras-related protein Rab-5B	-0.398404	0.00376028
Pf3D7_13_v3	2509007	2517549	+	PF3D7_1362700	conserved Plasmodium protein, unknown function	-0.737196	0.00376028
Pf3D7_11_v3	666027	667977	-	PF3D7_1117500	tyrosine--tRNA ligase	-0.347932	0.00377363
Pf3D7_08_v3	126226	143894	+	PF3D7_0801900	lysine-specific histone demethylase, putative	0.395659	0.0037936
Pf3D7_14_v3	2232798	2236926	+	PF3D7_1454400	aminopeptidase P	-0.201019	0.00383907
Pf3D7_14_v3	888580	890032	-	PF3D7_1421800	conserved Plasmodium protein, unknown function	-0.855043	0.00387951
Pf3D7_11_v3	1970810	1974642	+	PF3D7_1149100	Plasmodium exported protein, unknown function	-0.182026	0.00388254
Pf3D7_12_v3	628691	629995	-	PF3D7_1215300	10 kDa chaperonin	-0.325835	0.00388254
Pf3D7_14_v3	906564	909327	+	PF3D7_1422500	ERAD-associated E3 ubiquitin-protein ligase HRD1	-1.52534	0.00388911
Pf3D7_02_v3	541071	542094	-	PF3D7_0213300	conserved protein, unknown function	-0.882782	0.00390714
Pf3D7_11_v3	275163	279995	+	PF3D7_1106600	DEAD/DEAH box helicase, putative	-0.305793	0.00393339
Pf3D7_13_v3	2454751	2461569	+	PF3D7_1361200	conserved Plasmodium protein, unknown function	0.265868	0.00395121
Pf3D7_09_v3	1248274	1252765	-	PF3D7_0931000	elongation factor Tu, putative	0.372281	0.00395706
Pf3D7_12_v3	1892918	1894243	+	PF3D7_1245300	NEDD8-conjugating enzyme UBC12, putative	-0.703503	0.00396128
Pf3D7_08_v3	1079441	1083413	-	PF3D7_0824900	conserved Plasmodium protein, unknown function	0.242743	0.00402454
Pf3D7_12_v3	993227	996884	+	PF3D7_1224400	WD repeat-containing protein, putative	0.24568	0.00402578
Pf3D7_12_v3	1648422	1652428	+	PF3D7_1239500	DNA gyrase subunit B	-0.486332	0.00402578
Pf3D7_01_v3	569485	570272	-	PF3D7_0114800	Plasmodium exported protein (hyp7), unknown function	1.15678	0.00404466
Pf3D7_10_v3	656455	659983	-	PF3D7_1016400	serine/threonine protein kinase, FIKK family	0.175586	0.00404642
Pf3D7_14_v3	2524283	2529768	-	PF3D7_1462300	GTP-binding protein, putative	0.193527	0.00404642
Pf3D7_12_v3	323839	327795	-	PF3D7_1207100	pre-rRNA-processing protein ESF1, putative	0.199168	0.00420017
Pf3D7_14_v3	2222463	2227264	-	PF3D7_1454200	conserved Plasmodium protein, unknown function	0.223233	0.00424256
Pf3D7_08_v3	745888	748084	-	PF3D7_0816000	ribosome assembly protein RRB1, putative	0.22845	0.00425156
Pf3D7_11_v3	1007693	1011537	-	PF3D7_1125800	kelch domain-containing protein, putative	0.613154	0.00425156
Pf3D7_14_v3	693329	708432	+	PF3D7_1417200	CCR4-NOT transcription complex subunit NOT1, putative	0.271854	0.00428432
Pf3D7_03_v3	980289	984435	-	PF3D7_0323400	Rh5 interacting protein	0.711456	0.00429281
Pf3D7_13_v3	2101043	2109710	+	PF3D7_1352700	intron-binding protein aquarius, putative	0.221614	0.00434865
Pf3D7_11_v3	145836	151037	+	PF3D7_1103400	iron-sulfur cluster assembly protein SufD	-0.281823	0.0043566
Pf3D7_04_v3	28706	37677	+	PF3D7_0400100	erythrocyte membrane protein 1, PfEMP1	-0.666885	0.00440955
Pf3D7_14_v3	899929	905858	+	PF3D7_1422400	nucleolar RNA-associated protein, putative	0.208317	0.00445748
Pf3D7_09_v3	437400	444712	+	PF3D7_0909700	FHA domain protein, putative	0.302842	0.00445938
Pf3D7_13_v3	517915	519387	+	PF3D7_1312200	conserved protein, unknown function	-0.856554	0.00445938
Pf3D7_14_v3	1242924	1245905	+	PF3D7_1431600	succinate--CoA ligase [ADP-forming] subunit beta	-0.798144	0.00445938
Pf3D7_08_v3	921931	924596	+	PF3D7_0820400	conserved Plasmodium protein, unknown function	-1.07571	0.00446721
Pf3D7_10_v3	272223	273497	-	PF3D7_1006600	phosducin-like protein 3, putative	-0.329864	0.00450805
Pf3D7_14_v3	1833308	1839775	-	PF3D7_1444500	eukaryotic translation initiation factor 2-alpha kinase 1	0.480713	0.00450903
Pf3D7_02_v3	181749	189877	-	PF3D7_0204100	Sel1 repeat-containing protein, putative	-0.511716	0.00454581
Pf3D7_06_v3	281991	287880	+	PF3D7_0606700	coatomer alpha subunit, putative	0.210808	0.00457186
Pf3D7_01_v3	289849	292802	+	PF3D7_0106900	2-C-methyl-D-erythritol 4-phosphate cytidylyltransferase, putative	-0.632946	0.00458454
Pf3D7_14_v3	2094050	2102787	-	PF3D7_1451200	conserved Plasmodium protein, unknown function	0.288338	0.00459265
Pf3D7_14_v3	1730087	1740916	+	PF3D7_1442600	TRAP-like protein	0.365477	0.00468804
Pf3D7_13_v3	861001	872925	-	PF3D7_1321100	protein kinase domain-containing protein, putative	0.756186	0.00470362
Pf3D7_08_v3	117932	122572	-	PF3D7_0801800	mannose-6-phosphate isomerase, putative	0.168255	0.00471282
Pf3D7_08_v3	863419	868820	-	PF3D7_0819000	ribonuclease, putative	0.212837	0.00472877
Pf3D7_14_v3	2642400	2646605	+	PF3D7_1465300	ribonuclease Z, putative	0.277723	0.00477569
Pf3D7_02_v3	878211	879540	-	PF3D7_0222100	Pfmc-2TM Maurer's cleft two transmembrane protein	0.239026	0.00477823
Pf3D7_10_v3	424586	426140	-	PF3D7_1010800	50S ribosomal protein L22, mitochondrial, putative	-0.687241	0.00480962
Pf3D7_14_v3	1859926	1862497	+	PF3D7_1445300	ribosomal protein S29, mitochondrial, putative	-0.776641	0.00480962
Pf3D7_03_v3	203251	206328	+	PF3D7_0304100	inner membrane complex protein 1e, putative	1.25579	0.00481663
Pf3D7_07_v3	1000342	1005611	-	PF3D7_0723900	RNA-binding protein, putative	0.214232	0.00485581
Pf3D7_04_v3	181969	194734	+	PF3D7_0403400	conserved Plasmodium protein, unknown function	0.218223	0.00487968
Pf3D7_03_v3	896241	900388	-	PF3D7_0321500	peptidase, putative	-0.243049	0.00497701
Pf3D7_09_v3	482386	488608	-	PF3D7_0910500	DNA repair protein REV1, putative	0.259189	0.00499939
Pf3D7_03_v3	336191	339907	+	PF3D7_0307800	PDZ domain-containing protein, putative	0.286101	0.00501248
Pf3D7_12_v3	2153221	2157441	+	PF3D7_1252700	Plasmodium exported protein (PHISTb), unknown function	-0.257259	0.00502089
Pf3D7_11_v3	400063	403317	+	PF3D7_1110100	conserved Plasmodium protein, unknown function	0.329632	0.00508494
Pf3D7_14_v3	2146941	2151334	+	PF3D7_1452400	conserved Plasmodium protein, unknown function	0.221413	0.00508494
Pf3D7_14_v3	24337	25320	-	PF3D7_1400700	stevor	-0.705526	0.00521616
Pf3D7_05_v3	1075782	1079027	-	PF3D7_0526000	RAP protein, putative	-0.339697	0.00523578
Pf3D7_12_v3	1660331	1678083	+	PF3D7_1239800	conserved Plasmodium protein, unknown function	-0.228744	0.00523578
Pf3D7_11_v3	182007	187692	-	PF3D7_1104200	chromatin remodeling protein	0.202324	0.00523641
Pf3D7_13_v3	1152124	1154113	-	PF3D7_1327400	conserved Plasmodium protein, unknown function	-0.66561	0.00523641
Pf3D7_03_v3	401933	405904	+	PF3D7_0309500	asparagine synthetase [glutamine-hydrolyzing], putative	0.17901	0.00539269
Pf3D7_13_v3	1299417	1305427	-	PF3D7_1331100	DNA polymerase theta, putative	0.227936	0.00542436
Pf3D7_04_v3	909409	912119	+	PF3D7_0420200	holo-[acyl-carrier-protein] synthase, putative	-0.553379	0.00543862
Pf3D7_10_v3	1363474	1364118	+	PF3D7_1034200	ribosomal protein L27, putative	-1.11575	0.00543862
Pf3D7_01_v3	463764	471891	+	PF3D7_0112200	multidrug resistance-associated protein 1	-0.178594	0.00544349
Pf3D7_12_v3	1414349	1426825	+	PF3D7_1234100	bromodomain protein 5	0.274958	0.00550772
Pf3D7_04_v3	384240	391362	+	PF3D7_0407800	protein CINCH	0.704832	0.00550858
Pf3D7_06_v3	878363	880852	+	PF3D7_0621400	Pf77 protein	0.719849	0.00556977
Pf3D7_02_v3	276725	279258	-	PF3D7_0207000	merozoite surface protein 4	-0.54243	0.00561708
Pf3D7_08_v3	636628	642867	-	PF3D7_0812900	conserved Plasmodium protein, unknown function	1.40113	0.00564493
Pf3D7_09_v3	639648	641731	-	PF3D7_0915000	type II NADH:ubiquinone oxidoreductase	-0.848295	0.0056688
Pf3D7_08_v3	925054	927974	+	PF3D7_0820500	protein transport protein YIF1, putative	0.272591	0.0056798
Pf3D7_08_v3	1164491	1167540	+	PF3D7_0826900	conserved Plasmodium protein, unknown function	-0.491784	0.0057039
Pf3D7_01_v3	526530	536562	+	PF3D7_0113800	DBL containing protein, unknown function	0.617318	0.00572835
Pf3D7_07_v3	667505	670119	+	PF3D7_0714600	conserved protein, unknown function	0.240596	0.00577349
Pf3D7_12_v3	1008635	1010588	+	PF3D7_1224800	conserved protein, unknown function	-0.621376	0.00581267
Pf3D7_01_v3	297189	299513	+	PF3D7_0107200	CCR4 domain-containing protein 3, putative	-0.693861	0.00583845
Pf3D7_08_v3	415549	419066	-	PF3D7_0808200	plasmepsin X	0.618739	0.00585973
Pf3D7_14_v3	1331919	1339361	-	PF3D7_1433500	DNA topoisomerase 2	0.303661	0.00590826
Pf3D7_14_v3	2133266	2141180	+	PF3D7_1452000	rhoptry neck protein 2	0.816191	0.00591291
Pf3D7_03_v3	711998	714150	-	PF3D7_0317400	DNA replication complex GINS protein, putative	-0.460079	0.00592546
Pf3D7_10_v3	1302298	1305315	-	PF3D7_1032400	phosphatidylinositol N-acetylglucosaminyltransferase subunit A, putative	-0.807968	0.00592552
Pf3D7_14_v3	1600284	1602646	-	PF3D7_1439400	cytochrome b-c1 complex subunit Rieske, putative	-1.01992	0.00592552
Pf3D7_14_v3	2911299	2915962	+	PF3D7_1471200	inorganic anion exchanger, inorganic anion antiporter	-0.185088	0.00592552
Pf3D7_09_v3	862525	870954	-	PF3D7_0921200	conserved Plasmodium membrane protein, unknown function	0.187256	0.00596029
Pf3D7_03_v3	397397	401232	+	PF3D7_0309300	N2227-like protein, putative	0.322298	0.00597098
Pf3D7_14_v3	2482286	2485604	+	PF3D7_1461000	conserved Plasmodium protein, unknown function	-0.718807	0.00597098
Pf3D7_12_v3	598933	602185	-	PF3D7_1214000	conserved protein, unknown function	-1.67402	0.00600373
Pf3D7_14_v3	1415760	1417286	-	PF3D7_1435100	ribonuclease H2 subunit B, putative	-0.891859	0.00602486
Pf3D7_11_v3	1893348	1896529	-	PF3D7_1147600	conserved Plasmodium protein, unknown function	-1.44419	0.00605796
Pf3D7_14_v3	857678	863689	+	PF3D7_1420700	surface protein P113	0.232931	0.00605796
Pf3D7_09_v3	540903	546278	-	PF3D7_0912000	conserved Plasmodium protein, unknown function	-0.255594	0.00607503
Pf3D7_06_v3	222150	224529	+	PF3D7_0605300	serine/threonine protein kinase ARK1	-1.38435	0.0060773
Pf3D7_08_v3	725500	726860	-	PF3D7_0815400	ATP synthase-associated protein, putative	-0.960462	0.00608612
Pf3D7_11_v3	1270935	1273096	+	PF3D7_1132800	aquaglyceroporin	-0.905157	0.00608713
Pf3D7_11_v3	1532674	1540545	-	PF3D7_1138800	WD repeat-containing protein, putative	0.253957	0.00608713
Pf3D7_13_v3	1785041	1787409	-	PF3D7_1344400	conserved Plasmodium protein, unknown function	0.505717	0.00608713
Pf3D7_13_v3	700380	707545	-	PF3D7_1316900	conserved protein, unknown function	0.206016	0.00611953
Pf3D7_07_v3	1213841	1214973	-	PF3D7_0728300	conserved protein, unknown function	-0.804925	0.00612266
Pf3D7_05_v3	987076	992081	+	PF3D7_0523800	divalent metal transporter, putative	0.476529	0.00614983
Pf3D7_13_v3	1706393	1711568	-	PF3D7_1343300	CDT1-like protein, putative	-0.19415	0.00618104
Pf3D7_12_v3	1332463	1334896	+	PF3D7_1232200	dihydrolipoyl dehydrogenase, mitochondrial	-0.793968	0.00619441
Pf3D7_14_v3	1132046	1134562	+	PF3D7_1428800	transcription initiation TFIID-like, putative	0.316431	0.00624526
Pf3D7_03_v3	623446	630360	+	PF3D7_0315300	conserved Plasmodium protein, unknown function	-0.58904	0.00627778
Pf3D7_07_v3	695091	697180	-	PF3D7_0715800	drug/metabolite transporter DMT1, putative	-0.339096	0.00644242
Pf3D7_11_v3	837912	840125	-	PF3D7_1122000	conserved protein, unknown function	-0.54987	0.00646836
Pf3D7_11_v3	909056	916804	+	PF3D7_1123100	calcium-dependent protein kinase 7	0.313821	0.00652557
Pf3D7_04_v3	750307	753786	-	PF3D7_0417300	LETM1-like protein, putative	0.20394	0.00658789
Pf3D7_06_v3	206807	211802	-	PF3D7_0604800	RAP protein, putative	-0.334529	0.00658789
Pf3D7_05_v3	790072	791204	+	PF3D7_0519100	50S ribosomal protein L14, mitochondrial, putative	-1.07516	0.00658864
Pf3D7_13_v3	393715	395881	-	PF3D7_1308500	conserved Plasmodium protein, unknown function	-0.468896	0.00662289
Pf3D7_12_v3	1379747	1383501	-	PF3D7_1233400	conserved Plasmodium membrane protein, unknown function	0.244825	0.00662822
Pf3D7_13_v3	1682054	1694167	-	PF3D7_1342900	AP2 domain transcription factor AP2-HS	0.256706	0.0066496
Pf3D7_11_v3	793500	800524	-	PF3D7_1121100	conserved protein, unknown function	0.282605	0.00668266
Pf3D7_11_v3	2025817	2035886	+	PF3D7_1150400	erythrocyte membrane protein 1, PfEMP1	0.898329	0.00668266
Pf3D7_14_v3	2002360	2003426	-	PF3D7_1448900	mitochondrial respiratory chain complex II subunit, putative	-1.09301	0.00669943
Pf3D7_12_v3	691395	694623	+	PF3D7_1217500	conserved Plasmodium protein, unknown function	0.227702	0.00674503
Pf3D7_12_v3	968562	970710	+	PF3D7_1223700	vacuolar iron transporter	-0.250536	0.00681068
Pf3D7_12_v3	2016976	2018469	-	PF3D7_1249500	protein CutA, putative	-0.633264	0.00682111
Pf3D7_07_v3	776141	795637	-	PF3D7_0718000	dynein heavy chain, putative	-0.780255	0.00701383
Pf3D7_12_v3	1002756	1008521	-	PF3D7_1224700	conserved Plasmodium protein, unknown function	-0.321122	0.00701383
Pf3D7_09_v3	949967	954244	+	PF3D7_0923400	conserved Plasmodium protein, unknown function	0.217931	0.00705795
Pf3D7_13_v3	1440169	1451101	+	PF3D7_1335400	reticulocyte binding protein 2 homologue a	0.394481	0.00706208
Pf3D7_14_v3	815258	818340	-	PF3D7_1419600	conserved Plasmodium protein, unknown function	0.281318	0.00706208
Pf3D7_14_v3	2646364	2648126	-	PF3D7_1465400	conserved protein, unknown function	0.368659	0.00706208
Pf3D7_03_v3	103118	105748	+	PF3D7_0301800	Plasmodium exported protein, unknown function	0.583994	0.00707684
Pf3D7_13_v3	33358	45388	-	PF3D7_1300300	erythrocyte membrane protein 1, PfEMP1	1.02338	0.00721564
Pf3D7_13_v3	2205950	2212554	-	PF3D7_1355700	NLI interacting factor-like phosphatase, putative	0.181331	0.00721564
Pf3D7_14_v3	3159438	3160837	+	PF3D7_1476800	lysophospholipase, putative	0.804174	0.00721564
Pf3D7_14_v3	451761	456500	-	PF3D7_1411200	rhomboid protease ROM8	0.198381	0.00722252
Pf3D7_13_v3	158048	158778	+	PF3D7_1303000	ATP synthase-associated protein, putative	-0.374681	0.00723288
Pf3D7_12_v3	264233	267884	-	PF3D7_1205900	conserved protein, unknown function	0.2278	0.00727637
Pf3D7_14_v3	782752	786343	-	PF3D7_1418900	ATP-dependent RNA helicase DBP4, putative	0.206534	0.00728366
Pf3D7_05_v3	937231	938037	+	PF3D7_0522500	50S ribosomal protein L17, apicoplast, putative	-1.06888	0.00733993
Pf3D7_09_v3	298216	304767	-	PF3D7_0906000	exoribonuclease II	-0.21684	0.00734354
Pf3D7_04_v3	1080176	1082321	+	PF3D7_0424000	Plasmodium exported protein (PHISTc), unknown function	0.195501	0.00735458
Pf3D7_03_v3	420417	421877	+	PF3D7_0310000	50S ribosomal protein L9, apicoplast, putative	-0.785575	0.00740471
Pf3D7_09_v3	848626	851420	+	PF3D7_0920700	CRAL/TRIO domain-containing protein, putative	-0.47013	0.00741284
Pf3D7_03_v3	193499	196492	+	PF3D7_0303800	IBR domain protein, putative	-0.258327	0.0075124
Pf3D7_14_v3	913234	917625	+	PF3D7_1422700	conserved protein, unknown function	0.206312	0.00753418
Pf3D7_10_v3	749573	753145	+	PF3D7_1018800	conserved protein, unknown function	-0.574251	0.00755177
Pf3D7_09_v3	1346627	1347508	-	PF3D7_0934200	conserved protein, unknown function	-1.2128	0.00756684
Pf3D7_08_v3	313371	319794	-	PF3D7_0805700	serine/threonine protein kinase, FIKK family	-0.805958	0.00758714
Pf3D7_14_v3	2349282	2360424	+	PF3D7_1457400	conserved Plasmodium protein, unknown function	0.324172	0.00759014
Pf3D7_08_v3	721348	725652	+	PF3D7_0815300	FAD-dependent monooxygenase, putative	-0.401692	0.00759787
Pf3D7_14_v3	1393	5343	+	PF3D7_1400100	erythrocyte membrane protein 1 (PfEMP1), pseudogene	-0.664397	0.00761624
Pf3D7_14_v3	1035905	1042216	-	PF3D7_1426700	phosphoenolpyruvate carboxylase	0.258585	0.00761973
Pf3D7_05_v3	264456	278345	+	PF3D7_0506500	conserved Plasmodium protein, unknown function	0.323531	0.00770144
Pf3D7_13_v3	1369452	1370905	+	PF3D7_1333400	AMMECR1 domain-containing protein, putative	0.275148	0.00773954
Pf3D7_05_v3	484937	517423	+	PF3D7_0511500	RNA pseudouridylate synthase, putative	0.227471	0.00778755
Pf3D7_12_v3	2099430	2102248	+	PF3D7_1251500	ATP-dependent RNA helicase DRS1, putative	0.211507	0.00784789
Pf3D7_12_v3	328655	339145	-	PF3D7_1207200	zinc finger protein, putative	-1.16461	0.00785367
Pf3D7_02_v3	603261	609873	+	PF3D7_0214800	conserved Plasmodium membrane protein, unknown function	0.210487	0.00790727
Pf3D7_10_v3	704574	708773	+	PF3D7_1017600	conserved Plasmodium protein, unknown function	0.233436	0.00790727
Pf3D7_01_v3	536783	538156	-	PF3D7_0113900	CX3CL1-binding protein 1	0.869766	0.00792388
Pf3D7_12_v3	1800215	1802786	+	PF3D7_1242600	protein farnesyltransferase subunit alpha	0.267504	0.00797324
Pf3D7_11_v3	1001988	1003900	-	PF3D7_1125600	respiratory chain complex 4 associated protein 1	-1.95112	0.00804469
Pf3D7_13_v3	1601698	1603554	-	PF3D7_1340000	secreted ookinete protein, putative	0.486293	0.00808171
Pf3D7_14_v3	1167130	1168075	+	PF3D7_1429600	conserved Plasmodium protein, unknown function	-0.935134	0.00820416
Pf3D7_08_v3	1148010	1149830	-	PF3D7_0826400	cis-prenyltransferase	-1.67678	0.00827308
Pf3D7_04_v3	177783	181051	+	PF3D7_0403200	pre-mRNA splicing factor, putative	0.231715	0.00829202
Pf3D7_03_v3	85289	86678	-	PF3D7_0301400	Plasmodium exported protein, unknown function	0.902909	0.00829286
Pf3D7_07_v3	337720	343059	+	PF3D7_0707300	rhoptry-associated membrane antigen	0.346113	0.00829286
Pf3D7_05_v3	774052	780916	-	PF3D7_0518700	mRNA-binding protein PUF1	0.643337	0.00832292
Pf3D7_14_v3	1593673	1600675	+	PF3D7_1439300	Sad1/UNC domain-containing protein, putative	0.229783	0.00838154
Pf3D7_03_v3	261400	274210	-	PF3D7_0305500	protein dopey homolog, putative	0.203213	0.00839737
Pf3D7_10_v3	822220	824901	-	PF3D7_1020400	rRNA (cytosine-C(5))-methyltransferase, putative	0.279449	0.00842718
Pf3D7_12_v3	1108744	1112924	-	PF3D7_1227400	conserved Plasmodium protein, unknown function	0.229317	0.00842718
Pf3D7_05_v3	875800	877760	-	PF3D7_0521400	conserved protein, unknown function	-0.296419	0.00844754
Pf3D7_13_v3	2002379	2002989	-	PF3D7_1349900	conserved Plasmodium protein, unknown function	-0.976467	0.00844754
Pf3D7_14_v3	200101	204702	-	PF3D7_1405800	ribosome biogenesis protein BOP1, putative	0.21381	0.00846599
Pf3D7_06_v3	1074341	1076871	+	PF3D7_0626700	ATPase	-0.228774	0.00852644
Pf3D7_02_v3	916352	923648	-	PF3D7_0223500	erythrocyte membrane protein 1, PfEMP1	0.850262	0.00868515
Pf3D7_06_v3	152505	160682	-	PF3D7_0603800	NdP2 protein, putative	-0.818442	0.00869829
Pf3D7_10_v3	1556587	1561332	+	PF3D7_1038800	RESA-like protein with PHIST and DnaJ domains	0.578295	0.00870666
Pf3D7_11_v3	390055	394326	-	PF3D7_1109400	essential nuclear protein 1, putative	0.172717	0.00876865
Pf3D7_14_v3	1959368	1964665	-	PF3D7_1448000	U3 small nucleolar RNA-associated protein 12, putative	0.187207	0.00879351
Pf3D7_11_v3	1982068	1984327	+	PF3D7_1149300	serine/threonine protein kinase, FIKK family	-0.454621	0.00884667
Pf3D7_12_v3	932071	934404	+	PF3D7_1223200	nucleus export protein BRR6, putative	0.279487	0.00887672
Pf3D7_07_v3	390832	392770	-	PF3D7_0708700	cytochrome c oxidase subunit 4, putative	-0.504495	0.00892355
Pf3D7_08_v3	208184	210463	+	PF3D7_0803300	mitogen-activated protein kinase organizer 1, putative	-0.56933	0.00900261
Pf3D7_05_v3	1303429	1304634	-	PF3D7_0532200	Plasmodium exported protein (PHISTc), unknown function	0.722734	0.00901115
Pf3D7_04_v3	915895	928649	+	PF3D7_0420300	AP2 domain transcription factor, putative	0.198417	0.00904379
Pf3D7_11_v3	1104154	1107028	-	PF3D7_1128400	bifunctional farnesyl/geranylgeranyl diphosphate synthase	-0.220671	0.00906665
Pf3D7_07_v3	303964	305242	+	PF3D7_0706200	conserved protein, unknown function	-0.7067	0.00919055
Pf3D7_13_v3	568510	569749	+	PF3D7_1313300	peptidyl-prolyl cis-trans isomerase, putative	-0.684739	0.00922256
Pf3D7_11_v3	1782875	1787222	-	PF3D7_1145100	coatomer subunit gamma, putative	0.242988	0.00922604
Pf3D7_11_v3	755951	760604	+	PF3D7_1120000	conserved protein, unknown function	0.219005	0.00922878
Pf3D7_03_v3	862233	864181	-	PF3D7_0320600	conserved protein, unknown function	-1.00786	0.00924048
Pf3D7_11_v3	840282	842499	-	PF3D7_1122100	GPI transamidase component GPI16, putative	-1.15856	0.00925853
Pf3D7_13_v3	1293638	1297395	+	PF3D7_1330800	RNA-binding protein, putative	0.180008	0.00925993
Pf3D7_10_v3	870416	873015	+	PF3D7_1021600	deoxyribose-phosphate aldolase, putative	-0.30006	0.00931972
Pf3D7_09_v3	1217433	1221199	-	PF3D7_0930600	peptidyl-prolyl cis-trans isomerase	0.243641	0.00936937
Pf3D7_13_v3	1929041	1934453	-	PF3D7_1348300	elongation factor Tu, putative	0.22463	0.00945481
Pf3D7_13_v3	2518311	2525712	+	PF3D7_1362800	conserved Plasmodium protein, unknown function	-0.76994	0.00946167
Pf3D7_02_v3	609924	616306	+	PF3D7_0214900	rhoptry neck protein 6	0.504776	0.00952757
Pf3D7_13_v3	1535607	1540516	+	PF3D7_1338000	LMBR1 domain-containing protein, putative	-0.319512	0.00955127
Pf3D7_14_v3	3040666	3043907	+	PF3D7_1474300	DNA repair metallo-beta-lactamase protein, putative	-0.425141	0.00971262
Pf3D7_14_v3	2785386	2797934	-	PF3D7_1468100	MORC family protein	0.237563	0.00971903
Pf3D7_11_v3	260554	263407	+	PF3D7_1106200	conserved Plasmodium protein, unknown function	-0.422708	0.00979973
Pf3D7_10_v3	1409095	1410806	+	PF3D7_1035600	merozoite surface protein	1.05911	0.00980545
Pf3D7_11_v3	530740	533858	-	PF3D7_1113800	conserved Plasmodium membrane protein, unknown function	-0.689868	0.00980545
Pf3D7_09_v3	620655	626568	-	PF3D7_0914500	conserved Plasmodium protein, unknown function	-0.477744	0.00982804
Pf3D7_10_v3	1481557	1486315	-	PF3D7_1037400	conserved Plasmodium protein, unknown function	-0.389235	0.00991105
Pf3D7_14_v3	3269494	3270496	+	PF3D7_1479500	stevor	-0.394414	0.00993395
Pf3D7_08_v3	987718	989078	-	PF3D7_0822300	small nuclear ribonucleoprotein G, putative	0.309353	0.00997531
Pf3D7_05_v3	1079225	1081313	+	PF3D7_0526100	conserved Plasmodium membrane protein, unknown function	-0.572717	0.0100761
Pf3D7_05_v3	320839	327413	+	PF3D7_0507800	conserved protein, unknown function	0.198039	0.0101094
Pf3D7_05_v3	366627	376779	+	PF3D7_0508900	protein AAP6	0.467965	0.0101145
Pf3D7_04_v3	394047	394714	-	PF3D7_0408000	conserved Plasmodium protein, unknown function	0.801379	0.0101676
Pf3D7_07_v3	675522	682899	-	PF3D7_0715200	conserved Plasmodium protein, unknown function	-0.780858	0.0101797
Pf3D7_14_v3	300579	306041	-	PF3D7_1408200	AP2 domain transcription factor AP2-G2	0.23949	0.0102662
Pf3D7_07_v3	1324452	1333940	+	PF3D7_0730900	EMP1-trafficking protein	0.546231	0.0103195
Pf3D7_03_v3	668469	672475	-	PF3D7_0316600	formate-nitrite transporter	0.15969	0.0103844
Pf3D7_10_v3	393189	398429	-	PF3D7_1009800	conserved Plasmodium membrane protein, unknown function	0.237956	0.0104286
Pf3D7_07_v3	1071985	1075144	-	PF3D7_0725300	conserved protein, unknown function	0.212087	0.0104557
Pf3D7_07_v3	958352	961340	-	PF3D7_0722600	U3 small nucleolar RNA-associated protein 7, putative	0.204542	0.0104642
Pf3D7_07_v3	1108583	1125415	-	PF3D7_0726400	conserved Plasmodium membrane protein, unknown function	0.270662	0.0106099
Pf3D7_14_v3	1851252	1855162	-	PF3D7_1445100	histidine--tRNA ligase, putative	0.224607	0.0106935
Pf3D7_09_v3	984509	986117	-	PF3D7_0924300	thiamine pyrophosphokinase	-0.827552	0.0106992
Pf3D7_14_v3	3142075	3144341	+	PF3D7_1476400	serine/threonine protein kinase, FIKK family, pseudogene	0.372717	0.0107437
Pf3D7_06_v3	310779	313770	+	PF3D7_0607500	4-hydroxybenzoate polyprenyltransferase, putative	-0.500903	0.0107516
Pf3D7_03_v3	545589	548500	-	PF3D7_0313400	conserved Plasmodium protein, unknown function	0.249608	0.0107591
Pf3D7_03_v3	231447	232745	-	PF3D7_0304900	conserved protein, unknown function	0.269104	0.010766
Pf3D7_06_v3	270150	279739	-	PF3D7_0606600	conserved Plasmodium protein, unknown function	0.227553	0.0107694
Pf3D7_14_v3	590603	592740	+	PF3D7_1414600	mRNA-capping enzyme subunit alpha	0.294913	0.0109202
Pf3D7_13_v3	1183590	1186246	+	PF3D7_1328100	proteasome subunit beta type-7, putative	-0.182407	0.0109605
Pf3D7_01_v3	598465	599472	+	PF3D7_0115400	stevor	-0.479121	0.0110356
Pf3D7_02_v3	171277	175196	-	PF3D7_0203800	conserved Plasmodium protein, unknown function	-0.990965	0.011059
Pf3D7_10_v3	1344081	1347509	-	PF3D7_1033600	pre-mRNA-splicing factor CEF1, putative	0.221441	0.011059
Pf3D7_12_v3	212829	214204	+	PF3D7_1204600	cytidine deaminase, putative	0.339971	0.0110833
Pf3D7_14_v3	1170179	1175688	+	PF3D7_1429800	coatomer subunit beta, putative	0.195829	0.0110857
Pf3D7_14_v3	1791629	1793782	-	PF3D7_1443700	dephospho-CoA kinase	-0.678108	0.0112136
Pf3D7_10_v3	1495330	1496999	+	PF3D7_1037700	enhancer of rudimentary homolog, putative	0.294501	0.0112243
Pf3D7_01_v3	436179	439368	+	PF3D7_0111400	conserved Plasmodium protein, unknown function	-0.389768	0.0113667
Pf3D7_12_v3	1402635	1405063	+	PF3D7_1233700	homocysteine S-methyltransferase, putative	-0.702933	0.0114698
Pf3D7_13_v3	423936	427379	+	PF3D7_1309200	protein phosphatase PPM6, putative	0.190268	0.0114961
Pf3D7_08_v3	1435794	1443449	-	PF3D7_0833500	erythrocyte membrane protein 1, PfEMP1	0.505583	0.0116439
Pf3D7_10_v3	1426843	1429332	+	PF3D7_1036000	merozoite surface protein 11	0.918	0.011688
Pf3D7_13_v3	657523	659870	+	PF3D7_1315700	tRNA (adenine(58)-N(1))-methyltransferase catalytic subunit TRM61, putative	0.216757	0.011688
Pf3D7_14_v3	645055	648793	-	PF3D7_1416100	protein SEY1, putative	0.275805	0.0116949
Pf3D7_10_v3	1159580	1163736	+	PF3D7_1028000	methyltransferase, putative	0.185721	0.0117483
Pf3D7_07_v3	755098	758456	+	PF3D7_0717500	calcium-dependent protein kinase 4	0.273066	0.0117618
Pf3D7_12_v3	497915	503333	-	PF3D7_1211300	DNA helicase MCM8, putative	-0.735319	0.0117618
Pf3D7_14_v3	1775669	1776938	+	PF3D7_1443300	U6 snRNA-associated Sm-like protein LSm5, putative	0.235603	0.0117713
Pf3D7_06_v3	388540	392142	-	PF3D7_0609100	zinc transporter ZIP1, putative	0.229619	0.0118217
Pf3D7_09_v3	359594	363767	+	PF3D7_0907600	translation initiation factor SUI1, putative	-0.302376	0.0118217
Pf3D7_02_v3	287423	288941	-	PF3D7_0207200	iron-sulfur assembly protein, putative	-0.932809	0.0118262
Pf3D7_02_v3	685475	689382	+	PF3D7_0216600	sugar transporter, putative	0.225033	0.0118466
Pf3D7_07_v3	745040	747459	-	PF3D7_0717200	conserved Plasmodium protein, unknown function	0.326586	0.0119017
Pf3D7_13_v3	1996357	1998701	+	PF3D7_1349600	conserved Plasmodium protein, unknown function	-0.425967	0.0119043
Pf3D7_02_v3	69088	69771	+	PF3D7_0201400	Plasmodium exported protein (hyp10), unknown function	0.779191	0.0119174
Pf3D7_04_v3	660048	663084	+	PF3D7_0414700	GTP-binding protein, putative	-0.35763	0.0120752
Pf3D7_12_v3	252516	254143	+	PF3D7_1205700	targeted glyoxalase II	-0.477873	0.0121351
Pf3D7_11_v3	818268	822945	+	PF3D7_1121700	protein GCN20	0.198814	0.0122147
Pf3D7_05_v3	63225	66292	+	PF3D7_0501200	parasite-infected erythrocyte surface protein	0.154901	0.0122345
Pf3D7_07_v3	1385635	1386626	+	PF3D7_0732000	stevor	-1.18238	0.0122863
Pf3D7_07_v3	1143196	1143923	-	PF3D7_0726700	conserved Plasmodium protein, unknown function	-0.397469	0.0123679
Pf3D7_11_v3	1888273	1889408	-	PF3D7_1147400	conserved Plasmodium protein, unknown function	-1.68746	0.012426
Pf3D7_03_v3	447468	451552	+	PF3D7_0310400	parasite-infected erythrocyte surface protein	-0.47656	0.0126322
Pf3D7_04_v3	935031	941875	-	PF3D7_0420700	erythrocyte membrane protein 1, PfEMP1	0.613909	0.0128857
Pf3D7_09_v3	1286481	1289644	+	PF3D7_0932200	profilin	-0.558423	0.0129324
Pf3D7_11_v3	976196	977963	-	PF3D7_1124800	ribosome biogenesis regulatory protein, putative	0.157138	0.0130268
Pf3D7_02_v3	90205	100157	-	PF3D7_0201900	erythrocyte membrane protein 3	0.629258	0.0130643
Pf3D7_12_v3	1152821	1158131	+	PF3D7_1228400	conserved Plasmodium protein, unknown function	0.19676	0.0130643
Pf3D7_07_v3	1151697	1155473	-	PF3D7_0727100	conserved protein, unknown function	-0.335578	0.0131472
Pf3D7_14_v3	562981	566801	-	PF3D7_1414200	conserved Plasmodium protein, unknown function	0.206792	0.0132296
Pf3D7_12_v3	1180404	1185971	-	PF3D7_1228900	conserved protein, unknown function	-0.199869	0.0135841
Pf3D7_13_v3	506640	510354	+	PF3D7_1311900	V-type proton ATPase catalytic subunit A	0.201265	0.0136033
Pf3D7_11_v3	1709869	1712608	-	PF3D7_1142700	methyltransferase, putative	0.226923	0.0136635
Pf3D7_13_v3	2248107	2262674	+	PF3D7_1356800	serine/threonine protein kinase ARK3, putative	0.544546	0.0136945
Pf3D7_10_v3	472319	474109	-	PF3D7_1012300	cytochrome b-c1 complex subunit 7, putative	-0.823187	0.0137477
Pf3D7_09_v3	1207579	1212987	+	PF3D7_0930400	zinc finger protein, putative	0.17015	0.0137516
Pf3D7_13_v3	2571524	2578165	-	PF3D7_1364200	nucleoporin NUP205, putative	0.199901	0.0137516
Pf3D7_14_v3	831758	837178	-	PF3D7_1420100	conserved Plasmodium protein, unknown function	-1.14225	0.0137777
Pf3D7_13_v3	876120	886756	-	PF3D7_1321300	conserved Plasmodium membrane protein, unknown function	0.201551	0.0138745
Pf3D7_12_v3	466191	469771	-	PF3D7_1210400	general transcription factor 3C polypeptide 5, putative	0.287933	0.0139675
Pf3D7_14_v3	2480089	2482257	+	PF3D7_1460900	ribosomal protein S10, apicoplast, putative	-0.739506	0.0140353
Pf3D7_04_v3	396410	401290	+	PF3D7_0408100	conserved Plasmodium protein, unknown function	0.460677	0.0141164
Pf3D7_13_v3	2583838	2595100	+	PF3D7_1364400	conserved Plasmodium protein, unknown function	0.200415	0.0141164
Pf3D7_14_v3	2864823	2866245	-	PF3D7_1469800	conserved Plasmodium protein, unknown function	-0.250337	0.014119
Pf3D7_05_v3	1238120	1243999	-	PF3D7_0530400	conserved Plasmodium protein, unknown function	-0.412883	0.0142557
Pf3D7_08_v3	643066	645158	-	PF3D7_0813000	protein KIC7	0.217817	0.0143525
Pf3D7_13_v3	2535745	2539767	+	PF3D7_1363100	conserved Plasmodium protein, unknown function	-0.520145	0.0143816
Pf3D7_03_v3	921776	928618	+	PF3D7_0321900	cyclic amine resistance locus protein	0.220744	0.0143905
Pf3D7_12_v3	539788	543197	-	PF3D7_1212200	conserved protein, unknown function	-0.437559	0.0144302
Pf3D7_12_v3	882766	886332	-	PF3D7_1222300	endoplasmin, putative	-0.143525	0.0144955
Pf3D7_06_v3	714972	720182	+	PF3D7_0617200	BFR1 domain-containing protein, putative	0.16559	0.014626
Pf3D7_13_v3	2012425	2015228	+	PF3D7_1350400	ubiquitin-activating enzyme E1, putative	-0.581455	0.014626
Pf3D7_11_v3	626070	629940	-	PF3D7_1116600	dolichyl-diphosphooligosaccharide--protein glycosyltransferase subunit STT3, putative	-0.23562	0.0146665
Pf3D7_11_v3	1094357	1096486	-	PF3D7_1128100	prefoldin subunit 5, putative	-0.173918	0.014701
Pf3D7_08_v3	600525	602266	-	PF3D7_0812000	conserved protein, unknown function	-0.438143	0.0147277
Pf3D7_14_v3	1621742	1624074	+	PF3D7_1439900	triosephosphate isomerase	-0.177681	0.0147625
Pf3D7_05_v3	1219683	1223261	-	PF3D7_0529900	RING zinc finger protein, putative	0.222554	0.0148048
Pf3D7_06_v3	81532	88869	-	PF3D7_0602000	zinc finger protein, putative	-0.502751	0.0148828
Pf3D7_07_v3	20307	28083	+	PF3D7_0700100	erythrocyte membrane protein 1, PfEMP1	1.25753	0.0148828
Pf3D7_08_v3	650932	654029	-	PF3D7_0813200	CS domain protein, putative	-0.237354	0.0148828
Pf3D7_13_v3	2271135	2274371	+	PF3D7_1357200	glutamate--tRNA ligase	-0.343475	0.0149235
Pf3D7_08_v3	939305	944689	-	PF3D7_0820900	conserved Plasmodium protein, unknown function	0.38474	0.0150277
Pf3D7_12_v3	141230	143553	-	PF3D7_1202400	peptidyl-prolyl cis-trans isomerase	-0.436439	0.0150869
Pf3D7_10_v3	228405	232553	+	PF3D7_1005100	U3 small nucleolar RNA-associated protein 25, putative	0.206267	0.0151005
Pf3D7_10_v3	1179469	1183381	+	PF3D7_1028700	merozoite TRAP-like protein	0.485533	0.0151349
Pf3D7_02_v3	508665	521769	+	PF3D7_0212500	conserved Plasmodium protein, unknown function	0.183254	0.0151719
Pf3D7_14_v3	1752543	1764248	+	PF3D7_1442900	Sec7 domain-containing protein ARFGEF, putative	0.228978	0.0151719
Pf3D7_02_v3	388216	391107	-	PF3D7_0209400	ARMT1-like domain-containing protein, putative	-0.343448	0.0152344
Pf3D7_13_v3	154555	157791	+	PF3D7_1302900	conserved protein, unknown function	-0.26267	0.0152674
Pf3D7_03_v3	378896	383721	-	PF3D7_0308900	splicing factor 3B subunit 1, putative	0.197877	0.0154356
Pf3D7_13_v3	1641926	1644490	+	PF3D7_1341600	GPI mannosyltransferase 3	-0.648531	0.0156192
Pf3D7_11_v3	1455197	1460871	+	PF3D7_1136900	subtilisin-like protease 2	0.421874	0.0156272
Pf3D7_06_v3	181680	184760	+	PF3D7_0604300	conserved Plasmodium protein, unknown function	-0.286472	0.0156822
Pf3D7_13_v3	2470306	2472405	+	PF3D7_1361700	cytochrome c oxidase subunit 2A, putative	-1.18148	0.0157864
Pf3D7_01_v3	393695	395222	-	PF3D7_0110400	DNA-directed RNA polymerase II subunit RPB9, putative	0.186484	0.0158637
Pf3D7_01_v3	222086	224501	-	PF3D7_0105200	heptatricopeptide repeat and RAP domain-containing protein, putative	-0.186246	0.0159036
Pf3D7_08_v3	911627	915386	-	PF3D7_0820200	phosphatidylglycerophosphate synthase	0.207444	0.0159144
Pf3D7_10_v3	1045271	1051309	-	PF3D7_1025000	Eps15-like protein	0.199046	0.0161326
Pf3D7_12_v3	918280	920560	+	PF3D7_1222700	glideosome-associated protein 45	0.462534	0.0162053
Pf3D7_12_v3	2113980	2123174	-	PF3D7_1252100	rhoptry neck protein 3	0.61588	0.0162053
Pf3D7_12_v3	1993096	2001002	+	PF3D7_1248700	conserved protein, unknown function	0.271065	0.0162352
Pf3D7_04_v3	1127257	1129353	+	PF3D7_0424900	Plasmodium exported protein (PHISTa), unknown function	1.09775	0.016303
Pf3D7_11_v3	343913	349351	-	PF3D7_1107900	mechanosensitive ion channel protein, putative	0.355471	0.0163283
Pf3D7_11_v3	622544	626072	+	PF3D7_1116500	folate transporter 2	-0.302776	0.0163665
Pf3D7_13_v3	327138	331324	+	PF3D7_1307100	U3 small nucleolar RNA-associated protein 6, putative	0.219797	0.0163704
Pf3D7_02_v3	794978	801981	+	PF3D7_0220000	liver stage antigen 3	0.262177	0.0164623
Pf3D7_12_v3	2018995	2022484	-	PF3D7_1249600	leucine-rich repeat protein	-0.734915	0.0165583
Pf3D7_14_v3	1535717	1539580	-	PF3D7_1438000	eukaryotic translation initiation factor eIF2A, putative	0.161086	0.0165583
Pf3D7_06_v3	291965	297805	+	PF3D7_0607000	translation initiation factor IF-2, putative	0.192854	0.0165615
Pf3D7_11_v3	366977	369608	+	PF3D7_1108500	succinate--CoA ligase [ADP-forming] subunit alpha, putative	-0.939312	0.0165908
Pf3D7_11_v3	1226559	1233099	-	PF3D7_1131800	oxysterol-binding protein, putative	0.171435	0.0166435
Pf3D7_09_v3	1298749	1302703	-	PF3D7_0932700	conserved Plasmodium protein, unknown function	-0.375102	0.0167591
Pf3D7_11_v3	239262	241179	+	PF3D7_1105500	centrin-4	-0.713893	0.0169766
Pf3D7_12_v3	1882683	1888206	+	PF3D7_1245100	kinesin-13, putative	-0.623098	0.017008
Pf3D7_04_v3	686017	687474	-	PF3D7_0415400	coatomer subunit zeta, putative	0.246557	0.0170355
Pf3D7_14_v3	2075586	2077349	-	PF3D7_1450600	S-adenosylmethionine-dependent methyltransferase, putative	0.23091	0.01717
Pf3D7_01_v3	541805	547544	+	PF3D7_0114000	exported protein family 1	0.738775	0.0172368
Pf3D7_10_v3	1126277	1132406	-	PF3D7_1027000	conserved Plasmodium protein, unknown function	-0.722044	0.0173221
Pf3D7_12_v3	2172876	2174605	-	PF3D7_1253200	hypothetical protein	0.418255	0.0173221
Pf3D7_05_v3	978381	979999	+	PF3D7_0523600	conserved protein, unknown function	-0.527688	0.0174587
Pf3D7_05_v3	1180162	1182686	-	PF3D7_0528800	nuclear GTP-binding protein, putative	0.200251	0.017462
Pf3D7_04_v3	688057	689439	+	PF3D7_0415500	nuclear cap-binding protein subunit 2, putative	0.220214	0.0174831
Pf3D7_04_v3	315105	315919	+	PF3D7_0405800	conserved protein, unknown function	-1.12799	0.0175019
Pf3D7_06_v3	224446	225095	-	PF3D7_0605400	calcium-binding protein, putative	-0.978405	0.0176116
Pf3D7_12_v3	1217961	1219134	+	PF3D7_1229700	mitochondrial respiratory chain complex II subunit, putative	-0.819636	0.017757
Pf3D7_12_v3	1529134	1529453	+	PF3D7_1236650	conserved Plasmodium protein, unknown function	-1.29106	0.0178166
Pf3D7_09_v3	420226	422542	-	PF3D7_0909300	apoptosis-related protein	0.208939	0.0179748
Pf3D7_11_v3	1163768	1167334	+	PF3D7_1130200	60S ribosomal protein P0	0.131527	0.0179748
Pf3D7_02_v3	749749	751772	-	PF3D7_0218400	ATP-dependent RNA helicase DDX47, putative	0.19336	0.0179839
Pf3D7_12_v3	185860	188842	-	PF3D7_1203700	nucleosome assembly protein	-0.139639	0.0181355
Pf3D7_03_v3	465745	468557	+	PF3D7_0310900	conserved Plasmodium protein, unknown function	-0.46433	0.0181785
Pf3D7_10_v3	1150507	1152207	-	PF3D7_1027700	centrin-3	-0.716349	0.018199
Pf3D7_13_v3	1633454	1635827	-	PF3D7_1341200	60S ribosomal protein L18, putative	0.138682	0.0182918
Pf3D7_08_v3	964289	967130	+	PF3D7_0821400	conserved Plasmodium protein, unknown function	0.258834	0.0185789
Pf3D7_03_v3	968067	969942	-	PF3D7_0323000	translation machinery-associated protein 7, putative	0.226393	0.018627
Pf3D7_06_v3	225346	227905	-	PF3D7_0605500	cyclin dependent kinase binding protein, putative	-1.79949	0.0186713
Pf3D7_13_v3	1603632	1605515	-	PF3D7_1340100	exosome complex component RRP42, putative	0.284094	0.0187176
Pf3D7_05_v3	1281104	1282484	+	PF3D7_0531300	conserved Plasmodium protein, unknown function	-0.889359	0.0187798
Pf3D7_09_v3	1147690	1149688	-	PF3D7_0928600	conserved Plasmodium protein, unknown function	0.25192	0.0187798
Pf3D7_13_v3	142833	144141	-	PF3D7_1302600	deoxyhypusine hydroxylase	0.195175	0.0188163
Pf3D7_10_v3	1148267	1150490	-	PF3D7_1027600	meiotic recombination protein SPO11-2, putative	-0.520021	0.0189871
Pf3D7_13_v3	1142949	1144084	+	PF3D7_1327200	ribonuclease P protein subunit RPR2, putative	0.259354	0.0190279
Pf3D7_03_v3	211970	217021	+	PF3D7_0304300	conserved Plasmodium protein, unknown function	-0.721938	0.0190527
Pf3D7_02_v3	455265	456900	-	PF3D7_0211200	ras-related protein Rab-5A	-0.425777	0.0191799
Pf3D7_07_v3	1021112	1022659	+	PF3D7_0724300	ubiquinone biosynthesis O-methyltransferase, putative	-0.543313	0.0192162
Pf3D7_11_v3	1358907	1364530	-	PF3D7_1134700	DNA-directed RNA polymerase I subunit RPA2, putative	0.166969	0.0194385
Pf3D7_08_v3	383413	386163	+	PF3D7_0807400	coenzyme Q-binding protein COQ10 homolog, mitochondrial	-0.636004	0.0194432
Pf3D7_09_v3	1262730	1265679	+	PF3D7_0931400	PUB domain-containing protein, putative	-0.179761	0.0194432
Pf3D7_10_v3	152012	158777	-	PF3D7_1003400	conserved Plasmodium protein, unknown function	0.568553	0.0194432
Pf3D7_06_v3	830916	839790	-	PF3D7_0619800	conserved Plasmodium membrane protein, unknown function	0.194636	0.019447
Pf3D7_05_v3	636591	640519	+	PF3D7_0515400	conserved protein, unknown function	0.990284	0.0194977
Pf3D7_11_v3	1158440	1162440	-	PF3D7_1130000	phosphoacetylglucosamine mutase, putative	-0.298064	0.0196063
Pf3D7_03_v3	698789	710430	-	PF3D7_0317300	conserved Plasmodium protein, unknown function	0.255628	0.0197076
Pf3D7_12_v3	1233352	1241605	+	PF3D7_1230000	TBC domain-containing protein, putative	-0.191945	0.019749
Pf3D7_13_v3	958097	959380	-	PF3D7_1322700	conserved Plasmodium protein, unknown function	-1.2144	0.019775
Pf3D7_08_v3	658343	664292	-	PF3D7_0813400	conserved protein, unknown function	0.163011	0.0198438
Pf3D7_09_v3	857262	859606	-	PF3D7_0921000	ubiquitin-conjugating enzyme E2, putative	-0.217538	0.019873
Pf3D7_14_v3	601981	605559	-	PF3D7_1414900	ATP-dependent protease, putative	-0.242987	0.0198814
Pf3D7_12_v3	1568038	1571016	+	PF3D7_1237600	periodic tryptophan protein 1, putative	0.182474	0.0199086
Pf3D7_09_v3	646547	649563	-	PF3D7_0915300	heptatricopeptide repeat-containing protein, putative	-0.294865	0.0200189
Pf3D7_11_v3	1600448	1603560	-	PF3D7_1140200	conserved Plasmodium protein, unknown function	-0.165392	0.0200637
Pf3D7_07_v3	322907	325528	+	PF3D7_0706700	DNA mismatch repair protein MSH2, putative	-0.697284	0.0201767
Pf3D7_10_v3	1216830	1222661	+	PF3D7_1029900	ORC3 domain-containing protein, putative	0.768677	0.0201957
Pf3D7_12_v3	1227925	1233204	-	PF3D7_1229900	conserved Plasmodium protein, unknown function	-0.409433	0.0204706
Pf3D7_13_v3	407699	412340	-	PF3D7_1308900	mRNA-decapping enzyme 2, putative	0.19958	0.0204949
Pf3D7_05_v3	445554	448872	-	PF3D7_0510500	topoisomerase I	0.198999	0.0204958
Pf3D7_14_v3	3076187	3081459	+	PF3D7_1475100	conserved Plasmodium protein, unknown function	0.237811	0.0205401
Pf3D7_06_v3	140777	149585	-	PF3D7_0603600	AT-rich interactive domain-containing protein, putative	-0.681178	0.0206245
Pf3D7_08_v3	958332	962154	-	PF3D7_0821300	ATP-dependent RNA helicase DHX36, putative	0.213099	0.0207588
Pf3D7_06_v3	106703	112376	-	PF3D7_0602600	SAC3 domain-containing protein, putative	0.192315	0.0208818
Pf3D7_08_v3	40302	51425	+	PF3D7_0800300	erythrocyte membrane protein 1, PfEMP1	-0.507227	0.0209666
Pf3D7_05_v3	877768	879984	+	PF3D7_0521500	ribosomal large subunit pseudouridylate synthase, putative	-0.341754	0.0209997
Pf3D7_12_v3	1263243	1266561	+	PF3D7_1230800	pre-mRNA-splicing regulator WTAP, putative	0.156243	0.0209997
Pf3D7_12_v3	1571678	1574455	+	PF3D7_1237700	conserved protein, unknown function	-0.206558	0.0210479
Pf3D7_06_v3	1121527	1122523	+	PF3D7_0628000	6-pyruvoyltetrahydropterin synthase	-0.360601	0.021099
Pf3D7_11_v3	250276	253352	+	PF3D7_1105800	conserved Apicomplexan protein, unknown function	-0.15807	0.0211633
Pf3D7_10_v3	485372	491888	+	PF3D7_1012700	NLI interacting factor-like phosphatase, putative	-0.271268	0.0211919
Pf3D7_05_v3	841321	842672	-	PF3D7_0520500	phosphomethylpyrimidine kinase, putative	-0.480532	0.0211975
Pf3D7_05_v3	1132901	1135534	-	PF3D7_0527200	ubiquitin carboxyl-terminal hydrolase 14	-0.149561	0.0212045
Pf3D7_08_v3	612903	614862	-	PF3D7_0812220	GTP-binding protein YihA3	-0.417644	0.0212287
Pf3D7_08_v3	519144	520724	-	PF3D7_0810100	ribosomal protein L33, apicoplast, putative	-0.632851	0.0212477
Pf3D7_14_v3	365269	367978	-	PF3D7_1409400	conserved protein, unknown function	-0.607191	0.0212477
Pf3D7_04_v3	658117	659834	-	PF3D7_0414600	acylated pleckstrin-homology domain-containing protein, putative	-0.719628	0.0212932
Pf3D7_11_v3	704987	707585	-	PF3D7_1118600	histone acetyltransferase MYST	0.173038	0.0212932
Pf3D7_08_v3	1414283	1415293	+	PF3D7_0832900	stevor	-0.457329	0.0213007
Pf3D7_14_v3	2042131	2043795	+	PF3D7_1449800	conserved protein, unknown function	0.325767	0.0214109
Pf3D7_03_v3	509155	512024	-	PF3D7_0311900	heptatricopeptide repeat-containing protein, putative	-0.439088	0.0216678
Pf3D7_14_v3	360234	362579	-	PF3D7_1409200	conserved Plasmodium protein, unknown function	-0.552503	0.0216678
Pf3D7_07_v3	552158	559078	-	PF3D7_0712400	erythrocyte membrane protein 1, PfEMP1	0.732104	0.0217215
Pf3D7_12_v3	1859656	1866652	+	PF3D7_1244400	RNA-binding protein, putative	0.176726	0.0217902
Pf3D7_14_v3	1341334	1342539	+	PF3D7_1433600	signal peptidase complex subunit SPC1, putative	-0.403915	0.0219649
Pf3D7_12_v3	1034857	1038418	-	PF3D7_1225600	conserved Plasmodium protein, unknown function	0.162402	0.0220234
Pf3D7_12_v3	1506849	1509721	-	PF3D7_1236100	clustered-asparagine-rich protein	0.177793	0.0220437
Pf3D7_02_v3	138621	141266	+	PF3D7_0202900	palmitoyltransferase DHHC12, putative	-0.388671	0.0220888
Pf3D7_14_v3	1368249	1371883	-	PF3D7_1434200	calmodulin	-0.19592	0.0221246
Pf3D7_14_v3	1606643	1611876	+	PF3D7_1439500	oocyst rupture protein 2, putative	0.770182	0.0221609
Pf3D7_04_v3	1156423	1167821	+	PF3D7_0425800	erythrocyte membrane protein 1, PfEMP1	0.716402	0.0222096
Pf3D7_03_v3	513105	516915	+	PF3D7_0312100	E3 ubiquitin-protein ligase	-0.820676	0.0223058
Pf3D7_04_v3	819175	826740	-	PF3D7_0418300	conserved Plasmodium protein, unknown function	0.186626	0.0223081
Pf3D7_03_v3	844881	848142	+	PF3D7_0320300	T-complex protein 1 subunit epsilon	-0.140468	0.0223347
Pf3D7_04_v3	830766	832555	-	PF3D7_0418500	trafficking protein particle complex subunit 3, putative	-0.332317	0.0224873
Pf3D7_05_v3	327656	328316	+	PF3D7_0507900	conserved Plasmodium protein, unknown function	0.327817	0.0224873
Pf3D7_09_v3	918958	921672	-	PF3D7_0922700	pre-mRNA-splicing factor 18, putative	-0.1931	0.0224873
Pf3D7_08_v3	1041365	1042613	-	PF3D7_0823700	mitochondrial import receptor subunit TOM7, putative	0.346466	0.0226173
Pf3D7_14_v3	2366520	2372154	+	PF3D7_1457700	large ribosomal subunit nuclear export factor, putative	0.158937	0.022665
Pf3D7_05_v3	1195884	1197645	+	PF3D7_0529300	apicoplast TIC22 protein	-0.434019	0.022938
Pf3D7_14_v3	2531297	2544021	-	PF3D7_1462400	conserved Plasmodium protein, unknown function	0.238731	0.0230436
Pf3D7_13_v3	1332221	1335647	+	PF3D7_1332200	conserved protein, unknown function	0.567882	0.0232191
Pf3D7_01_v3	421025	428878	-	PF3D7_0111000	kinesin-8B, putative	-0.745239	0.0234998
Pf3D7_09_v3	475004	477689	+	PF3D7_0910300	conserved protein, unknown function	0.221322	0.0235029
Pf3D7_14_v3	1298143	1299264	-	PF3D7_1433000	H/ACA ribonucleoprotein complex subunit 3, putative	0.283728	0.0235904
Pf3D7_10_v3	1165685	1167543	-	PF3D7_1028200	RING zinc finger protein, putative	-0.90416	0.0236044
Pf3D7_11_v3	300943	316691	-	PF3D7_1107300	polyadenylate-binding protein-interacting protein 1, putative	0.228451	0.0236397
Pf3D7_14_v3	1517047	1519845	+	PF3D7_1437400	pantothenate kinase 2	-0.224765	0.0236397
Pf3D7_03_v3	300489	302223	-	PF3D7_0306500	cytochrome c oxidase subunit 6c, putative	-0.764619	0.0236869
Pf3D7_05_v3	126662	128917	-	PF3D7_0503100	4-diphosphocytidyl-2-C-methyl-D-erythritol kinase, putative	-0.356729	0.0237088
Pf3D7_06_v3	1353946	1366430	-	PF3D7_0632500	erythrocyte membrane protein 1, PfEMP1	0.576058	0.023809
Pf3D7_14_v3	628620	633494	-	PF3D7_1415600	conserved Plasmodium protein, unknown function	0.188109	0.0238266
Pf3D7_14_v3	2941398	2945279	-	PF3D7_1472100	protein transport protein YIP1, putative	0.220226	0.0239023
Pf3D7_01_v3	504339	507459	-	PF3D7_0113300	Plasmodium exported protein (hyp1), unknown function	0.332146	0.0240374
Pf3D7_13_v3	273852	275740	-	PF3D7_1305600	site-2 protease S2P, putative	-0.915982	0.0240374
Pf3D7_06_v3	918684	924649	+	PF3D7_0622800	leucine--tRNA ligase, putative	0.158992	0.0240448
Pf3D7_12_v3	232330	236562	-	PF3D7_1205400	kelch domain-containing protein, putative	0.262468	0.0243104
Pf3D7_13_v3	2305078	2308166	-	PF3D7_1358100	Sas10 domain-containing protein, putative	0.200509	0.0243104
Pf3D7_13_v3	2832623	2835439	+	PF3D7_1372000	Plasmodium exported protein (PHISTa), unknown function	0.820044	0.0243104
Pf3D7_07_v3	255871	260931	+	PF3D7_0705200	conserved Plasmodium protein, unknown function	-0.419327	0.0244062
Pf3D7_13_v3	748160	749415	-	PF3D7_1318100	ferredoxin	-0.397839	0.0244062
Pf3D7_11_v3	1030509	1031799	+	PF3D7_1126400	mediator of RNA polymerase II transcription subunit 21, putative	0.237802	0.0244453
Pf3D7_05_v3	1282377	1286689	-	PF3D7_0531400	G-patch domain-containing protein, putative	0.287	0.0244852
Pf3D7_12_v3	1522104	1524968	+	PF3D7_1236400	conserved Plasmodium protein, unknown function	0.284077	0.024505
Pf3D7_09_v3	1288799	1291543	-	PF3D7_0932300	M18 aspartyl aminopeptidase	-0.152636	0.0246921
Pf3D7_01_v3	557700	558946	-	PF3D7_0114500	Plasmodium exported protein (hyp10), unknown function	0.5851	0.0247643
Pf3D7_07_v3	429537	433997	-	PF3D7_0709600	ribonucleases P/MRP protein subunit POP1, putative	0.189315	0.024798
Pf3D7_06_v3	47172	48600	+	PF3D7_0601200	Pfmc-2TM Maurer's cleft two transmembrane protein	0.174142	0.0248779
Pf3D7_14_v3	1704952	1706004	-	PF3D7_1442000	ADP-ribosylation factor, putative	-0.314365	0.0248996
Pf3D7_12_v3	1218464	1227615	-	PF3D7_1229800	myosin J, putative	0.635782	0.025238
Pf3D7_07_v3	956747	958325	-	PF3D7_0722500	pre-mRNA-splicing factor CWC15, putative	0.196167	0.0252677
Pf3D7_12_v3	1971796	1973538	+	PF3D7_1247900	U3 small nucleolar RNA-associated protein 11, putative	0.202774	0.0252754
Pf3D7_14_v3	2603892	2606282	-	PF3D7_1464400	zinc finger protein, putative	0.257173	0.0253109
Pf3D7_11_v3	1032312	1037531	+	PF3D7_1126500	WD repeat-containing protein, putative	0.162729	0.0253253
Pf3D7_14_v3	151480	152805	+	PF3D7_1404400	ribosomal protein L16, mitochondrial, putative	-0.624488	0.0253411
Pf3D7_02_v3	431716	434231	-	PF3D7_0210600	protein CERLI1	0.605831	0.025577
Pf3D7_10_v3	149289	150204	+	PF3D7_1003200	ribosome-binding factor A, putative	-0.53708	0.025577
Pf3D7_08_v3	404225	409140	+	PF3D7_0808000	conserved Plasmodium protein, unknown function	-0.301586	0.025674
Pf3D7_11_v3	1499574	1500253	-	PF3D7_1138350	conserved protein, unknown function	-0.967305	0.0257139
Pf3D7_08_v3	1112930	1140853	-	PF3D7_0826100	HECT-like E3 ubiquitin ligase, putative	0.205606	0.0257602
Pf3D7_08_v3	180040	188229	+	PF3D7_0802600	adenylyl cyclase beta	0.421268	0.0262465
Pf3D7_10_v3	1561978	1564670	+	PF3D7_1038900	esterase, putative	-0.521354	0.0263206
Pf3D7_14_v3	2206046	2209273	+	PF3D7_1453700	HSP90 co-chaperone p23	-0.145587	0.0263206
Pf3D7_13_v3	1354881	1357621	+	PF3D7_1333000	20 kDa chaperonin	-0.183736	0.026398
Pf3D7_02_v3	108217	111658	-	PF3D7_0202100	liver stage associated protein 2	0.304725	0.0264063
Pf3D7_06_v3	1290623	1293448	-	PF3D7_0630900	ATP-dependent RNA helicase HAS1	0.166875	0.0264574
Pf3D7_10_v3	958464	960482	-	PF3D7_1022900	cytochrome c oxidase subunit ApiCOX13, putative	-0.635749	0.0264581
Pf3D7_13_v3	2777488	2779407	-	PF3D7_1369700	U2 small nuclear ribonucleoprotein A', putative	0.285304	0.0265084
Pf3D7_12_v3	974226	976097	+	PF3D7_1224000	GTP cyclohydrolase 1	-0.179937	0.0265177
Pf3D7_03_v3	147724	150348	-	PF3D7_0302800	RNA-binding protein, putative	0.242621	0.0265385
Pf3D7_05_v3	142470	145987	-	PF3D7_0503500	protein kinase, putative	0.273967	0.0266802
Pf3D7_11_v3	542108	546077	-	PF3D7_1114200	GTPase-activating protein, putative	0.239109	0.0267312
Pf3D7_13_v3	178433	179882	+	PF3D7_1303600	conserved Plasmodium protein, unknown function	0.511621	0.0267418
Pf3D7_08_v3	873926	877521	+	PF3D7_0819300	conserved Plasmodium protein, unknown function	-0.471704	0.0267732
Pf3D7_04_v3	331524	334219	+	PF3D7_0406400	cytosolic glyoxalase II	0.281031	0.0267873
Pf3D7_08_v3	241609	244804	+	PF3D7_0804300	zinc finger protein, putative	0.236178	0.0268903
Pf3D7_14_v3	1702306	1704179	-	PF3D7_1441800	vacuolar protein sorting-associated protein 60, putative	-0.344213	0.0269758
Pf3D7_09_v3	306807	309522	-	PF3D7_0906200	conserved Plasmodium protein, unknown function	-0.377064	0.0269931
Pf3D7_09_v3	351552	355975	-	PF3D7_0907400	ATP-dependent protease ATPase subunit ClpY	0.147274	0.0272377
Pf3D7_13_v3	1811227	1813968	-	PF3D7_1345200	rhomboid protease ROM6, putative	-0.254196	0.0273042
Pf3D7_12_v3	1097031	1105221	+	PF3D7_1227200	potassium channel K1	0.170344	0.0273459
Pf3D7_13_v3	907364	910306	+	PF3D7_1321800	protein transport protein SFT2, putative	0.19213	0.0273564
Pf3D7_13_v3	963661	964690	-	PF3D7_1323000	beta-hydroxyacyl-ACP dehydratase	0.416649	0.0273822
Pf3D7_13_v3	1217710	1226469	-	PF3D7_1329000	DNA-directed RNA polymerase III subunit RPC1, putative	0.189521	0.0275878
Pf3D7_09_v3	211700	218608	+	PF3D7_0904600	ubiquitin specific protease, putative	0.184534	0.027618
Pf3D7_12_v3	280814	289619	-	PF3D7_1206300	conserved Plasmodium protein, unknown function	0.398139	0.0276762
Pf3D7_09_v3	432221	435442	-	PF3D7_0909600	conserved protein, unknown function	-0.562733	0.027726
Pf3D7_11_v3	396205	398339	+	PF3D7_1109900	60S ribosomal protein L36	0.148297	0.0277324
Pf3D7_04_v3	906263	909398	+	PF3D7_0420100	serine/threonine protein kinase RIO2	0.195622	0.0280165
Pf3D7_13_v3	1075906	1084660	-	PF3D7_1325900	conserved Plasmodium protein, unknown function	-0.856364	0.0280939
Pf3D7_13_v3	1586916	1588336	-	PF3D7_1339500	ribosomal protein L49, mitochondrial, putative	-0.560986	0.0281249
Pf3D7_04_v3	1082005	1084464	-	PF3D7_0424100	reticulocyte binding protein homologue 5	0.621487	0.0283479
Pf3D7_12_v3	1560900	1567860	-	PF3D7_1237500	conserved Plasmodium protein, unknown function	0.163783	0.0283479
Pf3D7_12_v3	622520	626579	+	PF3D7_1215100	SUN domain-containing protein, putative	0.165598	0.0283667
Pf3D7_08_v3	625465	630796	-	PF3D7_0812500	RNA-binding protein, putative	0.192751	0.0284326
Pf3D7_14_v3	1841029	1841592	+	PF3D7_1444600	conserved Plasmodium protein, unknown function	-1.09109	0.0284326
Pf3D7_06_v3	630396	642340	-	PF3D7_0615400	ribonuclease, putative	0.226444	0.0286751
Pf3D7_12_v3	300662	306899	-	PF3D7_1206700	eukaryotic translation initiation factor 5, putative	0.152566	0.0286751
Pf3D7_14_v3	2879219	2880783	+	PF3D7_1470300	conserved Plasmodium protein, unknown function	0.311273	0.0287007
Pf3D7_11_v3	1000521	1001954	-	PF3D7_1125500	small nuclear ribonucleoprotein Sm D1, putative	0.191614	0.0287448
Pf3D7_02_v3	664805	668532	-	PF3D7_0216100	conserved Plasmodium protein, unknown function	-0.457727	0.0288246
Pf3D7_13_v3	2151014	2152684	-	PF3D7_1353800	proteasome subunit alpha type-4, putative	-0.216322	0.0288246
Pf3D7_06_v3	188237	198546	+	PF3D7_0604500	GYF domain-containing protein, putative	0.240388	0.0288872
Pf3D7_08_v3	545282	547450	-	PF3D7_0810700	conserved Plasmodium protein, unknown function	0.322661	0.0290342
Pf3D7_01_v3	220727	221928	+	PF3D7_0105100	conserved Apicomplexan protein, unknown function	-0.916228	0.0290622
Pf3D7_05_v3	735386	738469	-	PF3D7_0517500	UTP--glucose-1-phosphate uridylyltransferase, putative	0.770783	0.0290622
Pf3D7_10_v3	1139669	1144013	-	PF3D7_1027300	peroxiredoxin	0.218062	0.0290622
Pf3D7_02_v3	731101	733231	-	PF3D7_0217700	E2F-associated phosphoprotein, putative	0.207235	0.0291922
Pf3D7_13_v3	2678143	2680756	-	PF3D7_1367000	suppressor of kinetochore protein 1, putative	-0.217211	0.0293025
Pf3D7_13_v3	1477391	1482233	-	PF3D7_1336400	RanBPM and CLTH-like protein, putative	-0.610613	0.0293044
Pf3D7_08_v3	196270	198711	+	PF3D7_0803000	peptidyl-prolyl cis-trans isomerase	0.175697	0.0293084
Pf3D7_01_v3	380254	382568	+	PF3D7_0109800	phenylalanine--tRNA ligase alpha subunit	0.180181	0.0293086
Pf3D7_12_v3	534549	536310	-	PF3D7_1212000	glutathione peroxidase-like thioredoxin peroxidase	-0.322203	0.0293886
Pf3D7_12_v3	1870456	1873215	+	PF3D7_1244700	conserved protein, unknown function	0.23692	0.0293931
Pf3D7_14_v3	1763820	1768781	-	PF3D7_1443000	serine/threonine protein kinase	-0.711416	0.0293931
Pf3D7_14_v3	263070	267617	+	PF3D7_1407300	pre-mRNA-splicing factor 38B, putative	0.167342	0.0294713
Pf3D7_06_v3	617589	622087	+	PF3D7_0614900	conserved Plasmodium membrane protein, unknown function	-0.448685	0.0294731
Pf3D7_14_v3	319847	321454	+	PF3D7_1408500	conserved Plasmodium protein, unknown function	0.199735	0.0294731
Pf3D7_12_v3	2077623	2083307	+	PF3D7_1250800	DNA repair protein rhp16, putative	-0.154611	0.0296005
Pf3D7_10_v3	300187	306443	-	PF3D7_1007700	AP2 domain transcription factor AP2-I	0.175299	0.0297288
Pf3D7_14_v3	2454639	2456200	+	PF3D7_1460100	FYVE and coiled-coil domain-containing protein	0.332948	0.029756
Pf3D7_08_v3	440408	448062	+	PF3D7_0808700	erythrocyte membrane protein 1, PfEMP1	0.608703	0.0297908
Pf3D7_08_v3	756978	758683	+	PF3D7_0816400	EF-hand calcium-binding domain-containing protein, putative	-0.901426	0.0300322
Pf3D7_08_v3	699666	703075	+	PF3D7_0814500	conserved protein, unknown function	0.44274	0.0301718
Pf3D7_08_v3	419883	422701	+	PF3D7_0808300	ubiquitin regulatory protein, putative	0.269309	0.030622
Pf3D7_14_v3	2595226	2598826	+	PF3D7_1464100	conserved Plasmodium protein, unknown function	-0.414752	0.0306879
Pf3D7_14_v3	3112433	3116035	-	PF3D7_1475600	bromodomain protein 4, putative	0.185497	0.0307074
Pf3D7_03_v3	952746	963144	-	PF3D7_0322700	conserved Plasmodium protein, unknown function	0.181739	0.0307574
Pf3D7_06_v3	180607	181669	+	PF3D7_0604200	ribosomal protein L41, mitochondrial, putative	-0.531205	0.0309158
Pf3D7_14_v3	1375352	1377636	-	PF3D7_1434400	conserved protein, unknown function	1.02461	0.0309158
Pf3D7_02_v3	568246	573893	-	PF3D7_0214100	protein transport protein SEC31	0.15485	0.0311983
Pf3D7_02_v3	178955	181941	+	PF3D7_0204000	condensin-2 complex subunit H2, putative	-0.529918	0.031382
Pf3D7_11_v3	196227	198859	+	PF3D7_1104400	thioredoxin-like mero protein	0.185627	0.0314004
Pf3D7_10_v3	867337	870148	-	PF3D7_1021500	ATP-dependent RNA helicase ROK1, putative	0.197343	0.031477
Pf3D7_07_v3	1214862	1215834	+	PF3D7_0728400	SDH5 domain-containing protein, putative	-0.764969	0.0316213
Pf3D7_12_v3	2228632	2229740	-	PF3D7_1254800	rifin	0.410452	0.0316479
Pf3D7_01_v3	140494	143049	-	PF3D7_0103200	nucleoside transporter 4	-0.170361	0.0316812
Pf3D7_10_v3	987358	990148	-	PF3D7_1023600	conserved protein, unknown function	-1.00929	0.0317159
Pf3D7_12_v3	1588614	1592466	+	PF3D7_1238300	pre-mRNA-splicing factor CWC22, putative	0.159666	0.0317159
Pf3D7_13_v3	1660640	1663930	-	PF3D7_1342200	conserved Plasmodium membrane protein, unknown function	-0.319423	0.0317159
Pf3D7_08_v3	1066036	1067958	+	PF3D7_0824500	conserved protein, unknown function	-0.195811	0.0317776
Pf3D7_13_v3	1269178	1271461	+	PF3D7_1329900	conserved Plasmodium protein, unknown function	-0.309296	0.0318403
Pf3D7_14_v3	1612049	1613376	-	PF3D7_1439600	cytochrome c oxidase subunit NDUFA4, putative	-0.73461	0.0319509
Pf3D7_11_v3	1440742	1445784	+	PF3D7_1136600	conserved Plasmodium protein, unknown function	0.20074	0.031996
Pf3D7_05_v3	955955	963095	+	PF3D7_0523000	multidrug resistance protein 1	0.125033	0.0320992
Pf3D7_14_v3	2036761	2042148	-	PF3D7_1449700	exosome complex exonuclease RRP6	0.1975	0.0322111
Pf3D7_05_v3	1013254	1015395	-	PF3D7_0524400	ribosome-interacting GTPase 1, putative	0.179724	0.032421
Pf3D7_02_v3	411419	412963	+	PF3D7_0210100	60S ribosomal protein L37ae, putative	0.142587	0.03249
Pf3D7_14_v3	1577456	1579573	+	PF3D7_1439000	copper transporter	-0.715954	0.0326279
Pf3D7_05_v3	1300188	1302740	+	PF3D7_0532100	early transcribed membrane protein 5	0.141387	0.0327904
Pf3D7_05_v3	839260	841139	-	PF3D7_0520400	single-stranded DNA-binding protein, putative	-0.304037	0.0328198
Pf3D7_01_v3	450831	453195	-	PF3D7_0112000	TatD-like deoxyribonuclease	-0.259327	0.0328423
Pf3D7_05_v3	1068225	1070098	+	PF3D7_0525700	conserved protein, unknown function	-0.52901	0.0328423
Pf3D7_12_v3	1654438	1658821	+	PF3D7_1239700	ATP-dependent zinc metalloprotease FTSH 1	-0.156624	0.0328612
Pf3D7_11_v3	607683	615009	-	PF3D7_1116100	serine esterase, putative	-0.332554	0.0332174
Pf3D7_07_v3	372302	373569	-	PF3D7_0708100	DNA-directed RNA polymerases I, II, and III subunit RPABC5, putative	0.267143	0.0332243
Pf3D7_08_v3	1223542	1226051	-	PF3D7_0828400	mitochondrial inner membrane protein OXA1, putative	-0.501861	0.0332773
Pf3D7_01_v3	429849	430879	-	PF3D7_0111200	conserved protein, unknown function	-0.886143	0.0335609
Pf3D7_07_v3	694095	695200	+	PF3D7_0715700	conserved protein, unknown function	-0.888055	0.0335815
Pf3D7_05_v3	83760	85512	-	PF3D7_0501600	rhoptry-associated protein 2	0.630731	0.0335921
Pf3D7_07_v3	751584	755027	+	PF3D7_0717400	queuine tRNA-ribosyltransferase, putative	0.181768	0.0336012
Pf3D7_14_v3	2084719	2087663	-	PF3D7_1451000	conserved Plasmodium protein, unknown function	0.199475	0.0340708
Pf3D7_14_v3	3023852	3038832	-	PF3D7_1474200	conserved Plasmodium membrane protein, unknown function	-0.690363	0.0340708
Pf3D7_13_v3	447096	448101	+	PF3D7_1309900	succinate dehydrogenase assembly factor 2, putative	-0.679273	0.0341537
Pf3D7_03_v3	217059	218992	+	PF3D7_0304400	60S ribosomal protein L44	0.1422	0.0342742
Pf3D7_10_v3	1292394	1298406	+	PF3D7_1032100	mRNA-decapping enzyme subunit 1, putative	0.158988	0.0343293
Pf3D7_08_v3	151702	161318	-	PF3D7_0802100	AP2 domain transcription factor AP2-LT	-0.521114	0.0346089
Pf3D7_07_v3	133470	143247	+	PF3D7_0703500	erythrocyte membrane-associated antigen	0.189253	0.0346237
Pf3D7_03_v3	903127	910678	-	PF3D7_0321700	conserved Plasmodium protein, unknown function	-0.60572	0.0347128
Pf3D7_07_v3	656565	662123	+	PF3D7_0714300	palmitoyltransferase DHHC4, putative	0.194776	0.0347231
Pf3D7_12_v3	2001987	2002271	+	PF3D7_1248800	conserved Plasmodium protein, unknown function	-0.468718	0.0347231
Pf3D7_02_v3	668745	670058	-	PF3D7_0216200	Alba domain-containing protein, putative	0.262193	0.0347295
Pf3D7_06_v3	91725	97247	+	PF3D7_0602100	ATP-dependent RNA helicase MTR4	0.179518	0.0347295
Pf3D7_02_v3	141269	148515	-	PF3D7_0203000	repetitive organellar protein, putative	-0.389946	0.0350585
Pf3D7_11_v3	699508	702063	-	PF3D7_1118400	haloacid dehalogenase-like hydrolase, putative	0.381983	0.0350596
Pf3D7_05_v3	1122602	1124595	+	PF3D7_0526900	transmembrane emp24 domain-containing protein, putative	0.160762	0.0352111
Pf3D7_12_v3	1852659	1857347	-	PF3D7_1244200	RNA polymerase II transcription factor B subunit 2, putative	0.176663	0.0352689
Pf3D7_10_v3	665222	667054	-	PF3D7_1016600	Plasmodium exported protein (PHISTc), unknown function	0.846336	0.0354509
Pf3D7_13_v3	2175867	2177361	-	PF3D7_1354600	60S ribosomal protein L7-2, putative	0.210864	0.0354704
Pf3D7_13_v3	448789	449862	+	PF3D7_1310000	ATP synthase subunit O, mitochondrial, putative	-0.636972	0.0356166
Pf3D7_13_v3	2495001	2502249	+	PF3D7_1362400	calpain	0.196638	0.0356943
Pf3D7_01_v3	134155	140371	-	PF3D7_0103100	vacuolar protein sorting-associated protein 51, putative	-0.336648	0.0358006
Pf3D7_08_v3	1293204	1295482	+	PF3D7_0830400	CRA domain-containing protein, putative	0.143123	0.0358125
Pf3D7_09_v3	422925	428516	+	PF3D7_0909400	exoribonuclease, putative	0.155611	0.0358533
Pf3D7_03_v3	91001	94089	-	PF3D7_0301600	Plasmodium exported protein (hyp1), unknown function	0.156393	0.0358732
Pf3D7_14_v3	2519132	2523362	-	PF3D7_1462100	conserved Plasmodium protein, unknown function	-0.580941	0.0358732
Pf3D7_06_v3	257163	260505	+	PF3D7_0606100	RNA-binding protein, putative	0.159438	0.0360025
Pf3D7_09_v3	218206	219855	-	PF3D7_0904700	bacterial histone-like protein	-0.689728	0.0368755
Pf3D7_13_v3	512887	517603	-	PF3D7_1312100	GYF domain-containing protein, putative	-0.735156	0.0370752
Pf3D7_11_v3	1162731	1164039	-	PF3D7_1130100	60S ribosomal protein L38	0.149601	0.0372434
Pf3D7_12_v3	230037	231763	+	PF3D7_1205300	conserved Plasmodium protein, unknown function	-0.947862	0.0372434
Pf3D7_11_v3	231469	234881	-	PF3D7_1105300	conserved Plasmodium protein, unknown function	-0.29514	0.0373223
Pf3D7_12_v3	744724	756058	+	PF3D7_1219000	formin 2	0.235332	0.0373223
Pf3D7_12_v3	2147509	2152520	+	PF3D7_1252600	esterase, putative	0.211752	0.0376804
Pf3D7_13_v3	2449531	2453792	+	PF3D7_1361100	protein transport protein Sec24A	0.175827	0.037699
Pf3D7_06_v3	646286	655848	-	PF3D7_0615600	zinc finger protein, putative	0.175911	0.0377036
Pf3D7_13_v3	484029	485471	+	PF3D7_1311300	ATP synthase subunit gamma, mitochondrial	-0.415974	0.0378249
Pf3D7_13_v3	2638584	2653705	-	PF3D7_1366300	conserved Plasmodium protein, unknown function	0.200452	0.0378354
Pf3D7_08_v3	1237184	1241229	-	PF3D7_0828800	GPI-anchored micronemal antigen	0.500552	0.0380166
Pf3D7_09_v3	675629	679979	+	PF3D7_0916200	mitochondrial ribonuclease P catalytic subunit, putative	-0.169351	0.0381266
Pf3D7_08_v3	1097742	1100613	+	PF3D7_0825500	protein KRI1, putative	0.170859	0.0382874
Pf3D7_06_v3	845162	846452	+	PF3D7_0620100	ATP synthase-associated protein, putative	-0.890626	0.0383736
Pf3D7_12_v3	405242	409824	-	PF3D7_1208800	zinc finger protein, putative	0.214276	0.0383736
Pf3D7_11_v3	792188	794151	+	PF3D7_1121000	palmitoyltransferase DHHC3	-0.650042	0.0384693
Pf3D7_14_v3	1437433	1443684	-	PF3D7_1435600	conserved Plasmodium protein, unknown function	0.595977	0.0385938
Pf3D7_13_v3	2578668	2582635	-	PF3D7_1364300	pre-mRNA-splicing factor ATP-dependent RNA helicase PRP16	0.161844	0.0386448
Pf3D7_10_v3	1378257	1379876	+	PF3D7_1034700	ADP-ribosylation factor, putative	-0.899077	0.0388603
Pf3D7_07_v3	609297	610522	+	PF3D7_0713300	erythrocyte membrane protein 1 (PfEMP1), pseudogene	0.858051	0.0389618
Pf3D7_11_v3	156062	158420	+	PF3D7_1103600	actin-like protein, putative	0.224691	0.0389618
Pf3D7_13_v3	2280953	2284450	+	PF3D7_1357500	DNA helicase, putative	-0.236248	0.0389618
Pf3D7_13_v3	569563	572777	-	PF3D7_1313400	DEAD box helicase, putative	-0.226931	0.038972
Pf3D7_12_v3	725394	730447	-	PF3D7_1218500	dynamin-like protein, putative	0.186457	0.0390743
Pf3D7_07_v3	480710	482347	-	PF3D7_0710700	conserved Plasmodium protein, unknown function	0.173437	0.0392059
Pf3D7_05_v3	389815	399902	-	PF3D7_0509400	RNA polymerase I	0.181645	0.0392415
Pf3D7_11_v3	1517580	1521643	+	PF3D7_1138500	protein phosphatase PPM2	0.156652	0.0393334
Pf3D7_14_v3	1216478	1217316	-	PF3D7_1430900	cytochrome c oxidase subunit 2B, putative	-0.828083	0.03979
Pf3D7_07_v3	319757	322639	+	PF3D7_0706600	conserved Plasmodium protein, unknown function	-0.408371	0.0399975
Pf3D7_13_v3	532136	534965	-	PF3D7_1312700	conserved Plasmodium protein, unknown function	-0.159247	0.0401011
Pf3D7_05_v3	907140	937000	+	PF3D7_0522400	conserved Plasmodium protein, unknown function	0.477281	0.040131
Pf3D7_09_v3	741677	745333	-	PF3D7_0918000	glideosome-associated protein 50	-0.48755	0.040131
Pf3D7_14_v3	2436695	2439616	+	PF3D7_1459500	conserved Plasmodium protein, unknown function	-0.406076	0.040131
Pf3D7_03_v3	302501	303423	+	PF3D7_0306600	ATP synthase-associated protein, putative	-0.631669	0.0401375
Pf3D7_14_v3	1311928	1330437	-	PF3D7_1433400	PHD finger protein PHD2, putative	-0.157	0.0402397
Pf3D7_13_v3	78614	79470	-	PF3D7_1301300	Plasmodium exported protein (PHISTa-like), unknown function, pseudogene	0.834606	0.0402397
Pf3D7_12_v3	26321	27687	-	PF3D7_1200200	rifin	0.269548	0.0403452
Pf3D7_03_v3	226915	231648	+	PF3D7_0304800	conserved Plasmodium membrane protein, unknown function	-0.692096	0.0408158
Pf3D7_10_v3	680750	683255	-	PF3D7_1016900	early transcribed membrane protein 10.3	-0.483541	0.0408158
Pf3D7_10_v3	1171988	1175373	-	PF3D7_1028500	partial CSTF domain-containing protein, putative	0.167105	0.0408158
Pf3D7_14_v3	2221060	2222279	+	PF3D7_1454100	tRNA intron endonuclease, putative	-0.71372	0.0408158
Pf3D7_12_v3	2083353	2084625	-	PF3D7_1250900	conserved protein, unknown function	-0.379	0.0409764
Pf3D7_08_v3	1039724	1041357	-	PF3D7_0823600	lipoate-protein ligase B	0.539168	0.0410359
Pf3D7_09_v3	1330167	1333406	-	PF3D7_0933600	mitochondrial-processing peptidase subunit beta, putative	-0.160823	0.0411815
Pf3D7_11_v3	950693	956865	-	PF3D7_1124100	BEACH domain-containing protein, putative	0.161618	0.0412222
Pf3D7_10_v3	1025576	1027071	+	PF3D7_1024500	conserved Plasmodium protein, unknown function	-0.586875	0.0414005
Pf3D7_09_v3	1297285	1298239	-	PF3D7_0932600	apicoplast ribosomal protein S6, putative	-0.436252	0.0414323
Pf3D7_13_v3	795691	799120	-	PF3D7_1319300	tRNA (guanine(26)-N(2))-dimethyltransferase, putative	0.150512	0.0414323
Pf3D7_02_v3	774447	776838	+	PF3D7_0219400	ribosome associated membrane protein RAMP4, putative	0.189824	0.0414848
Pf3D7_12_v3	1549880	1556401	+	PF3D7_1237200	conserved Plasmodium protein, unknown function	0.140365	0.0414848
Pf3D7_05_v3	528729	529510	-	PF3D7_0512100	conserved protein, unknown function	-0.446314	0.0414916
Pf3D7_09_v3	1113549	1116338	+	PF3D7_0927300	fumarate hydratase	-0.750112	0.0415621
Pf3D7_13_v3	984290	988964	-	PF3D7_1323800	vacuolar protein sorting-associated protein 52, putative	0.238515	0.0416769
Pf3D7_09_v3	1011837	1014313	+	PF3D7_0925000	conserved Plasmodium protein, unknown function	-0.63454	0.041864
Pf3D7_02_v3	437342	439708	-	PF3D7_0210800	conserved Plasmodium protein, unknown function	0.25768	0.0420358
Pf3D7_12_v3	2108572	2110970	-	PF3D7_1251800	conserved Plasmodium protein, unknown function	0.200931	0.0420358
Pf3D7_13_v3	2486033	2487778	+	PF3D7_1362000	cytochrome c oxidase subunit ApiCOX24, putative	-0.781878	0.0421629
Pf3D7_05_v3	797479	799233	-	PF3D7_0519400	40S ribosomal protein S24	0.137618	0.0422163
Pf3D7_13_v3	1275104	1276146	+	PF3D7_1330200	conserved Plasmodium protein, unknown function	-0.383917	0.0422163
Pf3D7_12_v3	1266588	1270610	+	PF3D7_1230900	serine/threonine protein kinase RIO1, putative	0.163615	0.0423559
Pf3D7_11_v3	421374	425853	+	PF3D7_1110500	vacuolar protein sorting-associated protein 35, putative	-0.216514	0.0423871
Pf3D7_11_v3	768725	771841	-	PF3D7_1120400	alpha/beta hydrolase fold domain containing protein, putative	0.231701	0.0423962
Pf3D7_11_v3	688128	692106	-	PF3D7_1118200	heat shock protein 90, putative	-0.138735	0.0425262
Pf3D7_10_v3	1452558	1460998	-	PF3D7_1036900	conserved Plasmodium protein, unknown function	0.183666	0.0425487
Pf3D7_02_v3	456907	458616	-	PF3D7_0211300	ubiquinol-cytochrome-c reductase complex assembly factor 1, putative	-0.61345	0.0426323
Pf3D7_14_v3	1200622	1204458	+	PF3D7_1430400	autophagy protein 5, putative	-0.359191	0.0426323
Pf3D7_06_v3	757278	761654	+	PF3D7_0618000	conserved Plasmodium membrane protein, unknown function	0.555736	0.0426654
Pf3D7_06_v3	622098	623014	+	PF3D7_0615000	conserved Plasmodium protein, unknown function	0.27654	0.0427015
Pf3D7_09_v3	764429	767461	+	PF3D7_0918600	ATP-dependent DNA helicase Q1	-0.268781	0.0427802
Pf3D7_05_v3	686350	693455	-	PF3D7_0516600	sporozoite surface antigen MB2	-0.179348	0.0429204
Pf3D7_04_v3	690721	692635	-	PF3D7_0415700	conserved Plasmodium protein, unknown function	-0.547854	0.0429913
Pf3D7_14_v3	80732	83840	+	PF3D7_1402100	pseudouridine synthase, putative	0.244562	0.043121
Pf3D7_11_v3	1800111	1804509	-	PF3D7_1145400	dynamin-like protein	-0.204289	0.043129
Pf3D7_04_v3	315974	319564	-	PF3D7_0405900	apical sushi protein	0.443662	0.0432013
Pf3D7_12_v3	172574	173502	+	PF3D7_1203200	signal recognition particle subunit SRP14	0.288006	0.0432111
Pf3D7_14_v3	1979973	1983139	-	PF3D7_1448400	ubiquitin-protein ligase, putative	-0.18762	0.0433404
Pf3D7_07_v3	353757	355465	+	PF3D7_0707600	mediator of RNA polymerase II transcription subunit 10, putative	0.314591	0.0435842
Pf3D7_13_v3	2502730	2505875	+	PF3D7_1362500	3'-5' exonuclease, putative	-0.733786	0.0436091
Pf3D7_06_v3	1279742	1283475	+	PF3D7_0630600	deubiquitinating enzyme MINDY, putative	-0.204752	0.0436117
Pf3D7_09_v3	1191714	1195486	-	PF3D7_0930100	heptatricopeptide repeat-containing protein, putative	-0.216189	0.0437934
Pf3D7_12_v3	1079971	1083396	+	PF3D7_1226700	U3 small nucleolar RNA-interacting protein 2, putative	0.164966	0.0439852
Pf3D7_05_v3	467139	468451	-	PF3D7_0511000	translationally-controlled tumor protein homolog	0.140782	0.0439974
Pf3D7_11_v3	412246	420738	+	PF3D7_1110400	RNA-binding protein, putative	0.199884	0.0440131
Pf3D7_13_v3	1871485	1873751	+	PF3D7_1346500	conserved Plasmodium protein, unknown function	0.195852	0.0440454
Pf3D7_06_v3	530674	533646	+	PF3D7_0612900	nucleolar GTP-binding protein 1, putative	0.138236	0.0442203
Pf3D7_02_v3	212672	214714	-	PF3D7_0205000	conserved Plasmodium protein, unknown function	-0.614445	0.0443748
Pf3D7_13_v3	734806	738618	+	PF3D7_1317600	conserved Plasmodium protein, unknown function	-0.253033	0.0445736
Pf3D7_06_v3	488418	489504	-	PF3D7_0611700	60S ribosomal protein L39	0.146419	0.0450306
Pf3D7_01_v3	577704	583789	+	PF3D7_0115000	surface-associated interspersed protein 1.3 (SURFIN 1.3)	0.737173	0.0450544
Pf3D7_11_v3	549849	551943	+	PF3D7_1114500	conserved Plasmodium protein, unknown function	-0.598155	0.0451366
Pf3D7_03_v3	286241	287345	-	PF3D7_0306000	cytochrome b-c1 complex subunit 8, putative	-0.686762	0.0451877
Pf3D7_13_v3	920884	930124	+	PF3D7_1322100	histone-lysine N-methyltransferase SET2	0.211298	0.0451877
Pf3D7_10_v3	1447919	1451772	-	PF3D7_1036800	acetyl-CoA transporter, putative	-0.691982	0.0453216
Pf3D7_12_v3	68555	72206	-	PF3D7_1200800	serine/threonine protein kinase, FIKK family	0.173902	0.0453636
Pf3D7_09_v3	1347715	1349000	+	PF3D7_0934300	ATP synthase-associated protein, putative	-0.754887	0.0453641
Pf3D7_12_v3	1138391	1140356	+	PF3D7_1227900	RNA pseudouridylate synthase, putative	0.20532	0.0453641
Pf3D7_13_v3	2505912	2507356	+	PF3D7_1362600	conserved protein, unknown function	-0.775144	0.0456617
Pf3D7_02_v3	723183	730639	-	PF3D7_0217600	conserved Plasmodium protein, unknown function	0.212248	0.0458014
Pf3D7_06_v3	579250	586589	-	PF3D7_0613900	myosin E, putative	0.313305	0.0458438
Pf3D7_14_v3	1359700	1366130	+	PF3D7_1433900	protein kinase, putative	-0.699293	0.0458662
Pf3D7_11_v3	1713070	1714304	+	PF3D7_1142800	ATP synthase-associated protein, putative	-0.339375	0.0462504
Pf3D7_14_v3	793391	797397	+	PF3D7_1419100	ATP-dependent RNA helicase DDX55	0.174359	0.0462684
Pf3D7_06_v3	70948	71935	+	PF3D7_0601700	Plasmodium exported protein (PHISTa), unknown function, pseudogene	0.729419	0.046452
Pf3D7_11_v3	570914	573409	-	PF3D7_1115100	conserved protein, unknown function	0.633139	0.0466604
Pf3D7_13_v3	2308497	2314416	+	PF3D7_1358200	conserved Plasmodium protein, unknown function	0.164024	0.0466604
Pf3D7_11_v3	983393	985829	-	PF3D7_1125000	conserved protein, unknown function	-0.694501	0.0467102
Pf3D7_07_v3	978565	984099	-	PF3D7_0723400	conserved Plasmodium protein, unknown function	0.204606	0.0468153
Pf3D7_12_v3	1128715	1133372	-	PF3D7_1227700	protein KIC2	0.190648	0.0468502
Pf3D7_02_v3	833056	834963	+	PF3D7_0220700	Plasmodium exported protein (hyp9), unknown function	0.197377	0.0469128
Pf3D7_07_v3	427513	429738	+	PF3D7_0709500	nucleic acid-binding protein, putative	-0.4413	0.0469974
Pf3D7_13_v3	999535	1001981	-	PF3D7_1324200	micro-fibrillar-associated protein, putative	0.173098	0.0470079
Pf3D7_13_v3	519563	520735	-	PF3D7_1312300	ribosomal protein S35, mitochondrial, putative	-0.610392	0.0470086
Pf3D7_12_v3	1072459	1076976	+	PF3D7_1226500	heptatricopeptide repeat and RAP domain-containing protein, putative	-0.222773	0.0475281
Pf3D7_11_v3	1201675	1204113	-	PF3D7_1131300	conserved Plasmodium protein, unknown function	-0.681115	0.0475683
Pf3D7_10_v3	1315145	1321148	-	PF3D7_1032900	RNA polymerase II-associated protein 1, putative	0.193288	0.0476069
Pf3D7_14_v3	3059611	3062656	+	PF3D7_1474600	vacuole membrane protein 1, putative	0.188889	0.0478238
Pf3D7_11_v3	1137082	1140631	-	PF3D7_1129400	RNA cytosine C(5)-methyltransferase, putative	0.134274	0.0479833
Pf3D7_08_v3	236954	241286	+	PF3D7_0804000	cactin homolog, putative	0.135828	0.0481609
Pf3D7_02_v3	634417	639395	-	PF3D7_0215400	conserved Plasmodium protein, unknown function	0.149203	0.0481885
Pf3D7_13_v3	2687168	2691319	+	PF3D7_1367400	conserved Plasmodium protein, unknown function	0.164157	0.0483511
Pf3D7_08_v3	574372	578973	+	PF3D7_0811400	conserved protein, unknown function	0.149696	0.0484745
Pf3D7_08_v3	388027	395335	-	PF3D7_0807600	conserved Plasmodium protein, unknown function	0.175084	0.0485678
Pf3D7_10_v3	1195142	1197783	+	PF3D7_1029200	WD repeat-containing protein, putative	0.239287	0.0486739
Pf3D7_02_v3	599425	601740	-	PF3D7_0214700	conserved Plasmodium protein, unknown function	0.717099	0.0488069
Pf3D7_14_v3	423495	424842	-	PF3D7_1410500	conserved Plasmodium protein, unknown function	-0.505221	0.0488069
Pf3D7_13_v3	254971	256226	+	PF3D7_1305200	AP2 domain transcription factor, putative	-0.673745	0.0488804
Pf3D7_12_v3	807101	816204	+	PF3D7_1220300	cell cycle associated protein, putative	-0.633305	0.0488823
Pf3D7_09_v3	871334	873544	+	PF3D7_0921300	RAP protein, putative	-0.313679	0.048909
Pf3D7_07_v3	462183	472293	+	PF3D7_0710200	conserved Plasmodium protein, unknown function	-0.199603	0.0490501
Pf3D7_07_v3	1342335	1344508	-	PF3D7_0731200	Plasmodium exported protein, unknown function	0.400071	0.0491369
Pf3D7_09_v3	894280	901286	+	PF3D7_0922100	ubiquitin-like protein, putative	0.15156	0.0491955
Pf3D7_14_v3	910212	912272	+	PF3D7_1422600	conserved Plasmodium protein, unknown function	-0.559058	0.04921
Pf3D7_10_v3	636671	639498	+	PF3D7_1015900	enolase	-0.1532	0.0492471
Pf3D7_14_v3	509238	511218	-	PF3D7_1412600	deoxyhypusine synthase	-0.172688	0.0493813
Pf3D7_01_v3	362217	365209	+	PF3D7_0109000	photosensitized INA-labeled protein PHIL1	0.588662	0.0495553
Pf3D7_09_v3	1173579	1181380	+	PF3D7_0929400	high molecular weight rhoptry protein 2	0.439819	0.0500098
Pf3D7_03_v3	361623	365130	-	PF3D7_0308200	T-complex protein 1 subunit eta	-0.120691	0.0504072
Pf3D7_14_v3	287116	291277	+	PF3D7_1407900	plasmepsin I	0.14363	0.0506557
Pf3D7_13_v3	360703	371091	-	PF3D7_1308200	carbamoyl phosphate synthetase	0.147901	0.0508167
Pf3D7_10_v3	1229987	1233020	-	PF3D7_1030200	claudin-like apicomplexan microneme protein, putative	0.600768	0.0509019
Pf3D7_14_v3	2489191	2490622	+	PF3D7_1461200	U3 small nucleolar ribonucleoprotein protein IMP3, putative	0.209396	0.0509829
Pf3D7_09_v3	477549	481768	-	PF3D7_0910400	selenide water dikinase, putative	-0.208577	0.0510445
Pf3D7_13_v3	487208	489812	+	PF3D7_1311400	AP-1 complex subunit mu-1	0.167012	0.0510445
Pf3D7_11_v3	1239829	1242921	+	PF3D7_1132000	ubiquitin-like protein, putative	0.162971	0.0511404
Pf3D7_05_v3	662435	667113	+	PF3D7_0516000	RAP protein, putative	-0.181079	0.0511585
Pf3D7_06_v3	871089	873059	-	PF3D7_0621200	pyridoxine biosynthesis protein PDX1	0.139921	0.0511855
Pf3D7_10_v3	1233044	1238180	-	PF3D7_1030300	conserved Plasmodium protein, unknown function	0.240829	0.0511855
Pf3D7_02_v3	214838	217843	-	PF3D7_0205100	conserved Plasmodium protein, unknown function	-0.533105	0.0512446
Pf3D7_09_v3	312356	315110	-	PF3D7_0906400	dynein intermediate light chain, putative	0.568391	0.0512778
Pf3D7_01_v3	330597	332834	+	PF3D7_0108100	conserved protein, unknown function	-0.460222	0.0514602
Pf3D7_09_v3	98010	101528	-	PF3D7_0902200	serine/threonine protein kinase, FIKK family	0.164001	0.0514602
Pf3D7_12_v3	641233	643840	+	PF3D7_1215900	serpentine receptor 10	0.288999	0.0514602
Pf3D7_12_v3	1774021	1776962	+	PF3D7_1241600	S-adenosylmethionine mitochondrial carrier protein	-0.401917	0.0515194
Pf3D7_04_v3	1085641	1091369	-	PF3D7_0424200	reticulocyte binding protein homologue 4	0.403947	0.0521654
Pf3D7_10_v3	925036	926519	-	PF3D7_1022100	methyltransferase, putative	0.250879	0.0521839
Pf3D7_01_v3	388192	389559	+	PF3D7_0110000	conserved Plasmodium protein, unknown function	-0.395741	0.0524335
Pf3D7_11_v3	1144744	1148981	+	PF3D7_1129600	phosphatidylinositol-4-phosphate 5-kinase, putative	-0.503032	0.0524335
Pf3D7_13_v3	1724600	1727877	-	PF3D7_1343700	kelch protein K13	0.170133	0.0524335
Pf3D7_02_v3	586717	589640	-	PF3D7_0214400	protein LTV1, putative	0.16229	0.0528074
Pf3D7_13_v3	2079867	2083628	+	PF3D7_1352200	U3 small nucleolar RNA-associated protein 15, putative	0.16251	0.0530661
Pf3D7_14_v3	2151389	2154604	-	PF3D7_1452500	syntaxin-6, putative	-0.641474	0.0532184
Pf3D7_08_v3	1036973	1038764	-	PF3D7_0823500	inner membrane complex protein 1i, putative	0.668563	0.0538812
Pf3D7_14_v3	2892097	2896218	-	PF3D7_1470800	conserved Plasmodium protein, unknown function	-0.255564	0.0545324
Pf3D7_04_v3	1093138	1097835	+	PF3D7_0424300	erythrocyte binding antigen-165, pseudogene	0.29734	0.0546668
Pf3D7_12_v3	565355	568225	+	PF3D7_1212800	succinate dehydrogenase [ubiquinone] iron-sulfur subunit, mitochondrial	-0.457848	0.054744
Pf3D7_07_v3	251976	255484	+	PF3D7_0705100	conserved Plasmodium protein, unknown function	0.66719	0.0547861
Pf3D7_12_v3	2074635	2077593	+	PF3D7_1250700	transcription initiation factor IIA subunit 2, putative	-0.454487	0.0547861
Pf3D7_12_v3	1335579	1337655	+	PF3D7_1232300	cytochrome b5, putative	-0.66821	0.0548047
Pf3D7_14_v3	2624850	2627233	-	PF3D7_1464700	ATP synthase (C/AC39) subunit, putative	0.171398	0.054876
Pf3D7_12_v3	1875531	1880492	+	PF3D7_1244900	conserved Plasmodium protein, unknown function	-0.270898	0.0550542
Pf3D7_13_v3	1066607	1069187	-	PF3D7_1325700	conserved Plasmodium protein, unknown function	-0.486434	0.0550542
Pf3D7_03_v3	462750	464274	+	PF3D7_0310700	trafficking protein particle complex subunit 4, putative	0.226867	0.0551661
Pf3D7_07_v3	1211209	1213613	+	PF3D7_0728200	actin-like protein, putative	-0.321962	0.0551728
Pf3D7_05_v3	1279189	1280883	-	PF3D7_0531200	ribosomal protein S16, mitochondrial, putative	-0.522747	0.0560234
Pf3D7_14_v3	2406002	2410561	+	PF3D7_1458600	zinc finger protein, putative	0.177608	0.0560972
Pf3D7_08_v3	380766	383025	+	PF3D7_0807300	ras-related protein Rab-18	0.185732	0.0564109
Pf3D7_11_v3	405087	410073	+	PF3D7_1110200	pre-mRNA-processing factor 6, putative	0.153795	0.0564759
Pf3D7_11_v3	1312734	1317676	+	PF3D7_1133900	conserved Plasmodium protein, unknown function	0.192679	0.0564759
Pf3D7_12_v3	720516	724845	-	PF3D7_1218400	triose or hexose phosphate/phosphate translocator, putative	0.153409	0.0564759
Pf3D7_06_v3	1158605	1169668	+	PF3D7_0628200	eukaryotic translation initiation factor 2-alpha kinase	0.205364	0.0565435
Pf3D7_07_v3	930961	933016	-	PF3D7_0721600	40S ribosomal protein S5, putative	0.111742	0.0565435
Pf3D7_14_v3	2637018	2640318	+	PF3D7_1465100	conserved oligomeric Golgi complex subunit 6, putative	-0.610494	0.0565435
Pf3D7_10_v3	580588	591074	-	PF3D7_1014600	transcriptional coactivator ADA2	0.206853	0.0568979
Pf3D7_14_v3	3006482	3010275	+	PF3D7_1473900	conserved Plasmodium protein, unknown function	0.204943	0.0569871
Pf3D7_06_v3	983297	985562	+	PF3D7_0624100	conserved protein, unknown function	-0.513892	0.0573025
Pf3D7_11_v3	1124682	1128048	+	PF3D7_1129100	parasitophorous vacuolar protein 1	0.127707	0.0573025
Pf3D7_12_v3	557007	564177	-	PF3D7_1212700	eukaryotic translation initiation factor 3 subunit A, putative	0.199152	0.0573034
Pf3D7_14_v3	2188118	2194487	+	PF3D7_1453400	gamma-tubulin complex component, putative	0.221257	0.0573445
Pf3D7_14_v3	2903947	2907414	-	PF3D7_1471100	exported protein 2	0.105218	0.0573445
Pf3D7_09_v3	873971	875133	-	PF3D7_0921400	NifU-like scaffold protein	-0.613255	0.0573627
Pf3D7_09_v3	885956	887813	-	PF3D7_0921800	ribosome production factor 1, putative	0.180789	0.0573627
Pf3D7_14_v3	1230044	1234486	+	PF3D7_1431300	large subunit GTPase 1, putative	0.150155	0.0574642
Pf3D7_07_v3	289460	291545	-	PF3D7_0705900	ATP synthase subunit C, putative	-0.286515	0.0575957
Pf3D7_08_v3	827788	832382	+	PF3D7_0818200	14-3-3 protein	-0.132038	0.0577314
Pf3D7_04_v3	729587	731615	+	PF3D7_0416800	small GTP-binding protein sar1	0.130909	0.0577419
Pf3D7_12_v3	156172	160367	+	PF3D7_1202700	AATF domain-containing protein, putative	0.165026	0.057786
Pf3D7_08_v3	330475	333020	+	PF3D7_0806100	conserved Plasmodium protein, unknown function	0.22337	0.0578567
Pf3D7_12_v3	1746049	1748494	-	PF3D7_1241100	polyadenylation factor subunit 2, putative	0.180407	0.0578567
Pf3D7_11_v3	1141454	1144631	+	PF3D7_1129500	A/G-specific adenine glycosylase, putative	-0.209817	0.0579785
Pf3D7_10_v3	502323	508664	-	PF3D7_1013100	U3 small nucleolar RNA-associated protein 13, putative	0.143172	0.0580112
Pf3D7_03_v3	616472	622816	+	PF3D7_0315200	circumsporozoite- and TRAP-related protein	0.585865	0.0580396
Pf3D7_12_v3	2071084	2074584	-	PF3D7_1250600	translation initiation factor eIF-2B subunit beta, putative	-0.215813	0.0587652
Pf3D7_12_v3	602281	607441	+	PF3D7_1214100	GPI ethanolamine phosphate transferase 3, putative	-0.550168	0.0592127
Pf3D7_09_v3	532079	535972	+	PF3D7_0911700	GTP-binding protein, putative	-0.19577	0.0592394
Pf3D7_10_v3	428682	430858	-	PF3D7_1011000	inner membrane complex sub-compartment protein 1	-0.644702	0.0593834
Pf3D7_12_v3	113340	116410	+	PF3D7_1202100	SRAP domain-containing protein, putative	-0.194718	0.0594178
Pf3D7_05_v3	816163	819538	+	PF3D7_0519700	FoP domain-containing protein, putative	0.144006	0.0595236
Pf3D7_13_v3	2748967	2756484	+	PF3D7_1369200	conserved Plasmodium protein, unknown function	0.156917	0.0595236
Pf3D7_07_v3	617889	621078	+	PF3D7_0713600	ribosomal protein S5, mitochondrial, putative	-0.379931	0.059577
Pf3D7_09_v3	1139049	1142891	-	PF3D7_0928200	conserved Plasmodium protein, unknown function	0.16589	0.0595807
Pf3D7_09_v3	293373	296649	-	PF3D7_0905900	coatomer subunit beta, putative	0.165787	0.0597507
Pf3D7_10_v3	138050	140161	+	PF3D7_1002900	conserved Plasmodium protein, unknown function	0.408633	0.0601292
Pf3D7_12_v3	93581	97146	-	PF3D7_1201400	Plasmodium exported protein, unknown function	0.346751	0.0602367
Pf3D7_05_v3	858511	861445	-	PF3D7_0521000	conserved Plasmodium protein, unknown function	0.154327	0.0607531
Pf3D7_11_v3	1759227	1760663	-	PF3D7_1144300	60S ribosomal protein L41	0.141118	0.0610325
Pf3D7_05_v3	20929	28456	+	PF3D7_0500100	erythrocyte membrane protein 1, PfEMP1	-0.25928	0.0616922
[truncated: 2,824 more rows]
