# Supplementary material for: Cohesin contributes to transcriptional repression of stage‐specific genes in the human malaria parasite
Source: EMBO Rep. 2023 Aug 18;24(10):e57090. doi: 10.15252/embr.202357090 (PMC10561359; doi:10.15252/embr.202357090)
Supplement: Supplementary file 12 — Dataset EV11 [file EMBR-24-e57090-s020.xlsx]

## Sheet: Dataset EV11
Dataset EV11: Differential gene expression analysis at 36 hpi of glucosamine-treated over untreated SMC3-3HA-glmS parasites. Analysis was performed for n = 4,935 genes (ID and chromosome locations are given) with three replicates for untreated and glucosamine-treated SMC3-3HA-glmS parasites at 36 hpi. SMC3 is highlighted in grey. log2(FoldChange) = Fold change of baseMean (average of the normaliz…
Chromosome	Start	Stop	Strand	ID	Description	log2(Fold Change)	q-value
Pf3D7_01_v3	29510	37126	+	PF3D7_0100100	erythrocyte membrane protein 1, PfEMP1	-0.328454	0.013923
Pf3D7_01_v3	50363	51636	+	PF3D7_0100400	rifin	-0.636871	0.0103926
Pf3D7_01_v3	74295	75622	+	PF3D7_0101300	Pfmc-2TM Maurer's cleft two transmembrane protein	0.0581351	0.656254
Pf3D7_01_v3	97590	103615	+	PF3D7_0102200	ring-infected erythrocyte surface antigen	0.748305	2.80069e-07
Pf3D7_01_v3	104058	105792	+	PF3D7_0102300	Plasmodium exported protein, unknown function	0.219452	0.000185785
Pf3D7_01_v3	107197	108348	-	PF3D7_0102400	lysophospholipase, putative, pseudogene	-0.365105	0.0159983
Pf3D7_01_v3	109005	117516	-	PF3D7_0102500	erythrocyte binding antigen-181	-0.00264344	0.988562
Pf3D7_01_v3	118812	122534	-	PF3D7_0102600	serine/threonine protein kinase, FIKK family	0.428778	0.0365466
Pf3D7_01_v3	124394	126213	+	PF3D7_0102700	merozoite-associated tryptophan-rich antigen	0.00364195	0.985165
Pf3D7_01_v3	125835	128373	-	PF3D7_0102800	seipin domain-containing protein, putative	-0.101277	0.391529
Pf3D7_01_v3	128569	131554	-	PF3D7_0102900	aspartate--tRNA ligase	0.26299	2.21649e-07
Pf3D7_01_v3	131609	134133	-	PF3D7_0103000	vacuolar protein sorting-associated protein VTA1, putative	-0.596395	3.15118e-07
Pf3D7_01_v3	134155	140371	-	PF3D7_0103100	vacuolar protein sorting-associated protein 51, putative	-0.318466	6.77159e-05
Pf3D7_01_v3	140494	143049	-	PF3D7_0103200	nucleoside transporter 4	0.236885	2.59842e-05
Pf3D7_01_v3	143389	146959	-	PF3D7_0103300	conserved protein, unknown function	0.0539698	0.484438
Pf3D7_01_v3	147031	152795	-	PF3D7_0103400	zinc-carboxypeptidase, putative	0.250909	4.12769e-06
Pf3D7_01_v3	153669	160630	+	PF3D7_0103500	conserved Plasmodium protein, unknown function	0.353891	7.51396e-05
Pf3D7_01_v3	160673	166273	+	PF3D7_0103600	ATP-dependent DNA/RNA helicase PSH1	0.000310905	0.982661
Pf3D7_01_v3	166497	168687	+	PF3D7_0103700	L-seryl-tRNA(Sec) kinase, putative	0.00925263	0.949958
Pf3D7_01_v3	168768	171442	-	PF3D7_0103800	actin-related protein ARP1, putative	-0.942688	1.84167e-06
Pf3D7_01_v3	172470	175055	+	PF3D7_0103900	parasite-infected erythrocyte surface protein	-0.127842	0.107632
Pf3D7_01_v3	175609	176376	+	PF3D7_0104000	thrombospondin-related sporozoite protein	-0.292553	0.199121
Pf3D7_01_v3	177187	181825	+	PF3D7_0104100	protein E140, putative	-1.461	1.29886e-37
Pf3D7_01_v3	182205	184820	-	PF3D7_0104200	StAR-related lipid transfer protein	-0.0638456	0.445114
Pf3D7_01_v3	188420	201324	+	PF3D7_0104300	ubiquitin carboxyl-terminal hydrolase 1, putative	0.164629	0.00137055
Pf3D7_01_v3	201354	204250	+	PF3D7_0104400	4-hydroxy-3-methylbut-2-enyl diphosphate reductase	0.0272155	0.755863
Pf3D7_01_v3	204368	205612	-	PF3D7_0104500	conserved protein, unknown function	0.739354	6.15548e-18
Pf3D7_01_v3	205812	210273	+	PF3D7_0104600	conserved Plasmodium protein, unknown function	-0.168422	0.35708
Pf3D7_01_v3	215143	217616	+	PF3D7_0104800	novel putative transporter 1, putative	-0.0631458	0.537981
Pf3D7_01_v3	220727	221928	+	PF3D7_0105100	conserved Apicomplexan protein, unknown function	-0.0865133	0.505878
Pf3D7_01_v3	222086	224501	-	PF3D7_0105200	heptatricopeptide repeat and RAP domain-containing protein, putative	0.350511	7.38926e-07
Pf3D7_01_v3	224638	226017	-	PF3D7_0105300	cyclase-associated protein	-0.555004	1.08264e-15
Pf3D7_01_v3	226036	227419	-	PF3D7_0105400	conserved Plasmodium protein, unknown function	-1.37135	0.00020264
Pf3D7_01_v3	228485	229519	-	PF3D7_0105500	conserved protein, unknown function	0.274116	0.14579
Pf3D7_01_v3	229943	234464	-	PF3D7_0105600	FtsJ-like methyltransferase, putative	0.26496	0.00960726
Pf3D7_01_v3	236742	248183	+	PF3D7_0105700	asparagine-rich antigen Pfa35-2	0.216124	0.000665234
Pf3D7_01_v3	248434	253057	-	PF3D7_0105800	cyclin-dependent kinases regulatory subunit, putative	-0.274483	3.8166e-07
Pf3D7_01_v3	253089	255771	+	PF3D7_0105900	3'-5' exonuclease, putative	-0.215162	0.0400005
Pf3D7_01_v3	255113	258624	-	PF3D7_0106000	conserved protein, unknown function	-0.25429	3.27724e-05
Pf3D7_01_v3	260105	262008	-	PF3D7_0106100	V-type proton ATPase subunit C, putative	0.00569576	0.938224
Pf3D7_01_v3	262750	264323	-	PF3D7_0106200	EF hand domain-containing protein, putative	-0.674717	3.15207e-08
Pf3D7_01_v3	264487	270234	-	PF3D7_0106300	calcium-transporting ATPase	-0.147297	0.000378616
Pf3D7_01_v3	272296	273701	+	PF3D7_0106400	pre-rRNA-processing protein TSR2, putative	0.679551	8.94154e-08
Pf3D7_01_v3	274094	278747	+	PF3D7_0106500	conserved Plasmodium protein, unknown function	-0.446291	1.9005e-09
Pf3D7_01_v3	279115	280014	+	PF3D7_0106600	conserved Plasmodium protein, unknown function	-0.0687607	0.61259
Pf3D7_01_v3	280595	285875	+	PF3D7_0106700	small ribosomal subunit assembling AARP2 protein	0.555057	8.51049e-27
Pf3D7_01_v3	286637	289063	+	PF3D7_0106800	ras-related protein Rab-5C	-0.172831	0.0313582
Pf3D7_01_v3	289849	292802	+	PF3D7_0106900	2-C-methyl-D-erythritol 4-phosphate cytidylyltransferase, putative	-0.418912	1.30586e-08
Pf3D7_01_v3	293262	295139	+	PF3D7_0107000	centrin-1	-0.130462	0.0162823
Pf3D7_01_v3	295177	296959	-	PF3D7_0107100	conserved protein, unknown function	0.29062	0.0120687
Pf3D7_01_v3	297189	299513	+	PF3D7_0107200	CCR4 domain-containing protein 3, putative	0.309692	0.0289301
Pf3D7_01_v3	299464	301151	-	PF3D7_0107300	conserved Plasmodium protein, unknown function	-0.630956	0.00820736
Pf3D7_01_v3	302509	304236	+	PF3D7_0107400	ATP synthase-associated protein, putative	-0.0774384	0.539855
Pf3D7_01_v3	303437	311928	-	PF3D7_0107500	Niemann-Pick type C1-related protein	0.254032	1.20054e-07
Pf3D7_01_v3	313824	319525	+	PF3D7_0107600	eukaryotic translation initiation factor 2-alpha kinase 2, putative	-0.541368	0.0406996
Pf3D7_01_v3	320168	321508	+	PF3D7_0107700	dolichyl-diphosphooligosaccharide--protein glycosyltransferase subunit OST3/OST6, putative	-0.249912	0.120199
Pf3D7_01_v3	321757	326180	+	PF3D7_0107800	double-strand break repair protein MRE11	-0.126937	0.0709265
Pf3D7_01_v3	326323	327365	-	PF3D7_0107900	conserved Plasmodium protein, unknown function	0.0905572	0.389923
Pf3D7_01_v3	328171	329995	-	PF3D7_0108000	proteasome subunit beta type-3, putative	-0.0948055	0.0577417
Pf3D7_01_v3	330597	332834	+	PF3D7_0108100	conserved protein, unknown function	-0.272134	0.0221017
Pf3D7_01_v3	334374	344369	+	PF3D7_0108300	conserved Plasmodium protein, unknown function	0.265459	3.01402e-09
Pf3D7_01_v3	344373	347320	-	PF3D7_0108400	mitochondrial carrier protein, putative	0.13714	0.265797
Pf3D7_01_v3	347246	350568	+	PF3D7_0108500	ELM2 domain-containing protein, putative	0.604547	3.66675e-06
Pf3D7_01_v3	348892	351747	-	PF3D7_0108600	DnaJ domain-containing protein, putative	0.169426	0.0789619
Pf3D7_01_v3	351787	356984	-	PF3D7_0108700	secreted ookinete protein, putative	-0.113336	0.0461213
Pf3D7_01_v3	357279	360804	+	PF3D7_0108800	mitochondrial carrier protein, putative	-0.0771622	0.408524
Pf3D7_01_v3	362217	365209	+	PF3D7_0109000	photosensitized INA-labeled protein PHIL1	-0.0678295	0.715831
Pf3D7_01_v3	365266	369336	+	PF3D7_0109100	LCCL domain-containing protein	-0.115397	0.544204
Pf3D7_01_v3	369251	370907	-	PF3D7_0109200	cleavage and polyadenylation specificity factor subunit 5, putative	0.119186	0.228342
Pf3D7_01_v3	371146	373063	-	PF3D7_0109300	elongation of fatty acids protein, putative	0.200505	0.364994
Pf3D7_01_v3	373864	375683	-	PF3D7_0109400	tubulin-specific chaperone a, putative	0.565889	1.18172e-11
Pf3D7_01_v3	376164	377704	-	PF3D7_0109500	N-acetyltransferase, GNAT family, putative	0.0358675	0.74565
Pf3D7_01_v3	377795	378599	-	PF3D7_0109600	cold-shock protein, putative	0.429274	0.0126531
Pf3D7_01_v3	378653	380086	-	PF3D7_0109700	rRNA biogenesis protein RRP36, putative	0.169858	0.197975
Pf3D7_01_v3	380254	382568	+	PF3D7_0109800	phenylalanine--tRNA ligase alpha subunit	-0.0306833	0.727548
Pf3D7_01_v3	383092	386632	+	PF3D7_0109850	phosphatidate cytidylyltransferase, putative	-0.953944	4.59842e-25
Pf3D7_01_v3	386708	388186	+	PF3D7_0109950	respiratory chain complex 2 associated protein 3	-0.203219	0.0408825
Pf3D7_01_v3	388192	389559	+	PF3D7_0110000	conserved Plasmodium protein, unknown function	-0.040287	0.764078
Pf3D7_01_v3	388887	392185	-	PF3D7_0110100	selenocysteine-specific elongation factor, putative	0.0809968	0.385331
Pf3D7_01_v3	392323	393620	+	PF3D7_0110200	FAD-linked sulfhydryl oxidase ERV1, putative	0.00996701	0.938085
Pf3D7_01_v3	393695	395222	-	PF3D7_0110400	DNA-directed RNA polymerase II subunit RPB9, putative	0.140714	0.0221506
Pf3D7_01_v3	396580	403838	+	PF3D7_0110500	bromodomain protein 3, putative	0.356237	6.28471e-08
Pf3D7_01_v3	405007	412453	+	PF3D7_0110600	phosphatidylinositol-4-phosphate 5-kinase	0.0968214	0.129003
Pf3D7_01_v3	413076	417001	-	PF3D7_0110700	chromatin assembly factor 1 subunit C, putative	0.599396	6.08681e-29
Pf3D7_01_v3	417254	420218	+	PF3D7_0110800	transcription initiation factor TFIIB, putative	0.414076	3.31098e-09
Pf3D7_01_v3	419727	420942	-	PF3D7_0110900	adenylate kinase-like protein 1	0.850478	3.67285e-08
Pf3D7_01_v3	421025	428878	-	PF3D7_0111000	kinesin-8B, putative	-0.137422	0.0887652
Pf3D7_01_v3	429849	430879	-	PF3D7_0111200	conserved protein, unknown function	-0.0530469	0.768421
Pf3D7_01_v3	431167	436457	-	PF3D7_0111300	P-loop containing nucleoside triphosphate hydrolase, putative	-0.118479	0.0315336
Pf3D7_01_v3	436179	439368	+	PF3D7_0111400	conserved Plasmodium protein, unknown function	-0.279068	5.49582e-05
Pf3D7_01_v3	439395	442195	-	PF3D7_0111500	UMP-CMP kinase, putative	0.117347	0.0445826
Pf3D7_01_v3	442380	443473	-	PF3D7_0111600	conserved Plasmodium protein, unknown function	0.0143047	0.938841
Pf3D7_01_v3	443476	444682	-	PF3D7_0111700	conserved protein, unknown function	0.190933	0.379528
Pf3D7_01_v3	444710	449954	+	PF3D7_0111800	eukaryotic translation initiation factor 4E, putative	0.111509	0.0879147
Pf3D7_01_v3	449966	450646	-	PF3D7_0111900	mitochondrial distribution and morphology protein, putative	0.0569658	0.460238
Pf3D7_01_v3	450831	453195	-	PF3D7_0112000	TatD-like deoxyribonuclease	0.0625194	0.486552
Pf3D7_01_v3	454847	455338	+	PF3D7_0112100	PIMMS1 protein	0.0237262	0.862746
Pf3D7_01_v3	463764	471891	+	PF3D7_0112200	multidrug resistance-associated protein 1	-0.0189445	0.73843
Pf3D7_01_v3	481231	483218	-	PF3D7_0112800	Plasmodium exported protein (hyp11), unknown function	-1.37735	3.34897e-06
Pf3D7_01_v3	483603	487841	+	PF3D7_0112900	Plasmodium exported protein, unknown function	-0.0787302	0.674617
Pf3D7_01_v3	487239	490901	-	PF3D7_0113000	glutamic acid-rich protein GARP	1.15905	1.29144e-25
Pf3D7_01_v3	494941	500347	+	PF3D7_0113100	surface-associated interspersed protein 1.1 (SURFIN 1.1)	0.697527	0.0156783
Pf3D7_01_v3	500888	503795	-	PF3D7_0113200	Plasmodium exported protein, unknown function	0.205127	0.000821111
Pf3D7_01_v3	504339	507459	-	PF3D7_0113300	Plasmodium exported protein (hyp1), unknown function	0.247117	0.165603
Pf3D7_01_v3	507977	510158	-	PF3D7_0113400	Plasmodium exported protein, unknown function	-0.0237394	0.870735
Pf3D7_01_v3	512086	517855	+	PF3D7_0113600	surface-associated interspersed protein 1.2 (SURFIN 1.2), pseudogene	0.0335369	0.82655
Pf3D7_01_v3	519766	523106	+	PF3D7_0113700	heat shock protein 40, type II	0.269759	0.0700071
Pf3D7_01_v3	526530	536562	+	PF3D7_0113800	DBL containing protein, unknown function	-0.0405959	0.855726
Pf3D7_01_v3	536783	538156	-	PF3D7_0113900	CX3CL1-binding protein 1	-0.907773	0.00146268
Pf3D7_01_v3	541805	547544	+	PF3D7_0114000	exported protein family 1	-0.3507	0.0805759
Pf3D7_01_v3	547245	548669	-	PF3D7_0114100	Pfmc-2TM Maurer's cleft two transmembrane protein	0.112292	0.599296
Pf3D7_01_v3	577704	583789	+	PF3D7_0115000	surface-associated interspersed protein 1.3 (SURFIN 1.3)	0.0355014	0.841216
Pf3D7_01_v3	587391	588394	+	PF3D7_0115100	Plasmodium exported protein (PHISTa), unknown function	-0.117588	0.496448
Pf3D7_01_v3	607390	614893	-	PF3D7_0115700	erythrocyte membrane protein 1, PfEMP1	-0.398586	0.0873883
Pf3D7_02_v3	25232	31168	+	PF3D7_0200100	erythrocyte membrane protein 1, PfEMP1	-0.0677956	0.715831
Pf3D7_02_v3	72155	76714	-	PF3D7_0201500	Plasmodium exported protein (hyp9), unknown function	0.053358	0.537804
Pf3D7_02_v3	76725	79448	-	PF3D7_0201600	PHISTb domain-containing RESA-like protein 1	0.796131	3.9895e-17
Pf3D7_02_v3	80851	84937	-	PF3D7_0201700	DnaJ protein, putative	-0.146458	0.49895
Pf3D7_02_v3	86183	89482	-	PF3D7_0201800	knob associated heat shock protein 40	1.02051	2.11083e-11
Pf3D7_02_v3	90205	100157	-	PF3D7_0201900	erythrocyte membrane protein 3	0.433889	8.57921e-11
Pf3D7_02_v3	102137	106662	-	PF3D7_0202000	knob-associated histidine-rich protein	0.601375	1.30036e-37
Pf3D7_02_v3	108217	111658	-	PF3D7_0202100	liver stage associated protein 2	0.0747664	0.614199
Pf3D7_02_v3	111818	115064	-	PF3D7_0202200	EMP1-trafficking protein	-0.0308478	0.864366
Pf3D7_02_v3	117033	118455	+	PF3D7_0202300	Plasmodium exported protein (hyp11), unknown function	1.0573	0.00173208
Pf3D7_02_v3	118835	125090	+	PF3D7_0202400	translation-enhancing factor	0.37511	4.26425e-11
Pf3D7_02_v3	127203	129089	+	PF3D7_0202500	early transcribed membrane protein 2	0.598573	0.00011661
Pf3D7_02_v3	129336	134329	-	PF3D7_0202600	nucleic acid-binding protein, putative	0.0466995	0.547926
Pf3D7_02_v3	134779	137615	+	PF3D7_0202700	octaprenyl pyrophosphate synthase	-0.0950561	0.480654
Pf3D7_02_v3	137155	141252	-	PF3D7_0202800	conserved Plasmodium protein, unknown function	-0.558441	3.60156e-06
Pf3D7_02_v3	138621	141266	+	PF3D7_0202900	palmitoyltransferase DHHC12, putative	-0.605354	1.38267e-05
Pf3D7_02_v3	141269	148515	-	PF3D7_0203000	repetitive organellar protein, putative	-0.26308	6.88922e-06
Pf3D7_02_v3	148914	157296	-	PF3D7_0203100	protein kinase, putative	0.495142	0.00169366
Pf3D7_02_v3	157937	159891	-	PF3D7_0203200	conserved Plasmodium protein, unknown function	-0.238823	0.0736252
Pf3D7_02_v3	160393	161450	+	PF3D7_0203300	ERCC1 nucleotide excision repair protein, putative	-0.165248	0.151247
Pf3D7_02_v3	161491	163864	-	PF3D7_0203400	conserved protein, unknown function	-0.042373	0.573638
Pf3D7_02_v3	165912	168559	+	PF3D7_0203600	conserved Plasmodium protein, unknown function	-0.633754	2.02558e-08
Pf3D7_02_v3	168580	170767	-	PF3D7_0203700	protein MAK16, putative	0.776914	4.70562e-19
Pf3D7_02_v3	171277	175196	-	PF3D7_0203800	conserved Plasmodium protein, unknown function	0.0920298	0.424241
Pf3D7_02_v3	176370	178737	+	PF3D7_0203900	5'-3' exonuclease, putative	0.28548	0.000421227
Pf3D7_02_v3	178955	181941	+	PF3D7_0204000	condensin-2 complex subunit H2, putative	-0.115795	0.445904
Pf3D7_02_v3	181749	189877	-	PF3D7_0204100	Sel1 repeat-containing protein, putative	-0.859562	4.44553e-55
Pf3D7_02_v3	192755	194248	+	PF3D7_0204200	translocation protein SEC66, putative	0.121527	0.0802712
Pf3D7_02_v3	194272	197151	-	PF3D7_0204300	conserved Plasmodium protein, unknown function	0.183823	0.0126164
Pf3D7_02_v3	197153	198043	-	PF3D7_0204400	dynein light chain, putative	0.0444847	0.801888
Pf3D7_02_v3	198353	199613	-	PF3D7_0204500	aspartate transaminase	0.291185	0.000471319
Pf3D7_02_v3	199889	204454	-	PF3D7_0204600	5'-3' exonuclease, putative	0.113169	0.24531
Pf3D7_02_v3	204784	207425	-	PF3D7_0204700	hexose transporter	0.295078	1.57938e-08
Pf3D7_02_v3	209149	211029	-	PF3D7_0204800	3'-5' exonuclease, putative	0.113039	0.209338
Pf3D7_02_v3	211067	212635	+	PF3D7_0204900	2-methoxy-6-polyprenyl-1,4-benzoquinol methylase, mitochondrial, putative	-0.0702585	0.467569
Pf3D7_02_v3	212672	214714	-	PF3D7_0205000	conserved Plasmodium protein, unknown function	0.229801	0.148893
Pf3D7_02_v3	214838	217843	-	PF3D7_0205100	conserved Plasmodium protein, unknown function	0.435554	0.00315752
Pf3D7_02_v3	217882	218907	-	PF3D7_0205200	MORN repeat protein, putative	-0.244863	0.272029
Pf3D7_02_v3	219690	222256	+	PF3D7_0205300	conserved Plasmodium protein, unknown function	0.0526233	0.80965
Pf3D7_02_v3	222830	225455	+	PF3D7_0205400	PCI domain-containing protein, putative	0.0826441	0.421472
Pf3D7_02_v3	225212	226438	-	PF3D7_0205500	DNA-directed RNA polymerase II 16 kDa subunit, putative	0.254886	0.0184259
Pf3D7_02_v3	227756	230583	+	PF3D7_0205600	conserved Plasmodium protein, unknown function	-0.247228	0.00592647
Pf3D7_02_v3	230768	232631	+	PF3D7_0205700	RNA-binding protein, putative	-0.25393	0.0207877
Pf3D7_02_v3	232642	233918	-	PF3D7_0205800	PH domain-containing protein, putative	-0.569738	5.38315e-13
Pf3D7_02_v3	234461	239124	+	PF3D7_0205900	26S proteasome regulatory subunit RPN1, putative	-0.118373	0.00448682
Pf3D7_02_v3	239146	244604	-	PF3D7_0206000	DNA repair protein RAD2, putative	0.145582	0.0544492
Pf3D7_02_v3	244645	248513	+	PF3D7_0206100	cysteine desulfuration protein SufE	0.332846	0.000510342
Pf3D7_02_v3	248880	251521	+	PF3D7_0206200	pantothenate transporter	-0.428189	0.00134893
Pf3D7_02_v3	252394	262443	+	PF3D7_0206300	pentafunctional AROM polypeptide, putative, pseudogene	0.550907	2.68092e-20
Pf3D7_02_v3	262727	268003	-	PF3D7_0206500	conserved Plasmodium protein, unknown function	-0.0744496	0.229293
Pf3D7_02_v3	268187	270646	-	PF3D7_0206600	DNA-directed RNA polymerase III subunit RPC10, putative	0.297217	0.19796
Pf3D7_02_v3	271374	274711	+	PF3D7_0206700	adenylosuccinate lyase	0.416568	3.34065e-06
Pf3D7_02_v3	271576	274917	-	PF3D7_0206800	merozoite surface protein 2	-1.62785	2.65202e-124
Pf3D7_02_v3	274946	276712	-	PF3D7_0206900	merozoite surface protein 5	0.31647	0.00084706
Pf3D7_02_v3	276725	279258	-	PF3D7_0207000	merozoite surface protein 4	-0.435375	1.31423e-21
Pf3D7_02_v3	281275	287696	+	PF3D7_0207100	conserved Plasmodium protein, unknown function	-0.155867	0.00359825
Pf3D7_02_v3	287423	288941	-	PF3D7_0207200	iron-sulfur assembly protein, putative	0.173051	0.416945
Pf3D7_02_v3	290168	292703	-	PF3D7_0207300	serine repeat antigen 8	-0.434081	0.029524
Pf3D7_02_v3	293896	297980	-	PF3D7_0207400	serine repeat antigen 7	-0.877712	8.47184e-98
Pf3D7_02_v3	298380	302820	-	PF3D7_0207500	serine repeat antigen 6	-0.776511	7.28272e-60
Pf3D7_02_v3	303409	307376	-	PF3D7_0207600	serine repeat antigen 5	-1.15535	6.02176e-122
Pf3D7_02_v3	308628	312348	-	PF3D7_0207700	serine repeat antigen 4	-0.979442	7.03569e-80
Pf3D7_02_v3	312990	316944	-	PF3D7_0207800	serine repeat antigen 3	-1.15691	5.06821e-116
Pf3D7_02_v3	317422	321552	-	PF3D7_0207900	serine repeat antigen 2	-0.80224	6.34396e-18
Pf3D7_02_v3	322329	326390	-	PF3D7_0208000	serine repeat antigen 1	-1.55742	6.20662e-76
Pf3D7_02_v3	327442	335433	+	PF3D7_0208100	conserved Plasmodium protein, unknown function	-0.309229	7.81221e-13
Pf3D7_02_v3	335421	337000	-	PF3D7_0208200	KRR1 small subunit processome component, putative	0.357622	4.67069e-06
Pf3D7_02_v3	337310	343223	+	PF3D7_0208300	conserved Plasmodium protein, unknown function	0.392578	0.00172483
Pf3D7_02_v3	342081	351139	-	PF3D7_0208400	conserved Plasmodium protein, unknown function	-0.35205	7.85844e-13
Pf3D7_02_v3	351650	354043	+	PF3D7_0208500	acyl carrier protein	-0.0189828	0.871019
Pf3D7_02_v3	354341	356448	+	PF3D7_0208600	ribosome-recycling factor	-0.157486	0.00390216
Pf3D7_02_v3	356196	358035	-	PF3D7_0208700	SHS2 domain-containing protein, putative	0.330401	5.86687e-05
Pf3D7_02_v3	358084	360086	+	PF3D7_0208800	protein P22, putative	-0.131596	0.299078
Pf3D7_02_v3	360828	368354	+	PF3D7_0208900	6-cysteine protein P230p	-0.094319	0.663582
Pf3D7_02_v3	369351	380156	+	PF3D7_0209000	6-cysteine protein P230	0.116129	0.3923
Pf3D7_02_v3	380935	384245	-	PF3D7_0209100	patatin-like phospholipase 1	-0.0690067	0.32149
Pf3D7_02_v3	384529	386885	-	PF3D7_0209200	exosome complex component MTR3, putative	0.174418	0.0475828
Pf3D7_02_v3	386930	388236	+	PF3D7_0209300	2C-methyl-D-erythritol 2,4-cyclodiphosphate synthase	-0.067309	0.533695
Pf3D7_02_v3	388216	391107	-	PF3D7_0209400	ARMT1-like domain-containing protein, putative	0.0665549	0.4279
Pf3D7_02_v3	391238	392887	-	PF3D7_0209500	conserved Plasmodium protein, unknown function	-0.436895	0.0668883
Pf3D7_02_v3	393969	399286	-	PF3D7_0209600	transporter, putative	-1.23762	6.69503e-58
Pf3D7_02_v3	400078	402755	-	PF3D7_0209700	RING zinc finger protein, putative	0.217585	0.0028358
Pf3D7_02_v3	403095	406706	-	PF3D7_0209800	ATP-dependent RNA helicase UAP56	0.200228	1.49479e-06
Pf3D7_02_v3	409983	411199	+	PF3D7_0210000	secretory complex protein 61 gamma subunit	-0.228183	0.000298483
Pf3D7_02_v3	411419	412963	+	PF3D7_0210100	60S ribosomal protein L37ae, putative	0.264357	4.6654e-08
Pf3D7_02_v3	412948	421861	-	PF3D7_0210200	conserved Plasmodium protein, unknown function	-0.151608	0.00102672
Pf3D7_02_v3	422574	425116	-	PF3D7_0210300	monocarboxylate transporter, putative	-0.183848	0.0149762
Pf3D7_02_v3	425599	427108	+	PF3D7_0210400	50S ribosomal protein L33, putative	0.100825	0.265566
Pf3D7_02_v3	427161	431611	+	PF3D7_0210500	conserved Plasmodium protein, unknown function	0.333106	0.0122841
Pf3D7_02_v3	431716	434231	-	PF3D7_0210600	protein CERLI1	-0.413125	0.0182197
Pf3D7_02_v3	435985	437173	+	PF3D7_0210700	syntaxin, Qa-SNARE family	-0.771824	0.000208069
Pf3D7_02_v3	437342	439708	-	PF3D7_0210800	conserved Plasmodium protein, unknown function	0.0643975	0.715461
Pf3D7_02_v3	441381	443570	-	PF3D7_0210900	conserved Plasmodium protein, unknown function	0.106881	0.0454384
Pf3D7_02_v3	451526	455367	+	PF3D7_0211100	conserved Plasmodium protein, unknown function	0.694238	0.0137437
Pf3D7_02_v3	455265	456900	-	PF3D7_0211200	ras-related protein Rab-5A	-0.208974	0.045218
Pf3D7_02_v3	456907	458616	-	PF3D7_0211300	ubiquinol-cytochrome-c reductase complex assembly factor 1, putative	-0.110288	0.362632
Pf3D7_02_v3	458932	461640	-	PF3D7_0211400	beta-ketoacyl-ACP synthase III	-0.415607	0.0694278
Pf3D7_02_v3	463147	467352	+	PF3D7_0211500	GAF domain-related protein, putative	-0.445476	7.27682e-06
Pf3D7_02_v3	467682	468518	+	PF3D7_0211600	UDP-N-acetylglucosamine transferase subunit ALG14, putative	-0.807629	0.000855028
Pf3D7_02_v3	469408	474167	+	PF3D7_0211700	tyrosine kinase-like protein, putative	-0.0242171	0.760254
Pf3D7_02_v3	475109	477618	+	PF3D7_0211800	asparagine--tRNA ligase	0.327132	1.86305e-12
Pf3D7_02_v3	477189	479816	-	PF3D7_0211900	pseudouridine synthase, putative	-0.171077	0.00820736
Pf3D7_02_v3	479683	481854	+	PF3D7_0212000	GDP-fructose:GMP antiporter, putative	-0.179004	0.0579699
Pf3D7_02_v3	483322	489702	+	PF3D7_0212100	conserved Plasmodium protein, unknown function	-0.00568775	0.905576
Pf3D7_02_v3	489203	491256	-	PF3D7_0212200	ribosomal protein L12, mitochondrial, putative	0.528731	1.04847e-06
Pf3D7_02_v3	491640	495105	+	PF3D7_0212300	eukaryotic peptide chain release factor subunit 1, putative	0.388668	6.23384e-17
Pf3D7_02_v3	494337	507898	-	PF3D7_0212400	conserved Plasmodium membrane protein, unknown function	-0.0608775	0.287315
Pf3D7_02_v3	508665	521769	+	PF3D7_0212500	conserved Plasmodium protein, unknown function	-0.0325993	0.515503
Pf3D7_02_v3	522339	524405	+	PF3D7_0212600	secreted protein with altered thrombospondin repeat domain	-0.375135	0.00773167
Pf3D7_02_v3	524470	526067	-	PF3D7_0212700	SRR1-like protein	-0.0200311	0.877124
Pf3D7_02_v3	526387	531923	+	PF3D7_0212800	multidrug efflux pump, putative	0.342568	0.00199938
Pf3D7_02_v3	532001	534657	+	PF3D7_0212900	arginyl-tRNA--protein transferase	-0.314546	8.89765e-08
Pf3D7_02_v3	534659	536945	+	PF3D7_0213000	conserved protein, unknown function	0.148573	0.105951
Pf3D7_02_v3	537390	540199	+	PF3D7_0213100	protein SIS1	0.3796	2.22797e-10
Pf3D7_02_v3	539809	541065	-	PF3D7_0213200	mitochondrial respiratory chain complex II subunit, putative	-0.0765913	0.568842
Pf3D7_02_v3	541071	542094	-	PF3D7_0213300	conserved protein, unknown function	0.288414	0.0309737
Pf3D7_02_v3	540403	543807	+	PF3D7_0213400	protein kinase 7	0.371844	1.67557e-05
Pf3D7_02_v3	543700	546217	-	PF3D7_0213500	tetratricopeptide repeat protein, putative	0.189504	0.109262
Pf3D7_02_v3	546482	555294	-	PF3D7_0213600	conserved Plasmodium protein, unknown function	0.304669	0.0525023
Pf3D7_02_v3	556774	558250	+	PF3D7_0213700	conserved protein, unknown function	0.942068	7.60029e-12
Pf3D7_02_v3	558585	560594	+	PF3D7_0213800	conserved protein, unknown function	0.166177	0.452582
Pf3D7_02_v3	560872	565395	-	PF3D7_0213900	RTR1 domain-containing protein, putative	0.568713	4.58558e-09
Pf3D7_02_v3	565669	568518	+	PF3D7_0214000	T-complex protein 1 subunit theta	0.741971	4.9981e-43
Pf3D7_02_v3	568246	573893	-	PF3D7_0214100	protein transport protein SEC31	-0.0544179	0.257926
Pf3D7_02_v3	574898	576521	-	PF3D7_0214200	ribosomal protein L13, mitochondrial	0.161984	0.027413
Pf3D7_02_v3	577433	586702	+	PF3D7_0214300	conserved Plasmodium protein, unknown function	0.352786	0.0767902
Pf3D7_02_v3	586717	589640	-	PF3D7_0214400	protein LTV1, putative	0.863802	4.94914e-18
Pf3D7_02_v3	590110	591752	+	PF3D7_0214500	conserved Plasmodium protein, unknown function	0.358605	0.126821
Pf3D7_02_v3	593374	600035	+	PF3D7_0214600	serine/threonine protein kinase STK2, putative	0.181171	0.386219
Pf3D7_02_v3	599425	601740	-	PF3D7_0214700	conserved Plasmodium protein, unknown function	0.0599556	0.704517
Pf3D7_02_v3	603261	609873	+	PF3D7_0214800	conserved Plasmodium membrane protein, unknown function	0.558058	9.85256e-07
Pf3D7_02_v3	609924	616306	+	PF3D7_0214900	rhoptry neck protein 6	-1.81486	5.36531e-36
Pf3D7_02_v3	615813	621692	-	PF3D7_0215000	acyl-CoA synthetase	-0.229629	0.000151732
Pf3D7_02_v3	622029	624953	-	PF3D7_0215100	RING zinc finger protein, putative	-0.103516	0.267852
Pf3D7_02_v3	625082	627710	+	PF3D7_0215200	conserved Plasmodium protein, unknown function	0.0452701	0.837261
Pf3D7_02_v3	628091	632681	-	PF3D7_0215300	acyl-CoA synthetase	0.290655	0.134909
Pf3D7_02_v3	634417	639395	-	PF3D7_0215400	conserved Plasmodium protein, unknown function	0.300498	5.80697e-06
Pf3D7_02_v3	639847	643411	+	PF3D7_0215500	conserved Plasmodium protein, unknown function	0.14697	0.126821
Pf3D7_02_v3	642807	644902	-	PF3D7_0215600	Golgi to ER traffic protein 2	0.115897	0.204177
Pf3D7_02_v3	645368	650460	+	PF3D7_0215700	DNA-directed RNA polymerase II subunit RPB2, putative	0.272538	2.76143e-10
Pf3D7_02_v3	650472	653693	-	PF3D7_0215800	origin recognition complex subunit 5	-0.0216771	0.801874
Pf3D7_02_v3	654918	656840	-	PF3D7_0215900	palmitoyltransferase DHHC11, putative	-0.617584	9.54931e-05
Pf3D7_02_v3	657770	664734	+	PF3D7_0216000	DEAD/DEAH box helicase, putative	-0.46639	7.62045e-05
Pf3D7_02_v3	664805	668532	-	PF3D7_0216100	conserved Plasmodium protein, unknown function	0.0723786	0.576055
Pf3D7_02_v3	668745	670058	-	PF3D7_0216200	Alba domain-containing protein, putative	0.195085	0.120866
Pf3D7_02_v3	670210	675095	+	PF3D7_0216300	conserved Plasmodium protein, unknown function	0.38999	1.76394e-05
Pf3D7_02_v3	675368	678010	+	PF3D7_0216400	vacuolar protein sorting-associated protein 45	-0.542762	9.07739e-11
Pf3D7_02_v3	678050	685025	+	PF3D7_0216500	conserved Plasmodium protein, unknown function	-0.891629	4.17466e-16
Pf3D7_02_v3	685475	689382	+	PF3D7_0216600	sugar transporter, putative	-0.174946	0.0246683
Pf3D7_02_v3	689543	695989	+	PF3D7_0216700	autophagy-related protein 11, putative	0.131881	0.0220639
Pf3D7_02_v3	695848	699564	-	PF3D7_0216800	TMEM121 domain-containing protein, putative	-1.21809	2.64536e-29
Pf3D7_02_v3	701245	702894	+	PF3D7_0216900	conserved Plasmodium protein, unknown function	-0.728929	3.45552e-05
Pf3D7_02_v3	703060	706862	-	PF3D7_0217000	conserved Plasmodium membrane protein, unknown function	-0.716368	4.46854e-07
Pf3D7_02_v3	707101	709839	+	PF3D7_0217100	ATP synthase subunit alpha, mitochondrial	0.0430707	0.442906
Pf3D7_02_v3	709474	715607	-	PF3D7_0217200	conserved Plasmodium protein, unknown function	0.342394	0.00583992
Pf3D7_02_v3	715609	716549	-	PF3D7_0217300	AP-2 complex subunit sigma, putative	-0.276754	0.098738
Pf3D7_02_v3	717227	719177	+	PF3D7_0217400	conserved protein, unknown function	-0.0224796	0.839996
Pf3D7_02_v3	719266	723617	+	PF3D7_0217500	calcium-dependent protein kinase 1	-1.30234	1.30152e-29
Pf3D7_02_v3	723183	730639	-	PF3D7_0217600	conserved Plasmodium protein, unknown function	-0.073136	0.297909
Pf3D7_02_v3	731101	733231	-	PF3D7_0217700	E2F-associated phosphoprotein, putative	0.484159	0.000221602
Pf3D7_02_v3	733477	734855	+	PF3D7_0217800	40S ribosomal protein S26	0.251691	2.8715e-07
Pf3D7_02_v3	734887	738046	-	PF3D7_0217900	thioesterase/thiol ester dehydrase-isomerase, putative	0.00762882	0.905465
Pf3D7_02_v3	738216	740285	+	PF3D7_0218000	replication factor C subunit 2, putative	0.0540911	0.433753
Pf3D7_02_v3	740884	742775	+	PF3D7_0218100	conserved protein, unknown function	-1.02181	2.41569e-09
Pf3D7_02_v3	742842	746913	-	PF3D7_0218200	SUZ domain-containing protein, putative	0.144175	0.121114
Pf3D7_02_v3	747303	749586	-	PF3D7_0218300	rRNA methyltransferase, putative	0.21702	0.00252453
Pf3D7_02_v3	749749	751772	-	PF3D7_0218400	ATP-dependent RNA helicase DDX47, putative	0.443509	3.28489e-07
Pf3D7_02_v3	752461	754956	+	PF3D7_0218500	small nuclear ribonucleoprotein Sm D2, putative	0.173027	0.0261894
Pf3D7_02_v3	755057	763428	+	PF3D7_0218600	patatin-like phospholipase, putative	0.282414	5.95908e-06
Pf3D7_02_v3	762841	765517	-	PF3D7_0218700	pre-mRNA-processing protein 45, putative	0.204964	0.00848257
Pf3D7_02_v3	769194	771126	+	PF3D7_0219100	saccharopine dehydrogenase, putative	0.851798	2.16974e-06
Pf3D7_02_v3	771928	773349	+	PF3D7_0219200	40S ribosomal protein S30	0.186569	0.00104541
Pf3D7_02_v3	773171	774191	-	PF3D7_0219300	conserved Plasmodium protein, unknown function	-0.020642	0.897282
Pf3D7_02_v3	774447	776838	+	PF3D7_0219400	ribosome associated membrane protein RAMP4, putative	-0.220539	0.000639342
Pf3D7_02_v3	776418	778478	-	PF3D7_0219500	pseudouridine synthase, putative	-0.00245198	0.978639
Pf3D7_02_v3	778816	782444	-	PF3D7_0219600	replication factor C subunit 1	0.101719	0.0677689
Pf3D7_02_v3	783271	784917	-	PF3D7_0219700	Plasmodium exported protein (PHISTc), unknown function	0.727922	0.0149666
Pf3D7_02_v3	786298	790454	-	PF3D7_0219800	Plasmodium exported protein (PHISTc), unknown function	-0.135741	0.251829
Pf3D7_02_v3	790390	792432	+	PF3D7_0219900	Plasmodium exported protein, unknown function	-0.462972	0.0285631
Pf3D7_02_v3	794978	801981	+	PF3D7_0220000	liver stage antigen 3	-0.0290836	0.583969
Pf3D7_02_v3	803384	807811	+	PF3D7_0220100	DnaJ protein, putative	0.0130078	0.914808
Pf3D7_02_v3	809073	812695	-	PF3D7_0220200	Plasmodium exported protein, unknown function	0.542412	3.75476e-24
Pf3D7_02_v3	812892	815853	-	PF3D7_0220300	Plasmodium exported protein, unknown function	-0.211267	0.118251
Pf3D7_02_v3	820429	822541	+	PF3D7_0220400	DnaJ protein, putative, pseudogene	-0.184525	0.215262
Pf3D7_02_v3	823293	825588	-	PF3D7_0220500	Plasmodium exported protein (hyp2), unknown function	0.0428659	0.812231
Pf3D7_02_v3	830123	833035	+	PF3D7_0220600	Plasmodium exported protein (hyp9), unknown function	0.27729	0.00317209
Pf3D7_02_v3	833056	834963	+	PF3D7_0220700	Plasmodium exported protein (hyp9), unknown function	0.592424	0.00116954
Pf3D7_02_v3	838594	844668	+	PF3D7_0220800	cytoadherence linked asexual protein 2	-1.39018	0.00362522
Pf3D7_02_v3	853607	856315	+	PF3D7_0221200	Plasmodium exported protein (hyp15), unknown function	0.150035	0.4986
Pf3D7_02_v3	868884	871778	-	PF3D7_0221700	Plasmodium exported protein, unknown function	0.226263	0.305592
Pf3D7_02_v3	871835	873795	+	PF3D7_0221800	hypothetical protein	0.145277	0.435975
Pf3D7_02_v3	878211	879540	-	PF3D7_0222100	Pfmc-2TM Maurer's cleft two transmembrane protein	0.120255	0.492803
Pf3D7_02_v3	904551	905775	+	PF3D7_0223100	rifin	0.144398	0.254508
Pf3D7_02_v3	916352	923648	-	PF3D7_0223500	erythrocyte membrane protein 1, PfEMP1	-0.11866	0.543404
Pf3D7_03_v3	85289	86678	-	PF3D7_0301400	Plasmodium exported protein, unknown function	0.484142	0.0579004
Pf3D7_03_v3	87480	90921	-	PF3D7_0301500	Plasmodium exported protein, unknown function	-0.0989604	0.482139
Pf3D7_03_v3	91001	94089	-	PF3D7_0301600	Plasmodium exported protein (hyp1), unknown function	1.00197	2.45299e-16
Pf3D7_03_v3	95216	99115	-	PF3D7_0301700	Plasmodium exported protein, unknown function	0.118174	0.0663469
Pf3D7_03_v3	103118	105748	+	PF3D7_0301800	Plasmodium exported protein, unknown function	0.0600899	0.790111
Pf3D7_03_v3	105433	107500	-	PF3D7_0301900	conserved protein, unknown function	-0.297722	0.0596505
Pf3D7_03_v3	107622	110309	-	PF3D7_0302000	pre-mRNA-splicing factor PRP46, putative	0.0934995	0.230003
Pf3D7_03_v3	112158	118863	+	PF3D7_0302100	serine/threonine protein kinase	0.410075	6.81491e-13
Pf3D7_03_v3	119098	124924	+	PF3D7_0302200	cytoadherence linked asexual protein 3.2	-2.34207	5.0556e-12
Pf3D7_03_v3	125687	130112	-	PF3D7_0302300	erythrocyte membrane protein 1 (PfEMP1), pseudogene	0.163297	0.262958
Pf3D7_03_v3	134486	141185	+	PF3D7_0302500	cytoadherence linked asexual protein 3.1	-2.44914	3.87688e-63
Pf3D7_03_v3	141335	146155	+	PF3D7_0302600	ABC transporter B family member 4, putative	-0.0865793	0.291923
Pf3D7_03_v3	146052	147270	-	PF3D7_0302700	CDGSH iron-sulfur domain-containing protein, putative	-0.13286	0.312574
Pf3D7_03_v3	147724	150348	-	PF3D7_0302800	RNA-binding protein, putative	0.197028	0.135015
Pf3D7_03_v3	151935	158150	-	PF3D7_0302900	exportin-1, putative	-0.118764	0.010971
Pf3D7_03_v3	159315	161740	-	PF3D7_0303000	N-ethylmaleimide-sensitive fusion protein	-0.137685	0.196396
Pf3D7_03_v3	161748	168348	-	PF3D7_0303100	CLP1 P-loop domain-containing protein, putative	-0.283316	0.00704372
Pf3D7_03_v3	168679	174837	+	PF3D7_0303200	lipin, putative	-0.180134	7.53102e-05
Pf3D7_03_v3	174382	176798	-	PF3D7_0303300	DNA-directed RNA polymerases I, II, and III subunit RPABC2, putative	0.165226	0.0668417
Pf3D7_03_v3	177446	181753	+	PF3D7_0303400	palmitoyltransferase DHHC1	-1.20205	4.66615e-35
Pf3D7_03_v3	182267	189424	+	PF3D7_0303500	spindle pole body protein, putative	-0.199039	0.000946684
Pf3D7_03_v3	189682	190816	+	PF3D7_0303600	plasmoredoxin	0.500945	0.0153282
Pf3D7_03_v3	191168	193072	-	PF3D7_0303700	lipoamide acyltransferase component of branched-chain alpha-keto acid dehydrogenase complex	0.265901	3.42681e-06
Pf3D7_03_v3	193499	196492	+	PF3D7_0303800	IBR domain protein, putative	0.0860732	0.435453
Pf3D7_03_v3	196570	197601	-	PF3D7_0303900	phosphatidylethanolamine-binding protein, putative	-1.34265	2.79899e-05
Pf3D7_03_v3	198542	201584	-	PF3D7_0304000	inner membrane complex protein 1a, putative	0.0880208	0.656254
Pf3D7_03_v3	203251	206328	+	PF3D7_0304100	inner membrane complex protein 1e, putative	-0.603949	0.0293119
Pf3D7_03_v3	206611	208959	-	PF3D7_0304200	EH domain-containing protein	-0.0827125	0.373255
Pf3D7_03_v3	211970	217021	+	PF3D7_0304300	conserved Plasmodium protein, unknown function	-0.096698	0.386069
Pf3D7_03_v3	217059	218992	+	PF3D7_0304400	60S ribosomal protein L44	0.266365	1.60335e-07
Pf3D7_03_v3	218780	220345	-	PF3D7_0304500	1-cys-glutaredoxin-like protein-1	0.580301	2.68223e-09
Pf3D7_03_v3	221112	223145	-	PF3D7_0304600	circumsporozoite (CS) protein	-0.112506	0.481912
Pf3D7_03_v3	224160	225793	-	PF3D7_0304700	conserved Plasmodium protein, unknown function	-0.259835	0.189095
Pf3D7_03_v3	226915	231648	+	PF3D7_0304800	conserved Plasmodium membrane protein, unknown function	-0.446286	0.000235617
Pf3D7_03_v3	231447	232745	-	PF3D7_0304900	conserved protein, unknown function	0.146867	0.239804
Pf3D7_03_v3	233621	235461	-	PF3D7_0305000	elongation factor Ts	-0.0722888	0.346025
Pf3D7_03_v3	236334	248270	-	PF3D7_0305100	conserved Plasmodium protein, unknown function	0.0383783	0.537804
Pf3D7_03_v3	250163	255153	+	PF3D7_0305200	GRIP domain-containing protein, putative	0.253297	0.00112002
Pf3D7_03_v3	255187	259495	-	PF3D7_0305300	transporter, putative	-0.0491563	0.567267
Pf3D7_03_v3	259959	261372	+	PF3D7_0305400	conserved protein, unknown function	-0.204944	0.162896
Pf3D7_03_v3	261400	274210	-	PF3D7_0305500	protein dopey homolog, putative	0.174899	6.61383e-05
Pf3D7_03_v3	274618	277999	-	PF3D7_0305600	DNA-(apurinic or apyrimidinic site) endonuclease	-0.347609	4.65151e-11
Pf3D7_03_v3	278771	280588	-	PF3D7_0305700	ubiquitin-conjugating enzyme MMS2, putative	-0.0424865	0.544204
Pf3D7_03_v3	281916	285260	+	PF3D7_0305800	P-loop containing nucleoside triphosphate hydrolase, putative	0.080382	0.714932
Pf3D7_03_v3	285291	286154	-	PF3D7_0305900	conserved Plasmodium protein, unknown function	-0.561238	0.023482
Pf3D7_03_v3	286241	287345	-	PF3D7_0306000	cytochrome b-c1 complex subunit 8, putative	0.0582014	0.586251
Pf3D7_03_v3	287946	291323	-	PF3D7_0306100	conserved Plasmodium protein, unknown function	-0.168086	0.0200135
Pf3D7_03_v3	291924	295013	+	PF3D7_0306200	activator of Hsp90 ATPase	0.365871	2.45257e-06
Pf3D7_03_v3	294566	297773	-	PF3D7_0306300	glutaredoxin 1	0.244148	0.000106935
Pf3D7_03_v3	297490	300880	+	PF3D7_0306400	FAD-dependent glycerol-3-phosphate dehydrogenase, putative	-0.45835	1.75791e-18
Pf3D7_03_v3	300489	302223	-	PF3D7_0306500	cytochrome c oxidase subunit 6c, putative	-0.171142	0.0162477
Pf3D7_03_v3	302501	303423	+	PF3D7_0306600	ATP synthase-associated protein, putative	-0.0273038	0.808366
Pf3D7_03_v3	303434	305619	+	PF3D7_0306700	ER membrane protein complex subunit 5, putative	0.0767478	0.486511
Pf3D7_03_v3	305320	308017	-	PF3D7_0306800	T-complex protein 1 subunit beta	0.649572	1.06254e-43
Pf3D7_03_v3	309572	312482	+	PF3D7_0306900	40S ribosomal protein S23, putative	0.402316	1.20206e-16
Pf3D7_03_v3	312534	313923	-	PF3D7_0307100	40S ribosomal protein S12, putative	0.295087	8.50014e-08
Pf3D7_03_v3	314714	316835	-	PF3D7_0307200	60S ribosomal protein L7, putative	0.326757	2.12919e-13
Pf3D7_03_v3	320628	322215	-	PF3D7_0307400	ATP-dependent Clp protease proteolytic subunit	-0.248699	0.000158321
Pf3D7_03_v3	322589	325397	-	PF3D7_0307500	spindle and kinetochore-associated protein 2, putative	-0.204261	0.00511195
Pf3D7_03_v3	325654	328649	+	PF3D7_0307600	conserved Plasmodium protein, unknown function	-0.0801192	0.264279
Pf3D7_03_v3	328477	336120	-	PF3D7_0307700	conserved Plasmodium protein, unknown function	-0.131741	0.00396687
Pf3D7_03_v3	336191	339907	+	PF3D7_0307800	PDZ domain-containing protein, putative	-0.0784399	0.264019
Pf3D7_03_v3	339591	352137	-	PF3D7_0307900	conserved Plasmodium protein, unknown function	0.515867	3.435e-08
Pf3D7_03_v3	353058	355573	+	PF3D7_0308000	DNA polymerase delta small subunit, putative	0.129035	0.120174
Pf3D7_03_v3	355867	361936	+	PF3D7_0308100	zinc finger protein, putative	-1.91135	3.10695e-96
Pf3D7_03_v3	361623	365130	-	PF3D7_0308200	T-complex protein 1 subunit eta	0.641504	7.29128e-43
Pf3D7_03_v3	365177	366948	-	PF3D7_0308300	PhIL1-interacting candidate PIC4	0.112441	0.599296
Pf3D7_03_v3	369925	371806	+	PF3D7_0308500	activator of Hsp90 ATPase, putative	0.499896	3.83693e-16
Pf3D7_03_v3	371933	374911	+	PF3D7_0308600	pre-mRNA-processing factor 19, putative	0.189502	0.00109312
Pf3D7_03_v3	375388	377772	+	PF3D7_0308700	conserved protein, unknown function	-0.128511	0.520367
Pf3D7_03_v3	377774	378857	+	PF3D7_0308800	conserved protein, unknown function	0.205299	0.0735499
Pf3D7_03_v3	378896	383721	-	PF3D7_0308900	splicing factor 3B subunit 1, putative	0.165924	0.00704275
Pf3D7_03_v3	383878	387313	+	PF3D7_0309000	dual specificity protein phosphatase	0.0459105	0.614199
Pf3D7_03_v3	386977	388538	-	PF3D7_0309100	OMD protein, putative	-0.311627	0.172131
Pf3D7_03_v3	388943	396419	-	PF3D7_0309200	serine/threonine protein kinase ARK2, putative	-0.211215	9.15996e-05
Pf3D7_03_v3	397397	401232	+	PF3D7_0309300	N2227-like protein, putative	-0.155624	0.100291
Pf3D7_03_v3	401933	405904	+	PF3D7_0309500	asparagine synthetase [glutamine-hydrolyzing], putative	0.148882	0.000642551
Pf3D7_03_v3	406534	408869	+	PF3D7_0309600	60S acidic ribosomal protein P2	0.165882	0.00088953
Pf3D7_03_v3	409102	410928	-	PF3D7_0309700	SECIS-binding protein 2, putative	0.0296381	0.812179
Pf3D7_03_v3	411588	414117	+	PF3D7_0309800	YTH domain-containing protein 2	0.338231	0.00137284
Pf3D7_03_v3	414206	419975	-	PF3D7_0309900	conserved Plasmodium protein, unknown function	-0.0740297	0.397772
Pf3D7_03_v3	420417	421877	+	PF3D7_0310000	50S ribosomal protein L9, apicoplast, putative	-0.0763851	0.421361
Pf3D7_03_v3	422379	424680	+	PF3D7_0310100	calcium-dependent protein kinase 3	-0.109547	0.621606
Pf3D7_03_v3	426151	441005	+	PF3D7_0310200	phd finger protein, putative	0.312338	9.28288e-12
Pf3D7_03_v3	441760	447410	+	PF3D7_0310300	phosphoglycerate mutase, putative	0.407023	1.00197e-09
Pf3D7_03_v3	447468	451552	+	PF3D7_0310400	parasite-infected erythrocyte surface protein	-0.769204	3.85652e-71
Pf3D7_03_v3	451792	459726	-	PF3D7_0310500	ATP-dependent RNA helicase DHX57, putative	0.0694313	0.189675
Pf3D7_03_v3	460848	462532	-	PF3D7_0310600	eukaryotic translation initiation factor 3 subunit K, putative	0.138129	0.0876499
Pf3D7_03_v3	462750	464274	+	PF3D7_0310700	trafficking protein particle complex subunit 4, putative	-0.146439	0.0650371
Pf3D7_03_v3	464662	465196	+	PF3D7_0310800	conserved Plasmodium protein, unknown function	0.00543339	0.954685
Pf3D7_03_v3	465745	468557	+	PF3D7_0310900	conserved Plasmodium protein, unknown function	-0.314853	3.41963e-05
Pf3D7_03_v3	470535	473737	-	PF3D7_0311100	pre-mRNA splicing factor, putative	0.132377	0.0400765
Pf3D7_03_v3	473860	479395	+	PF3D7_0311200	valine--tRNA ligase, putative	-0.135131	0.0898946
Pf3D7_03_v3	479460	485830	-	PF3D7_0311300	phosphatidylinositol 3- and 4-kinase, putative	-0.322383	1.93179e-10
Pf3D7_03_v3	487853	496510	+	PF3D7_0311400	kinase-related protein PKRP, putative	0.153997	0.483494
Pf3D7_03_v3	496787	498268	-	PF3D7_0311500	conserved protein, unknown function	0.0490417	0.750248
Pf3D7_03_v3	499117	502677	+	PF3D7_0311600	dolichyl-diphosphooligosaccharide--protein glycosyltransferase subunit OST1, putative	0.669035	5.79294e-11
Pf3D7_03_v3	502698	505935	+	PF3D7_0311700	plasmepsin VI	-0.0471447	0.830821
Pf3D7_03_v3	506275	509040	+	PF3D7_0311800	ATP synthase F0 subunit d-like protein, putative	-0.149456	0.0184555
Pf3D7_03_v3	509155	512024	-	PF3D7_0311900	heptatricopeptide repeat-containing protein, putative	0.0903235	0.535771
Pf3D7_03_v3	511923	513009	+	PF3D7_0312000	conserved protein, unknown function	0.363662	0.00160715
Pf3D7_03_v3	513105	516915	+	PF3D7_0312100	E3 ubiquitin-protein ligase	-0.347917	1.61532e-06
Pf3D7_03_v3	516480	520555	-	PF3D7_0312200	tetratricopeptide repeat protein, putative	0.0222109	0.864835
Pf3D7_03_v3	521939	523113	+	PF3D7_0312300	26S proteasome regulatory subunit RPN12, putative	-0.397668	1.27875e-06
Pf3D7_03_v3	523023	528087	-	PF3D7_0312400	glycogen synthase kinase 3	-0.121156	0.0153083
Pf3D7_03_v3	528316	531025	+	PF3D7_0312500	multidrug-resistant modulator MFR3	0.302508	0.00373886
Pf3D7_03_v3	533606	535480	+	PF3D7_0312800	60S ribosomal protein L26, putative	0.285007	4.93333e-09
Pf3D7_03_v3	535938	537274	+	PF3D7_0312900	hypothetical protein	-0.0496515	0.823618
Pf3D7_03_v3	537355	538827	-	PF3D7_0313000	conserved Plasmodium protein, unknown function	-0.136637	0.110616
Pf3D7_03_v3	539192	543133	+	PF3D7_0313100	ubiquitin-protein ligase, putative	0.139218	0.00548426
Pf3D7_03_v3	543010	543942	-	PF3D7_0313200	conserved protein, unknown function	-0.060788	0.566989
Pf3D7_03_v3	544055	545227	-	PF3D7_0313300	YGGT family protein, putative	-0.178112	0.11987
Pf3D7_03_v3	545589	548500	-	PF3D7_0313400	conserved Plasmodium protein, unknown function	0.200263	0.048565
Pf3D7_03_v3	548576	551854	+	PF3D7_0313500	Ras-like G protein	0.206215	0.0529052
Pf3D7_03_v3	551348	554770	-	PF3D7_0313600	conserved Plasmodium protein, unknown function	0.0439694	0.608914
Pf3D7_03_v3	555035	558825	-	PF3D7_0313700	conserved Plasmodium protein, unknown function	-0.0559082	0.467085
Pf3D7_03_v3	559025	563280	+	PF3D7_0313800	conserved Plasmodium protein, unknown function	0.00367153	0.962586
Pf3D7_03_v3	562366	565656	-	PF3D7_0313900	conserved Plasmodium protein, unknown function	-0.0196893	0.927734
Pf3D7_03_v3	567002	569084	+	PF3D7_0314000	HSP20-like chaperone, putative	-0.510713	3.21892e-12
Pf3D7_03_v3	568936	571598	-	PF3D7_0314100	vesicle transport v-SNARE protein, putative	-0.152201	0.245012
Pf3D7_03_v3	572134	576853	-	PF3D7_0314200	conserved Plasmodium protein, unknown function	-0.166293	0.0281768
Pf3D7_03_v3	576881	578724	-	PF3D7_0314300	DER1-like protein	-0.0391931	0.784444
Pf3D7_03_v3	578813	581393	-	PF3D7_0314400	serine/threonine protein phosphatase 6, putative	0.3501	0.000304023
Pf3D7_03_v3	582177	586023	+	PF3D7_0314500	conserved Plasmodium protein, unknown function	-0.0562332	0.610832
Pf3D7_03_v3	586077	588321	+	PF3D7_0314600	conserved protein, unknown function	0.00489088	0.966664
Pf3D7_03_v3	588362	594166	-	PF3D7_0314700	RING finger protein RNF1	0.857672	2.21882e-10
Pf3D7_03_v3	604442	608381	+	PF3D7_0314800	conserved Plasmodium protein, unknown function	-2.29383	5.2095e-24
Pf3D7_03_v3	608592	610992	+	PF3D7_0314900	conserved Plasmodium membrane protein, unknown function	-0.463197	2.80034e-08
Pf3D7_03_v3	610994	612107	+	PF3D7_0315000	zinc finger protein, putative	0.112239	0.461173
Pf3D7_03_v3	612333	614159	-	PF3D7_0315100	eukaryotic translation initiation factor 4E	0.21826	0.0013329
Pf3D7_03_v3	616472	622816	+	PF3D7_0315200	circumsporozoite- and TRAP-related protein	0.058105	0.755863
Pf3D7_03_v3	623446	630360	+	PF3D7_0315300	conserved Plasmodium protein, unknown function	0.263815	0.0162362
Pf3D7_03_v3	630342	631821	-	PF3D7_0315400	conserved Plasmodium protein, unknown function	-0.364467	1.68131e-07
Pf3D7_03_v3	632614	634164	-	PF3D7_0315500	ribosomal protein L47, mitochondrial, putative	0.0234328	0.811969
Pf3D7_03_v3	635060	638072	+	PF3D7_0315600	zinc finger protein, putative	-0.113514	0.586667
Pf3D7_03_v3	638283	641306	+	PF3D7_0315700	conserved Plasmodium membrane protein, unknown function	-0.137265	0.515503
Pf3D7_03_v3	641255	643023	-	PF3D7_0315800	zinc finger protein, putative	0.237178	0.0237348
Pf3D7_03_v3	645489	647748	-	PF3D7_0316000	microneme associated antigen	0.280427	0.119981
Pf3D7_03_v3	647361	649671	+	PF3D7_0316100	ribosomal protein L27, mitochondrial, putative	0.259901	0.0118801
Pf3D7_03_v3	649743	657416	-	PF3D7_0316200	conserved Plasmodium protein, unknown function	-0.354623	1.64867e-10
Pf3D7_03_v3	658272	661980	+	PF3D7_0316300	inorganic pyrophosphatase	-0.251928	1.48028e-09
Pf3D7_03_v3	662081	665690	-	PF3D7_0316400	CS domain-containing protein, putative	0.193581	0.00046871
Pf3D7_03_v3	665769	669165	+	PF3D7_0316500	kinetochore protein NUF2, putative	-0.290559	0.000182281
Pf3D7_03_v3	668469	672475	-	PF3D7_0316600	formate-nitrite transporter	0.0837818	0.112689
Pf3D7_03_v3	673290	676084	+	PF3D7_0316700	protein YOP1, putative	-0.455826	2.1146e-12
Pf3D7_03_v3	676699	679176	+	PF3D7_0316800	40S ribosomal protein S15A, putative	0.188787	2.59863e-05
Pf3D7_03_v3	678813	681861	-	PF3D7_0316900	E3 ubiquitin-protein ligase, putative	-0.248248	0.000463163
Pf3D7_03_v3	682236	684432	-	PF3D7_0317000	proteasome subunit alpha type-3, putative	-0.139582	0.00688217
Pf3D7_03_v3	686282	689482	+	PF3D7_0317100	6-cysteine protein	-0.0508999	0.81981
Pf3D7_03_v3	689618	696787	-	PF3D7_0317200	cdc2-related protein kinase 4	-0.264926	2.35338e-08
Pf3D7_03_v3	698789	710430	-	PF3D7_0317300	conserved Plasmodium protein, unknown function	-0.0327196	0.605842
Pf3D7_03_v3	711998	714150	-	PF3D7_0317400	DNA replication complex GINS protein, putative	-0.120132	0.228878
Pf3D7_03_v3	716493	722640	-	PF3D7_0317500	kinesin-5	-0.0436607	0.547505
Pf3D7_03_v3	724394	726450	+	PF3D7_0317600	40S ribosomal protein S11, putative	0.310575	1.09061e-12
Pf3D7_03_v3	727544	738158	+	PF3D7_0317700	CPSF (cleavage and polyadenylation specific factor), subunit A, putative	0.11516	0.0344142
Pf3D7_03_v3	737151	739019	-	PF3D7_0317800	26S proteasome non-ATPase regulatory subunit 9, putative	0.161187	0.0197988
Pf3D7_03_v3	739193	742054	+	PF3D7_0317900	conserved protein, unknown function	0.214273	0.0243607
Pf3D7_03_v3	742191	742799	+	PF3D7_0318000	conserved Plasmodium protein, unknown function	-0.131655	0.443254
Pf3D7_03_v3	743870	745191	+	PF3D7_0318100	stomatin-like protein, putative	0.520707	2.22797e-10
Pf3D7_03_v3	747275	756485	+	PF3D7_0318200	DNA-directed RNA polymerase II subunit RPB1	0.157841	0.00153217
Pf3D7_03_v3	756194	760677	-	PF3D7_0318300	conserved Plasmodium protein, unknown function	-0.177239	0.00698008
Pf3D7_03_v3	761693	765439	-	PF3D7_0318400	coiled-coil domain-containing protein CCDC148/CCDC112, putative	-0.046398	0.827453
Pf3D7_03_v3	766814	782795	+	PF3D7_0318500	conserved Plasmodium protein, unknown function	-1.16153	1.17389e-11
Pf3D7_03_v3	782940	787364	-	PF3D7_0318600	cleavage and polyadenylation specificity factor, putative	0.39446	0.000236051
Pf3D7_03_v3	791312	794096	-	PF3D7_0318900	conserved protein, unknown function	-0.090791	0.160959
Pf3D7_03_v3	794521	801871	+	PF3D7_0319000	P4-type ATPase ATP7, putative	-0.314914	3.58253e-07
Pf3D7_03_v3	801493	803378	-	PF3D7_0319100	E3 ubiquitin-protein ligase RBX1, putative	0.149347	0.0786158
Pf3D7_03_v3	803517	806736	-	PF3D7_0319200	CCR4 domain-containing protein 4, putative	0.240494	0.00107751
Pf3D7_03_v3	806843	808202	+	PF3D7_0319300	ubiquitin-conjugating enzyme E2, putative	0.100329	0.356978
Pf3D7_03_v3	809093	814903	+	PF3D7_0319400	kinesin-8X	-0.179473	0.000241787
Pf3D7_03_v3	815119	817437	+	PF3D7_0319500	RNA-binding protein, putative	0.280641	8.79954e-08
Pf3D7_03_v3	817542	819496	+	PF3D7_0319600	elongation factor 1-delta, putative	0.279701	1.82497e-08
Pf3D7_03_v3	820232	831283	+	PF3D7_0319700	ABC transporter I family member 1, putative	0.627501	2.30828e-11
Pf3D7_03_v3	831076	832509	-	PF3D7_0319800	conserved Plasmodium protein, unknown function	-0.268141	0.206366
Pf3D7_03_v3	833687	835444	-	PF3D7_0319900	conserved protein, unknown function	-0.159039	0.150067
Pf3D7_03_v3	837189	838557	+	PF3D7_0320000	protein phosphatase inhibitor 2	-0.0313878	0.654177
Pf3D7_03_v3	839576	842017	+	PF3D7_0320100	protein transport protein SEC22	-0.257692	0.00171865
Pf3D7_03_v3	842496	844477	+	PF3D7_0320200	CPW-WPC family protein	0.463023	0.0212017
Pf3D7_03_v3	844881	848142	+	PF3D7_0320300	T-complex protein 1 subunit epsilon	0.49642	6.60432e-28
Pf3D7_03_v3	848247	857504	-	PF3D7_0320400	oocyst capsule protein Cap380	0.0860359	0.70091
Pf3D7_03_v3	860221	862776	+	PF3D7_0320500	nicotinamidase, putative	-0.0176082	0.841549
Pf3D7_03_v3	862233	864181	-	PF3D7_0320600	conserved protein, unknown function	-0.389743	0.00522733
Pf3D7_03_v3	864860	866969	+	PF3D7_0320700	signal peptidase complex subunit 2	-0.0435871	0.530184
Pf3D7_03_v3	869089	872456	+	PF3D7_0320800	ATP-dependent RNA helicase DDX6	0.183956	0.0162963
Pf3D7_03_v3	874313	876685	+	PF3D7_0320900	histone H2A.Z	-0.113425	0.0430739
Pf3D7_03_v3	877409	879789	+	PF3D7_0321000	conserved protein, unknown function	0.266047	6.88318e-05
Pf3D7_03_v3	879438	885952	-	PF3D7_0321100	conserved Plasmodium protein, unknown function	-1.40418	1.30762e-48
Pf3D7_03_v3	886593	889386	-	PF3D7_0321200	UDP-N-acetylglucosamine--dolichyl-phosphate N-acetylglucosaminephosphotransferase, putative	0.347015	0.0152811
Pf3D7_03_v3	889611	893080	-	PF3D7_0321300	conserved Plasmodium protein, unknown function	-0.36734	0.0430656
Pf3D7_03_v3	894149	896220	+	PF3D7_0321400	pseudo protein kinase 1, putative	-2.83612	1.21947e-11
Pf3D7_03_v3	896241	900388	-	PF3D7_0321500	peptidase, putative	-0.0694981	0.189781
Pf3D7_03_v3	900508	903759	+	PF3D7_0321600	ATP-dependent RNA helicase DDX42, putative	-0.0908307	0.119352
Pf3D7_03_v3	903127	910678	-	PF3D7_0321700	conserved Plasmodium protein, unknown function	-0.511394	1.67821e-22
Pf3D7_03_v3	912017	921435	+	PF3D7_0321800	WD repeat-containing protein, putative	0.200892	0.000114463
Pf3D7_03_v3	921776	928618	+	PF3D7_0321900	cyclic amine resistance locus protein	-0.275953	4.32231e-06
Pf3D7_03_v3	928124	929640	-	PF3D7_0322000	peptidyl-prolyl cis-trans isomerase	0.395084	3.39107e-20
Pf3D7_03_v3	930302	933014	-	PF3D7_0322100	mRNA-capping enzyme subunit beta	0.126561	0.071529
Pf3D7_03_v3	933188	937006	-	PF3D7_0322200	conserved protein, unknown function	-0.927532	0.000667957
Pf3D7_03_v3	937293	941851	-	PF3D7_0322300	diacylglycerol O-acyltransferase	-0.329502	3.56125e-09
Pf3D7_03_v3	942090	945625	+	PF3D7_0322400	regulator of initiation factor 2 (eIF2)	0.534533	4.04531e-11
Pf3D7_03_v3	945333	946889	-	PF3D7_0322500	iron-sulfur assembly protein, putative	-0.26815	0.0261679
Pf3D7_03_v3	948374	952693	+	PF3D7_0322600	conserved Plasmodium protein, unknown function	-0.153662	0.480171
Pf3D7_03_v3	952746	963144	-	PF3D7_0322700	conserved Plasmodium protein, unknown function	-0.0281959	0.663582
Pf3D7_03_v3	965293	967150	-	PF3D7_0322900	40S ribosomal protein S3A, putative	0.3448	2.83544e-16
Pf3D7_03_v3	968067	969942	-	PF3D7_0323000	translation machinery-associated protein 7, putative	0.102939	0.155091
Pf3D7_03_v3	969875	976203	+	PF3D7_0323100	conserved Plasmodium protein, unknown function	0.0770373	0.207461
Pf3D7_03_v3	976846	978520	+	PF3D7_0323200	conserved Plasmodium protein, unknown function	-0.281813	0.00427901
Pf3D7_03_v3	978970	980271	+	PF3D7_0323300	conserved protein, unknown function	-1.18076	4.95621e-07
Pf3D7_03_v3	980289	984435	-	PF3D7_0323400	Rh5 interacting protein	0.097998	0.659481
Pf3D7_03_v3	985953	988161	+	PF3D7_0323500	survival motor neuron-like protein	-0.0221279	0.804269
Pf3D7_03_v3	988165	991120	+	PF3D7_0323600	BSD domain-containing protein, putative	-0.0243936	0.808314
Pf3D7_03_v3	991037	994381	-	PF3D7_0323700	U4/U6.U5 tri-snRNP-associated protein 1, putative	-0.0751953	0.28163
Pf3D7_03_v3	995923	1001997	+	PF3D7_0323800	conserved Plasmodium protein, unknown function	0.0291254	0.708044
Pf3D7_03_v3	1030822	1038254	-	PF3D7_0324900	erythrocyte membrane protein 1, PfEMP1	-0.282566	0.00809806
Pf3D7_04_v3	28706	37677	+	PF3D7_0400100	erythrocyte membrane protein 1, PfEMP1	-0.213559	0.049784
Pf3D7_04_v3	38955	40154	+	PF3D7_0400200	erythrocyte membrane protein 1 (PfEMP1), exon 2, pseudogene	0.0331522	0.632344
Pf3D7_04_v3	42032	43374	-	PF3D7_0400300	rifin	-0.0904627	0.448003
Pf3D7_04_v3	45555	56860	-	PF3D7_0400400	erythrocyte membrane protein 1, PfEMP1	0.0189341	0.901987
Pf3D7_04_v3	92418	94121	-	PF3D7_0401600	rifin	1.27074	2.6147e-71
Pf3D7_04_v3	103078	106145	-	PF3D7_0401800	Plasmodium exported protein (PHISTb), unknown function	-0.0127992	0.942784
Pf3D7_04_v3	113655	116953	-	PF3D7_0402000	Plasmodium exported protein (PHISTa), unknown function	0.621372	1.01874e-31
Pf3D7_04_v3	123068	125848	-	PF3D7_0402100	Plasmodium exported protein (PHISTb), unknown function	-0.0245292	0.907549
Pf3D7_04_v3	127712	134468	-	PF3D7_0402200	surface-associated interspersed protein 4.1 (SURFIN 4.1), pseudogene	-0.300955	0.197612
Pf3D7_04_v3	137006	147177	+	PF3D7_0402300	reticulocyte binding protein homologue 1	0.594043	0.0106368
Pf3D7_04_v3	146710	149188	-	PF3D7_0402400	Plasmodium exported protein, unknown function	-0.171737	0.00267835
Pf3D7_04_v3	175003	177360	-	PF3D7_0403100	regulator of chromosome condensation, putative	-0.244117	0.00973791
Pf3D7_04_v3	177783	181051	+	PF3D7_0403200	pre-mRNA splicing factor, putative	0.308904	6.3509e-06
Pf3D7_04_v3	180345	181808	-	PF3D7_0403300	conserved Plasmodium protein, unknown function	-0.35338	0.0352722
Pf3D7_04_v3	181969	194734	+	PF3D7_0403400	conserved Plasmodium protein, unknown function	-0.170374	0.00447456
Pf3D7_04_v3	195272	196988	+	PF3D7_0403500	ubiquitin specific protease, putative	-0.391778	0.000665234
Pf3D7_04_v3	197685	202175	-	PF3D7_0403600	conserved Plasmodium protein, unknown function	-0.120759	0.402527
Pf3D7_04_v3	205531	209494	-	PF3D7_0403700	pre-mRNA-splicing factor CLF1, putative	0.287007	1.0932e-07
Pf3D7_04_v3	209977	216599	-	PF3D7_0403800	alpha/beta hydrolase, putative	-0.572699	4.52161e-06
Pf3D7_04_v3	218611	222971	+	PF3D7_0403900	SET domain protein, putative	-0.37994	6.96777e-06
Pf3D7_04_v3	223010	224364	-	PF3D7_0404000	conserved Plasmodium protein, unknown function	-0.045103	0.739497
Pf3D7_04_v3	224779	231733	-	PF3D7_0404100	AP2 domain transcription factor AP2-SP2, putative	-0.527502	0.0343132
Pf3D7_04_v3	232342	233735	-	PF3D7_0404200	conserved Plasmodium protein, unknown function	-0.177897	0.318725
Pf3D7_04_v3	233990	237708	-	PF3D7_0404300	conserved Plasmodium protein, unknown function	0.178703	0.000467996
Pf3D7_04_v3	238360	239499	-	PF3D7_0404400	6-cysteine protein P36	-1.35623	2.33898e-06
Pf3D7_04_v3	240911	242347	-	PF3D7_0404500	6-cysteine protein P52	0.281067	0.20982
Pf3D7_04_v3	244986	260286	+	PF3D7_0404600	conserved Plasmodium membrane protein, unknown function	0.279379	1.68501e-06
Pf3D7_04_v3	259944	263782	-	PF3D7_0404700	dipeptidyl aminopeptidase 3	-2.66741	3.80051e-71
Pf3D7_04_v3	264062	266503	-	PF3D7_0404800	sporozoite-specific protein S10, putative	-1.2215	5.91308e-07
Pf3D7_04_v3	266566	268913	-	PF3D7_0404900	6-cysteine protein P41	-1.00802	6.21314e-54
Pf3D7_04_v3	268919	271537	-	PF3D7_0405000	ATP-dependent RNA helicase DDX51, putative	0.302651	0.00061769
Pf3D7_04_v3	271572	277979	-	PF3D7_0405100	protein transport protein Sec24B, putative	-0.139536	0.00344941
Pf3D7_04_v3	277684	281983	+	PF3D7_0405200	protein CERLI2	-0.517624	2.38894e-07
Pf3D7_04_v3	282403	288297	-	PF3D7_0405300	liver specific protein 2, putative	0.0618779	0.777043
Pf3D7_04_v3	290361	301167	+	PF3D7_0405400	pre-mRNA-processing-splicing factor 8, putative	0.168902	0.000157506
Pf3D7_04_v3	301259	302267	-	PF3D7_0405500	conserved Plasmodium protein, unknown function	0.399486	0.00836715
Pf3D7_04_v3	302892	305696	+	PF3D7_0405600	TMEM33 domain-containing protein, putative	0.0708824	0.370817
Pf3D7_04_v3	305485	313556	-	PF3D7_0405700	lysine decarboxylase, putative	0.399153	9.00653e-09
Pf3D7_04_v3	315105	315919	+	PF3D7_0405800	conserved protein, unknown function	-0.231601	0.061138
Pf3D7_04_v3	315974	319564	-	PF3D7_0405900	apical sushi protein	-1.35804	1.74883e-19
Pf3D7_04_v3	320299	322945	+	PF3D7_0406000	conserved protein, unknown function	0.0329858	0.71722
Pf3D7_04_v3	322950	325688	-	PF3D7_0406100	V-type proton ATPase subunit B	0.117432	0.00969725
Pf3D7_04_v3	328473	330639	+	PF3D7_0406200	parasitophorous vacuole membrane protein S16	0.356004	7.99303e-07
Pf3D7_04_v3	331524	334219	+	PF3D7_0406400	cytosolic glyoxalase II	0.324905	0.00855015
Pf3D7_04_v3	333546	345127	-	PF3D7_0406500	NYN domain-containing protein, putative	0.205518	0.000302994
Pf3D7_04_v3	346308	346727	+	PF3D7_0406600	conserved protein, unknown function	0.0963024	0.667394
Pf3D7_04_v3	347345	352121	+	PF3D7_0406700	KLRAQ domain-containing protein, putative	-0.421834	1.77528e-09
Pf3D7_04_v3	351527	353137	-	PF3D7_0406800	ribosomal protein L25, putative	0.365218	0.000429046
Pf3D7_04_v3	353655	359878	-	PF3D7_0406900	conserved Plasmodium protein, unknown function	0.0420632	0.851138
Pf3D7_04_v3	360382	361906	-	PF3D7_0407000	conserved Plasmodium protein, unknown function	0.228711	0.177202
Pf3D7_04_v3	361974	364336	+	PF3D7_0407100	methyltransferase, putative	-0.290361	0.0256009
Pf3D7_04_v3	363313	365044	-	PF3D7_0407200	peptidyl-tRNA hydrolase 2, putative	0.643704	4.23096e-09
Pf3D7_04_v3	365916	367353	+	PF3D7_0407300	transcription factor, putative	0.682631	4.56916e-08
Pf3D7_04_v3	367527	368741	-	PF3D7_0407400	conserved Plasmodium protein, unknown function	0.222829	0.0825722
Pf3D7_04_v3	369885	371270	+	PF3D7_0407500	mitochondrial carrier protein, putative	0.154285	0.233328
Pf3D7_04_v3	373039	376677	+	PF3D7_0407600	conserved Plasmodium protein, unknown function	-0.0519352	0.694478
Pf3D7_04_v3	376962	383799	-	PF3D7_0407700	conserved Plasmodium protein, unknown function	-0.637553	2.86254e-19
Pf3D7_04_v3	384240	391362	+	PF3D7_0407800	protein CINCH	-1.25567	1.16613e-106
Pf3D7_04_v3	390866	394044	-	PF3D7_0407900	AAA family ATPase, putative	0.0710953	0.421737
Pf3D7_04_v3	394047	394714	-	PF3D7_0408000	conserved Plasmodium protein, unknown function	-0.0703362	0.754191
Pf3D7_04_v3	396410	401290	+	PF3D7_0408100	conserved Plasmodium protein, unknown function	-0.363093	0.000143144
Pf3D7_04_v3	401320	403441	+	PF3D7_0408200	conserved Plasmodium protein, unknown function	-0.357107	0.0318386
Pf3D7_04_v3	403032	405486	-	PF3D7_0408300	zinc finger Ran-binding domain-containing protein 2, putative	0.288083	0.00145397
Pf3D7_04_v3	405513	408243	-	PF3D7_0408400	conserved protein, unknown function	-0.0796468	0.424788
Pf3D7_04_v3	408485	411102	-	PF3D7_0408500	flap endonuclease 1	-0.277049	1.74602e-07
Pf3D7_04_v3	413403	416357	+	PF3D7_0408600	sporozoite invasion-associated protein 1	0.0829976	0.697149
Pf3D7_04_v3	417372	420824	-	PF3D7_0408700	perforin-like protein 1	-0.0167891	0.900684
Pf3D7_04_v3	424078	427891	+	PF3D7_0408900	tRNA N6-adenosine threonylcarbamoyltransferase	0.106873	0.0709781
Pf3D7_04_v3	427283	435517	-	PF3D7_0409000	conserved Plasmodium protein, unknown function	-1.1752	3.30769e-21
Pf3D7_04_v3	435640	438373	-	PF3D7_0409100	U4/U6 small nuclear ribonucleoprotein PRP31, putative	0.10869	0.0701572
Pf3D7_04_v3	438826	440791	+	PF3D7_0409200	protein SOF1, putative	0.2106	0.0024461
Pf3D7_04_v3	440536	445079	-	PF3D7_0409300	methyltransferase, putative	0.30092	0.00305646
Pf3D7_04_v3	445327	448141	+	PF3D7_0409400	chaperone protein DnaJ	0.840323	4.97992e-29
Pf3D7_04_v3	448569	450669	-	PF3D7_0409500	NAD(P)-binding protein, putative	0.0439836	0.52366
Pf3D7_04_v3	451590	456137	-	PF3D7_0409600	replication protein A1, large subunit	0.0813225	0.155855
Pf3D7_04_v3	456470	458157	+	PF3D7_0409700	peptide chain release factor 2	0.184135	0.115923
Pf3D7_04_v3	458379	462772	+	PF3D7_0409800	zinc finger protein, putative	0.239058	0.00186176
Pf3D7_04_v3	461577	464007	-	PF3D7_0409900	actin-like protein, putative	-1.59691	1.14453e-07
Pf3D7_04_v3	464039	468171	-	PF3D7_0410000	erythrocyte vesicle protein 1	0.882118	3.37656e-05
Pf3D7_04_v3	470021	473920	-	PF3D7_0410300	protein phosphatase PPM1, putative	-0.0338684	0.695152
Pf3D7_04_v3	474132	475694	+	PF3D7_0410400	exosome complex component RRP4	0.0835869	0.487202
Pf3D7_04_v3	478964	481141	+	PF3D7_0410600	armadillo-type repeat protein ATRP	0.877073	2.18092e-16
Pf3D7_04_v3	480653	485264	-	PF3D7_0410700	ribosome biogenesis GTPase A, putative	-0.445111	3.77642e-17
Pf3D7_04_v3	484937	489959	+	PF3D7_0410800	conserved Plasmodium protein, unknown function	-0.328481	5.49299e-12
Pf3D7_04_v3	490388	494260	-	PF3D7_0410900	conserved Plasmodium protein, unknown function	0.268974	0.000612525
Pf3D7_04_v3	498831	503922	+	PF3D7_0411000	conserved Plasmodium protein, unknown function	0.219345	0.0780182
Pf3D7_04_v3	504413	505095	-	PF3D7_0411100	mediator of RNA polymerase II transcription subunit 8, putative	-0.0752353	0.630375
Pf3D7_04_v3	505544	509792	-	PF3D7_0411200	PP-loop family protein, putative	0.326233	0.00190505
Pf3D7_04_v3	510180	512923	+	PF3D7_0411300	conserved Plasmodium protein, unknown function	-0.0862619	0.393753
Pf3D7_04_v3	513083	517579	-	PF3D7_0411400	DEAD box ATP-dependent RNA helicase, putative	0.619895	2.2598e-07
Pf3D7_04_v3	519261	526401	-	PF3D7_0411800	conserved Plasmodium protein, unknown function	-0.341776	8.38908e-08
Pf3D7_04_v3	527408	535614	-	PF3D7_0411900	DNA polymerase alpha catalytic subunit A	-0.132493	0.0072032
Pf3D7_04_v3	536310	540069	+	PF3D7_0412000	LITAF-like zinc finger protein, putative	-0.170142	0.00210231
Pf3D7_04_v3	539768	541690	-	PF3D7_0412100	ribosomal protein S12, mitochondrial	0.103037	0.370817
Pf3D7_04_v3	541759	543070	-	PF3D7_0412200	conserved Plasmodium protein, unknown function	-0.0993375	0.636225
Pf3D7_04_v3	543378	545746	+	PF3D7_0412300	phosphopantothenoylcysteine synthetase, putative	-0.90195	5.82575e-05
Pf3D7_04_v3	545623	554633	-	PF3D7_0412400	erythrocyte membrane protein 1, PfEMP1	0.190235	0.352289
Pf3D7_04_v3	561183	570348	-	PF3D7_0412700	erythrocyte membrane protein 1, PfEMP1	0.425602	0.0988319
Pf3D7_04_v3	615161	616685	+	PF3D7_0413500	phosphoglucomutase-2	-0.539876	3.69491e-21
Pf3D7_04_v3	616407	618468	-	PF3D7_0413600	26S protease regulatory subunit 6B, putative	-0.150695	0.00148285
Pf3D7_04_v3	619189	621405	-	PF3D7_0413700	lysine decarboxylase-like protein, putative	-0.0617003	0.250687
Pf3D7_04_v3	621595	622959	+	PF3D7_0413800	50S ribosomal protein L10, putative	-0.46374	7.95775e-05
Pf3D7_04_v3	622894	626416	-	PF3D7_0413900	ubiquitin carboxyl-terminal hydrolase 13, putative	0.0770749	0.221596
Pf3D7_04_v3	626435	633382	-	PF3D7_0414000	structural maintenance of chromosomes protein 3	-0.947101	4.13669e-54
Pf3D7_04_v3	633501	639156	-	PF3D7_0414100	conserved Plasmodium membrane protein, unknown function	0.153473	0.181056
Pf3D7_04_v3	646996	648777	-	PF3D7_0414200	calmodulin-like protein	-0.588194	5.78469e-08
Pf3D7_04_v3	649273	650954	-	PF3D7_0414300	Rab5-interacting protein, putative	0.0116901	0.914808
Pf3D7_04_v3	652350	653554	+	PF3D7_0414400	conserved Plasmodium protein, unknown function	-0.0428782	0.774068
Pf3D7_04_v3	654179	657778	-	PF3D7_0414500	RNA-binding protein, putative	-0.0869873	0.592062
Pf3D7_04_v3	658117	659834	-	PF3D7_0414600	acylated pleckstrin-homology domain-containing protein, putative	-0.356498	1.8189e-05
Pf3D7_04_v3	660048	663084	+	PF3D7_0414700	GTP-binding protein, putative	-0.327612	4.89451e-06
Pf3D7_04_v3	663115	664901	-	PF3D7_0414800	conserved Plasmodium protein, unknown function	-0.233936	0.295777
Pf3D7_04_v3	665765	668508	+	PF3D7_0414900	armadillo-domain containing rhoptry protein	-0.3112	0.179359
Pf3D7_04_v3	668291	669784	-	PF3D7_0415000	ATPase GET3	-0.164348	0.0829635
Pf3D7_04_v3	670824	672750	+	PF3D7_0415100	conserved protein, unknown function	-0.219185	0.17268
Pf3D7_04_v3	672035	679718	-	PF3D7_0415200	conserved Plasmodium protein, unknown function	-0.193201	0.000160419
Pf3D7_04_v3	681263	686296	+	PF3D7_0415300	cdc2-related protein kinase 3	0.520919	2.11254e-21
Pf3D7_04_v3	686017	687474	-	PF3D7_0415400	coatomer subunit zeta, putative	-0.222309	0.00191126
Pf3D7_04_v3	688057	689439	+	PF3D7_0415500	nuclear cap-binding protein subunit 2, putative	0.0570001	0.533562
Pf3D7_04_v3	689248	690639	-	PF3D7_0415600	GTP:AMP phosphotransferase	0.459578	0.00410343
Pf3D7_04_v3	690721	692635	-	PF3D7_0415700	conserved Plasmodium protein, unknown function	-0.506944	0.0160988
Pf3D7_04_v3	693250	696792	+	PF3D7_0415800	PhIL1-interacting candidate PIC3	0.00295472	0.988355
Pf3D7_04_v3	697475	700443	-	PF3D7_0415900	60S ribosomal protein L15, putative	0.245489	4.93333e-09
Pf3D7_04_v3	700633	705339	-	PF3D7_0416000	RNA-binding protein, putative	-0.0172664	0.794077
Pf3D7_04_v3	706094	709615	+	PF3D7_0416100	glutamyl-tRNA(Gln) amidotransferase subunit A	-0.144369	0.0131645
Pf3D7_04_v3	708854	710099	-	PF3D7_0416200	PRKR-interacting protein 1, putative	-0.00536013	0.961848
Pf3D7_04_v3	710117	715849	-	PF3D7_0416300	DNA helicase MCM9, putative	-0.174594	0.00593767
Pf3D7_04_v3	717422	723139	+	PF3D7_0416400	histone acetyltransferase, putative	-0.195092	4.65969e-06
Pf3D7_04_v3	722433	724446	-	PF3D7_0416500	repressor of RNA polymerase III transcription MAF1	-0.729807	8.91174e-14
Pf3D7_04_v3	724910	727410	+	PF3D7_0416600	prohibitin-like protein PHBL, putative	-0.135695	0.239139
Pf3D7_04_v3	727456	728891	-	PF3D7_0416700	CDGSH iron-sulfur domain-containing protein, putative	-0.0650206	0.5016
Pf3D7_04_v3	729587	731615	+	PF3D7_0416800	small GTP-binding protein sar1	-0.145649	0.00445087
Pf3D7_04_v3	732052	740562	-	PF3D7_0416900	conserved Plasmodium protein, unknown function	0.199158	0.00169366
Pf3D7_04_v3	741816	743452	+	PF3D7_0417000	conserved Plasmodium protein, unknown function	0.00959071	0.958886
Pf3D7_04_v3	747897	750065	+	PF3D7_0417200	bifunctional dihydrofolate reductase-thymidylate synthase	-0.00948601	0.890555
Pf3D7_04_v3	750307	753786	-	PF3D7_0417300	LETM1-like protein, putative	0.105746	0.090359
Pf3D7_04_v3	755176	777060	+	PF3D7_0417400	conserved Plasmodium protein, unknown function	-0.0752936	0.243731
Pf3D7_04_v3	776801	779987	-	PF3D7_0417500	memo-like protein	-0.079356	0.224676
Pf3D7_04_v3	780243	783375	-	PF3D7_0417600	conserved Plasmodium protein, unknown function	-1.10419	9.36914e-06
Pf3D7_04_v3	784194	786430	+	PF3D7_0417700	conserved Plasmodium protein, unknown function	-1.40797	4.729e-06
Pf3D7_04_v3	786700	790000	-	PF3D7_0417800	cdc2-related protein kinase 1	-0.00594825	0.932122
Pf3D7_04_v3	790709	793086	+	PF3D7_0417900	conserved Plasmodium protein, unknown function	-0.194153	0.359783
Pf3D7_04_v3	793749	810923	+	PF3D7_0418000	conserved Plasmodium protein, unknown function	-0.54377	5.1134e-07
Pf3D7_04_v3	810171	815760	-	PF3D7_0418100	protein SOC1, putative	0.267084	0.000297162
Pf3D7_04_v3	816141	818999	+	PF3D7_0418200	eukaryotic translation initiation factor 3 subunit M, putative	0.150068	0.0114869
Pf3D7_04_v3	819175	826740	-	PF3D7_0418300	conserved Plasmodium protein, unknown function	0.00222657	0.96187
Pf3D7_04_v3	829728	830676	+	PF3D7_0418400	LSM domain-containing protein, putative	0.427656	0.000188833
Pf3D7_04_v3	830766	832555	-	PF3D7_0418500	trafficking protein particle complex subunit 3, putative	0.269505	0.00701007
Pf3D7_04_v3	833620	840678	+	PF3D7_0418600	regulator of chromosome condensation, putative	-0.0147624	0.936301
Pf3D7_04_v3	840757	843217	+	PF3D7_0418700	RNA-binding protein NOB1, putative	0.726599	3.70325e-14
Pf3D7_04_v3	846888	849541	+	PF3D7_0418900	conserved protein, unknown function	0.224561	0.0434305
Pf3D7_04_v3	849793	852242	+	PF3D7_0419000	conserved Plasmodium protein, unknown function	-0.124256	0.391832
Pf3D7_04_v3	852453	854447	+	PF3D7_0419100	conserved Plasmodium protein, unknown function	0.268089	0.0328091
Pf3D7_04_v3	854493	855667	+	PF3D7_0419200	protein transport protein GOT1, putative	-0.227235	0.21796
Pf3D7_04_v3	854488	857207	-	PF3D7_0419300	conserved Plasmodium protein, unknown function	-0.203332	0.00568336
Pf3D7_04_v3	857875	866312	+	PF3D7_0419400	conserved Plasmodium protein, unknown function	-1.72784	3.57563e-94
Pf3D7_04_v3	866388	869784	-	PF3D7_0419500	conserved Plasmodium membrane protein, unknown function	-0.465348	0.000151732
Pf3D7_04_v3	869788	872102	+	PF3D7_0419600	ran-specific GTPase-activating protein 1, putative	0.117687	0.0177742
Pf3D7_04_v3	872600	875321	+	PF3D7_0419700	apical merozoite protein	-2.19731	1.85727e-11
Pf3D7_04_v3	874705	876464	-	PF3D7_0419800	60S ribosomal protein L7ae/L30e, putative	0.306746	0.00423809
Pf3D7_04_v3	876213	894383	+	PF3D7_0419900	phosphatidylinositol 4-kinase, putative	-0.217164	2.35986e-06
Pf3D7_04_v3	893948	906047	-	PF3D7_0420000	zinc finger protein, putative	0.124805	0.0162157
Pf3D7_04_v3	906263	909398	+	PF3D7_0420100	serine/threonine protein kinase RIO2	0.159299	0.0476886
Pf3D7_04_v3	909409	912119	+	PF3D7_0420200	holo-[acyl-carrier-protein] synthase, putative	0.421745	0.00413695
Pf3D7_04_v3	915895	928649	+	PF3D7_0420300	AP2 domain transcription factor, putative	0.584858	9.25317e-24
Pf3D7_04_v3	929219	930280	+	PF3D7_0420400	ribosome-recycling factor	0.291861	0.00199895
Pf3D7_04_v3	930314	931842	-	PF3D7_0420500	conserved Plasmodium protein, unknown function	-0.891036	0.00130125
Pf3D7_04_v3	932373	934499	+	PF3D7_0420600	conserved Plasmodium protein, unknown function	-0.500973	2.86725e-15
Pf3D7_04_v3	946169	953773	-	PF3D7_0420900	erythrocyte membrane protein 1, PfEMP1	0.135726	0.298239
Pf3D7_04_v3	969031	976591	-	PF3D7_0421300	erythrocyte membrane protein 1, PfEMP1	-0.0748104	0.732519
Pf3D7_04_v3	981823	982990	-	PF3D7_0421500	rifin, pseudogene	0.0660681	0.588116
Pf3D7_04_v3	997886	1000908	+	PF3D7_0422000	steroid dehydrogenase, putative	0.0337522	0.834325
Pf3D7_04_v3	1001207	1003506	+	PF3D7_0422100	transmembrane emp24 domain-containing protein, putative	-0.0970621	0.133172
Pf3D7_04_v3	1003768	1018837	-	PF3D7_0422200	erythrocyte membrane-associated antigen	0.485834	1.66398e-14
Pf3D7_04_v3	1020961	1025057	+	PF3D7_0422300	alpha tubulin 2	0.204283	0.054724
Pf3D7_04_v3	1025510	1027735	+	PF3D7_0422400	40S ribosomal protein S19	0.360613	3.49462e-12
Pf3D7_04_v3	1029062	1038336	+	PF3D7_0422500	pre-mRNA-splicing helicase BRR2, putative	0.15331	0.00122509
Pf3D7_04_v3	1038409	1039295	-	PF3D7_0422600	conserved Plasmodium protein, unknown function	0.0223504	0.918893
Pf3D7_04_v3	1039634	1041812	+	PF3D7_0422700	eukaryotic initiation factor 4A-III, putative	0.450779	2.68643e-08
Pf3D7_04_v3	1042564	1044896	+	PF3D7_0422800	serpentine receptor 12, putative	-0.499865	2.09002e-06
Pf3D7_04_v3	1045301	1046988	+	PF3D7_0422900	methyltransferase, putative	0.137263	0.412675
Pf3D7_04_v3	1047470	1048843	+	PF3D7_0423000	conserved Plasmodium protein, unknown function	-0.147249	0.233672
Pf3D7_04_v3	1048879	1050294	-	PF3D7_0423100	AP-4 complex subunit sigma, putative	-0.110287	0.191954
Pf3D7_04_v3	1050249	1051258	+	PF3D7_0423200	BSD-domain protein, putative	-0.312836	0.000822422
Pf3D7_04_v3	1051095	1053352	-	PF3D7_0423300	conserved Plasmodium protein, unknown function	-1.65589	7.84104e-15
Pf3D7_04_v3	1055314	1056674	+	PF3D7_0423400	apical asparagine-rich protein AARP	-2.48164	4.51141e-06
Pf3D7_04_v3	1058888	1061603	+	PF3D7_0423500	glideosome associated protein with multiple membrane spans 2	-0.613039	3.3918e-18
Pf3D7_04_v3	1061719	1067023	-	PF3D7_0423600	conserved Plasmodium protein, unknown function	0.0995743	0.086298
Pf3D7_04_v3	1069829	1072039	-	PF3D7_0423700	early transcribed membrane protein 4	-1.19538	2.19617e-56
Pf3D7_04_v3	1075910	1077829	+	PF3D7_0423800	cysteine-rich protective antigen	-0.622814	2.8797e-05
Pf3D7_04_v3	1077575	1078515	-	PF3D7_0423900	probable protein, unknown function	-0.0139124	0.924054
Pf3D7_04_v3	1080176	1082321	+	PF3D7_0424000	Plasmodium exported protein (PHISTc), unknown function	0.606084	4.01125e-06
Pf3D7_04_v3	1082005	1084464	-	PF3D7_0424100	reticulocyte binding protein homologue 5	-0.152946	0.445904
Pf3D7_04_v3	1085641	1091369	-	PF3D7_0424200	reticulocyte binding protein homologue 4	0.0367022	0.869099
Pf3D7_04_v3	1093138	1097835	+	PF3D7_0424300	erythrocyte binding antigen-165, pseudogene	0.158187	0.454729
Pf3D7_04_v3	1099303	1107445	+	PF3D7_0424400	surface-associated interspersed protein 4.2 (SURFIN 4.2)	-0.0810053	0.527186
Pf3D7_04_v3	1108275	1112724	+	PF3D7_0424500	serine/threonine protein kinase, FIKK family	0.114167	0.553654
Pf3D7_04_v3	1112736	1117250	-	PF3D7_0424600	Plasmodium exported protein (PHISTb)	1.05071	1.97193e-24
Pf3D7_04_v3	1115896	1123289	+	PF3D7_0424700	serine/threonine protein kinase, FIKK family	0.59593	0.000844155
Pf3D7_04_v3	1146672	1147697	-	PF3D7_0425500	stevor	0.116384	0.416945
Pf3D7_04_v3	1156423	1167821	+	PF3D7_0425800	erythrocyte membrane protein 1, PfEMP1	-0.0596269	0.632344
Pf3D7_04_v3	1169521	1171286	+	PF3D7_0425900	rifin	-0.656974	0.00528343
Pf3D7_04_v3	1173053	1180226	-	PF3D7_0426000	erythrocyte membrane protein 1, PfEMP1	0.114734	0.575444
Pf3D7_05_v3	20929	28456	+	PF3D7_0500100	erythrocyte membrane protein 1, PfEMP1	-0.198548	0.0666037
Pf3D7_05_v3	39443	40488	-	PF3D7_0500600	stevor, pseudogene	-0.286352	0.208624
Pf3D7_05_v3	42114	48258	-	PF3D7_0500800	mature parasite-infected erythrocyte surface antigen	0.327603	1.32948e-13
Pf3D7_05_v3	50081	52576	-	PF3D7_0500900	serine/threonine protein kinase, FIKK family	-0.295026	0.204716
Pf3D7_05_v3	55122	57159	+	PF3D7_0501000	Plasmodium exported protein, unknown function	0.558241	2.13352e-24
Pf3D7_05_v3	57729	62476	-	PF3D7_0501100	co-chaperone J domain protein JDP	-0.166517	0.0286853
Pf3D7_05_v3	63225	66292	+	PF3D7_0501200	parasite-infected erythrocyte surface protein	0.511467	1.87164e-29
Pf3D7_05_v3	67224	70944	+	PF3D7_0501300	skeleton-binding protein 1	0.552295	1.32942e-06
Pf3D7_05_v3	73163	80813	+	PF3D7_0501400	interspersed repeat antigen	-0.403729	3.993e-06
Pf3D7_05_v3	80570	82763	-	PF3D7_0501500	rhoptry-associated protein 3	-3.28598	4.07548e-38
Pf3D7_05_v3	83760	85512	-	PF3D7_0501600	rhoptry-associated protein 2	-2.9531	1.58716e-41
Pf3D7_05_v3	86820	89201	-	PF3D7_0501700	anaphase-promoting complex subunit 3, putative	-0.15669	0.309928
Pf3D7_05_v3	90735	95257	+	PF3D7_0501800	chromatin assembly factor 1 subunit A	-0.10094	0.0604386
Pf3D7_05_v3	94808	97116	-	PF3D7_0501900	trafficking protein particle complex subunit 13, putative	-0.412028	0.000357056
Pf3D7_05_v3	97199	102279	+	PF3D7_0502000	vacuolar protein sorting-associated protein 11, putative	-0.176098	0.0396911
Pf3D7_05_v3	101346	103488	-	PF3D7_0502100	HCNGP-like protein	-0.260502	0.0159203
Pf3D7_05_v3	104000	106727	+	PF3D7_0502200	protein Mpv17, putative	-0.0916389	0.4076
Pf3D7_05_v3	109846	112484	-	PF3D7_0502400	merozoite surface protein 8	0.265176	0.236995
Pf3D7_05_v3	116198	120058	-	PF3D7_0502600	conserved Plasmodium protein, unknown function	0.44268	1.99704e-06
Pf3D7_05_v3	120060	121732	-	PF3D7_0502700	conserved protein, unknown function	0.527571	1.37587e-05
Pf3D7_05_v3	122377	123300	+	PF3D7_0502800	DnaJ protein, putative	0.718734	0.00103703
Pf3D7_05_v3	122938	124276	-	PF3D7_0502900	Tim10/DDP family zinc finger protein, putative	0.143847	0.103287
Pf3D7_05_v3	125012	126861	+	PF3D7_0503000	50S ribosomal protein L28, apicoplast, putative	-0.159728	0.0168944
Pf3D7_05_v3	126662	128917	-	PF3D7_0503100	4-diphosphocytidyl-2-C-methyl-D-erythritol kinase, putative	-0.250282	0.00147334
Pf3D7_05_v3	130209	133825	+	PF3D7_0503200	cell division control protein 6, putative	-0.367845	2.62514e-08
Pf3D7_05_v3	134119	137344	-	PF3D7_0503300	serine/arginine-rich splicing factor 12	0.259834	4.48934e-06
Pf3D7_05_v3	139481	142206	+	PF3D7_0503400	actin-depolymerizing factor 1	-0.0341096	0.595034
Pf3D7_05_v3	142470	145987	-	PF3D7_0503500	protein kinase, putative	-0.24317	0.143737
Pf3D7_05_v3	146352	150733	-	PF3D7_0503600	myosin B	0.239706	0.135981
Pf3D7_05_v3	151316	153014	-	PF3D7_0503800	60S ribosomal protein L31	0.284911	3.44651e-08
Pf3D7_05_v3	153455	156762	-	PF3D7_0503900	conserved Plasmodium protein, unknown function	0.106319	0.433574
Pf3D7_05_v3	157065	165442	+	PF3D7_0504000	cation transporting P-ATPase	0.119908	0.00852106
Pf3D7_05_v3	165089	166846	-	PF3D7_0504100	AN1-type zinc finger protein, putative	0.178227	0.294515
Pf3D7_05_v3	167258	169809	+	PF3D7_0504200	ATP-dependent RNA helicase DDX27, putative	-0.0884307	0.465888
Pf3D7_05_v3	169539	170888	-	PF3D7_0504300	conserved Plasmodium protein, unknown function	-0.337814	0.10512
Pf3D7_05_v3	172042	174574	+	PF3D7_0504400	ATP-dependent helicase, putative	-0.0772564	0.156135
Pf3D7_05_v3	174882	176765	+	PF3D7_0504500	MOLO1 domain-containing protein, putative	-0.0494894	0.797437
Pf3D7_05_v3	177390	179177	+	PF3D7_0504600	2-oxoisovalerate dehydrogenase subunit beta, mitochondrial, putative	-0.441367	5.01889e-06
Pf3D7_05_v3	179898	187747	+	PF3D7_0504700	centrosomal protein CEP120, putative	0.432122	1.76465e-07
Pf3D7_05_v3	187586	205020	-	PF3D7_0504800	conserved Plasmodium protein, unknown function	-0.302676	4.81599e-08
Pf3D7_05_v3	206397	208680	+	PF3D7_0504900	transmembrane protein TMEM222, putative	-0.25994	0.00176342
Pf3D7_05_v3	208676	219273	-	PF3D7_0505000	MMS19-like protein, putative	0.566909	9.17924e-10
Pf3D7_05_v3	219562	230001	+	PF3D7_0505100	trafficking protein particle complex subunit 8, putative	-0.234346	1.95657e-06
Pf3D7_05_v3	230206	232507	+	PF3D7_0505200	actin-like protein, putative	0.0791922	0.432123
Pf3D7_05_v3	233139	235836	+	PF3D7_0505300	UDP-N-acetylglucosamine transporter, putative	-0.631086	0.00102757
Pf3D7_05_v3	235735	238864	-	PF3D7_0505400	conserved protein, unknown function	-0.506824	1.8078e-16
Pf3D7_05_v3	238878	243954	-	PF3D7_0505500	DNA mismatch repair protein MSH6, putative	0.009968	0.864955
Pf3D7_05_v3	245653	247093	+	PF3D7_0505600	BCNT domain-containing protein, putative	-0.127315	0.339375
Pf3D7_05_v3	247142	250905	-	PF3D7_0505700	conserved Plasmodium membrane protein, unknown function	0.0123184	0.852864
Pf3D7_05_v3	251337	253815	-	PF3D7_0505800	small ubiquitin-related modifier	0.0659256	0.313471
Pf3D7_05_v3	254058	256048	-	PF3D7_0505900	mediator of RNA polymerase II transcription subunit 11, putative	0.332501	2.33898e-06
Pf3D7_05_v3	256063	257694	+	PF3D7_0506000	conserved Plasmodium protein, unknown function	0.0625108	0.684689
Pf3D7_05_v3	256330	259207	-	PF3D7_0506100	60S ribosomal subunit protein L24, putative	0.302771	0.000195937
Pf3D7_05_v3	259462	260835	+	PF3D7_0506200	TATA-box-binding protein	-0.0199518	0.918777
Pf3D7_05_v3	260639	262284	-	PF3D7_0506300	conserved protein, unknown function	0.200616	0.0263043
Pf3D7_05_v3	262672	263925	-	PF3D7_0506400	conserved Plasmodium protein, unknown function	-0.14103	0.403941
Pf3D7_05_v3	264456	278345	+	PF3D7_0506500	conserved Plasmodium protein, unknown function	0.0275528	0.695101
Pf3D7_05_v3	280493	283639	+	PF3D7_0506700	GTPase-activating protein, putative	-0.0161143	0.869352
Pf3D7_05_v3	283669	288351	+	PF3D7_0506800	transcription factor 25, putative	0.00153422	0.981614
Pf3D7_05_v3	288024	291540	-	PF3D7_0506900	rhomboid protease ROM4	-1.64513	2.25326e-111
Pf3D7_05_v3	292305	294463	-	PF3D7_0507000	conserved protein, unknown function	-0.199448	0.208587
Pf3D7_05_v3	294476	297505	-	PF3D7_0507100	60S ribosomal protein L4	0.315016	1.07733e-15
Pf3D7_05_v3	298070	301000	-	PF3D7_0507200	subtilisin-like protease 3	-1.7536	1.09617e-39
Pf3D7_05_v3	301508	305191	-	PF3D7_0507300	subtilisin-like ookinete protein SOPT	0.0237725	0.906314
Pf3D7_05_v3	305282	306963	-	PF3D7_0507400	subtilisin propeptide-like protein	-0.666521	0.0245039
Pf3D7_05_v3	307090	310120	-	PF3D7_0507500	subtilisin-like protease 1	-0.143741	0.497799
Pf3D7_05_v3	311816	315368	+	PF3D7_0507600	protein CAF40, putative	0.095781	0.222397
Pf3D7_05_v3	316610	319032	-	PF3D7_0507700	nuclear protein localization protein 4, putative	-0.0552683	0.388912
Pf3D7_05_v3	320839	327413	+	PF3D7_0507800	conserved protein, unknown function	0.140194	0.00476409
Pf3D7_05_v3	327656	328316	+	PF3D7_0507900	conserved Plasmodium protein, unknown function	0.289391	0.0315764
Pf3D7_05_v3	328346	330436	-	PF3D7_0508000	6-cysteine protein	-1.72258	3.41056e-99
Pf3D7_05_v3	331618	337242	+	PF3D7_0508100	SET domain protein, putative	-1.71223	9.88245e-207
Pf3D7_05_v3	336882	340121	-	PF3D7_0508200	longevity-assurance (LAG1) protein, putative	-0.339479	0.00537263
Pf3D7_05_v3	340652	344452	+	PF3D7_0508300	triose phosphate transporter	-0.0306548	0.732519
Pf3D7_05_v3	344931	346744	+	PF3D7_0508400	conserved protein, unknown function	-0.949307	0.0026314
Pf3D7_05_v3	346728	355169	-	PF3D7_0508500	ND6 protein, putative	-0.250776	0.00133871
Pf3D7_05_v3	355948	357049	+	PF3D7_0508600	conserved protein, unknown function	0.013294	0.917217
Pf3D7_05_v3	358035	362825	+	PF3D7_0508700	pre-mRNA-processing ATP-dependent RNA helicase PRP5, putative	0.105125	0.0642272
Pf3D7_05_v3	362856	365744	-	PF3D7_0508800	single-stranded DNA-binding protein	-0.156049	0.0133072
Pf3D7_05_v3	366627	376779	+	PF3D7_0508900	protein AAP6	-1.07882	3.77906e-89
Pf3D7_05_v3	376542	379117	-	PF3D7_0509000	alpha-soluble NSF attachment protein, putative	-0.0252736	0.732557
Pf3D7_05_v3	380595	386806	+	PF3D7_0509100	structural maintenance of chromosomes protein 4, putative	-0.12395	0.00972287
Pf3D7_05_v3	386956	388505	+	PF3D7_0509200	leucine-rich repeat protein	-0.561245	0.0272179
Pf3D7_05_v3	388184	389809	-	PF3D7_0509300	conserved Plasmodium protein, unknown function	0.465488	3.70556e-05
Pf3D7_05_v3	389815	399902	-	PF3D7_0509400	RNA polymerase I	0.698833	1.39709e-35
Pf3D7_05_v3	401124	402771	+	PF3D7_0509500	ERCC4 domain-containing protein, putative	-0.196143	0.0861004
Pf3D7_05_v3	402908	405758	+	PF3D7_0509600	asparagine--tRNA ligase	0.183946	0.00146026
Pf3D7_05_v3	405961	407897	-	PF3D7_0509700	conserved Plasmodium protein, unknown function	0.325244	0.0586121
Pf3D7_05_v3	409403	415758	+	PF3D7_0509800	phosphatidylinositol 4-kinase beta	0.0415697	0.583906
Pf3D7_05_v3	415972	417680	+	PF3D7_0509900	NSE4 domain-containing protein, putative	-0.301549	0.0282864
Pf3D7_05_v3	417823	422380	+	PF3D7_0510000	conserved Plasmodium protein, unknown function	-0.035958	0.77895
Pf3D7_05_v3	421563	431426	-	PF3D7_0510100	KH domain-containing protein, putative	-0.147644	0.00276884
Pf3D7_05_v3	436017	439924	+	PF3D7_0510200	peptidyl-prolyl cis-trans isomerase	-0.104931	0.241534
Pf3D7_05_v3	440724	442007	-	PF3D7_0510300	stripes inner membrane complex protein, putative	0.0890066	0.49873
Pf3D7_05_v3	443533	445913	+	PF3D7_0510400	PDCD2 domain-containing protein, putative	0.787849	4.8279e-05
Pf3D7_05_v3	445554	448872	-	PF3D7_0510500	topoisomerase I	-0.209373	2.0124e-05
Pf3D7_05_v3	461017	464399	+	PF3D7_0510800	WD repeat-containing protein, putative	0.0205468	0.906851
Pf3D7_05_v3	467139	468451	-	PF3D7_0511000	translationally-controlled tumor protein homolog	0.0905196	0.10485
Pf3D7_05_v3	468884	470250	+	PF3D7_0511100	conserved Plasmodium protein, unknown function	-0.139358	0.528112
Pf3D7_05_v3	470506	474400	+	PF3D7_0511200	stearoyl-CoA desaturase	-0.615653	2.19863e-22
Pf3D7_05_v3	474407	478999	-	PF3D7_0511300	MORN repeat protein, putative	0.0972753	0.239135
Pf3D7_05_v3	481423	482568	+	PF3D7_0511400	conserved Plasmodium protein, unknown function	0.0634687	0.767388
Pf3D7_05_v3	484937	517423	+	PF3D7_0511500	RNA pseudouridylate synthase, putative	0.207193	0.000518686
Pf3D7_05_v3	517088	518520	-	PF3D7_0511600	apical rhoptry neck protein	-0.13872	0.495811
Pf3D7_05_v3	518405	520655	+	PF3D7_0511700	EKC/KEOPS complex subunit CGI121	0.0623499	0.764078
Pf3D7_05_v3	520131	522996	-	PF3D7_0511800	inositol-3-phosphate synthase	-0.0515692	0.424352
Pf3D7_05_v3	524501	527218	+	PF3D7_0511900	conserved Plasmodium protein, unknown function	0.458128	0.0340359
Pf3D7_05_v3	527485	528969	+	PF3D7_0512000	prefoldin subunit 6	0.152028	0.0409084
Pf3D7_05_v3	528729	529510	-	PF3D7_0512100	conserved protein, unknown function	0.25738	0.0374589
Pf3D7_05_v3	529629	532277	-	PF3D7_0512200	glutathione synthetase	0.648169	6.17041e-09
Pf3D7_05_v3	532825	534881	-	PF3D7_0512300	CDK-activating kinase assembly factor MAT1	0.0658268	0.597468
Pf3D7_05_v3	536273	536977	+	PF3D7_0512400	conserved Plasmodium protein, unknown function	-0.122486	0.395536
Pf3D7_05_v3	539571	543685	-	PF3D7_0512500	conserved Plasmodium protein, unknown function	0.212268	0.058536
Pf3D7_05_v3	543951	546564	+	PF3D7_0512600	ras-related protein Rab-1B	-0.0717326	0.210058
Pf3D7_05_v3	546264	547814	-	PF3D7_0512700	orotate phosphoribosyltransferase	0.728692	4.66898e-14
Pf3D7_05_v3	548139	553825	-	PF3D7_0512800	conserved Plasmodium protein, unknown function	0.519054	4.47579e-08
Pf3D7_05_v3	553939	554787	+	PF3D7_0512900	AKAP-like protein	-0.500083	0.0137942
Pf3D7_05_v3	555264	556651	+	PF3D7_0513000	conserved protein, unknown function	-0.0621374	0.530909
Pf3D7_05_v3	556685	558060	-	PF3D7_0513100	conserved protein, unknown function	-0.193442	0.0728506
Pf3D7_05_v3	559099	569049	+	PF3D7_0513200	CPSF domain-containing protein, putative	0.0788597	0.157134
Pf3D7_05_v3	568594	570527	-	PF3D7_0513300	purine nucleoside phosphorylase	0.501181	1.17711e-30
Pf3D7_05_v3	570684	572743	-	PF3D7_0513400	GTP-binding protein YihA1	0.019304	0.900684
Pf3D7_05_v3	573224	574334	+	PF3D7_0513500	mitochondrial import inner membrane translocase subunit TIM16, putative	0.176113	0.263506
Pf3D7_05_v3	574365	579453	-	PF3D7_0513600	deoxyribodipyrimidine photo-lyase, putative	0.133564	0.00354192
Pf3D7_05_v3	580815	584424	+	PF3D7_0513700	secreted ookinete protein, putative	-0.00442276	0.977494
Pf3D7_05_v3	584878	586032	-	PF3D7_0513800	ras-related protein Rab-1A	0.00536399	0.940918
Pf3D7_05_v3	587509	588764	+	PF3D7_0513900	conserved protein, unknown function	0.0357817	0.826885
Pf3D7_05_v3	588921	590809	-	PF3D7_0514000	tubulin--tyrosine ligase, putative	-0.300268	0.0959225
Pf3D7_05_v3	591098	595679	-	PF3D7_0514100	ATP-dependent DNA helicase UvrD	-0.125807	0.0805119
Pf3D7_05_v3	596622	599828	+	PF3D7_0514200	conserved Plasmodium protein, unknown function	-0.216413	0.00178257
Pf3D7_05_v3	599959	603868	+	PF3D7_0514300	aspartate--tRNA ligase, putative	0.0618711	0.424988
Pf3D7_05_v3	604633	606347	-	PF3D7_0514500	conserved Plasmodium membrane protein, unknown function	-0.904711	0.0164627
Pf3D7_05_v3	606433	609049	-	PF3D7_0514600	ribose-5-phosphate isomerase, putative	0.450708	3.7021e-06
Pf3D7_05_v3	610089	614771	+	PF3D7_0514700	MORN repeat protein, putative	0.161551	0.413279
Pf3D7_05_v3	615232	618202	-	PF3D7_0514800	inositol polyphosphate multikinase, putative	-0.442863	1.98081e-06
Pf3D7_05_v3	618369	620372	+	PF3D7_0514900	conserved Plasmodium protein, unknown function	-0.230388	0.0188757
Pf3D7_05_v3	620377	624323	-	PF3D7_0515000	pre-mRNA-splicing factor CWC2, putative	0.117341	0.0250373
Pf3D7_05_v3	624719	626844	-	PF3D7_0515100	rhomboid protease ROM9	-0.0966592	0.331293
Pf3D7_05_v3	627289	627961	+	PF3D7_0515200	conserved Plasmodium protein, unknown function	-0.454203	0.0101469
Pf3D7_05_v3	628784	635412	+	PF3D7_0515300	phosphatidylinositol 3-kinase	-0.180251	0.000470918
Pf3D7_05_v3	636591	640519	+	PF3D7_0515400	conserved protein, unknown function	-0.536406	0.0299981
Pf3D7_05_v3	641137	644685	-	PF3D7_0515500	gametogenesis essential protein 1, putative	-0.316911	0.165313
Pf3D7_05_v3	646042	652163	+	PF3D7_0515600	gamete egress protein GEP, putative	-0.0746447	0.683666
Pf3D7_05_v3	653317	656149	-	PF3D7_0515700	glideosome-associated protein 40, putative	-0.81637	1.10936e-46
Pf3D7_05_v3	657947	659643	-	PF3D7_0515800	BolA-like protein, putative	0.0830567	0.61316
Pf3D7_05_v3	659849	661610	-	PF3D7_0515900	NLI interacting factor-like phosphatase, putative	-0.00923728	0.927189
Pf3D7_05_v3	662435	667113	+	PF3D7_0516000	RAP protein, putative	0.947034	5.478e-14
Pf3D7_05_v3	667396	675244	+	PF3D7_0516100	cation-transporting ATPase 1	0.225527	0.00489738
Pf3D7_05_v3	675278	677624	-	PF3D7_0516200	40S ribosomal protein S11	0.350063	1.0006e-14
Pf3D7_05_v3	677677	681517	+	PF3D7_0516300	tRNA pseudouridine synthase, putative	0.658804	1.49479e-06
Pf3D7_05_v3	680968	682644	-	PF3D7_0516400	phosducin-like protein 1, putative	-0.152261	0.140076
Pf3D7_05_v3	683708	685859	+	PF3D7_0516500	major facilitator superfamily domain-containing protein, putative	-0.130583	0.555017
Pf3D7_05_v3	686350	693455	-	PF3D7_0516600	sporozoite surface antigen MB2	0.0398186	0.588368
Pf3D7_05_v3	693120	699060	+	PF3D7_0516700	ubiquitin carboxyl-terminal hydrolase 2, putative	-0.11057	0.0344142
Pf3D7_05_v3	699574	708266	-	PF3D7_0516800	AP2 domain transcription factor AP2-O2, putative	-0.44265	5.61817e-25
Pf3D7_05_v3	712371	714307	-	PF3D7_0516900	60S ribosomal protein L2	0.434229	1.91657e-14
Pf3D7_05_v3	715214	717787	-	PF3D7_0517000	60S ribosomal protein L12, putative	0.261874	9.23625e-09
Pf3D7_05_v3	717799	719939	-	PF3D7_0517100	conserved protein, unknown function	0.185337	0.186647
Pf3D7_05_v3	720614	722849	-	PF3D7_0517200	conserved Plasmodium protein, unknown function	0.131804	0.416945
Pf3D7_05_v3	723233	727755	-	PF3D7_0517300	serine/arginine-rich splicing factor 1	0.336765	7.61877e-16
Pf3D7_05_v3	731350	735605	+	PF3D7_0517400	FACT complex subunit SPT16, putative	0.172054	0.000801007
Pf3D7_05_v3	735386	738469	-	PF3D7_0517500	UTP--glucose-1-phosphate uridylyltransferase, putative	-0.197862	0.299196
Pf3D7_05_v3	739651	741365	-	PF3D7_0517600	F-actin-capping protein subunit beta, putative	-0.128563	0.346025
Pf3D7_05_v3	742798	745633	+	PF3D7_0517700	eukaryotic translation initiation factor 3 subunit B, putative	0.420954	5.19977e-19
Pf3D7_05_v3	745798	746634	-	PF3D7_0517800	apicortin	-0.310256	0.0988948
Pf3D7_05_v3	747364	749746	-	PF3D7_0517900	zinc finger protein, putative	-1.16396	2.04575e-34
Pf3D7_05_v3	750421	752625	+	PF3D7_0518000	NOSIP domain-containing protein, putative	0.109366	0.310583
Pf3D7_05_v3	753178	758036	+	PF3D7_0518100	protein AMR2	0.188097	0.0134971
Pf3D7_05_v3	757797	759247	-	PF3D7_0518200	SWIB/MDM2 domain-containing protein	-0.806916	9.25194e-21
Pf3D7_05_v3	759377	761483	-	PF3D7_0518300	proteasome subunit beta type-1, putative	-0.130039	0.0164114
Pf3D7_05_v3	762103	762792	-	PF3D7_0518400	cyclin, putative	-0.112409	0.360381
Pf3D7_05_v3	762933	767061	-	PF3D7_0518500	ATP-dependent RNA helicase DDX23, putative	0.0275063	0.690766
Pf3D7_05_v3	768798	774027	+	PF3D7_0518600	WD repeat-containing protein 26, putative	-0.352451	4.53147e-09
Pf3D7_05_v3	774052	780916	-	PF3D7_0518700	mRNA-binding protein PUF1	0.565605	0.00027895
Pf3D7_05_v3	788099	790045	+	PF3D7_0519000	histone RNA hairpin-binding protein, putative	0.701295	0.000436401
Pf3D7_05_v3	790072	791204	+	PF3D7_0519100	50S ribosomal protein L14, mitochondrial, putative	0.0481912	0.673579
Pf3D7_05_v3	791256	793280	-	PF3D7_0519200	V-type proton ATPase 16 kDa proteolipid subunit	-0.0305301	0.597772
Pf3D7_05_v3	795081	797815	+	PF3D7_0519300	protoheme IX farnesyltransferase	0.245398	0.00137175
Pf3D7_05_v3	797479	799233	-	PF3D7_0519400	40S ribosomal protein S24	0.255285	6.58139e-09
Pf3D7_05_v3	801173	810530	-	PF3D7_0519500	CCR4 domain-containing protein 1, putative	0.297431	3.16447e-08
Pf3D7_05_v3	811849	815452	+	PF3D7_0519600	zinc finger protein, putative	0.194964	0.00459167
Pf3D7_05_v3	816163	819538	+	PF3D7_0519700	FoP domain-containing protein, putative	-0.0138849	0.833543
Pf3D7_05_v3	819888	824376	-	PF3D7_0519800	EELM2 domain-containing protein, putative	0.320046	2.8811e-09
Pf3D7_05_v3	825229	828230	-	PF3D7_0519900	conserved protein, unknown function	-0.228836	0.0136974
Pf3D7_05_v3	828277	830137	+	PF3D7_0520000	40S ribosomal protein S9, putative	0.287581	1.66586e-11
Pf3D7_05_v3	830897	834873	+	PF3D7_0520100	protein phosphatase PPM9, putative	0.201136	0.0241734
Pf3D7_05_v3	834812	837967	-	PF3D7_0520200	mediator of RNA polymerase II transcription subunit 17, putative	0.164688	0.0280973
Pf3D7_05_v3	837998	839532	+	PF3D7_0520300	U6 snRNA-associated Sm-like protein LSm2, putative	0.273662	0.0167596
Pf3D7_05_v3	839260	841139	-	PF3D7_0520400	single-stranded DNA-binding protein, putative	-0.210341	0.0150939
Pf3D7_05_v3	841321	842672	-	PF3D7_0520500	phosphomethylpyrimidine kinase, putative	0.197301	0.102025
Pf3D7_05_v3	842960	845134	-	PF3D7_0520600	bis(5'-nucleosyl)-tetraphosphatase [asymmetrical]	0.69998	1.98997e-17
Pf3D7_05_v3	845538	848991	-	PF3D7_0520700	CDC73 domain-containing protein, putative	-0.0107551	0.935592
Pf3D7_05_v3	849251	856116	-	PF3D7_0520800	conserved protein, unknown function	0.125558	0.0448287
Pf3D7_05_v3	856500	859367	+	PF3D7_0520900	adenosylhomocysteinase	0.0843396	0.0726899
Pf3D7_05_v3	858511	861445	-	PF3D7_0521000	conserved Plasmodium protein, unknown function	0.422816	1.15459e-07
Pf3D7_05_v3	861930	867583	-	PF3D7_0521100	conserved Plasmodium protein, unknown function	-0.459865	0.0372785
Pf3D7_05_v3	868694	869943	+	PF3D7_0521200	conserved protein, unknown function	0.0266505	0.898436
Pf3D7_05_v3	870142	875484	-	PF3D7_0521300	zinc finger protein, putative	-0.153586	0.0790613
Pf3D7_05_v3	875800	877760	-	PF3D7_0521400	conserved protein, unknown function	-0.0340315	0.699164
Pf3D7_05_v3	877768	879984	+	PF3D7_0521500	ribosomal large subunit pseudouridylate synthase, putative	0.15694	0.165406
Pf3D7_05_v3	879807	881622	-	PF3D7_0521600	conserved Plasmodium protein, unknown function	-0.171589	0.322836
Pf3D7_05_v3	882262	885355	+	PF3D7_0521700	ATP-dependent RNA helicase DDX1, putative	0.0482649	0.736227
Pf3D7_05_v3	885714	888232	+	PF3D7_0521800	AFG1-like ATPase, putative	-0.400957	0.00660333
Pf3D7_05_v3	888657	895144	+	PF3D7_0521900	conserved Plasmodium protein, unknown function	0.0556979	0.724876
Pf3D7_05_v3	895431	897323	+	PF3D7_0522000	conserved Plasmodium protein, unknown function	0.231831	0.012515
Pf3D7_05_v3	897008	900527	-	PF3D7_0522100	conserved Plasmodium protein, unknown function	-0.355128	0.00644645
Pf3D7_05_v3	900568	902520	+	PF3D7_0522200	transcription initiation factor TFIID subunit 10, putative	-0.0619914	0.630607
Pf3D7_05_v3	902269	905399	-	PF3D7_0522300	18S rRNA (guanine-N(7))-methyltransferase, putative	0.69001	2.81746e-10
Pf3D7_05_v3	907140	937000	+	PF3D7_0522400	conserved Plasmodium protein, unknown function	-0.485125	5.87082e-14
Pf3D7_05_v3	937231	938037	+	PF3D7_0522500	50S ribosomal protein L17, apicoplast, putative	-0.197338	0.0572465
Pf3D7_05_v3	939097	942014	+	PF3D7_0522600	magnesium transporter NIPA, putative	-1.31661	1.09556e-19
Pf3D7_05_v3	942427	944106	+	PF3D7_0522700	iron-sulfur cluster assembly protein SufA	0.101197	0.377143
Pf3D7_05_v3	943731	945784	-	PF3D7_0522800	pre-mRNA-splicing factor BUD31, putative	0.312681	0.00570341
Pf3D7_05_v3	948230	953960	+	PF3D7_0522900	zinc finger protein, putative	-0.101534	0.628711
Pf3D7_05_v3	955955	963095	+	PF3D7_0523000	multidrug resistance protein 1	0.509503	7.98112e-26
Pf3D7_05_v3	962443	965404	-	PF3D7_0523100	mitochondrial-processing peptidase subunit alpha, putative	0.224457	0.000347583
Pf3D7_05_v3	965466	970150	+	PF3D7_0523200	heptatricopeptide repeat-containing protein, putative	0.0131774	0.917301
Pf3D7_05_v3	969839	971652	-	PF3D7_0523300	cytochrome c oxidase subunit ApiCOX18, putative	-0.00190685	0.984985
Pf3D7_05_v3	973038	976138	+	PF3D7_0523400	DnaJ protein, putative	0.00585402	0.92844
Pf3D7_05_v3	976450	978046	-	PF3D7_0523500	dynein light chain Tctex-type, putative	-0.151398	0.480052
Pf3D7_05_v3	978381	979999	+	PF3D7_0523600	conserved protein, unknown function	-0.106364	0.253974
Pf3D7_05_v3	980469	986038	-	PF3D7_0523700	conserved Plasmodium membrane protein, unknown function	0.156482	0.329325
Pf3D7_05_v3	987076	992081	+	PF3D7_0523800	divalent metal transporter, putative	-0.336516	0.0010569
Pf3D7_05_v3	992760	997375	-	PF3D7_0523900	MerC domain-containing protein, putative	-0.47523	0.000726934
Pf3D7_05_v3	995782	1002522	+	PF3D7_0524000	karyopherin beta	0.146991	0.000347583
Pf3D7_05_v3	1002547	1008230	+	PF3D7_0524100	conserved Plasmodium protein, unknown function	0.130769	0.0711764
Pf3D7_05_v3	1008263	1010159	-	PF3D7_0524200	conserved Plasmodium membrane protein, unknown function	-0.673668	0.0263984
Pf3D7_05_v3	1010595	1012862	-	PF3D7_0524300	conserved Plasmodium protein, unknown function	-0.0317561	0.7382
Pf3D7_05_v3	1013254	1015395	-	PF3D7_0524400	ribosome-interacting GTPase 1, putative	0.297683	2.98182e-05
Pf3D7_05_v3	1015608	1017341	+	PF3D7_0524500	conserved Plasmodium protein, unknown function	-0.234543	0.0661005
Pf3D7_05_v3	1017358	1019072	+	PF3D7_0524600	50S ribosomal protein L12, apicoplast, putative	-0.470158	6.4188e-13
Pf3D7_05_v3	1018901	1020362	-	PF3D7_0524700	mitochondrial import receptor subunit TOM22, putative	0.742174	2.16907e-10
Pf3D7_05_v3	1020924	1024781	-	PF3D7_0524800	ubiquitin fusion degradation protein 1, putative	0.321058	0.0516144
Pf3D7_05_v3	1026705	1030943	+	PF3D7_0524900	S-adenosyl-L-methionine-dependent tRNA 4-demethylwyosine synthase, putative	0.636969	2.55792e-10
Pf3D7_05_v3	1034754	1039424	+	PF3D7_0525000	zinc finger protein, putative	0.385276	7.31504e-05
Pf3D7_05_v3	1040922	1043921	+	PF3D7_0525100	acyl-CoA synthetase	0.181981	3.17248e-05
Pf3D7_05_v3	1044284	1051519	+	PF3D7_0525200	structural maintenance of chromosomes protein 6, putative	-0.257659	5.07547e-08
Pf3D7_05_v3	1052224	1053970	-	PF3D7_0525300	conserved protein, unknown function	-0.0337343	0.876592
Pf3D7_05_v3	1057597	1059130	+	PF3D7_0525400	7-helix-1 protein	-0.434515	1.77573e-05
Pf3D7_05_v3	1059480	1065703	-	PF3D7_0525500	WD repeat-containing protein, putative	0.550262	1.24553e-06
Pf3D7_05_v3	1065902	1070111	-	PF3D7_0525600	RNA methyltransferase, putative	0.229943	0.0109569
Pf3D7_05_v3	1068225	1070098	+	PF3D7_0525700	conserved protein, unknown function	-0.123547	0.262714
Pf3D7_05_v3	1071094	1072988	+	PF3D7_0525800	inner membrane complex protein 1g, putative	0.815633	0.00224336
Pf3D7_05_v3	1075782	1079027	-	PF3D7_0526000	RAP protein, putative	-0.0655069	0.600101
Pf3D7_05_v3	1079225	1081313	+	PF3D7_0526100	conserved Plasmodium membrane protein, unknown function	-0.17889	0.305447
Pf3D7_05_v3	1081123	1084702	-	PF3D7_0526200	ADP-ribosylation factor GTPase-activating protein 2	-0.0966053	0.16991
Pf3D7_05_v3	1085623	1087455	-	PF3D7_0526300	WD repeat-containing protein 55, putative	0.107861	0.296417
Pf3D7_05_v3	1087761	1089508	+	PF3D7_0526400	conserved Plasmodium protein, unknown function	-0.747914	4.99167e-06
Pf3D7_05_v3	1090492	1095184	+	PF3D7_0526500	conserved Plasmodium protein, unknown function	0.137694	0.0321187
Pf3D7_05_v3	1098833	1116194	+	PF3D7_0526600	conserved Plasmodium protein, unknown function	0.103079	0.197612
Pf3D7_05_v3	1117087	1119867	-	PF3D7_0526700	conserved protein, unknown function	-0.1425	0.0267931
Pf3D7_05_v3	1120104	1122685	-	PF3D7_0526800	conserved Plasmodium protein, unknown function	0.23422	4.51884e-05
Pf3D7_05_v3	1122602	1124595	+	PF3D7_0526900	transmembrane emp24 domain-containing protein, putative	-0.0547808	0.393702
Pf3D7_05_v3	1124729	1129071	-	PF3D7_0527000	DNA replication licensing factor MCM3, putative	-0.159922	0.000418416
Pf3D7_05_v3	1129570	1131702	-	PF3D7_0527100	ubiquitin-conjugating enzyme E2 13	0.0448372	0.484437
Pf3D7_05_v3	1132901	1135534	-	PF3D7_0527200	ubiquitin carboxyl-terminal hydrolase 14	-0.0136611	0.810651
Pf3D7_05_v3	1135566	1138779	-	PF3D7_0527300	methionine aminopeptidase 1a, putative	0.214826	0.00480911
Pf3D7_05_v3	1138602	1141621	+	PF3D7_0527400	conserved Plasmodium protein, unknown function	-0.257934	0.0463905
Pf3D7_05_v3	1142668	1145603	+	PF3D7_0527500	Hsc70-interacting protein	0.547561	7.1142e-38
Pf3D7_05_v3	1145803	1149684	-	PF3D7_0527600	conserved Plasmodium protein, unknown function	-0.135499	0.0510639
Pf3D7_05_v3	1153516	1156002	+	PF3D7_0527900	ATP-dependent RNA helicase DDX41, putative	0.285471	3.96924e-05
Pf3D7_05_v3	1156067	1156986	-	PF3D7_0528000	proteasome maturation factor UMP1, putative	-0.186926	0.0102283
Pf3D7_05_v3	1157507	1162257	-	PF3D7_0528100	AP-1/2 complex subunit beta, putative	0.0298841	0.674191
Pf3D7_05_v3	1162969	1165509	-	PF3D7_0528200	eukaryotic translation initiation factor 3 subunit E, putative	0.273384	9.94568e-08
Pf3D7_05_v3	1166047	1169378	-	PF3D7_0528300	conserved protein, unknown function	-0.274132	0.0650609
Pf3D7_05_v3	1170170	1174394	+	PF3D7_0528400	palmitoyltransferase DHHC7	-2.08218	4.4786e-30
Pf3D7_05_v3	1174532	1177311	+	PF3D7_0528500	F-actin-capping protein subunit alpha, putative	-0.573178	3.19338e-10
Pf3D7_05_v3	1176626	1177319	-	PF3D7_0528600	conserved Plasmodium protein, unknown function	0.314213	0.00340057
Pf3D7_05_v3	1178062	1179980	-	PF3D7_0528700	peptidyl-prolyl cis-trans isomerase	0.238348	0.0044006
Pf3D7_05_v3	1180162	1182686	-	PF3D7_0528800	nuclear GTP-binding protein, putative	0.391455	0.00194776
Pf3D7_05_v3	1183850	1186249	-	PF3D7_0528900	conserved protein, unknown function	-0.130086	0.50312
Pf3D7_05_v3	1186294	1190130	-	PF3D7_0529000	T-cell immunomodulatory protein homolog, putative	-0.0885018	0.212759
Pf3D7_05_v3	1190980	1192000	-	PF3D7_0529100	thioredoxin-like protein, putative	0.0758471	0.565184
Pf3D7_05_v3	1192973	1195332	+	PF3D7_0529200	sugar transporter, putative	-0.0406508	0.810527
Pf3D7_05_v3	1195884	1197645	+	PF3D7_0529300	apicoplast TIC22 protein	0.0353136	0.775242
Pf3D7_05_v3	1198563	1205743	+	PF3D7_0529400	conserved Plasmodium protein, unknown function	-0.248814	1.60115e-07
Pf3D7_05_v3	1206043	1207830	+	PF3D7_0529500	cell cycle regulator protein, putative	0.146196	0.207461
Pf3D7_05_v3	1208695	1212893	-	PF3D7_0529700	heptatricopeptide repeat-containing protein, putative	0.23617	0.141912
Pf3D7_05_v3	1213104	1220543	+	PF3D7_0529800	conserved Plasmodium protein, unknown function	-0.125225	0.0219822
Pf3D7_05_v3	1219683	1223261	-	PF3D7_0529900	RING zinc finger protein, putative	-0.0956264	0.187243
Pf3D7_05_v3	1223345	1225947	-	PF3D7_0530000	conserved Plasmodium protein, unknown function	0.0220891	0.801561
Pf3D7_05_v3	1225877	1228191	+	PF3D7_0530100	SNARE protein, putative	-0.241916	0.0058653
Pf3D7_05_v3	1229052	1231469	-	PF3D7_0530200	phosphoenolpyruvate/phosphate translocator	-0.257385	0.000511669
Pf3D7_05_v3	1231929	1238086	+	PF3D7_0530300	PhIL1-interacting candidate PIC6	-0.816387	1.31052e-30
Pf3D7_05_v3	1238120	1243999	-	PF3D7_0530400	conserved Plasmodium protein, unknown function	0.718484	0.000696915
Pf3D7_05_v3	1244751	1248359	+	PF3D7_0530500	conserved Plasmodium membrane protein, unknown function	0.094046	0.494375
Pf3D7_05_v3	1248232	1250252	-	PF3D7_0530600	XAP-5 DNA binding protein, putative	0.274669	0.00526578
Pf3D7_05_v3	1250370	1254901	+	PF3D7_0530700	conserved Plasmodium protein, unknown function	0.44033	7.9314e-05
Pf3D7_05_v3	1254200	1255290	-	PF3D7_0530750	dolichol-phosphate mannosyltransferase subunit 3, putative	-0.0836789	0.61316
Pf3D7_05_v3	1255012	1257579	+	PF3D7_0530800	CPW-WPC family protein	0.181611	0.315454
Pf3D7_05_v3	1257680	1266372	-	PF3D7_0530900	formin 1	-1.96357	2.97528e-58
Pf3D7_05_v3	1266892	1269589	+	PF3D7_0531000	SURF1 domain-containing protein, putative	-0.175715	0.0690969
Pf3D7_05_v3	1269832	1278893	-	PF3D7_0531100	conserved Plasmodium protein, unknown function	-1.68227	1.65404e-40
Pf3D7_05_v3	1279189	1280883	-	PF3D7_0531200	ribosomal protein S16, mitochondrial, putative	0.327286	0.0585484
Pf3D7_05_v3	1281104	1282484	+	PF3D7_0531300	conserved Plasmodium protein, unknown function	-0.0120934	0.929285
Pf3D7_05_v3	1282377	1286689	-	PF3D7_0531400	G-patch domain-containing protein, putative	-0.0497287	0.731513
Pf3D7_05_v3	1300188	1302740	+	PF3D7_0532100	early transcribed membrane protein 5	0.382004	7.62105e-19
Pf3D7_05_v3	1303429	1304634	-	PF3D7_0532200	Plasmodium exported protein (PHISTc), unknown function	-0.153408	0.324816
Pf3D7_05_v3	1307099	1310572	+	PF3D7_0532300	Plasmodium exported protein (PHISTb), unknown function	0.285755	0.00011995
Pf3D7_05_v3	1311992	1315355	+	PF3D7_0532400	lysine-rich membrane-associated PHISTb protein	0.397707	1.98211e-13
Pf3D7_05_v3	1316238	1316874	+	PF3D7_0532500	Plasmodium exported protein, unknown function	-0.0598116	0.7382
Pf3D7_05_v3	1317882	1319382	-	PF3D7_0532600	Plasmodium exported protein, unknown function	0.687962	0.0128126
Pf3D7_05_v3	1333470	1342964	+	PF3D7_0533100	erythrocyte membrane protein 1 (PfEMP1), pseudogene	-0.21951	0.147326
Pf3D7_06_v3	3503	12835	+	PF3D7_0600200	erythrocyte membrane protein 1, PfEMP1	-0.0405912	0.844617
Pf3D7_06_v3	47172	48600	+	PF3D7_0601200	Pfmc-2TM Maurer's cleft two transmembrane protein	0.468769	0.0816665
Pf3D7_06_v3	68698	70201	-	PF3D7_0601600	tetratricopeptide repeat protein, putative	0.133868	0.477568
Pf3D7_06_v3	70948	71935	+	PF3D7_0601700	Plasmodium exported protein (PHISTa), unknown function, pseudogene	0.0159513	0.940907
Pf3D7_06_v3	76204	79596	+	PF3D7_0601900	conserved Plasmodium protein, unknown function	0.599711	2.2638e-12
Pf3D7_06_v3	81532	88869	-	PF3D7_0602000	zinc finger protein, putative	0.146665	0.112426
Pf3D7_06_v3	91725	97247	+	PF3D7_0602100	ATP-dependent RNA helicase MTR4	0.882312	3.74089e-22
Pf3D7_06_v3	97494	99410	+	PF3D7_0602200	MYND-type zinc finger protein, putative	0.574622	8.57915e-09
Pf3D7_06_v3	99781	100725	+	PF3D7_0602300	liver merozoite formation protein, putative	-0.0135699	0.949572
Pf3D7_06_v3	101350	104706	-	PF3D7_0602400	elongation factor G	0.231162	3.16913e-05
Pf3D7_06_v3	105022	107401	+	PF3D7_0602500	geranylgeranyl transferase type-2 subunit beta, putative	0.248743	0.0212017
Pf3D7_06_v3	106703	112376	-	PF3D7_0602600	SAC3 domain-containing protein, putative	-0.103464	0.148002
Pf3D7_06_v3	113592	115478	-	PF3D7_0602700	conserved Plasmodium protein, unknown function	0.040137	0.85262
Pf3D7_06_v3	115789	118379	+	PF3D7_0602800	JmjC domain-containing protein 2, putative	0.353435	0.14751
Pf3D7_06_v3	118239	120929	-	PF3D7_0602900	conserved Plasmodium protein, unknown function	-0.384254	3.11418e-05
Pf3D7_06_v3	121248	124846	+	PF3D7_0603000	SDE2 domain-containing protein, putative	-0.146806	0.160467
Pf3D7_06_v3	125002	127010	-	PF3D7_0603100	RNA-binding protein, putative	-0.192692	0.0541992
Pf3D7_06_v3	128292	130385	+	PF3D7_0603200	mitochondrial chaperone BCS1, putative	0.332756	4.78549e-07
Pf3D7_06_v3	130191	132792	-	PF3D7_0603300	dihydroorotate dehydrogenase	0.70562	1.03854e-18
Pf3D7_06_v3	132888	138199	-	PF3D7_0603400	trophozoite exported protein 1	0.201223	0.000311521
Pf3D7_06_v3	138667	141013	+	PF3D7_0603500	cation/H+ antiporter	-0.426326	3.29387e-09
Pf3D7_06_v3	140777	149585	-	PF3D7_0603600	AT-rich interactive domain-containing protein, putative	0.0118655	0.93615
Pf3D7_06_v3	150279	152471	+	PF3D7_0603700	phenylalanine--tRNA ligase	0.105317	0.37386
Pf3D7_06_v3	152505	160682	-	PF3D7_0603800	NdP2 protein, putative	-1.0112	1.60177e-46
Pf3D7_06_v3	160825	162616	-	PF3D7_0603900	conserved Plasmodium protein, unknown function	-0.334504	0.161286
Pf3D7_06_v3	163582	170363	-	PF3D7_0604000	conserved Plasmodium protein, unknown function	0.669604	4.66003e-06
Pf3D7_06_v3	170776	178985	-	PF3D7_0604100	AP2 domain transcription factor	-1.8963	7.93827e-29
Pf3D7_06_v3	180607	181669	+	PF3D7_0604200	ribosomal protein L41, mitochondrial, putative	0.530379	0.00181006
Pf3D7_06_v3	181680	184760	+	PF3D7_0604300	conserved Plasmodium protein, unknown function	0.12516	0.106163
Pf3D7_06_v3	188237	198546	+	PF3D7_0604500	GYF domain-containing protein, putative	0.135886	0.00173373
Pf3D7_06_v3	198862	204355	+	PF3D7_0604600	DNA helicase, putative	0.45623	1.41771e-05
Pf3D7_06_v3	204545	206720	-	PF3D7_0604700	glyoxalase I-like protein GILP	-0.00707781	0.92361
Pf3D7_06_v3	206807	211802	-	PF3D7_0604800	RAP protein, putative	0.809187	2.03255e-06
Pf3D7_06_v3	212174	213397	-	PF3D7_0604900	conserved Plasmodium protein, unknown function	0.696974	3.47182e-09
Pf3D7_06_v3	213348	214430	+	PF3D7_0605000	50S ribosomal protein L24, putative	0.619668	2.41089e-07
Pf3D7_06_v3	215004	220338	+	PF3D7_0605100	KH domain-containing protein, putative	0.0339905	0.648327
Pf3D7_06_v3	220100	221977	-	PF3D7_0605200	acylphosphatase, putative	0.0293964	0.753295
Pf3D7_06_v3	222150	224529	+	PF3D7_0605300	serine/threonine protein kinase ARK1	0.0405561	0.686056
Pf3D7_06_v3	224446	225095	-	PF3D7_0605400	calcium-binding protein, putative	-0.505328	0.00153701
Pf3D7_06_v3	225346	227905	-	PF3D7_0605500	cyclin dependent kinase binding protein, putative	-0.570708	1.81053e-09
Pf3D7_06_v3	228132	234835	-	PF3D7_0605600	nucleoside diphosphate kinase, putative	0.107029	0.6281
Pf3D7_06_v3	237355	246015	-	PF3D7_0605800	DNA repair protein RAD50, putative	-0.0274486	0.617389
Pf3D7_06_v3	246321	249977	+	PF3D7_0605900	elongation of fatty acids protein, putative	-0.163298	0.282275
Pf3D7_06_v3	249666	255695	-	PF3D7_0606000	protein KIC1	-0.179686	0.00568336
Pf3D7_06_v3	257163	260505	+	PF3D7_0606100	RNA-binding protein, putative	0.295432	5.09827e-08
Pf3D7_06_v3	260228	262593	-	PF3D7_0606200	ubiquitin-conjugating enzyme E2 PEX4, putative	-0.00592888	0.955825
Pf3D7_06_v3	263936	264830	-	PF3D7_0606400	conserved Plasmodium protein, unknown function	-0.227461	0.238635
Pf3D7_06_v3	264901	269898	-	PF3D7_0606500	polypyrimidine tract-binding protein, putative	-0.000899819	0.98984
Pf3D7_06_v3	270150	279739	-	PF3D7_0606600	conserved Plasmodium protein, unknown function	0.506053	9.97576e-19
Pf3D7_06_v3	281991	287880	+	PF3D7_0606700	coatomer alpha subunit, putative	-0.137566	0.00413685
Pf3D7_06_v3	287041	289722	-	PF3D7_0606800	VFT protein	-0.564496	1.11117e-21
Pf3D7_06_v3	290146	292628	-	PF3D7_0606900	glutaredoxin-like protein	0.211297	0.0261894
Pf3D7_06_v3	291965	297805	+	PF3D7_0607000	translation initiation factor IF-2, putative	0.334341	2.25211e-14
Pf3D7_06_v3	297941	301197	+	PF3D7_0607100	MYND-type zinc finger protein, putative	-0.0791229	0.64965
Pf3D7_06_v3	301304	303478	-	PF3D7_0607200	RING zinc finger protein, putative	0.053629	0.597976
Pf3D7_06_v3	304088	306392	+	PF3D7_0607300	uroporphyrinogen III decarboxylase	0.224703	0.112281
Pf3D7_06_v3	306360	310500	-	PF3D7_0607400	G-protein associated signal transduction protein, putative	-0.19915	0.0152811
Pf3D7_06_v3	310779	313770	+	PF3D7_0607500	4-hydroxybenzoate polyprenyltransferase, putative	-0.0281176	0.816651
Pf3D7_06_v3	311667	318394	-	PF3D7_0607600	spindle assembly abnormal protein 6, putative	-0.686617	1.12615e-33
Pf3D7_06_v3	319519	329442	+	PF3D7_0607700	conserved Plasmodium protein, unknown function	-1.82055	1.50508e-124
Pf3D7_06_v3	329254	332013	-	PF3D7_0607800	GTP-binding protein, putative	0.53489	4.64817e-07
Pf3D7_06_v3	332329	335631	+	PF3D7_0607900	conserved Plasmodium protein, unknown function	0.419278	1.92906e-07
Pf3D7_06_v3	335107	337484	-	PF3D7_0608000	diphthine methyltransferase, putative	0.241009	0.00581025
Pf3D7_06_v3	336465	342148	+	PF3D7_0608100	conserved Plasmodium protein, unknown function	-0.0242909	0.685067
Pf3D7_06_v3	341804	342871	-	PF3D7_0608200	conserved Plasmodium protein, unknown function	0.373439	0.00966386
Pf3D7_06_v3	342351	347812	+	PF3D7_0608300	heptatricopeptide repeat-containing protein, putative	0.16974	0.0657752
Pf3D7_06_v3	347997	349756	+	PF3D7_0608310	sorting assembly machinery 50 kDa subunit, putative	-0.0453019	0.736664
Pf3D7_06_v3	349769	350541	-	PF3D7_0608400	respiratory chain complex 4 associated protein 4	-0.00408167	0.96797
Pf3D7_06_v3	350697	353774	-	PF3D7_0608500	proteasome subunit alpha type-2, putative	-0.0371963	0.485896
Pf3D7_06_v3	354683	356424	+	PF3D7_0608600	conserved Plasmodium protein, unknown function	-0.132175	0.153873
Pf3D7_06_v3	357303	361171	+	PF3D7_0608700	T-complex protein 1 subunit zeta	0.629288	1.53473e-35
Pf3D7_06_v3	361326	363964	+	PF3D7_0608800	ornithine aminotransferase	0.177906	0.00200826
Pf3D7_06_v3	363994	368548	+	PF3D7_0608900	conserved Plasmodium protein, unknown function	-0.673733	2.48603e-15
Pf3D7_06_v3	369043	388626	+	PF3D7_0609000	nucleoporin NUP637, putative	0.0327106	0.536122
Pf3D7_06_v3	388540	392142	-	PF3D7_0609100	zinc transporter ZIP1, putative	0.212908	0.00714361
Pf3D7_06_v3	392371	394770	+	PF3D7_0609200	citrate synthase-like protein, putative	0.484911	0.028952
Pf3D7_06_v3	396165	399337	+	PF3D7_0609300	conserved Plasmodium protein, unknown function	-0.0219645	0.847341
Pf3D7_06_v3	399357	402112	-	PF3D7_0609400	mitochondrial cardiolipin synthase, putative	0.0611568	0.602264
Pf3D7_06_v3	402722	407242	+	PF3D7_0609500	conserved Plasmodium protein, unknown function	-0.48613	0.0640129
Pf3D7_06_v3	408041	412002	+	PF3D7_0609600	conserved Plasmodium protein, unknown function	-1.50781	3.29273e-07
Pf3D7_06_v3	412443	420258	+	PF3D7_0609700	protein KIC6	-0.442862	3.23062e-05
Pf3D7_06_v3	420422	423142	-	PF3D7_0609800	palmitoyltransferase DHHC2, putative	-1.02327	1.52348e-10
Pf3D7_06_v3	423862	432332	+	PF3D7_0609900	conserved Plasmodium protein, unknown function	0.12173	0.210786
Pf3D7_06_v3	432378	434270	+	PF3D7_0610000	ribosomal protein L19, mitochondrial, putative	0.0195898	0.841441
Pf3D7_06_v3	434240	436684	-	PF3D7_0610100	pre-mRNA-splicing factor SLU7, putative	0.345373	4.85079e-10
Pf3D7_06_v3	437200	440881	-	PF3D7_0610200	RNA-binding protein 25, putative	0.297552	5.0829e-08
Pf3D7_06_v3	444363	445584	+	PF3D7_0610400	histone H3	-0.0509117	0.360179
Pf3D7_06_v3	444549	446775	-	PF3D7_0610500	peptidyl-tRNA hydrolase PTRHD1, putative	0.502106	2.27999e-05
Pf3D7_06_v3	449004	452099	+	PF3D7_0610600	calcium-dependent protein kinase 2	0.0927926	0.238489
Pf3D7_06_v3	452476	453446	+	PF3D7_0610700	conserved Plasmodium protein, unknown function	0.383144	0.00160023
Pf3D7_06_v3	453671	456422	+	PF3D7_0610800	transketolase	0.617941	1.5821e-33
Pf3D7_06_v3	456064	460886	-	PF3D7_0610900	transcription elongation factor SPT5, putative	0.178685	0.0015134
Pf3D7_06_v3	463021	465127	-	PF3D7_0611000	SNARE associated Golgi protein, putative	-0.638476	7.63166e-06
Pf3D7_06_v3	466047	466537	-	PF3D7_0611100	succinate dehydrogenase subunit 3, putative	-0.340388	0.00557373
Pf3D7_06_v3	467227	469157	+	PF3D7_0611200	AP2 domain transcription factor AP2-EXP2	0.200351	0.0255222
Pf3D7_06_v3	469685	471521	+	PF3D7_0611300	ATP synthase-associated protein, putative	0.216165	0.00515985
Pf3D7_06_v3	471256	474637	-	PF3D7_0611400	SWI/SNF-related matrix-associated actin-dependent regulator of chromatin	-0.117903	0.15156
Pf3D7_06_v3	482825	483907	-	PF3D7_0611500	conserved protein, unknown function	-0.198744	0.367655
Pf3D7_06_v3	484649	487474	-	PF3D7_0611600	basal complex transmembrane protein 1	-1.39233	4.76988e-81
Pf3D7_06_v3	488418	489504	-	PF3D7_0611700	60S ribosomal protein L39	0.204231	0.000946578
Pf3D7_06_v3	490750	501967	-	PF3D7_0611800	conserved Plasmodium protein, unknown function	0.159302	0.00303197
Pf3D7_06_v3	505314	507593	+	PF3D7_0611900	lsm12, putative	0.252636	0.0232784
Pf3D7_06_v3	506386	508412	-	PF3D7_0612000	conserved Plasmodium protein, unknown function	-0.254869	0.00912757
Pf3D7_06_v3	508686	511919	-	PF3D7_0612100	eukaryotic translation initiation factor 3 subunit L, putative	0.111003	0.0342075
Pf3D7_06_v3	512392	519614	-	PF3D7_0612200	leucine-rich repeat protein	-0.602283	1.48939e-37
Pf3D7_06_v3	520410	521138	+	PF3D7_0612300	transmembrane protein 234, putative	-0.289274	0.118923
Pf3D7_06_v3	521142	522177	+	PF3D7_0612400	conserved Plasmodium protein, unknown function	-0.231983	0.0711017
Pf3D7_06_v3	522300	522665	-	PF3D7_0612500	conserved Plasmodium protein, unknown function	-0.221637	0.307005
Pf3D7_06_v3	522936	525730	-	PF3D7_0612600	cytoplasmic tRNA 2-thiolation protein 1, putative	-0.201472	0.0218888
Pf3D7_06_v3	525736	527850	-	PF3D7_0612700	6-cysteine protein P12	-1.32193	3.25602e-69
Pf3D7_06_v3	527873	529438	-	PF3D7_0612800	6-cysteine protein P12p	0.0293117	0.856012
Pf3D7_06_v3	530674	533646	+	PF3D7_0612900	nucleolar GTP-binding protein 1, putative	0.436665	1.3575e-14
Pf3D7_06_v3	533673	535898	-	PF3D7_0613000	conserved Plasmodium protein, unknown function	0.160641	0.0232101
Pf3D7_06_v3	537127	539045	+	PF3D7_0613100	conserved Plasmodium protein, unknown function	-0.0582514	0.652288
Pf3D7_06_v3	539074	539954	+	PF3D7_0613200	conserved Plasmodium protein, unknown function	-0.0197464	0.875834
Pf3D7_06_v3	539725	545452	-	PF3D7_0613300	rhoptry protein ROP14	-1.73567	1.87783e-11
Pf3D7_06_v3	546920	548162	+	PF3D7_0613400	50S ribosomal protein L18, apicoplast, putative	-0.107228	0.0906207
Pf3D7_06_v3	547900	552544	-	PF3D7_0613500	AP-3 complex subunit beta, putative	-0.156987	0.0271112
Pf3D7_06_v3	554117	559142	+	PF3D7_0613600	conserved Plasmodium protein, unknown function	0.0108408	0.92962
Pf3D7_06_v3	558835	562741	-	PF3D7_0613700	syntaxin-binding protein, putative	-0.160054	0.0167131
Pf3D7_06_v3	565925	579231	+	PF3D7_0613800	AP2 domain transcription factor, putative	-0.684361	2.04446e-35
Pf3D7_06_v3	579250	586589	-	PF3D7_0613900	myosin E, putative	-0.1898	0.0961159
Pf3D7_06_v3	586596	589075	-	PF3D7_0614000	thiamine-phosphate synthase, putative	-0.0806417	0.177203
Pf3D7_06_v3	589090	592978	-	PF3D7_0614100	filamin domain-containing protein, putative	-0.687297	4.60088e-08
Pf3D7_06_v3	593122	595984	-	PF3D7_0614200	cytosolic Fe-S cluster assembly factor NAR1, putative	0.274452	0.0123878
Pf3D7_06_v3	596483	602866	-	PF3D7_0614300	major facilitator superfamily-related transporter, putative	-0.172539	1.48007e-05
Pf3D7_06_v3	602024	605863	+	PF3D7_0614400	pre-mRNA-splicing factor CWF7, putative	-0.0186641	0.864835
Pf3D7_06_v3	605437	608581	-	PF3D7_0614500	60S ribosomal protein L19	0.242609	2.44922e-07
Pf3D7_06_v3	609088	611451	-	PF3D7_0614600	conserved Plasmodium protein, unknown function	-0.020234	0.907351
Pf3D7_06_v3	612082	614491	+	PF3D7_0614700	F-box protein FBXO6, putative	-0.948693	0.0114041
Pf3D7_06_v3	615060	617043	-	PF3D7_0614800	endonuclease III-like protein 1, putative	0.193803	0.00152771
Pf3D7_06_v3	617589	622087	+	PF3D7_0614900	conserved Plasmodium membrane protein, unknown function	-0.634881	9.5356e-27
Pf3D7_06_v3	622098	623014	+	PF3D7_0615000	conserved Plasmodium protein, unknown function	0.0850123	0.59191
Pf3D7_06_v3	622767	624490	-	PF3D7_0615100	enoyl-acyl carrier reductase	-0.231254	0.214283
Pf3D7_06_v3	625120	627612	+	PF3D7_0615200	conserved protein, unknown function	-0.329011	0.124596
Pf3D7_06_v3	627693	630345	-	PF3D7_0615300	GPI-anchored wall transfer protein 1, putative	-0.226558	0.00109312
Pf3D7_06_v3	630396	642340	-	PF3D7_0615400	ribonuclease, putative	-0.0718211	0.105764
Pf3D7_06_v3	642699	646241	+	PF3D7_0615500	cdc2-related protein kinase 5	-0.632971	4.18495e-34
Pf3D7_06_v3	646286	655848	-	PF3D7_0615600	zinc finger protein, putative	0.283987	3.57439e-07
Pf3D7_06_v3	656020	657929	+	PF3D7_0615700	THO complex subunit 4, putative	0.0981588	0.224948
Pf3D7_06_v3	657706	662270	-	PF3D7_0615800	conserved oligomeric Golgi complex subunit 4, putative	-0.185674	0.0108239
Pf3D7_06_v3	662372	669026	-	PF3D7_0615900	protein phosphatase, putative	0.120059	0.0481679
Pf3D7_06_v3	669060	671828	+	PF3D7_0616000	pyridoxal kinase	0.256635	0.0144309
Pf3D7_06_v3	671851	672965	+	PF3D7_0616100	conserved Plasmodium protein, unknown function	0.0524954	0.759524
Pf3D7_06_v3	674071	676647	+	PF3D7_0616200	kinetochore protein NDC80, putative	-0.158558	0.00906919
Pf3D7_06_v3	676559	677881	-	PF3D7_0616300	conserved Plasmodium protein, unknown function	-0.126514	0.428758
Pf3D7_06_v3	678087	684110	+	PF3D7_0616400	conserved Plasmodium protein, unknown function	-0.26241	0.00432074
Pf3D7_06_v3	684742	688857	+	PF3D7_0616500	TRAP-like protein	-0.114205	0.607139
Pf3D7_06_v3	689086	691142	-	PF3D7_0616600	conserved protein, unknown function	0.00322686	0.970825
Pf3D7_06_v3	691710	694810	-	PF3D7_0616700	ras GTPAse, putative	0.335825	0.0133274
Pf3D7_06_v3	695090	698245	+	PF3D7_0616800	malate:quinone oxidoreductase	0.00812458	0.923975
Pf3D7_06_v3	698792	704220	+	PF3D7_0616900	conserved Plasmodium protein, unknown function	0.123171	0.100562
Pf3D7_06_v3	703477	705444	-	PF3D7_0617000	mitochondrial import receptor subunit TOM40, putative	0.851565	1.2806e-14
Pf3D7_06_v3	707666	714669	+	PF3D7_0617100	AP-2 complex subunit alpha, putative	0.506658	1.09089e-11
Pf3D7_06_v3	714972	720182	+	PF3D7_0617200	BFR1 domain-containing protein, putative	0.136126	0.00330187
Pf3D7_06_v3	720336	721721	+	PF3D7_0617300	RNA-binding protein, putative	-0.755848	8.54185e-13
Pf3D7_06_v3	722377	731499	-	PF3D7_0617400	erythrocyte membrane protein 1, PfEMP1	-0.311136	0.0860519
Pf3D7_06_v3	738020	739535	-	PF3D7_0617600	stevor	0.624975	0.0271686
Pf3D7_06_v3	747329	749285	-	PF3D7_0617800	histone H2A	-0.0954909	0.104501
Pf3D7_06_v3	753392	756429	+	PF3D7_0617900	histone H3 variant	0.0352001	0.669374
Pf3D7_06_v3	757278	761654	+	PF3D7_0618000	conserved Plasmodium membrane protein, unknown function	-1.56774	5.86113e-16
Pf3D7_06_v3	761703	764548	+	PF3D7_0618100	conserved Plasmodium protein, unknown function	0.249438	0.0237348
Pf3D7_06_v3	764260	765980	-	PF3D7_0618200	conserved protein, unknown function	0.296654	8.35605e-07
Pf3D7_06_v3	767672	769944	+	PF3D7_0618300	60S ribosomal protein L27a, putative	0.225184	1.8168e-06
Pf3D7_06_v3	770147	772506	-	PF3D7_0618400	LMBR1 domain-containing protein, putative	-0.285462	0.13262
Pf3D7_06_v3	774491	776051	+	PF3D7_0618500	malate dehydrogenase	-0.312238	3.95079e-05
Pf3D7_06_v3	775980	777835	-	PF3D7_0618600	rhomboid protease ROM10	0.0696558	0.523921
Pf3D7_06_v3	778651	779988	+	PF3D7_0618700	trafficking protein particle complex subunit 6A, putative	-0.175449	0.0690969
Pf3D7_06_v3	779480	783561	-	PF3D7_0618800	heptatricopeptide repeat-containing protein, putative	-0.274433	0.0435612
Pf3D7_06_v3	784019	788588	+	PF3D7_0618900	phosphatidylinositol N-acetylglucosaminyltransferase subunit GPI1	-0.680896	5.96305e-16
Pf3D7_06_v3	788061	796075	-	PF3D7_0619000	FPL domain-containing protein, putative	0.0683373	0.233843
Pf3D7_06_v3	796519	798904	+	PF3D7_0619100	conserved Plasmodium protein, unknown function	-0.142488	0.301665
Pf3D7_06_v3	799040	803205	+	PF3D7_0619200	conserved Plasmodium protein, unknown function	-0.167388	0.00958583
Pf3D7_06_v3	802988	814565	-	PF3D7_0619300	conserved Plasmodium protein, unknown function	-0.0833474	0.2266
Pf3D7_06_v3	815190	818801	-	PF3D7_0619400	cell division cycle protein 48 homologue, putative	-0.00063595	0.984966
Pf3D7_06_v3	819576	824325	-	PF3D7_0619500	acyl-CoA synthetase	0.00866599	0.915084
Pf3D7_06_v3	824758	828098	+	PF3D7_0619600	conserved Plasmodium protein, unknown function	0.074033	0.627757
Pf3D7_06_v3	828122	830389	-	PF3D7_0619700	F-box protein FBXO1, putative	-0.785783	2.76443e-19
Pf3D7_06_v3	830916	839790	-	PF3D7_0619800	conserved Plasmodium membrane protein, unknown function	-0.155966	0.0139016
Pf3D7_06_v3	839748	841672	+	PF3D7_0619900	splicing factor 3A subunit 2, putative	-0.0441049	0.704517
Pf3D7_06_v3	841846	843363	-	PF3D7_0620000	PIMMS43 protein	0.123944	0.52925
Pf3D7_06_v3	845162	846452	+	PF3D7_0620100	ATP synthase-associated protein, putative	-0.0777677	0.634275
Pf3D7_06_v3	846523	848013	-	PF3D7_0620200	conserved Plasmodium protein, unknown function	-0.0210604	0.866923
Pf3D7_06_v3	848035	850864	-	PF3D7_0620300	conserved Plasmodium protein, unknown function	0.0019317	0.993828
Pf3D7_06_v3	851162	853200	-	PF3D7_0620400	merozoite surface protein 10	-0.759122	0.0245209
Pf3D7_06_v3	853821	857324	+	PF3D7_0620500	cleavage stimulation factor subunit 1, putative	0.0830129	0.324652
Pf3D7_06_v3	857342	858966	+	PF3D7_0620600	conserved Plasmodium protein, unknown function	-0.209952	0.336278
Pf3D7_06_v3	858689	860721	-	PF3D7_0620700	DnaJ protein, putative	-0.288344	0.0333236
Pf3D7_06_v3	862450	865522	+	PF3D7_0621000	conserved Plasmodium protein, unknown function	-0.115364	0.247925
Pf3D7_06_v3	865550	870507	-	PF3D7_0621100	conserved Plasmodium protein, unknown function	-0.577547	1.93179e-10
Pf3D7_06_v3	871089	873059	-	PF3D7_0621200	pyridoxine biosynthesis protein PDX1	1.06589	2.37382e-42
Pf3D7_06_v3	873178	877670	+	PF3D7_0621300	mRNA-binding protein PUF3	0.663462	1.57915e-11
Pf3D7_06_v3	878363	880852	+	PF3D7_0621400	Pf77 protein	-0.0271913	0.885051
Pf3D7_06_v3	881823	883145	+	PF3D7_0621500	ribonuclease P/MRP protein subunit RPP1, putative	-0.0820146	0.640713
Pf3D7_06_v3	884024	890267	+	PF3D7_0621700	RAP protein, putative	0.611171	4.15102e-11
Pf3D7_06_v3	890901	892882	+	PF3D7_0621800	nascent polypeptide-associated complex subunit alpha, putative	0.635721	3.08315e-32
Pf3D7_06_v3	892883	896208	-	PF3D7_0621900	signal recognition particle subunit SRP68, putative	-0.0153959	0.817343
Pf3D7_06_v3	896664	897983	+	PF3D7_0622000	conserved Plasmodium protein, unknown function	-0.158129	0.4408
Pf3D7_06_v3	897970	902735	-	PF3D7_0622100	conserved Plasmodium protein, unknown function	-1.16143	1.77976e-07
Pf3D7_06_v3	903432	906428	-	PF3D7_0622200	tRNA-2-methylthio-N(6)-dimethylallyladenosine synthase	0.386051	1.00711e-09
Pf3D7_06_v3	907610	911239	+	PF3D7_0622300	vacuolar transporter chaperone, putative	0.539351	0.000195907
Pf3D7_06_v3	911283	912177	+	PF3D7_0622400	conserved protein, unknown function	0.166923	0.137929
Pf3D7_06_v3	912197	914142	-	PF3D7_0622500	RNA methyltransferase, putative	0.124307	0.516118
Pf3D7_06_v3	914409	915450	+	PF3D7_0622600	cytochrome b-c1 complex subunit 9, putative	-0.230189	0.0138485
Pf3D7_06_v3	915905	917975	-	PF3D7_0622700	conserved Plasmodium membrane protein, unknown function	0.106342	0.554106
Pf3D7_06_v3	918684	924649	+	PF3D7_0622800	leucine--tRNA ligase, putative	0.282407	9.95655e-09
Pf3D7_06_v3	924060	932959	-	PF3D7_0622900	AP2 domain transcription factor AP2Tel	0.0786664	0.655498
Pf3D7_06_v3	936298	938735	-	PF3D7_0623000	chorismate synthase	0.113328	0.163625
Pf3D7_06_v3	938917	944710	-	PF3D7_0623100	nuclear polyadenylated RNA-binding protein NAB2, putative	0.27554	3.53577e-09
Pf3D7_06_v3	945100	947629	+	PF3D7_0623200	ferredoxin--NADP reductase	0.20232	0.0708834
Pf3D7_06_v3	947121	949262	-	PF3D7_0623300	EGF-like membrane protein, putative	-0.169372	0.036836
Pf3D7_06_v3	950223	951506	-	PF3D7_0623400	MEI2-like RNA-binding protein	-0.481471	0.00637618
Pf3D7_06_v3	952825	955039	-	PF3D7_0623500	superoxide dismutase [Fe]	0.0980214	0.352289
Pf3D7_06_v3	955547	958868	+	PF3D7_0623600	splicing factor-like protein 1, putative	0.146158	0.0345638
Pf3D7_06_v3	958885	962607	-	PF3D7_0623700	ATP-dependent RNA helicase SUV3, putative	0.0938676	0.37941
Pf3D7_06_v3	962886	974547	-	PF3D7_0623800	tyrosine kinase-like protein, putative	0.723873	1.9899e-20
Pf3D7_06_v3	977162	978525	+	PF3D7_0623900	ribonuclease H2 subunit A, putative	0.138244	0.0809536
Pf3D7_06_v3	980208	983258	+	PF3D7_0624000	hexokinase	-0.0209071	0.694354
Pf3D7_06_v3	983297	985562	+	PF3D7_0624100	conserved protein, unknown function	-0.11672	0.220958
Pf3D7_06_v3	984837	986998	-	PF3D7_0624200	SURP domain-containing protein, putative	-0.225817	0.000753785
Pf3D7_06_v3	987808	989636	+	PF3D7_0624300	CPW-WPC family protein	-0.0428963	0.814796
Pf3D7_06_v3	989930	992253	-	PF3D7_0624400	conserved protein, unknown function	0.0372411	0.624519
Pf3D7_06_v3	993658	996430	+	PF3D7_0624500	anaphase-promoting complex subunit 11, putative	-0.105575	0.18157
Pf3D7_06_v3	998548	1009457	+	PF3D7_0624600	ISWI chromatin-remodeling complex ATPase	0.0319692	0.539203
Pf3D7_06_v3	1008978	1010796	-	PF3D7_0624700	N-acetylglucosaminyl-phosphatidylinositol de-N-acetylase, putative	-0.116425	0.15415
Pf3D7_06_v3	1011429	1014569	-	PF3D7_0624800	conserved Plasmodium protein, unknown function	-0.858492	0.0194034
Pf3D7_06_v3	1015681	1018905	+	PF3D7_0624900	GAS8-like protein, putative	-0.0340342	0.841538
Pf3D7_06_v3	1019648	1022452	+	PF3D7_0625000	sphingomyelin synthase 1, putative	-0.662492	3.72982e-05
Pf3D7_06_v3	1023015	1024214	+	PF3D7_0625100	sphingomyelin synthase 2, putative	-0.595238	0.0507305
Pf3D7_06_v3	1024810	1026740	+	PF3D7_0625200	conserved Plasmodium protein, unknown function	-0.487808	0.000512191
Pf3D7_06_v3	1026468	1031411	-	PF3D7_0625300	mitochondrial DNA polymerase	-0.230141	1.08957e-05
Pf3D7_06_v3	1031969	1034471	-	PF3D7_0625400	conserved Plasmodium protein, unknown function	0.504619	0.00580331
Pf3D7_06_v3	1034313	1037552	+	PF3D7_0625500	conserved Plasmodium membrane protein, unknown function	-0.172478	0.268648
Pf3D7_06_v3	1037558	1042004	+	PF3D7_0625600	poly(A) polymerase PAP, putative	0.00886632	0.958886
Pf3D7_06_v3	1042132	1043395	-	PF3D7_0625700	conserved protein, unknown function	-0.190092	0.0668417
Pf3D7_06_v3	1043400	1045953	+	PF3D7_0625800	conserved Plasmodium protein, unknown function	-0.420676	0.0016249
Pf3D7_06_v3	1046986	1048052	+	PF3D7_0625900	conserved Plasmodium protein, unknown function	0.29317	0.207461
Pf3D7_06_v3	1048453	1055207	-	PF3D7_0626000	conserved Plasmodium protein, unknown function	0.213482	0.0126542
Pf3D7_06_v3	1055904	1058812	+	PF3D7_0626100	oxidoreductase, short-chain dehydrogenase family, putative	0.122168	0.155388
Pf3D7_06_v3	1058496	1060180	-	PF3D7_0626200	conserved Plasmodium protein, unknown function	-0.162299	0.434764
Pf3D7_06_v3	1061115	1062891	-	PF3D7_0626300	3-oxoacyl-acyl-carrier protein synthase I/II	0.065843	0.633671
Pf3D7_06_v3	1064859	1068640	+	PF3D7_0626400	CRAL/TRIO domain-containing protein, putative	-0.12695	0.0694292
Pf3D7_06_v3	1069962	1072805	+	PF3D7_0626500	centrosomal protein CEP135, putative	-0.0963639	0.632524
Pf3D7_06_v3	1073363	1074436	-	PF3D7_0626600	conserved Plasmodium protein, unknown function	-0.0949909	0.555674
Pf3D7_06_v3	1074341	1076871	+	PF3D7_0626700	ATPase	0.365156	1.13657e-08
Pf3D7_06_v3	1078020	1082073	+	PF3D7_0626800	pyruvate kinase	0.260579	2.33075e-10
Pf3D7_06_v3	1082531	1084389	+	PF3D7_0626900	ribosomal protein L46, mitochondrial, putative	-0.0236534	0.82481
Pf3D7_06_v3	1087078	1094389	+	PF3D7_0627100	ankyrin-repeat protein, putative	0.15029	0.00768761
Pf3D7_06_v3	1094737	1096373	-	PF3D7_0627200	myosin light chain, putative	-0.351583	0.0025258
Pf3D7_06_v3	1096654	1098696	-	PF3D7_0627300	E3 ubiquitin-protein ligase RNF5, putative	-0.140599	0.00754059
Pf3D7_06_v3	1099753	1100995	-	PF3D7_0627400	mitochondrial import inner membrane translocase subunit TIM22, putative	0.136059	0.318592
Pf3D7_06_v3	1100997	1103240	-	PF3D7_0627500	protein DJ-1	0.675179	3.91813e-38
Pf3D7_06_v3	1103388	1105825	+	PF3D7_0627600	conserved Plasmodium protein, unknown function	0.327639	0.119651
Pf3D7_06_v3	1105837	1113416	+	PF3D7_0627700	transportin	0.042348	0.41283
Pf3D7_06_v3	1113448	1117623	-	PF3D7_0627800	acetyl-CoA synthetase	0.028642	0.652062
Pf3D7_06_v3	1118231	1121193	+	PF3D7_0627900	ribonuclease P protein subunit p29, putative	-0.00984501	0.927717
Pf3D7_06_v3	1121527	1122523	+	PF3D7_0628000	6-pyruvoyltetrahydropterin synthase	0.545671	0.0110969
Pf3D7_06_v3	1122322	1154481	-	PF3D7_0628100	HECT domain-containing protein 1, putative	-1.87532	3.77921e-71
Pf3D7_06_v3	1158605	1169668	+	PF3D7_0628200	eukaryotic translation initiation factor 2-alpha kinase	0.0263296	0.618769
Pf3D7_06_v3	1169270	1174371	-	PF3D7_0628300	choline/ethanolaminephosphotransferase, putative	0.153574	0.00317363
Pf3D7_06_v3	1175869	1178588	+	PF3D7_0628400	protease, putative	-0.044803	0.738017
Pf3D7_06_v3	1178630	1180100	-	PF3D7_0628500	conserved Plasmodium protein, unknown function	0.225295	0.283227
Pf3D7_06_v3	1180102	1182381	-	PF3D7_0628600	DNA methyltransferase 1-associated protein 1, putative	0.131419	0.110883
Pf3D7_06_v3	1183134	1185887	+	PF3D7_0628700	conserved Plasmodium protein, unknown function	-0.117604	0.350621
Pf3D7_06_v3	1184868	1189014	-	PF3D7_0628800	glutamyl-tRNA(Gln) amidotransferase subunit B	0.0970236	0.203115
Pf3D7_06_v3	1189472	1193978	+	PF3D7_0628900	RAP protein, putative	0.589676	1.21057e-08
Pf3D7_06_v3	1194304	1195217	-	PF3D7_0629000	glucosamine 6-phosphate N-acetyltransferase	-0.0837825	0.696625
Pf3D7_06_v3	1195429	1198332	-	PF3D7_0629100	nicotinate phosphoribosyltransferase, putative	0.107429	0.093091
Pf3D7_06_v3	1198354	1202056	-	PF3D7_0629200	DnaJ protein, putative	-0.105912	0.0463905
Pf3D7_06_v3	1204859	1208175	+	PF3D7_0629300	phospholipase, putative	0.163219	0.324484
Pf3D7_06_v3	1209083	1213867	+	PF3D7_0629400	polyadenylate-binding protein 3, putative	0.358894	6.8999e-10
Pf3D7_06_v3	1213102	1217313	-	PF3D7_0629500	amino acid transporter AAT1	0.395514	1.22597e-09
Pf3D7_06_v3	1217321	1219766	+	PF3D7_0629600	ribosomal RNA-processing protein 7, putative	0.449179	0.0139442
Pf3D7_06_v3	1221309	1243267	+	PF3D7_0629700	SET domain protein, putative	-0.14093	0.0165276
Pf3D7_06_v3	1243321	1247814	-	PF3D7_0629800	cullin-2, putative	-0.15058	0.021503
Pf3D7_06_v3	1248188	1251651	+	PF3D7_0629900	CRAL/TRIO domain-containing protein, putative	-0.192536	0.021507
Pf3D7_06_v3	1254330	1256987	-	PF3D7_0630100	alpha/beta hydrolase, putative	-0.0286005	0.899502
Pf3D7_06_v3	1258880	1259939	+	PF3D7_0630200	secreted ookinete protein, putative	-0.344656	0.101896
Pf3D7_06_v3	1260163	1270722	-	PF3D7_0630300	DNA polymerase epsilon catalytic subunit A, putative	-0.154547	0.00270108
Pf3D7_06_v3	1271808	1274009	-	PF3D7_0630400	conserved Plasmodium protein, unknown function	-1.57589	0.000103394
Pf3D7_06_v3	1275505	1278363	+	PF3D7_0630500	ribosome biogenesis protein YTM1, putative	0.58904	9.48558e-05
Pf3D7_06_v3	1279742	1283475	+	PF3D7_0630600	deubiquitinating enzyme MINDY, putative	-0.345255	2.66511e-09
Pf3D7_06_v3	1284439	1287109	+	PF3D7_0630700	bifunctional methylenetetrahydrofolate dehydrogenase/cyclohydrolase, putative	-0.258774	0.0450057
Pf3D7_06_v3	1288066	1290942	+	PF3D7_0630800	TPH domain-containing protein, putative	-1.3154	7.87848e-05
Pf3D7_06_v3	1290623	1293448	-	PF3D7_0630900	ATP-dependent RNA helicase HAS1	0.773559	6.89632e-14
Pf3D7_06_v3	1293965	1296496	+	PF3D7_0631000	tetratricopeptide repeat protein, putative	-0.633462	0.000482951
Pf3D7_06_v3	1297376	1300414	+	PF3D7_0631100	Plasmodium exported protein (PHISTb), unknown function	0.0102359	0.935436
Pf3D7_06_v3	1318327	1319116	-	PF3D7_0631400	Pfmc-2TM Maurer's cleft two transmembrane protein	0.196554	0.230863
Pf3D7_06_v3	1333013	1334035	+	PF3D7_0631900	stevor	0.201629	0.185622
Pf3D7_06_v3	1353946	1366430	-	PF3D7_0632500	erythrocyte membrane protein 1, PfEMP1	0.145171	0.507895
Pf3D7_06_v3	1371501	1372861	+	PF3D7_0632700	rifin	-0.0583004	0.688745
Pf3D7_06_v3	1374797	1382627	-	PF3D7_0632800	erythrocyte membrane protein 1, PfEMP1	0.0589923	0.755517
Pf3D7_07_v3	47992	49535	+	PF3D7_0700800	Pfmc-2TM Maurer's cleft two transmembrane protein	0.182136	0.395575
Pf3D7_07_v3	70781	72205	+	PF3D7_0701600	Pfmc-2TM Maurer's cleft two transmembrane protein	0.341066	0.136491
Pf3D7_07_v3	79450	83835	-	PF3D7_0701900	Plasmodium exported protein, unknown function	0.797345	0.00426155
Pf3D7_07_v3	83838	86436	+	PF3D7_0702000	Plasmodium exported protein (hyp12), unknown function	0.170798	0.291927
Pf3D7_07_v3	88685	90886	+	PF3D7_0702100	Plasmodium exported protein (PHISTb), unknown function, pseudogene	-0.0233078	0.910942
Pf3D7_07_v3	91731	95602	-	PF3D7_0702200	lysophospholipase LPL20	0.107379	0.632131
Pf3D7_07_v3	95444	99176	+	PF3D7_0702300	sporozoite threonine and asparagine-rich protein	0.133036	0.456603
Pf3D7_07_v3	100338	103399	+	PF3D7_0702400	small exported membrane protein 1	0.477896	9.9582e-12
Pf3D7_07_v3	104012	106731	-	PF3D7_0702500	Plasmodium exported protein, unknown function	0.611767	1.05438e-18
Pf3D7_07_v3	112576	114405	-	PF3D7_0702900	centrin, putative	-0.035422	0.761493
Pf3D7_07_v3	115122	120892	+	PF3D7_0703000	conserved Plasmodium protein, unknown function	-0.274728	0.00112723
Pf3D7_07_v3	121061	122407	+	PF3D7_0703100	cytosolic iron-sulfur assembly component 2, putative	-0.21174	0.295573
Pf3D7_07_v3	122013	127441	-	PF3D7_0703200	conserved Plasmodium protein, unknown function	-0.148967	0.00175758
Pf3D7_07_v3	128111	129083	+	PF3D7_0703300	conserved Plasmodium protein, unknown function	0.0554536	0.683068
Pf3D7_07_v3	129160	132186	-	PF3D7_0703400	conserved Plasmodium protein, unknown function	0.11278	0.450756
Pf3D7_07_v3	133470	143247	+	PF3D7_0703500	erythrocyte membrane-associated antigen	0.178877	3.65052e-05
Pf3D7_07_v3	143601	146565	+	PF3D7_0703600	conserved protein, unknown function	-0.469029	2.51974e-09
Pf3D7_07_v3	146573	148237	-	PF3D7_0703700	conserved protein, unknown function	0.529032	2.57813e-15
Pf3D7_07_v3	149804	152980	+	PF3D7_0703800	conserved Plasmodium protein, unknown function	-0.298896	0.180552
Pf3D7_07_v3	153119	167024	-	PF3D7_0703900	conserved Plasmodium membrane protein, unknown function	0.514828	9.99008e-15
Pf3D7_07_v3	167240	177537	-	PF3D7_0704000	conserved Plasmodium membrane protein, unknown function	0.20797	0.0024374
Pf3D7_07_v3	179797	191155	+	PF3D7_0704100	basal complex transmembrane protein 2	-1.47148	3.95567e-89
Pf3D7_07_v3	190990	195252	-	PF3D7_0704200	RNA cytosine C(5)-methyltransferase, putative	0.598092	5.22457e-11
Pf3D7_07_v3	196266	203802	+	PF3D7_0704300	conserved Plasmodium membrane protein, unknown function	-0.299263	3.76796e-12
Pf3D7_07_v3	204333	208447	+	PF3D7_0704400	phosphoinositide-binding protein, putative	-0.263651	5.36589e-05
Pf3D7_07_v3	207891	213784	-	PF3D7_0704500	serine/threonine protein kinase, putative	-2.17557	6.79416e-145
Pf3D7_07_v3	214949	230713	-	PF3D7_0704600	HECT-type E3 ubiquitin ligase UT	0.123906	0.0112612
Pf3D7_07_v3	232362	237763	+	PF3D7_0704700	phosphopantetheine adenylyltransferase, putative	-0.395738	1.43236e-05
Pf3D7_07_v3	237810	242106	-	PF3D7_0704800	protein phosphatase PPM12, putative	-0.0502719	0.714932
Pf3D7_07_v3	243898	245016	-	PF3D7_0704900	peptide chain release factor 2	-0.123049	0.239845
Pf3D7_07_v3	245497	250602	-	PF3D7_0705000	mRNA cap guanine-N7 methyltransferase, putative	0.169936	0.00448508
Pf3D7_07_v3	251976	255484	+	PF3D7_0705100	conserved Plasmodium protein, unknown function	-1.53374	2.78069e-35
Pf3D7_07_v3	255871	260931	+	PF3D7_0705200	conserved Plasmodium protein, unknown function	0.751858	4.22597e-05
Pf3D7_07_v3	261340	264630	+	PF3D7_0705300	origin recognition complex subunit 2	-0.287896	1.12854e-06
Pf3D7_07_v3	264682	267876	-	PF3D7_0705400	DNA replication licensing factor MCM7	-0.137437	0.00402835
Pf3D7_07_v3	269635	280332	-	PF3D7_0705500	inositol-phosphate phosphatase, putative	-0.40263	1.44601e-14
Pf3D7_07_v3	280570	284888	-	PF3D7_0705600	RNA helicase, putative	0.44903	1.81345e-07
Pf3D7_07_v3	285012	286963	-	PF3D7_0705700	40S ribosomal protein S29, putative	0.153276	0.00377637
Pf3D7_07_v3	287597	289088	-	PF3D7_0705800	cysteine-rich secretory protein	0.518707	0.00519983
Pf3D7_07_v3	289460	291545	-	PF3D7_0705900	ATP synthase subunit C, putative	0.048674	0.507062
Pf3D7_07_v3	292228	297493	+	PF3D7_0706000	importin-7, putative	-0.0640207	0.242571
Pf3D7_07_v3	297233	303776	-	PF3D7_0706100	conserved Plasmodium protein, unknown function	-0.202384	0.00178914
Pf3D7_07_v3	303964	305242	+	PF3D7_0706200	conserved protein, unknown function	0.233289	0.148208
Pf3D7_07_v3	305264	306466	+	PF3D7_0706300	conserved Plasmodium protein, unknown function	0.12415	0.311143
Pf3D7_07_v3	306475	308427	-	PF3D7_0706400	60S ribosomal protein L37	0.290926	1.07487e-08
Pf3D7_07_v3	309725	316861	-	PF3D7_0706500	conserved Plasmodium protein, unknown function	0.280425	2.01613e-07
Pf3D7_07_v3	319757	322639	+	PF3D7_0706600	conserved Plasmodium protein, unknown function	0.828787	0.00605203
Pf3D7_07_v3	322907	325528	+	PF3D7_0706700	DNA mismatch repair protein MSH2, putative	0.181915	0.316328
Pf3D7_07_v3	329719	336587	-	PF3D7_0707200	conserved Plasmodium protein, unknown function	-0.327859	7.66254e-09
Pf3D7_07_v3	337720	343059	+	PF3D7_0707300	rhoptry-associated membrane antigen	-2.34562	7.1909e-151
Pf3D7_07_v3	343620	346688	+	PF3D7_0707400	AAA family ATPase, putative	0.578216	1.09366e-16
Pf3D7_07_v3	347664	353625	+	PF3D7_0707500	conserved Plasmodium protein, unknown function	0.30288	0.0340359
Pf3D7_07_v3	353757	355465	+	PF3D7_0707600	mediator of RNA polymerase II transcription subunit 10, putative	-0.128957	0.299668
Pf3D7_07_v3	356174	360641	+	PF3D7_0707700	E3 ubiquitin-protein ligase, putative	0.174582	0.00105921
Pf3D7_07_v3	360813	365795	+	PF3D7_0707800	RAP protein, putative	-0.167615	0.00521218
Pf3D7_07_v3	366092	368080	+	PF3D7_0707900	ribosomal protein S8e, putative	0.236917	0.00076839
Pf3D7_07_v3	368274	372081	+	PF3D7_0708000	cytoskeleton associated protein, putative	0.454455	8.50014e-08
Pf3D7_07_v3	372302	373569	-	PF3D7_0708100	DNA-directed RNA polymerases I, II, and III subunit RPABC5, putative	0.326922	0.0159995
Pf3D7_07_v3	374243	377393	-	PF3D7_0708200	conserved Plasmodium protein, unknown function	0.254406	0.158561
Pf3D7_07_v3	377674	379642	+	PF3D7_0708300	EKC/KEOPS complex subunit BUD32	0.788758	4.8279e-05
Pf3D7_07_v3	380449	385546	+	PF3D7_0708400	heat shock protein 90	0.644836	4.8571e-52
Pf3D7_07_v3	385186	388646	-	PF3D7_0708500	heat shock protein 86 family protein	0.369127	3.96506e-08
Pf3D7_07_v3	389473	390365	-	PF3D7_0708600	inner membrane complex protein 1d, putative	-0.00572742	0.975302
Pf3D7_07_v3	390832	392770	-	PF3D7_0708700	cytochrome c oxidase subunit 4, putative	-0.0146095	0.870483
Pf3D7_07_v3	393813	399112	+	PF3D7_0708800	heat shock protein 110	0.365256	1.34882e-17
Pf3D7_07_v3	398963	400872	-	PF3D7_0708900	protein SCO1, putative	-0.114076	0.279657
Pf3D7_07_v3	402385	406341	+	PF3D7_0709000	chloroquine resistance transporter	0.513302	7.78755e-10
Pf3D7_07_v3	407818	412040	+	PF3D7_0709100	Cg1 protein	-0.308946	7.55032e-11
Pf3D7_07_v3	412092	413161	-	PF3D7_0709200	glutaredoxin-like protein	-0.179336	0.204716
Pf3D7_07_v3	413560	422436	-	PF3D7_0709300	mediator of RNA polymerase II transcription subunit 14, putative	0.140923	0.0202463
Pf3D7_07_v3	422674	427278	-	PF3D7_0709400	Cg7 protein	-0.192124	0.000539137
Pf3D7_07_v3	427513	429738	+	PF3D7_0709500	nucleic acid-binding protein, putative	-0.259944	0.0120102
Pf3D7_07_v3	429537	433997	-	PF3D7_0709600	ribonucleases P/MRP protein subunit POP1, putative	0.506531	1.72714e-08
Pf3D7_07_v3	434748	436518	-	PF3D7_0709700	prodrug activation and resistance esterase	-0.317161	4.63576e-06
Pf3D7_07_v3	437183	438431	+	PF3D7_0709800	conserved protein, unknown function	-0.229557	0.213608
Pf3D7_07_v3	438115	445951	-	PF3D7_0709900	hydrolase, putative	-0.572408	8.24684e-05
Pf3D7_07_v3	447209	458876	-	PF3D7_0710000	conserved Plasmodium protein, unknown function	-0.352816	8.82643e-11
Pf3D7_07_v3	459688	461959	+	PF3D7_0710100	conserved protein, unknown function	-0.0644644	0.521983
Pf3D7_07_v3	462183	472293	+	PF3D7_0710200	conserved Plasmodium protein, unknown function	-0.0282627	0.632344
Pf3D7_07_v3	472306	474069	-	PF3D7_0710300	conserved protein, unknown function	0.300822	0.0080449
Pf3D7_07_v3	474350	475968	+	PF3D7_0710400	DNA repair protein RAD14, putative	-0.02433	0.86838
Pf3D7_07_v3	475796	477592	-	PF3D7_0710500	conserved protein, unknown function	0.705145	3.12629e-11
Pf3D7_07_v3	478345	479945	-	PF3D7_0710600	60S ribosomal protein L34	0.359484	4.49955e-14
Pf3D7_07_v3	480710	482347	-	PF3D7_0710700	conserved Plasmodium protein, unknown function	0.149297	0.0631172
Pf3D7_07_v3	482351	484169	-	PF3D7_0710800	protein transport protein USE1, putative	-0.0984389	0.279462
Pf3D7_07_v3	484253	486321	+	PF3D7_0710900	50S ribosomal protein L1, mitochondrial, putative	-0.121321	0.196688
Pf3D7_07_v3	486497	491719	-	PF3D7_0711000	AAA family ATPase, CDC48 subfamily	0.324695	3.60302e-07
Pf3D7_07_v3	491933	494421	-	PF3D7_0711100	conserved protein, unknown function	-0.419269	0.00845957
Pf3D7_07_v3	494948	498596	+	PF3D7_0711200	conserved Plasmodium protein, unknown function	-0.0995769	0.613808
Pf3D7_07_v3	499135	500245	+	PF3D7_0711300	conserved Plasmodium protein, unknown function	0.0806623	0.552014
Pf3D7_07_v3	500019	503352	-	PF3D7_0711400	histone deacetylase complex subunit SAP18, putative	0.114841	0.0874263
Pf3D7_07_v3	504540	507864	+	PF3D7_0711500	regulator of chromosome condensation, putative	0.0506655	0.352931
Pf3D7_07_v3	511950	519425	-	PF3D7_0711700	erythrocyte membrane protein 1, PfEMP1	0.488263	0.0638644
Pf3D7_07_v3	527338	535131	-	PF3D7_0712000	erythrocyte membrane protein 1, PfEMP1	-0.0440421	0.795385
Pf3D7_07_v3	542906	550520	-	PF3D7_0712300	erythrocyte membrane protein 1, PfEMP1	-0.298296	0.164389
Pf3D7_07_v3	552158	559078	-	PF3D7_0712400	erythrocyte membrane protein 1, PfEMP1	-0.0448679	0.73669
Pf3D7_07_v3	566726	574308	-	PF3D7_0712600	erythrocyte membrane protein 1, PfEMP1	0.0928549	0.547974
Pf3D7_07_v3	581386	588923	-	PF3D7_0712800	erythrocyte membrane protein 1, PfEMP1	0.0741642	0.605842
Pf3D7_07_v3	590326	597733	-	PF3D7_0712900	erythrocyte membrane protein 1, PfEMP1	0.00365411	0.984669
Pf3D7_07_v3	605369	606780	+	PF3D7_0713100	Pfmc-2TM Maurer's cleft two transmembrane protein	0.0660939	0.605905
Pf3D7_07_v3	612059	613810	+	PF3D7_0713400	GPCR-like receptor SR25	-0.439646	1.23478e-07
Pf3D7_07_v3	613821	617804	+	PF3D7_0713500	conserved Plasmodium protein, unknown function	-0.320338	0.0155588
Pf3D7_07_v3	617889	621078	+	PF3D7_0713600	ribosomal protein S5, mitochondrial, putative	0.0927312	0.358712
Pf3D7_07_v3	621090	623717	-	PF3D7_0713700	conserved Plasmodium protein, unknown function	-0.247543	0.000362308
Pf3D7_07_v3	623870	625625	-	PF3D7_0713800	negative elongation factor A, putative	-0.470429	2.79899e-05
Pf3D7_07_v3	626391	641230	-	PF3D7_0713900	conserved Plasmodium protein, unknown function	-0.0977854	0.0611063
Pf3D7_07_v3	642200	643997	-	PF3D7_0714000	histone H2B variant	-0.247546	4.89451e-06
Pf3D7_07_v3	650460	655136	+	PF3D7_0714200	conserved Plasmodium protein, unknown function	-0.0951238	0.110894
Pf3D7_07_v3	656565	662123	+	PF3D7_0714300	palmitoyltransferase DHHC4, putative	-0.126093	0.0617311
Pf3D7_07_v3	662068	664084	-	PF3D7_0714400	calmodulin, putative	0.275638	0.029256
Pf3D7_07_v3	664252	667474	+	PF3D7_0714500	transcription elongation factor s-II, putative	0.0375205	0.608914
Pf3D7_07_v3	667505	670119	+	PF3D7_0714600	conserved protein, unknown function	-0.0397545	0.661414
Pf3D7_07_v3	673042	674476	+	PF3D7_0715000	4-nitrophenylphosphatase	0.236707	0.0050779
Pf3D7_07_v3	675522	682899	-	PF3D7_0715200	conserved Plasmodium protein, unknown function	-0.285847	2.6708e-08
Pf3D7_07_v3	683130	686996	-	PF3D7_0715300	calcium/calmodulin-dependent protein kinase, putative	-0.525417	3.77582e-11
Pf3D7_07_v3	687618	689135	-	PF3D7_0715400	secreted ookinete protein, putative	-0.249052	0.0514672
Pf3D7_07_v3	689176	690393	-	PF3D7_0715500	ATP synthase subunit epsilon, mitochondrial, putative	0.345758	0.00074114
Pf3D7_07_v3	690902	693820	+	PF3D7_0715600	GTP-binding translation elongation factor tu family protein, putative	0.0597339	0.306405
Pf3D7_07_v3	694095	695200	+	PF3D7_0715700	conserved protein, unknown function	-0.0673525	0.726408
Pf3D7_07_v3	695091	697180	-	PF3D7_0715800	drug/metabolite transporter DMT1, putative	-0.267266	4.72657e-06
Pf3D7_07_v3	697965	701574	+	PF3D7_0715900	cation diffusion facilitator family protein, putative	-0.0839101	0.089759
Pf3D7_07_v3	702601	706721	+	PF3D7_0716000	RNA-binding protein, putative	0.327999	2.34364e-09
Pf3D7_07_v3	706991	711199	-	PF3D7_0716100	protein SDA1, putative	0.738815	3.0396e-14
Pf3D7_07_v3	711820	715046	+	PF3D7_0716200	PDCD2 domain-containing protein, putative	0.0716122	0.357922
Pf3D7_07_v3	716275	719340	+	PF3D7_0716300	conserved protein, unknown function	-0.167026	0.000635762
Pf3D7_07_v3	719353	721623	+	PF3D7_0716400	transcription initiation factor IIA subunit 1, putative	-0.155114	0.0260962
Pf3D7_07_v3	721717	725068	+	PF3D7_0716500	conserved Plasmodium protein, unknown function	0.195752	0.0180118
Pf3D7_07_v3	725093	727476	+	PF3D7_0716600	cysteine desulfurase	-0.0773274	0.54859
Pf3D7_07_v3	728081	731148	+	PF3D7_0716700	conserved Plasmodium protein, unknown function	0.348289	0.00191126
Pf3D7_07_v3	731974	734370	-	PF3D7_0716800	eukaryotic translation initiation factor 3 subunit I, putative	0.398645	5.28237e-18
Pf3D7_07_v3	734609	737460	+	PF3D7_0716900	drug/metabolite transporter DMT2	0.102429	0.184994
Pf3D7_07_v3	737988	741576	+	PF3D7_0717000	conserved Plasmodium membrane protein, unknown function	-0.615423	1.82555e-09
Pf3D7_07_v3	741609	744981	+	PF3D7_0717100	CRAL/TRIO domain-containing protein, putative	-0.0614398	0.344161
Pf3D7_07_v3	745040	747459	-	PF3D7_0717200	conserved Plasmodium protein, unknown function	-0.23515	0.00203995
Pf3D7_07_v3	747860	751189	+	PF3D7_0717300	transcription initiation factor IIE subunit alpha, putative	0.313856	9.58237e-05
Pf3D7_07_v3	751584	755027	+	PF3D7_0717400	queuine tRNA-ribosyltransferase, putative	0.714949	1.16054e-15
Pf3D7_07_v3	755098	758456	+	PF3D7_0717500	calcium-dependent protein kinase 4	-0.381303	2.45883e-10
Pf3D7_07_v3	758490	763360	-	PF3D7_0717600	inner membrane complex protein, putative	-0.225215	0.0837384
Pf3D7_07_v3	764201	766451	-	PF3D7_0717700	serine--tRNA ligase, putative	0.128514	0.00491833
Pf3D7_07_v3	767357	771949	-	PF3D7_0717800	conserved Plasmodium protein, unknown function	0.0434395	0.789596
Pf3D7_07_v3	772279	775568	-	PF3D7_0717900	thioredoxin-like protein	0.501905	1.02134e-06
Pf3D7_07_v3	776141	795637	-	PF3D7_0718000	dynein heavy chain, putative	-0.390023	0.0459033
Pf3D7_07_v3	795957	805184	-	PF3D7_0718100	exported serine/threonine protein kinase	0.0478655	0.405506
Pf3D7_07_v3	812301	820635	-	PF3D7_0718300	cysteine repeat modular protein 2	-0.00742035	0.962586
Pf3D7_07_v3	821738	823473	+	PF3D7_0718400	ribosomal protein S8, mitochondrial, putative	0.276382	0.000133704
Pf3D7_07_v3	824069	826448	+	PF3D7_0718500	prefoldin subunit 3, putative	0.157603	0.0198393
Pf3D7_07_v3	826587	831534	+	PF3D7_0718600	conserved Plasmodium protein, unknown function	0.275542	0.0127195
Pf3D7_07_v3	831360	833140	-	PF3D7_0718700	conserved Plasmodium membrane protein, unknown function	0.293693	0.0115726
Pf3D7_07_v3	833630	835051	-	PF3D7_0718800	conserved protein, unknown function	-0.125282	0.453168
Pf3D7_07_v3	837682	839204	+	PF3D7_0719000	conserved protein, unknown function	0.368212	0.00134379
Pf3D7_07_v3	838686	840277	-	PF3D7_0719100	ATP synthase F0 subunit a-like protein, putative	0.0408001	0.688813
Pf3D7_07_v3	840693	843025	+	PF3D7_0719200	NIMA related kinase 4	-0.0552197	0.801561
Pf3D7_07_v3	843566	848302	+	PF3D7_0719300	actin-related protein ARP6	0.150431	0.00795111
Pf3D7_07_v3	848223	853891	-	PF3D7_0719400	conserved Plasmodium protein, unknown function	-0.476044	6.47364e-19
Pf3D7_07_v3	854313	857078	-	PF3D7_0719500	LEM3/CDC50 family protein, putative	-0.459067	2.06944e-12
Pf3D7_07_v3	858476	861392	-	PF3D7_0719600	60S ribosomal protein L11a, putative	0.286018	3.92004e-09
Pf3D7_07_v3	859916	863337	+	PF3D7_0719700	40S ribosomal protein S10, putative	0.232452	3.11107e-06
Pf3D7_07_v3	862922	865648	-	PF3D7_0719800	conserved protein, unknown function	-0.411809	5.20774e-06
Pf3D7_07_v3	865738	876273	+	PF3D7_0719900	conserved Plasmodium membrane protein, unknown function	-0.108293	0.0187838
Pf3D7_07_v3	876312	877716	+	PF3D7_0720000	exosome complex component CSL4, putative	0.0186236	0.874104
Pf3D7_07_v3	877733	879225	-	PF3D7_0720100	pre-rRNA-processing protein ESF2, putative	0.189575	0.0577766
Pf3D7_07_v3	879431	880461	+	PF3D7_0720200	conserved protein, unknown function	0.313802	0.00200826
Pf3D7_07_v3	882414	885394	+	PF3D7_0720400	apoptosis-inducing factor, putative	0.29373	2.56831e-06
Pf3D7_07_v3	885897	888194	+	PF3D7_0720500	conserved Plasmodium protein, unknown function	-0.16668	0.168959
Pf3D7_07_v3	887432	890648	-	PF3D7_0720600	conserved protein, unknown function	-0.032019	0.688364
Pf3D7_07_v3	889883	899213	+	PF3D7_0720700	phosphoinositide-binding protein PX1	-0.199013	0.000456727
Pf3D7_07_v3	899525	901353	+	PF3D7_0720800	Ham1-like protein, putative	0.30347	8.53469e-05
Pf3D7_07_v3	901363	903408	+	PF3D7_0720900	tetratricopeptide repeat protein, putative	0.144087	0.0457541
Pf3D7_07_v3	903558	914883	+	PF3D7_0721000	conserved Plasmodium membrane protein, unknown function	-0.0953475	0.0582856
Pf3D7_07_v3	915483	917854	+	PF3D7_0721100	conserved protein, unknown function	-0.0163576	0.781713
Pf3D7_07_v3	917535	921058	-	PF3D7_0721200	conserved Plasmodium protein, unknown function	-0.51214	8.83959e-07
Pf3D7_07_v3	921511	925761	+	PF3D7_0721300	ATP-dependent DNA helicase DDX31	0.450703	1.74369e-08
Pf3D7_07_v3	925872	928510	+	PF3D7_0721400	rhoptry protein, putative	-0.0103117	0.880933
Pf3D7_07_v3	928514	931139	+	PF3D7_0721500	conserved Plasmodium membrane protein, unknown function	-0.452419	0.00114988
Pf3D7_07_v3	930961	933016	-	PF3D7_0721600	40S ribosomal protein S5, putative	0.274373	2.05553e-10
Pf3D7_07_v3	935116	937312	+	PF3D7_0721700	secreted ookinete protein, putative	0.0244086	0.90562
Pf3D7_07_v3	937845	939457	+	PF3D7_0721800	conserved Plasmodium protein, unknown function	0.0462439	0.469757
Pf3D7_07_v3	939284	941111	-	PF3D7_0721900	V-type ATPase V0 subunit e, putative	0.0654374	0.526068
Pf3D7_07_v3	941358	943425	+	PF3D7_0722000	conserved Plasmodium protein, unknown function	0.0415772	0.669891
Pf3D7_07_v3	943456	945979	+	PF3D7_0722100	protein pelota homolog, putative	-0.151768	0.112849
Pf3D7_07_v3	946077	949317	+	PF3D7_0722200	rhoptry-associated leucine zipper-like protein 1	-2.54589	3.76131e-24
Pf3D7_07_v3	948774	953832	-	PF3D7_0722300	ubiquitin carboxyl-terminal hydrolase, putative	0.174439	0.0178912
Pf3D7_07_v3	954400	956685	+	PF3D7_0722400	Obg-like ATPase 1, putative	0.227897	1.51289e-06
Pf3D7_07_v3	956747	958325	-	PF3D7_0722500	pre-mRNA-splicing factor CWC15, putative	0.0109553	0.906731
Pf3D7_07_v3	958352	961340	-	PF3D7_0722600	U3 small nucleolar RNA-associated protein 7, putative	0.368215	4.54557e-08
Pf3D7_07_v3	961629	963030	+	PF3D7_0722700	respiratory chain complex 3 associated protein 1	-0.0801321	0.441779
Pf3D7_07_v3	963370	965109	+	PF3D7_0722800	conserved protein, unknown function	-0.278393	0.189174
Pf3D7_07_v3	965664	968075	-	PF3D7_0722900	conserved protein, unknown function	-2.08367	2.60259e-05
Pf3D7_07_v3	968088	970023	-	PF3D7_0723000	tRNAHis guanylyltransferase, putative	0.136905	0.441917
Pf3D7_07_v3	970492	971877	-	PF3D7_0723100	protein CPH1, putative	-0.176809	0.149966
Pf3D7_07_v3	972658	974272	+	PF3D7_0723200	conserved Plasmodium protein, unknown function	-0.0599025	0.649477
Pf3D7_07_v3	975585	978720	+	PF3D7_0723300	conserved protein, unknown function	-0.403937	3.58093e-05
Pf3D7_07_v3	978565	984099	-	PF3D7_0723400	conserved Plasmodium protein, unknown function	0.443094	7.59555e-19
Pf3D7_07_v3	984384	985928	-	PF3D7_0723500	dynactin subunit 5, putative	0.126616	0.565729
Pf3D7_07_v3	986292	987765	+	PF3D7_0723600	proteasome assembly chaperone 4, putative	0.810969	5.59661e-09
Pf3D7_07_v3	987805	991350	+	PF3D7_0723700	metallo-hydrolase/oxidoreductase, putative	0.235448	0.000876282
Pf3D7_07_v3	991989	1000332	+	PF3D7_0723800	conserved Plasmodium protein, unknown function	-0.23617	2.08519e-05
Pf3D7_07_v3	1000342	1005611	-	PF3D7_0723900	RNA-binding protein, putative	-0.0216947	0.746261
Pf3D7_07_v3	1006222	1012279	+	PF3D7_0724000	Rab GTPase activator and protein kinase, putative	-0.460747	3.70742e-09
Pf3D7_07_v3	1011770	1017083	-	PF3D7_0724100	conserved Plasmodium protein, unknown function	0.316601	7.19723e-10
Pf3D7_07_v3	1019248	1020817	-	PF3D7_0724200	type 2A phosphatase-associated protein 42, putative	0.283252	0.00191428
Pf3D7_07_v3	1021112	1022659	+	PF3D7_0724300	ubiquinone biosynthesis O-methyltransferase, putative	-0.077087	0.506782
Pf3D7_07_v3	1023600	1024634	+	PF3D7_0724400	mitochondrial import inner membrane translocase subunit TIM14, putative	0.354304	0.00346281
Pf3D7_07_v3	1024663	1026167	+	PF3D7_0724500	conserved Plasmodium protein, unknown function	-0.10076	0.651308
Pf3D7_07_v3	1026103	1033815	-	PF3D7_0724600	protein kinase, putative	-0.4945	1.00341e-16
Pf3D7_07_v3	1034245	1046354	-	PF3D7_0724700	bromodomain protein 6, putative	0.258718	4.02281e-06
Pf3D7_07_v3	1046357	1049418	-	PF3D7_0724800	kelch domain-containing protein, putative	-0.177454	0.0163677
Pf3D7_07_v3	1052392	1058413	+	PF3D7_0724900	kinesin-20, putative	0.0174877	0.934654
Pf3D7_07_v3	1058649	1063957	-	PF3D7_0725000	exonuclease I, putative	-0.250259	4.51437e-06
Pf3D7_07_v3	1064276	1070581	+	PF3D7_0725100	conserved Plasmodium membrane protein, unknown function	-0.185037	0.00784504
Pf3D7_07_v3	1070594	1072029	+	PF3D7_0725200	mago nashi protein homologue, putative	0.12146	0.179359
Pf3D7_07_v3	1071985	1075144	-	PF3D7_0725300	conserved protein, unknown function	1.21697	7.02884e-17
Pf3D7_07_v3	1078691	1080123	+	PF3D7_0725400	conserved Plasmodium protein, unknown function	-1.47202	8.14505e-06
Pf3D7_07_v3	1092439	1092741	-	PF3D7_0726050	conserved Plasmodium protein, unknown function	0.301145	0.156766
Pf3D7_07_v3	1093546	1097313	-	PF3D7_0726100	Plasmodium exported protein, unknown function	0.361359	0.0963758
Pf3D7_07_v3	1099013	1103615	+	PF3D7_0726200	serine/threonine protein kinase, FIKK family	0.718357	3.19149e-05
Pf3D7_07_v3	1103794	1109232	+	PF3D7_0726300	DNA mismatch repair protein PMS1, putative	-0.0921683	0.305469
Pf3D7_07_v3	1108583	1125415	-	PF3D7_0726400	conserved Plasmodium membrane protein, unknown function	-0.201761	9.10008e-05
Pf3D7_07_v3	1125789	1138474	-	PF3D7_0726500	ubiquitin carboxyl-terminal hydrolase, putative	0.00261484	0.962586
Pf3D7_07_v3	1139818	1143059	+	PF3D7_0726600	conserved Plasmodium protein, unknown function	-0.157582	0.0624003
Pf3D7_07_v3	1143196	1143923	-	PF3D7_0726700	conserved Plasmodium protein, unknown function	-0.458789	9.16337e-08
Pf3D7_07_v3	1143936	1144903	-	PF3D7_0726800	dolichyl-diphosphooligosaccharide--protein glycosyltransferase subunit OST2, putative	0.208452	0.301193
Pf3D7_07_v3	1144814	1147488	+	PF3D7_0726900	mitochondrial import inner membrane translocase subunit TIM50, putative	0.16392	0.0348729
Pf3D7_07_v3	1147264	1151617	-	PF3D7_0727000	vacuolar protein sorting-associated protein 53, putative	-0.0417351	0.609228
Pf3D7_07_v3	1151697	1155473	-	PF3D7_0727100	conserved protein, unknown function	-0.143159	0.0748701
Pf3D7_07_v3	1156175	1158838	-	PF3D7_0727200	cysteine desulfurase IscS	0.859168	1.72517e-12
Pf3D7_07_v3	1159604	1162222	-	PF3D7_0727300	DNA (cytosine-5)-methyltransferase	0.0386739	0.74391
Pf3D7_07_v3	1162392	1164096	+	PF3D7_0727400	proteasome subunit alpha type-5, putative	-0.0547699	0.32967
Pf3D7_07_v3	1164165	1166851	-	PF3D7_0727500	mTERF domain-containing protein, putative	-0.371802	0.000158719
Pf3D7_07_v3	1167163	1170838	+	PF3D7_0727600	conserved Plasmodium protein, unknown function	0.0318898	0.870633
Pf3D7_07_v3	1171212	1174450	-	PF3D7_0727700	conserved Plasmodium protein, unknown function	-0.119363	0.262369
Pf3D7_07_v3	1175363	1181839	+	PF3D7_0727800	cation transporting ATPase, putative	-0.0394988	0.489656
Pf3D7_07_v3	1183630	1190173	+	PF3D7_0727900	conserved Plasmodium protein, unknown function	-0.0276718	0.820079
Pf3D7_07_v3	1190698	1192848	-	PF3D7_0728000	eukaryotic translation initiation factor 2 subunit alpha	0.236116	2.10821e-07
Pf3D7_07_v3	1193347	1210448	-	PF3D7_0728100	anaphase-promoting complex subunit 1, putative	-0.315154	4.87058e-08
Pf3D7_07_v3	1211209	1213613	+	PF3D7_0728200	actin-like protein, putative	-0.502982	1.71268e-05
Pf3D7_07_v3	1213841	1214973	-	PF3D7_0728300	conserved protein, unknown function	-0.0506383	0.704727
Pf3D7_07_v3	1214862	1215834	+	PF3D7_0728400	SDH5 domain-containing protein, putative	-0.0775713	0.516814
Pf3D7_07_v3	1216088	1217201	-	PF3D7_0728500	EF hand domain-containing protein, putative	-0.599039	0.0332269
Pf3D7_07_v3	1217404	1225908	+	PF3D7_0728600	RING zinc finger protein, putative	-0.419097	5.25359e-18
Pf3D7_07_v3	1225499	1229857	-	PF3D7_0728700	alpha/beta hydrolase, putative	-0.215172	0.331821
Pf3D7_07_v3	1230145	1232666	+	PF3D7_0728800	conserved Plasmodium protein, unknown function	-0.0557497	0.463374
Pf3D7_07_v3	1232210	1235443	-	PF3D7_0728900	RNA-binding protein, putative	0.0882889	0.23608
Pf3D7_07_v3	1235416	1236794	+	PF3D7_0729000	signal recognition particle subunit SRP9	0.0766988	0.555323
Pf3D7_07_v3	1237998	1246671	+	PF3D7_0729100	allantoicase, putative	-0.0665495	0.280827
Pf3D7_07_v3	1246810	1248317	+	PF3D7_0729200	1-cys peroxiredoxin	0.251071	0.0232101
Pf3D7_07_v3	1248478	1251901	-	PF3D7_0729300	60S ribosomal export protein NMD3, putative	0.472335	3.62356e-07
Pf3D7_07_v3	1252237	1254478	+	PF3D7_0729400	ribosome biogenesis protein BRX1, putative	0.876043	7.43513e-24
Pf3D7_07_v3	1254778	1258355	+	PF3D7_0729500	N6-adenosine-methyltransferase MT-A70	0.347331	1.68614e-07
Pf3D7_07_v3	1258496	1260113	+	PF3D7_0729600	COX assembly mitochondrial protein, putative	-0.18627	0.0167295
Pf3D7_07_v3	1259830	1262801	-	PF3D7_0729700	zinc finger protein, putative	-0.0418408	0.816651
Pf3D7_07_v3	1265910	1281347	+	PF3D7_0729900	dynein heavy chain, putative	-1.00216	2.78631e-05
Pf3D7_07_v3	1280794	1282452	-	PF3D7_0730000	conserved protein, unknown function	0.155521	0.434741
Pf3D7_07_v3	1282562	1285940	+	PF3D7_0730100	tRNA pseudouridine synthase D, putative	0.210209	0.163851
Pf3D7_07_v3	1286026	1290117	-	PF3D7_0730200	AP-4 complex subunit beta, putative	-0.153722	0.157773
Pf3D7_07_v3	1297144	1302090	+	PF3D7_0730300	AP2 domain transcription factor AP2-L, putative	0.958318	1.89277e-68
Pf3D7_07_v3	1304347	1305096	+	PF3D7_0730400	IMP1-like protein, putative	-0.357815	0.0691241
Pf3D7_07_v3	1305154	1315639	-	PF3D7_0730500	conserved Plasmodium protein, unknown function	-0.174768	0.000792326
Pf3D7_07_v3	1320155	1323192	+	PF3D7_0730800	Plasmodium exported protein, unknown function	0.675925	0.000194225
Pf3D7_07_v3	1324452	1333940	+	PF3D7_0730900	EMP1-trafficking protein	0.851789	1.62357e-23
Pf3D7_07_v3	1336751	1342768	+	PF3D7_0731100	EMP1-trafficking protein	-0.171176	0.0791163
Pf3D7_07_v3	1342335	1344508	-	PF3D7_0731200	Plasmodium exported protein, unknown function	-0.270616	0.0103618
Pf3D7_07_v3	1348427	1351829	+	PF3D7_0731300	Plasmodium exported protein (PHISTb), unknown function	0.129493	0.0952729
Pf3D7_07_v3	1353758	1355482	+	PF3D7_0731400	serine/threonine protein kinase, FIKK family, pseudogene	0.368115	0.00010136
Pf3D7_07_v3	1357251	1363653	+	PF3D7_0731500	erythrocyte binding antigen-175	0.763845	2.69043e-06
Pf3D7_07_v3	1366407	1370816	+	PF3D7_0731600	acyl-CoA synthetase	-0.162731	0.000412363
Pf3D7_07_v3	1371309	1372884	+	PF3D7_0731700	Plasmodium exported protein (hyp9), unknown function	-0.452647	0.000302994
Pf3D7_07_v3	1376748	1380999	+	PF3D7_0731800	alpha/beta hydrolase, putative	-1.15184	0.000114718
Pf3D7_07_v3	1390711	1392043	+	PF3D7_0732200	rifin	0.172236	0.239222
Pf3D7_07_v3	1417588	1426234	-	PF3D7_0733000	erythrocyte membrane protein 1, PfEMP1	-0.456329	0.0860804
Pf3D7_08_v3	21361	28653	+	PF3D7_0800100	erythrocyte membrane protein 1, PfEMP1	-0.28949	0.0178246
Pf3D7_08_v3	29147	39682	-	PF3D7_0800200	erythrocyte membrane protein 1, PfEMP1	-0.320869	0.176614
Pf3D7_08_v3	40302	51425	+	PF3D7_0800300	erythrocyte membrane protein 1, PfEMP1	-0.165614	0.357869
Pf3D7_08_v3	61138	62135	-	PF3D7_0800600	Plasmodium exported protein (PHISTa), unknown function	-0.220434	0.208624
Pf3D7_08_v3	65153	74000	-	PF3D7_0800700	surface-associated interspersed protein 8.3 (SURFIN 8.3)	0.0554948	0.800134
Pf3D7_08_v3	83838	89909	-	PF3D7_0801000	Plasmodium exported protein (PHISTc)	0.722277	1.51468e-19
Pf3D7_08_v3	106068	108513	-	PF3D7_0801500	nucleolar protein 10, putative	0.603898	2.36501e-11
Pf3D7_08_v3	108965	109811	-	PF3D7_0801600	conserved protein, unknown function	-0.229533	0.241595
Pf3D7_08_v3	111319	118441	+	PF3D7_0801700	sentrin-specific protease 2, putative	0.178149	0.00162896
Pf3D7_08_v3	117932	122572	-	PF3D7_0801800	mannose-6-phosphate isomerase, putative	0.189759	9.43563e-05
Pf3D7_08_v3	126226	143894	+	PF3D7_0801900	lysine-specific histone demethylase, putative	0.263588	0.011495
Pf3D7_08_v3	145632	151659	+	PF3D7_0802000	glutamate dehydrogenase, putative	0.301751	7.06626e-09
Pf3D7_08_v3	151702	161318	-	PF3D7_0802100	AP2 domain transcription factor AP2-LT	-0.667949	2.6753e-31
Pf3D7_08_v3	164729	166701	+	PF3D7_0802200	1-cys peroxiredoxin	0.45464	1.20598e-28
Pf3D7_08_v3	166711	170995	-	PF3D7_0802300	periodic tryptophan protein 2, putative	0.747428	1.29483e-23
Pf3D7_08_v3	171844	174406	+	PF3D7_0802400	cyclin-like protein, putative	0.364398	9.55457e-07
Pf3D7_08_v3	174618	180248	-	PF3D7_0802500	inositol 5-phosphatase, putative	-0.154952	0.0384231
Pf3D7_08_v3	180040	188229	+	PF3D7_0802600	adenylyl cyclase beta	-1.17551	1.9366e-28
Pf3D7_08_v3	188566	190316	+	PF3D7_0802700	conserved Plasmodium protein, unknown function	-0.59785	0.0167295
Pf3D7_08_v3	191422	194498	+	PF3D7_0802800	serine/threonine protein phosphatase 2B catalytic subunit A	-1.11581	1.16234e-44
Pf3D7_08_v3	194562	196059	-	PF3D7_0802900	conserved Plasmodium protein, unknown function	-0.199828	0.332329
Pf3D7_08_v3	196270	198711	+	PF3D7_0803000	peptidyl-prolyl cis-trans isomerase	-0.0351413	0.626938
Pf3D7_08_v3	198725	203315	-	PF3D7_0803100	U3 small nucleolar RNA-associated protein 14, putative	0.323561	1.05275e-08
Pf3D7_08_v3	203741	207068	-	PF3D7_0803200	filament assembling protein, putative	-0.806078	1.96673e-38
Pf3D7_08_v3	208184	210463	+	PF3D7_0803300	mitogen-activated protein kinase organizer 1, putative	-0.328007	0.00177966
Pf3D7_08_v3	211217	217167	+	PF3D7_0803400	DNA repair and recombination protein RAD54, putative	-0.119812	0.0296128
Pf3D7_08_v3	217476	222589	+	PF3D7_0803500	AAA family ATPase, putative	0.200713	0.0434622
Pf3D7_08_v3	222976	230577	+	PF3D7_0803600	conserved Plasmodium protein, unknown function	-0.283361	5.64806e-07
Pf3D7_08_v3	230967	233374	+	PF3D7_0803700	tubulin gamma chain	-0.0380897	0.656254
Pf3D7_08_v3	232904	234916	-	PF3D7_0803800	proteasome subunit beta type-4	-0.150404	0.00193509
Pf3D7_08_v3	236954	241286	+	PF3D7_0804000	cactin homolog, putative	0.166629	0.00117832
Pf3D7_08_v3	241609	244804	+	PF3D7_0804300	zinc finger protein, putative	0.598967	7.7786e-06
Pf3D7_08_v3	245027	248440	+	PF3D7_0804400	methionine aminopeptidase 1c, putative	-0.335701	1.332e-07
Pf3D7_08_v3	248516	268538	+	PF3D7_0804500	conserved Plasmodium membrane protein, unknown function	-0.113487	0.0196359
Pf3D7_08_v3	268603	271146	-	PF3D7_0804600	tRNA pseudouridine synthase, putative	0.14746	0.060608
Pf3D7_08_v3	271417	277413	-	PF3D7_0804700	conserved Plasmodium protein, unknown function	-0.19415	0.172212
Pf3D7_08_v3	278082	279206	+	PF3D7_0804800	peptidyl-prolyl cis-trans isomerase	0.239918	0.00122509
Pf3D7_08_v3	279251	282015	-	PF3D7_0804900	GTPase-activating protein, putative	-0.137628	0.0400549
Pf3D7_08_v3	282505	285200	-	PF3D7_0805000	alpha/beta hydrolase, putative	-0.345025	0.000530543
Pf3D7_08_v3	286432	289198	+	PF3D7_0805100	conserved protein, unknown function	-0.950961	0.00543296
Pf3D7_08_v3	290626	291907	+	PF3D7_0805200	gamete release protein, putative	-0.67996	0.0377784
Pf3D7_08_v3	293097	297324	-	PF3D7_0805300	zinc finger protein, putative	0.0349233	0.870735
Pf3D7_08_v3	303060	304788	-	PF3D7_0805400	N-acetyltransferase, GNAT family, putative	0.151326	0.189946
Pf3D7_08_v3	304814	310547	-	PF3D7_0805500	conserved Plasmodium protein, unknown function	-0.762002	2.06156e-14
Pf3D7_08_v3	310797	313261	+	PF3D7_0805600	phosphatidic acid phosphatase 2	0.168318	0.0290784
Pf3D7_08_v3	313371	319794	-	PF3D7_0805700	serine/threonine protein kinase, FIKK family	-0.452064	0.00619457
Pf3D7_08_v3	324279	325655	-	PF3D7_0805900	conserved protein, unknown function	0.485176	0.00521218
Pf3D7_08_v3	325872	330187	-	PF3D7_0806000	AAA family ATPase, putative	0.0536535	0.54217
Pf3D7_08_v3	330475	333020	+	PF3D7_0806100	conserved Plasmodium protein, unknown function	-0.180946	0.0367118
Pf3D7_08_v3	333168	337845	+	PF3D7_0806200	Dpy-19-like C-mannosyltransferase	-1.21661	2.40686e-29
Pf3D7_08_v3	337844	343424	-	PF3D7_0806300	ferlin-like protein, putative	-1.79889	4.86687e-97
Pf3D7_08_v3	344038	345365	+	PF3D7_0806400	UDP-N-acetylglucosamine transferase subunit ALG13, putative	-0.611736	8.85298e-06
Pf3D7_08_v3	344952	348269	-	PF3D7_0806500	DnaJ protein, putative	0.171231	0.0165536
Pf3D7_08_v3	349042	353536	-	PF3D7_0806600	kinesin-like protein, putative	-0.516862	7.96728e-05
Pf3D7_08_v3	353841	362906	+	PF3D7_0806700	conserved Plasmodium membrane protein, unknown function	0.0411919	0.528834
Pf3D7_08_v3	362926	367241	-	PF3D7_0806800	V-type proton ATPase subunit a, putative	0.112332	0.0149105
Pf3D7_08_v3	368475	370478	-	PF3D7_0806900	conserved protein, unknown function	-0.126753	0.164127
Pf3D7_08_v3	367780	372978	+	PF3D7_0807000	YEATS domain-containing protein, putative	0.24501	0.00463373
Pf3D7_08_v3	372356	376952	-	PF3D7_0807100	DNA helicase PSH3	0.17101	0.0208969
Pf3D7_08_v3	377439	379755	+	PF3D7_0807200	conserved Plasmodium membrane protein, unknown function	0.223117	0.0106367
Pf3D7_08_v3	380766	383025	+	PF3D7_0807300	ras-related protein Rab-18	0.108864	0.12526
Pf3D7_08_v3	383413	386163	+	PF3D7_0807400	coenzyme Q-binding protein COQ10 homolog, mitochondrial	-0.212207	0.228342
Pf3D7_08_v3	386301	388944	+	PF3D7_0807500	proteasome subunit alpha type-6, putative	-0.054965	0.279657
Pf3D7_08_v3	388027	395335	-	PF3D7_0807600	conserved Plasmodium protein, unknown function	0.0958033	0.0642935
Pf3D7_08_v3	395356	399048	-	PF3D7_0807700	serine protease DegP	-0.720446	0.000278299
Pf3D7_08_v3	399105	401398	-	PF3D7_0807800	26S proteasome regulatory subunit RPN10, putative	-0.105868	0.0520401
Pf3D7_08_v3	401761	404190	+	PF3D7_0807900	tyrosine--tRNA ligase	0.116864	0.0277829
Pf3D7_08_v3	404225	409140	+	PF3D7_0808000	conserved Plasmodium protein, unknown function	0.648659	3.04525e-05
Pf3D7_08_v3	409306	415756	+	PF3D7_0808100	AP-3 complex subunit delta, putative	-0.117337	0.0812979
Pf3D7_08_v3	415549	419066	-	PF3D7_0808200	plasmepsin X	-0.060884	0.771109
Pf3D7_08_v3	419883	422701	+	PF3D7_0808300	ubiquitin regulatory protein, putative	-0.380143	7.41823e-07
Pf3D7_08_v3	422708	424763	+	PF3D7_0808400	coatomer subunit epsilon, putative	-0.527998	2.68033e-05
Pf3D7_08_v3	424794	425171	-	PF3D7_0808450	protein MPODD, putative	-0.318952	0.0892529
Pf3D7_08_v3	430405	439297	+	PF3D7_0808600	erythrocyte membrane protein 1, PfEMP1	0.0304571	0.874892
Pf3D7_08_v3	440408	448062	+	PF3D7_0808700	erythrocyte membrane protein 1, PfEMP1	-0.675611	0.00171828
Pf3D7_08_v3	459071	467014	+	PF3D7_0809100	erythrocyte membrane protein 1, PfEMP1	-0.180137	0.186955
Pf3D7_08_v3	467507	472481	-	PF3D7_0809200	asparagine-rich antigen Pfa55-14	-0.240628	0.00190763
Pf3D7_08_v3	474788	474991	-	PF3D7_0809250	respiratory chain complex 4 associated protein 5	-0.143629	0.0935306
Pf3D7_08_v3	475439	478480	+	PF3D7_0809400	conserved protein, unknown function	-0.0656105	0.484437
Pf3D7_08_v3	478028	478942	-	PF3D7_0809500	histone acetyltransferase subunit NuA4, putative	0.0846824	0.59736
Pf3D7_08_v3	479438	497431	-	PF3D7_0809600	peptidase family C50, putative	0.188525	0.00057709
Pf3D7_08_v3	499463	501569	-	PF3D7_0809700	RuvB-like helicase 1	-0.434287	0.0759149
Pf3D7_08_v3	502338	506698	-	PF3D7_0809800	conserved Plasmodium protein, unknown function	-0.673075	0.00625859
Pf3D7_08_v3	507486	512862	-	PF3D7_0809900	JmjC domain-containing protein 1, putative	-0.13587	0.0682493
Pf3D7_08_v3	517385	518627	-	PF3D7_0810000	acyl-CoA binding protein, putative	-0.0669954	0.421737
Pf3D7_08_v3	519144	520724	-	PF3D7_0810100	ribosomal protein L33, apicoplast, putative	-0.243268	0.0876949
Pf3D7_08_v3	521170	524750	+	PF3D7_0810200	ABC1 family, putative	0.109464	0.216126
Pf3D7_08_v3	524487	530847	-	PF3D7_0810300	protein phosphatase PPM5, putative	-0.555579	1.19294e-22
Pf3D7_08_v3	532220	534031	+	PF3D7_0810400	aquaporin, putative	-0.0164313	0.889496
Pf3D7_08_v3	533991	536642	-	PF3D7_0810500	protein phosphatase PPM7, putative	0.184541	0.0113315
Pf3D7_08_v3	538956	545974	+	PF3D7_0810600	ATP-dependent RNA helicase DBP1, putative	0.510667	9.82038e-35
Pf3D7_08_v3	545282	547450	-	PF3D7_0810700	conserved Plasmodium protein, unknown function	0.232981	0.144171
Pf3D7_08_v3	547896	551057	+	PF3D7_0810800	hydroxymethyldihydropterin pyrophosphokinase-dihydropteroate synthase	0.51212	3.15564e-13
Pf3D7_08_v3	550902	553375	-	PF3D7_0810900	conserved Plasmodium protein, unknown function	0.0375059	0.844821
Pf3D7_08_v3	553116	558148	+	PF3D7_0811000	cullin-1, putative	-0.308468	3.98359e-05
Pf3D7_08_v3	557333	560018	-	PF3D7_0811100	mitochondrial carrier protein, putative	-0.502253	5.83943e-07
Pf3D7_08_v3	560303	564782	+	PF3D7_0811200	ER membrane protein complex subunit 1, putative	-0.226008	0.0127936
Pf3D7_08_v3	565878	573416	+	PF3D7_0811300	CCR4-associated factor 1	-0.100043	0.0169234
Pf3D7_08_v3	574372	578973	+	PF3D7_0811400	conserved protein, unknown function	0.11445	0.0185406
Pf3D7_08_v3	579007	582905	+	PF3D7_0811500	histone-arginine methyltransferase CARM1, putative	0.41212	0.000560718
Pf3D7_08_v3	582804	589463	-	PF3D7_0811600	conserved protein, unknown function	-0.726365	2.49036e-22
Pf3D7_08_v3	588248	593489	+	PF3D7_0811700	conserved Plasmodium protein, unknown function	-1.38111	0.00103335
Pf3D7_08_v3	592954	595639	-	PF3D7_0811800	conserved Plasmodium protein, unknown function	-0.268275	0.0462001
Pf3D7_08_v3	595885	601015	+	PF3D7_0811900	RNA-binding protein, putative	-0.322456	4.34648e-08
Pf3D7_08_v3	600525	602266	-	PF3D7_0812000	conserved protein, unknown function	0.522545	0.0039841
Pf3D7_08_v3	604520	613359	+	PF3D7_0812100	proteasome activator complex subunit 4, putative	-0.101124	0.0506975
Pf3D7_08_v3	614919	617931	-	PF3D7_0812200	trypsin-like serine protease, putative	-0.0143903	0.924054
Pf3D7_08_v3	612903	614862	-	PF3D7_0812220	GTP-binding protein YihA3	-0.00287185	0.977505
Pf3D7_08_v3	618843	620228	-	PF3D7_0812300	sporozoite surface protein 3, putative	-0.108674	0.473775
Pf3D7_08_v3	621441	624649	-	PF3D7_0812400	karyopherin alpha	0.10249	0.0249823
Pf3D7_08_v3	625465	630796	-	PF3D7_0812500	RNA-binding protein, putative	0.199051	0.000222036
Pf3D7_08_v3	630864	632632	-	PF3D7_0812600	ubiquitin-conjugating enzyme E2, putative	-0.0332967	0.76519
Pf3D7_08_v3	633221	635112	+	PF3D7_0812700	U1 small nuclear ribonucleoprotein C, putative	-0.0958709	0.32517
Pf3D7_08_v3	635537	635755	-	PF3D7_0812800	zinc finger protein, putative	-0.238573	0.221259
Pf3D7_08_v3	636628	642867	-	PF3D7_0812900	conserved Plasmodium protein, unknown function	-0.89686	0.000734742
Pf3D7_08_v3	643066	645158	-	PF3D7_0813000	protein KIC7	-0.0932312	0.200223
Pf3D7_08_v3	646538	650135	-	PF3D7_0813100	conserved Plasmodium protein, unknown function	-1.51109	2.75475e-18
Pf3D7_08_v3	650932	654029	-	PF3D7_0813200	CS domain protein, putative	-0.21167	0.00186405
Pf3D7_08_v3	655382	658303	+	PF3D7_0813300	NPL domain-containing protein, putative	1.35873	2.80455e-96
Pf3D7_08_v3	658343	664292	-	PF3D7_0813400	conserved protein, unknown function	0.386563	4.73789e-15
Pf3D7_08_v3	665548	667095	-	PF3D7_0813500	PUB domain-containing protein, putative	0.0943025	0.34513
Pf3D7_08_v3	668841	671366	+	PF3D7_0813600	translation initiation factor SUI1, putative	0.310326	3.44351e-06
Pf3D7_08_v3	670741	675700	-	PF3D7_0813700	ABC transporter F family member 1	0.400989	1.8078e-08
Pf3D7_08_v3	676314	677698	+	PF3D7_0813800	GDP-mannose 4,6-dehydratase	0.4498	0.0363095
Pf3D7_08_v3	677696	679757	-	PF3D7_0813900	40S ribosomal protein S16, putative	0.314938	3.2674e-12
Pf3D7_08_v3	679355	681960	+	PF3D7_0814000	60S ribosomal protein L13-2, putative	0.330585	1.20047e-13
Pf3D7_08_v3	682034	685003	-	PF3D7_0814100	conserved Plasmodium protein, unknown function	-0.0628074	0.752542
Pf3D7_08_v3	684997	689981	+	PF3D7_0814200	DNA/RNA-binding protein Alba 1	0.273918	5.34429e-08
Pf3D7_08_v3	690182	694542	-	PF3D7_0814300	AAA family ATPase, putative	0.320123	0.000325109
Pf3D7_08_v3	694720	697978	-	PF3D7_0814400	phospholipase DDHD1, putative	-1.17905	1.91072e-14
Pf3D7_08_v3	699666	703075	+	PF3D7_0814500	conserved protein, unknown function	-0.324436	0.150153
Pf3D7_08_v3	707792	709223	+	PF3D7_0814900	superoxide dismutase [Fe]	0.0527918	0.406899
Pf3D7_08_v3	709033	711020	-	PF3D7_0815000	selenoprotein	0.230974	0.0244609
Pf3D7_08_v3	711239	714166	+	PF3D7_0815100	heptatricopeptide repeat and RAP domain-containing protein, putative	0.807345	3.35488e-07
Pf3D7_08_v3	715597	720744	+	PF3D7_0815200	importin subunit beta, putative	0.0998668	0.0775849
Pf3D7_08_v3	721348	725652	+	PF3D7_0815300	FAD-dependent monooxygenase, putative	0.0144661	0.900684
Pf3D7_08_v3	725500	726860	-	PF3D7_0815400	ATP synthase-associated protein, putative	-0.0383103	0.730593
Pf3D7_08_v3	727118	730725	+	PF3D7_0815500	conserved Plasmodium protein, unknown function	-0.814709	1.02832e-47
Pf3D7_08_v3	729750	732584	-	PF3D7_0815600	eukaryotic translation initiation factor 3 subunit G, putative	0.265643	1.25933e-06
Pf3D7_08_v3	732891	735068	-	PF3D7_0815700	ubiquitin	-0.667182	0.0143724
Pf3D7_08_v3	735354	742006	-	PF3D7_0815800	vacuolar protein sorting-associated protein 9, putative	-0.232738	7.33912e-06
Pf3D7_08_v3	743266	745505	+	PF3D7_0815900	dihydrolipoyl dehydrogenase, apicoplast	-0.486577	0.00142306
Pf3D7_08_v3	745888	748084	-	PF3D7_0816000	ribosome assembly protein RRB1, putative	0.319777	0.00948617
Pf3D7_08_v3	748331	750033	+	PF3D7_0816100	phosphopantothenoylcysteine decarboxylase, putative	-1.39073	8.10808e-27
Pf3D7_08_v3	749823	751095	-	PF3D7_0816200	vacuolar protein sorting-associated protein 2, putative	-0.683277	2.4632e-14
Pf3D7_08_v3	751942	756173	-	PF3D7_0816300	HAP2-GCS1 domain-containing protein, putative	0.126436	0.480927
Pf3D7_08_v3	756978	758683	+	PF3D7_0816400	EF-hand calcium-binding domain-containing protein, putative	-0.183585	0.0571409
Pf3D7_08_v3	761600	765908	-	PF3D7_0816600	chaperone protein ClpB1	0.503094	3.17201e-21
Pf3D7_08_v3	766329	767961	+	PF3D7_0816700	trafficking protein particle complex subunit 2-like protein, putative	0.00128267	0.993828
Pf3D7_08_v3	770704	771789	+	PF3D7_0816900	adenylate kinase 2	0.156666	0.247458
Pf3D7_08_v3	772568	773737	+	PF3D7_0817000	NEDD8-activating enzyme E1 catalytic subunit, putative	-0.0296774	0.885462
Pf3D7_08_v3	774134	777131	+	PF3D7_0817100	tRNA modification GTPase, putative	0.677432	7.51722e-06
Pf3D7_08_v3	776926	780434	-	PF3D7_0817200	conserved protein, unknown function	-0.377419	3.97946e-06
Pf3D7_08_v3	782602	791836	-	PF3D7_0817300	conserved Plasmodium protein, unknown function	0.0312422	0.849206
Pf3D7_08_v3	794136	798695	-	PF3D7_0817400	phosphatase, putative	-0.0821815	0.65098
Pf3D7_08_v3	798401	800807	+	PF3D7_0817500	histidine triad nucleotide-binding protein 1	0.00728918	0.90562
Pf3D7_08_v3	800326	804715	-	PF3D7_0817600	conserved protein, unknown function	-0.949164	3.71821e-11
Pf3D7_08_v3	804723	814055	-	PF3D7_0817700	rhoptry neck protein 5	-1.74608	1.11922e-61
Pf3D7_08_v3	814303	815974	+	PF3D7_0817800	respiratory chain complex 3 associated protein 3	-0.0627664	0.625608
Pf3D7_08_v3	816742	818583	-	PF3D7_0817900	high mobility group protein B2	-0.0833479	0.198036
Pf3D7_08_v3	819137	822699	+	PF3D7_0818000	U4/U6.U5 small nuclear ribonucleoprotein, putative	0.415866	1.06291e-06
Pf3D7_08_v3	823912	827305	+	PF3D7_0818100	zinc finger protein, putative	0.124289	0.576927
Pf3D7_08_v3	827788	832382	+	PF3D7_0818200	14-3-3 protein	0.0283678	0.623772
Pf3D7_08_v3	833185	835334	+	PF3D7_0818300	dynactin subunit 6, putative	-0.0684027	0.664796
Pf3D7_08_v3	835358	837041	-	PF3D7_0818400	rRNA-processing protein FCF1, putative	0.304929	0.00032704
Pf3D7_08_v3	841264	844248	+	PF3D7_0818500	zinc finger protein, putative	-0.0783791	0.322363
Pf3D7_08_v3	844765	847530	-	PF3D7_0818600	BEM46-like protein, putative	-0.0486483	0.753295
Pf3D7_08_v3	847541	854736	-	PF3D7_0818700	DNA helicase, putative	-0.130645	0.0281768
Pf3D7_08_v3	855347	857162	-	PF3D7_0818800	U3 small nucleolar ribonucleoprotein protein IMP4, putative	0.330758	0.0345583
Pf3D7_08_v3	858550	862980	+	PF3D7_0818900	heat shock protein 70	0.347644	1.21368e-17
Pf3D7_08_v3	863419	868820	-	PF3D7_0819000	ribonuclease, putative	0.28809	6.00201e-07
Pf3D7_08_v3	869033	871357	+	PF3D7_0819100	BRIX domain, putative	0.418255	0.00207005
Pf3D7_08_v3	871410	873440	+	PF3D7_0819200	perforin-like protein 5	0.500418	0.0216294
Pf3D7_08_v3	873926	877521	+	PF3D7_0819300	conserved Plasmodium protein, unknown function	0.308092	0.0578454
Pf3D7_08_v3	881047	884462	+	PF3D7_0819500	conserved protein, unknown function	0.663029	0.00230381
Pf3D7_08_v3	884484	887623	-	PF3D7_0819600	ubiquitin-like protein, putative	-0.06476	0.418229
Pf3D7_08_v3	888126	890471	-	PF3D7_0819700	conserved Plasmodium protein, unknown function	-0.581291	4.21284e-05
Pf3D7_08_v3	891658	898502	-	PF3D7_0819800	conserved Plasmodium protein, unknown function	-0.0289878	0.812231
Pf3D7_08_v3	898831	899705	-	PF3D7_0819900	U6 snRNA-associated Sm-like protein LSm3, putative	0.116182	0.326486
Pf3D7_08_v3	900195	908628	-	PF3D7_0820000	Snf2-related CBP activator, putative	0.337777	3.09162e-11
Pf3D7_08_v3	909083	910928	-	PF3D7_0820100	RNA-binding protein, putative	0.251633	0.0133274
Pf3D7_08_v3	911627	915386	-	PF3D7_0820200	phosphatidylglycerophosphate synthase	-0.287141	2.19123e-05
Pf3D7_08_v3	917497	921911	+	PF3D7_0820300	conserved Plasmodium protein, unknown function	-0.196374	0.0150396
Pf3D7_08_v3	921931	924596	+	PF3D7_0820400	conserved Plasmodium protein, unknown function	0.400253	0.0148692
Pf3D7_08_v3	925054	927974	+	PF3D7_0820500	protein transport protein YIF1, putative	-0.0194461	0.828497
Pf3D7_08_v3	928546	930946	+	PF3D7_0820600	conserved protein, unknown function	-1.43729	3.97184e-16
Pf3D7_08_v3	931673	935916	+	PF3D7_0820700	2-oxoglutarate dehydrogenase E1 component	-0.0758581	0.130612
Pf3D7_08_v3	936266	939277	-	PF3D7_0820800	conserved Plasmodium protein, unknown function	-0.013905	0.8997
Pf3D7_08_v3	939305	944689	-	PF3D7_0820900	conserved Plasmodium protein, unknown function	-0.713297	2.83994e-24
Pf3D7_08_v3	948437	951284	+	PF3D7_0821000	conserved Plasmodium protein, unknown function	-0.397051	0.00190899
Pf3D7_08_v3	952488	956466	+	PF3D7_0821100	protein kinase 1	-0.0981851	0.156958
Pf3D7_08_v3	957099	958258	+	PF3D7_0821200	conserved protein, unknown function	-0.044317	0.714646
Pf3D7_08_v3	958332	962154	-	PF3D7_0821300	ATP-dependent RNA helicase DHX36, putative	0.406316	0.000799924
Pf3D7_08_v3	964289	967130	+	PF3D7_0821400	conserved Plasmodium protein, unknown function	-0.217087	0.00107532
Pf3D7_08_v3	967747	969151	-	PF3D7_0821500	ribosomal RNA small subunit methyltransferase NEP1, putative	0.374695	0.0186205
Pf3D7_08_v3	969674	972177	+	PF3D7_0821600	polyribonucleotide 5'-hydroxyl-kinase Clp1, putative	0.121715	0.0952071
Pf3D7_08_v3	972554	974543	+	PF3D7_0821700	60S ribosomal protein L22, putative	0.248928	2.44804e-07
Pf3D7_08_v3	974967	976983	+	PF3D7_0821800	protein transport protein SEC61 subunit beta, putative	-0.113727	0.090185
Pf3D7_08_v3	976989	978474	-	PF3D7_0821900	WPP motif-containing protein, putative	0.460518	0.000115702
Pf3D7_08_v3	978451	980772	+	PF3D7_0822000	ribosomal protein L4, mitochondrial, putative	0.144889	0.0654655
Pf3D7_08_v3	980704	982153	-	PF3D7_0822100	mediator of RNA polymerase II transcription subunit 7, putative	0.361716	0.0188801
Pf3D7_08_v3	982546	987696	+	PF3D7_0822200	phosphorylated CTD interacting factor 1 WW domain-containing protein, putative	0.459053	0.0292206
Pf3D7_08_v3	987718	989078	-	PF3D7_0822300	small nuclear ribonucleoprotein G, putative	0.035959	0.780962
Pf3D7_08_v3	989973	992608	+	PF3D7_0822400	conserved Plasmodium protein, unknown function	-0.290376	0.172192
Pf3D7_08_v3	992633	994306	-	PF3D7_0822500	dynein light chain 1	0.0640158	0.746901
Pf3D7_08_v3	996626	1000388	+	PF3D7_0822600	protein transport protein SEC23	-0.113891	0.0326737
Pf3D7_08_v3	1000443	1004032	-	PF3D7_0822700	thrombospondin-related protein 1, putative	0.674611	5.13007e-06
Pf3D7_08_v3	1005414	1007397	+	PF3D7_0822800	U5 small nuclear ribonucleoprotein 40 kDa protein, putative	0.134631	0.176686
Pf3D7_08_v3	1006504	1011755	-	PF3D7_0822900	PhIL1-interacting candidate PIC2	-0.279233	0.198036
Pf3D7_08_v3	1012878	1017485	-	PF3D7_0823000	serine/threonine protein kinase VPS15, putative	-0.0342512	0.759109
Pf3D7_08_v3	1018071	1021346	-	PF3D7_0823100	RWD domain-containing protein, putative	0.789531	1.70637e-14
Pf3D7_08_v3	1021372	1025708	-	PF3D7_0823200	RNA-binding protein, putative	0.163531	0.000770781
Pf3D7_08_v3	1028410	1034211	+	PF3D7_0823300	histone acetyltransferase GCN5	-0.019918	0.73131
Pf3D7_08_v3	1034417	1036428	+	PF3D7_0823400	alpha/beta hydrolase, putative	-0.238833	0.164478
Pf3D7_08_v3	1036973	1038764	-	PF3D7_0823500	inner membrane complex protein 1i, putative	-0.166944	0.428969
Pf3D7_08_v3	1039724	1041357	-	PF3D7_0823600	lipoate-protein ligase B	0.167933	0.445023
Pf3D7_08_v3	1041365	1042613	-	PF3D7_0823700	mitochondrial import receptor subunit TOM7, putative	-0.158091	0.461112
Pf3D7_08_v3	1042935	1046408	+	PF3D7_0823800	DnaJ protein, putative	-0.589893	4.33446e-26
Pf3D7_08_v3	1047155	1048908	+	PF3D7_0823900	dicarboxylate/tricarboxylate carrier	0.075039	0.304758
Pf3D7_08_v3	1049233	1051936	-	PF3D7_0824000	conserved Plasmodium protein, unknown function	0.087899	0.656254
Pf3D7_08_v3	1052541	1054493	+	PF3D7_0824100	3'-5' exonuclease, putative	0.634564	0.000273612
Pf3D7_08_v3	1054798	1059140	+	PF3D7_0824200	conserved Plasmodium protein, unknown function	0.150178	0.0790008
Pf3D7_08_v3	1059246	1061567	-	PF3D7_0824300	GTP-binding protein Obg2, putative	-0.0342223	0.747002
Pf3D7_08_v3	1062190	1065384	-	PF3D7_0824400	nucleoside transporter 2	0.0459366	0.480473
Pf3D7_08_v3	1066036	1067958	+	PF3D7_0824500	conserved protein, unknown function	0.320402	3.79985e-05
Pf3D7_08_v3	1068408	1070384	+	PF3D7_0824600	Fe-S cluster assembly protein DRE2, putative	0.0226512	0.871139
Pf3D7_08_v3	1070718	1074779	+	PF3D7_0824700	lipase maturation factor, putative	-0.545787	1.39021e-07
Pf3D7_08_v3	1075261	1080181	+	PF3D7_0824800	conserved Plasmodium membrane protein, unknown function	-0.0981886	0.132457
Pf3D7_08_v3	1079441	1083413	-	PF3D7_0824900	conserved Plasmodium protein, unknown function	0.519722	8.11413e-05
Pf3D7_08_v3	1085451	1091286	+	PF3D7_0825000	conserved Plasmodium protein, unknown function	-0.131015	0.0275879
Pf3D7_08_v3	1093439	1094936	+	PF3D7_0825200	translation initiation factor IF-3	-0.331203	0.00159517
Pf3D7_08_v3	1094794	1095972	-	PF3D7_0825300	SAYSvFN domain-containing protein, putative	-0.260282	0.0629511
Pf3D7_08_v3	1096198	1097701	+	PF3D7_0825400	ATP synthase-associated protein, putative	-0.032857	0.81981
Pf3D7_08_v3	1097742	1100613	+	PF3D7_0825500	protein KRI1, putative	0.50908	1.4074e-07
Pf3D7_08_v3	1100637	1101453	-	PF3D7_0825600	cytochrome c oxidase assembly factor 5, putative	-0.161187	0.326386
Pf3D7_08_v3	1103768	1105108	+	PF3D7_0825800	PH-like domain-containing protein, putative	-0.13426	0.541154
Pf3D7_08_v3	1105631	1108315	+	PF3D7_0825900	conserved Plasmodium protein, unknown function	0.0989604	0.635246
Pf3D7_08_v3	1108918	1112872	+	PF3D7_0826000	conserved Plasmodium protein, unknown function	0.81443	2.06989e-07
Pf3D7_08_v3	1112930	1140853	-	PF3D7_0826100	HECT-like E3 ubiquitin ligase, putative	0.109651	0.078022
Pf3D7_08_v3	1142499	1144972	-	PF3D7_0826200	alpha/beta hydrolase, putative	-1.13974	3.22291e-11
Pf3D7_08_v3	1144934	1147897	+	PF3D7_0826300	SPRY domain, putative	-0.315412	4.37679e-07
Pf3D7_08_v3	1148010	1149830	-	PF3D7_0826400	cis-prenyltransferase	-0.426294	4.42647e-06
Pf3D7_08_v3	1151361	1157299	+	PF3D7_0826500	ubiquitin conjugation factor E4 B, putative	-0.184178	0.000268369
Pf3D7_08_v3	1156860	1158860	-	PF3D7_0826600	SNARE protein, putative	-0.0426177	0.806037
Pf3D7_08_v3	1159770	1162786	-	PF3D7_0826700	receptor for activated c kinase	0.392242	2.09191e-22
Pf3D7_08_v3	1164491	1167540	+	PF3D7_0826900	conserved Plasmodium protein, unknown function	-0.0493315	0.486681
Pf3D7_08_v3	1167240	1171585	-	PF3D7_0827000	ATP-dependent RNA helicase DBP10, putative	0.385292	3.64455e-12
Pf3D7_08_v3	1172102	1177112	+	PF3D7_0827100	translation initiation factor IF-2, putative	0.0534271	0.49815
Pf3D7_08_v3	1177310	1180324	+	PF3D7_0827200	conserved Plasmodium protein, unknown function	-1.17712	0.000242512
Pf3D7_08_v3	1181264	1183916	+	PF3D7_0827300	conserved Plasmodium protein, unknown function	0.209183	0.00460654
Pf3D7_08_v3	1184595	1185251	+	PF3D7_0827400	conserved protein, unknown function	-1.13509	0.0126126
Pf3D7_08_v3	1185861	1187510	+	PF3D7_0827500	ribosomal protein L21, apicoplast, putative	-0.287519	3.87492e-05
Pf3D7_08_v3	1187168	1193439	-	PF3D7_0827600	conserved Plasmodium protein, unknown function	-0.0931756	0.0765164
Pf3D7_08_v3	1198717	1206312	+	PF3D7_0827800	SET domain protein, putative	-0.0961257	0.0694318
Pf3D7_08_v3	1206438	1209016	-	PF3D7_0827900	protein disulfide-isomerase	0.00723078	0.911247
Pf3D7_08_v3	1210692	1211860	+	PF3D7_0828000	rhomboid protease ROM3	-0.113921	0.594888
Pf3D7_08_v3	1211965	1215795	-	PF3D7_0828100	conserved Plasmodium protein, unknown function	0.0613865	0.687991
Pf3D7_08_v3	1215932	1221181	+	PF3D7_0828200	leucine--tRNA ligase, putative	0.20269	0.000734742
Pf3D7_08_v3	1220018	1223432	-	PF3D7_0828300	conserved protein, unknown function	-0.0397383	0.591833
Pf3D7_08_v3	1223542	1226051	-	PF3D7_0828400	mitochondrial inner membrane protein OXA1, putative	-0.15503	0.16523
Pf3D7_08_v3	1226140	1228476	-	PF3D7_0828500	translation initiation factor eIF-2B subunit alpha, putative	-0.430779	4.32336e-08
Pf3D7_08_v3	1229407	1232493	-	PF3D7_0828600	folate transporter 1	-1.98562	1.70637e-14
Pf3D7_08_v3	1232769	1236746	+	PF3D7_0828700	conserved protein, unknown function	-1.55429	1.624e-09
Pf3D7_08_v3	1237184	1241229	-	PF3D7_0828800	GPI-anchored micronemal antigen	-0.197929	0.366806
Pf3D7_08_v3	1241589	1243830	-	PF3D7_0828900	conserved protein, unknown function	-0.93051	3.34803e-13
Pf3D7_08_v3	1244473	1251543	+	PF3D7_0829000	conserved Plasmodium membrane protein, unknown function	-0.177104	0.00504356
Pf3D7_08_v3	1251559	1253831	+	PF3D7_0829100	coiled-coil domain-containing protein 124, putative	0.193812	0.0149567
Pf3D7_08_v3	1254054	1255517	+	PF3D7_0829200	prohibitin 1, putative	0.796053	1.50612e-14
Pf3D7_08_v3	1255816	1257815	+	PF3D7_0829300	U6 snRNA-associated Sm-like protein LSm8, putative	0.128394	0.0736987
Pf3D7_08_v3	1257111	1260032	-	PF3D7_0829400	prolyl 4-hydroxylase subunit alpha, putative	-0.412587	6.50911e-07
Pf3D7_08_v3	1260048	1267062	-	PF3D7_0829500	conserved Plasmodium protein, unknown function	-1.40823	2.80545e-05
Pf3D7_08_v3	1268752	1270237	+	PF3D7_0829600	early transcribed membrane protein 8	-0.885298	0.0136452
Pf3D7_08_v3	1290240	1291406	-	PF3D7_0830300	sporozoite invasion-associated protein 2	0.0764351	0.709626
Pf3D7_08_v3	1293204	1295482	+	PF3D7_0830400	CRA domain-containing protein, putative	0.0803753	0.156671
Pf3D7_08_v3	1295569	1299431	-	PF3D7_0830500	sporozoite and liver stage tryptophan-rich protein, putative	0.230615	0.244432
Pf3D7_08_v3	1301831	1305620	+	PF3D7_0830600	Plasmodium exported protein (PHISTc), unknown function	0.142745	0.520367
Pf3D7_08_v3	1306209	1308595	+	PF3D7_0830700	Plasmodium exported protein (hyp9), unknown function	1.17866	1.87234e-15
Pf3D7_08_v3	1309285	1317662	+	PF3D7_0830800	surface-associated interspersed protein 8.2 (SURFIN 8.2)	0.332362	0.109032
Pf3D7_08_v3	1317009	1318914	-	PF3D7_0830900	Plasmodium exported protein, unknown function	0.601255	0.00496051
Pf3D7_08_v3	1320917	1323071	+	PF3D7_0831000	Plasmodium exported protein (PHISTb), unknown function	0.458081	0.073538
Pf3D7_08_v3	1324597	1331626	+	PF3D7_0831100	surface-associated interspersed protein 8.1 (SURFIN 8.1)	0.234344	0.259427
Pf3D7_08_v3	1332590	1336697	+	PF3D7_0831200	DnaJ protein, putative	-0.495462	2.82107e-11
Pf3D7_08_v3	1337791	1342328	+	PF3D7_0831300	Plasmodium exported protein, unknown function	0.493239	4.715e-10
Pf3D7_08_v3	1343563	1345903	-	PF3D7_0831400	Plasmodium exported protein, unknown function	1.5548	2.28486e-46
Pf3D7_08_v3	1352286	1356302	+	PF3D7_0831500	Plasmodium exported protein (PHIST), unknown function	0.476343	9.36914e-06
Pf3D7_08_v3	1358188	1363639	+	PF3D7_0831600	cytoadherence linked asexual protein 8	-1.51366	3.71264e-07
Pf3D7_08_v3	1364640	1369862	-	PF3D7_0831700	heat shock protein 70	1.0925	9.99982e-102
Pf3D7_08_v3	1371847	1372720	+	PF3D7_0831750	Plasmodium exported protein (PHISTa), unknown function, pseudogene	0.211147	0.310205
Pf3D7_08_v3	1373212	1376988	-	PF3D7_0831800	histidine-rich protein II	0.139863	0.316321
Pf3D7_08_v3	1380834	1381835	+	PF3D7_0831900	Plasmodium exported protein (PHIST), unknown function, pseudogene	0.770524	0.034341
Pf3D7_08_v3	1391454	1394200	+	PF3D7_0832200	Plasmodium exported protein (PHISTa-like), unknown function	0.241207	0.28544
Pf3D7_08_v3	1435794	1443449	-	PF3D7_0833500	erythrocyte membrane protein 1, PfEMP1	-0.210779	0.314954
Pf3D7_09_v3	20080	27885	+	PF3D7_0900100	erythrocyte membrane protein 1, PfEMP1	-0.235025	0.234873
Pf3D7_09_v3	29797	31157	-	PF3D7_0900200	rifin	-0.0395408	0.773506
Pf3D7_09_v3	81122	83382	-	PF3D7_0901700	Plasmodium exported protein (hyp5), unknown function	-0.0935168	0.196464
Pf3D7_09_v3	83928	85972	+	PF3D7_0901800	Plasmodium exported protein, unknown function	-0.211709	0.01013
Pf3D7_09_v3	85707	88318	-	PF3D7_0901900	probable protein, unknown function	0.410868	0.0351689
Pf3D7_09_v3	89201	92043	-	PF3D7_0902000	serine/threonine protein kinase, FIKK family	0.644383	8.89765e-08
Pf3D7_09_v3	93768	95820	-	PF3D7_0902100	serine/threonine protein kinase, FIKK family	-0.608832	0.0260247
Pf3D7_09_v3	98010	101528	-	PF3D7_0902200	serine/threonine protein kinase, FIKK family	0.288128	0.0014855
Pf3D7_09_v3	101962	105349	-	PF3D7_0902300	serine/threonine protein kinase, FIKK family	0.349296	0.141731
Pf3D7_09_v3	106514	108406	-	PF3D7_0902400	serine/threonine protein kinase, FIKK family	-0.131748	0.304513
Pf3D7_09_v3	108747	112128	-	PF3D7_0902500	serine/threonine protein kinase, FIKK family	-0.491502	0.0700461
Pf3D7_09_v3	113409	115549	-	PF3D7_0902600	serine/threonine protein kinase, FIKK family	0.294297	0.0339811
Pf3D7_09_v3	119261	120749	-	PF3D7_0902700	Plasmodium exported protein (PHISTb), unknown function, pseudogene	-0.0803959	0.594614
Pf3D7_09_v3	120969	125252	-	PF3D7_0902800	serine repeat antigen 9	-0.0158119	0.774068
Pf3D7_09_v3	128833	130079	+	PF3D7_0903000	conserved protein, unknown function	0.0533231	0.655054
Pf3D7_09_v3	130060	131208	-	PF3D7_0903100	protein RER1, putative	0.0238877	0.880277
Pf3D7_09_v3	133034	136372	-	PF3D7_0903200	ras-related protein RAB7	-0.125084	0.00553262
Pf3D7_09_v3	138715	151403	+	PF3D7_0903300	conserved protein, unknown function	-0.694384	2.02212e-40
Pf3D7_09_v3	151318	161672	-	PF3D7_0903400	ATP-dependent RNA helicase DDX60, putative	0.281742	1.86239e-08
Pf3D7_09_v3	162043	167477	+	PF3D7_0903500	nucleoporin NUP138, putative	0.144562	0.0253798
Pf3D7_09_v3	168458	173493	+	PF3D7_0903600	conserved protein, unknown function	0.271749	0.0185994
Pf3D7_09_v3	174409	177722	+	PF3D7_0903700	alpha tubulin 1	0.0409756	0.537804
Pf3D7_09_v3	179187	183991	+	PF3D7_0903800	LCCL domain-containing protein	-0.491139	0.068263
Pf3D7_09_v3	184821	186458	+	PF3D7_0903900	60S ribosomal protein L32	0.242095	2.6485e-07
Pf3D7_09_v3	186468	190718	-	PF3D7_0904000	GTPase-activating protein, putative	0.0780725	0.150153
Pf3D7_09_v3	190858	195827	-	PF3D7_0904100	AP-4 complex subunit epsilon, putative	-0.0253165	0.696625
Pf3D7_09_v3	197658	198894	+	PF3D7_0904200	PH domain-containing protein, putative	-0.0939819	0.65118
Pf3D7_09_v3	199051	207458	-	PF3D7_0904300	conserved protein, unknown function	-0.494661	0.0248467
Pf3D7_09_v3	207785	209281	-	PF3D7_0904400	signal peptidase complex subunit 3, putative	-0.586069	1.63373e-09
Pf3D7_09_v3	209347	211040	+	PF3D7_0904500	prefoldin subunit 4, putative	-0.0584598	0.674798
Pf3D7_09_v3	211700	218608	+	PF3D7_0904600	ubiquitin specific protease, putative	-0.00829641	0.889432
Pf3D7_09_v3	218206	219855	-	PF3D7_0904700	bacterial histone-like protein	-0.647223	5.64303e-17
Pf3D7_09_v3	221574	224589	+	PF3D7_0904800	replication protein A1, small fragment	-0.0820323	0.132343
Pf3D7_09_v3	224609	233976	-	PF3D7_0904900	copper-transporting ATPase	-0.0903734	0.0733939
Pf3D7_09_v3	234018	235610	-	PF3D7_0905000	ATP synthase-associated protein, putative	-0.162411	0.335231
Pf3D7_09_v3	236028	243109	-	PF3D7_0905100	nucleoporin NUP221, putative	-0.0358296	0.659191
Pf3D7_09_v3	245200	249920	-	PF3D7_0905200	mitochondrial carrier protein, putative	0.518983	1.68614e-07
Pf3D7_09_v3	251353	269709	-	PF3D7_0905300	dynein heavy chain, putative	-1.22753	0.000225988
Pf3D7_09_v3	270371	275833	-	PF3D7_0905400	high molecular weight rhoptry protein 3	-1.8185	2.43173e-181
Pf3D7_09_v3	276467	279624	+	PF3D7_0905500	conserved protein, unknown function	-2.40793	3.79474e-18
Pf3D7_09_v3	283888	287290	-	PF3D7_0905700	autophagy-related protein 3, putative	-0.0720788	0.391363
Pf3D7_09_v3	287480	293011	+	PF3D7_0905800	conserved Plasmodium protein, unknown function	0.0364766	0.689755
Pf3D7_09_v3	293373	296649	-	PF3D7_0905900	coatomer subunit beta, putative	-0.202155	0.00111453
Pf3D7_09_v3	298216	304767	-	PF3D7_0906000	exoribonuclease II	0.43014	1.69291e-09
Pf3D7_09_v3	304951	306785	+	PF3D7_0906100	vacuolar protein sorting-associated protein 46, putative	0.0599225	0.445022
Pf3D7_09_v3	306807	309522	-	PF3D7_0906200	conserved Plasmodium protein, unknown function	-0.34943	0.00110477
Pf3D7_09_v3	309887	312231	+	PF3D7_0906300	Maf-like protein, putative	0.355054	0.0286039
Pf3D7_09_v3	312356	315110	-	PF3D7_0906400	dynein intermediate light chain, putative	-0.375427	0.114707
Pf3D7_09_v3	317027	319614	+	PF3D7_0906500	arginase	0.184526	0.0501189
Pf3D7_09_v3	319627	323568	-	PF3D7_0906600	zinc finger protein, putative	0.477801	1.25455e-09
Pf3D7_09_v3	329397	332004	-	PF3D7_0906700	leucine-rich repeat protein	0.381339	6.43403e-05
Pf3D7_09_v3	332161	335229	-	PF3D7_0906800	conserved Plasmodium protein, unknown function	0.422108	0.000779812
Pf3D7_09_v3	334781	335636	+	PF3D7_0906890	conserved Plasmodium protein, unknown function	0.266963	0.130555
Pf3D7_09_v3	335982	336778	+	PF3D7_0906910	tubulin-specific chaperone, putative	0.410154	3.98359e-05
Pf3D7_09_v3	337190	338027	+	PF3D7_0907000	conserved Plasmodium protein, unknown function	-0.179634	0.09735
Pf3D7_09_v3	338140	342542	-	PF3D7_0907100	conserved Plasmodium protein, unknown function	0.536497	2.62514e-08
Pf3D7_09_v3	344353	349864	+	PF3D7_0907200	GTPase-activating protein, putative	-0.285776	0.00201253
Pf3D7_09_v3	349572	351287	-	PF3D7_0907300	prefoldin-like protein, putative	0.269143	0.0461503
Pf3D7_09_v3	351552	355975	-	PF3D7_0907400	ATP-dependent protease ATPase subunit ClpY	-0.177302	0.0006534
Pf3D7_09_v3	355983	358693	-	PF3D7_0907500	conserved protein, unknown function	-0.00127305	0.993855
Pf3D7_09_v3	359594	363767	+	PF3D7_0907600	translation initiation factor SUI1, putative	0.488941	1.41297e-06
Pf3D7_09_v3	363574	365642	-	PF3D7_0907700	proteasome activator 28	0.141967	0.029078
Pf3D7_09_v3	366444	367723	+	PF3D7_0907800	ribosomal protein L35, apicoplast, putative	-0.377611	9.26327e-09
Pf3D7_09_v3	367738	368844	-	PF3D7_0907900	peptide deformylase	0.145772	0.0217438
Pf3D7_09_v3	369477	371999	-	PF3D7_0908000	plasma membrane protein 1, putative	-0.489026	2.48871e-12
Pf3D7_09_v3	373762	375586	-	PF3D7_0908100	apicoplast integral membrane protein, putative	-0.401202	0.00819261
Pf3D7_09_v3	377494	383371	+	PF3D7_0908200	conserved Plasmodium protein, unknown function	-0.431985	1.40936e-09
Pf3D7_09_v3	383132	386854	-	PF3D7_0908300	conserved protein, unknown function	-0.0236178	0.796086
Pf3D7_09_v3	387511	389444	+	PF3D7_0908400	conserved Plasmodium protein, unknown function	-0.514207	3.63798e-07
Pf3D7_09_v3	389017	398034	-	PF3D7_0908500	conserved Plasmodium protein, unknown function	-0.474986	0.00885946
Pf3D7_09_v3	398802	400941	-	PF3D7_0908600	ribosomal RNA methyltransferase, putative	0.398769	0.000583085
Pf3D7_09_v3	401013	403688	-	PF3D7_0908700	tRNA pseudouridine synthase, putative	0.024489	0.892528
Pf3D7_09_v3	404035	407267	+	PF3D7_0908800	mitochondrial carrier protein, putative	0.243024	0.00697279
Pf3D7_09_v3	405315	409866	-	PF3D7_0908900	conserved Plasmodium protein, unknown function	0.209644	0.0765082
Pf3D7_09_v3	410326	413841	-	PF3D7_0909000	conserved Plasmodium protein, unknown function	-1.18099	0.00018956
Pf3D7_09_v3	414632	417901	+	PF3D7_0909100	conserved Plasmodium membrane protein, unknown function	-1.34974	7.42533e-07
Pf3D7_09_v3	418208	419895	-	PF3D7_0909200	GDP-fucose protein O-fucosyltransferase 2	-0.138532	0.391529
Pf3D7_09_v3	420226	422542	-	PF3D7_0909300	apoptosis-related protein	0.12445	0.118923
Pf3D7_09_v3	422925	428516	+	PF3D7_0909400	exoribonuclease, putative	0.077017	0.157459
Pf3D7_09_v3	430069	432549	+	PF3D7_0909500	subpellicular microtubule protein 1, putative	-1.45439	0.00445984
Pf3D7_09_v3	432221	435442	-	PF3D7_0909600	conserved protein, unknown function	-0.754838	8.07563e-23
Pf3D7_09_v3	437400	444712	+	PF3D7_0909700	FHA domain protein, putative	-0.145691	0.115923
Pf3D7_09_v3	445255	446630	+	PF3D7_0909800	small nuclear ribonucleoprotein Sm D3, putative	0.234096	0.0126126
Pf3D7_09_v3	447302	452462	+	PF3D7_0909900	helicase SKI2W, putative	0.15147	0.0200785
Pf3D7_09_v3	452399	455743	-	PF3D7_0910000	histone-lysine N-methyltransferase SET4	0.0375592	0.869352
Pf3D7_09_v3	456284	463345	-	PF3D7_0910100	exportin-7, putative	-0.0888269	0.095437
Pf3D7_09_v3	464148	474861	+	PF3D7_0910200	conserved Plasmodium protein, unknown function	-0.189865	5.32363e-05
Pf3D7_09_v3	475004	477689	+	PF3D7_0910300	conserved protein, unknown function	0.0220801	0.842406
Pf3D7_09_v3	477549	481768	-	PF3D7_0910400	selenide water dikinase, putative	0.0344659	0.660545
Pf3D7_09_v3	482386	488608	-	PF3D7_0910500	DNA repair protein REV1, putative	-0.259661	0.000321602
Pf3D7_09_v3	488911	491014	+	PF3D7_0910600	SNARE protein	0.137601	0.364344
Pf3D7_09_v3	491036	493173	+	PF3D7_0910700	actin-like protein, putative	0.0446614	0.827539
Pf3D7_09_v3	493661	495804	+	PF3D7_0910800	cytosolic Fe-S cluster assembly factor NBP35, putative	0.106325	0.164485
Pf3D7_09_v3	495567	498316	-	PF3D7_0910900	DNA primase large subunit, putative	-0.0510254	0.449857
Pf3D7_09_v3	499834	503245	+	PF3D7_0911000	phosphatidylinositol N-acetylglucosaminyltransferase, putative	-0.205186	0.00907256
Pf3D7_09_v3	504394	509439	+	PF3D7_0911100	START domain-containing protein, putative	-0.0862152	0.696625
Pf3D7_09_v3	509452	510913	+	PF3D7_0911200	conserved Plasmodium protein, unknown function	-0.815196	1.26567e-10
Pf3D7_09_v3	511467	521529	+	PF3D7_0911300	cysteine repeat modular protein 1	-0.259578	0.24531
Pf3D7_09_v3	521554	526248	-	PF3D7_0911400	conserved Plasmodium protein, unknown function	0.337057	0.000114017
Pf3D7_09_v3	526449	528094	-	PF3D7_0911500	conserved Plasmodium protein, unknown function	-0.170635	0.363708
Pf3D7_09_v3	528858	532077	+	PF3D7_0911600	conserved Plasmodium protein, unknown function	-0.46339	2.66055e-10
Pf3D7_09_v3	532079	535972	+	PF3D7_0911700	GTP-binding protein, putative	-0.156303	0.0188757
Pf3D7_09_v3	535699	536950	-	PF3D7_0911800	conserved Plasmodium protein, unknown function	-0.580746	2.77131e-09
Pf3D7_09_v3	536963	540283	-	PF3D7_0911900	falstatin	-0.105033	0.0552312
Pf3D7_09_v3	540903	546278	-	PF3D7_0912000	conserved Plasmodium protein, unknown function	-0.181599	0.0080449
Pf3D7_09_v3	546289	548478	-	PF3D7_0912100	zinc finger protein, putative	0.246289	0.0178908
Pf3D7_09_v3	551020	555071	-	PF3D7_0912400	alkaline phosphatase, putative	5.41103e-05	0.999623
Pf3D7_09_v3	555921	558634	+	PF3D7_0912500	SAP domain-containing protein, putative	0.110032	0.0466458
Pf3D7_09_v3	559144	561979	+	PF3D7_0912600	conserved Plasmodium protein, unknown function	-0.214734	0.321897
Pf3D7_09_v3	562269	563000	+	PF3D7_0912700	conserved Plasmodium protein, unknown function	-0.106012	0.554106
Pf3D7_09_v3	563201	566051	-	PF3D7_0912800	tRNA (adenine(58)-N(1))-methyltransferase non-catalytic subunit TRM6, putative	0.124046	0.181842
Pf3D7_09_v3	566578	568830	+	PF3D7_0912900	26S proteasome regulatory subunit RPN8, putative	-0.106689	0.0584417
Pf3D7_09_v3	568887	570663	-	PF3D7_0913000	conserved protein, unknown function	0.444577	5.67504e-08
Pf3D7_09_v3	571031	573349	-	PF3D7_0913100	heptatricopeptide repeat-containing protein, putative	0.622745	1.36303e-06
Pf3D7_09_v3	573701	573838	-	PF3D7_0913150	conserved protein, unknown function	0.0999305	0.649454
Pf3D7_09_v3	574522	576690	+	PF3D7_0913200	elongation factor 1-beta	0.262029	2.80678e-08
[truncated: 2,937 more rows]
