# Supplementary material for: Cohesin contributes to transcriptional repression of stage‐specific genes in the human malaria parasite
Source: EMBO Rep. 2023 Aug 18;24(10):e57090. doi: 10.15252/embr.202357090 (PMC10561359; doi:10.15252/embr.202357090)
Supplement: Supplementary file 13 — Dataset EV12 [file EMBR-24-e57090-s021.xlsx]

## Sheet: Dataset EV12
Dataset EV12: Differential gene expression analysis at 12 hpi of glucosamine-treated over untreated WT parasites. Analysis was performed for n = 3,668 genes (ID and chromosome locations are given) with three replicates for untreated and glucosamine-treated 3D7 WT parasites at 12 hpi. log2(FoldChange) = Fold change of baseMean (average of the normalized read counts across all samples and replicate…
Chromosome	Start	Stop	Strand	ID	Description	log2(Fold Change)	q-value
Pf3D7_13_v3	2113577	2116771	-	PF3D7_1352900	Plasmodium exported protein, unknown function	1.44379	6.84416e-42
Pf3D7_14_v3	39940	43736	-	PF3D7_1401100	DnaJ protein, putative	1.29687	1.38357e-29
Pf3D7_03_v3	103118	105748	+	PF3D7_0301800	Plasmodium exported protein, unknown function	1.04823	5.67611e-19
Pf3D7_10_v3	66845	69602	-	PF3D7_1001100	acyl-CoA binding protein, isoform 1, ACBP1	1.12786	2.99429e-17
Pf3D7_10_v3	206616	210233	-	PF3D7_1004400	RNA-binding protein, putative	-1.27417	6.89074e-17
Pf3D7_02_v3	108217	111658	-	PF3D7_0202100	liver stage associated protein 2	0.964151	7.84425e-17
Pf3D7_05_v3	801173	810530	-	PF3D7_0519500	CCR4 domain-containing protein 1, putative	-1.54297	9.34344e-17
Pf3D7_05_v3	568594	570527	-	PF3D7_0513300	purine nucleoside phosphorylase	1.07886	8.25211e-14
Pf3D7_12_v3	2166755	2170559	+	PF3D7_1253000	gametocyte erythrocyte cytosolic protein	0.825939	8.25211e-14
Pf3D7_06_v3	444363	445584	+	PF3D7_0610400	histone H3	0.818686	1.82447e-13
Pf3D7_14_v3	1311928	1330437	-	PF3D7_1433400	PHD finger protein PHD2, putative	-0.919275	5.18083e-13
Pf3D7_06_v3	188237	198546	+	PF3D7_0604500	GYF domain-containing protein, putative	-1.00826	6.6539e-12
Pf3D7_12_v3	2161958	2163896	-	PF3D7_1252900	Plasmodium exported protein, unknown function	1.22962	9.89675e-12
Pf3D7_10_v3	300187	306443	-	PF3D7_1007700	AP2 domain transcription factor AP2-I	-1.25703	1.30555e-11
Pf3D7_04_v3	1003768	1018837	-	PF3D7_0422200	erythrocyte membrane-associated antigen	-1.05402	1.48861e-11
Pf3D7_12_v3	1160654	1163264	-	PF3D7_1228600	merozoite surface protein 9	0.764705	2.35637e-11
Pf3D7_04_v3	244986	260286	+	PF3D7_0404600	conserved Plasmodium membrane protein, unknown function	-1.0197	4.27307e-11
Pf3D7_10_v3	102837	105100	-	PF3D7_1002000	Plasmodium exported protein (hyp2), unknown function	0.895297	1.06937e-10
Pf3D7_05_v3	264456	278345	+	PF3D7_0506500	conserved Plasmodium protein, unknown function	-1.04275	1.6699e-10
Pf3D7_14_v3	667206	669129	+	PF3D7_1416500	NADP-specific glutamate dehydrogenase	0.902275	1.82582e-10
Pf3D7_13_v3	690695	695288	+	PF3D7_1316600	choline-phosphate cytidylyltransferase	-1.00686	2.24914e-10
Pf3D7_08_v3	419883	422701	+	PF3D7_0808300	ubiquitin regulatory protein, putative	0.774489	2.41703e-10
Pf3D7_12_v3	1298137	1300451	+	PF3D7_1231500	mitosis protein dim1, putative	1.09814	2.41703e-10
Pf3D7_14_v3	2757022	2765652	-	PF3D7_1467600	conserved Plasmodium protein, unknown function	-0.821734	6.52818e-10
Pf3D7_12_v3	744724	756058	+	PF3D7_1219000	formin 2	-0.90624	6.74867e-10
Pf3D7_02_v3	755057	763428	+	PF3D7_0218600	patatin-like phospholipase, putative	-0.918673	8.97806e-10
Pf3D7_08_v3	1324597	1331626	+	PF3D7_0831100	surface-associated interspersed protein 8.1 (SURFIN 8.1)	-1.33671	1.62677e-09
Pf3D7_06_v3	1169270	1174371	-	PF3D7_0628300	choline/ethanolaminephosphotransferase, putative	0.720873	2.01897e-09
Pf3D7_08_v3	1112930	1140853	-	PF3D7_0826100	HECT-like E3 ubiquitin ligase, putative	-0.866838	3.00067e-09
Pf3D7_10_v3	756646	765280	+	PF3D7_1019000	eukaryotic translation initiation factor subunit eIF2A, putative	-0.872305	3.00067e-09
Pf3D7_13_v3	2032016	2040395	+	PF3D7_1351000	phosphatidylinositol transfer protein, putative	-0.645091	5.05595e-09
Pf3D7_08_v3	1198717	1206312	+	PF3D7_0827800	SET domain protein, putative	-0.729663	1.4486e-08
Pf3D7_13_v3	1768122	1772620	+	PF3D7_1344200	endoplasmic reticulum chaperone GRP170	-0.566968	1.46675e-08
Pf3D7_11_v3	1254662	1260426	-	PF3D7_1132400	conserved Plasmodium membrane protein, unknown function	-1.12452	1.9206e-08
Pf3D7_11_v3	1970810	1974642	+	PF3D7_1149100	Plasmodium exported protein, unknown function	-0.738963	2.3256e-08
Pf3D7_11_v3	300943	316691	-	PF3D7_1107300	polyadenylate-binding protein-interacting protein 1, putative	-0.78625	2.57649e-08
Pf3D7_13_v3	360703	371091	-	PF3D7_1308200	carbamoyl phosphate synthetase	-0.616916	2.66959e-08
Pf3D7_02_v3	752461	754956	+	PF3D7_0218500	small nuclear ribonucleoprotein Sm D2, putative	0.745474	2.70645e-08
Pf3D7_11_v3	1940627	1942588	+	PF3D7_1148800	Plasmodium exported protein (hyp11), unknown function	0.690534	2.72853e-08
Pf3D7_05_v3	320839	327413	+	PF3D7_0507800	conserved protein, unknown function	-0.686012	2.72887e-08
Pf3D7_07_v3	978565	984099	-	PF3D7_0723400	conserved Plasmodium protein, unknown function	-0.781403	2.72887e-08
Pf3D7_11_v3	617528	620150	+	PF3D7_1116300	peptidyl-prolyl cis-trans isomerase	0.689536	2.72887e-08
Pf3D7_14_v3	947041	952924	-	PF3D7_1423500	conserved Plasmodium protein, unknown function	-1.08644	2.72887e-08
Pf3D7_10_v3	1323813	1331955	-	PF3D7_1033100	S-adenosylmethionine decarboxylase/ornithine decarboxylase	-0.576006	2.76599e-08
Pf3D7_12_v3	2147509	2152520	+	PF3D7_1252600	esterase, putative	0.699268	2.76599e-08
Pf3D7_08_v3	565878	573416	+	PF3D7_0811300	CCR4-associated factor 1	-0.730831	3.1574e-08
Pf3D7_14_v3	2262633	2264484	-	PF3D7_1455400	hemolysin III	0.896078	3.1574e-08
Pf3D7_01_v3	160673	166273	+	PF3D7_0103600	ATP-dependent DNA/RNA helicase PSH1	-1.59863	6.28578e-08
Pf3D7_10_v3	1223136	1224517	+	PF3D7_1030000	transcription elongation factor SPT4, putative	0.637268	6.75515e-08
Pf3D7_05_v3	484937	517423	+	PF3D7_0511500	RNA pseudouridylate synthase, putative	-0.792528	8.11504e-08
Pf3D7_07_v3	1125789	1138474	-	PF3D7_0726500	ubiquitin carboxyl-terminal hydrolase, putative	-0.712048	1.04114e-07
Pf3D7_11_v3	1298301	1300611	-	PF3D7_1133600	conserved Plasmodium protein, unknown function	1.41661	1.13294e-07
Pf3D7_14_v3	210252	211328	+	PF3D7_1406000	RNA-binding protein 8A, putative	0.880839	1.14031e-07
Pf3D7_06_v3	747329	749285	-	PF3D7_0617800	histone H2A	0.637619	1.38484e-07
Pf3D7_01_v3	487239	490901	-	PF3D7_0113000	glutamic acid-rich protein GARP	-0.844099	1.48461e-07
Pf3D7_08_v3	126226	143894	+	PF3D7_0801900	lysine-specific histone demethylase, putative	-0.760741	1.48991e-07
Pf3D7_11_v3	1049176	1052926	+	PF3D7_1126800	alternative splicing factor SR-MG, putative	-1.29897	1.51565e-07
Pf3D7_10_v3	1204815	1207912	+	PF3D7_1029600	adenosine deaminase	0.729054	1.56657e-07
Pf3D7_11_v3	136578	137625	+	PF3D7_1102900	Plasmodium exported protein (hyp11), unknown function	0.858527	1.56657e-07
Pf3D7_12_v3	971186	972341	+	PF3D7_1223800	citrate/oxoglutarate carrier protein, putative	0.704017	1.71337e-07
Pf3D7_02_v3	271374	274711	+	PF3D7_0206700	adenylosuccinate lyase	0.667315	1.8775e-07
Pf3D7_04_v3	755176	777060	+	PF3D7_0417400	conserved Plasmodium protein, unknown function	-0.722281	2.00632e-07
Pf3D7_10_v3	236121	242888	-	PF3D7_1005500	regulator of nonsense transcripts 1, putative	-0.953351	2.05023e-07
Pf3D7_11_v3	328877	336810	-	PF3D7_1107800	AP2 domain transcription factor, putative	-0.66927	2.07064e-07
Pf3D7_12_v3	682326	686101	+	PF3D7_1217300	GTP-binding protein EngA	-0.994465	2.12844e-07
Pf3D7_06_v3	998548	1009457	+	PF3D7_0624600	ISWI chromatin-remodeling complex ATPase	-0.678475	2.41501e-07
Pf3D7_09_v3	1399892	1402702	+	PF3D7_0935500	Plasmodium exported protein, unknown function	0.651281	2.47332e-07
Pf3D7_14_v3	300579	306041	-	PF3D7_1408200	AP2 domain transcription factor AP2-G2	-0.613459	2.49022e-07
Pf3D7_07_v3	1237998	1246671	+	PF3D7_0729100	allantoicase, putative	-1.00944	2.56578e-07
Pf3D7_14_v3	577208	589915	-	PF3D7_1414500	atypical protein kinase, ABC-1 family, putative	-0.682002	2.72202e-07
Pf3D7_14_v3	730017	746011	-	PF3D7_1417600	ookinete surface and oocyst capsule protein OSCP, putative	-0.753673	2.92221e-07
Pf3D7_13_v3	1509051	1521971	-	PF3D7_1337500	conserved Plasmodium protein, unknown function	-0.7963	3.39657e-07
Pf3D7_09_v3	642878	644798	-	PF3D7_0915100	SUMO-conjugating enzyme UBC9	0.617808	3.65658e-07
Pf3D7_13_v3	1677300	1678286	-	PF3D7_1342700	DNA-directed RNA polymerases I, II, and III subunit RPABC4, putative	0.724936	3.65658e-07
Pf3D7_14_v3	557487	562812	+	PF3D7_1414100	zinc finger protein, putative	-0.65784	3.65658e-07
Pf3D7_14_v3	2728891	2730944	+	PF3D7_1466700	60S ribosome subunit biogenesis protein NIP7, putative	0.698612	3.65658e-07
Pf3D7_02_v3	783271	784917	-	PF3D7_0219700	Plasmodium exported protein (PHISTc), unknown function	0.735193	3.67588e-07
Pf3D7_12_v3	1208198	1209870	+	PF3D7_1229400	macrophage migration inhibitory factor	0.752551	3.89073e-07
Pf3D7_03_v3	969875	976203	+	PF3D7_0323100	conserved Plasmodium protein, unknown function	-0.781148	4.09193e-07
Pf3D7_07_v3	1348427	1351829	+	PF3D7_0731300	Plasmodium exported protein (PHISTb), unknown function	0.645963	4.44727e-07
Pf3D7_12_v3	985545	993212	+	PF3D7_1224300	polyadenylate-binding protein 1, putative	-0.647533	4.50225e-07
Pf3D7_07_v3	91731	95602	-	PF3D7_0702200	lysophospholipase LPL20	0.599616	4.57981e-07
Pf3D7_05_v3	849251	856116	-	PF3D7_0520800	conserved protein, unknown function	-0.897882	4.85922e-07
Pf3D7_12_v3	1684977	1686307	-	PF3D7_1240100	early transcribed membrane protein 12	0.728505	4.91852e-07
Pf3D7_12_v3	1169145	1179868	-	PF3D7_1228800	WD repeat-containing protein, putative	-0.826432	5.17408e-07
Pf3D7_13_v3	1042495	1043464	-	PF3D7_1325000	U6 snRNA-associated Sm-like protein LSm6, putative	0.785515	5.17408e-07
Pf3D7_11_v3	1556447	1565469	-	PF3D7_1139300	AP2 domain transcription factor AP2-G5	-0.580449	5.44476e-07
Pf3D7_12_v3	678393	682293	+	PF3D7_1217200	multiple RNA-binding domain-containing protein 1, putative	-0.682749	5.44476e-07
Pf3D7_02_v3	252394	262443	+	PF3D7_0206300	pentafunctional AROM polypeptide, putative, pseudogene	-0.731517	5.50156e-07
Pf3D7_10_v3	1452558	1460998	-	PF3D7_1036900	conserved Plasmodium protein, unknown function	-0.651355	5.50156e-07
Pf3D7_07_v3	1376748	1380999	+	PF3D7_0731800	alpha/beta hydrolase, putative	0.745245	5.5363e-07
Pf3D7_10_v3	735567	737313	-	PF3D7_1018500	pre-mRNA-splicing factor RDS3, putative	0.656934	5.65718e-07
Pf3D7_14_v3	1548072	1557053	+	PF3D7_1438400	metacaspase-2	-0.875901	5.95628e-07
Pf3D7_10_v3	412469	415659	+	PF3D7_1010300	succinate dehydrogenase subunit 4, putative	0.64125	6.18662e-07
Pf3D7_05_v3	42114	48258	-	PF3D7_0500800	mature parasite-infected erythrocyte surface antigen	-0.74219	6.7065e-07
Pf3D7_04_v3	498831	503922	+	PF3D7_0411000	conserved Plasmodium protein, unknown function	-0.543008	6.93138e-07
Pf3D7_10_v3	1274939	1280545	+	PF3D7_1031600	protein GEXP15	-0.687097	7.07113e-07
Pf3D7_11_v3	1532674	1540545	-	PF3D7_1138800	WD repeat-containing protein, putative	-0.625054	7.45612e-07
Pf3D7_04_v3	893948	906047	-	PF3D7_0420000	zinc finger protein, putative	-0.703206	8.11801e-07
Pf3D7_13_v3	2678143	2680756	-	PF3D7_1367000	suppressor of kinetochore protein 1, putative	0.745806	8.71331e-07
Pf3D7_14_v3	693329	708432	+	PF3D7_1417200	CCR4-NOT transcription complex subunit NOT1, putative	-0.657513	9.61949e-07
Pf3D7_09_v3	1439258	1442180	+	PF3D7_0936400	ring-exported protein 4	0.696169	1.06654e-06
Pf3D7_08_v3	248516	268538	+	PF3D7_0804500	conserved Plasmodium membrane protein, unknown function	-0.706392	1.07093e-06
Pf3D7_03_v3	727544	738158	+	PF3D7_0317700	CPSF (cleavage and polyadenylation specific factor), subunit A, putative	-0.595602	1.11648e-06
Pf3D7_11_v3	412246	420738	+	PF3D7_1110400	RNA-binding protein, putative	-0.613187	1.12517e-06
Pf3D7_06_v3	215004	220338	+	PF3D7_0605100	KH domain-containing protein, putative	-0.600359	1.24452e-06
Pf3D7_13_v3	1852631	1871215	+	PF3D7_1346400	VPS13 domain-containing protein, putative	-0.697672	1.311e-06
Pf3D7_01_v3	536783	538156	-	PF3D7_0113900	CX3CL1-binding protein 1	0.757646	1.38125e-06
Pf3D7_14_v3	2785386	2797934	-	PF3D7_1468100	MORC family protein	-0.594951	1.38125e-06
Pf3D7_11_v3	225227	226943	+	PF3D7_1105100	histone H2B	0.629489	1.5517e-06
Pf3D7_08_v3	547896	551057	+	PF3D7_0810800	hydroxymethyldihydropterin pyrophosphokinase-dihydropteroate synthase	-0.830485	1.85607e-06
Pf3D7_07_v3	214949	230713	-	PF3D7_0704600	HECT-type E3 ubiquitin ligase UT	-0.614216	2.09754e-06
Pf3D7_14_v3	2694514	2706476	-	PF3D7_1466200	homeodomain-like protein HDP1	-0.76043	2.19478e-06
Pf3D7_06_v3	630396	642340	-	PF3D7_0615400	ribonuclease, putative	-0.659423	2.38398e-06
Pf3D7_05_v3	1040922	1043921	+	PF3D7_0525100	acyl-CoA synthetase	0.458511	2.40432e-06
Pf3D7_14_v3	611486	613217	+	PF3D7_1415200	DNA-directed RNA polymerases I and III subunit RPAC2, putative	0.784584	2.40432e-06
Pf3D7_03_v3	496787	498268	-	PF3D7_0311500	conserved protein, unknown function	0.73062	2.53313e-06
Pf3D7_14_v3	2603892	2606282	-	PF3D7_1464400	zinc finger protein, putative	0.641564	2.67643e-06
Pf3D7_07_v3	626391	641230	-	PF3D7_0713900	conserved Plasmodium protein, unknown function	-0.570119	2.74904e-06
Pf3D7_09_v3	317027	319614	+	PF3D7_0906500	arginase	0.524816	2.82723e-06
Pf3D7_11_v3	909056	916804	+	PF3D7_1123100	calcium-dependent protein kinase 7	-0.642921	2.82723e-06
Pf3D7_12_v3	255472	264324	+	PF3D7_1205800	high mobility group protein B3, putative	-0.696958	2.82723e-06
Pf3D7_13_v3	1203340	1208913	-	PF3D7_1328500	alpha/beta-hydrolase, putative	-0.534371	2.98048e-06
Pf3D7_04_v3	786700	790000	-	PF3D7_0417800	cdc2-related protein kinase 1	-1.03772	3.10793e-06
Pf3D7_10_v3	198954	204653	-	PF3D7_1004300	E3 ubiquitin-protein ligase, putative	-0.563061	3.10793e-06
Pf3D7_14_v3	617813	623560	+	PF3D7_1415400	Btz domain-containing protein, putative	-0.980816	3.21456e-06
Pf3D7_07_v3	133470	143247	+	PF3D7_0703500	erythrocyte membrane-associated antigen	-0.59659	3.29433e-06
Pf3D7_05_v3	606433	609049	-	PF3D7_0514600	ribose-5-phosphate isomerase, putative	0.699578	3.52059e-06
Pf3D7_10_v3	452765	459985	+	PF3D7_1011800	PRE-binding protein	-0.630157	3.92849e-06
Pf3D7_12_v3	1469044	1476429	+	PF3D7_1235300	CCR4-NOT transcription complex subunit 4, putative	-0.671116	3.95065e-06
Pf3D7_06_v3	490750	501967	-	PF3D7_0611800	conserved Plasmodium protein, unknown function	-0.618372	4.05083e-06
Pf3D7_01_v3	351787	356984	-	PF3D7_0108700	secreted ookinete protein, putative	-0.546469	4.24534e-06
Pf3D7_10_v3	1292394	1298406	+	PF3D7_1032100	mRNA-decapping enzyme subunit 1, putative	-0.560022	4.24534e-06
Pf3D7_12_v3	1993096	2001002	+	PF3D7_1248700	conserved protein, unknown function	-0.594405	4.34732e-06
Pf3D7_14_v3	403607	418311	-	PF3D7_1410300	WD repeat-containing protein, putative	-0.657052	4.47202e-06
Pf3D7_01_v3	188420	201324	+	PF3D7_0104300	ubiquitin carboxyl-terminal hydrolase 1, putative	-0.635022	4.54365e-06
Pf3D7_12_v3	1414349	1426825	+	PF3D7_1234100	bromodomain protein 5	-0.632177	4.54365e-06
Pf3D7_13_v3	1226639	1235365	-	PF3D7_1329100	myosin F, putative	-0.759265	4.54365e-06
Pf3D7_03_v3	716493	722640	-	PF3D7_0317500	kinesin-5	-0.709733	5.0716e-06
Pf3D7_13_v3	2832623	2835439	+	PF3D7_1372000	Plasmodium exported protein (PHISTa), unknown function	0.549093	5.09657e-06
Pf3D7_09_v3	1403986	1407459	+	PF3D7_0935600	gametocytogenesis-implicated protein	0.455521	6.01919e-06
Pf3D7_11_v3	768725	771841	-	PF3D7_1120400	alpha/beta hydrolase fold domain containing protein, putative	0.668762	6.01955e-06
Pf3D7_12_v3	2029764	2040460	-	PF3D7_1249800	THO complex subunit 2, putative	-0.562899	6.56149e-06
Pf3D7_11_v3	686272	688530	+	PF3D7_1118100	AP-1 complex subunit sigma, putative	0.715517	6.70875e-06
Pf3D7_11_v3	1649321	1657012	+	PF3D7_1141100	conserved Plasmodium protein, unknown function	-1.03917	6.77406e-06
Pf3D7_02_v3	774447	776838	+	PF3D7_0219400	ribosome associated membrane protein RAMP4, putative	0.723866	8.00331e-06
Pf3D7_14_v3	1971784	1979952	-	PF3D7_1448300	conserved protein, unknown function	-0.67273	8.00354e-06
Pf3D7_08_v3	65153	74000	-	PF3D7_0800700	surface-associated interspersed protein 8.3 (SURFIN 8.3)	-1.05994	8.06554e-06
Pf3D7_12_v3	109107	113173	-	PF3D7_1202000	ATP-dependent DNA/RNA helicase PSH2	-0.799447	8.75441e-06
Pf3D7_14_v3	1906176	1916570	+	PF3D7_1446500	nucleoporin NUP313, putative	-0.561908	8.85053e-06
Pf3D7_08_v3	1309285	1317662	+	PF3D7_0830800	surface-associated interspersed protein 8.2 (SURFIN 8.2)	-0.545669	9.22045e-06
Pf3D7_07_v3	1175363	1181839	+	PF3D7_0727800	cation transporting ATPase, putative	-0.607178	1.02977e-05
Pf3D7_12_v3	557007	564177	-	PF3D7_1212700	eukaryotic translation initiation factor 3 subunit A, putative	-0.54811	1.02977e-05
Pf3D7_14_v3	1090631	1094286	+	PF3D7_1427900	leucine-rich repeat protein	-0.608552	1.02977e-05
Pf3D7_14_v3	217394	227116	+	PF3D7_1406200	transcription elongation factor SPT6, putative	-0.618882	1.08281e-05
Pf3D7_04_v3	1115896	1123289	+	PF3D7_0424700	serine/threonine protein kinase, FIKK family	-0.498527	1.09195e-05
Pf3D7_05_v3	445554	448872	-	PF3D7_0510500	topoisomerase I	-0.59737	1.13964e-05
Pf3D7_13_v3	244430	246721	+	PF3D7_1304900	DNA-directed RNA polymerase II subunit RPB11, putative	0.595245	1.19892e-05
Pf3D7_01_v3	526530	536562	+	PF3D7_0113800	DBL containing protein, unknown function	-0.801134	1.27238e-05
Pf3D7_07_v3	1342335	1344508	-	PF3D7_0731200	Plasmodium exported protein, unknown function	0.569117	1.31526e-05
Pf3D7_07_v3	337720	343059	+	PF3D7_0707300	rhoptry-associated membrane antigen	0.570873	1.39453e-05
Pf3D7_04_v3	1077575	1078515	-	PF3D7_0423900	probable protein, unknown function	0.788791	1.49318e-05
Pf3D7_11_v3	1944702	1946935	+	PF3D7_1148900	Plasmodium exported protein, unknown function	0.608787	1.5134e-05
Pf3D7_10_v3	1403807	1406234	+	PF3D7_1035400	merozoite surface protein 3	0.548547	1.51859e-05
Pf3D7_13_v3	373028	393614	-	PF3D7_1308400	conserved Plasmodium protein, unknown function	-0.584909	1.53849e-05
Pf3D7_14_v3	913234	917625	+	PF3D7_1422700	conserved protein, unknown function	-0.649561	1.60242e-05
Pf3D7_11_v3	895885	906868	-	PF3D7_1123000	conserved Plasmodium protein, unknown function	-0.62559	1.72383e-05
Pf3D7_11_v3	539792	542025	+	PF3D7_1114100	rhomboid protease ROM1	0.552472	1.77886e-05
Pf3D7_03_v3	426151	441005	+	PF3D7_0310200	phd finger protein, putative	-0.593645	1.79451e-05
Pf3D7_06_v3	369043	388626	+	PF3D7_0609000	nucleoporin NUP637, putative	-0.564208	1.80636e-05
Pf3D7_14_v3	641606	642984	-	PF3D7_1415900	zinc finger protein, putative	0.676514	1.80636e-05
Pf3D7_10_v3	1145400	1147484	-	PF3D7_1027400	DNA-directed RNA polymerase II subunit RPB7, putative	0.545862	1.80749e-05
Pf3D7_11_v3	688128	692106	-	PF3D7_1118200	heat shock protein 90, putative	-0.637066	1.81962e-05
Pf3D7_11_v3	677741	683573	+	PF3D7_1117900	conserved Plasmodium protein, unknown function	-0.648851	1.86217e-05
Pf3D7_10_v3	329517	343662	+	PF3D7_1008100	PHD finger protein PHD1	-0.568796	1.95095e-05
Pf3D7_14_v3	2154831	2166467	+	PF3D7_1452600	conserved Plasmodium protein, unknown function	-0.606241	2.01607e-05
Pf3D7_09_v3	89201	92043	-	PF3D7_0902000	serine/threonine protein kinase, FIKK family	0.589218	2.04537e-05
Pf3D7_10_v3	1476917	1480703	-	PF3D7_1037300	ADP,ATP carrier protein 1	0.569811	2.04537e-05
Pf3D7_05_v3	720614	722849	-	PF3D7_0517200	conserved Plasmodium protein, unknown function	-0.634813	2.10723e-05
Pf3D7_07_v3	100338	103399	+	PF3D7_0702400	small exported membrane protein 1	0.601696	2.113e-05
Pf3D7_13_v3	2668028	2671369	-	PF3D7_1366800	phosphatidylserine synthase, putative	0.723011	2.25706e-05
Pf3D7_08_v3	538956	545974	+	PF3D7_0810600	ATP-dependent RNA helicase DBP1, putative	-0.441734	2.3626e-05
Pf3D7_14_v3	958574	965842	-	PF3D7_1423700	conserved Plasmodium protein, unknown function	-0.563848	2.38833e-05
Pf3D7_10_v3	1398801	1403741	+	PF3D7_1035300	glutamate-rich protein GLURP	-0.992427	2.39688e-05
Pf3D7_11_v3	204272	205928	-	PF3D7_1104700	DNA-directed RNA polymerase III subunit RPC8, putative	0.585225	2.39688e-05
Pf3D7_01_v3	124394	126213	+	PF3D7_0102700	merozoite-associated tryptophan-rich antigen	0.723535	2.50342e-05
Pf3D7_01_v3	393695	395222	-	PF3D7_0110400	DNA-directed RNA polymerase II subunit RPB9, putative	0.555519	2.50342e-05
Pf3D7_14_v3	1378216	1403552	-	PF3D7_1434500	dynein-related AAA-type ATPase, putative	-0.548611	2.6554e-05
Pf3D7_13_v3	2674514	2679479	+	PF3D7_1366900	conserved protein, unknown function	-0.426952	2.66399e-05
Pf3D7_14_v3	479713	482052	+	PF3D7_1411900	p1/s1 nuclease, putative	0.576228	2.73447e-05
Pf3D7_10_v3	99001	100443	-	PF3D7_1001900	Plasmodium exported protein (hyp16), unknown function	0.603569	2.73882e-05
Pf3D7_09_v3	894280	901286	+	PF3D7_0922100	ubiquitin-like protein, putative	-0.496381	2.96241e-05
Pf3D7_03_v3	112158	118863	+	PF3D7_0302100	serine/threonine protein kinase	-0.533416	3.06372e-05
Pf3D7_03_v3	451792	459726	-	PF3D7_0310500	ATP-dependent RNA helicase DHX57, putative	-0.544803	3.06372e-05
Pf3D7_10_v3	404903	411445	-	PF3D7_1010200	DNA2/NAM7 helicase, putative	-0.610526	3.06372e-05
Pf3D7_04_v3	876213	894383	+	PF3D7_0419900	phosphatidylinositol 4-kinase, putative	-0.4581	3.06775e-05
Pf3D7_04_v3	474132	475694	+	PF3D7_0410400	exosome complex component RRP4	0.565038	3.07169e-05
Pf3D7_05_v3	791256	793280	-	PF3D7_0519200	V-type proton ATPase 16 kDa proteolipid subunit	0.492628	3.08758e-05
Pf3D7_14_v3	3213312	3215049	+	PF3D7_1478000	Plasmodium exported protein (PHISTa), unknown function	0.58946	3.08758e-05
Pf3D7_14_v3	1200622	1204458	+	PF3D7_1430400	autophagy protein 5, putative	0.61333	3.19416e-05
Pf3D7_03_v3	874313	876685	+	PF3D7_0320900	histone H2A.Z	0.529167	3.44863e-05
Pf3D7_13_v3	497277	499849	-	PF3D7_1311700	cytochrome c, putative	0.60416	3.44863e-05
Pf3D7_01_v3	396580	403838	+	PF3D7_0110500	bromodomain protein 3, putative	-0.648872	3.58121e-05
Pf3D7_14_v3	1828404	1830177	+	PF3D7_1444300	1-acyl-sn-glycerol-3-phosphate acyltransferase, putative	0.603925	3.58121e-05
Pf3D7_07_v3	462183	472293	+	PF3D7_0710200	conserved Plasmodium protein, unknown function	-0.799692	3.61796e-05
Pf3D7_07_v3	865738	876273	+	PF3D7_0719900	conserved Plasmodium membrane protein, unknown function	-0.557362	3.65218e-05
Pf3D7_11_v3	283337	289495	+	PF3D7_1106800	pseudo-tyrosine kinase-like protein	-0.925917	3.66623e-05
Pf3D7_12_v3	1644546	1646283	+	PF3D7_1239300	conserved Plasmodium protein, unknown function	0.730236	3.69149e-05
Pf3D7_12_v3	2175329	2176087	+	PF3D7_1253300	Plasmodium exported protein (PHISTa), unknown function, pseudogene	0.546045	3.90848e-05
Pf3D7_13_v3	2454751	2461569	+	PF3D7_1361200	conserved Plasmodium protein, unknown function	-0.588473	3.90848e-05
Pf3D7_11_v3	1052969	1054388	-	PF3D7_1126900	small nuclear ribonucleoprotein F, putative	0.56376	4.01892e-05
Pf3D7_03_v3	78154	81283	-	PF3D7_0301200	serine/threonine protein kinase, FIKK family	0.556939	4.05375e-05
Pf3D7_04_v3	915895	928649	+	PF3D7_0420300	AP2 domain transcription factor, putative	-0.539344	4.05601e-05
Pf3D7_08_v3	1293204	1295482	+	PF3D7_0830400	CRA domain-containing protein, putative	0.571339	4.05601e-05
Pf3D7_07_v3	877733	879225	-	PF3D7_0720100	pre-rRNA-processing protein ESF2, putative	0.540965	4.10176e-05
Pf3D7_14_v3	2576989	2580007	+	PF3D7_1463500	fam-a protein	0.53237	4.10176e-05
Pf3D7_08_v3	1167240	1171585	-	PF3D7_0827000	ATP-dependent RNA helicase DBP10, putative	-0.535375	4.10873e-05
Pf3D7_12_v3	1846776	1852556	+	PF3D7_1244100	N-alpha-acetyltransferase 15, NatA auxiliary subunit, putative	-0.546057	4.14209e-05
Pf3D7_14_v3	2001083	2002106	-	PF3D7_1448800	Appr-1-p processing domain protein	0.885285	4.18533e-05
Pf3D7_14_v3	1704178	1705128	+	PF3D7_1441900	RNA polymerase II transcription factor B subunit 5, putative	0.889479	4.54862e-05
Pf3D7_12_v3	587716	589185	-	PF3D7_1213700	DNA-directed RNA polymerases I, II, and III subunit RPABC3, putative	0.654244	4.70611e-05
Pf3D7_13_v3	144689	150561	+	PF3D7_1302700	ATP-dependent RNA helicase DHR1, putative	-0.505155	4.90795e-05
Pf3D7_14_v3	352521	355754	-	PF3D7_1409000	WD repeat-containing protein, putative	0.584285	4.90795e-05
Pf3D7_02_v3	723183	730639	-	PF3D7_0217600	conserved Plasmodium protein, unknown function	-0.587586	4.95706e-05
Pf3D7_04_v3	1061719	1067023	-	PF3D7_0423600	conserved Plasmodium protein, unknown function	-0.559971	5.03492e-05
Pf3D7_10_v3	95930	97877	-	PF3D7_1001800	Plasmodium exported protein (PHISTc), unknown function	0.543631	5.56285e-05
Pf3D7_12_v3	757218	764201	+	PF3D7_1219100	clathrin heavy chain, putative	-0.507995	5.56285e-05
Pf3D7_10_v3	320042	328566	+	PF3D7_1008000	histone deacetylase 2	-0.549029	5.57207e-05
Pf3D7_09_v3	706053	712389	-	PF3D7_0917000	merozoite organizing protein	-1.16187	5.78527e-05
Pf3D7_06_v3	1195429	1198332	-	PF3D7_0629100	nicotinate phosphoribosyltransferase, putative	0.62137	5.82269e-05
Pf3D7_07_v3	112576	114405	-	PF3D7_0702900	centrin, putative	0.697924	5.82269e-05
Pf3D7_08_v3	655382	658303	+	PF3D7_0813300	NPL domain-containing protein, putative	0.429861	5.87925e-05
Pf3D7_13_v3	1410493	1412171	-	PF3D7_1334700	MSP7-like protein	0.530658	5.95301e-05
Pf3D7_05_v3	355948	357049	+	PF3D7_0508600	conserved protein, unknown function	0.547869	6.09486e-05
Pf3D7_07_v3	434748	436518	-	PF3D7_0709700	prodrug activation and resistance esterase	0.527598	6.20407e-05
Pf3D7_14_v3	1953474	1959147	-	PF3D7_1447900	multidrug resistance protein 2	-0.832029	6.20407e-05
Pf3D7_13_v3	1889277	1891491	-	PF3D7_1347200	nucleoside transporter 1	0.549058	6.20937e-05
Pf3D7_04_v3	180345	181808	-	PF3D7_0403300	conserved Plasmodium protein, unknown function	1.05909	6.22923e-05
Pf3D7_13_v3	169481	178156	-	PF3D7_1303500	sodium/hydrogen exchanger	-0.460387	6.42743e-05
Pf3D7_03_v3	303434	305619	+	PF3D7_0306700	ER membrane protein complex subunit 5, putative	0.598742	6.47196e-05
Pf3D7_03_v3	747275	756485	+	PF3D7_0318200	DNA-directed RNA polymerase II subunit RPB1	-0.481952	6.58285e-05
Pf3D7_11_v3	964315	965485	-	PF3D7_1124400	U6 snRNA-associated Sm-like protein LSm1, putative	0.604788	6.58285e-05
Pf3D7_06_v3	140777	149585	-	PF3D7_0603600	AT-rich interactive domain-containing protein, putative	-0.660478	6.78302e-05
Pf3D7_01_v3	376164	377704	-	PF3D7_0109500	N-acetyltransferase, GNAT family, putative	0.538587	6.8868e-05
Pf3D7_02_v3	771928	773349	+	PF3D7_0219200	40S ribosomal protein S30	0.553371	7.40303e-05
Pf3D7_08_v3	377439	379755	+	PF3D7_0807200	conserved Plasmodium membrane protein, unknown function	0.558269	7.41942e-05
Pf3D7_12_v3	622520	626579	+	PF3D7_1215100	SUN domain-containing protein, putative	-0.616224	7.43961e-05
Pf3D7_12_v3	2043650	2044974	+	PF3D7_1250000	rRNA-processing protein FCF2, putative	0.478764	7.50873e-05
Pf3D7_06_v3	622098	623014	+	PF3D7_0615000	conserved Plasmodium protein, unknown function	0.528626	7.54677e-05
Pf3D7_07_v3	377674	379642	+	PF3D7_0708300	EKC/KEOPS complex subunit BUD32	0.655275	8.04859e-05
Pf3D7_07_v3	946077	949317	+	PF3D7_0722200	rhoptry-associated leucine zipper-like protein 1	0.727587	8.04859e-05
Pf3D7_12_v3	426774	428242	+	PF3D7_1209200	U6 snRNA-associated Sm-like protein LSm7, putative	0.533929	8.09218e-05
Pf3D7_09_v3	1028046	1031647	-	PF3D7_0925700	histone deacetylase 1	0.501803	8.4338e-05
Pf3D7_10_v3	580588	591074	-	PF3D7_1014600	transcriptional coactivator ADA2	-0.515696	8.54222e-05
Pf3D7_04_v3	363313	365044	-	PF3D7_0407200	peptidyl-tRNA hydrolase 2, putative	0.603476	8.59329e-05
Pf3D7_05_v3	1178062	1179980	-	PF3D7_0528700	peptidyl-prolyl cis-trans isomerase	0.484877	8.71072e-05
Pf3D7_08_v3	388027	395335	-	PF3D7_0807600	conserved Plasmodium protein, unknown function	-0.472795	8.71072e-05
Pf3D7_05_v3	179898	187747	+	PF3D7_0504700	centrosomal protein CEP120, putative	-1.10445	8.9967e-05
Pf3D7_11_v3	1545416	1553962	+	PF3D7_1139100	RNA-binding protein, putative	-0.444645	9.19653e-05
Pf3D7_13_v3	2742329	2746396	+	PF3D7_1369000	glycosylphosphatidylinositol anchor attachment 1 protein, putative	1.36202	9.19653e-05
Pf3D7_01_v3	334374	344369	+	PF3D7_0108300	conserved Plasmodium protein, unknown function	-0.503727	9.42754e-05
Pf3D7_04_v3	717422	723139	+	PF3D7_0416400	histone acetyltransferase, putative	-0.734883	9.51352e-05
Pf3D7_11_v3	219926	223878	-	PF3D7_1105000	histone H4	0.475901	9.56676e-05
Pf3D7_11_v3	1350158	1358171	-	PF3D7_1134600	zinc finger protein, putative	-0.718913	9.81333e-05
Pf3D7_11_v3	1948696	1969412	+	PF3D7_1149000	antigen 332, DBL-like protein	-0.767368	9.88515e-05
Pf3D7_09_v3	1047843	1059006	-	PF3D7_0926100	protein kinase, putative	-0.443608	0.0001003
Pf3D7_02_v3	483322	489702	+	PF3D7_0212100	conserved Plasmodium protein, unknown function	-0.549426	0.000101367
Pf3D7_05_v3	1129570	1131702	-	PF3D7_0527100	ubiquitin-conjugating enzyme E2 13	0.496961	0.000101367
Pf3D7_10_v3	272223	273497	-	PF3D7_1006600	phosducin-like protein 3, putative	0.764957	0.000101595
Pf3D7_10_v3	474731	477029	-	PF3D7_1012400	hypoxanthine-guanine phosphoribosyltransferase	0.535534	0.000102127
Pf3D7_09_v3	1258494	1259859	+	PF3D7_0931200	selenoprotein	0.944446	0.000106352
Pf3D7_14_v3	1769337	1772421	-	PF3D7_1443100	conserved Plasmodium protein, unknown function	-0.699495	0.000108999
Pf3D7_07_v3	1162392	1164096	+	PF3D7_0727400	proteasome subunit alpha type-5, putative	0.540579	0.000112358
Pf3D7_14_v3	511818	516959	+	PF3D7_1412700	AAA family ATPase, putative	-0.666675	0.000112358
Pf3D7_13_v3	1349542	1354540	-	PF3D7_1332900	isoleucine--tRNA ligase, putative	-0.413	0.000117204
Pf3D7_14_v3	1730087	1740916	+	PF3D7_1442600	TRAP-like protein	-0.789317	0.000118015
Pf3D7_03_v3	125687	130112	-	PF3D7_0302300	erythrocyte membrane protein 1 (PfEMP1), pseudogene	-0.585957	0.000118597
Pf3D7_05_v3	686350	693455	-	PF3D7_0516600	sporozoite surface antigen MB2	-0.891808	0.000122923
Pf3D7_11_v3	319592	321540	-	PF3D7_1107500	prefoldin, putative	0.622139	0.000122923
Pf3D7_13_v3	1217710	1226469	-	PF3D7_1329000	DNA-directed RNA polymerase III subunit RPC1, putative	-0.478652	0.000122923
Pf3D7_04_v3	290361	301167	+	PF3D7_0405400	pre-mRNA-processing-splicing factor 8, putative	-0.496219	0.000124195
Pf3D7_09_v3	190858	195827	-	PF3D7_0904100	AP-4 complex subunit epsilon, putative	-0.578398	0.000124195
Pf3D7_05_v3	389815	399902	-	PF3D7_0509400	RNA polymerase I	-0.456294	0.000125139
Pf3D7_13_v3	752413	759638	+	PF3D7_1318300	conserved Plasmodium protein, unknown function	-0.704164	0.000125139
Pf3D7_14_v3	2375197	2386669	+	PF3D7_1457900	conserved Plasmodium protein, unknown function	-0.615755	0.000125139
Pf3D7_11_v3	764390	766081	+	PF3D7_1120200	conserved Plasmodium protein, unknown function	0.602637	0.000131756
Pf3D7_13_v3	547872	553050	+	PF3D7_1312900	eukaryotic translation initation factor 4 gamma	-0.468447	0.000133337
Pf3D7_03_v3	698789	710430	-	PF3D7_0317300	conserved Plasmodium protein, unknown function	-0.537261	0.000138716
Pf3D7_11_v3	991682	996497	+	PF3D7_1125300	DNA-directed RNA polymerase	-0.733209	0.000139597
Pf3D7_06_v3	291965	297805	+	PF3D7_0607000	translation initiation factor IF-2, putative	-0.465197	0.000141981
Pf3D7_10_v3	545670	549791	-	PF3D7_1013900	translation initiation factor eIF-2B subunit delta, putative	0.463822	0.000143565
Pf3D7_11_v3	693215	699458	+	PF3D7_1118300	insulinase, putative	-0.409708	0.000143565
Pf3D7_12_v3	882766	886332	-	PF3D7_1222300	endoplasmin, putative	-0.398073	0.000143565
Pf3D7_08_v3	517385	518627	-	PF3D7_0810000	acyl-CoA binding protein, putative	0.619668	0.000151277
Pf3D7_10_v3	665222	667054	-	PF3D7_1016600	Plasmodium exported protein (PHISTc), unknown function	0.557427	0.000153075
Pf3D7_05_v3	358035	362825	+	PF3D7_0508700	pre-mRNA-processing ATP-dependent RNA helicase PRP5, putative	-0.64106	0.000154152
Pf3D7_10_v3	918062	925141	+	PF3D7_1022000	RNA-binding protein UIS12, putative	-0.486787	0.000154152
Pf3D7_09_v3	746396	749301	+	PF3D7_0918100	cytochrome b5-like heme/steroid binding protein, putative	0.495865	0.000157783
Pf3D7_03_v3	568936	571598	-	PF3D7_0314100	vesicle transport v-SNARE protein, putative	0.50587	0.000161104
Pf3D7_10_v3	166171	171640	-	PF3D7_1003700	MKT1 domain-containing protein, putative	-1.192	0.000161104
Pf3D7_14_v3	1681167	1690747	+	PF3D7_1441300	serine/threonine protein kinase, putative	-1.27945	0.000162517
Pf3D7_09_v3	607882	611319	-	PF3D7_0914200	phospholipid or glycerol acyltransferase, putative	0.549858	0.000162945
Pf3D7_03_v3	378896	383721	-	PF3D7_0308900	splicing factor 3B subunit 1, putative	-0.457499	0.000166158
Pf3D7_14_v3	141443	143326	-	PF3D7_1403900	serine/threonine protein phosphatase CPPED1, putative	0.587085	0.000168686
Pf3D7_14_v3	3290953	3291501	+	PF3D7_1480100	erythrocyte membrane protein 1 (PfEMP1), pseudogene	0.601354	0.000168919
Pf3D7_08_v3	630864	632632	-	PF3D7_0812600	ubiquitin-conjugating enzyme E2, putative	0.538388	0.000169935
Pf3D7_02_v3	225212	226438	-	PF3D7_0205500	DNA-directed RNA polymerase II 16 kDa subunit, putative	0.591098	0.000172633
Pf3D7_14_v3	828485	830942	-	PF3D7_1420000	splicing factor 3B subunit 4, putative	0.395231	0.000176962
Pf3D7_12_v3	668256	674672	+	PF3D7_1216900	DNA-binding chaperone, putative	-0.406803	0.000178344
Pf3D7_02_v3	118835	125090	+	PF3D7_0202400	translation-enhancing factor	-0.630208	0.000186529
Pf3D7_13_v3	467319	469389	-	PF3D7_1310700	PhIL1-interacting candidate PIC5	0.497419	0.000188024
Pf3D7_02_v3	833056	834963	+	PF3D7_0220700	Plasmodium exported protein (hyp9), unknown function	0.488661	0.000188518
Pf3D7_12_v3	161330	163926	-	PF3D7_1202900	high mobility group protein B1	0.448198	0.000192231
Pf3D7_14_v3	2940178	2941916	+	PF3D7_1472000	pre-mRNA-splicing factor ISY1, putative	0.507129	0.000192231
Pf3D7_05_v3	251337	253815	-	PF3D7_0505800	small ubiquitin-related modifier	0.493255	0.000196423
Pf3D7_04_v3	331524	334219	+	PF3D7_0406400	cytosolic glyoxalase II	0.523056	0.000197006
Pf3D7_07_v3	1156175	1158838	-	PF3D7_0727200	cysteine desulfurase IscS	0.414393	0.00019908
Pf3D7_06_v3	788061	796075	-	PF3D7_0619000	FPL domain-containing protein, putative	-0.480412	0.000206452
Pf3D7_14_v3	2213606	2218299	+	PF3D7_1453900	conserved Plasmodium protein, unknown function	-0.408525	0.000208826
Pf3D7_04_v3	700633	705339	-	PF3D7_0416000	RNA-binding protein, putative	-0.815772	0.000209036
Pf3D7_11_v3	290954	292740	+	PF3D7_1107000	U6 snRNA-associated Sm-like protein LSm4, putative	0.538956	0.000213545
Pf3D7_09_v3	1096771	1098919	-	PF3D7_0926900	replication termination factor, putative	0.579377	0.00021415
Pf3D7_08_v3	310797	313261	+	PF3D7_0805600	phosphatidic acid phosphatase 2	0.592575	0.000215697
Pf3D7_12_v3	898838	903247	-	PF3D7_1222500	diphthine--ammonia ligase, putative	0.540391	0.000215697
Pf3D7_12_v3	2077623	2083307	+	PF3D7_1250800	DNA repair protein rhp16, putative	-0.614661	0.000215697
Pf3D7_09_v3	1445945	1448525	+	PF3D7_0936600	gametocyte exported protein 5	0.541995	0.000218696
Pf3D7_09_v3	1160773	1162919	+	PF3D7_0929000	transcription initiation factor TFIID subunit 7, putative	0.48407	0.000222379
Pf3D7_12_v3	2089340	2090521	+	PF3D7_1251100	conserved Plasmodium protein, unknown function	0.525594	0.000222523
Pf3D7_09_v3	211700	218608	+	PF3D7_0904600	ubiquitin specific protease, putative	-0.475482	0.000224654
Pf3D7_08_v3	271417	277413	-	PF3D7_0804700	conserved Plasmodium protein, unknown function	-0.794687	0.000229628
Pf3D7_08_v3	900195	908628	-	PF3D7_0820000	Snf2-related CBP activator, putative	-0.407643	0.000233035
Pf3D7_07_v3	104012	106731	-	PF3D7_0702500	Plasmodium exported protein, unknown function	0.491848	0.000235571
Pf3D7_08_v3	533991	536642	-	PF3D7_0810500	protein phosphatase PPM7, putative	0.452885	0.000235571
Pf3D7_10_v3	281002	283515	+	PF3D7_1006900	PPPDE peptidase, putative	0.560189	0.000235571
Pf3D7_13_v3	2434692	2439303	+	PF3D7_1360800	falcilysin	-0.374036	0.000245866
Pf3D7_05_v3	837998	839532	+	PF3D7_0520300	U6 snRNA-associated Sm-like protein LSm2, putative	0.642966	0.000252165
Pf3D7_09_v3	1033046	1039152	+	PF3D7_0925800	regulator of nonsense transcripts 2, putative	-1.02201	0.000258477
Pf3D7_02_v3	342081	351139	-	PF3D7_0208400	conserved Plasmodium protein, unknown function	-0.54642	0.000259382
Pf3D7_07_v3	83838	86436	+	PF3D7_0702000	Plasmodium exported protein (hyp12), unknown function	0.497047	0.000263205
Pf3D7_02_v3	715609	716549	-	PF3D7_0217300	AP-2 complex subunit sigma, putative	0.630645	0.000268102
Pf3D7_12_v3	939816	947433	+	PF3D7_1223400	phospholipid-transporting ATPase, putative	-0.38003	0.000279794
Pf3D7_02_v3	80851	84937	-	PF3D7_0201700	DnaJ protein, putative	0.353218	0.000279911
Pf3D7_14_v3	1433279	1434985	-	PF3D7_1435400	ER membrane protein complex subunit 4, putative	0.521763	0.000281476
Pf3D7_08_v3	478028	478942	-	PF3D7_0809500	histone acetyltransferase subunit NuA4, putative	0.629034	0.000281854
Pf3D7_06_v3	753392	756429	+	PF3D7_0617900	histone H3 variant	0.438556	0.000290443
Pf3D7_14_v3	168515	171941	+	PF3D7_1404900	conserved Plasmodium protein, unknown function	0.417834	0.000291862
Pf3D7_12_v3	148054	155532	-	PF3D7_1202600	nuclear export mediator factor NEMF, putative	-0.483186	0.000300359
Pf3D7_03_v3	995923	1001997	+	PF3D7_0323800	conserved Plasmodium protein, unknown function	-0.423064	0.000304654
Pf3D7_13_v3	477378	478179	-	PF3D7_1311000	protein ISD11	0.709056	0.000305196
Pf3D7_14_v3	1298143	1299264	-	PF3D7_1433000	H/ACA ribonucleoprotein complex subunit 3, putative	0.51125	0.000308792
Pf3D7_09_v3	1248274	1252765	-	PF3D7_0931000	elongation factor Tu, putative	-0.587523	0.000311303
Pf3D7_11_v3	755951	760604	+	PF3D7_1120000	conserved protein, unknown function	-0.579805	0.000312558
Pf3D7_12_v3	167665	171905	+	PF3D7_1203000	origin recognition complex subunit 1	-1.13624	0.000312558
Pf3D7_08_v3	987718	989078	-	PF3D7_0822300	small nuclear ribonucleoprotein G, putative	0.674546	0.000315604
Pf3D7_14_v3	324334	347119	-	PF3D7_1408700	conserved protein, unknown function	-0.412629	0.000315604
Pf3D7_04_v3	484937	489959	+	PF3D7_0410800	conserved Plasmodium protein, unknown function	-0.615012	0.000316563
Pf3D7_07_v3	755098	758456	+	PF3D7_0717500	calcium-dependent protein kinase 4	-0.572888	0.000322901
Pf3D7_02_v3	568246	573893	-	PF3D7_0214100	protein transport protein SEC31	-0.397829	0.000323382
Pf3D7_13_v3	1682054	1694167	-	PF3D7_1342900	AP2 domain transcription factor AP2-HS	-0.459835	0.000323382
Pf3D7_08_v3	21361	28653	+	PF3D7_0800100	erythrocyte membrane protein 1, PfEMP1	0.420382	0.000328981
Pf3D7_05_v3	902269	905399	-	PF3D7_0522300	18S rRNA (guanine-N(7))-methyltransferase, putative	0.458268	0.00033382
Pf3D7_05_v3	1223345	1225947	-	PF3D7_0530000	conserved Plasmodium protein, unknown function	0.565077	0.00033382
Pf3D7_11_v3	1396148	1397044	-	PF3D7_1135700	conserved Plasmodium protein, unknown function	0.539727	0.00033382
Pf3D7_09_v3	1367396	1367930	-	PF3D7_0935100	protein kish, putative	0.583984	0.000341873
Pf3D7_09_v3	151318	161672	-	PF3D7_0903400	ATP-dependent RNA helicase DDX60, putative	-0.374737	0.000347441
Pf3D7_01_v3	481231	483218	-	PF3D7_0112800	Plasmodium exported protein (hyp11), unknown function	0.709713	0.000350008
Pf3D7_12_v3	211383	212908	-	PF3D7_1204500	conserved protein, unknown function	0.683627	0.000356152
Pf3D7_12_v3	1010680	1011767	-	PF3D7_1224900	splicing factor 3B subunit 6, putative	0.560359	0.000356252
Pf3D7_04_v3	1029062	1038336	+	PF3D7_0422500	pre-mRNA-splicing helicase BRR2, putative	-0.420402	0.000357394
Pf3D7_11_v3	1681435	1692161	-	PF3D7_1142100	conserved Plasmodium protein, unknown function	-0.47299	0.000359445
Pf3D7_14_v3	2979847	2983715	+	PF3D7_1473200	DnaJ protein, putative	0.383707	0.000359445
Pf3D7_13_v3	635796	638125	+	PF3D7_1315000	conserved protein, unknown function	0.722324	0.000360325
Pf3D7_14_v3	803869	812354	-	PF3D7_1419400	conserved Plasmodium membrane protein, unknown function	-0.422429	0.000361173
Pf3D7_14_v3	2446763	2448620	-	PF3D7_1459800	bax inhibitor 1, putative	0.556533	0.000364519
Pf3D7_10_v3	440646	442154	-	PF3D7_1011400	proteasome subunit beta type-5	0.586009	0.000367293
Pf3D7_02_v3	127203	129089	+	PF3D7_0202500	early transcribed membrane protein 2	0.530001	0.000375273
Pf3D7_06_v3	260228	262593	-	PF3D7_0606200	ubiquitin-conjugating enzyme E2 PEX4, putative	0.531397	0.000397113
Pf3D7_13_v3	1335713	1337184	+	PF3D7_1332300	trafficking protein particle complex subunit 2, putative	0.640334	0.000397113
Pf3D7_07_v3	309725	316861	-	PF3D7_0706500	conserved Plasmodium protein, unknown function	-0.470336	0.000404533
Pf3D7_14_v3	2051429	2053788	-	PF3D7_1450100	signal recognition particle subunit SRP54	0.390775	0.000405889
Pf3D7_08_v3	111319	118441	+	PF3D7_0801700	sentrin-specific protease 2, putative	-0.653004	0.000405999
Pf3D7_11_v3	24160	31598	+	PF3D7_1100100	erythrocyte membrane protein 1, PfEMP1	0.394062	0.00041402
Pf3D7_11_v3	661949	662633	+	PF3D7_1117300	conserved protein, unknown function	0.596541	0.000417397
Pf3D7_12_v3	1983048	1986271	-	PF3D7_1248500	bax inhibitor 1, putative	0.467512	0.000417397
Pf3D7_12_v3	160614	162188	+	PF3D7_1202800	DNA/RNA-binding protein, putative	0.628617	0.000448552
Pf3D7_09_v3	337190	338027	+	PF3D7_0907000	conserved Plasmodium protein, unknown function	0.559427	0.000458835
Pf3D7_09_v3	1286481	1289644	+	PF3D7_0932200	profilin	0.683717	0.000458835
Pf3D7_11_v3	1798297	1799944	-	PF3D7_1145300	cysteine-rich PDZ-binding protein, putative	0.783232	0.000458835
Pf3D7_07_v3	459688	461959	+	PF3D7_0710100	conserved protein, unknown function	0.501717	0.000466044
Pf3D7_01_v3	347246	350568	+	PF3D7_0108500	ELM2 domain-containing protein, putative	0.445594	0.000473083
Pf3D7_08_v3	835358	837041	-	PF3D7_0818400	rRNA-processing protein FCF1, putative	0.475245	0.000473083
Pf3D7_10_v3	895818	903665	-	PF3D7_1021800	schizont egress antigen-1	-0.660734	0.000473083
Pf3D7_08_v3	816742	818583	-	PF3D7_0817900	high mobility group protein B2	0.550768	0.000479311
Pf3D7_03_v3	388943	396419	-	PF3D7_0309200	serine/threonine protein kinase ARK2, putative	-0.716248	0.000486722
Pf3D7_06_v3	336465	342148	+	PF3D7_0608100	conserved Plasmodium protein, unknown function	-0.622391	0.000486722
Pf3D7_10_v3	381136	382816	+	PF3D7_1009400	zinc finger protein, putative	0.437045	0.000486722
Pf3D7_14_v3	2042131	2043795	+	PF3D7_1449800	conserved protein, unknown function	0.555793	0.000501319
Pf3D7_13_v3	901750	906652	+	PF3D7_1321700	splicing factor 1	-0.445964	0.000505367
Pf3D7_05_v3	774052	780916	-	PF3D7_0518700	mRNA-binding protein PUF1	-0.575299	0.00051598
Pf3D7_06_v3	819576	824325	-	PF3D7_0619500	acyl-CoA synthetase	-0.560125	0.00052858
Pf3D7_13_v3	2163553	2168036	-	PF3D7_1354300	large subunit rRNA methyltransferase, putative	-0.379904	0.000528979
Pf3D7_13_v3	2495001	2502249	+	PF3D7_1362400	calpain	-0.516912	0.000531967
Pf3D7_06_v3	547900	552544	-	PF3D7_0613500	AP-3 complex subunit beta, putative	-0.973734	0.00054402
Pf3D7_01_v3	280595	285875	+	PF3D7_0106700	small ribosomal subunit assembling AARP2 protein	-0.42097	0.000553095
Pf3D7_04_v3	464039	468171	-	PF3D7_0410000	erythrocyte vesicle protein 1	-0.387436	0.000553095
Pf3D7_12_v3	1560900	1567860	-	PF3D7_1237500	conserved Plasmodium protein, unknown function	-0.419521	0.000553095
Pf3D7_14_v3	3159438	3160837	+	PF3D7_1476800	lysophospholipase, putative	0.575185	0.00055921
Pf3D7_12_v3	68555	72206	-	PF3D7_1200800	serine/threonine protein kinase, FIKK family	0.397492	0.000584765
Pf3D7_13_v3	2009378	2010603	-	PF3D7_1350200	small nuclear ribonucleoprotein E, putative	0.594557	0.000584765
Pf3D7_11_v3	1384340	1385924	-	PF3D7_1135400	HotDog domain-containing protein, putative	0.437665	0.000599516
Pf3D7_14_v3	2491624	2493185	+	PF3D7_1461300	40S ribosomal protein S28e, putative	0.433749	0.000599516
Pf3D7_09_v3	1372874	1374250	+	PF3D7_0935300	phosphatidylinositol N-acetylglucosaminyltransferase subunit P, putative	0.770307	0.000602434
Pf3D7_06_v3	1122322	1154481	-	PF3D7_0628100	HECT domain-containing protein 1, putative	-0.668334	0.000610256
Pf3D7_06_v3	1158605	1169668	+	PF3D7_0628200	eukaryotic translation initiation factor 2-alpha kinase	-0.411711	0.000610579
Pf3D7_13_v3	2151014	2152684	-	PF3D7_1353800	proteasome subunit alpha type-4, putative	0.531151	0.000610579
Pf3D7_13_v3	910812	913627	-	PF3D7_1321900	conserved protein, unknown function	0.502234	0.000618395
Pf3D7_13_v3	730266	732727	-	PF3D7_1317300	RNA-binding protein, putative	0.48125	0.000627561
Pf3D7_12_v3	193786	195506	+	PF3D7_1203900	ubiquitin-conjugating enzyme E2	0.40347	0.000628562
Pf3D7_06_v3	76204	79596	+	PF3D7_0601900	conserved Plasmodium protein, unknown function	0.466156	0.000638011
Pf3D7_09_v3	1098803	1100298	+	PF3D7_0927000	HSP90 co-chaperone p23	0.781755	0.000646116
Pf3D7_07_v3	402385	406341	+	PF3D7_0709000	chloroquine resistance transporter	0.475315	0.000651428
Pf3D7_08_v3	430405	439297	+	PF3D7_0808600	erythrocyte membrane protein 1, PfEMP1	0.387576	0.000663636
Pf3D7_08_v3	83128	83904	+	PF3D7_0800900	Plasmodium exported protein (hyp7), unknown function, pseudogene	0.86422	0.000668404
Pf3D7_13_v3	1703564	1707279	+	PF3D7_1343200	tRNA guanosine-2'-O-methyltransferase, putative	0.396929	0.000676668
Pf3D7_02_v3	90205	100157	-	PF3D7_0201900	erythrocyte membrane protein 3	-0.422088	0.000691642
Pf3D7_02_v3	773171	774191	-	PF3D7_0219300	conserved Plasmodium protein, unknown function	0.927306	0.000727718
Pf3D7_08_v3	625465	630796	-	PF3D7_0812500	RNA-binding protein, putative	-0.377632	0.000736063
Pf3D7_14_v3	2736036	2741770	+	PF3D7_1466900	conserved Plasmodium protein, unknown function	-0.41868	0.000739028
Pf3D7_13_v3	2305078	2308166	-	PF3D7_1358100	Sas10 domain-containing protein, putative	-0.380723	0.000748306
Pf3D7_13_v3	2638584	2653705	-	PF3D7_1366300	conserved Plasmodium protein, unknown function	-0.412335	0.000748306
Pf3D7_05_v3	731350	735605	+	PF3D7_0517400	FACT complex subunit SPT16, putative	-0.450096	0.000766049
Pf3D7_12_v3	1383267	1402631	+	PF3D7_1233600	asparagine and aspartate rich protein 1	-0.409166	0.000768538
Pf3D7_12_v3	2069903	2071659	+	PF3D7_1250500	AP-3 complex subunit sigma, putative	0.527198	0.000772545
Pf3D7_14_v3	144730	146345	-	PF3D7_1404100	cytochrome c, putative	0.49854	0.000772545
Pf3D7_14_v3	1579582	1588900	+	PF3D7_1439100	DEAD/DEAH box helicase, putative	-0.470628	0.000774209
Pf3D7_06_v3	1221309	1243267	+	PF3D7_0629700	SET domain protein, putative	-0.441982	0.000777225
Pf3D7_08_v3	827788	832382	+	PF3D7_0818200	14-3-3 protein	0.385372	0.000788755
Pf3D7_14_v3	2941398	2945279	-	PF3D7_1472100	protein transport protein YIP1, putative	0.447398	0.000827335
Pf3D7_13_v3	1040006	1042682	+	PF3D7_1324900	L-lactate dehydrogenase	0.439561	0.000854674
Pf3D7_05_v3	895431	897323	+	PF3D7_0522000	conserved Plasmodium protein, unknown function	0.506037	0.000861029
Pf3D7_09_v3	464148	474861	+	PF3D7_0910200	conserved Plasmodium protein, unknown function	-0.445232	0.000874129
Pf3D7_09_v3	809430	821487	-	PF3D7_0919900	regulator of chromosome condensation-PP1-interacting protein	-0.77758	0.000874129
Pf3D7_06_v3	565925	579231	+	PF3D7_0613800	AP2 domain transcription factor, putative	-0.583279	0.000875475
Pf3D7_13_v3	1021423	1023251	+	PF3D7_1324400	PRELI domain-containing protein, putative	0.461664	0.000893614
Pf3D7_01_v3	147031	152795	-	PF3D7_0103400	zinc-carboxypeptidase, putative	-0.611233	0.000895202
Pf3D7_14_v3	2944069	2953562	+	PF3D7_1472200	histone deacetylase, putative	-0.375371	0.000897877
Pf3D7_07_v3	1353758	1355482	+	PF3D7_0731400	serine/threonine protein kinase, FIKK family, pseudogene	0.719811	0.000907199
Pf3D7_03_v3	411588	414117	+	PF3D7_0309800	YTH domain-containing protein 2	0.447126	0.000927464
Pf3D7_06_v3	1031969	1034471	-	PF3D7_0625400	conserved Plasmodium protein, unknown function	0.467584	0.000931996
Pf3D7_14_v3	1946965	1953556	+	PF3D7_1447800	calponin homology domain-containing protein, putative	-0.557244	0.000938106
Pf3D7_02_v3	111818	115064	-	PF3D7_0202200	EMP1-trafficking protein	0.435913	0.000945424
Pf3D7_14_v3	1797266	1800666	+	PF3D7_1443900	heat shock protein 90, putative	-0.669267	0.00094564
Pf3D7_08_v3	898831	899705	-	PF3D7_0819900	U6 snRNA-associated Sm-like protein LSm3, putative	0.600008	0.000952725
Pf3D7_13_v3	1369452	1370905	+	PF3D7_1333400	AMMECR1 domain-containing protein, putative	0.480568	0.000960424
Pf3D7_13_v3	2473498	2482244	+	PF3D7_1361800	glideosome-associated connector	-0.611174	0.000976437
Pf3D7_14_v3	1238794	1242545	-	PF3D7_1431500	mitogen-activated protein kinase 1	-0.47005	0.000979112
Pf3D7_11_v3	1226559	1233099	-	PF3D7_1131800	oxysterol-binding protein, putative	-0.738027	0.000985387
Pf3D7_01_v3	328171	329995	-	PF3D7_0108000	proteasome subunit beta type-3, putative	0.442916	0.000994152
Pf3D7_09_v3	422925	428516	+	PF3D7_0909400	exoribonuclease, putative	-0.392626	0.00101179
Pf3D7_12_v3	1278090	1280048	-	PF3D7_1231200	conserved Plasmodium protein, unknown function	0.910085	0.00102654
Pf3D7_14_v3	269535	271698	+	PF3D7_1407500	multifunctional methyltransferase subunit TRM112, putative	0.497898	0.00102654
Pf3D7_13_v3	1380836	1383978	+	PF3D7_1333800	Voldacs domain-containing protein, putative	0.403448	0.00103235
Pf3D7_13_v3	256095	267598	-	PF3D7_1305300	translational activator GCN1, putative	-0.384057	0.00103697
Pf3D7_08_v3	1301831	1305620	+	PF3D7_0830600	Plasmodium exported protein (PHISTc), unknown function	0.391239	0.00104394
Pf3D7_09_v3	568887	570663	-	PF3D7_0913000	conserved protein, unknown function	0.460143	0.00104942
Pf3D7_09_v3	1211597	1217273	-	PF3D7_0930500	diacylglycerol kinase, putative	-0.463744	0.00107309
Pf3D7_06_v3	952825	955039	-	PF3D7_0623500	superoxide dismutase [Fe]	0.525859	0.00111653
Pf3D7_06_v3	918684	924649	+	PF3D7_0622800	leucine--tRNA ligase, putative	-0.348584	0.00116066
Pf3D7_14_v3	1575439	1577046	+	PF3D7_1438900	thioredoxin peroxidase 1	0.396591	0.00116578
Pf3D7_07_v3	937845	939457	+	PF3D7_0721800	conserved Plasmodium protein, unknown function	0.400908	0.0011749
Pf3D7_08_v3	278082	279206	+	PF3D7_0804800	peptidyl-prolyl cis-trans isomerase	0.441461	0.00117654
Pf3D7_12_v3	2172876	2174605	-	PF3D7_1253200	hypothetical protein	0.526745	0.00119259
Pf3D7_12_v3	1337106	1338824	-	PF3D7_1232400	CWC16 domain-containing protein, putative	0.45177	0.00120116
Pf3D7_09_v3	949967	954244	+	PF3D7_0923400	conserved Plasmodium protein, unknown function	-0.454693	0.00121446
Pf3D7_12_v3	294601	300038	-	PF3D7_1206600	DNA-directed RNA polymerase III subunit RPC2, putative	-0.360944	0.00121592
Pf3D7_12_v3	1779442	1783743	-	PF3D7_1241800	ATP-dependent RNA helicase DBP9, putative	-0.354214	0.00122997
Pf3D7_09_v3	696194	702782	-	PF3D7_0916700	RNA-binding protein musashi, putative	0.380649	0.00124251
Pf3D7_05_v3	900568	902520	+	PF3D7_0522200	transcription initiation factor TFIID subunit 10, putative	0.514102	0.00127038
Pf3D7_02_v3	556774	558250	+	PF3D7_0213700	conserved protein, unknown function	0.474815	0.00127552
Pf3D7_11_v3	814343	818094	-	PF3D7_1121600	exported protein 1	0.436239	0.00127552
Pf3D7_12_v3	2241271	2248962	-	PF3D7_1255200	erythrocyte membrane protein 1, PfEMP1	0.380411	0.00127552
Pf3D7_13_v3	2693485	2695219	-	PF3D7_1367600	ribosome biogenesis protein MRT4, putative	0.463657	0.0013021
Pf3D7_12_v3	1180404	1185971	-	PF3D7_1228900	conserved protein, unknown function	-0.438725	0.00131763
Pf3D7_07_v3	146573	148237	-	PF3D7_0703700	conserved protein, unknown function	0.418069	0.00132177
Pf3D7_11_v3	459454	461568	+	PF3D7_1112000	conserved protein, unknown function	0.636284	0.00132177
Pf3D7_12_v3	1233352	1241605	+	PF3D7_1230000	TBC domain-containing protein, putative	-0.506786	0.00132177
Pf3D7_13_v3	2603194	2605638	-	PF3D7_1364800	DNA-directed RNA polymerases I, II, and III subunit RPABC1, putative	0.380665	0.00132177
Pf3D7_07_v3	889883	899213	+	PF3D7_0720700	phosphoinositide-binding protein PX1	-0.377724	0.0013218
Pf3D7_07_v3	1078691	1080123	+	PF3D7_0725400	conserved Plasmodium protein, unknown function	0.607627	0.0013218
Pf3D7_09_v3	966770	969413	-	PF3D7_0923900	polyadenylate-binding protein 2, putative	0.390581	0.0013775
Pf3D7_05_v3	219562	230001	+	PF3D7_0505100	trafficking protein particle complex subunit 8, putative	-0.451923	0.00137759
Pf3D7_06_v3	1100997	1103240	-	PF3D7_0627500	protein DJ-1	0.426071	0.00137759
Pf3D7_13_v3	500128	505330	+	PF3D7_1311800	M1-family alanyl aminopeptidase	-0.30241	0.00137759
Pf3D7_13_v3	990726	996075	-	PF3D7_1324000	conserved Plasmodium protein, unknown function	-0.439924	0.00138285
Pf3D7_13_v3	2065333	2067148	+	PF3D7_1351800	conserved Plasmodium protein, unknown function	0.444417	0.00138359
Pf3D7_07_v3	719353	721623	+	PF3D7_0716400	transcription initiation factor IIA subunit 1, putative	0.484077	0.00140439
Pf3D7_07_v3	20307	28083	+	PF3D7_0700100	erythrocyte membrane protein 1, PfEMP1	0.385217	0.00143628
Pf3D7_04_v3	328473	330639	+	PF3D7_0406200	parasitophorous vacuole membrane protein S16	0.431948	0.00146511
Pf3D7_09_v3	224609	233976	-	PF3D7_0904900	copper-transporting ATPase	-0.753779	0.00146511
Pf3D7_14_v3	399105	403567	+	PF3D7_1410200	CTP synthase	-0.322304	0.00152483
Pf3D7_13_v3	436154	437809	-	PF3D7_1309500	H/ACA ribonucleoprotein complex subunit 1, putative	0.418289	0.00152726
Pf3D7_11_v3	1440742	1445784	+	PF3D7_1136600	conserved Plasmodium protein, unknown function	-0.385028	0.00152955
Pf3D7_06_v3	980208	983258	+	PF3D7_0624000	hexokinase	0.388166	0.00155113
Pf3D7_08_v3	1435794	1443449	-	PF3D7_0833500	erythrocyte membrane protein 1, PfEMP1	0.331445	0.00155571
Pf3D7_10_v3	1337559	1339195	-	PF3D7_1033300	conserved protein, unknown function	0.612708	0.0016149
Pf3D7_12_v3	504868	507780	+	PF3D7_1211400	heat shock protein DNAJ homologue Pfj4	0.399249	0.0016149
Pf3D7_09_v3	445255	446630	+	PF3D7_0909800	small nuclear ribonucleoprotein Sm D3, putative	0.448803	0.00161741
Pf3D7_11_v3	1767459	1769954	+	PF3D7_1144500	SUMO-activating enzyme subunit 1	0.53699	0.00164157
Pf3D7_08_v3	841264	844248	+	PF3D7_0818500	zinc finger protein, putative	0.400688	0.00167839
Pf3D7_11_v3	1496635	1498092	+	PF3D7_1138100	ubiquitin-related modifier 1, putative	0.686002	0.00167839
Pf3D7_04_v3	829728	830676	+	PF3D7_0418400	LSM domain-containing protein, putative	0.561055	0.00168464
Pf3D7_08_v3	748331	750033	+	PF3D7_0816100	phosphopantothenoylcysteine decarboxylase, putative	0.481886	0.00171224
Pf3D7_11_v3	793500	800524	-	PF3D7_1121100	conserved protein, unknown function	-0.484945	0.00171224
Pf3D7_12_v3	1919898	1923323	+	PF3D7_1246200	actin I	0.357322	0.00171224
Pf3D7_07_v3	1011770	1017083	-	PF3D7_0724100	conserved Plasmodium protein, unknown function	-0.489536	0.00172288
Pf3D7_07_v3	499135	500245	+	PF3D7_0711300	conserved Plasmodium protein, unknown function	0.483389	0.00174352
Pf3D7_09_v3	437400	444712	+	PF3D7_0909700	FHA domain protein, putative	-0.361789	0.00174352
Pf3D7_05_v3	157065	165442	+	PF3D7_0504000	cation transporting P-ATPase	-0.853352	0.00176345
Pf3D7_07_v3	879431	880461	+	PF3D7_0720200	conserved protein, unknown function	0.445764	0.00176506
Pf3D7_03_v3	952746	963144	-	PF3D7_0322700	conserved Plasmodium protein, unknown function	-0.426452	0.00178545
Pf3D7_14_v3	3142075	3144341	+	PF3D7_1476400	serine/threonine protein kinase, FIKK family, pseudogene	0.464285	0.00181628
Pf3D7_04_v3	1050249	1051258	+	PF3D7_0423200	BSD-domain protein, putative	0.502125	0.00182139
Pf3D7_09_v3	901584	905953	+	PF3D7_0922200	S-adenosylmethionine synthetase	0.395735	0.00182139
Pf3D7_10_v3	1495330	1496999	+	PF3D7_1037700	enhancer of rudimentary homolog, putative	0.423122	0.00182139
Pf3D7_13_v3	462619	464337	-	PF3D7_1310500	ER membrane protein complex subunit 7, putative	0.488706	0.00182139
Pf3D7_09_v3	20080	27885	+	PF3D7_0900100	erythrocyte membrane protein 1, PfEMP1	0.388296	0.00183407
Pf3D7_11_v3	944850	946524	+	PF3D7_1123900	13 kDa ribonucleoprotein-associated protein, putative	0.400644	0.00184787
Pf3D7_14_v3	1176022	1181728	+	PF3D7_1429900	ADP-dependent DNA helicase RecQ	-0.691903	0.00196006
Pf3D7_13_v3	431848	436382	+	PF3D7_1309400	HORMA domain protein, putative	-0.541578	0.00197209
Pf3D7_14_v3	2489191	2490622	+	PF3D7_1461200	U3 small nucleolar ribonucleoprotein protein IMP3, putative	0.451232	0.00197209
Pf3D7_08_v3	1028410	1034211	+	PF3D7_0823300	histone acetyltransferase GCN5	-0.390587	0.00198994
Pf3D7_11_v3	580697	583509	-	PF3D7_1115300	cysteine proteinase falcipain 2b	0.358479	0.00199426
Pf3D7_13_v3	734806	738618	+	PF3D7_1317600	conserved Plasmodium protein, unknown function	-0.900148	0.0020931
Pf3D7_10_v3	904858	914036	-	PF3D7_1021900	PHAX domain-containing protein, putative	-0.553012	0.00211451
Pf3D7_04_v3	541759	543070	-	PF3D7_0412200	conserved Plasmodium protein, unknown function	0.906392	0.00212338
Pf3D7_14_v3	1606643	1611876	+	PF3D7_1439500	oocyst rupture protein 2, putative	0.583487	0.00212338
Pf3D7_10_v3	1305485	1308052	-	PF3D7_1032500	DER1-like protein, putative	0.481876	0.00213128
Pf3D7_07_v3	612059	613810	+	PF3D7_0713400	GPCR-like receptor SR25	0.402312	0.00213182
Pf3D7_06_v3	412443	420258	+	PF3D7_0609700	protein KIC6	-0.385218	0.00215474
Pf3D7_05_v3	1300188	1302740	+	PF3D7_0532100	early transcribed membrane protein 5	0.421636	0.00216788
Pf3D7_14_v3	2969590	2972068	-	PF3D7_1472800	HSP20-like chaperone, putative	0.590555	0.00217004
Pf3D7_11_v3	615730	617191	-	PF3D7_1116200	pyridoxine biosynthesis protein PDX2	0.467829	0.00221942
Pf3D7_07_v3	1000342	1005611	-	PF3D7_0723900	RNA-binding protein, putative	-0.349673	0.00223385
Pf3D7_12_v3	740675	743452	-	PF3D7_1218900	WD repeat-containing protein, putative	-0.717171	0.00223385
Pf3D7_09_v3	694527	695602	-	PF3D7_0916600	methyltransferase, putative	0.615099	0.00224118
Pf3D7_06_v3	347997	349756	+	PF3D7_0608310	sorting assembly machinery 50 kDa subunit, putative	0.603018	0.00224494
Pf3D7_13_v3	2124264	2126527	-	PF3D7_1353100	Plasmodium exported protein, unknown function	0.412912	0.00224903
Pf3D7_13_v3	2069203	2075512	+	PF3D7_1352000	GTP-binding protein, putative	-0.715657	0.00226019
Pf3D7_09_v3	1471599	1473298	+	PF3D7_0937200	lysophospholipase, putative	1.22456	0.00226366
Pf3D7_07_v3	1190698	1192848	-	PF3D7_0728000	eukaryotic translation initiation factor 2 subunit alpha	0.339692	0.00229671
Pf3D7_14_v3	1292531	1295607	-	PF3D7_1432800	HP12 protein homolog, putative	-0.714109	0.00241068
Pf3D7_13_v3	1655461	1660193	+	PF3D7_1342100	aconitate hydratase	-0.524594	0.00241157
Pf3D7_11_v3	1096720	1097745	+	PF3D7_1128200	multiprotein-bridging factor 1, putative	0.476853	0.00241957
Pf3D7_06_v3	270150	279739	-	PF3D7_0606600	conserved Plasmodium protein, unknown function	-0.376681	0.00244197
Pf3D7_13_v3	652297	654272	-	PF3D7_1315500	conserved protein, unknown function	0.457713	0.00245246
Pf3D7_08_v3	957099	958258	+	PF3D7_0821200	conserved protein, unknown function	0.429639	0.00245268
Pf3D7_14_v3	3207055	3208478	+	PF3D7_1477800	acyl-CoA binding protein	1.2522	0.002487
Pf3D7_11_v3	1268410	1270016	+	PF3D7_1132700	50S ribosomal protein L2, putative	0.568853	0.00249691
Pf3D7_12_v3	412795	421285	+	PF3D7_1208900	protein phosphatase PPM11, putative	-0.393129	0.00249691
Pf3D7_10_v3	150176	151598	-	PF3D7_1003300	N-terminal acetyltransferase A complex catalytic subunit ARD1, putative	0.453038	0.00250581
Pf3D7_12_v3	1351394	1355027	-	PF3D7_1232900	nucleotidyltransferase, putative	-1.20357	0.00250581
Pf3D7_10_v3	863425	867311	+	PF3D7_1021400	endomembrane protein 70, putative	0.399548	0.00251672
Pf3D7_11_v3	1292966	1296696	+	PF3D7_1133400	apical membrane antigen 1	0.42909	0.00251672
Pf3D7_03_v3	261400	274210	-	PF3D7_0305500	protein dopey homolog, putative	-0.337417	0.00259008
Pf3D7_13_v3	1533805	1535537	+	PF3D7_1337900	conserved Plasmodium protein, unknown function	0.420923	0.00260681
Pf3D7_14_v3	2514219	2518607	+	PF3D7_1461900	valine--tRNA ligase, putative	-0.359634	0.00261677
Pf3D7_07_v3	153119	167024	-	PF3D7_0703900	conserved Plasmodium membrane protein, unknown function	-0.326538	0.00265226
Pf3D7_13_v3	845865	848770	+	PF3D7_1320600	ras-related protein Rab-11A	0.371542	0.00270757
Pf3D7_14_v3	287116	291277	+	PF3D7_1407900	plasmepsin I	0.313859	0.00273684
Pf3D7_13_v3	2058839	2064747	+	PF3D7_1351700	inner membrane complex protein 1f, putative	-0.519468	0.00278625
Pf3D7_13_v3	1976376	1982692	+	PF3D7_1349300	tyrosine kinase-like protein	-0.532425	0.00281718
Pf3D7_14_v3	2349282	2360424	+	PF3D7_1457400	conserved Plasmodium protein, unknown function	-0.4752	0.0028644
Pf3D7_04_v3	123068	125848	-	PF3D7_0402100	Plasmodium exported protein (PHISTb), unknown function	0.325534	0.00290253
Pf3D7_13_v3	1340768	1341856	+	PF3D7_1332500	SAM-dependent RNA methyltransferase, putative	0.389224	0.00292414
Pf3D7_06_v3	662372	669026	-	PF3D7_0615900	protein phosphatase, putative	-0.754021	0.00294236
Pf3D7_12_v3	1852659	1857347	-	PF3D7_1244200	RNA polymerase II transcription factor B subunit 2, putative	-0.346138	0.00294236
Pf3D7_13_v3	1895620	1896958	+	PF3D7_1347400	conserved Plasmodium protein, unknown function	0.684555	0.00298396
Pf3D7_09_v3	482386	488608	-	PF3D7_0910500	DNA repair protein REV1, putative	-0.406317	0.00298577
Pf3D7_14_v3	2475440	2476914	-	PF3D7_1460700	60S ribosomal protein L27	0.410051	0.00298577
Pf3D7_12_v3	888822	898655	+	PF3D7_1222400	AP2 domain transcription factor	-0.871474	0.00298924
Pf3D7_13_v3	907364	910306	+	PF3D7_1321800	protein transport protein SFT2, putative	0.400928	0.00298924
Pf3D7_13_v3	2843157	2847557	+	PF3D7_1372300	Plasmodium exported protein (PHIST), unknown function	0.372128	0.00298924
Pf3D7_04_v3	830766	832555	-	PF3D7_0418500	trafficking protein particle complex subunit 3, putative	0.582561	0.0030239
Pf3D7_01_v3	97590	103615	+	PF3D7_0102200	ring-infected erythrocyte surface antigen	0.301856	0.00304106
Pf3D7_06_v3	1204859	1208175	+	PF3D7_0629300	phospholipase, putative	0.908527	0.00304106
Pf3D7_14_v3	1421241	1431920	-	PF3D7_1435300	glutamate synthase [NADH], putative	-0.684056	0.00308902
Pf3D7_12_v3	45887	58295	-	PF3D7_1200600	erythrocyte membrane protein 1, PfEMP1	-0.438983	0.00310958
Pf3D7_09_v3	108747	112128	-	PF3D7_0902500	serine/threonine protein kinase, FIKK family	0.324212	0.00314591
Pf3D7_13_v3	2786609	2789345	+	PF3D7_1370300	membrane associated histidine-rich protein 1	0.407577	0.00320849
Pf3D7_12_v3	610135	611142	-	PF3D7_1214400	ER membrane protein complex subunit 6, putative	0.479354	0.00321611
Pf3D7_05_v3	327656	328316	+	PF3D7_0507900	conserved Plasmodium protein, unknown function	0.48121	0.00324994
Pf3D7_11_v3	1855488	1857930	+	PF3D7_1146900	protein YIPF6, putative	0.627428	0.00324994
Pf3D7_14_v3	2998294	3004891	-	PF3D7_1473700	nucleoporin NUP116/NSP116, putative	-0.369762	0.00324994
Pf3D7_04_v3	1039634	1041812	+	PF3D7_0422700	eukaryotic initiation factor 4A-III, putative	0.328844	0.00328819
Pf3D7_03_v3	817542	819496	+	PF3D7_0319600	elongation factor 1-delta, putative	0.405346	0.00329648
Pf3D7_07_v3	747860	751189	+	PF3D7_0717300	transcription initiation factor IIE subunit alpha, putative	-0.422274	0.00331498
Pf3D7_07_v3	372302	373569	-	PF3D7_0708100	DNA-directed RNA polymerases I, II, and III subunit RPABC5, putative	0.44213	0.00333776
Pf3D7_08_v3	798401	800807	+	PF3D7_0817500	histidine triad nucleotide-binding protein 1	0.347076	0.00333776
Pf3D7_05_v3	421563	431426	-	PF3D7_0510100	KH domain-containing protein, putative	-0.592428	0.00334927
Pf3D7_14_v3	515932	519380	-	PF3D7_1412800	glycylpeptide N-tetradecanoyltransferase	0.350258	0.00337789
Pf3D7_14_v3	282209	286187	+	PF3D7_1407800	plasmepsin IV	0.398148	0.00338724
Pf3D7_05_v3	1198563	1205743	+	PF3D7_0529400	conserved Plasmodium protein, unknown function	-0.568001	0.0033908
Pf3D7_08_v3	1215932	1221181	+	PF3D7_0828200	leucine--tRNA ligase, putative	-1.00328	0.00341807
Pf3D7_03_v3	539192	543133	+	PF3D7_0313100	ubiquitin-protein ligase, putative	-0.434538	0.00342194
Pf3D7_05_v3	543951	546564	+	PF3D7_0512600	ras-related protein Rab-1B	0.374343	0.00342466
Pf3D7_08_v3	367780	372978	+	PF3D7_0807000	YEATS domain-containing protein, putative	0.433182	0.00342466
Pf3D7_11_v3	1421786	1426832	+	PF3D7_1136300	tudor staphylococcal nuclease	-0.325047	0.00342466
Pf3D7_12_v3	2127090	2130230	-	PF3D7_1252300	conserved Plasmodium protein, unknown function	0.381597	0.00351917
Pf3D7_09_v3	162043	167477	+	PF3D7_0903500	nucleoporin NUP138, putative	-0.390094	0.0035321
Pf3D7_10_v3	844628	847550	-	PF3D7_1020900	ADP-ribosylation factor 1	0.377782	0.0035321
Pf3D7_10_v3	403619	404723	+	PF3D7_1010100	PI31 domain-containing protein, putative	0.415043	0.00355413
Pf3D7_08_v3	1021372	1025708	-	PF3D7_0823200	RNA-binding protein, putative	0.350528	0.00363726
Pf3D7_01_v3	222086	224501	-	PF3D7_0105200	heptatricopeptide repeat and RAP domain-containing protein, putative	-1.1391	0.00371554
Pf3D7_13_v3	1590184	1596674	-	PF3D7_1339700	conserved Plasmodium protein, unknown function	-0.793004	0.0037404
Pf3D7_09_v3	1408214	1410316	+	PF3D7_0935700	Plasmodium exported protein, unknown function	0.364516	0.00375206
Pf3D7_05_v3	1142668	1145603	+	PF3D7_0527500	Hsc70-interacting protein	0.319676	0.00381419
Pf3D7_04_v3	146710	149188	-	PF3D7_0402400	Plasmodium exported protein, unknown function	0.344039	0.00382995
Pf3D7_14_v3	3006482	3010275	+	PF3D7_1473900	conserved Plasmodium protein, unknown function	-0.339207	0.00384098
Pf3D7_10_v3	810485	813996	-	PF3D7_1020000	RNA-binding protein 34, putative	0.313406	0.00388737
Pf3D7_10_v3	1344081	1347509	-	PF3D7_1033600	pre-mRNA-splicing factor CEF1, putative	-0.361397	0.00390869
Pf3D7_14_v3	204930	209333	+	PF3D7_1405900	RNA-binding protein, putative	-0.395255	0.00391412
Pf3D7_13_v3	875107	876069	+	PF3D7_1321200	zinc finger protein, putative	0.527146	0.00401255
Pf3D7_06_v3	456064	460886	-	PF3D7_0610900	transcription elongation factor SPT5, putative	-0.353579	0.00406625
Pf3D7_07_v3	269635	280332	-	PF3D7_0705500	inositol-phosphate phosphatase, putative	-0.356307	0.00406625
Pf3D7_02_v3	577433	586702	+	PF3D7_0214300	conserved Plasmodium protein, unknown function	-0.748691	0.00411715
Pf3D7_03_v3	250163	255153	+	PF3D7_0305200	GRIP domain-containing protein, putative	-0.392993	0.00414652
Pf3D7_03_v3	406534	408869	+	PF3D7_0309600	60S acidic ribosomal protein P2	0.383677	0.00414652
Pf3D7_05_v3	73163	80813	+	PF3D7_0501400	interspersed repeat antigen	-0.435675	0.00414652
Pf3D7_12_v3	1064286	1066800	+	PF3D7_1226300	haloacid dehalogenase-like hydrolase, putative	0.369743	0.00414652
Pf3D7_08_v3	117932	122572	-	PF3D7_0801800	mannose-6-phosphate isomerase, putative	-0.292091	0.00418599
Pf3D7_08_v3	198725	203315	-	PF3D7_0803100	U3 small nucleolar RNA-associated protein 14, putative	-0.381951	0.00425788
Pf3D7_04_v3	301259	302267	-	PF3D7_0405500	conserved Plasmodium protein, unknown function	0.411484	0.00426386
Pf3D7_04_v3	1112736	1117250	-	PF3D7_0424600	Plasmodium exported protein (PHISTb)	0.368389	0.00426386
Pf3D7_13_v3	343464	348264	+	PF3D7_1307700	TOM1-like protein, putative	-0.365729	0.00426386
Pf3D7_12_v3	420876	422288	-	PF3D7_1209000	mago-binding protein, putative	0.373751	0.00426643
Pf3D7_08_v3	380766	383025	+	PF3D7_0807300	ras-related protein Rab-18	0.397523	0.00429161
Pf3D7_13_v3	1242635	1247339	+	PF3D7_1329400	AMP deaminase	0.356308	0.00444805
Pf3D7_13_v3	1613155	1616805	-	PF3D7_1340500	conserved Plasmodium protein, unknown function	-0.721004	0.00444805
Pf3D7_06_v3	955547	958868	+	PF3D7_0623600	splicing factor-like protein 1, putative	0.312665	0.00451257
Pf3D7_13_v3	2413324	2425261	+	PF3D7_1360500	guanylyl cyclase beta	-1.28949	0.00451257
Pf3D7_14_v3	2013486	2015102	+	PF3D7_1449200	conserved Plasmodium protein, unknown function	0.562478	0.00451257
Pf3D7_14_v3	200101	204702	-	PF3D7_1405800	ribosome biogenesis protein BOP1, putative	-0.309109	0.00453483
Pf3D7_13_v3	1318841	1323158	-	PF3D7_1331700	glutamine--tRNA ligase, putative	-0.286672	0.00454078
Pf3D7_06_v3	1367912	1369107	+	PF3D7_0632600	rifin, pseudogene	0.309733	0.00462602
Pf3D7_05_v3	677677	681517	+	PF3D7_0516300	tRNA pseudouridine synthase, putative	-0.351499	0.00465082
Pf3D7_12_v3	934432	938673	-	PF3D7_1223300	DNA gyrase subunit A	-0.59894	0.00466422
Pf3D7_13_v3	622348	624209	-	PF3D7_1314500	transmembrane emp24 domain-containing protein, putative	0.459214	0.00470124
Pf3D7_03_v3	662081	665690	-	PF3D7_0316400	CS domain-containing protein, putative	-1.00747	0.0047019
Pf3D7_05_v3	943731	945784	-	PF3D7_0522800	pre-mRNA-splicing factor BUD31, putative	0.37426	0.00481714
Pf3D7_14_v3	2333152	2336259	+	PF3D7_1456900	conserved protein, unknown function	0.388875	0.00483357
Pf3D7_05_v3	90735	95257	+	PF3D7_0501800	chromatin assembly factor 1 subunit A	-0.76116	0.00483569
Pf3D7_03_v3	912017	921435	+	PF3D7_0321800	WD repeat-containing protein, putative	-0.353378	0.00486108
Pf3D7_04_v3	451590	456137	-	PF3D7_0409600	replication protein A1, large subunit	-0.756376	0.00486108
Pf3D7_11_v3	246768	249431	+	PF3D7_1105700	tRNA-splicing ligase RtcB, putative	0.298614	0.00486108
Pf3D7_09_v3	1419960	1424840	-	PF3D7_0935900	ring-exported protein 1	-0.357998	0.00496984
Pf3D7_06_v3	1074341	1076871	+	PF3D7_0626700	ATPase	0.37481	0.00497655
Pf3D7_07_v3	1034245	1046354	-	PF3D7_0724700	bromodomain protein 6, putative	-0.319995	0.00498118
Pf3D7_08_v3	823912	827305	+	PF3D7_0818100	zinc finger protein, putative	0.587578	0.00500645
Pf3D7_12_v3	1152821	1158131	+	PF3D7_1228400	conserved Plasmodium protein, unknown function	-0.350487	0.00503105
Pf3D7_07_v3	984384	985928	-	PF3D7_0723500	dynactin subunit 5, putative	0.547469	0.0050333
Pf3D7_03_v3	928124	929640	-	PF3D7_0322000	peptidyl-prolyl cis-trans isomerase	0.3707	0.00504807
Pf3D7_14_v3	2646364	2648126	-	PF3D7_1465400	conserved protein, unknown function	0.392815	0.00504807
Pf3D7_12_v3	836836	845991	-	PF3D7_1221000	histone-lysine N-methyltransferase, H3 lysine-4 specific	-0.796421	0.00511131
Pf3D7_09_v3	130060	131208	-	PF3D7_0903100	protein RER1, putative	0.526304	0.00511269
Pf3D7_06_v3	488418	489504	-	PF3D7_0611700	60S ribosomal protein L39	0.42036	0.00513483
Pf3D7_14_v3	1331919	1339361	-	PF3D7_1433500	DNA topoisomerase 2	-0.310148	0.00519921
Pf3D7_08_v3	106068	108513	-	PF3D7_0801500	nucleolar protein 10, putative	0.34318	0.00524402
Pf3D7_09_v3	366444	367723	+	PF3D7_0907800	ribosomal protein L35, apicoplast, putative	0.404958	0.00526486
Pf3D7_12_v3	1977477	1978969	+	PF3D7_1248200	pre-mRNA-splicing factor RBM22, putative	0.374732	0.00527494
Pf3D7_14_v3	2558055	2560979	+	PF3D7_1462800	glyceraldehyde-3-phosphate dehydrogenase	0.379582	0.00527494
Pf3D7_11_v3	1397248	1398391	+	PF3D7_1135800	conserved Plasmodium protein, unknown function	0.575613	0.00531694
Pf3D7_13_v3	886652	889804	+	PF3D7_1321400	palmitoyltransferase DHHC8, putative	0.468098	0.00536502
Pf3D7_03_v3	174382	176798	-	PF3D7_0303300	DNA-directed RNA polymerases I, II, and III subunit RPABC2, putative	0.374149	0.00546251
Pf3D7_11_v3	748255	755195	+	PF3D7_1119900	protein transport protein SEC16, putative	-0.316182	0.00548648
Pf3D7_07_v3	986292	987765	+	PF3D7_0723600	proteasome assembly chaperone 4, putative	0.392847	0.00551537
Pf3D7_06_v3	924060	932959	-	PF3D7_0622900	AP2 domain transcription factor AP2Tel	-0.32542	0.005516
Pf3D7_11_v3	722046	723551	-	PF3D7_1119200	conserved protein, unknown function	0.355041	0.005516
Pf3D7_03_v3	676699	679176	+	PF3D7_0316800	40S ribosomal protein S15A, putative	0.368571	0.00553054
Pf3D7_05_v3	409403	415758	+	PF3D7_0509800	phosphatidylinositol 4-kinase beta	-0.331819	0.00559055
Pf3D7_03_v3	168679	174837	+	PF3D7_0303200	lipin, putative	-0.643204	0.0056188
Pf3D7_14_v3	2903947	2907414	-	PF3D7_1471100	exported protein 2	0.354801	0.0056188
Pf3D7_12_v3	1192185	1202986	-	PF3D7_1229100	multidrug resistance-associated protein 2	-0.269541	0.00563672
Pf3D7_11_v3	1398462	1401319	-	PF3D7_1135900	3-oxo-5-alpha-steroid 4-dehydrogenase, putative	0.380985	0.00565684
Pf3D7_12_v3	1571678	1574455	+	PF3D7_1237700	conserved protein, unknown function	0.402163	0.0056845
Pf3D7_07_v3	1320155	1323192	+	PF3D7_0730800	Plasmodium exported protein, unknown function	0.372873	0.00570277
Pf3D7_11_v3	109829	111884	-	PF3D7_1102300	Plasmodium exported protein, unknown function	0.568228	0.00571838
Pf3D7_10_v3	674416	678495	-	PF3D7_1016800	Plasmodium exported protein (PHISTc), unknown function	0.316513	0.00580082
Pf3D7_14_v3	3192675	3199877	+	PF3D7_1477600	surface-associated interspersed protein 14.1 (SURFIN 14.1)	-1.2558	0.0059023
Pf3D7_07_v3	642200	643997	-	PF3D7_0714000	histone H2B variant	0.356803	0.00599871
Pf3D7_09_v3	1043374	1048185	+	PF3D7_0926000	protein kinase, putative	-0.565497	0.00599871
Pf3D7_13_v3	438135	439566	+	PF3D7_1309600	ribosomal RNA methyltransferase, putative	0.471606	0.00599908
Pf3D7_13_v3	1482259	1484407	-	PF3D7_1336700	parasitophorous vacuolar protein 3, putative	0.390778	0.00600837
Pf3D7_08_v3	222976	230577	+	PF3D7_0803600	conserved Plasmodium protein, unknown function	-0.359562	0.00601625
Pf3D7_02_v3	222830	225455	+	PF3D7_0205400	PCI domain-containing protein, putative	0.377651	0.00615807
Pf3D7_13_v3	1412213	1413947	-	PF3D7_1334800	MSP7-like protein	0.653161	0.00617537
Pf3D7_14_v3	355859	360616	+	PF3D7_1409100	aldo-keto reductase, putative	-0.566292	0.00617537
Pf3D7_14_v3	1088099	1089750	-	PF3D7_1427800	exosome complex component RRP41	0.388759	0.00617537
Pf3D7_01_v3	172470	175055	+	PF3D7_0103900	parasite-infected erythrocyte surface protein	-0.72712	0.00620589
Pf3D7_07_v3	1108583	1125415	-	PF3D7_0726400	conserved Plasmodium membrane protein, unknown function	-0.327184	0.00629918
Pf3D7_13_v3	1606863	1610503	+	PF3D7_1340300	nucleolar complex protein 2, putative	-0.299724	0.00634132
Pf3D7_14_v3	2418138	2419436	+	PF3D7_1458900	golgi apparatus membrane protein TVP23, putative	0.534817	0.00637562
Pf3D7_12_v3	510276	519536	+	PF3D7_1211600	lysine-specific histone demethylase 1, putative	-0.426814	0.00647935
Pf3D7_14_v3	550913	553649	+	PF3D7_1413900	DnaJ protein, putative	0.364039	0.00647935
Pf3D7_01_v3	405007	412453	+	PF3D7_0110600	phosphatidylinositol-4-phosphate 5-kinase	-0.295115	0.0065151
Pf3D7_07_v3	285012	286963	-	PF3D7_0705700	40S ribosomal protein S29, putative	0.381146	0.0065151
Pf3D7_08_v3	847541	854736	-	PF3D7_0818700	DNA helicase, putative	-0.311145	0.0065151
Pf3D7_14_v3	2123012	2126797	+	PF3D7_1451800	sortilin	-0.375035	0.0065151
Pf3D7_06_v3	871089	873059	-	PF3D7_0621200	pyridoxine biosynthesis protein PDX1	0.309865	0.00662339
Pf3D7_10_v3	704574	708773	+	PF3D7_1017600	conserved Plasmodium protein, unknown function	-0.367856	0.00662489
Pf3D7_09_v3	540903	546278	-	PF3D7_0912000	conserved Plasmodium protein, unknown function	-0.451651	0.00667996
Pf3D7_13_v3	632005	635048	+	PF3D7_1314900	general transcription factor IIH subunit 2	0.31464	0.00691718
Pf3D7_02_v3	86183	89482	-	PF3D7_0201800	knob associated heat shock protein 40	0.320336	0.00718234
Pf3D7_10_v3	477806	481170	-	PF3D7_1012500	phosphoglucomutase, putative	0.352973	0.00721325
Pf3D7_13_v3	1809393	1810615	-	PF3D7_1345100	thioredoxin 2	0.374425	0.00721325
Pf3D7_13_v3	2101043	2109710	+	PF3D7_1352700	intron-binding protein aquarius, putative	-0.328498	0.00721325
Pf3D7_11_v3	871050	877707	+	PF3D7_1122800	calcium-dependent protein kinase 6	-0.368569	0.00725415
Pf3D7_13_v3	2132005	2139029	-	PF3D7_1353300	conserved Plasmodium protein, unknown function	-0.395408	0.0072615
Pf3D7_03_v3	991037	994381	-	PF3D7_0323700	U4/U6.U5 tri-snRNP-associated protein 1, putative	-0.367246	0.00733795
Pf3D7_12_v3	184499	186309	+	PF3D7_1203600	cytochrome c1 heme lyase, putative	0.645263	0.0073504
Pf3D7_14_v3	2206046	2209273	+	PF3D7_1453700	HSP90 co-chaperone p23	0.320434	0.00756471
Pf3D7_10_v3	225274	228144	-	PF3D7_1005000	methionine--tRNA ligase, putative	0.518927	0.00756523
Pf3D7_10_v3	401525	402978	-	PF3D7_1010000	ribosomal protein L43, mitochondrial, putative	0.469302	0.00757472
Pf3D7_13_v3	1278881	1281897	-	PF3D7_1330400	ER lumen protein retaining receptor 1, putative	0.333552	0.00762032
Pf3D7_12_v3	60857	65703	-	PF3D7_1200700	acyl-CoA synthetase	0.26203	0.00768082
Pf3D7_09_v3	1302916	1308589	-	PF3D7_0932800	importin alpha re-exporter, putative	-0.307655	0.00776953
Pf3D7_09_v3	987949	993032	+	PF3D7_0924400	conserved Plasmodium protein, unknown function	-0.328138	0.00779168
Pf3D7_12_v3	1908149	1909764	+	PF3D7_1245800	epsin-like protein, putative	0.324105	0.00782972
Pf3D7_05_v3	618369	620372	+	PF3D7_0514900	conserved Plasmodium protein, unknown function	0.387526	0.00783465
Pf3D7_14_v3	967040	972619	+	PF3D7_1423800	vacuolar protein sorting-associated protein 3, putative	-0.321667	0.00783465
Pf3D7_01_v3	519766	523106	+	PF3D7_0113700	heat shock protein 40, type II	0.298017	0.00788445
Pf3D7_04_v3	649273	650954	-	PF3D7_0414300	Rab5-interacting protein, putative	0.467094	0.00806152
Pf3D7_08_v3	196270	198711	+	PF3D7_0803000	peptidyl-prolyl cis-trans isomerase	-0.333417	0.00806152
Pf3D7_12_v3	1031628	1032790	-	PF3D7_1225400	rRNA-processing protein, putative	0.333042	0.00807874
Pf3D7_02_v3	838594	844668	+	PF3D7_0220800	cytoadherence linked asexual protein 2	-0.876905	0.00821068
Pf3D7_02_v3	508665	521769	+	PF3D7_0212500	conserved Plasmodium protein, unknown function	-0.300642	0.00822851
Pf3D7_13_v3	339616	343027	-	PF3D7_1307600	DNA-directed RNA polymerase subunit alpha, putative	-0.453866	0.0082997
Pf3D7_03_v3	309572	312482	+	PF3D7_0306900	40S ribosomal protein S23, putative	0.354225	0.00830604
Pf3D7_11_v3	1030509	1031799	+	PF3D7_1126400	mediator of RNA polymerase II transcription subunit 21, putative	0.428914	0.0083255
Pf3D7_12_v3	720516	724845	-	PF3D7_1218400	triose or hexose phosphate/phosphate translocator, putative	0.32457	0.00841564
Pf3D7_13_v3	1347359	1349852	+	PF3D7_1332800	eukaryotic translation initiation factor 6, putative	0.305922	0.00843454
Pf3D7_08_v3	931673	935916	+	PF3D7_0820700	2-oxoglutarate dehydrogenase E1 component	-0.5173	0.00850853
Pf3D7_12_v3	613217	614983	-	PF3D7_1214600	adrenodoxin-type ferredoxin, putative	0.400045	0.00850853
Pf3D7_14_v3	425584	429101	+	PF3D7_1410600	eukaryotic translation initiation factor 2 subunit gamma, putative	0.283035	0.00850853
Pf3D7_06_v3	281991	287880	+	PF3D7_0606700	coatomer alpha subunit, putative	-0.25587	0.00851373
Pf3D7_10_v3	283801	286957	+	PF3D7_1007000	transmembrane protein 147, putative	0.415122	0.00851373
Pf3D7_13_v3	158048	158778	+	PF3D7_1303000	ATP synthase-associated protein, putative	-0.941485	0.00854184
Pf3D7_12_v3	275056	280447	-	PF3D7_1206200	eukaryotic translation initiation factor 3 subunit C, putative	-0.29561	0.00861204
Pf3D7_02_v3	742842	746913	-	PF3D7_0218200	SUZ domain-containing protein, putative	-0.632474	0.00869765
Pf3D7_13_v3	1125242	1127086	+	PF3D7_1326700	conserved Apicomplexan protein, unknown function	-0.539121	0.00872481
Pf3D7_04_v3	686017	687474	-	PF3D7_0415400	coatomer subunit zeta, putative	0.365061	0.00874909
Pf3D7_04_v3	710117	715849	-	PF3D7_0416300	DNA helicase MCM9, putative	-0.848975	0.00879183
Pf3D7_11_v3	1782875	1787222	-	PF3D7_1145100	coatomer subunit gamma, putative	-0.310676	0.00879902
Pf3D7_14_v3	546796	549599	+	PF3D7_1413800	diphthamide biosynthesis protein 1, putative	0.32909	0.00879902
Pf3D7_03_v3	441760	447410	+	PF3D7_0310300	phosphoglycerate mutase, putative	-0.301989	0.00883957
Pf3D7_12_v3	212829	214204	+	PF3D7_1204600	cytidine deaminase, putative	0.422794	0.00890019
Pf3D7_13_v3	1927114	1928445	+	PF3D7_1348200	step II splicing factor, putative	0.427992	0.00891397
Pf3D7_05_v3	699574	708266	-	PF3D7_0516800	AP2 domain transcription factor AP2-O2, putative	-0.57105	0.00896742
Pf3D7_07_v3	353757	355465	+	PF3D7_0707600	mediator of RNA polymerase II transcription subunit 10, putative	0.410221	0.00897657
Pf3D7_09_v3	349572	351287	-	PF3D7_0907300	prefoldin-like protein, putative	0.434135	0.00901056
Pf3D7_12_v3	172574	173502	+	PF3D7_1203200	signal recognition particle subunit SRP14	0.373168	0.00901056
Pf3D7_14_v3	2463988	2471914	+	PF3D7_1460500	conserved Plasmodium protein, unknown function	-0.736444	0.00908546
Pf3D7_14_v3	1364611	1366364	-	PF3D7_1434000	CCR4-associated factor 16, putative	0.358355	0.00910581
Pf3D7_14_v3	387792	392617	+	PF3D7_1409900	cytidine diphosphate-diacylglycerol synthase	0.298295	0.00913758
Pf3D7_07_v3	413560	422436	-	PF3D7_0709300	mediator of RNA polymerase II transcription subunit 14, putative	-0.32294	0.00913996
Pf3D7_10_v3	1511160	1512081	+	PF3D7_1038200	conserved Plasmodium protein, unknown function	0.609683	0.00914064
Pf3D7_01_v3	272296	273701	+	PF3D7_0106400	pre-rRNA-processing protein TSR2, putative	0.372494	0.00914241
Pf3D7_09_v3	475004	477689	+	PF3D7_0910300	conserved protein, unknown function	0.411223	0.00930531
Pf3D7_14_v3	1931917	1933434	-	PF3D7_1447100	conserved Plasmodium protein, unknown function	0.344749	0.00930531
Pf3D7_04_v3	688057	689439	+	PF3D7_0415500	nuclear cap-binding protein subunit 2, putative	0.324659	0.0093609
Pf3D7_14_v3	1843368	1846989	-	PF3D7_1444800	fructose-bisphosphate aldolase	0.290441	0.0093609
Pf3D7_12_v3	182030	184141	-	PF3D7_1203500	threonylcarbamoyl-AMP synthase, putative	0.293371	0.00937008
Pf3D7_06_v3	1217321	1219766	+	PF3D7_0629600	ribosomal RNA-processing protein 7, putative	0.386595	0.00953109
Pf3D7_11_v3	1982068	1984327	+	PF3D7_1149300	serine/threonine protein kinase, FIKK family	0.442348	0.00958826
Pf3D7_11_v3	950693	956865	-	PF3D7_1124100	BEACH domain-containing protein, putative	-0.319386	0.00973697
Pf3D7_10_v3	827488	834798	+	PF3D7_1020600	conserved Plasmodium membrane protein, unknown function	-0.561252	0.009781
Pf3D7_12_v3	708394	715718	-	PF3D7_1218200	symplekin domain-containing protein, putative	-0.323691	0.00994171
Pf3D7_09_v3	1074538	1083991	-	PF3D7_0926500	tetratricopeptide repeat protein, putative	-0.725149	0.00996609
Pf3D7_09_v3	1330167	1333406	-	PF3D7_0933600	mitochondrial-processing peptidase subunit beta, putative	0.317403	0.00996609
Pf3D7_08_v3	1206438	1209016	-	PF3D7_0827900	protein disulfide-isomerase	0.315614	0.00998946
Pf3D7_09_v3	1366182	1367150	-	PF3D7_0935000	U2 small nuclear ribonucleoprotein B'', putative	0.342815	0.0100023
Pf3D7_13_v3	427265	430292	-	PF3D7_1309300	U4/U6 small nuclear ribonucleoprotein PRP3, putative	-0.269761	0.0100515
Pf3D7_04_v3	403032	405486	-	PF3D7_0408300	zinc finger Ran-binding domain-containing protein 2, putative	0.303672	0.0101046
Pf3D7_05_v3	548139	553825	-	PF3D7_0512800	conserved Plasmodium protein, unknown function	-0.916545	0.0101166
Pf3D7_11_v3	372099	376865	-	PF3D7_1108700	heat shock protein J2	0.292342	0.0101512
Pf3D7_05_v3	574365	579453	-	PF3D7_0513600	deoxyribodipyrimidine photo-lyase, putative	-0.642729	0.0102838
Pf3D7_12_v3	1971796	1973538	+	PF3D7_1247900	U3 small nucleolar RNA-associated protein 11, putative	0.32198	0.0102917
Pf3D7_14_v3	52256	54457	-	PF3D7_1401400	early transcribed membrane protein 14.1	0.360954	0.0102917
Pf3D7_10_v3	261496	263974	-	PF3D7_1006200	DNA/RNA-binding protein Alba 3	0.32571	0.0103035
Pf3D7_06_v3	938917	944710	-	PF3D7_0623100	nuclear polyadenylated RNA-binding protein NAB2, putative	-0.268672	0.0103251
Pf3D7_10_v3	28490	36164	+	PF3D7_1000100	erythrocyte membrane protein 1, PfEMP1	0.2819	0.0103251
Pf3D7_05_v3	139481	142206	+	PF3D7_0503400	actin-depolymerizing factor 1	0.371989	0.0103464
Pf3D7_13_v3	2509007	2517549	+	PF3D7_1362700	conserved Plasmodium protein, unknown function	-0.550678	0.0103651
Pf3D7_08_v3	459071	467014	+	PF3D7_0809100	erythrocyte membrane protein 1, PfEMP1	0.332206	0.0105152
Pf3D7_14_v3	267209	269438	-	PF3D7_1407400	conserved Plasmodium protein, unknown function	0.418872	0.010786
Pf3D7_07_v3	1252237	1254478	+	PF3D7_0729400	ribosome biogenesis protein BRX1, putative	0.294492	0.0110666
Pf3D7_01_v3	236742	248183	+	PF3D7_0105700	asparagine-rich antigen Pfa35-2	-0.663898	0.0110694
Pf3D7_12_v3	555503	556924	-	PF3D7_1212600	SND2 domain-containing protein, putative	0.689013	0.0110694
Pf3D7_03_v3	470535	473737	-	PF3D7_0311100	pre-mRNA splicing factor, putative	-0.307952	0.011094
Pf3D7_06_v3	799040	803205	+	PF3D7_0619200	conserved Plasmodium protein, unknown function	-0.319099	0.0111361
Pf3D7_11_v3	1597769	1600089	-	PF3D7_1140100	V-type proton ATPase subunit F, putative	0.450924	0.0111361
Pf3D7_07_v3	1058649	1063957	-	PF3D7_0725000	exonuclease I, putative	-0.791244	0.0111559
Pf3D7_11_v3	182007	187692	-	PF3D7_1104200	chromatin remodeling protein	-0.301267	0.0111941
Pf3D7_09_v3	420226	422542	-	PF3D7_0909300	apoptosis-related protein	0.311556	0.0112568
Pf3D7_04_v3	1143992	1144824	+	PF3D7_0425400	Plasmodium exported protein (PHISTa), unknown function	0.535496	0.0112719
Pf3D7_09_v3	912487	915584	+	PF3D7_0922500	phosphoglycerate kinase	0.315362	0.0112719
Pf3D7_12_v3	849634	850735	+	PF3D7_1221200	conserved Plasmodium protein, unknown function	0.537485	0.0113087
Pf3D7_14_v3	100564	106014	+	PF3D7_1402800	conserved Plasmodium protein, unknown function	-0.308844	0.0113169
Pf3D7_12_v3	1097031	1105221	+	PF3D7_1227200	potassium channel K1	-0.331942	0.0115125
Pf3D7_04_v3	622894	626416	-	PF3D7_0413900	ubiquitin carboxyl-terminal hydrolase 13, putative	-0.358593	0.0115144
Pf3D7_13_v3	457559	462935	+	PF3D7_1310400	conserved Plasmodium protein, unknown function	-0.31685	0.0116636
Pf3D7_12_v3	1813319	1814381	-	PF3D7_1243100	zinc finger protein, putative	0.327329	0.0118195
Pf3D7_08_v3	964289	967130	+	PF3D7_0821400	conserved Plasmodium protein, unknown function	0.341715	0.0118484
Pf3D7_08_v3	604520	613359	+	PF3D7_0812100	proteasome activator complex subunit 4, putative	-0.312173	0.0118689
Pf3D7_14_v3	1141704	1144501	+	PF3D7_1429100	ribosomal protein L15, apicoplast, putative	-0.571014	0.0118719
Pf3D7_07_v3	1147264	1151617	-	PF3D7_0727000	vacuolar protein sorting-associated protein 53, putative	-0.451938	0.0120387
Pf3D7_11_v3	129265	132824	-	PF3D7_1102800	early transcribed membrane protein 11.2	0.379777	0.0120642
Pf3D7_13_v3	1730093	1753967	-	PF3D7_1343800	VPS13 domain-containing protein, putative	-0.511177	0.0120642
Pf3D7_03_v3	533606	535480	+	PF3D7_0312800	60S ribosomal protein L26, putative	0.336248	0.0120799
Pf3D7_11_v3	1669907	1671894	+	PF3D7_1141700	OTU domain-containing protein, putative	0.415677	0.0122448
Pf3D7_07_v3	751584	755027	+	PF3D7_0717400	queuine tRNA-ribosyltransferase, putative	-0.280942	0.0123611
Pf3D7_05_v3	57729	62476	-	PF3D7_0501100	co-chaperone J domain protein JDP	0.280731	0.0124638
Pf3D7_13_v3	2395314	2402848	+	PF3D7_1359900	conserved Plasmodium membrane protein, unknown function	-0.316933	0.0124818
Pf3D7_03_v3	312534	313923	-	PF3D7_0307100	40S ribosomal protein S12, putative	0.343414	0.0125036
Pf3D7_07_v3	581386	588923	-	PF3D7_0712800	erythrocyte membrane protein 1, PfEMP1	0.335253	0.0126201
Pf3D7_03_v3	578813	581393	-	PF3D7_0314400	serine/threonine protein phosphatase 6, putative	0.346239	0.0126876
Pf3D7_04_v3	435640	438373	-	PF3D7_0409100	U4/U6 small nuclear ribonucleoprotein PRP31, putative	0.259946	0.0128215
Pf3D7_05_v3	1013254	1015395	-	PF3D7_0524400	ribosome-interacting GTPase 1, putative	0.271807	0.0129099
Pf3D7_07_v3	542906	550520	-	PF3D7_0712300	erythrocyte membrane protein 1, PfEMP1	0.258376	0.0129605
Pf3D7_14_v3	313838	318345	-	PF3D7_1408400	FANCJ-like helicase, putative	-0.414736	0.0129923
Pf3D7_11_v3	1124682	1128048	+	PF3D7_1129100	parasitophorous vacuolar protein 1	0.29402	0.0130103
Pf3D7_13_v3	2129062	2131680	+	PF3D7_1353200	membrane associated histidine-rich protein 2	0.349484	0.0130932
Pf3D7_13_v3	1985013	1996039	-	PF3D7_1349500	conserved Plasmodium protein, unknown function	-0.304005	0.0133486
Pf3D7_07_v3	491933	494421	-	PF3D7_0711100	conserved protein, unknown function	0.380441	0.0133563
Pf3D7_08_v3	324279	325655	-	PF3D7_0805900	conserved protein, unknown function	0.508995	0.0133752
Pf3D7_10_v3	1223717	1229643	-	PF3D7_1030100	pre-mRNA-splicing factor ATP-dependent RNA helicase PRP22, putative	-0.290953	0.0134434
Pf3D7_04_v3	1134415	1135394	-	PF3D7_0425100	Plasmodium exported protein (hyp6), unknown function	0.528514	0.0136447
Pf3D7_14_v3	870397	875176	+	PF3D7_1421100	conserved Plasmodium protein, unknown function	0.395744	0.0137343
Pf3D7_14_v3	3059611	3062656	+	PF3D7_1474600	vacuole membrane protein 1, putative	0.306879	0.0137343
Pf3D7_12_v3	1574710	1576036	+	PF3D7_1237800	ubiquitin-like modifier HUB1, putative	0.40978	0.0137491
Pf3D7_05_v3	467139	468451	-	PF3D7_0511000	translationally-controlled tumor protein homolog	0.328787	0.0139578
Pf3D7_07_v3	702601	706721	+	PF3D7_0716000	RNA-binding protein, putative	-0.341528	0.0139578
Pf3D7_14_v3	1444537	1450925	-	PF3D7_1435700	ataxin-2 like protein, putative	-0.681235	0.0139595
Pf3D7_13_v3	2145221	2147873	-	PF3D7_1353600	ER lumen protein retaining receptor	0.376985	0.0139717
Pf3D7_07_v3	1297144	1302090	+	PF3D7_0730300	AP2 domain transcription factor AP2-L, putative	0.236517	0.0140628
Pf3D7_10_v3	1504966	1507544	+	PF3D7_1038000	antigen UB05	0.325371	0.0140628
Pf3D7_13_v3	2542180	2543589	+	PF3D7_1363300	50S ribosomal protein L9, mitochondrial, putative	0.490736	0.0140989
Pf3D7_04_v3	172256	173440	-	PF3D7_0402900	probable protein, unknown function	0.980924	0.0141455
Pf3D7_09_v3	627065	629120	+	PF3D7_0914600	transcription elongation factor 1, putative	0.393621	0.0142301
Pf3D7_13_v3	2212459	2215136	+	PF3D7_1355800	splicing factor 3B subunit 5, putative	0.425375	0.0142713
Pf3D7_14_v3	1983780	1996262	-	PF3D7_1448500	conserved Plasmodium protein, unknown function	-0.615167	0.0144592
Pf3D7_06_v3	388540	392142	-	PF3D7_0609100	zinc transporter ZIP1, putative	0.306544	0.0144857
Pf3D7_13_v3	2609807	2610960	-	PF3D7_1365100	ribosomal protein S17, mitochondrial	0.470052	0.0144857
Pf3D7_14_v3	2876783	2879022	-	PF3D7_1470200	conserved Plasmodium protein, unknown function	0.329309	0.0144857
Pf3D7_08_v3	1332590	1336697	+	PF3D7_0831200	DnaJ protein, putative	0.275099	0.0144959
Pf3D7_09_v3	1070433	1073592	-	PF3D7_0926400	monocarboxylate transporter, putative	0.40061	0.0144959
Pf3D7_12_v3	1328121	1332034	-	PF3D7_1232100	60 kDa chaperonin	-0.505424	0.0145423
Pf3D7_05_v3	238878	243954	-	PF3D7_0505500	DNA mismatch repair protein MSH6, putative	-0.522034	0.0145471
Pf3D7_06_v3	890901	892882	+	PF3D7_0621800	nascent polypeptide-associated complex subunit alpha, putative	0.312112	0.0145471
Pf3D7_05_v3	753178	758036	+	PF3D7_0518100	protein AMR2	-0.599406	0.0145913
Pf3D7_10_v3	1211524	1213888	-	PF3D7_1029800	heptatricopeptide repeat and RAP domain-containing protein, putative	-0.908274	0.0145913
Pf3D7_06_v3	962886	974547	-	PF3D7_0623800	tyrosine kinase-like protein, putative	-0.282635	0.0147456
Pf3D7_06_v3	1105837	1113416	+	PF3D7_0627700	transportin	-0.251556	0.0147456
Pf3D7_14_v3	1061328	1063299	+	PF3D7_1427200	selenoprotein	0.629497	0.0147569
Pf3D7_11_v3	178821	181341	-	PF3D7_1104100	syntaxin, Qa-SNARE family	0.344563	0.0149114
Pf3D7_14_v3	1997036	1998336	-	PF3D7_1448600	SNARE protein, putative	0.349607	0.0149114
Pf3D7_05_v3	1225877	1228191	+	PF3D7_0530100	SNARE protein, putative	0.338192	0.0149861
Pf3D7_08_v3	1306209	1308595	+	PF3D7_0830700	Plasmodium exported protein (hyp9), unknown function	0.381869	0.015074
Pf3D7_14_v3	2618743	2625130	+	PF3D7_1464600	serine/threonine protein phosphatase UIS2, putative	-0.263166	0.0151798
Pf3D7_12_v3	88326	92048	+	PF3D7_1201200	Plasmodium exported protein (PHISTa-like), unknown function	0.285578	0.0152084
Pf3D7_11_v3	846929	848014	+	PF3D7_1122300	conserved Plasmodium protein, unknown function	0.467208	0.0152146
Pf3D7_14_v3	2932831	2939893	-	PF3D7_1471900	conserved Plasmodium protein, unknown function	-0.420965	0.0152479
Pf3D7_08_v3	1295569	1299431	-	PF3D7_0830500	sporozoite and liver stage tryptophan-rich protein, putative	0.259953	0.0152947
Pf3D7_12_v3	1931257	1933545	+	PF3D7_1246400	myosin A-tail interacting protein	0.372326	0.015318
Pf3D7_06_v3	1087078	1094389	+	PF3D7_0627100	ankyrin-repeat protein, putative	-0.287397	0.0154064
Pf3D7_11_v3	1032312	1037531	+	PF3D7_1126500	WD repeat-containing protein, putative	-0.272772	0.0154196
Pf3D7_14_v3	897267	899556	-	PF3D7_1422300	DnaJ protein, putative	0.430828	0.0154196
Pf3D7_05_v3	208676	219273	-	PF3D7_0505000	MMS19-like protein, putative	-0.296628	0.0155197
Pf3D7_12_v3	691395	694623	+	PF3D7_1217500	conserved Plasmodium protein, unknown function	0.326428	0.015576
Pf3D7_13_v3	118901	119247	+	PF3D7_1302050	hypothetical protein	0.425987	0.015576
Pf3D7_04_v3	576810	584668	-	PF3D7_0412900	erythrocyte membrane protein 1, PfEMP1	0.403409	0.0157748
Pf3D7_12_v3	1948855	1950984	+	PF3D7_1247100	conserved protein, unknown function	0.384907	0.0158614
Pf3D7_05_v3	750421	752625	+	PF3D7_0518000	NOSIP domain-containing protein, putative	0.356319	0.015935
Pf3D7_12_v3	1266588	1270610	+	PF3D7_1230900	serine/threonine protein kinase RIO1, putative	-0.24687	0.015987
Pf3D7_13_v3	1695462	1699267	+	PF3D7_1343000	phosphoethanolamine N-methyltransferase	0.301795	0.015987
Pf3D7_06_v3	97494	99410	+	PF3D7_0602200	MYND-type zinc finger protein, putative	0.337063	0.0160002
Pf3D7_14_v3	3216275	3217794	-	PF3D7_1478100	Plasmodium exported protein (hyp13), unknown function	0.516649	0.0160986
Pf3D7_07_v3	482351	484169	-	PF3D7_0710800	protein transport protein USE1, putative	0.302912	0.0161101
Pf3D7_13_v3	1540544	1544422	+	PF3D7_1338100	26S proteasome regulatory subunit RPN3, putative	-0.261211	0.0161933
Pf3D7_02_v3	522339	524405	+	PF3D7_0212600	secreted protein with altered thrombospondin repeat domain	0.608392	0.0163134
Pf3D7_10_v3	1347681	1350687	+	PF3D7_1033700	bromodomain protein 1	0.271966	0.0163134
Pf3D7_13_v3	1635428	1638062	+	PF3D7_1341300	60S ribosomal protein L18-2, putative	0.308393	0.0163134
Pf3D7_05_v3	712371	714307	-	PF3D7_0516900	60S ribosomal protein L2	0.295249	0.0163616
Pf3D7_05_v3	693120	699060	+	PF3D7_0516700	ubiquitin carboxyl-terminal hydrolase 2, putative	-0.260445	0.0164
Pf3D7_09_v3	1272794	1274607	-	PF3D7_0931800	proteasome subunit beta type-6, putative	0.316762	0.0164
Pf3D7_14_v3	759029	762021	-	PF3D7_1418000	ubiquitin fusion degradation protein 1, putative	0.331741	0.0165171
Pf3D7_12_v3	2074635	2077593	+	PF3D7_1250700	transcription initiation factor IIA subunit 2, putative	0.374778	0.0165922
Pf3D7_13_v3	1372985	1377791	-	PF3D7_1333600	U3 small nucleolar RNA-associated protein 4, putative	-0.27691	0.016611
Pf3D7_07_v3	939284	941111	-	PF3D7_0721900	V-type ATPase V0 subunit e, putative	0.440749	0.0168337
Pf3D7_13_v3	2406644	2408604	-	PF3D7_1360200	ER membrane protein complex subunit 3, putative	0.365006	0.0168987
Pf3D7_10_v3	996807	1010012	-	PF3D7_1023900	chromodomain-helicase-DNA-binding protein 1 homolog, putative	-0.301261	0.0171139
Pf3D7_07_v3	292228	297493	+	PF3D7_0706000	importin-7, putative	-0.269612	0.0175074
Pf3D7_12_v3	1549880	1556401	+	PF3D7_1237200	conserved Plasmodium protein, unknown function	-0.289075	0.0175074
Pf3D7_08_v3	313371	319794	-	PF3D7_0805700	serine/threonine protein kinase, FIKK family	-0.849237	0.0175291
Pf3D7_14_v3	1521105	1521920	+	PF3D7_1437500	conserved Plasmodium membrane protein, unknown function	0.401454	0.0175291
Pf3D7_10_v3	436924	437944	+	PF3D7_1011200	BET1-like protein, putative	0.452429	0.017973
Pf3D7_13_v3	857127	858368	-	PF3D7_1320900	RNA-binding protein, putative	0.364182	0.0180388
Pf3D7_09_v3	351552	355975	-	PF3D7_0907400	ATP-dependent protease ATPase subunit ClpY	-0.318246	0.0180852
Pf3D7_10_v3	422698	424573	+	PF3D7_1010700	dolichyl-phosphate-mannose--protein mannosyltransferase, putative	0.28213	0.0180852
Pf3D7_05_v3	747364	749746	-	PF3D7_0517900	zinc finger protein, putative	0.456638	0.0182344
Pf3D7_14_v3	2531297	2544021	-	PF3D7_1462400	conserved Plasmodium protein, unknown function	-0.313301	0.0182344
Pf3D7_11_v3	1754466	1756072	+	PF3D7_1144000	40S ribosomal protein S21	0.301898	0.0182479
Pf3D7_08_v3	1151361	1157299	+	PF3D7_0826500	ubiquitin conjugation factor E4 B, putative	-0.265442	0.0182661
Pf3D7_06_v3	118239	120929	-	PF3D7_0602900	conserved Plasmodium protein, unknown function	0.349903	0.0183509
Pf3D7_08_v3	735354	742006	-	PF3D7_0815800	vacuolar protein sorting-associated protein 9, putative	-0.408828	0.0183629
Pf3D7_09_v3	532079	535972	+	PF3D7_0911700	GTP-binding protein, putative	-0.773365	0.0183629
Pf3D7_13_v3	1773639	1781932	-	PF3D7_1344300	zinc finger protein, putative	-0.478558	0.0183694
Pf3D7_13_v3	931298	944119	+	PF3D7_1322200	TOG domain-containing protein, putative	-0.501152	0.0185341
Pf3D7_05_v3	992760	997375	-	PF3D7_0523900	MerC domain-containing protein, putative	0.431791	0.0187691
Pf3D7_14_v3	1167914	1169699	-	PF3D7_1429700	ribosomal protein L15, mitochondrial, putative	0.336732	0.0188589
Pf3D7_03_v3	255187	259495	-	PF3D7_0305300	transporter, putative	0.244378	0.0191422
Pf3D7_08_v3	761600	765908	-	PF3D7_0816600	chaperone protein ClpB1	-0.643713	0.0192076
Pf3D7_03_v3	159315	161740	-	PF3D7_0303000	N-ethylmaleimide-sensitive fusion protein	0.357336	0.0192559
Pf3D7_05_v3	122377	123300	+	PF3D7_0502800	DnaJ protein, putative	0.432407	0.0192559
Pf3D7_02_v3	239146	244604	-	PF3D7_0206000	DNA repair protein RAD2, putative	-0.320374	0.0193499
Pf3D7_09_v3	824705	827203	-	PF3D7_0920100	chaperone, putative	0.437137	0.0193499
Pf3D7_13_v3	1706393	1711568	-	PF3D7_1343300	CDT1-like protein, putative	-0.483048	0.0195094
Pf3D7_11_v3	396205	398339	+	PF3D7_1109900	60S ribosomal protein L36	0.325514	0.0195489
Pf3D7_06_v3	319519	329442	+	PF3D7_0607700	conserved Plasmodium protein, unknown function	-0.680395	0.0195553
Pf3D7_10_v3	495293	499172	-	PF3D7_1012900	autophagy-related protein 18	0.266112	0.0196611
Pf3D7_09_v3	1342715	1346826	+	PF3D7_0934100	TFIIH basal transcription factor complex helicase XPD subunit	-0.313116	0.0197804
Pf3D7_13_v3	1816344	1821300	-	PF3D7_1345400	conserved Plasmodium protein, unknown function	-0.503152	0.0197804
Pf3D7_12_v3	1660331	1678083	+	PF3D7_1239800	conserved Plasmodium protein, unknown function	-0.612796	0.019805
Pf3D7_04_v3	527408	535614	-	PF3D7_0411900	DNA polymerase alpha catalytic subunit A	-0.516634	0.019807
Pf3D7_14_v3	2329251	2332697	-	PF3D7_1456800	V-type H(+)-translocating pyrophosphatase, putative	0.286669	0.0199341
Pf3D7_13_v3	2535745	2539767	+	PF3D7_1363100	conserved Plasmodium protein, unknown function	-0.512563	0.01994
Pf3D7_07_v3	1021112	1022659	+	PF3D7_0724300	ubiquinone biosynthesis O-methyltransferase, putative	0.764088	0.0200042
Pf3D7_05_v3	1266892	1269589	+	PF3D7_0531000	SURF1 domain-containing protein, putative	0.374641	0.0201918
Pf3D7_09_v3	287480	293011	+	PF3D7_0905800	conserved Plasmodium protein, unknown function	-0.337161	0.0202682
Pf3D7_12_v3	1024322	1028668	-	PF3D7_1225200	DNA-binding protein, putative	-0.291451	0.0202682
Pf3D7_02_v3	639847	643411	+	PF3D7_0215500	conserved Plasmodium protein, unknown function	-0.288536	0.0205254
Pf3D7_10_v3	774610	783466	-	PF3D7_1019300	zinc finger protein, putative	-0.64107	0.0205254
Pf3D7_07_v3	954400	956685	+	PF3D7_0722400	Obg-like ATPase 1, putative	0.251286	0.0207829
Pf3D7_12_v3	93581	97146	-	PF3D7_1201400	Plasmodium exported protein, unknown function	-0.600749	0.0208103
Pf3D7_12_v3	2171086	2173040	+	PF3D7_1253100	Plasmodium exported protein (PHISTa), unknown function	0.322093	0.02103
Pf3D7_13_v3	1299417	1305427	-	PF3D7_1331100	DNA polymerase theta, putative	-0.284883	0.02103
Pf3D7_13_v3	1965627	1966386	-	PF3D7_1348900	conserved Plasmodium protein, unknown function	0.474395	0.02103
Pf3D7_03_v3	839576	842017	+	PF3D7_0320100	protein transport protein SEC22	0.380322	0.0211584
Pf3D7_02_v3	199889	204454	-	PF3D7_0204600	5'-3' exonuclease, putative	-0.594206	0.0212912
Pf3D7_10_v3	80302	82576	-	PF3D7_1001500	early transcribed membrane protein 10.1	0.336716	0.0213979
Pf3D7_12_v3	608122	610094	-	PF3D7_1214300	geranylgeranyl transferase type-2 subunit beta, putative	0.328563	0.0214893
Pf3D7_12_v3	525310	528190	+	PF3D7_1211800	polyubiquitin	0.284779	0.0215283
Pf3D7_13_v3	711294	715548	+	PF3D7_1317100	DNA replication licensing factor MCM4	-0.543343	0.0215802
Pf3D7_10_v3	1609063	1610422	+	PF3D7_1040300	rifin	0.608271	0.0215861
Pf3D7_03_v3	401933	405904	+	PF3D7_0309500	asparagine synthetase [glutamine-hydrolyzing], putative	0.250323	0.0216732
Pf3D7_11_v3	542108	546077	-	PF3D7_1114200	GTPase-activating protein, putative	0.27929	0.0222542
Pf3D7_04_v3	708854	710099	-	PF3D7_0416200	PRKR-interacting protein 1, putative	0.286863	0.0223471
Pf3D7_11_v3	1086660	1093283	+	PF3D7_1128000	conserved Plasmodium protein, unknown function	-0.256018	0.0223471
Pf3D7_09_v3	620655	626568	-	PF3D7_0914500	conserved Plasmodium protein, unknown function	-0.435146	0.0224636
Pf3D7_14_v3	477095	479654	-	PF3D7_1411800	conserved Plasmodium protein, unknown function	0.419246	0.0224636
Pf3D7_08_v3	658343	664292	-	PF3D7_0813400	conserved protein, unknown function	-0.236492	0.0226123
Pf3D7_10_v3	368805	370636	-	PF3D7_1008900	adenylate kinase	0.279654	0.0226543
Pf3D7_10_v3	744974	749556	+	PF3D7_1018700	conserved Plasmodium protein, unknown function	0.242881	0.0226926
Pf3D7_11_v3	1788846	1798269	-	PF3D7_1145200	serine/threonine protein kinase, putative	-0.463201	0.0227708
Pf3D7_13_v3	1907067	1911493	+	PF3D7_1347700	ethanolamine-phosphate cytidylyltransferase	0.236198	0.0228138
Pf3D7_14_v3	648910	658762	-	PF3D7_1416200	metacaspase-3	-0.570985	0.0229606
Pf3D7_10_v3	1518290	1548390	+	PF3D7_1038400	gametocyte-specific protein	-0.543565	0.0232526
Pf3D7_03_v3	877409	879789	+	PF3D7_0321000	conserved protein, unknown function	-0.260275	0.0232889
Pf3D7_11_v3	444782	445807	-	PF3D7_1111400	conserved Plasmodium protein, unknown function	0.483208	0.0232889
Pf3D7_14_v3	1775669	1776938	+	PF3D7_1443300	U6 snRNA-associated Sm-like protein LSm5, putative	0.348754	0.0233049
Pf3D7_04_v3	478964	481141	+	PF3D7_0410600	armadillo-type repeat protein ATRP	0.336693	0.0234085
Pf3D7_04_v3	681263	686296	+	PF3D7_0415300	cdc2-related protein kinase 3	-0.310278	0.0234085
Pf3D7_12_v3	1529471	1531643	-	PF3D7_1236700	S-adenosyl-methyltransferase, putative	-0.73287	0.0235584
Pf3D7_08_v3	325872	330187	-	PF3D7_0806000	AAA family ATPase, putative	-0.30822	0.0238811
Pf3D7_04_v3	732052	740562	-	PF3D7_0416900	conserved Plasmodium protein, unknown function	-0.29558	0.0239317
Pf3D7_11_v3	363945	366461	+	PF3D7_1108400	casein kinase 2, alpha subunit	0.255024	0.0242626
Pf3D7_08_v3	1352286	1356302	+	PF3D7_0831500	Plasmodium exported protein (PHIST), unknown function	0.264789	0.0242922
Pf3D7_12_v3	1824516	1827780	+	PF3D7_1243600	translation initiation factor SUI1, putative	0.290985	0.0243057
Pf3D7_14_v3	493932	505187	-	PF3D7_1412400	conserved Plasmodium protein, unknown function	-0.304128	0.0243057
Pf3D7_01_v3	421025	428878	-	PF3D7_0111000	kinesin-8B, putative	-0.791707	0.0245076
Pf3D7_13_v3	98252	101166	+	PF3D7_1301700	CX3CL1-binding protein 2	0.315765	0.0246171
Pf3D7_14_v3	2059507	2067011	-	PF3D7_1450400	E3 ubiquitin-protein ligase ZNF598, putative	-0.283089	0.0246171
Pf3D7_02_v3	615813	621692	-	PF3D7_0215000	acyl-CoA synthetase	-0.271432	0.0246287
Pf3D7_05_v3	247142	250905	-	PF3D7_0505700	conserved Plasmodium membrane protein, unknown function	-0.265158	0.0247683
Pf3D7_13_v3	2175867	2177361	-	PF3D7_1354600	60S ribosomal protein L7-2, putative	0.331004	0.025042
Pf3D7_13_v3	861001	872925	-	PF3D7_1321100	protein kinase domain-containing protein, putative	-0.530619	0.0250736
Pf3D7_13_v3	2005394	2008444	-	PF3D7_1350100	lysine--tRNA ligase	0.246121	0.0250736
Pf3D7_14_v3	2028142	2033776	+	PF3D7_1449500	AP2 domain transcription factor AP2-O5, putative	-0.307875	0.0253373
Pf3D7_02_v3	388216	391107	-	PF3D7_0209400	ARMT1-like domain-containing protein, putative	0.348604	0.0254049
Pf3D7_13_v3	440240	445360	+	PF3D7_1309700	vacuolar protein sorting-associated protein 18, putative	-0.3044	0.0254182
Pf3D7_10_v3	187192	196990	-	PF3D7_1004200	WD repeat-containing protein, putative	-0.452197	0.0254592
Pf3D7_06_v3	437200	440881	-	PF3D7_0610200	RNA-binding protein 25, putative	-0.282067	0.0254821
Pf3D7_13_v3	2186494	2190804	+	PF3D7_1355100	DNA replication licensing factor MCM6	-0.626576	0.0254821
Pf3D7_04_v3	438826	440791	+	PF3D7_0409200	protein SOF1, putative	0.251678	0.0255446
Pf3D7_05_v3	675278	677624	-	PF3D7_0516200	40S ribosomal protein S11	0.285006	0.0255446
Pf3D7_09_v3	1357159	1360704	+	PF3D7_0934700	UBX domain-containing protein, putative	0.268312	0.0256068
Pf3D7_14_v3	881798	884182	-	PF3D7_1421400	DNA-directed RNA polymerase III subunit RPC6, putative	0.317357	0.0256068
Pf3D7_13_v3	1354881	1357621	+	PF3D7_1333000	20 kDa chaperonin	-0.330775	0.0258382
Pf3D7_03_v3	151935	158150	-	PF3D7_0302900	exportin-1, putative	-0.230139	0.0259084
Pf3D7_08_v3	151702	161318	-	PF3D7_0802100	AP2 domain transcription factor AP2-LT	-0.466107	0.0259084
Pf3D7_04_v3	277684	281983	+	PF3D7_0405200	protein CERLI2	-0.444311	0.0259875
Pf3D7_07_v3	609297	610522	+	PF3D7_0713300	erythrocyte membrane protein 1 (PfEMP1), pseudogene	0.261569	0.0260589
Pf3D7_08_v3	422708	424763	+	PF3D7_0808400	coatomer subunit epsilon, putative	0.384909	0.0260833
Pf3D7_09_v3	546289	548478	-	PF3D7_0912100	zinc finger protein, putative	0.280229	0.026209
Pf3D7_05_v3	120060	121732	-	PF3D7_0502700	conserved protein, unknown function	0.498399	0.0262624
Pf3D7_01_v3	118812	122534	-	PF3D7_0102600	serine/threonine protein kinase, FIKK family	0.345733	0.0264643
Pf3D7_02_v3	625082	627710	+	PF3D7_0215200	conserved Plasmodium protein, unknown function	-0.690434	0.0264898
Pf3D7_11_v3	1759227	1760663	-	PF3D7_1144300	60S ribosomal protein L41	0.310632	0.0264898
Pf3D7_03_v3	794521	801871	+	PF3D7_0319000	P4-type ATPase ATP7, putative	-0.527363	0.0265995
Pf3D7_02_v3	400078	402755	-	PF3D7_0209700	RING zinc finger protein, putative	0.233919	0.026642
Pf3D7_09_v3	184821	186458	+	PF3D7_0903900	60S ribosomal protein L32	0.288613	0.0270717
Pf3D7_03_v3	545589	548500	-	PF3D7_0313400	conserved Plasmodium protein, unknown function	-0.314339	0.027157
Pf3D7_09_v3	536963	540283	-	PF3D7_0911900	falstatin	0.241474	0.027157
Pf3D7_12_v3	1008635	1010588	+	PF3D7_1224800	conserved protein, unknown function	0.513431	0.027157
Pf3D7_06_v3	101350	104706	-	PF3D7_0602400	elongation factor G	-0.41249	0.0273941
Pf3D7_14_v3	2237754	2239406	+	PF3D7_1454500	iron-sulfur cluster assembly protein ISCU	0.304841	0.0276104
Pf3D7_02_v3	386930	388236	+	PF3D7_0209300	2C-methyl-D-erythritol 2,4-cyclodiphosphate synthase	0.569657	0.0277159
Pf3D7_11_v3	1023770	1025989	-	PF3D7_1126200	40S ribosomal protein S18, putative	0.296458	0.0280254
Pf3D7_03_v3	95216	99115	-	PF3D7_0301700	Plasmodium exported protein, unknown function	0.27614	0.0280694
Pf3D7_11_v3	1600448	1603560	-	PF3D7_1140200	conserved Plasmodium protein, unknown function	-0.385819	0.0280694
Pf3D7_12_v3	1951571	1955002	+	PF3D7_1247300	GPI mannosyltransferase 2, putative	0.34649	0.0280865
Pf3D7_10_v3	872294	895304	-	PF3D7_1021700	VPS13 domain-containing protein, putative	-0.308393	0.0281162
Pf3D7_12_v3	323839	327795	-	PF3D7_1207100	pre-rRNA-processing protein ESF1, putative	-0.238305	0.0281162
Pf3D7_02_v3	230768	232631	+	PF3D7_0205700	RNA-binding protein, putative	0.298625	0.0281257
Pf3D7_02_v3	244645	248513	+	PF3D7_0206100	cysteine desulfuration protein SufE	0.310554	0.0283531
Pf3D7_11_v3	1000521	1001954	-	PF3D7_1125500	small nuclear ribonucleoprotein Sm D1, putative	0.331584	0.0284608
Pf3D7_09_v3	98010	101528	-	PF3D7_0902200	serine/threonine protein kinase, FIKK family	0.278746	0.0285246
Pf3D7_13_v3	920884	930124	+	PF3D7_1322100	histone-lysine N-methyltransferase SET2	-0.26806	0.0287543
Pf3D7_11_v3	1832152	1839819	+	PF3D7_1146600	oocyst rupture protein 1, putative	-0.446008	0.0288052
Pf3D7_14_v3	258164	260710	+	PF3D7_1407100	rRNA 2'-O-methyltransferase fibrillarin, putative	0.243159	0.0289471
Pf3D7_08_v3	1373212	1376988	-	PF3D7_0831800	histidine-rich protein II	0.298699	0.0291448
Pf3D7_12_v3	906714	914983	+	PF3D7_1222600	AP2 domain transcription factor AP2-G	-0.29757	0.0293048
Pf3D7_07_v3	393813	399112	+	PF3D7_0708800	heat shock protein 110	-0.216847	0.0297181
Pf3D7_13_v3	82128	84689	+	PF3D7_1301400	Plasmodium exported protein (hyp12), unknown function	0.253548	0.0297589
Pf3D7_13_v3	732710	734063	+	PF3D7_1317400	zinc finger protein, putative	0.37178	0.029765
Pf3D7_05_v3	1333470	1342964	+	PF3D7_0533100	erythrocyte membrane protein 1 (PfEMP1), pseudogene	-0.494251	0.0297729
Pf3D7_14_v3	752903	757053	+	PF3D7_1417800	DNA replication licensing factor MCM2	-0.472123	0.0299002
Pf3D7_12_v3	1480516	1482959	+	PF3D7_1235500	N6-adenosine-methyltransferase, putative	0.294855	0.0299533
Pf3D7_13_v3	2295079	2297485	+	PF3D7_1357900	pyrroline-5-carboxylate reductase, putative	0.285473	0.0300369
Pf3D7_07_v3	943456	945979	+	PF3D7_0722100	protein pelota homolog, putative	0.283643	0.0302562
Pf3D7_05_v3	1059480	1065703	-	PF3D7_0525500	WD repeat-containing protein, putative	-0.304531	0.0303821
Pf3D7_02_v3	262727	268003	-	PF3D7_0206500	conserved Plasmodium protein, unknown function	-0.253095	0.0305411
Pf3D7_14_v3	1561526	1563812	+	PF3D7_1438600	Golgi to ER traffic protein 4	0.416309	0.0305746
Pf3D7_14_v3	3127566	3128533	-	PF3D7_1476000	conserved Plasmodium protein, unknown function	0.308137	0.0306003
Pf3D7_12_v3	1034857	1038418	-	PF3D7_1225600	conserved Plasmodium protein, unknown function	-0.237996	0.0306587
Pf3D7_11_v3	434474	436923	+	PF3D7_1111000	RNA cytosine C(5)-methyltransferase NSUN2	0.357572	0.0307909
Pf3D7_06_v3	596483	602866	-	PF3D7_0614300	major facilitator superfamily-related transporter, putative	-0.220941	0.0308109
Pf3D7_02_v3	812892	815853	-	PF3D7_0220300	Plasmodium exported protein, unknown function	0.548157	0.030877
Pf3D7_13_v3	1971557	1974585	-	PF3D7_1349200	glutamate--tRNA ligase, putative	-0.22009	0.030877
Pf3D7_06_v3	1096654	1098696	-	PF3D7_0627300	E3 ubiquitin-protein ligase RNF5, putative	0.248954	0.0309197
Pf3D7_10_v3	636671	639498	+	PF3D7_1015900	enolase	0.28221	0.0314051
Pf3D7_12_v3	32703	41940	+	PF3D7_1200400	erythrocyte membrane protein 1, PfEMP1	-0.322646	0.0314535
Pf3D7_10_v3	159811	163428	-	PF3D7_1003500	40S ribosomal protein S20e, putative	0.284141	0.0317491
Pf3D7_11_v3	720555	722354	+	PF3D7_1119100	tRNA m(1)G methyltransferase, putative	-0.329139	0.0317491
Pf3D7_14_v3	2459048	2460369	-	PF3D7_1460300	60S ribosomal protein L29, putative	0.324066	0.031858
Pf3D7_04_v3	384240	391362	+	PF3D7_0407800	protein CINCH	-0.434139	0.0318723
Pf3D7_12_v3	2007738	2010074	+	PF3D7_1249100	THUMP domain-containing protein, putative	0.248189	0.0319904
Pf3D7_13_v3	1392263	1396454	-	PF3D7_1334100	conserved protein, unknown function	-0.619667	0.0320257
Pf3D7_05_v3	376542	379117	-	PF3D7_0509000	alpha-soluble NSF attachment protein, putative	0.311885	0.0320887
Pf3D7_14_v3	1752543	1764248	+	PF3D7_1442900	Sec7 domain-containing protein ARFGEF, putative	-0.257244	0.0321946
Pf3D7_04_v3	1123975	1125348	+	PF3D7_0424800	Plasmodium exported protein (PHISTb), unknown function	0.500145	0.0323528
Pf3D7_08_v3	290626	291907	+	PF3D7_0805200	gamete release protein, putative	0.336593	0.0324094
Pf3D7_11_v3	746560	747902	-	PF3D7_1119800	alternative splicing factor ASF-1, putative	0.33136	0.0324094
Pf3D7_09_v3	775058	780804	+	PF3D7_0918900	gamma-glutamylcysteine synthetase	-0.245271	0.0324254
Pf3D7_13_v3	1848215	1851281	+	PF3D7_1346300	DNA/RNA-binding protein Alba 2	0.270842	0.0324254
Pf3D7_03_v3	801493	803378	-	PF3D7_0319100	E3 ubiquitin-protein ligase RBX1, putative	0.392027	0.0325398
Pf3D7_11_v3	619245	622345	-	PF3D7_1116400	guanine nucleotide-exchange factor SEC12	0.270133	0.0327098
Pf3D7_13_v3	673163	678530	+	PF3D7_1316100	inositol polyphosphate kinase, putative	-0.350238	0.0327592
Pf3D7_02_v3	537390	540199	+	PF3D7_0213100	protein SIS1	0.263373	0.0328998
Pf3D7_05_v3	556685	558060	-	PF3D7_0513100	conserved protein, unknown function	0.441684	0.0328998
Pf3D7_04_v3	513083	517579	-	PF3D7_0411400	DEAD box ATP-dependent RNA helicase, putative	-0.373529	0.0330296
Pf3D7_04_v3	320299	322945	+	PF3D7_0406000	conserved protein, unknown function	0.284818	0.0330752
Pf3D7_07_v3	731974	734370	-	PF3D7_0716800	eukaryotic translation initiation factor 3 subunit I, putative	0.237016	0.0330752
Pf3D7_04_v3	1099303	1107445	+	PF3D7_0424400	surface-associated interspersed protein 4.2 (SURFIN 4.2)	-0.318919	0.0331273
Pf3D7_14_v3	2886759	2889065	-	PF3D7_1470600	RAP protein, putative	-0.292351	0.0331751
Pf3D7_04_v3	1048879	1050294	-	PF3D7_0423100	AP-4 complex subunit sigma, putative	0.292074	0.0331869
Pf3D7_09_v3	133034	136372	-	PF3D7_0903200	ras-related protein RAB7	-0.37674	0.0331869
Pf3D7_11_v3	526884	529092	+	PF3D7_1113600	conserved Plasmodium protein, unknown function	0.254209	0.0331869
Pf3D7_05_v3	1219683	1223261	-	PF3D7_0529900	RING zinc finger protein, putative	0.276624	0.0332303
Pf3D7_12_v3	428007	433172	-	PF3D7_1209300	telomere repeat-binding zinc finger protein	-0.417738	0.0334897
Pf3D7_07_v3	356174	360641	+	PF3D7_0707700	E3 ubiquitin-protein ligase, putative	-0.226873	0.0335057
Pf3D7_13_v3	2248107	2262674	+	PF3D7_1356800	serine/threonine protein kinase ARK3, putative	-0.471503	0.0335559
Pf3D7_09_v3	1062667	1064356	+	PF3D7_0926200	conserved Plasmodium protein, unknown function	0.562234	0.0337889
Pf3D7_09_v3	792890	794428	+	PF3D7_0919300	thioredoxin-like protein 1, putative	0.384013	0.0343825
Pf3D7_04_v3	1108275	1112724	+	PF3D7_0424500	serine/threonine protein kinase, FIKK family	0.220411	0.0346146
Pf3D7_13_v3	2489913	2492561	-	PF3D7_1362200	RuvB-like helicase 3	0.235124	0.0346221
Pf3D7_05_v3	1138602	1141621	+	PF3D7_0527400	conserved Plasmodium protein, unknown function	0.308609	0.0350803
Pf3D7_06_v3	1073363	1074436	-	PF3D7_0626600	conserved Plasmodium protein, unknown function	0.602782	0.0355806
Pf3D7_14_v3	1708390	1712078	-	PF3D7_1442200	GTP-binding protein YihA2	-0.612677	0.0356071
Pf3D7_03_v3	87480	90921	-	PF3D7_0301500	Plasmodium exported protein, unknown function	0.298218	0.035657
Pf3D7_12_v3	185860	188842	-	PF3D7_1203700	nucleosome assembly protein	0.241637	0.0356605
Pf3D7_10_v3	1393856	1397323	+	PF3D7_1035200	S-antigen	0.323658	0.0358182
Pf3D7_13_v3	324598	326786	-	PF3D7_1307000	exosome complex component RRP40, putative	0.284291	0.0358182
Pf3D7_06_v3	1037558	1042004	+	PF3D7_0625600	poly(A) polymerase PAP, putative	0.289484	0.0358345
Pf3D7_14_v3	786525	791332	-	PF3D7_1419000	conserved Plasmodium protein, unknown function	-0.520117	0.0358345
Pf3D7_11_v3	947614	951244	+	PF3D7_1124000	endoplasmic reticulum oxidoreductin, putative	0.27795	0.0358386
Pf3D7_11_v3	1155616	1158343	+	PF3D7_1129900	major facilitator superfamily-related transporter, putative	0.284703	0.0359385
Pf3D7_12_v3	1925058	1929618	+	PF3D7_1246300	protein KIC4	-0.223442	0.0359385
Pf3D7_13_v3	2571524	2578165	-	PF3D7_1364200	nucleoporin NUP205, putative	-0.257356	0.0359385
Pf3D7_14_v3	2141381	2142754	+	PF3D7_1452100	leucine-rich repeat protein	0.561145	0.0359385
Pf3D7_11_v3	521020	522963	-	PF3D7_1113400	ubiquitin domain-containing protein DSK2, putative	0.240232	0.0360059
Pf3D7_14_v3	918026	920067	-	PF3D7_1422800	actin-related protein ARP4	0.310764	0.0360059
Pf3D7_12_v3	2158574	2162555	+	PF3D7_1252800	Plasmodium exported protein (PHISTb), unknown function	0.272403	0.0368012
Pf3D7_14_v3	1959368	1964665	-	PF3D7_1448000	U3 small nucleolar RNA-associated protein 12, putative	-0.231865	0.0369273
Pf3D7_12_v3	204215	207469	-	PF3D7_1204300	eukaryotic translation initiation factor 5A	0.273355	0.0371709
Pf3D7_14_v3	599435	601403	-	PF3D7_1414800	small nuclear ribonucleoprotein-associated protein B, putative	0.258415	0.0373226
Pf3D7_12_v3	118603	141499	+	PF3D7_1202300	dynein heavy chain, putative	-0.453965	0.0376141
Pf3D7_04_v3	28706	37677	+	PF3D7_0400100	erythrocyte membrane protein 1, PfEMP1	0.259727	0.0377458
Pf3D7_04_v3	729587	731615	+	PF3D7_0416800	small GTP-binding protein sar1	0.264553	0.0377458
Pf3D7_13_v3	125679	128432	-	PF3D7_1302300	Plasmodium exported protein, unknown function	0.340572	0.0377458
Pf3D7_13_v3	1799856	1806394	+	PF3D7_1344900	conserved Plasmodium protein, unknown function	-0.22888	0.038119
Pf3D7_08_v3	1018071	1021346	-	PF3D7_0823100	RWD domain-containing protein, putative	0.28425	0.0386958
Pf3D7_06_v3	703477	705444	-	PF3D7_0617000	mitochondrial import receptor subunit TOM40, putative	0.285374	0.0389078
Pf3D7_02_v3	733477	734855	+	PF3D7_0217800	40S ribosomal protein S26	0.269466	0.0389192
Pf3D7_08_v3	633221	635112	+	PF3D7_0812700	U1 small nuclear ribonucleoprotein C, putative	0.283287	0.0390528
Pf3D7_01_v3	444710	449954	+	PF3D7_0111800	eukaryotic translation initiation factor 4E, putative	-0.331595	0.0390652
Pf3D7_07_v3	921511	925761	+	PF3D7_0721300	ATP-dependent DNA helicase DDX31	-0.219293	0.039103
Pf3D7_05_v3	1085623	1087455	-	PF3D7_0526300	WD repeat-containing protein 55, putative	0.286266	0.039169
Pf3D7_08_v3	368475	370478	-	PF3D7_0806900	conserved protein, unknown function	0.405196	0.039169
Pf3D7_13_v3	1145298	1152588	+	PF3D7_1327300	conserved Plasmodium protein, unknown function	0.323767	0.0393125
Pf3D7_04_v3	727456	728891	-	PF3D7_0416700	CDGSH iron-sulfur domain-containing protein, putative	0.407296	0.0394284
Pf3D7_08_v3	690182	694542	-	PF3D7_0814300	AAA family ATPase, putative	-0.254165	0.0399439
Pf3D7_04_v3	819175	826740	-	PF3D7_0418300	conserved Plasmodium protein, unknown function	-0.245822	0.0399444
Pf3D7_11_v3	1733903	1736776	+	PF3D7_1143400	translation initiation factor eIF-1A, putative	0.233073	0.0399444
Pf3D7_14_v3	491286	492947	-	PF3D7_1412300	nuclear transport factor 2, putative	0.297347	0.0403859
Pf3D7_14_v3	1042553	1049929	+	PF3D7_1426800	conserved Plasmodium protein, unknown function	-0.262803	0.0403859
Pf3D7_12_v3	1204991	1208108	+	PF3D7_1229300	PhIL1-interacting candidate PIC1	-0.313302	0.0406917
Pf3D7_14_v3	1964979	1966119	+	PF3D7_1448100	conserved Plasmodium protein, unknown function	0.486075	0.0406917
Pf3D7_12_v3	1123758	1128688	+	PF3D7_1227600	kinetochore protein SPC24, putative	-0.499878	0.0407172
Pf3D7_11_v3	159527	161502	+	PF3D7_1103700	casein kinase II beta chain	0.260845	0.0409515
Pf3D7_06_v3	1099753	1100995	-	PF3D7_0627400	mitochondrial import inner membrane translocase subunit TIM22, putative	0.445677	0.0409586
Pf3D7_10_v3	138050	140161	+	PF3D7_1002900	conserved Plasmodium protein, unknown function	0.28057	0.0413166
Pf3D7_07_v3	848223	853891	-	PF3D7_0719400	conserved Plasmodium protein, unknown function	-0.542998	0.0416399
Pf3D7_12_v3	1746049	1748494	-	PF3D7_1241100	polyadenylation factor subunit 2, putative	0.26439	0.041655
Pf3D7_13_v3	697830	700357	-	PF3D7_1316800	protein transport protein SEC20, putative	0.252543	0.041655
Pf3D7_13_v3	2039975	2042372	-	PF3D7_1351100	conserved protein, unknown function	0.275933	0.041655
Pf3D7_13_v3	2608363	2610359	+	PF3D7_1365000	conserved Plasmodium protein, unknown function	0.280549	0.041655
Pf3D7_04_v3	394047	394714	-	PF3D7_0408000	conserved Plasmodium protein, unknown function	0.390902	0.0420711
Pf3D7_06_v3	237355	246015	-	PF3D7_0605800	DNA repair protein RAD50, putative	-0.398997	0.0420711
Pf3D7_13_v3	553067	554779	-	PF3D7_1313000	ubiquitin-like protein Nedd8	0.479513	0.0420711
Pf3D7_02_v3	192755	194248	+	PF3D7_0204200	translocation protein SEC66, putative	0.256672	0.0424131
Pf3D7_13_v3	2619004	2621127	+	PF3D7_1365500	aminomethyltransferase, mitochondrial, putative	-0.41804	0.0424131
Pf3D7_14_v3	227948	230574	+	PF3D7_1406300	glycerophosphodiester phosphodiesterase	-0.351454	0.0424322
Pf3D7_14_v3	319847	321454	+	PF3D7_1408500	conserved Plasmodium protein, unknown function	0.278908	0.0424742
Pf3D7_09_v3	1278479	1284699	-	PF3D7_0932100	protein MAM3, putative	-0.369872	0.0427163
Pf3D7_14_v3	91741	94594	-	PF3D7_1402500	ribosomal protein S27a, putative	0.294548	0.0427163
Pf3D7_11_v3	635806	641374	-	PF3D7_1116800	heat shock protein 101	0.205424	0.0431759
Pf3D7_05_v3	331618	337242	+	PF3D7_0508100	SET domain protein, putative	-0.458261	0.043317
Pf3D7_11_v3	726905	735137	+	PF3D7_1119400	ubiquitin-protein ligase, putative	-0.247733	0.043645
Pf3D7_10_v3	1169547	1171684	+	PF3D7_1028400	ribosome biogenesis protein RPF2, putative	0.244159	0.0440798
Pf3D7_03_v3	612333	614159	-	PF3D7_0315100	eukaryotic translation initiation factor 4E	0.265239	0.0442792
Pf3D7_14_v3	3253655	3256879	+	PF3D7_1479000	acyl-CoA synthetase	0.252131	0.0444656
Pf3D7_11_v3	595116	598541	-	PF3D7_1115800	conserved Plasmodium protein, unknown function	0.202456	0.0445088
Pf3D7_11_v3	127762	130186	+	PF3D7_1102700	early transcribed membrane protein 11.1	0.283845	0.0447536
Pf3D7_09_v3	363574	365642	-	PF3D7_0907700	proteasome activator 28	0.231193	0.0452163
Pf3D7_09_v3	1260984	1261969	+	PF3D7_0931300	conserved Plasmodium protein, unknown function	0.352001	0.0452627
Pf3D7_13_v3	1070871	1075794	+	PF3D7_1325800	conserved Plasmodium protein, unknown function	-0.485466	0.0452818
Pf3D7_06_v3	420422	423142	-	PF3D7_0609800	palmitoyltransferase DHHC2, putative	0.521813	0.0452864
Pf3D7_07_v3	486497	491719	-	PF3D7_0711000	AAA family ATPase, CDC48 subfamily	-0.38657	0.0455761
Pf3D7_07_v3	987805	991350	+	PF3D7_0723700	metallo-hydrolase/oxidoreductase, putative	-0.330447	0.0457858
Pf3D7_09_v3	1207579	1212987	+	PF3D7_0930400	zinc finger protein, putative	-0.263579	0.0458308
Pf3D7_09_v3	750973	752942	-	PF3D7_0918300	eukaryotic translation initiation factor 3 subunit F, putative	0.283333	0.0462501
Pf3D7_03_v3	328477	336120	-	PF3D7_0307700	conserved Plasmodium protein, unknown function	-0.390858	0.0468669
Pf3D7_10_v3	648012	654565	-	PF3D7_1016300	GBP130 protein	-0.246741	0.0469766
Pf3D7_12_v3	16973	24497	+	PF3D7_1200100	erythrocyte membrane protein 1, PfEMP1	0.215953	0.0469766
Pf3D7_05_v3	599959	603868	+	PF3D7_0514300	aspartate--tRNA ligase, putative	-0.473907	0.0474502
Pf3D7_08_v3	1085451	1091286	+	PF3D7_0825000	conserved Plasmodium protein, unknown function	-0.358796	0.0477866
Pf3D7_12_v3	1405062	1406293	-	PF3D7_1233800	conserved protein, unknown function	0.421202	0.0477866
Pf3D7_10_v3	1216830	1222661	+	PF3D7_1029900	ORC3 domain-containing protein, putative	-0.433941	0.0480204
Pf3D7_12_v3	1439751	1441606	-	PF3D7_1234500	conserved Plasmodium protein, unknown function	0.307952	0.0482831
Pf3D7_02_v3	790390	792432	+	PF3D7_0219900	Plasmodium exported protein, unknown function	0.284122	0.0484061
Pf3D7_05_v3	283669	288351	+	PF3D7_0506800	transcription factor 25, putative	-0.224796	0.0485766
Pf3D7_04_v3	536310	540069	+	PF3D7_0412000	LITAF-like zinc finger protein, putative	-0.532332	0.0488556
Pf3D7_14_v3	628620	633494	-	PF3D7_1415600	conserved Plasmodium protein, unknown function	-0.301498	0.0489975
Pf3D7_11_v3	736057	737776	+	PF3D7_1119500	AP-4 complex subunit mu, putative	0.327814	0.0493276
Pf3D7_07_v3	527338	535131	-	PF3D7_0712000	erythrocyte membrane protein 1, PfEMP1	-0.249514	0.0499151
Pf3D7_06_v3	767672	769944	+	PF3D7_0618300	60S ribosomal protein L27a, putative	0.258955	0.0499796
Pf3D7_13_v3	1107779	1122729	+	PF3D7_1326600	conserved Plasmodium protein, unknown function	-0.482085	0.0501626
Pf3D7_13_v3	1367637	1369621	-	PF3D7_1333300	transmembrane emp24 domain-containing protein, putative	0.294355	0.0502016
Pf3D7_01_v3	500888	503795	-	PF3D7_0113200	Plasmodium exported protein, unknown function	-0.334636	0.05025
Pf3D7_05_v3	680968	682644	-	PF3D7_0516400	phosducin-like protein 1, putative	0.372086	0.0502643
Pf3D7_02_v3	322329	326390	-	PF3D7_0208000	serine repeat antigen 1	-0.517449	0.0506594
Pf3D7_08_v3	677696	679757	-	PF3D7_0813900	40S ribosomal protein S16, putative	0.260264	0.0509922
Pf3D7_12_v3	1588614	1592466	+	PF3D7_1238300	pre-mRNA-splicing factor CWC22, putative	-0.225379	0.0509922
Pf3D7_02_v3	204784	207425	-	PF3D7_0204700	hexose transporter	0.265931	0.0514369
Pf3D7_11_v3	196227	198859	+	PF3D7_1104400	thioredoxin-like mero protein	0.252664	0.05152
Pf3D7_12_v3	589729	593777	-	PF3D7_1213800	proline--tRNA ligase	0.213367	0.0516926
Pf3D7_14_v3	3242408	3244072	-	PF3D7_1478800	Plasmodium exported protein, unknown function	0.466759	0.0519709
Pf3D7_03_v3	782940	787364	-	PF3D7_0318600	cleavage and polyadenylation specificity factor, putative	-0.227214	0.0521166
Pf3D7_13_v3	721759	730586	+	PF3D7_1317200	AP2 domain transcription factor AP2-FG, putative	-0.432611	0.0521166
Pf3D7_13_v3	1527826	1531730	-	PF3D7_1337800	calcium-dependent protein kinase 5	0.300683	0.0522121
Pf3D7_14_v3	509238	511218	-	PF3D7_1412600	deoxyhypusine synthase	0.246002	0.052304
Pf3D7_10_v3	870416	873015	+	PF3D7_1021600	deoxyribose-phosphate aldolase, putative	0.287566	0.0524582
Pf3D7_14_v3	1502507	1505459	+	PF3D7_1437000	N-acetyltransferase, GNAT family, putative	0.221092	0.0525734
Pf3D7_13_v3	2173757	2176285	+	PF3D7_1354500	adenylosuccinate synthetase	0.208352	0.0528177
Pf3D7_07_v3	478345	479945	-	PF3D7_0710600	60S ribosomal protein L34	0.24315	0.0529264
Pf3D7_14_v3	89265	91389	-	PF3D7_1402400	zinc finger protein, putative	0.255821	0.0529264
Pf3D7_07_v3	306475	308427	-	PF3D7_0706400	60S ribosomal protein L37	0.27028	0.0531983
Pf3D7_07_v3	385186	388646	-	PF3D7_0708500	heat shock protein 86 family protein	-0.279915	0.0531983
Pf3D7_05_v3	259462	260835	+	PF3D7_0506200	TATA-box-binding protein	0.315052	0.0533322
Pf3D7_04_v3	177783	181051	+	PF3D7_0403200	pre-mRNA splicing factor, putative	-0.244911	0.0534783
Pf3D7_14_v3	2113167	2114460	-	PF3D7_1451500	pre-mRNA-splicing factor CWF18, putative	0.336252	0.053488
Pf3D7_12_v3	1072459	1076976	+	PF3D7_1226500	heptatricopeptide repeat and RAP domain-containing protein, putative	-0.526058	0.0535195
Pf3D7_03_v3	1030822	1038254	-	PF3D7_0324900	erythrocyte membrane protein 1, PfEMP1	0.215965	0.0539136
Pf3D7_05_v3	559099	569049	+	PF3D7_0513200	CPSF domain-containing protein, putative	-0.232985	0.0539136
Pf3D7_13_v3	1034495	1036418	+	PF3D7_1324700	SNARE protein, putative	0.276396	0.0539136
Pf3D7_14_v3	2598842	2600315	-	PF3D7_1464200	zinc finger CCCH domain-containing protein, putative	0.302503	0.0539136
Pf3D7_06_v3	1353946	1366430	-	PF3D7_0632500	erythrocyte membrane protein 1, PfEMP1	-0.219618	0.0539501
Pf3D7_11_v3	139700	141251	-	PF3D7_1103100	60S acidic ribosomal protein P1, putative	0.25869	0.0540052
Pf3D7_13_v3	2087113	2092848	+	PF3D7_1352400	conserved Plasmodium protein, unknown function	-0.262892	0.0541181
Pf3D7_06_v3	1275505	1278363	+	PF3D7_0630500	ribosome biogenesis protein YTM1, putative	0.307968	0.0542181
Pf3D7_07_v3	824069	826448	+	PF3D7_0718500	prefoldin subunit 3, putative	0.26524	0.0542904
Pf3D7_10_v3	1147866	1148213	+	PF3D7_1027500	conserved Plasmodium protein, unknown function	0.520439	0.0542904
Pf3D7_11_v3	1525654	1532527	-	PF3D7_1138700	protein KIC5	-0.245408	0.0543545
Pf3D7_05_v3	995782	1002522	+	PF3D7_0524000	karyopherin beta	-0.182178	0.0545276
Pf3D7_12_v3	72605	75379	-	PF3D7_1200900	Plasmodium exported protein (PHISTc), unknown function	0.246273	0.0545276
Pf3D7_11_v3	1318721	1322792	+	PF3D7_1134000	heat shock protein 70	-0.196106	0.0548761
Pf3D7_12_v3	1359169	1360369	+	PF3D7_1233100	conserved protein, unknown function	0.24861	0.0549754
Pf3D7_14_v3	590603	592740	+	PF3D7_1414600	mRNA-capping enzyme subunit alpha	0.22493	0.0549754
Pf3D7_10_v3	276414	280198	+	PF3D7_1006800	G-strand-binding protein 2	0.219866	0.0552898
Pf3D7_08_v3	304814	310547	-	PF3D7_0805500	conserved Plasmodium protein, unknown function	0.268882	0.0553272
Pf3D7_08_v3	1068408	1070384	+	PF3D7_0824600	Fe-S cluster assembly protein DRE2, putative	0.274411	0.0556031
Pf3D7_13_v3	2266590	2270877	+	PF3D7_1357100	elongation factor 1-alpha	0.241323	0.0557851
Pf3D7_14_v3	1260840	1263051	+	PF3D7_1432100	voltage-dependent anion-selective channel protein, putative	0.334435	0.055871
Pf3D7_05_v3	1157507	1162257	-	PF3D7_0528100	AP-1/2 complex subunit beta, putative	-0.202203	0.0559721
Pf3D7_02_v3	809073	812695	-	PF3D7_0220200	Plasmodium exported protein, unknown function	0.236394	0.0560598
Pf3D7_11_v3	683845	685616	-	PF3D7_1118000	conserved Plasmodium protein, unknown function	0.313249	0.0563389
Pf3D7_03_v3	806843	808202	+	PF3D7_0319300	ubiquitin-conjugating enzyme E2, putative	0.305008	0.05637
Pf3D7_10_v3	785374	787414	+	PF3D7_1019400	60S ribosomal protein L30e, putative	0.271543	0.05637
Pf3D7_02_v3	794978	801981	+	PF3D7_0220000	liver stage antigen 3	-0.212691	0.0567476
Pf3D7_10_v3	462633	467542	+	PF3D7_1012000	RING zinc finger protein, putative	-0.253635	0.056881
Pf3D7_02_v3	384529	386885	-	PF3D7_0209200	exosome complex component MTR3, putative	0.2635	0.0570496
Pf3D7_12_v3	946864	961465	-	PF3D7_1223500	conserved Plasmodium protein, unknown function	-0.23819	0.0573238
Pf3D7_14_v3	2827067	2830703	-	PF3D7_1468800	splicing factor U2AF large subunit, putative	-0.243285	0.0575812
Pf3D7_06_v3	671851	672965	+	PF3D7_0616100	conserved Plasmodium protein, unknown function	0.377904	0.0576361
Pf3D7_06_v3	170776	178985	-	PF3D7_0604100	AP2 domain transcription factor	-0.38133	0.0582533
Pf3D7_08_v3	467507	472481	-	PF3D7_0809200	asparagine-rich antigen Pfa55-14	-0.275206	0.0582533
Pf3D7_12_v3	1300633	1305728	-	PF3D7_1231600	pre-mRNA-splicing factor ATP-dependent RNA helicase PRP2, putative	-0.247365	0.0582533
Pf3D7_03_v3	724394	726450	+	PF3D7_0317600	40S ribosomal protein S11, putative	0.247621	0.0583116
Pf3D7_14_v3	1170179	1175688	+	PF3D7_1429800	coatomer subunit beta, putative	-0.194795	0.0590033
Pf3D7_07_v3	500019	503352	-	PF3D7_0711400	histone deacetylase complex subunit SAP18, putative	-0.40418	0.0594431
Pf3D7_10_v3	243559	247064	-	PF3D7_1005600	DnaJ protein, putative	-0.207155	0.0594886
Pf3D7_11_v3	1012393	1014252	+	PF3D7_1125900	XTBD domain-containing protein, putative	0.288012	0.0595532
Pf3D7_10_v3	1445542	1447915	-	PF3D7_1036700	phosducin-like protein 2, putative	0.479821	0.0597844
Pf3D7_05_v3	759377	761483	-	PF3D7_0518300	proteasome subunit beta type-1, putative	0.276213	0.0599639
Pf3D7_03_v3	291924	295013	+	PF3D7_0306200	activator of Hsp90 ATPase	-0.269375	0.0600811
Pf3D7_12_v3	1038977	1044259	-	PF3D7_1225700	VAC14 domain-containing protein, putative	-0.221984	0.0600855
Pf3D7_14_v3	3187707	3191551	+	PF3D7_1477500	Plasmodium exported protein (PHISTb), unknown function	0.204946	0.0600855
Pf3D7_14_v3	1928504	1931646	+	PF3D7_1447000	40S ribosomal protein S5	0.223134	0.060184
Pf3D7_06_v3	91725	97247	+	PF3D7_0602100	ATP-dependent RNA helicase MTR4	-0.233851	0.0601933
Pf3D7_12_v3	497915	503333	-	PF3D7_1211300	DNA helicase MCM8, putative	-0.475063	0.0604575
Pf3D7_13_v3	1825789	1828280	+	PF3D7_1345600	inner membrane complex protein	-0.508878	0.0604575
Pf3D7_13_v3	1322579	1325044	+	PF3D7_1331800	60S ribosomal protein L23, putative	0.24142	0.0610297
Pf3D7_05_v3	1303429	1304634	-	PF3D7_0532200	Plasmodium exported protein (PHISTc), unknown function	0.414329	0.0614908
Pf3D7_14_v3	350700	352431	-	PF3D7_1408900	tRNA-dihydrouridine synthase, putative	0.30575	0.0614908
Pf3D7_14_v3	684962	686566	-	PF3D7_1416900	prefoldin subunit 2, putative	0.352999	0.0615683
Pf3D7_08_v3	751942	756173	-	PF3D7_0816300	HAP2-GCS1 domain-containing protein, putative	-0.449465	0.0616542
Pf3D7_06_v3	357303	361171	+	PF3D7_0608700	T-complex protein 1 subunit zeta	0.220595	0.061689
Pf3D7_12_v3	264233	267884	-	PF3D7_1205900	conserved protein, unknown function	-0.230699	0.061927
Pf3D7_08_v3	1005414	1007397	+	PF3D7_0822800	U5 small nuclear ribonucleoprotein 40 kDa protein, putative	0.243454	0.0621197
Pf3D7_07_v3	1092439	1092741	-	PF3D7_0726050	conserved Plasmodium protein, unknown function	0.268864	0.062586
Pf3D7_12_v3	1275574	1278214	+	PF3D7_1231100	ras-related protein Rab-2	0.239766	0.062586
Pf3D7_11_v3	421374	425853	+	PF3D7_1110500	vacuolar protein sorting-associated protein 35, putative	-0.412094	0.0629763
Pf3D7_11_v3	400063	403317	+	PF3D7_1110100	conserved Plasmodium protein, unknown function	-0.267482	0.0630155
Pf3D7_05_v3	570684	572743	-	PF3D7_0513400	GTP-binding protein YihA1	0.439729	0.0631559
Pf3D7_09_v3	822634	825411	+	PF3D7_0920000	elongation of fatty acids protein, putative	-0.489105	0.0631559
Pf3D7_07_v3	1324452	1333940	+	PF3D7_0730900	EMP1-trafficking protein	-0.229455	0.0636397
Pf3D7_07_v3	472306	474069	-	PF3D7_0710300	conserved protein, unknown function	0.350701	0.0637176
Pf3D7_10_v3	668764	673661	-	PF3D7_1016700	Plasmodium exported protein (PHISTc), unknown function	0.201005	0.0637176
Pf3D7_10_v3	594862	596440	+	PF3D7_1014700	prohibitin 2, putative	-0.469669	0.0637203
Pf3D7_12_v3	269514	272152	-	PF3D7_1206000	shewanella-like protein phosphatase 2	0.453566	0.0640593
Pf3D7_12_v3	361599	376167	+	PF3D7_1208100	conserved Plasmodium protein, unknown function	-0.225314	0.0644466
Pf3D7_14_v3	175043	179843	-	PF3D7_1405100	GTPase-activating protein, putative	-0.304574	0.06474
Pf3D7_05_v3	882262	885355	+	PF3D7_0521700	ATP-dependent RNA helicase DDX1, putative	0.306663	0.064951
Pf3D7_13_v3	2632304	2634360	-	PF3D7_1365900	ubiquitin-60S ribosomal protein L40	0.247615	0.064951
Pf3D7_08_v3	1159770	1162786	-	PF3D7_0826700	receptor for activated c kinase	0.246089	0.0650982
Pf3D7_10_v3	1032432	1040157	+	PF3D7_1024800	exported protein 3	-0.175343	0.0657658
Pf3D7_12_v3	1594236	1601396	+	PF3D7_1238500	conserved Plasmodium protein, unknown function	-0.29465	0.0657658
Pf3D7_14_v3	2250677	2251978	-	PF3D7_1455100	protein tyrosine phosphatase, putative	0.316979	0.0657658
Pf3D7_08_v3	668841	671366	+	PF3D7_0813600	translation initiation factor SUI1, putative	0.205269	0.0658446
Pf3D7_08_v3	635537	635755	-	PF3D7_0812800	zinc finger protein, putative	0.462689	0.0663894
Pf3D7_13_v3	2840236	2842840	-	PF3D7_1372200	histidine-rich protein III	0.264349	0.0664613
Pf3D7_13_v3	1133394	1138536	-	PF3D7_1327000	conserved protein, unknown function	-0.296154	0.067082
Pf3D7_02_v3	668745	670058	-	PF3D7_0216200	Alba domain-containing protein, putative	0.24753	0.0672007
Pf3D7_03_v3	641255	643023	-	PF3D7_0315800	zinc finger protein, putative	0.232931	0.0672026
Pf3D7_10_v3	298184	298889	+	PF3D7_1007500	conserved Plasmodium protein, unknown function	0.307507	0.0675249
Pf3D7_08_v3	1054798	1059140	+	PF3D7_0824200	conserved Plasmodium protein, unknown function	0.446511	0.0675463
Pf3D7_11_v3	673771	677584	-	PF3D7_1117800	DNA mismatch repair protein MLH	-0.241152	0.0677016
Pf3D7_14_v3	2426855	2430865	-	PF3D7_1459200	WD repeat-containing protein, putative	0.23932	0.0690677
Pf3D7_05_v3	762933	767061	-	PF3D7_0518500	ATP-dependent RNA helicase DDX23, putative	-0.211194	0.069475
Pf3D7_05_v3	436017	439924	+	PF3D7_0510200	peptidyl-prolyl cis-trans isomerase	0.244926	0.0695566
Pf3D7_14_v3	899929	905858	+	PF3D7_1422400	nucleolar RNA-associated protein, putative	-0.214272	0.0696559
Pf3D7_13_v3	1087203	1090675	+	PF3D7_1326100	WD repeat-containing protein, putative	-0.290448	0.0698092
Pf3D7_01_v3	344373	347320	-	PF3D7_0108400	mitochondrial carrier protein, putative	0.30152	0.070096
Pf3D7_10_v3	981920	983627	+	PF3D7_1023200	orotidine 5'-phosphate decarboxylase	0.245547	0.0702066
Pf3D7_11_v3	1593266	1595319	+	PF3D7_1139900	ER membrane protein complex subunit 8, putative	0.293942	0.0702066
Pf3D7_12_v3	1988129	1991780	+	PF3D7_1248600	conserved Plasmodium protein, unknown function	-0.397726	0.0702066
Pf3D7_14_v3	1716954	1724336	+	PF3D7_1442400	protein KIC9	-0.3538	0.0702066
Pf3D7_13_v3	1344509	1347450	-	PF3D7_1332700	ATP-dependent RNA helicase DBP8, putative	0.201122	0.0709041
Pf3D7_05_v3	187586	205020	-	PF3D7_0504800	conserved Plasmodium protein, unknown function	-0.39228	0.0710758
Pf3D7_13_v3	800542	806858	+	PF3D7_1319400	conserved protein, unknown function	-0.307988	0.0711799
Pf3D7_01_v3	392323	393620	+	PF3D7_0110200	FAD-linked sulfhydryl oxidase ERV1, putative	0.308152	0.0712158
Pf3D7_12_v3	1803130	1804735	+	PF3D7_1242700	40S ribosomal protein S17, putative	0.238427	0.0712882
Pf3D7_03_v3	968067	969942	-	PF3D7_0323000	translation machinery-associated protein 7, putative	0.271509	0.0715258
Pf3D7_02_v3	268187	270646	-	PF3D7_0206600	DNA-directed RNA polymerase III subunit RPC10, putative	0.415523	0.071552
Pf3D7_05_v3	1206043	1207830	+	PF3D7_0529500	cell cycle regulator protein, putative	0.253837	0.071552
Pf3D7_13_v3	2205950	2212554	-	PF3D7_1355700	NLI interacting factor-like phosphatase, putative	-0.200961	0.071552
Pf3D7_10_v3	481939	484906	-	PF3D7_1012600	GMP synthase [glutamine-hydrolyzing]	0.201473	0.0717657
Pf3D7_07_v3	887432	890648	-	PF3D7_0720600	conserved protein, unknown function	0.229549	0.0718961
Pf3D7_13_v3	2492607	2494181	+	PF3D7_1362300	transmembrane and coiled-coil domain-containing protein 1, putative	0.347611	0.0718961
Pf3D7_12_v3	932071	934404	+	PF3D7_1223200	nucleus export protein BRR6, putative	0.253422	0.0719489
Pf3D7_08_v3	401761	404190	+	PF3D7_0807900	tyrosine--tRNA ligase	0.212417	0.0728236
Pf3D7_03_v3	586077	588321	+	PF3D7_0314600	conserved protein, unknown function	-0.254087	0.0733601
Pf3D7_13_v3	2291061	2295045	+	PF3D7_1357800	T-complex protein 1 subunit delta	0.186369	0.0743407
Pf3D7_10_v3	296332	298001	+	PF3D7_1007400	conserved protein, unknown function	0.322541	0.0748198
Pf3D7_14_v3	260615	262717	-	PF3D7_1407200	conserved Plasmodium protein, unknown function	0.257255	0.075113
Pf3D7_07_v3	289460	291545	-	PF3D7_0705900	ATP synthase subunit C, putative	0.295018	0.0751828
Pf3D7_11_v3	355724	360711	+	PF3D7_1108100	conserved Plasmodium protein, unknown function	-0.435545	0.0752951
Pf3D7_04_v3	616407	618468	-	PF3D7_0413600	26S protease regulatory subunit 6B, putative	0.209658	0.0753942
Pf3D7_14_v3	112600	119538	-	PF3D7_1403100	condensin complex subunit 1, putative	-0.417534	0.0753942
Pf3D7_01_v3	504339	507459	-	PF3D7_0113300	Plasmodium exported protein (hyp1), unknown function	0.199087	0.0757259
Pf3D7_14_v3	2228509	2231910	+	PF3D7_1454300	SNF1-related serine/threonine protein kinase KIN	-0.418375	0.0757259
Pf3D7_09_v3	306807	309522	-	PF3D7_0906200	conserved Plasmodium protein, unknown function	0.428938	0.0757506
Pf3D7_09_v3	885956	887813	-	PF3D7_0921800	ribosome production factor 1, putative	0.248019	0.0758525
Pf3D7_05_v3	146352	150733	-	PF3D7_0503600	myosin B	-0.332051	0.0769278
Pf3D7_07_v3	484253	486321	+	PF3D7_0710900	50S ribosomal protein L1, mitochondrial, putative	0.262007	0.0769278
Pf3D7_14_v3	1370611	1375278	+	PF3D7_1434300	Hsp70/Hsp90 organizing protein	-0.193433	0.0769278
Pf3D7_05_v3	1098833	1116194	+	PF3D7_0526600	conserved Plasmodium protein, unknown function	-0.404431	0.0775185
Pf3D7_09_v3	1426152	1428942	-	PF3D7_0936000	ring-exported protein 2	0.246392	0.0776776
Pf3D7_10_v3	128151	132481	+	PF3D7_1002700	conserved Plasmodium protein, unknown function	-0.28913	0.0776776
Pf3D7_13_v3	2026229	2029960	-	PF3D7_1350900	AP2 domain transcription factor AP2-O4, putative	0.267992	0.0776776
Pf3D7_13_v3	2680786	2683055	+	PF3D7_1367100	U1 small nuclear ribonucleoprotein 70 kDa homolog, putative	0.192621	0.0776776
Pf3D7_14_v3	1035905	1042216	-	PF3D7_1426700	phosphoenolpyruvate carboxylase	-0.196162	0.0776776
Pf3D7_10_v3	1406658	1409053	+	PF3D7_1035500	merozoite surface protein 6	0.223969	0.077797
Pf3D7_14_v3	2581273	2582816	+	PF3D7_1463700	cyclin 1	0.262785	0.0781221
Pf3D7_12_v3	1868217	1870149	-	PF3D7_1244600	ADP-ribosylation factor GTPase-activating protein 1	0.240212	0.0783396
Pf3D7_12_v3	1540473	1549441	-	PF3D7_1237100	conserved Plasmodium protein, unknown function	-0.250855	0.0783608
Pf3D7_05_v3	97199	102279	+	PF3D7_0502000	vacuolar protein sorting-associated protein 11, putative	-0.247377	0.078733
Pf3D7_09_v3	1288799	1291543	-	PF3D7_0932300	M18 aspartyl aminopeptidase	-0.231131	0.078733
Pf3D7_13_v3	2449531	2453792	+	PF3D7_1361100	protein transport protein Sec24A	0.186169	0.079454
Pf3D7_11_v3	1333076	1340271	+	PF3D7_1134300	erythrocyte membrane and merozoite antigen EMMA1	-0.373932	0.0795624
Pf3D7_10_v3	656455	659983	-	PF3D7_1016400	serine/threonine protein kinase, FIKK family	0.187307	0.0797513
Pf3D7_07_v3	196266	203802	+	PF3D7_0704300	conserved Plasmodium membrane protein, unknown function	-0.346117	0.0799299
Pf3D7_03_v3	198542	201584	-	PF3D7_0304000	inner membrane complex protein 1a, putative	-0.383695	0.0799688
Pf3D7_14_v3	2239017	2240274	-	PF3D7_1454600	ribosomal protein S11, mitochondrial, putative	0.365848	0.080171
Pf3D7_12_v3	685730	689481	-	PF3D7_1217400	conserved protein, unknown function	-0.334422	0.0802662
Pf3D7_04_v3	854493	855667	+	PF3D7_0419200	protein transport protein GOT1, putative	0.418837	0.0803013
Pf3D7_09_v3	555921	558634	+	PF3D7_0912500	SAP domain-containing protein, putative	0.19699	0.080557
Pf3D7_13_v3	944138	949434	-	PF3D7_1322300	BRCT domain-containing protein, putative	-0.421846	0.080557
Pf3D7_12_v3	313352	322762	-	PF3D7_1207000	conserved Plasmodium protein, unknown function	-0.349537	0.0808309
Pf3D7_05_v3	858511	861445	-	PF3D7_0521000	conserved Plasmodium protein, unknown function	-0.213028	0.0813091
Pf3D7_14_v3	815258	818340	-	PF3D7_1419600	conserved Plasmodium protein, unknown function	-0.229379	0.0814725
Pf3D7_07_v3	772279	775568	-	PF3D7_0717900	thioredoxin-like protein	-0.297073	0.0816433
Pf3D7_11_v3	405087	410073	+	PF3D7_1110200	pre-mRNA-processing factor 6, putative	-0.207768	0.0818013
Pf3D7_09_v3	1130507	1134907	-	PF3D7_0927900	phosphatidylserine decarboxylase	0.225958	0.0825671
Pf3D7_13_v3	78614	79470	-	PF3D7_1301300	Plasmodium exported protein (PHISTa-like), unknown function, pseudogene	0.332267	0.0830879
Pf3D7_14_v3	669374	679741	-	PF3D7_1416600	conserved Plasmodium protein, unknown function	-0.40345	0.0830879
Pf3D7_09_v3	1360721	1364051	+	PF3D7_0934800	cAMP-dependent protein kinase catalytic subunit	-0.336948	0.0832955
Pf3D7_08_v3	952488	956466	+	PF3D7_0821100	protein kinase 1	-0.193713	0.0836087
Pf3D7_10_v3	612249	614317	-	PF3D7_1015100	CWC16 domain-containing protein, putative	0.259611	0.0836663
Pf3D7_08_v3	684997	689981	+	PF3D7_0814200	DNA/RNA-binding protein Alba 1	-0.21504	0.0841138
Pf3D7_06_v3	656020	657929	+	PF3D7_0615700	THO complex subunit 4, putative	0.239285	0.0844909
Pf3D7_02_v3	380935	384245	-	PF3D7_0209100	patatin-like phospholipase 1	0.199518	0.0846782
Pf3D7_10_v3	804328	807582	-	PF3D7_1019800	tRNA methyltransferase, putative	-0.334511	0.0848878
Pf3D7_11_v3	523510	526869	+	PF3D7_1113500	GTP-binding protein, putative	-0.324638	0.0848878
Pf3D7_05_v3	1176626	1177319	-	PF3D7_0528600	conserved Plasmodium protein, unknown function	0.254166	0.0849696
Pf3D7_12_v3	796233	797465	+	PF3D7_1219900	ribulose-phosphate 3-epimerase, putative	0.362863	0.0854158
Pf3D7_07_v3	961629	963030	+	PF3D7_0722700	respiratory chain complex 3 associated protein 1	0.322317	0.0856427
Pf3D7_14_v3	2800972	2803435	+	PF3D7_1468200	telomere length and silencing protein 1, putative	0.227092	0.0856553
Pf3D7_11_v3	1280823	1288093	-	PF3D7_1133200	conserved Plasmodium protein, unknown function	-0.32655	0.0861958
Pf3D7_13_v3	1095046	1099223	-	PF3D7_1326400	translation initiation factor eIF-2B subunit gamma, putative	0.223606	0.0861958
Pf3D7_14_v3	2343508	2344657	-	PF3D7_1457200	thioredoxin 1	-0.240683	0.0861958
Pf3D7_14_v3	1621742	1624074	+	PF3D7_1439900	triosephosphate isomerase	0.226837	0.0862892
Pf3D7_07_v3	991989	1000332	+	PF3D7_0723800	conserved Plasmodium protein, unknown function	-0.358021	0.0863991
Pf3D7_05_v3	1044284	1051519	+	PF3D7_0525200	structural maintenance of chromosomes protein 6, putative	-0.291377	0.0864017
Pf3D7_09_v3	827405	830952	-	PF3D7_0920200	CS domain protein, putative	-0.386159	0.0868693
Pf3D7_02_v3	657770	664734	+	PF3D7_0216000	DEAD/DEAH box helicase, putative	-0.384832	0.0870427
Pf3D7_13_v3	2322060	2325077	+	PF3D7_1358600	zinc finger protein, putative	-0.337829	0.0872691
Pf3D7_11_v3	704987	707585	-	PF3D7_1118600	histone acetyltransferase MYST	0.200081	0.0873055
Pf3D7_10_v3	1171988	1175373	-	PF3D7_1028500	partial CSTF domain-containing protein, putative	-0.201743	0.0873134
Pf3D7_11_v3	760859	763812	+	PF3D7_1120100	phosphoglycerate mutase, putative	0.214256	0.0873134
Pf3D7_08_v3	1255816	1257815	+	PF3D7_0829300	U6 snRNA-associated Sm-like protein LSm8, putative	-0.228455	0.0887429
Pf3D7_10_v3	752748	755185	-	PF3D7_1018900	conserved Plasmodium protein, unknown function	-0.388853	0.0893249
Pf3D7_11_v3	589237	591038	-	PF3D7_1115600	peptidyl-prolyl cis-trans isomerase	0.259116	0.0895729
Pf3D7_03_v3	447468	451552	+	PF3D7_0310400	parasite-infected erythrocyte surface protein	-0.351098	0.0898029
Pf3D7_06_v3	1113448	1117623	-	PF3D7_0627800	acetyl-CoA synthetase	0.189652	0.0900214
Pf3D7_07_v3	968088	970023	-	PF3D7_0723000	tRNAHis guanylyltransferase, putative	0.315986	0.0904519
Pf3D7_05_v3	80570	82763	-	PF3D7_0501500	rhoptry-associated protein 3	0.380073	0.0909177
Pf3D7_06_v3	615060	617043	-	PF3D7_0614800	endonuclease III-like protein 1, putative	-0.333623	0.0916741
Pf3D7_03_v3	339591	352137	-	PF3D7_0307900	conserved Plasmodium protein, unknown function	-0.381909	0.0918242
Pf3D7_13_v3	759654	764908	-	PF3D7_1318400	structural maintenance of chromosomes protein 2, putative	-0.335343	0.0918242
Pf3D7_03_v3	903127	910678	-	PF3D7_0321700	conserved Plasmodium protein, unknown function	-0.393733	0.0918565
Pf3D7_11_v3	1358907	1364530	-	PF3D7_1134700	DNA-directed RNA polymerase I subunit RPA2, putative	-0.176229	0.0918641
Pf3D7_11_v3	343913	349351	-	PF3D7_1107900	mechanosensitive ion channel protein, putative	-0.371488	0.0919462
Pf3D7_12_v3	1446207	1450552	-	PF3D7_1234700	upregulated in late gametocytes ULG8	-0.363879	0.0919463
Pf3D7_14_v3	2824250	2826936	+	PF3D7_1468700	eukaryotic initiation factor 4A	0.222441	0.091997
Pf3D7_12_v3	520520	524930	+	PF3D7_1211700	DNA replication licensing factor MCM5, putative	-0.32957	0.0925227
Pf3D7_03_v3	462750	464274	+	PF3D7_0310700	trafficking protein particle complex subunit 4, putative	0.264988	0.0931729
Pf3D7_05_v3	856500	859367	+	PF3D7_0520900	adenosylhomocysteinase	0.199456	0.0931729
Pf3D7_08_v3	800326	804715	-	PF3D7_0817600	conserved protein, unknown function	-0.35721	0.0932348
Pf3D7_08_v3	349042	353536	-	PF3D7_0806600	kinesin-like protein, putative	-0.203164	0.0932873
Pf3D7_02_v3	411419	412963	+	PF3D7_0210100	60S ribosomal protein L37ae, putative	0.222243	0.0933464
Pf3D7_06_v3	444549	446775	-	PF3D7_0610500	peptidyl-tRNA hydrolase PTRHD1, putative	0.292608	0.0935961
Pf3D7_14_v3	748818	752352	+	PF3D7_1417700	conserved protein, unknown function	0.223777	0.0936693
Pf3D7_14_v3	3076187	3081459	+	PF3D7_1475100	conserved Plasmodium protein, unknown function	-0.292058	0.0938447
Pf3D7_06_v3	646286	655848	-	PF3D7_0615600	zinc finger protein, putative	-0.197701	0.0940173
Pf3D7_11_v3	553917	559114	+	PF3D7_1114700	cyclin-dependent-like kinase CLK3	-0.1865	0.0941397
Pf3D7_06_v3	335107	337484	-	PF3D7_0608000	diphthine methyltransferase, putative	0.23412	0.0948831
Pf3D7_09_v3	329397	332004	-	PF3D7_0906700	leucine-rich repeat protein	0.278139	0.0948831
Pf3D7_10_v3	708922	711037	+	PF3D7_1017700	conserved Plasmodium protein, unknown function	-0.388352	0.0948831
Pf3D7_14_v3	2454639	2456200	+	PF3D7_1460100	FYVE and coiled-coil domain-containing protein	0.29746	0.0948831
Pf3D7_07_v3	167240	177537	-	PF3D7_0704000	conserved Plasmodium membrane protein, unknown function	-0.221482	0.0950035
Pf3D7_11_v3	630359	634006	-	PF3D7_1116700	dipeptidyl aminopeptidase 1	0.193413	0.0950035
Pf3D7_05_v3	987076	992081	+	PF3D7_0523800	divalent metal transporter, putative	0.234291	0.0950981
Pf3D7_03_v3	820232	831283	+	PF3D7_0319700	ABC transporter I family member 1, putative	-0.196722	0.0956876
Pf3D7_13_v3	1186514	1196153	+	PF3D7_1328200	conserved Plasmodium protein, unknown function	-0.384704	0.0961083
Pf3D7_10_v3	349785	355986	+	PF3D7_1008500	protein GPR89, putative	-0.217751	0.0964028
Pf3D7_01_v3	140494	143049	-	PF3D7_0103200	nucleoside transporter 4	0.22305	0.0966077
Pf3D7_01_v3	255113	258624	-	PF3D7_0106000	conserved protein, unknown function	-0.3571	0.0966077
Pf3D7_06_v3	912197	914142	-	PF3D7_0622500	RNA methyltransferase, putative	-0.342208	0.0966077
Pf3D7_09_v3	138715	151403	+	PF3D7_0903300	conserved protein, unknown function	-0.343398	0.0967644
Pf3D7_08_v3	395356	399048	-	PF3D7_0807700	serine protease DegP	-0.312103	0.0969167
Pf3D7_10_v3	509224	515598	+	PF3D7_1013200	conserved Plasmodium protein, unknown function	-0.301301	0.0969167
Pf3D7_14_v3	1104979	1107504	-	PF3D7_1428300	proliferation-associated protein 2g4, putative	0.197252	0.0969167
Pf3D7_04_v3	660048	663084	+	PF3D7_0414700	GTP-binding protein, putative	-0.354454	0.0971257
Pf3D7_09_v3	369477	371999	-	PF3D7_0908000	plasma membrane protein 1, putative	0.261699	0.0971257
Pf3D7_13_v3	2265717	2269459	-	PF3D7_1357000	elongation factor 1-alpha	0.214894	0.0971257
Pf3D7_14_v3	1673090	1677720	-	PF3D7_1441100	conserved Plasmodium protein, unknown function	0.204147	0.0971257
Pf3D7_08_v3	582804	589463	-	PF3D7_0811600	conserved protein, unknown function	-0.240695	0.0971302
Pf3D7_07_v3	1023600	1024634	+	PF3D7_0724400	mitochondrial import inner membrane translocase subunit TIM14, putative	0.258025	0.0974463
Pf3D7_11_v3	1707861	1709391	-	PF3D7_1142600	60S ribosomal protein L35ae, putative	0.221126	0.0974811
Pf3D7_13_v3	2404623	2406467	-	PF3D7_1360100	RNA-binding protein, putative	0.247547	0.098455
Pf3D7_05_v3	842960	845134	-	PF3D7_0520600	bis(5'-nucleosyl)-tetraphosphatase [asymmetrical]	0.222721	0.0986908
Pf3D7_09_v3	1159487	1160762	+	PF3D7_0928900	guanylate kinase	0.269237	0.0986908
Pf3D7_14_v3	519028	523889	+	PF3D7_1412900	ubiquitin-conjugating enzyme E2, putative	0.19965	0.0988361
Pf3D7_13_v3	1502688	1506534	+	PF3D7_1337300	exoribonuclease, putative	-0.19405	0.0989495
Pf3D7_14_v3	2770650	2777339	+	PF3D7_1467900	rab GTPase activator, putative	-0.240616	0.0992547
Pf3D7_04_v3	233990	237708	-	PF3D7_0404300	conserved Plasmodium protein, unknown function	-0.197122	0.0995744
Pf3D7_05_v3	555264	556651	+	PF3D7_0513000	conserved protein, unknown function	-0.372757	0.0995744
Pf3D7_05_v3	573224	574334	+	PF3D7_0513500	mitochondrial import inner membrane translocase subunit TIM16, putative	0.310667	0.0998873
Pf3D7_12_v3	1830996	1833694	-	PF3D7_1243800	WD repeat-containing protein 82, putative	0.24329	0.100345
Pf3D7_01_v3	201354	204250	+	PF3D7_0104400	4-hydroxy-3-methylbut-2-enyl diphosphate reductase	-0.36868	0.100533
Pf3D7_13_v3	2610995	2612309	+	PF3D7_1365200	conserved protein, unknown function	0.292584	0.101085
Pf3D7_13_v3	685253	689503	+	PF3D7_1316500	pre-mRNA-processing factor 40, putative	-0.199992	0.101126
Pf3D7_06_v3	249666	255695	-	PF3D7_0606000	protein KIC1	-0.178177	0.101813
Pf3D7_08_v3	415549	419066	-	PF3D7_0808200	plasmepsin X	0.24452	0.102057
Pf3D7_13_v3	1162463	1165039	+	PF3D7_1327800	ribose-phosphate pyrophosphokinase, putative	0.197315	0.102161
Pf3D7_03_v3	259959	261372	+	PF3D7_0305400	conserved protein, unknown function	0.350724	0.102467
Pf3D7_14_v3	211139	215915	-	PF3D7_1406100	tubby domain-containing protein, putative	-0.2468	0.102467
Pf3D7_11_v3	1055701	1058777	-	PF3D7_1127000	protein phosphatase, putative	0.234285	0.102504
Pf3D7_13_v3	348316	351043	-	PF3D7_1307800	centrosomal protein CEP170, putative	-0.218121	0.102504
Pf3D7_07_v3	767357	771949	-	PF3D7_0717800	conserved Plasmodium protein, unknown function	-0.328584	0.103768
Pf3D7_13_v3	2748967	2756484	+	PF3D7_1369200	conserved Plasmodium protein, unknown function	-0.217328	0.103803
Pf3D7_14_v3	2972727	2975092	+	PF3D7_1472900	dihydroorotase, putative	0.229925	0.104136
Pf3D7_13_v3	1159359	1161728	-	PF3D7_1327700	regulator of nonsense transcripts 3B, putative	0.234802	0.105532
Pf3D7_14_v3	1869893	1874662	+	PF3D7_1445600	RNA-binding protein, putative	-0.172041	0.105532
Pf3D7_10_v3	925036	926519	-	PF3D7_1022100	methyltransferase, putative	0.219604	0.105629
Pf3D7_09_v3	576759	579774	-	PF3D7_0913300	conserved protein, unknown function	-0.170503	0.105644
Pf3D7_03_v3	689618	696787	-	PF3D7_0317200	cdc2-related protein kinase 4	-0.327183	0.105757
Pf3D7_03_v3	473860	479395	+	PF3D7_0311200	valine--tRNA ligase, putative	-0.285048	0.106108
Pf3D7_04_v3	1173053	1180226	-	PF3D7_0426000	erythrocyte membrane protein 1, PfEMP1	0.212293	0.106298
Pf3D7_11_v3	1162731	1164039	-	PF3D7_1130100	60S ribosomal protein L38	0.236629	0.106534
Pf3D7_13_v3	1497877	1501494	+	PF3D7_1337200	1-deoxy-D-xylulose 5-phosphate synthase	-0.246586	0.106534
Pf3D7_03_v3	460848	462532	-	PF3D7_0310600	eukaryotic translation initiation factor 3 subunit K, putative	0.237727	0.106741
Pf3D7_08_v3	844765	847530	-	PF3D7_0818600	BEM46-like protein, putative	0.26819	0.107004
Pf3D7_10_v3	106648	109855	-	PF3D7_1002100	EMP1-trafficking protein	0.16936	0.107707
Pf3D7_09_v3	574522	576690	+	PF3D7_0913200	elongation factor 1-beta	0.207767	0.107861
Pf3D7_14_v3	2709036	2713626	+	PF3D7_1466300	26S proteasome regulatory subunit RPN2, putative	-0.181802	0.107861
Pf3D7_05_v3	532825	534881	-	PF3D7_0512300	CDK-activating kinase assembly factor MAT1	0.239966	0.108038
Pf3D7_14_v3	1309923	1312200	+	PF3D7_1433300	histone-binding protein RBBP7, putative	0.304895	0.108188
Pf3D7_07_v3	504540	507864	+	PF3D7_0711500	regulator of chromosome condensation, putative	-0.176139	0.108419
Pf3D7_01_v3	419727	420942	-	PF3D7_0110900	adenylate kinase-like protein 1	0.288983	0.108516
Pf3D7_05_v3	1156067	1156986	-	PF3D7_0528000	proteasome maturation factor UMP1, putative	0.266804	0.10905
Pf3D7_11_v3	1731176	1734347	-	PF3D7_1143300	DNA-directed RNA polymerases I and III subunit RPAC1, putative	0.189112	0.10911
Pf3D7_13_v3	2629805	2631978	+	PF3D7_1365800	conserved Plasmodium protein, unknown function	0.226423	0.109261
Pf3D7_09_v3	673514	675464	+	PF3D7_0916100	thioredoxin 3	0.280343	0.109441
Pf3D7_11_v3	1814738	1818029	-	PF3D7_1145800	conserved Plasmodium protein, unknown function	-0.2303	0.1097
Pf3D7_12_v3	1583244	1584842	-	PF3D7_1238100	calcyclin binding protein, putative	0.214753	0.109944
Pf3D7_09_v3	1337868	1339664	-	PF3D7_0933900	conserved Plasmodium protein, unknown function	0.213448	0.110432
Pf3D7_11_v3	516403	518420	+	PF3D7_1113200	conserved Plasmodium protein, unknown function	0.324626	0.111931
Pf3D7_06_v3	707666	714669	+	PF3D7_0617100	AP-2 complex subunit alpha, putative	-0.189249	0.112454
Pf3D7_11_v3	1906472	1908483	-	PF3D7_1147900	peroxisome assembly protein 22, putative	0.221946	0.112478
Pf3D7_02_v3	129336	134329	-	PF3D7_0202600	nucleic acid-binding protein, putative	-0.222625	0.112622
Pf3D7_10_v3	292725	296323	+	PF3D7_1007300	RING zinc finger protein, putative	-0.314807	0.112655
Pf3D7_12_v3	57076	57435	-	PF3D7_1200610	VAR2CSA uORF	-0.350079	0.113425
Pf3D7_14_v3	1724029	1727809	-	PF3D7_1442500	geranylgeranyl transferase type-2 subunit alpha, putative	-0.347939	0.113504
Pf3D7_11_v3	1168333	1171161	+	PF3D7_1130400	26S protease regulatory subunit 6A, putative	0.176418	0.113588
Pf3D7_13_v3	1665798	1668854	-	PF3D7_1342400	casein kinase II beta chain	0.167766	0.113737
Pf3D7_14_v3	2879219	2880783	+	PF3D7_1470300	conserved Plasmodium protein, unknown function	0.260307	0.113753
Pf3D7_02_v3	160393	161450	+	PF3D7_0203300	ERCC1 nucleotide excision repair protein, putative	0.347028	0.113769
Pf3D7_12_v3	1910557	1912208	+	PF3D7_1245900	ankyrin-repeat protein, putative	0.257141	0.114018
Pf3D7_13_v3	1360971	1367998	+	PF3D7_1333200	ubiquitin-activating enzyme	-0.310054	0.114018
Pf3D7_13_v3	2335486	2346648	-	PF3D7_1359000	conserved Plasmodium protein, unknown function	-0.202084	0.114018
Pf3D7_05_v3	254058	256048	-	PF3D7_0505900	mediator of RNA polymerase II transcription subunit 11, putative	0.232463	0.114091
Pf3D7_09_v3	1201305	1207576	+	PF3D7_0930300	merozoite surface protein 1	-0.226273	0.114091
Pf3D7_11_v3	1104154	1107028	-	PF3D7_1128400	bifunctional farnesyl/geranylgeranyl diphosphate synthase	0.2323	0.114091
Pf3D7_02_v3	494337	507898	-	PF3D7_0212400	conserved Plasmodium membrane protein, unknown function	-0.187015	0.11422
Pf3D7_14_v3	2240977	2243543	+	PF3D7_1454700	6-phosphogluconate dehydrogenase, decarboxylating	0.180259	0.114371
Pf3D7_12_v3	241557	248411	+	PF3D7_1205500	zinc finger protein, putative	-0.18662	0.11441
Pf3D7_14_v3	2812237	2814434	-	PF3D7_1468500	derlin-1	0.291139	0.114626
Pf3D7_06_v3	1284439	1287109	+	PF3D7_0630700	bifunctional methylenetetrahydrofolate dehydrogenase/cyclohydrolase, putative	0.32019	0.11493
Pf3D7_13_v3	355912	359788	+	PF3D7_1308000	conserved Plasmodium membrane protein, unknown function	0.337038	0.115886
Pf3D7_09_v3	922012	935804	-	PF3D7_0922800	conserved Plasmodium protein, unknown function	-0.264951	0.116043
Pf3D7_07_v3	741609	744981	+	PF3D7_0717100	CRAL/TRIO domain-containing protein, putative	-0.327963	0.116478
Pf3D7_10_v3	370903	372283	+	PF3D7_1009000	diphthine methyl ester synthase, putative	0.208952	0.116478
Pf3D7_13_v3	971388	973888	-	PF3D7_1323400	60S ribosomal protein L23	0.203669	0.116478
Pf3D7_11_v3	431833	434308	-	PF3D7_1110900	ES2 protein, putative	0.19343	0.116941
Pf3D7_11_v3	162259	174387	+	PF3D7_1103800	CCR4-NOT transcription complex subunit NOT1-G, putative	-0.322432	0.117027
Pf3D7_14_v3	793391	797397	+	PF3D7_1419100	ATP-dependent RNA helicase DDX55	-0.20232	0.117027
Pf3D7_06_v3	1248188	1251651	+	PF3D7_0629900	CRAL/TRIO domain-containing protein, putative	0.205514	0.117412
Pf3D7_08_v3	871410	873440	+	PF3D7_0819200	perforin-like protein 5	-0.337696	0.117532
Pf3D7_06_v3	862450	865522	+	PF3D7_0621000	conserved Plasmodium protein, unknown function	-0.329922	0.118016
Pf3D7_12_v3	113340	116410	+	PF3D7_1202100	SRAP domain-containing protein, putative	-0.237445	0.118136
Pf3D7_12_v3	1829026	1833409	+	PF3D7_1243700	ubiquitin-conjugating enzyme E2, putative	-0.274638	0.118812
Pf3D7_13_v3	2547654	2551108	+	PF3D7_1363500	CCR4 domain-containing protein 2, putative	-0.272301	0.119157
Pf3D7_12_v3	1522104	1524968	+	PF3D7_1236400	conserved Plasmodium protein, unknown function	0.214305	0.119373
Pf3D7_12_v3	1783520	1787102	+	PF3D7_1241900	tetratricopeptide repeat protein, putative	-0.192434	0.119373
Pf3D7_12_v3	1407068	1411277	+	PF3D7_1233900	sentrin-specific protease 1	-0.193175	0.119395
Pf3D7_05_v3	1162969	1165509	-	PF3D7_0528200	eukaryotic translation initiation factor 3 subunit E, putative	0.189423	0.119532
Pf3D7_03_v3	869089	872456	+	PF3D7_0320800	ATP-dependent RNA helicase DDX6	-0.328286	0.119811
Pf3D7_14_v3	1632713	1636867	-	PF3D7_1440100	cohesin complex subunit, putative	-0.331034	0.119811
Pf3D7_07_v3	1070594	1072029	+	PF3D7_0725200	mago nashi protein homologue, putative	0.209925	0.119853
Pf3D7_03_v3	479460	485830	-	PF3D7_0311300	phosphatidylinositol 3- and 4-kinase, putative	-0.314872	0.119987
Pf3D7_11_v3	1120716	1123490	+	PF3D7_1129000	spermidine synthase	0.194655	0.120111
Pf3D7_03_v3	465745	468557	+	PF3D7_0310900	conserved Plasmodium protein, unknown function	-0.320862	0.120153
Pf3D7_11_v3	670173	673050	-	PF3D7_1117700	GTP-binding nuclear protein RAN/TC4	0.203717	0.12056
Pf3D7_13_v3	164074	168616	-	PF3D7_1303400	LisH domain-containing protein, putative	-0.185523	0.121091
Pf3D7_11_v3	409782	412622	-	PF3D7_1110300	G-patch domain-containing protein, putative	0.197602	0.121294
Pf3D7_14_v3	322243	324322	+	PF3D7_1408600	40S ribosomal protein S8e, putative	0.200829	0.121703
Pf3D7_09_v3	947033	949498	+	PF3D7_0923300	perforin-like protein 3	-0.3071	0.121997
Pf3D7_14_v3	1467461	1474935	-	PF3D7_1436200	basal complex protein BCP1	-0.322554	0.122358
Pf3D7_07_v3	613821	617804	+	PF3D7_0713500	conserved Plasmodium protein, unknown function	-0.281313	0.12263
Pf3D7_14_v3	2390249	2390902	+	PF3D7_1458100	protein PET117, putative	0.293429	0.12263
Pf3D7_02_v3	312990	316944	-	PF3D7_0207800	serine repeat antigen 3	-0.285876	0.122713
Pf3D7_07_v3	675522	682899	-	PF3D7_0715200	conserved Plasmodium protein, unknown function	-0.315242	0.123055
Pf3D7_06_v3	579250	586589	-	PF3D7_0613900	myosin E, putative	0.236693	0.1231
Pf3D7_09_v3	477549	481768	-	PF3D7_0910400	selenide water dikinase, putative	-0.31963	0.123561
Pf3D7_10_v3	182244	187100	+	PF3D7_1004100	conserved Plasmodium protein, unknown function	-0.328865	0.123561
Pf3D7_10_v3	1067652	1086992	-	PF3D7_1025500	conserved Plasmodium protein, unknown function	-0.330706	0.124163
Pf3D7_13_v3	1183590	1186246	+	PF3D7_1328100	proteasome subunit beta type-7, putative	0.187012	0.124163
Pf3D7_03_v3	134486	141185	+	PF3D7_0302500	cytoadherence linked asexual protein 3.1	0.198344	0.124848
Pf3D7_13_v3	2280953	2284450	+	PF3D7_1357500	DNA helicase, putative	-0.261385	0.124871
Pf3D7_12_v3	1633606	1642562	+	PF3D7_1239200	AP2 domain transcription factor, putative	-0.287633	0.125551
Pf3D7_07_v3	122013	127441	-	PF3D7_0703200	conserved Plasmodium protein, unknown function	-0.324473	0.125741
Pf3D7_07_v3	1357251	1363653	+	PF3D7_0731500	erythrocyte binding antigen-175	-0.240205	0.125741
Pf3D7_14_v3	2901717	2903840	+	PF3D7_1471000	RNA 3'-terminal phosphate cyclase-like protein, putative	0.215066	0.125741
Pf3D7_09_v3	309887	312231	+	PF3D7_0906300	Maf-like protein, putative	0.249856	0.126276
Pf3D7_14_v3	843380	844973	+	PF3D7_1420300	DNL-type zinc finger protein	0.285829	0.127244
Pf3D7_05_v3	307090	310120	-	PF3D7_0507500	subtilisin-like protease 1	0.242395	0.127316
Pf3D7_14_v3	1403360	1407209	+	PF3D7_1434600	methionine aminopeptidase 2	-0.166385	0.127316
Pf3D7_08_v3	670741	675700	-	PF3D7_0813700	ABC transporter F family member 1	-0.326547	0.127728
Pf3D7_14_v3	2397349	2399312	-	PF3D7_1458400	aminodeoxychorismate lyase	0.266763	0.127728
Pf3D7_13_v3	1896562	1903155	-	PF3D7_1347500	DNA/RNA-binding protein Alba 4	0.181852	0.128136
Pf3D7_07_v3	956747	958325	-	PF3D7_0722500	pre-mRNA-splicing factor CWC15, putative	0.179738	0.129301
Pf3D7_13_v3	2228269	2229941	-	PF3D7_1356200	mitochondrial import inner membrane translocase subunit TIM23, putative	0.238403	0.129301
Pf3D7_13_v3	965440	967252	-	PF3D7_1323100	60S ribosomal protein L6, putative	0.201606	0.129569
Pf3D7_14_v3	474972	477365	+	PF3D7_1411700	methyltransferase, putative	0.248233	0.129569
Pf3D7_06_v3	1055904	1058812	+	PF3D7_0626100	oxidoreductase, short-chain dehydrogenase family, putative	-0.318011	0.130151
Pf3D7_13_v3	1036517	1039173	-	PF3D7_1324800	dihydrofolate synthase/folylpolyglutamate synthase	0.24961	0.131109
Pf3D7_08_v3	145632	151659	+	PF3D7_0802000	glutamate dehydrogenase, putative	-0.172951	0.131645
Pf3D7_12_v3	198957	202640	-	PF3D7_1204100	conserved Plasmodium protein, unknown function	-0.319792	0.131796
Pf3D7_13_v3	2169202	2172008	-	PF3D7_1354400	V-type proton ATPase 21 kDa proteolipid subunit, putative	0.184509	0.131796
Pf3D7_13_v3	299720	314523	+	PF3D7_1306500	MORN repeat protein, putative	-0.305195	0.13315
Pf3D7_13_v3	296681	299735	-	PF3D7_1306400	26S protease regulatory subunit 10B, putative	-0.162041	0.133887
Pf3D7_13_v3	88139	93987	-	PF3D7_1301600	erythrocyte binding antigen-140	0.207345	0.134512
Pf3D7_08_v3	592954	595639	-	PF3D7_0811800	conserved Plasmodium protein, unknown function	0.273324	0.134543
Pf3D7_10_v3	1133359	1136667	-	PF3D7_1027100	U3 small nucleolar ribonucleoprotein protein MPP10, putative	-0.168473	0.134942
Pf3D7_11_v3	360881	362238	+	PF3D7_1108200	D-tyrosyl-tRNA(Tyr) deacylase	0.250956	0.134942
Pf3D7_07_v3	437183	438431	+	PF3D7_0709800	conserved protein, unknown function	0.312165	0.135579
Pf3D7_07_v3	552158	559078	-	PF3D7_0712400	erythrocyte membrane protein 1, PfEMP1	0.189403	0.13597
Pf3D7_08_v3	545282	547450	-	PF3D7_0810700	conserved Plasmodium protein, unknown function	-0.256561	0.13597
Pf3D7_08_v3	996626	1000388	+	PF3D7_0822600	protein transport protein SEC23	0.16973	0.13597
Pf3D7_10_v3	85910	91177	-	PF3D7_1001600	exported lipase 2	-0.277999	0.13597
Pf3D7_07_v3	837682	839204	+	PF3D7_0719000	conserved protein, unknown function	0.246224	0.136551
Pf3D7_13_v3	2583838	2595100	+	PF3D7_1364400	conserved Plasmodium protein, unknown function	-0.187868	0.13657
Pf3D7_08_v3	869033	871357	+	PF3D7_0819100	BRIX domain, putative	0.208416	0.136866
Pf3D7_13_v3	1271713	1273859	+	PF3D7_1330000	PITH domain-containing protein, putative	0.216597	0.136986
Pf3D7_07_v3	621090	623717	-	PF3D7_0713700	conserved Plasmodium protein, unknown function	0.22434	0.137668
Pf3D7_09_v3	1264738	1267766	-	PF3D7_0931500	conserved Plasmodium protein, unknown function	0.312753	0.137668
Pf3D7_14_v3	2892097	2896218	-	PF3D7_1470800	conserved Plasmodium protein, unknown function	-0.278013	0.13775
Pf3D7_14_v3	1246677	1248407	+	PF3D7_1431700	60S ribosomal protein L14, putative	0.191303	0.137812
Pf3D7_12_v3	2002325	2004499	-	PF3D7_1248900	26S protease regulatory subunit 8, putative	0.16127	0.138185
Pf3D7_05_v3	1026705	1030943	+	PF3D7_0524900	S-adenosyl-L-methionine-dependent tRNA 4-demethylwyosine synthase, putative	-0.171353	0.138443
Pf3D7_06_v3	361326	363964	+	PF3D7_0608800	ornithine aminotransferase	0.191258	0.139098
Pf3D7_07_v3	617889	621078	+	PF3D7_0713600	ribosomal protein S5, mitochondrial, putative	-0.295142	0.139098
Pf3D7_07_v3	606547	608612	-	PF3D7_0713200	exported protein family 1	0.199225	0.139254
Pf3D7_14_v3	1540920	1543553	-	PF3D7_1438100	translocation protein SEC62, putative	0.173855	0.139254
Pf3D7_13_v3	1397512	1399983	+	PF3D7_1334200	chaperone binding protein, putative	-0.172161	0.141321
Pf3D7_07_v3	745040	747459	-	PF3D7_0717200	conserved Plasmodium protein, unknown function	0.209218	0.141406
Pf3D7_11_v3	289667	290290	+	PF3D7_1106900	conserved Plasmodium protein, unknown function	-0.273443	0.141776
Pf3D7_14_v3	296683	299101	+	PF3D7_1408100	plasmepsin III	0.17172	0.141776
Pf3D7_06_v3	290146	292628	-	PF3D7_0606900	glutaredoxin-like protein	0.244693	0.141939
Pf3D7_10_v3	1090935	1098006	-	PF3D7_1025900	conserved protein, unknown function	-0.27895	0.142363
Pf3D7_05_v3	620377	624323	-	PF3D7_0515000	pre-mRNA-splicing factor CWC2, putative	-0.156598	0.142372
Pf3D7_09_v3	589182	591559	+	PF3D7_0913700	conserved protein, unknown function	-0.236179	0.142372
Pf3D7_10_v3	564313	573464	+	PF3D7_1014300	SPRY domain-containing protein, putative	-0.284636	0.142821
Pf3D7_10_v3	1051357	1055540	+	PF3D7_1025100	glutamine--fructose-6-phosphate aminotransferase [isomerizing], putative	0.179118	0.142982
Pf3D7_12_v3	2071084	2074584	-	PF3D7_1250600	translation initiation factor eIF-2B subunit beta, putative	0.172911	0.143062
Pf3D7_08_v3	782602	791836	-	PF3D7_0817300	conserved Plasmodium protein, unknown function	-0.257026	0.143452
Pf3D7_14_v3	2714633	2720143	-	PF3D7_1466400	AP2 domain transcription factor AP2-EXP	-0.155987	0.143719
Pf3D7_02_v3	820429	822541	+	PF3D7_0220400	DnaJ protein, putative, pseudogene	0.305842	0.143829
Pf3D7_06_v3	246321	249977	+	PF3D7_0605900	elongation of fatty acids protein, putative	0.188884	0.143829
Pf3D7_05_v3	122938	124276	-	PF3D7_0502900	Tim10/DDP family zinc finger protein, putative	0.280446	0.14423
Pf3D7_14_v3	2366520	2372154	+	PF3D7_1457700	large ribosomal subunit nuclear export factor, putative	-0.166044	0.144351
Pf3D7_09_v3	703682	706678	+	PF3D7_0916900	zinc finger protein, putative	0.210812	0.144718
Pf3D7_14_v3	1476538	1483887	+	PF3D7_1436300	translocon component PTEX150	-0.145446	0.144718
Pf3D7_10_v3	1310085	1313049	-	PF3D7_1032700	conserved Plasmodium protein, unknown function	-0.209586	0.145798
Pf3D7_06_v3	853821	857324	+	PF3D7_0620500	cleavage stimulation factor subunit 1, putative	0.188053	0.146015
Pf3D7_02_v3	475109	477618	+	PF3D7_0211800	asparagine--tRNA ligase	0.161054	0.146617
Pf3D7_14_v3	1406574	1408705	-	PF3D7_1434700	mitochondrial import inner membrane translocase subunit TIM17, putative	-0.286347	0.147134
Pf3D7_02_v3	308628	312348	-	PF3D7_0207700	serine repeat antigen 4	-0.279143	0.147833
Pf3D7_09_v3	732608	734242	+	PF3D7_0917700	GPN-loop GTPase, putative	0.283632	0.147833
Pf3D7_03_v3	161748	168348	-	PF3D7_0303100	CLP1 P-loop domain-containing protein, putative	-0.300586	0.148033
Pf3D7_04_v3	490388	494260	-	PF3D7_0410900	conserved Plasmodium protein, unknown function	-0.188508	0.148033
Pf3D7_02_v3	634417	639395	-	PF3D7_0215400	conserved Plasmodium protein, unknown function	-0.174049	0.148158
Pf3D7_14_v3	1659431	1663587	-	PF3D7_1440700	AP-3 complex subunit mu, putative	-0.300078	0.148158
Pf3D7_12_v3	219569	222227	+	PF3D7_1205000	conserved protein, unknown function	-0.265869	0.148438
Pf3D7_09_v3	888237	889965	+	PF3D7_0921900	conserved Plasmodium protein, unknown function	0.167252	0.148712
Pf3D7_14_v3	2752541	2754593	-	PF3D7_1467400	50S ribosomal protein L22, apicoplast, putative	0.258915	0.148712
Pf3D7_09_v3	1412562	1419940	+	PF3D7_0935800	cytoadherence linked asexual protein 9	-0.27608	0.149055
Pf3D7_14_v3	1180961	1183390	-	PF3D7_1430000	conserved protein, unknown function	-0.283812	0.149055
Pf3D7_08_v3	694720	697978	-	PF3D7_0814400	phospholipase DDHD1, putative	-0.298765	0.149171
Pf3D7_08_v3	386301	388944	+	PF3D7_0807500	proteasome subunit alpha type-6, putative	0.17788	0.149223
Pf3D7_11_v3	961072	964480	+	PF3D7_1124300	conserved protein, unknown function	0.159014	0.149928
Pf3D7_07_v3	40288	41453	-	PF3D7_0700500	rifin	0.256947	0.15002
Pf3D7_08_v3	1251559	1253831	+	PF3D7_0829100	coiled-coil domain-containing protein 124, putative	0.17999	0.15002
Pf3D7_08_v3	1041365	1042613	-	PF3D7_0823700	mitochondrial import receptor subunit TOM7, putative	0.254982	0.15044
Pf3D7_04_v3	38955	40154	+	PF3D7_0400200	erythrocyte membrane protein 1 (PfEMP1), exon 2, pseudogene	-0.287041	0.150854
Pf3D7_14_v3	1490321	1494453	-	PF3D7_1436600	cGMP-dependent protein kinase	-0.296876	0.151412
Pf3D7_14_v3	2016601	2020055	+	PF3D7_1449300	transcription factor IIIb subunit, putative	0.158765	0.151748
Pf3D7_02_v3	198353	199613	-	PF3D7_0204500	aspartate transaminase	0.189913	0.153163
Pf3D7_10_v3	1045271	1051309	-	PF3D7_1025000	Eps15-like protein	-0.171027	0.153163
Pf3D7_09_v3	857262	859606	-	PF3D7_0921000	ubiquitin-conjugating enzyme E2, putative	0.206535	0.153563
Pf3D7_14_v3	2363337	2365373	+	PF3D7_1457600	conserved Plasmodium protein, unknown function	-0.195077	0.153576
Pf3D7_13_v3	1469753	1471997	+	PF3D7_1336000	conserved Plasmodium protein, unknown function	0.207495	0.153623
Pf3D7_08_v3	191422	194498	+	PF3D7_0802800	serine/threonine protein phosphatase 2B catalytic subunit A	-0.294349	0.153728
Pf3D7_10_v3	684798	689366	+	PF3D7_1017000	DNA polymerase delta catalytic subunit	-0.272821	0.1545
Pf3D7_13_v3	1837752	1840105	-	PF3D7_1346000	dynactin subunit 2, putative	-0.241736	0.155029
Pf3D7_12_v3	1133799	1137718	-	PF3D7_1227800	elongator complex protein 3, putative	-0.166107	0.155466
Pf3D7_13_v3	2285945	2291193	-	PF3D7_1357700	U3 small nucleolar RNA-associated protein 21, putative	-0.163166	0.155466
Pf3D7_13_v3	1633454	1635827	-	PF3D7_1341200	60S ribosomal protein L18, putative	0.183805	0.15563
Pf3D7_04_v3	181969	194734	+	PF3D7_0403400	conserved Plasmodium protein, unknown function	-0.178385	0.156694
Pf3D7_14_v3	150000	150608	+	PF3D7_1404300	secreted ookinete adhesive protein, putative	0.26175	0.156694
Pf3D7_14_v3	875687	877378	-	PF3D7_1421200	40S ribosomal protein S25	0.182072	0.156694
Pf3D7_14_v3	2524283	2529768	-	PF3D7_1462300	GTP-binding protein, putative	-0.164522	0.156694
Pf3D7_03_v3	930302	933014	-	PF3D7_0322100	mRNA-capping enzyme subunit beta	-0.16961	0.156754
Pf3D7_14_v3	570027	571644	+	PF3D7_1414300	60S ribosomal protein L10, putative	0.185043	0.15683
Pf3D7_12_v3	856817	859199	+	PF3D7_1221400	inner membrane complex protein 1h, putative	-0.258777	0.156864
Pf3D7_12_v3	1704274	1712936	+	PF3D7_1240400	erythrocyte membrane protein 1, PfEMP1	0.154692	0.156864
Pf3D7_11_v3	980411	983385	+	PF3D7_1124900	60S ribosomal protein L35, putative	0.187032	0.157017
Pf3D7_14_v3	2055238	2056437	+	PF3D7_1450200	conserved Plasmodium protein, unknown function	0.268462	0.157385
Pf3D7_13_v3	1238815	1241964	-	PF3D7_1329300	chromatin assembly factor 1 subunit B, putative	0.241821	0.157999
Pf3D7_13_v3	407699	412340	-	PF3D7_1308900	mRNA-decapping enzyme 2, putative	-0.154701	0.158852
Pf3D7_13_v3	1649035	1651981	-	PF3D7_1341900	V-type proton ATPase subunit D, putative	0.191326	0.158852
Pf3D7_13_v3	2759048	2768913	+	PF3D7_1369400	conserved Plasmodium protein, unknown function	0.260715	0.159427
Pf3D7_12_v3	1290102	1297082	-	PF3D7_1231400	membrane protein ICM1	-0.281741	0.159523
Pf3D7_12_v3	1511204	1519141	-	PF3D7_1236200	conserved Plasmodium protein, unknown function	-0.257915	0.159523
Pf3D7_13_v3	331110	333003	-	PF3D7_1307200	DnaJ protein, putative	0.184517	0.159523
Pf3D7_02_v3	586717	589640	-	PF3D7_0214400	protein LTV1, putative	-0.160421	0.160298
Pf3D7_03_v3	668469	672475	-	PF3D7_0316600	formate-nitrite transporter	0.182925	0.1608
Pf3D7_06_v3	714972	720182	+	PF3D7_0617200	BFR1 domain-containing protein, putative	-0.154783	0.160865
Pf3D7_13_v3	967817	969229	-	PF3D7_1323200	V-type proton ATPase subunit G, putative	0.179867	0.161489
Pf3D7_02_v3	281275	287696	+	PF3D7_0207100	conserved Plasmodium protein, unknown function	-0.270998	0.162282
Pf3D7_04_v3	697475	700443	-	PF3D7_0415900	60S ribosomal protein L15, putative	0.185476	0.162282
Pf3D7_13_v3	626197	629114	-	PF3D7_1314700	pinin/SDK/MemA domain-containing protein, putative	-0.285484	0.162282
Pf3D7_01_v3	42367	46507	-	PF3D7_0100300	erythrocyte membrane protein 1, PfEMP1	-0.269841	0.162329
Pf3D7_13_v3	2042430	2048269	+	PF3D7_1351200	conserved Plasmodium protein, unknown function	-0.23765	0.162336
Pf3D7_07_v3	245497	250602	-	PF3D7_0705000	mRNA cap guanine-N7 methyltransferase, putative	-0.161719	0.164754
Pf3D7_14_v3	2431187	2433077	+	PF3D7_1459300	OPA3-like protein, putative	0.272565	0.164754
Pf3D7_10_v3	765846	772310	-	PF3D7_1019100	conserved Plasmodium protein, unknown function	-0.281418	0.165373
Pf3D7_06_v3	423862	432332	+	PF3D7_0609900	conserved Plasmodium protein, unknown function	0.198962	0.165921
Pf3D7_05_v3	948230	953960	+	PF3D7_0522900	zinc finger protein, putative	-0.282265	0.166272
Pf3D7_11_v3	966719	969467	+	PF3D7_1124500	pyruvate dehydrogenase E1 component subunit alpha	0.220393	0.166291
Pf3D7_13_v3	470186	475454	-	PF3D7_1310800	tetratricopeptide repeat protein, putative	-0.17126	0.166291
Pf3D7_14_v3	1134187	1139679	-	PF3D7_1428900	conserved Plasmodium protein, unknown function	-0.277673	0.167711
Pf3D7_11_v3	1658390	1663036	-	PF3D7_1141300	apical polar ring protein APR1, putative	-0.2622	0.168632
Pf3D7_12_v3	696397	698457	-	PF3D7_1217700	conserved Plasmodium protein, unknown function	0.173548	0.168632
Pf3D7_02_v3	234461	239124	+	PF3D7_0205900	26S proteasome regulatory subunit RPN1, putative	-0.153036	0.168733
Pf3D7_07_v3	149804	152980	+	PF3D7_0703800	conserved Plasmodium protein, unknown function	-0.25129	0.168733
Pf3D7_11_v3	1301308	1307797	+	PF3D7_1133700	FHA domain-containing protein, putative	-0.160172	0.169082
Pf3D7_14_v3	2834924	2836465	-	PF3D7_1469000	translation initiation factor IF-1	0.278926	0.169846
Pf3D7_13_v3	2727274	2729996	-	PF3D7_1368700	mitochondrial carrier protein, putative	-0.227194	0.171221
Pf3D7_11_v3	1517580	1521643	+	PF3D7_1138500	protein phosphatase PPM2	-0.155226	0.171338
Pf3D7_13_v3	1305681	1308163	+	PF3D7_1331200	conserved Plasmodium protein, unknown function	0.172761	0.172001
Pf3D7_11_v3	561660	569505	+	PF3D7_1114900	filamin domain-containing protein, putative	-0.253014	0.172312
Pf3D7_13_v3	131261	141355	-	PF3D7_1302500	AAA domain-containing protein, putative	-0.191353	0.173823
Pf3D7_05_v3	797479	799233	-	PF3D7_0519400	40S ribosomal protein S24	0.181765	0.17479
Pf3D7_05_v3	717799	719939	-	PF3D7_0517100	conserved protein, unknown function	-0.257872	0.174916
Pf3D7_10_v3	701258	703707	+	PF3D7_1017500	myosin essential light chain ELC	0.211666	0.176405
Pf3D7_13_v3	624510	626292	+	PF3D7_1314600	lipoate-protein ligase 1	0.262155	0.176405
Pf3D7_12_v3	785247	791068	-	PF3D7_1219600	phospholipid-transporting ATPase 2	-0.149655	0.178299
Pf3D7_12_v3	1950501	1951542	-	PF3D7_1247200	conserved protein, unknown function	0.24363	0.179411
Pf3D7_10_v3	822220	824901	-	PF3D7_1020400	rRNA (cytosine-C(5))-methyltransferase, putative	0.168851	0.179564
Pf3D7_14_v3	1600284	1602646	-	PF3D7_1439400	cytochrome b-c1 complex subunit Rieske, putative	-0.267743	0.179902
Pf3D7_05_v3	1213104	1220543	+	PF3D7_0529800	conserved Plasmodium protein, unknown function	-0.269737	0.180059
Pf3D7_04_v3	92418	94121	-	PF3D7_0401600	rifin	0.163933	0.180062
Pf3D7_14_v3	2889233	2892070	+	PF3D7_1470700	conserved Plasmodium protein, unknown function	-0.227339	0.180233
Pf3D7_14_v3	1232648	1237614	-	PF3D7_1431400	surface-related antigen SRA	-0.270342	0.18031
Pf3D7_14_v3	801242	804083	+	PF3D7_1419300	glutathione S-transferase	0.197647	0.180326
Pf3D7_11_v3	1374293	1377710	-	PF3D7_1135100	protein phosphatase PPM8, putative	0.177116	0.180358
Pf3D7_12_v3	222428	225423	-	PF3D7_1205100	O-phosphoseryl-tRNA(Sec) selenium transferase, putative	0.221908	0.180396
Pf3D7_10_v3	718371	720178	+	PF3D7_1018000	tRNA pseudouridine synthase, putative	0.250938	0.180928
Pf3D7_12_v3	536652	538932	+	PF3D7_1212100	peripheral plastid protein 1, putative	-0.256895	0.181026
Pf3D7_02_v3	642807	644902	-	PF3D7_0215600	Golgi to ER traffic protein 2	0.191348	0.181182
Pf3D7_07_v3	65718	66854	-	PF3D7_0701400	exported protein family 4, pseudogene	0.248095	0.181182
Pf3D7_11_v3	1137082	1140631	-	PF3D7_1129400	RNA cytosine C(5)-methyltransferase, putative	-0.161043	0.181343
Pf3D7_13_v3	647126	651789	-	PF3D7_1315400	zinc finger (CCCH type) protein, putative	0.155519	0.181356
Pf3D7_14_v3	2683497	2685654	+	PF3D7_1465900	40S ribosomal protein S3	0.174984	0.181356
Pf3D7_12_v3	2105871	2108564	-	PF3D7_1251700	tryptophan--tRNA ligase	-0.269295	0.182354
Pf3D7_13_v3	279287	282199	-	PF3D7_1305900	conserved Plasmodium protein, unknown function	-0.250845	0.182354
Pf3D7_14_v3	1772462	1775197	+	PF3D7_1443200	heptatricopeptide repeat-containing protein, putative	-0.261325	0.182354
Pf3D7_10_v3	1553957	1555870	-	PF3D7_1038700	Plasmodium exported protein, unknown function	-0.256364	0.182852
Pf3D7_13_v3	2329517	2331678	+	PF3D7_1358800	40S ribosomal protein S15	0.177743	0.182852
Pf3D7_12_v3	656653	658519	-	PF3D7_1216500	male development gene 1	-0.261279	0.183101
Pf3D7_06_v3	865550	870507	-	PF3D7_0621100	conserved Plasmodium protein, unknown function	-0.251052	0.183296
Pf3D7_05_v3	388184	389809	-	PF3D7_0509300	conserved Plasmodium protein, unknown function	0.242686	0.183446
Pf3D7_10_v3	253544	255931	+	PF3D7_1005900	conserved protein, unknown function	-0.250324	0.183581
Pf3D7_12_v3	1682613	1684787	+	PF3D7_1240000	3-hydroxyisobutyryl-CoA hydrolase, putative	0.190947	0.183581
Pf3D7_13_v3	2262738	2265705	-	PF3D7_1356900	protein kinase 5	0.259852	0.183581
Pf3D7_13_v3	2596245	2598309	+	PF3D7_1364500	exosome complex component RRP45, putative	0.1834	0.184078
Pf3D7_14_v3	163283	168162	-	PF3D7_1404800	conserved Plasmodium protein, unknown function	0.149421	0.184264
Pf3D7_09_v3	780844	783347	-	PF3D7_0919000	nucleosome assembly protein	0.164236	0.18431
Pf3D7_02_v3	358084	360086	+	PF3D7_0208800	protein P22, putative	0.226393	0.184359
Pf3D7_07_v3	930961	933016	-	PF3D7_0721600	40S ribosomal protein S5, putative	0.174317	0.184359
Pf3D7_13_v3	1842673	1844921	+	PF3D7_1346100	protein transport protein SEC61 subunit alpha	0.176003	0.184964
Pf3D7_05_v3	819888	824376	-	PF3D7_0519800	EELM2 domain-containing protein, putative	-0.14737	0.185045
Pf3D7_13_v3	2051487	2053580	+	PF3D7_1351400	60S ribosomal protein L17, putative	0.175029	0.185475
Pf3D7_10_v3	1057640	1060718	-	PF3D7_1025300	conserved protein, unknown function	-0.22036	0.185921
Pf3D7_13_v3	2611904	2615834	-	PF3D7_1365300	conserved Plasmodium protein, unknown function	0.193126	0.185921
Pf3D7_07_v3	366092	368080	+	PF3D7_0707900	ribosomal protein S8e, putative	0.178258	0.186257
Pf3D7_07_v3	343620	346688	+	PF3D7_0707400	AAA family ATPase, putative	-0.175219	0.1864
Pf3D7_08_v3	1042935	1046408	+	PF3D7_0823800	DnaJ protein, putative	0.186546	0.187407
Pf3D7_14_v3	2574832	2576807	+	PF3D7_1463400	DNA-directed RNA polymerase III subunit RPC4, putative	0.165666	0.188252
Pf3D7_09_v3	772161	774937	-	PF3D7_0918800	dihydrouridine synthase, putative	0.162024	0.188334
Pf3D7_10_v3	298895	300912	+	PF3D7_1007600	conserved protein, unknown function	0.17522	0.189784
Pf3D7_03_v3	361623	365130	-	PF3D7_0308200	T-complex protein 1 subunit eta	0.14817	0.192203
Pf3D7_06_v3	1034313	1037552	+	PF3D7_0625500	conserved Plasmodium membrane protein, unknown function	0.252305	0.193247
Pf3D7_10_v3	834833	840001	+	PF3D7_1020700	N-acetyltransferase, GNAT family, putative	-0.152784	0.193247
Pf3D7_13_v3	969898	971782	+	PF3D7_1323300	N-acetyltransferase, GNAT family, putative	-0.225406	0.193448
Pf3D7_05_v3	67224	70944	+	PF3D7_0501300	skeleton-binding protein 1	0.175849	0.19347
Pf3D7_12_v3	1612601	1618965	-	PF3D7_1238900	protein kinase 2	0.248572	0.19347
Pf3D7_13_v3	320722	322613	-	PF3D7_1306800	RED-like protein, putative	0.172582	0.193732
Pf3D7_14_v3	2146941	2151334	+	PF3D7_1452400	conserved Plasmodium protein, unknown function	-0.158662	0.193732
Pf3D7_02_v3	532001	534657	+	PF3D7_0212900	arginyl-tRNA--protein transferase	-0.209406	0.193738
Pf3D7_12_v3	1882683	1888206	+	PF3D7_1245100	kinesin-13, putative	-0.255718	0.194239
Pf3D7_07_v3	903558	914883	+	PF3D7_0721000	conserved Plasmodium membrane protein, unknown function	-0.166096	0.194706
Pf3D7_11_v3	1777078	1779609	-	PF3D7_1144900	ras-related protein Rab-6	0.196644	0.194979
Pf3D7_07_v3	429537	433997	-	PF3D7_0709600	ribonucleases P/MRP protein subunit POP1, putative	-0.166121	0.195952
Pf3D7_04_v3	869788	872102	+	PF3D7_0419600	ran-specific GTPase-activating protein 1, putative	0.145873	0.196034
Pf3D7_05_v3	402908	405758	+	PF3D7_0509600	asparagine--tRNA ligase	-0.199702	0.196078
Pf3D7_09_v3	1368257	1372877	-	PF3D7_0935200	vacuolar protein sorting-associated protein 33, putative	-0.167962	0.197429
Pf3D7_07_v3	232362	237763	+	PF3D7_0704700	phosphopantetheine adenylyltransferase, putative	0.218802	0.197974
Pf3D7_13_v3	2079867	2083628	+	PF3D7_1352200	U3 small nucleolar RNA-associated protein 15, putative	0.15073	0.199547
Pf3D7_13_v3	1052185	1063669	+	PF3D7_1325400	CRWN-like protein, putative	-0.254002	0.199971
Pf3D7_06_v3	228132	234835	-	PF3D7_0605600	nucleoside diphosphate kinase, putative	-0.225182	0.201013
Pf3D7_01_v3	378653	380086	-	PF3D7_0109700	rRNA biogenesis protein RRP36, putative	0.168684	0.201046
Pf3D7_11_v3	530740	533858	-	PF3D7_1113800	conserved Plasmodium membrane protein, unknown function	0.210732	0.201205
Pf3D7_13_v3	476019	477369	+	PF3D7_1310900	ribosomal protein S15, mitochondrial, putative	0.208182	0.202205
Pf3D7_10_v3	1245421	1247811	-	PF3D7_1030600	tRNA N6-adenosine threonylcarbamoyltransferase	0.151528	0.202518
Pf3D7_14_v3	682466	685191	+	PF3D7_1416800	lysine--tRNA ligase, putative	-0.208178	0.202518
Pf3D7_14_v3	1409197	1411400	+	PF3D7_1434800	mitochondrial acidic protein MAM33, putative	-0.251252	0.202598
Pf3D7_12_v3	354195	357606	-	PF3D7_1207800	conserved Plasmodium protein, unknown function	-0.249672	0.202957
Pf3D7_07_v3	859916	863337	+	PF3D7_0719700	40S ribosomal protein S10, putative	0.169003	0.203333
Pf3D7_11_v3	842501	845743	-	PF3D7_1122200	JmjC domain-containing protein 3	0.15451	0.203333
Pf3D7_11_v3	1705435	1706918	-	PF3D7_1142500	60S ribosomal protein L28	0.183086	0.204152
Pf3D7_02_v3	853607	856315	+	PF3D7_0221200	Plasmodium exported protein (hyp15), unknown function	0.248027	0.205601
Pf3D7_13_v3	1561210	1563893	-	PF3D7_1338700	conserved protein, unknown function	-0.247684	0.205601
Pf3D7_14_v3	3149879	3155508	+	PF3D7_1476600	Plasmodium exported protein, unknown function	-0.169397	0.20617
Pf3D7_07_v3	876312	877716	+	PF3D7_0720000	exosome complex component CSL4, putative	0.181299	0.20649
Pf3D7_12_v3	1975145	1976734	+	PF3D7_1248100	methyltransferase, putative	0.168445	0.206553
Pf3D7_11_v3	771490	775327	+	PF3D7_1120500	tRNA nucleotidyltransferase, putative	0.160719	0.207593
Pf3D7_04_v3	750307	753786	-	PF3D7_0417300	LETM1-like protein, putative	-0.157736	0.207734
Pf3D7_11_v3	145836	151037	+	PF3D7_1103400	iron-sulfur cluster assembly protein SufD	-0.243556	0.208066
Pf3D7_12_v3	871737	876247	-	PF3D7_1221900	conserved Plasmodium membrane protein, unknown function	-0.146325	0.208066
Pf3D7_07_v3	1286026	1290117	-	PF3D7_0730200	AP-4 complex subunit beta, putative	0.183797	0.208179
Pf3D7_13_v3	2654471	2660689	-	PF3D7_1366400	rhoptry protein RHOP148	-0.165066	0.20842
Pf3D7_14_v3	2851140	2863232	+	PF3D7_1469600	acetyl-CoA carboxylase	-0.248417	0.209392
Pf3D7_08_v3	1380834	1381835	+	PF3D7_0831900	Plasmodium exported protein (PHIST), unknown function, pseudogene	0.176745	0.209422
Pf3D7_05_v3	1010595	1012862	-	PF3D7_0524300	conserved Plasmodium protein, unknown function	0.178482	0.209909
Pf3D7_05_v3	1153516	1156002	+	PF3D7_0527900	ATP-dependent RNA helicase DDX41, putative	0.14515	0.210462
Pf3D7_06_v3	1026468	1031411	-	PF3D7_0625300	mitochondrial DNA polymerase	0.248343	0.210506
Pf3D7_05_v3	177390	179177	+	PF3D7_0504600	2-oxoisovalerate dehydrogenase subunit beta, mitochondrial, putative	0.212131	0.210543
Pf3D7_11_v3	591136	594805	-	PF3D7_1115700	cysteine proteinase falcipain 2a	0.165373	0.210543
Pf3D7_02_v3	412948	421861	-	PF3D7_0210200	conserved Plasmodium protein, unknown function	-0.245651	0.210614
Pf3D7_08_v3	1164491	1167540	+	PF3D7_0826900	conserved Plasmodium protein, unknown function	-0.246467	0.210931
Pf3D7_08_v3	1364640	1369862	-	PF3D7_0831700	heat shock protein 70	-0.156193	0.210939
Pf3D7_08_v3	40302	51425	+	PF3D7_0800300	erythrocyte membrane protein 1, PfEMP1	-0.174087	0.210997
Pf3D7_09_v3	85707	88318	-	PF3D7_0901900	probable protein, unknown function	0.243943	0.210997
Pf3D7_09_v3	1443260	1445400	-	PF3D7_0936500	virulence-associated protein 1	0.212569	0.210997
Pf3D7_04_v3	810171	815760	-	PF3D7_0418100	protein SOC1, putative	-0.158126	0.211204
Pf3D7_11_v3	529103	530687	+	PF3D7_1113700	glyoxalase I	0.177654	0.211204
Pf3D7_13_v3	1673239	1677299	+	PF3D7_1342600	myosin A	0.163747	0.211204
Pf3D7_14_v3	1283342	1285383	+	PF3D7_1432500	RNA methyltransferase, putative	0.178328	0.211204
Pf3D7_12_v3	1537454	1540646	+	PF3D7_1237000	SUMO-activating enzyme subunit 2	-0.19606	0.211759
Pf3D7_09_v3	597575	600651	+	PF3D7_0914000	pseudouridylate synthase, putative	-0.195665	0.211814
Pf3D7_08_v3	399105	401398	-	PF3D7_0807800	26S proteasome regulatory subunit RPN10, putative	0.137381	0.212249
Pf3D7_14_v3	838158	842717	-	PF3D7_1420200	myosin-specific chaperone UNC, putative	0.24289	0.212883
Pf3D7_14_v3	1979973	1983139	-	PF3D7_1448400	ubiquitin-protein ligase, putative	-0.235594	0.213141
Pf3D7_13_v3	2624097	2627647	-	PF3D7_1365700	SNARE associated Golgi protein, putative	0.166509	0.213225
Pf3D7_09_v3	629371	632391	+	PF3D7_0914700	major facilitator superfamily-related transporter, putative	0.164653	0.213319
Pf3D7_03_v3	206611	208959	-	PF3D7_0304200	EH domain-containing protein	0.154131	0.213551
Pf3D7_02_v3	403095	406706	-	PF3D7_0209800	ATP-dependent RNA helicase UAP56	0.140806	0.213713
Pf3D7_04_v3	315974	319564	-	PF3D7_0405900	apical sushi protein	0.234428	0.214878
Pf3D7_12_v3	1227925	1233204	-	PF3D7_1229900	conserved Plasmodium protein, unknown function	-0.236175	0.214906
Pf3D7_12_v3	2045070	2054429	-	PF3D7_1250100	osmiophilic body protein G377	-0.196894	0.215564
Pf3D7_14_v3	1862507	1866212	-	PF3D7_1445400	protein serine/threonine kinase-1	-0.135458	0.215804
Pf3D7_13_v3	423936	427379	+	PF3D7_1309200	protein phosphatase PPM6, putative	0.148821	0.215988
Pf3D7_03_v3	236334	248270	-	PF3D7_0305100	conserved Plasmodium protein, unknown function	-0.24181	0.216422
Pf3D7_01_v3	369251	370907	-	PF3D7_0109200	cleavage and polyadenylation specificity factor subunit 5, putative	0.227805	0.216465
Pf3D7_11_v3	1076956	1082092	-	PF3D7_1127800	TFIIS central domain-containing protein, putative	-0.16238	0.216493
Pf3D7_11_v3	255011	257735	-	PF3D7_1106000	RuvB-like helicase 2	0.153238	0.21677
Pf3D7_07_v3	963370	965109	+	PF3D7_0722800	conserved protein, unknown function	-0.203964	0.21735
Pf3D7_03_v3	686282	689482	+	PF3D7_0317100	6-cysteine protein	-0.225498	0.217544
Pf3D7_12_v3	551620	554600	-	PF3D7_1212500	glycerol-3-phosphate 1-O-acyltransferase	0.155492	0.217586
Pf3D7_04_v3	935031	941875	-	PF3D7_0420700	erythrocyte membrane protein 1, PfEMP1	-0.190645	0.217876
Pf3D7_12_v3	2102664	2105810	+	PF3D7_1251600	conserved Plasmodium protein, unknown function	-0.151413	0.218211
Pf3D7_12_v3	1213472	1217959	-	PF3D7_1229600	conserved Plasmodium protein, unknown function	-0.240723	0.218898
Pf3D7_01_v3	303437	311928	-	PF3D7_0107500	Niemann-Pick type C1-related protein	-0.127646	0.219545
Pf3D7_14_v3	853711	856441	-	PF3D7_1420600	pantothenate kinase 1	-0.237557	0.219545
Pf3D7_13_v3	1763082	1767594	+	PF3D7_1344100	TLD domain-containing protein, putative	-0.175839	0.219666
Pf3D7_11_v3	1265900	1267995	-	PF3D7_1132600	pre-mRNA-splicing factor 38A, putative	0.1462	0.221621
Pf3D7_12_v3	2041293	2043722	-	PF3D7_1249900	ribosomal RNA small subunit methyltransferase A2, putative	-0.166355	0.221654
Pf3D7_12_v3	568097	573525	-	PF3D7_1212900	bromodomain protein 2, putative	-0.146114	0.222319
Pf3D7_04_v3	591949	599849	-	PF3D7_0413100	erythrocyte membrane protein 1, PfEMP1	0.197973	0.222382
Pf3D7_14_v3	2339830	2343206	+	PF3D7_1457100	conserved Plasmodium protein, unknown function	-0.207522	0.223054
Pf3D7_06_v3	537127	539045	+	PF3D7_0613100	conserved Plasmodium protein, unknown function	0.194938	0.223295
Pf3D7_10_v3	1280547	1282279	+	PF3D7_1031700	protein phosphatase inhibitor 3	0.203303	0.223511
Pf3D7_06_v3	115789	118379	+	PF3D7_0602800	JmjC domain-containing protein 2, putative	0.221397	0.224017
Pf3D7_12_v3	2153221	2157441	+	PF3D7_1252700	Plasmodium exported protein (PHISTb), unknown function	0.153397	0.224283
Pf3D7_02_v3	276725	279258	-	PF3D7_0207000	merozoite surface protein 4	0.192734	0.224659
Pf3D7_02_v3	427161	431611	+	PF3D7_0210500	conserved Plasmodium protein, unknown function	-0.197394	0.224659
Pf3D7_12_v3	1800215	1802786	+	PF3D7_1242600	protein farnesyltransferase subunit alpha	0.162847	0.22511
Pf3D7_10_v3	171827	177146	-	PF3D7_1003800	U5 small nuclear ribonucleoprotein component, putative	-0.150756	0.225525
Pf3D7_05_v3	1018901	1020362	-	PF3D7_0524700	mitochondrial import receptor subunit TOM22, putative	0.170725	0.225902
Pf3D7_08_v3	707792	709223	+	PF3D7_0814900	superoxide dismutase [Fe]	0.165945	0.225902
Pf3D7_09_v3	954558	958587	+	PF3D7_0923500	cyclin-dependent kinases regulatory subunit, putative	0.202425	0.225902
Pf3D7_10_v3	825330	826971	+	PF3D7_1020500	ribosomal silencing factor RsfS, putative	-0.226572	0.225902
Pf3D7_03_v3	287946	291323	-	PF3D7_0306100	conserved Plasmodium protein, unknown function	-0.150465	0.226323
Pf3D7_07_v3	941358	943425	+	PF3D7_0722000	conserved Plasmodium protein, unknown function	0.183165	0.226323
Pf3D7_09_v3	209347	211040	+	PF3D7_0904500	prefoldin subunit 4, putative	-0.234786	0.226323
Pf3D7_13_v3	112224	115251	-	PF3D7_1302000	EMP1-trafficking protein	0.153514	0.226323
Pf3D7_14_v3	506478	509453	+	PF3D7_1412500	actin II	0.151537	0.226545
Pf3D7_04_v3	361974	364336	+	PF3D7_0407100	methyltransferase, putative	0.225269	0.227538
Pf3D7_14_v3	2864823	2866245	-	PF3D7_1469800	conserved Plasmodium protein, unknown function	-0.199632	0.227712
Pf3D7_12_v3	725394	730447	-	PF3D7_1218500	dynamin-like protein, putative	-0.137499	0.228062
Pf3D7_12_v3	1147010	1152807	+	PF3D7_1228300	NIMA related kinase 1	-0.231976	0.22808
Pf3D7_14_v3	1937479	1939238	-	PF3D7_1447400	conserved Plasmodium protein, unknown function	0.205651	0.228696
Pf3D7_11_v3	1701397	1703791	-	PF3D7_1142400	coproporphyrinogen-III oxidase	0.144848	0.228722
Pf3D7_12_v3	141230	143553	-	PF3D7_1202400	peptidyl-prolyl cis-trans isomerase	0.223348	0.228816
Pf3D7_14_v3	2127597	2132011	-	PF3D7_1451900	ribosome biogenesis protein TSR1, putative	-0.150346	0.229669
Pf3D7_01_v3	386708	388186	+	PF3D7_0109950	respiratory chain complex 2 associated protein 3	0.230002	0.230513
Pf3D7_10_v3	62926	64808	+	PF3D7_1001000	chondroitin sulfate A ligand	0.231518	0.231105
Pf3D7_14_v3	1517047	1519845	+	PF3D7_1437400	pantothenate kinase 2	-0.225838	0.231105
Pf3D7_13_v3	1491206	1494872	-	PF3D7_1337000	mitochondrial intermediate peptidase, putative	-0.222777	0.231112
Pf3D7_11_v3	1668302	1669090	-	PF3D7_1141600	dolichol-phosphate mannosyltransferase	0.211959	0.231155
Pf3D7_14_v3	1097756	1100391	-	PF3D7_1428100	WW domain-binding protein 11, putative	-0.200749	0.232384
Pf3D7_11_v3	1431881	1435170	-	PF3D7_1136500	casein kinase 1	0.136443	0.233138
Pf3D7_11_v3	1461487	1463111	+	PF3D7_1137100	ribosomal protein S9, mitochondrial, putative	0.152651	0.233138
Pf3D7_13_v3	2195099	2197551	+	PF3D7_1355300	histone-lysine N-methyltransferase, putative	0.178109	0.233497
Pf3D7_02_v3	593374	600035	+	PF3D7_0214600	serine/threonine protein kinase STK2, putative	0.191047	0.233599
Pf3D7_14_v3	468631	472384	+	PF3D7_1411500	conserved Plasmodium protein, unknown function	-0.14823	0.233968
Pf3D7_12_v3	865726	868762	+	PF3D7_1221700	FbpA domain protein, putative	-0.219361	0.235058
Pf3D7_11_v3	988330	991296	-	PF3D7_1125200	ubiquitin-like domain-containing protein, putative	-0.177378	0.235078
Pf3D7_12_v3	1164781	1169629	+	PF3D7_1228700	conserved Plasmodium protein, unknown function	-0.223898	0.235496
Pf3D7_10_v3	258913	261461	-	PF3D7_1006100	CCR4-NOT transcription complex subunit 5, putative	-0.197049	0.235582
Pf3D7_14_v3	2007923	2013037	+	PF3D7_1449100	CLASP domain-containing protein, putative	-0.22907	0.23586
Pf3D7_01_v3	450831	453195	-	PF3D7_0112000	TatD-like deoxyribonuclease	-0.192886	0.236117
Pf3D7_04_v3	561183	570348	-	PF3D7_0412700	erythrocyte membrane protein 1, PfEMP1	0.139333	0.236197
Pf3D7_08_v3	268603	271146	-	PF3D7_0804600	tRNA pseudouridine synthase, putative	0.145454	0.236501
Pf3D7_05_v3	1117087	1119867	-	PF3D7_0526700	conserved protein, unknown function	-0.215206	0.236644
Pf3D7_05_v3	1145803	1149684	-	PF3D7_0527600	conserved Plasmodium protein, unknown function	-0.188564	0.236945
Pf3D7_02_v3	335421	337000	-	PF3D7_0208200	KRR1 small subunit processome component, putative	0.155028	0.237155
Pf3D7_08_v3	303060	304788	-	PF3D7_0805400	N-acetyltransferase, GNAT family, putative	0.200973	0.237155
Pf3D7_14_v3	94596	99118	-	PF3D7_1402700	U2 snRNP-associated SURP motif-containing protein, putative	-0.130743	0.237155
Pf3D7_11_v3	1455197	1460871	+	PF3D7_1136900	subtilisin-like protease 2	0.202636	0.237838
Pf3D7_10_v3	228405	232553	+	PF3D7_1005100	U3 small nucleolar RNA-associated protein 25, putative	-0.164215	0.238129
Pf3D7_06_v3	132888	138199	-	PF3D7_0603400	trophozoite exported protein 1	-0.156494	0.240534
Pf3D7_08_v3	776926	780434	-	PF3D7_0817200	conserved protein, unknown function	0.185018	0.240894
Pf3D7_12_v3	651074	652591	-	PF3D7_1216300	signal recognition particle subunit SRP19	0.179643	0.241495
Pf3D7_14_v3	927631	931876	+	PF3D7_1423100	ankyrin-repeat protein, putative	-0.191169	0.243274
Pf3D7_14_v3	2084719	2087663	-	PF3D7_1451000	conserved Plasmodium protein, unknown function	-0.220642	0.243274
Pf3D7_09_v3	270371	275833	-	PF3D7_0905400	high molecular weight rhoptry protein 3	0.163895	0.244018
Pf3D7_11_v3	1899181	1905942	+	PF3D7_1147800	membrane associated erythrocyte binding-like protein	-0.162456	0.244223
Pf3D7_06_v3	449004	452099	+	PF3D7_0610600	calcium-dependent protein kinase 2	-0.208263	0.244253
Pf3D7_14_v3	2104693	2107407	+	PF3D7_1451300	E3 SUMO-protein ligase NSE2, putative	-0.216038	0.244299
Pf3D7_12_v3	1210828	1214240	+	PF3D7_1229500	T-complex protein 1 subunit gamma	0.124744	0.245461
Pf3D7_13_v3	1625796	1629643	+	PF3D7_1340900	sodium-dependent phosphate transporter	0.132566	0.245614
Pf3D7_09_v3	1039462	1042118	+	PF3D7_0925900	lipocalin	0.155576	0.245672
Pf3D7_09_v3	1324974	1329878	-	PF3D7_0933500	gamma-tubulin complex component, putative	-0.217438	0.245712
Pf3D7_14_v3	2440293	2444201	+	PF3D7_1459600	AP-4 complex accessory subunit Tepsin, putative	-0.140103	0.245746
Pf3D7_14_v3	2748205	2750150	+	PF3D7_1467200	WD repeat-containing protein 79, putative	0.179377	0.245824
Pf3D7_13_v3	1929041	1934453	-	PF3D7_1348300	elongation factor Tu, putative	-0.15399	0.246137
Pf3D7_05_v3	316610	319032	-	PF3D7_0507700	nuclear protein localization protein 4, putative	-0.159421	0.246249
Pf3D7_09_v3	848626	851420	+	PF3D7_0920700	CRAL/TRIO domain-containing protein, putative	-0.209071	0.246249
Pf3D7_12_v3	1872831	1876270	-	PF3D7_1244800	translation machinery-associated protein 46, putative	0.129818	0.246249
Pf3D7_01_v3	128569	131554	-	PF3D7_0102900	aspartate--tRNA ligase	0.142557	0.246302
Pf3D7_14_v3	2306546	2308637	-	PF3D7_1456300	conserved Plasmodium protein, unknown function	0.194897	0.246302
Pf3D7_09_v3	1122096	1125906	+	PF3D7_0927600	RNA-binding protein, putative	-0.218528	0.246572
Pf3D7_14_v3	1008510	1012651	+	PF3D7_1425800	conserved Plasmodium protein, unknown function	-0.20921	0.246607
Pf3D7_04_v3	401320	403441	+	PF3D7_0408200	conserved Plasmodium protein, unknown function	-0.220284	0.246907
Pf3D7_13_v3	1258409	1260377	-	PF3D7_1329600	conserved Plasmodium protein, unknown function	0.150249	0.24723
Pf3D7_12_v3	1841647	1846073	-	PF3D7_1244000	glucose inhibited division protein a homologue, putative	-0.205751	0.247488
Pf3D7_10_v3	721351	728431	-	PF3D7_1018200	serine/threonine protein phosphatase 8, putative	-0.223797	0.247932
Pf3D7_01_v3	326323	327365	-	PF3D7_0107900	conserved Plasmodium protein, unknown function	-0.211358	0.248268
Pf3D7_14_v3	2689986	2693898	+	PF3D7_1466100	protein phosphatase containing kelch-like domains	-0.181355	0.248268
Pf3D7_10_v3	255990	258116	-	PF3D7_1006000	IMP1-like protein, putative	-0.190733	0.248493
Pf3D7_05_v3	346728	355169	-	PF3D7_0508500	ND6 protein, putative	-0.185178	0.248558
Pf3D7_06_v3	1371501	1372861	+	PF3D7_0632700	rifin	-0.181971	0.248558
Pf3D7_13_v3	1617537	1620495	-	PF3D7_1340600	RNA lariat debranching enzyme, putative	-0.129847	0.248558
Pf3D7_13_v3	1092355	1094980	-	PF3D7_1326300	RNA-binding protein, putative	0.132874	0.24964
Pf3D7_06_v3	1048453	1055207	-	PF3D7_0626000	conserved Plasmodium protein, unknown function	-0.160461	0.250179
Pf3D7_11_v3	235266	238856	-	PF3D7_1105400	40S ribosomal protein S4, putative	0.149819	0.250179
Pf3D7_03_v3	980289	984435	-	PF3D7_0323400	Rh5 interacting protein	-0.208791	0.250317
Pf3D7_09_v3	1432339	1435093	-	PF3D7_0936200	Plasmodium exported protein (hyp11), unknown function	0.209467	0.251211
Pf3D7_01_v3	321757	326180	+	PF3D7_0107800	double-strand break repair protein MRE11	-0.215166	0.251732
Pf3D7_11_v3	574690	580622	+	PF3D7_1115200	histone-lysine N-methyltransferase SET7	-0.134099	0.251732
Pf3D7_08_v3	1187168	1193439	-	PF3D7_0827600	conserved Plasmodium protein, unknown function	-0.189521	0.252218
Pf3D7_10_v3	1383164	1386554	+	PF3D7_1034900	methionine--tRNA ligase	0.123973	0.253748
Pf3D7_14_v3	2432882	2435344	-	PF3D7_1459400	conserved protein, unknown function	0.158499	0.254562
Pf3D7_14_v3	1588952	1593131	+	PF3D7_1439200	conserved Plasmodium protein, unknown function	-0.188899	0.254856
Pf3D7_13_v3	600666	602194	-	PF3D7_1313900	ankyrin-repeat protein, putative	0.211977	0.255353
Pf3D7_14_v3	857678	863689	+	PF3D7_1420700	surface protein P113	-0.121264	0.255684
Pf3D7_12_v3	2108572	2110970	-	PF3D7_1251800	conserved Plasmodium protein, unknown function	-0.155196	0.255828
Pf3D7_04_v3	333546	345127	-	PF3D7_0406500	NYN domain-containing protein, putative	0.152854	0.256927
Pf3D7_06_v3	453671	456422	+	PF3D7_0610800	transketolase	0.133799	0.256927
Pf3D7_09_v3	862525	870954	-	PF3D7_0921200	conserved Plasmodium membrane protein, unknown function	-0.138972	0.256962
Pf3D7_12_v3	1000407	1002443	-	PF3D7_1224600	cytochrome c heme lyase, putative	-0.16828	0.257622
Pf3D7_13_v3	963661	964690	-	PF3D7_1323000	beta-hydroxyacyl-ACP dehydratase	0.212842	0.258224
Pf3D7_07_v3	948774	953832	-	PF3D7_0722300	ubiquitin carboxyl-terminal hydrolase, putative	-0.156868	0.258423
Pf3D7_08_v3	863419	868820	-	PF3D7_0819000	ribonuclease, putative	-0.138519	0.258423
Pf3D7_09_v3	344353	349864	+	PF3D7_0907200	GTPase-activating protein, putative	-0.133196	0.258812
Pf3D7_10_v3	426423	428531	+	PF3D7_1010900	conserved Plasmodium protein, unknown function	0.187149	0.258812
Pf3D7_05_v3	636591	640519	+	PF3D7_0515400	conserved protein, unknown function	-0.198433	0.260187
Pf3D7_07_v3	204333	208447	+	PF3D7_0704400	phosphoinositide-binding protein, putative	-0.20712	0.260187
Pf3D7_09_v3	592048	593728	+	PF3D7_0913800	conserved Plasmodium protein, unknown function	0.195475	0.260187
Pf3D7_10_v3	377760	379943	-	PF3D7_1009300	AMP-binding protein, putative	0.211954	0.260187
Pf3D7_11_v3	156062	158420	+	PF3D7_1103600	actin-like protein, putative	0.183456	0.260187
Pf3D7_13_v3	2367440	2379279	+	PF3D7_1359600	conserved Plasmodium protein, unknown function	-0.214599	0.260409
Pf3D7_14_v3	2624850	2627233	-	PF3D7_1464700	ATP synthase (C/AC39) subunit, putative	0.143853	0.261377
Pf3D7_12_v3	1719574	1727456	+	PF3D7_1240600	erythrocyte membrane protein 1, PfEMP1	0.130224	0.262463
Pf3D7_13_v3	1588075	1590380	+	PF3D7_1339600	conserved Plasmodium protein, unknown function	-0.201504	0.262727
Pf3D7_04_v3	1025510	1027735	+	PF3D7_0422400	40S ribosomal protein S19	0.15596	0.262924
Pf3D7_04_v3	668291	669784	-	PF3D7_0415000	ATPase GET3	0.162913	0.263195
Pf3D7_08_v3	884484	887623	-	PF3D7_0819600	ubiquitin-like protein, putative	-0.20051	0.263599
Pf3D7_05_v3	1255012	1257579	+	PF3D7_0530800	CPW-WPC family protein	-0.188221	0.263614
Pf3D7_10_v3	1153081	1155488	-	PF3D7_1027800	60S ribosomal protein L3	0.134355	0.263614
Pf3D7_03_v3	985953	988161	+	PF3D7_0323500	survival motor neuron-like protein	0.138001	0.264428
Pf3D7_13_v3	536657	545069	-	PF3D7_1312800	protein AAP2	-0.203004	0.264574
Pf3D7_12_v3	1870456	1873215	+	PF3D7_1244700	conserved protein, unknown function	0.155947	0.264677
Pf3D7_09_v3	764429	767461	+	PF3D7_0918600	ATP-dependent DNA helicase Q1	-0.184971	0.264809
Pf3D7_10_v3	600950	608809	-	PF3D7_1014900	protein KIC8	-0.212953	0.264921
Pf3D7_10_v3	1339140	1341120	+	PF3D7_1033400	haloacid dehalogenase-like hydrolase	0.133363	0.26498
Pf3D7_08_v3	967747	969151	-	PF3D7_0821500	ribosomal RNA small subunit methyltransferase NEP1, putative	0.182042	0.265772
Pf3D7_02_v3	609924	616306	+	PF3D7_0214900	rhoptry neck protein 6	0.19867	0.265814
Pf3D7_03_v3	848247	857504	-	PF3D7_0320400	oocyst capsule protein Cap380	-0.199471	0.266313
Pf3D7_05_v3	715214	717787	-	PF3D7_0517000	60S ribosomal protein L12, putative	0.147458	0.266573
Pf3D7_09_v3	734361	736105	+	PF3D7_0917800	conserved Plasmodium protein, unknown function	0.212383	0.266573
Pf3D7_13_v3	2695379	2700285	+	PF3D7_1367700	alanine--tRNA ligase	-0.135249	0.266573
Pf3D7_13_v3	2518311	2525712	+	PF3D7_1362800	conserved Plasmodium protein, unknown function	-0.20063	0.266795
Pf3D7_13_v3	738072	739888	-	PF3D7_1317700	conserved Plasmodium protein, unknown function	0.178234	0.267105
Pf3D7_08_v3	969674	972177	+	PF3D7_0821600	polyribonucleotide 5'-hydroxyl-kinase Clp1, putative	0.143415	0.267211
Pf3D7_04_v3	1075910	1077829	+	PF3D7_0423800	cysteine-rich protective antigen	0.20801	0.267369
Pf3D7_12_v3	1044957	1050130	+	PF3D7_1225800	ubiquitin-activating enzyme E1	-0.124274	0.267369
Pf3D7_11_v3	351860	354337	+	PF3D7_1108000	IWS1-like protein, putative	-0.125527	0.268455
Pf3D7_09_v3	1364066	1366174	-	PF3D7_0934900	conserved Plasmodium protein, unknown function	-0.20731	0.268849
Pf3D7_10_v3	1121930	1124959	+	PF3D7_1026800	40S ribosomal protein S2	0.143507	0.268918
Pf3D7_08_v3	180040	188229	+	PF3D7_0802600	adenylyl cyclase beta	-0.199616	0.26914
Pf3D7_11_v3	268176	274697	-	PF3D7_1106500	conserved Plasmodium protein, unknown function	-0.157648	0.26914
Pf3D7_13_v3	1336921	1340631	-	PF3D7_1332400	nucleotidyltransferase, putative	-0.145549	0.26914
Pf3D7_13_v3	2010870	2012401	+	PF3D7_1350300	conserved protein, unknown function	0.15597	0.26914
Pf3D7_14_v3	2662020	2682705	+	PF3D7_1465800	dynein beta chain, putative	-0.209554	0.26914
Pf3D7_06_v3	527873	529438	-	PF3D7_0612800	6-cysteine protein P12p	0.194168	0.270841
Pf3D7_09_v3	1435767	1439273	-	PF3D7_0936300	ring-exported protein 3	0.148001	0.270841
Pf3D7_14_v3	2838446	2840316	-	PF3D7_1469200	shewanella-like protein phosphatase 1, putative	0.170492	0.27208
Pf3D7_02_v3	685475	689382	+	PF3D7_0216600	sugar transporter, putative	0.130031	0.272138
Pf3D7_14_v3	2075586	2077349	-	PF3D7_1450600	S-adenosylmethionine-dependent methyltransferase, putative	0.167177	0.273241
Pf3D7_09_v3	398802	400941	-	PF3D7_0908600	ribosomal RNA methyltransferase, putative	0.159258	0.273597
Pf3D7_13_v3	506640	510354	+	PF3D7_1311900	V-type proton ATPase catalytic subunit A	0.134966	0.273597
Pf3D7_14_v3	639678	641985	+	PF3D7_1415800	ribosomal RNA small subunit methyltransferase A1	0.141311	0.273597
Pf3D7_11_v3	258508	259998	+	PF3D7_1106100	ribosomal protein S15, apicoplast, putative	0.203441	0.273732
Pf3D7_13_v3	178433	179882	+	PF3D7_1303600	conserved Plasmodium protein, unknown function	0.207464	0.273997
Pf3D7_08_v3	679355	681960	+	PF3D7_0814000	60S ribosomal protein L13-2, putative	0.145391	0.274631
Pf3D7_09_v3	1106517	1112880	+	PF3D7_0927200	zinc finger protein, putative	-0.193333	0.275137
Pf3D7_10_v3	850616	856824	-	PF3D7_1021100	conserved Plasmodium protein, unknown function	0.167018	0.275137
Pf3D7_11_v3	1820807	1823494	-	PF3D7_1146000	ribosome assembly protein 4, putative	0.127284	0.275819
Pf3D7_12_v3	232330	236562	-	PF3D7_1205400	kelch domain-containing protein, putative	0.18606	0.275929
Pf3D7_12_v3	1253486	1255841	-	PF3D7_1230500	WD repeat-containing protein, putative	0.167624	0.276953
Pf3D7_04_v3	445327	448141	+	PF3D7_0409400	chaperone protein DnaJ	-0.138577	0.2781
Pf3D7_12_v3	507320	509574	-	PF3D7_1211500	ribosomal protein S18, mitochondrial	0.189837	0.278421
Pf3D7_13_v3	525745	528762	-	PF3D7_1312500	conserved Plasmodium protein, unknown function	0.203795	0.278424
Pf3D7_03_v3	521939	523113	+	PF3D7_0312300	26S proteasome regulatory subunit RPN12, putative	0.183741	0.278467
Pf3D7_03_v3	743870	745191	+	PF3D7_0318100	stomatin-like protein, putative	-0.178147	0.279787
Pf3D7_03_v3	833687	835444	-	PF3D7_0319900	conserved protein, unknown function	0.159373	0.279787
Pf3D7_04_v3	223010	224364	-	PF3D7_0404000	conserved Plasmodium protein, unknown function	0.173124	0.279787
Pf3D7_06_v3	676559	677881	-	PF3D7_0616300	conserved Plasmodium protein, unknown function	0.203385	0.279787
Pf3D7_08_v3	1320917	1323071	+	PF3D7_0831000	Plasmodium exported protein (PHISTb), unknown function	-0.199912	0.279787
Pf3D7_11_v3	1500670	1514612	-	PF3D7_1138400	guanylyl cyclase alpha	-0.200754	0.279787
Pf3D7_12_v3	465011	466098	+	PF3D7_1210300	conserved Plasmodium protein, unknown function	0.199722	0.279787
Pf3D7_14_v3	1776703	1780208	-	PF3D7_1443400	WD repeat-containing protein	-0.201377	0.279787
[truncated: 1,670 more rows]
