# Supplementary material for: Cohesin contributes to transcriptional repression of stage‐specific genes in the human malaria parasite
Source: EMBO Rep. 2023 Aug 18;24(10):e57090. doi: 10.15252/embr.202357090 (PMC10561359; doi:10.15252/embr.202357090)
Supplement: Supplementary file 14 — Dataset EV13 [file EMBR-24-e57090-s025.xlsx]

## Sheet: Dataset EV13
Dataset EV13: Differential gene expression analysis at 24 hpi of glucosamine-treated over untreated WT parasites. Analysis was performed for n = 4,734 genes (ID and chromosome locations are given) with three replicates for untreated and glucosamine-treated 3D7 WT parasites at 24 hpi. log2(FoldChange) = Fold change of baseMean (average of the normalized read counts across all samples and replicate…
Chromosome	Start	Stop	Strand	ID	Description	log2(Fold Change)	q-value
Pf3D7_09_v3	1457833	1460579	+	PF3D7_0936800	Plasmodium exported protein (PHISTc), unknown function	1.01	2.15996e-57
Pf3D7_02_v3	118835	125090	+	PF3D7_0202400	translation-enhancing factor	0.925774	3.37626e-56
Pf3D7_08_v3	1391454	1394200	+	PF3D7_0832200	Plasmodium exported protein (PHISTa-like), unknown function	0.71211	1.48945e-47
Pf3D7_08_v3	1373212	1376988	-	PF3D7_0831800	histidine-rich protein II	0.871305	5.40923e-47
Pf3D7_10_v3	668764	673661	-	PF3D7_1016700	Plasmodium exported protein (PHISTc), unknown function	1.02478	3.71189e-45
Pf3D7_04_v3	1115896	1123289	+	PF3D7_0424700	serine/threonine protein kinase, FIKK family	1.09178	2.38602e-41
Pf3D7_07_v3	1320155	1323192	+	PF3D7_0730800	Plasmodium exported protein, unknown function	0.890198	2.22389e-34
Pf3D7_07_v3	1324452	1333940	+	PF3D7_0730900	EMP1-trafficking protein	0.755017	1.35825e-32
Pf3D7_02_v3	90205	100157	-	PF3D7_0201900	erythrocyte membrane protein 3	0.866713	5.78189e-30
Pf3D7_10_v3	872294	895304	-	PF3D7_1021700	VPS13 domain-containing protein, putative	0.582007	1.77184e-28
Pf3D7_13_v3	120233	122716	-	PF3D7_1302100	gamete antigen 27/25	-1.24079	1.77184e-28
Pf3D7_04_v3	103078	106145	-	PF3D7_0401800	Plasmodium exported protein (PHISTb), unknown function	0.744211	9.98937e-28
Pf3D7_13_v3	82128	84689	+	PF3D7_1301400	Plasmodium exported protein (hyp12), unknown function	0.78886	5.99177e-26
Pf3D7_05_v3	67224	70944	+	PF3D7_0501300	skeleton-binding protein 1	0.751644	1.33486e-25
Pf3D7_04_v3	1069829	1072039	-	PF3D7_0423700	early transcribed membrane protein 4	-1.08595	1.77961e-25
Pf3D7_05_v3	1307099	1310572	+	PF3D7_0532300	Plasmodium exported protein (PHISTb), unknown function	0.686218	1.72351e-24
Pf3D7_03_v3	426151	441005	+	PF3D7_0310200	phd finger protein, putative	0.597938	2.74327e-24
Pf3D7_12_v3	80874	84922	-	PF3D7_1201100	RESA-like protein with PHIST and DnaJ domains	0.977138	7.83614e-24
Pf3D7_11_v3	1948696	1969412	+	PF3D7_1149000	antigen 332, DBL-like protein	0.712155	1.63177e-21
Pf3D7_05_v3	484937	517423	+	PF3D7_0511500	RNA pseudouridylate synthase, putative	0.516493	9.89159e-21
Pf3D7_10_v3	1567784	1572695	+	PF3D7_1039000	serine/threonine protein kinase, FIKK family	0.487594	2.55096e-20
Pf3D7_04_v3	755176	777060	+	PF3D7_0417400	conserved Plasmodium protein, unknown function	0.589509	2.85709e-20
Pf3D7_14_v3	693329	708432	+	PF3D7_1417200	CCR4-NOT transcription complex subunit NOT1, putative	0.5161	9.0468e-20
Pf3D7_14_v3	3178340	3181155	+	PF3D7_1477300	Plasmodium exported protein (PHIST), unknown function	-1.15155	3.126e-19
Pf3D7_07_v3	1099013	1103615	+	PF3D7_0726200	serine/threonine protein kinase, FIKK family	0.691382	1.02658e-18
Pf3D7_14_v3	1378216	1403552	-	PF3D7_1434500	dynein-related AAA-type ATPase, putative	0.507095	1.35453e-18
Pf3D7_05_v3	42114	48258	-	PF3D7_0500800	mature parasite-infected erythrocyte surface antigen	0.615403	3.85692e-18
Pf3D7_04_v3	1080176	1082321	+	PF3D7_0424000	Plasmodium exported protein (PHISTc), unknown function	0.648026	1.48176e-17
Pf3D7_14_v3	163283	168162	-	PF3D7_1404800	conserved Plasmodium protein, unknown function	0.523214	1.80577e-17
Pf3D7_08_v3	1352286	1356302	+	PF3D7_0831500	Plasmodium exported protein (PHIST), unknown function	0.505872	3.60735e-17
Pf3D7_13_v3	1682054	1694167	-	PF3D7_1342900	AP2 domain transcription factor AP2-HS	0.497659	3.91501e-16
Pf3D7_01_v3	334374	344369	+	PF3D7_0108300	conserved Plasmodium protein, unknown function	0.383911	7.04455e-16
Pf3D7_06_v3	1221309	1243267	+	PF3D7_0629700	SET domain protein, putative	0.512984	1.75604e-15
Pf3D7_10_v3	80302	82576	-	PF3D7_1001500	early transcribed membrane protein 10.1	0.616464	1.84845e-15
Pf3D7_14_v3	1716954	1724336	+	PF3D7_1442400	protein KIC9	0.535714	2.12663e-15
Pf3D7_12_v3	744724	756058	+	PF3D7_1219000	formin 2	0.544319	2.56076e-15
Pf3D7_10_v3	329517	343662	+	PF3D7_1008100	PHD finger protein PHD1	0.416288	3.38046e-15
Pf3D7_13_v3	721759	730586	+	PF3D7_1317200	AP2 domain transcription factor AP2-FG, putative	0.4922	4.43581e-15
Pf3D7_08_v3	83838	89909	-	PF3D7_0801000	Plasmodium exported protein (PHISTc)	0.414651	5.89026e-15
Pf3D7_12_v3	1192185	1202986	-	PF3D7_1229100	multidrug resistance-associated protein 2	0.442944	6.94472e-15
Pf3D7_14_v3	3145746	3149572	+	PF3D7_1476500	probable protein, unknown function	-1.28601	6.94472e-15
Pf3D7_03_v3	820232	831283	+	PF3D7_0319700	ABC transporter I family member 1, putative	0.453437	7.08941e-15
Pf3D7_13_v3	2660521	2662797	+	PF3D7_1366500	nucleoside diphosphate kinase	-0.784483	1.24987e-14
Pf3D7_01_v3	188420	201324	+	PF3D7_0104300	ubiquitin carboxyl-terminal hydrolase 1, putative	0.472651	1.35253e-14
Pf3D7_10_v3	632488	635500	+	PF3D7_1015800	ribonucleoside-diphosphate reductase small chain, putative	-0.687884	2.13414e-14
Pf3D7_13_v3	2840236	2842840	-	PF3D7_1372200	histidine-rich protein III	0.607166	2.54524e-14
Pf3D7_01_v3	104058	105792	+	PF3D7_0102300	Plasmodium exported protein, unknown function	-0.797368	5.82645e-14
Pf3D7_08_v3	126226	143894	+	PF3D7_0801900	lysine-specific histone demethylase, putative	0.565406	6.29537e-14
Pf3D7_07_v3	153119	167024	-	PF3D7_0703900	conserved Plasmodium membrane protein, unknown function	0.482616	6.43332e-14
Pf3D7_06_v3	1169270	1174371	-	PF3D7_0628300	choline/ethanolaminephosphotransferase, putative	-0.514053	1.12444e-13
Pf3D7_08_v3	248516	268538	+	PF3D7_0804500	conserved Plasmodium membrane protein, unknown function	0.427942	1.99003e-13
Pf3D7_08_v3	1112930	1140853	-	PF3D7_0826100	HECT-like E3 ubiquitin ligase, putative	0.354015	1.99003e-13
Pf3D7_14_v3	52256	54457	-	PF3D7_1401400	early transcribed membrane protein 14.1	0.47597	3.15045e-13
Pf3D7_09_v3	1429554	1431890	-	PF3D7_0936100	early transcribed membrane protein	-1.25338	3.74834e-13
Pf3D7_11_v3	1556447	1565469	-	PF3D7_1139300	AP2 domain transcription factor AP2-G5	0.420572	7.92881e-13
Pf3D7_02_v3	755057	763428	+	PF3D7_0218600	patatin-like phospholipase, putative	0.373308	8.76931e-13
Pf3D7_07_v3	269635	280332	-	PF3D7_0705500	inositol-phosphate phosphatase, putative	0.481519	9.30862e-13
Pf3D7_12_v3	1483501	1486097	+	PF3D7_1235600	serine hydroxymethyltransferase	-0.654652	1.8962e-12
Pf3D7_14_v3	1476538	1483887	+	PF3D7_1436300	translocon component PTEX150	0.510131	2.01402e-12
Pf3D7_11_v3	1622360	1632547	-	PF3D7_1140700	chromo domain-containing protein, putative	0.38484	2.06493e-12
Pf3D7_14_v3	3231222	3237075	+	PF3D7_1478600	EMP1-trafficking protein	0.520006	2.91778e-12
Pf3D7_06_v3	369043	388626	+	PF3D7_0609000	nucleoporin NUP637, putative	0.405067	2.97524e-12
Pf3D7_12_v3	76048	79299	-	PF3D7_1201000	Plasmodium exported protein (PHISTb), unknown function	0.408655	3.79601e-12
Pf3D7_14_v3	2998294	3004891	-	PF3D7_1473700	nucleoporin NUP116/NSP116, putative	-0.53479	3.96916e-12
Pf3D7_14_v3	730017	746011	-	PF3D7_1417600	ookinete surface and oocyst capsule protein OSCP, putative	0.449184	5.14647e-12
Pf3D7_12_v3	43705	45623	-	PF3D7_1200500	rifin	-0.912202	7.36022e-12
Pf3D7_14_v3	1730087	1740916	+	PF3D7_1442600	TRAP-like protein	0.74649	7.82209e-12
Pf3D7_14_v3	3149879	3155508	+	PF3D7_1476600	Plasmodium exported protein, unknown function	-0.780479	8.34891e-12
Pf3D7_11_v3	162259	174387	+	PF3D7_1103800	CCR4-NOT transcription complex subunit NOT1-G, putative	0.363612	1.02517e-11
Pf3D7_12_v3	520520	524930	+	PF3D7_1211700	DNA replication licensing factor MCM5, putative	-0.613052	1.08294e-11
Pf3D7_11_v3	1280823	1288093	-	PF3D7_1133200	conserved Plasmodium protein, unknown function	-0.50649	2.48829e-11
Pf3D7_06_v3	998548	1009457	+	PF3D7_0624600	ISWI chromatin-remodeling complex ATPase	0.362619	3.50241e-11
Pf3D7_04_v3	1156423	1167821	+	PF3D7_0425800	erythrocyte membrane protein 1, PfEMP1	0.974453	3.56824e-11
Pf3D7_11_v3	2000342	2003996	+	PF3D7_1149600	DnaJ protein, putative	0.641173	3.9552e-11
Pf3D7_10_v3	580588	591074	-	PF3D7_1014600	transcriptional coactivator ADA2	0.325701	5.28105e-11
Pf3D7_10_v3	996807	1010012	-	PF3D7_1023900	chromodomain-helicase-DNA-binding protein 1 homolog, putative	0.349196	5.88304e-11
Pf3D7_12_v3	1993096	2001002	+	PF3D7_1248700	conserved protein, unknown function	0.384674	5.88304e-11
Pf3D7_14_v3	2757022	2765652	-	PF3D7_1467600	conserved Plasmodium protein, unknown function	-0.559609	6.02383e-11
Pf3D7_14_v3	3201236	3204592	+	PF3D7_1477700	Plasmodium exported protein (PHISTa), unknown function	-1.47601	7.64848e-11
Pf3D7_09_v3	1419960	1424840	-	PF3D7_0935900	ring-exported protein 1	0.669645	8.02043e-11
Pf3D7_11_v3	1059925	1061367	-	PF3D7_1127100	deoxyuridine 5'-triphosphate nucleotidohydrolase	-0.764447	8.02043e-11
Pf3D7_13_v3	1852631	1871215	+	PF3D7_1346400	VPS13 domain-containing protein, putative	0.406001	9.03538e-11
Pf3D7_05_v3	1311992	1315355	+	PF3D7_0532400	lysine-rich membrane-associated PHISTb protein	0.438713	1.33987e-10
Pf3D7_08_v3	735354	742006	-	PF3D7_0815800	vacuolar protein sorting-associated protein 9, putative	0.451156	1.96205e-10
Pf3D7_04_v3	305485	313556	-	PF3D7_0405700	lysine decarboxylase, putative	0.46107	2.44668e-10
Pf3D7_11_v3	1933278	1937217	-	PF3D7_1148700	Plasmodium exported protein (PHISTc), unknown function	0.621003	2.6265e-10
Pf3D7_13_v3	2835756	2839580	+	PF3D7_1372100	Plasmodium exported protein (PHISTb), unknown function	-1.53394	2.85195e-10
Pf3D7_12_v3	1414349	1426825	+	PF3D7_1234100	bromodomain protein 5	0.371517	3.32931e-10
Pf3D7_11_v3	1985056	1987411	-	PF3D7_1149400	Plasmodium exported protein, unknown function	0.379299	3.41614e-10
Pf3D7_03_v3	912017	921435	+	PF3D7_0321800	WD repeat-containing protein, putative	0.364116	3.44594e-10
Pf3D7_05_v3	264456	278345	+	PF3D7_0506500	conserved Plasmodium protein, unknown function	0.389584	3.5392e-10
Pf3D7_11_v3	328877	336810	-	PF3D7_1107800	AP2 domain transcription factor, putative	0.338918	4.76144e-10
Pf3D7_12_v3	1486145	1489166	+	PF3D7_1235700	ATP synthase subunit beta, mitochondrial	-0.507845	5.13203e-10
Pf3D7_06_v3	1158605	1169668	+	PF3D7_0628200	eukaryotic translation initiation factor 2-alpha kinase	0.343611	6.40179e-10
Pf3D7_08_v3	1317009	1318914	-	PF3D7_0830900	Plasmodium exported protein, unknown function	0.611387	9.16301e-10
Pf3D7_14_v3	2618743	2625130	+	PF3D7_1464600	serine/threonine protein phosphatase UIS2, putative	0.360226	1.04241e-09
Pf3D7_14_v3	2094050	2102787	-	PF3D7_1451200	conserved Plasmodium protein, unknown function	0.307774	1.17566e-09
Pf3D7_06_v3	412443	420258	+	PF3D7_0609700	protein KIC6	0.474677	1.39427e-09
Pf3D7_12_v3	2158574	2162555	+	PF3D7_1252800	Plasmodium exported protein (PHISTb), unknown function	0.410844	1.40733e-09
Pf3D7_09_v3	1253448	1257339	+	PF3D7_0931100	nucleolar protein Nop52, putative	0.371858	1.44682e-09
Pf3D7_02_v3	508665	521769	+	PF3D7_0212500	conserved Plasmodium protein, unknown function	0.36295	1.84087e-09
Pf3D7_14_v3	1564541	1568049	+	PF3D7_1438700	DNA primase small subunit	-0.631532	2.04879e-09
Pf3D7_07_v3	626391	641230	-	PF3D7_0713900	conserved Plasmodium protein, unknown function	0.358276	2.12876e-09
Pf3D7_14_v3	2736036	2741770	+	PF3D7_1466900	conserved Plasmodium protein, unknown function	0.376936	2.42297e-09
Pf3D7_11_v3	630359	634006	-	PF3D7_1116700	dipeptidyl aminopeptidase 1	0.384262	3.03433e-09
Pf3D7_04_v3	893948	906047	-	PF3D7_0420000	zinc finger protein, putative	0.33738	3.5344e-09
Pf3D7_10_v3	1419703	1423290	+	PF3D7_1035800	probable protein, unknown function	0.774188	3.73364e-09
Pf3D7_01_v3	413076	417001	-	PF3D7_0110700	chromatin assembly factor 1 subunit C, putative	-0.390416	3.8714e-09
Pf3D7_10_v3	756646	765280	+	PF3D7_1019000	eukaryotic translation initiation factor subunit eIF2A, putative	0.344619	3.87875e-09
Pf3D7_13_v3	1226639	1235365	-	PF3D7_1329100	myosin F, putative	0.318116	4.12686e-09
Pf3D7_11_v3	300943	316691	-	PF3D7_1107300	polyadenylate-binding protein-interacting protein 1, putative	0.29681	5.05147e-09
Pf3D7_07_v3	214949	230713	-	PF3D7_0704600	HECT-type E3 ubiquitin ligase UT	0.29273	5.06703e-09
Pf3D7_13_v3	2395314	2402848	+	PF3D7_1359900	conserved Plasmodium membrane protein, unknown function	0.54042	5.28186e-09
Pf3D7_12_v3	148054	155532	-	PF3D7_1202600	nuclear export mediator factor NEMF, putative	0.357052	8.70363e-09
Pf3D7_02_v3	86183	89482	-	PF3D7_0201800	knob associated heat shock protein 40	0.414574	8.81237e-09
Pf3D7_05_v3	1124729	1129071	-	PF3D7_0527000	DNA replication licensing factor MCM3, putative	-0.33986	1.07668e-08
Pf3D7_01_v3	118812	122534	-	PF3D7_0102600	serine/threonine protein kinase, FIKK family	0.642878	1.08183e-08
Pf3D7_13_v3	1405046	1408182	-	PF3D7_1334500	MSP7-like protein	-0.379702	1.2734e-08
Pf3D7_14_v3	2444059	2446716	-	PF3D7_1459700	pyridoxal 5'-phosphate synthase, putative	-0.730785	1.37587e-08
Pf3D7_13_v3	752413	759638	+	PF3D7_1318300	conserved Plasmodium protein, unknown function	0.400257	1.55182e-08
Pf3D7_12_v3	871737	876247	-	PF3D7_1221900	conserved Plasmodium membrane protein, unknown function	0.538878	1.70733e-08
Pf3D7_14_v3	1548072	1557053	+	PF3D7_1438400	metacaspase-2	0.371373	2.23822e-08
Pf3D7_04_v3	1003768	1018837	-	PF3D7_0422200	erythrocyte membrane-associated antigen	0.32501	2.74816e-08
Pf3D7_11_v3	895885	906868	-	PF3D7_1123000	conserved Plasmodium protein, unknown function	0.342732	2.88007e-08
Pf3D7_05_v3	208676	219273	-	PF3D7_0505000	MMS19-like protein, putative	0.402724	2.96968e-08
Pf3D7_05_v3	409403	415758	+	PF3D7_0509800	phosphatidylinositol 4-kinase beta	0.386396	2.96968e-08
Pf3D7_10_v3	1088931	1089909	+	PF3D7_1025700	conserved protein, unknown function	-0.663053	2.96968e-08
Pf3D7_14_v3	3182904	3184699	+	PF3D7_1477400	Plasmodium exported protein (PHIST), unknown function	-1.08146	2.96968e-08
Pf3D7_02_v3	127203	129089	+	PF3D7_0202500	early transcribed membrane protein 2	0.431682	3.20174e-08
Pf3D7_13_v3	2439392	2443396	-	PF3D7_1360900	RNA-binding protein, putative	-0.395847	3.26525e-08
Pf3D7_11_v3	32666	42386	-	PF3D7_1100200	erythrocyte membrane protein 1, PfEMP1	0.625317	3.35616e-08
Pf3D7_03_v3	261400	274210	-	PF3D7_0305500	protein dopey homolog, putative	0.346347	3.39866e-08
Pf3D7_14_v3	217394	227116	+	PF3D7_1406200	transcription elongation factor SPT6, putative	0.321768	3.47682e-08
Pf3D7_08_v3	211217	217167	+	PF3D7_0803400	DNA repair and recombination protein RAD54, putative	-0.522748	3.77845e-08
Pf3D7_11_v3	2025817	2035886	+	PF3D7_1150400	erythrocyte membrane protein 1, PfEMP1	0.982064	4.303e-08
Pf3D7_02_v3	778816	782444	-	PF3D7_0219600	replication factor C subunit 1	-0.426487	4.6574e-08
Pf3D7_11_v3	1384340	1385924	-	PF3D7_1135400	HotDog domain-containing protein, putative	-0.460691	4.6574e-08
Pf3D7_14_v3	1862507	1866212	-	PF3D7_1445400	protein serine/threonine kinase-1	0.320682	4.71013e-08
Pf3D7_08_v3	1320917	1323071	+	PF3D7_0831000	Plasmodium exported protein (PHISTb), unknown function	0.836106	4.92269e-08
Pf3D7_13_v3	2638584	2653705	-	PF3D7_1366300	conserved Plasmodium protein, unknown function	0.307652	5.40403e-08
Pf3D7_02_v3	803384	807811	+	PF3D7_0220100	DnaJ protein, putative	0.466475	5.43867e-08
Pf3D7_08_v3	21361	28653	+	PF3D7_0800100	erythrocyte membrane protein 1, PfEMP1	0.747173	5.43867e-08
Pf3D7_10_v3	1274939	1280545	+	PF3D7_1031600	protein GEXP15	0.363457	5.4564e-08
Pf3D7_14_v3	2387106	2389942	+	PF3D7_1458000	cysteine proteinase falcipain 1	0.385193	5.53997e-08
Pf3D7_10_v3	359585	364762	-	PF3D7_1008700	tubulin beta chain	-0.337194	5.7026e-08
Pf3D7_02_v3	812892	815853	-	PF3D7_0220300	Plasmodium exported protein, unknown function	0.68186	6.50089e-08
Pf3D7_06_v3	903432	906428	-	PF3D7_0622200	tRNA-2-methylthio-N(6)-dimethylallyladenosine synthase	0.345272	6.50089e-08
Pf3D7_12_v3	1719574	1727456	+	PF3D7_1240600	erythrocyte membrane protein 1, PfEMP1	0.762152	6.64739e-08
Pf3D7_02_v3	707101	709839	+	PF3D7_0217100	ATP synthase subunit alpha, mitochondrial	-0.601695	7.53028e-08
Pf3D7_09_v3	1435767	1439273	-	PF3D7_0936300	ring-exported protein 3	0.567707	8.19829e-08
Pf3D7_03_v3	698789	710430	-	PF3D7_0317300	conserved Plasmodium protein, unknown function	0.326851	8.65602e-08
Pf3D7_11_v3	909056	916804	+	PF3D7_1123100	calcium-dependent protein kinase 7	0.331464	8.65602e-08
Pf3D7_13_v3	2173757	2176285	+	PF3D7_1354500	adenylosuccinate synthetase	0.351389	8.65602e-08
Pf3D7_07_v3	1071985	1075144	-	PF3D7_0725300	conserved protein, unknown function	0.369009	9.15489e-08
Pf3D7_14_v3	3133352	3136491	+	PF3D7_1476200	Plasmodium exported protein (PHISTb), unknown function	0.719979	9.70167e-08
Pf3D7_04_v3	915895	928649	+	PF3D7_0420300	AP2 domain transcription factor, putative	0.363604	1.02275e-07
Pf3D7_06_v3	1353946	1366430	-	PF3D7_0632500	erythrocyte membrane protein 1, PfEMP1	1.21078	1.03707e-07
Pf3D7_10_v3	564313	573464	+	PF3D7_1014300	SPRY domain-containing protein, putative	-0.404936	1.13659e-07
Pf3D7_09_v3	98010	101528	-	PF3D7_0902200	serine/threonine protein kinase, FIKK family	0.406847	1.14345e-07
Pf3D7_12_v3	1777080	1779980	+	PF3D7_1241700	replication factor C subunit 4, putative	-0.482179	1.19545e-07
Pf3D7_14_v3	100564	106014	+	PF3D7_1402800	conserved Plasmodium protein, unknown function	0.38268	1.29683e-07
Pf3D7_14_v3	1653495	1655996	+	PF3D7_1440500	allantoicase, putative	0.491258	1.41468e-07
Pf3D7_04_v3	527408	535614	-	PF3D7_0411900	DNA polymerase alpha catalytic subunit A	-0.521213	1.42762e-07
Pf3D7_04_v3	619189	621405	-	PF3D7_0413700	lysine decarboxylase-like protein, putative	-0.410739	1.46768e-07
Pf3D7_05_v3	389815	399902	-	PF3D7_0509400	RNA polymerase I	0.280836	1.67906e-07
Pf3D7_14_v3	2606120	2618737	+	PF3D7_1464500	conserved Plasmodium membrane protein, unknown function	0.312223	1.87565e-07
Pf3D7_04_v3	1029062	1038336	+	PF3D7_0422500	pre-mRNA-splicing helicase BRR2, putative	0.308223	1.96655e-07
Pf3D7_01_v3	248434	253057	-	PF3D7_0105800	cyclin-dependent kinases regulatory subunit, putative	-0.583845	2.0118e-07
Pf3D7_05_v3	801173	810530	-	PF3D7_0519500	CCR4 domain-containing protein 1, putative	0.323782	2.11783e-07
Pf3D7_13_v3	920884	930124	+	PF3D7_1322100	histone-lysine N-methyltransferase SET2	0.336451	2.12753e-07
Pf3D7_13_v3	2583838	2595100	+	PF3D7_1364400	conserved Plasmodium protein, unknown function	0.313615	2.17254e-07
Pf3D7_06_v3	1260163	1270722	-	PF3D7_0630300	DNA polymerase epsilon catalytic subunit A, putative	-0.528168	2.30803e-07
Pf3D7_12_v3	1204991	1208108	+	PF3D7_1229300	PhIL1-interacting candidate PIC1	0.920946	2.53048e-07
Pf3D7_13_v3	711294	715548	+	PF3D7_1317100	DNA replication licensing factor MCM4	-0.37814	2.53791e-07
Pf3D7_14_v3	2569896	2572178	+	PF3D7_1463200	replication factor C subunit 3, putative	-0.470018	2.65582e-07
Pf3D7_10_v3	1204815	1207912	+	PF3D7_1029600	adenosine deaminase	-0.278399	2.6961e-07
Pf3D7_09_v3	495567	498316	-	PF3D7_0910900	DNA primase large subunit, putative	-0.96476	3.2228e-07
Pf3D7_07_v3	978565	984099	-	PF3D7_0723400	conserved Plasmodium protein, unknown function	0.278538	3.23408e-07
Pf3D7_08_v3	1309285	1317662	+	PF3D7_0830800	surface-associated interspersed protein 8.2 (SURFIN 8.2)	0.448966	3.27254e-07
Pf3D7_14_v3	803869	812354	-	PF3D7_1419400	conserved Plasmodium membrane protein, unknown function	0.325578	3.27254e-07
Pf3D7_01_v3	557700	558946	-	PF3D7_0114500	Plasmodium exported protein (hyp10), unknown function	1.52793	3.35511e-07
Pf3D7_05_v3	693120	699060	+	PF3D7_0516700	ubiquitin carboxyl-terminal hydrolase 2, putative	0.335873	3.38272e-07
Pf3D7_07_v3	697965	701574	+	PF3D7_0715900	cation diffusion facilitator family protein, putative	-0.441049	3.42338e-07
Pf3D7_06_v3	188237	198546	+	PF3D7_0604500	GYF domain-containing protein, putative	0.277669	3.70341e-07
Pf3D7_04_v3	969031	976591	-	PF3D7_0421300	erythrocyte membrane protein 1, PfEMP1	0.765042	3.80837e-07
Pf3D7_10_v3	648012	654565	-	PF3D7_1016300	GBP130 protein	-0.23026	4.10243e-07
Pf3D7_02_v3	734887	738046	-	PF3D7_0217900	thioesterase/thiol ester dehydrase-isomerase, putative	-0.593046	4.2464e-07
Pf3D7_02_v3	494337	507898	-	PF3D7_0212400	conserved Plasmodium membrane protein, unknown function	0.310994	5.26842e-07
Pf3D7_10_v3	737590	745840	-	PF3D7_1018600	tRNA wybutosine-synthesizing protein, putative	0.30494	5.30814e-07
Pf3D7_03_v3	588362	594166	-	PF3D7_0314700	RING finger protein RNF1	0.487558	5.7173e-07
Pf3D7_05_v3	238878	243954	-	PF3D7_0505500	DNA mismatch repair protein MSH6, putative	-0.371004	5.88914e-07
Pf3D7_13_v3	112224	115251	-	PF3D7_1302000	EMP1-trafficking protein	0.341625	5.99752e-07
Pf3D7_09_v3	304951	306785	+	PF3D7_0906100	vacuolar protein sorting-associated protein 46, putative	-0.616274	6.67485e-07
Pf3D7_02_v3	327442	335433	+	PF3D7_0208100	conserved Plasmodium protein, unknown function	-0.423096	6.73562e-07
Pf3D7_10_v3	85910	91177	-	PF3D7_1001600	exported lipase 2	-0.404778	7.23848e-07
Pf3D7_06_v3	630396	642340	-	PF3D7_0615400	ribonuclease, putative	0.278759	7.60716e-07
Pf3D7_09_v3	224609	233976	-	PF3D7_0904900	copper-transporting ATPase	-0.345581	7.60716e-07
Pf3D7_09_v3	174409	177722	+	PF3D7_0903700	alpha tubulin 1	-0.37177	8.30252e-07
Pf3D7_14_v3	2366520	2372154	+	PF3D7_1457700	large ribosomal subunit nuclear export factor, putative	0.292386	8.85966e-07
Pf3D7_02_v3	168580	170767	-	PF3D7_0203700	protein MAK16, putative	0.313881	9.66803e-07
Pf3D7_02_v3	560872	565395	-	PF3D7_0213900	RTR1 domain-containing protein, putative	0.353079	1.01349e-06
Pf3D7_14_v3	2785386	2797934	-	PF3D7_1468100	MORC family protein	0.315689	1.01731e-06
Pf3D7_14_v3	2343508	2344657	-	PF3D7_1457200	thioredoxin 1	-0.359266	1.0564e-06
Pf3D7_11_v3	436628	438959	-	PF3D7_1111100	replication factor C subunit 5, putative	-0.439377	1.06633e-06
Pf3D7_04_v3	113655	116953	-	PF3D7_0402000	Plasmodium exported protein (PHISTa), unknown function	0.296093	1.089e-06
Pf3D7_14_v3	200101	204702	-	PF3D7_1405800	ribosome biogenesis protein BOP1, putative	0.300967	1.089e-06
Pf3D7_02_v3	276725	279258	-	PF3D7_0207000	merozoite surface protein 4	-0.556829	1.20813e-06
Pf3D7_13_v3	407699	412340	-	PF3D7_1308900	mRNA-decapping enzyme 2, putative	0.308948	1.2147e-06
Pf3D7_13_v3	1912646	1919522	-	PF3D7_1347900	conserved Plasmodium protein, unknown function	-0.556006	1.2147e-06
Pf3D7_04_v3	424078	427891	+	PF3D7_0408900	tRNA N6-adenosine threonylcarbamoyltransferase	-0.409987	1.31955e-06
Pf3D7_07_v3	527338	535131	-	PF3D7_0712000	erythrocyte membrane protein 1, PfEMP1	0.547783	1.34705e-06
Pf3D7_01_v3	280595	285875	+	PF3D7_0106700	small ribosomal subunit assembling AARP2 protein	0.273017	1.41104e-06
Pf3D7_10_v3	1159580	1163736	+	PF3D7_1028000	methyltransferase, putative	0.36458	1.4501e-06
Pf3D7_07_v3	1034245	1046354	-	PF3D7_0724700	bromodomain protein 6, putative	0.28901	1.64699e-06
Pf3D7_14_v3	300579	306041	-	PF3D7_1408200	AP2 domain transcription factor AP2-G2	0.307944	1.67714e-06
Pf3D7_12_v3	1147010	1152807	+	PF3D7_1228300	NIMA related kinase 1	-0.391719	1.8324e-06
Pf3D7_12_v3	527829	533965	-	PF3D7_1211900	non-SERCA-type Ca2+ -transporting P-ATPase	0.249876	2.11523e-06
Pf3D7_14_v3	1892457	1895957	-	PF3D7_1446200	M17 leucyl aminopeptidase	-0.264687	2.37658e-06
Pf3D7_10_v3	1139669	1144013	-	PF3D7_1027300	peroxiredoxin	-0.385229	2.65628e-06
Pf3D7_08_v3	145632	151659	+	PF3D7_0802000	glutamate dehydrogenase, putative	0.247559	2.69965e-06
Pf3D7_09_v3	536963	540283	-	PF3D7_0911900	falstatin	0.276513	2.78539e-06
Pf3D7_10_v3	848471	850485	-	PF3D7_1021000	conserved protein, unknown function	-0.494932	2.81526e-06
Pf3D7_07_v3	480710	482347	-	PF3D7_0710700	conserved Plasmodium protein, unknown function	0.369415	2.82808e-06
Pf3D7_12_v3	939816	947433	+	PF3D7_1223400	phospholipid-transporting ATPase, putative	0.242733	2.87162e-06
Pf3D7_14_v3	1134187	1139679	-	PF3D7_1428900	conserved Plasmodium protein, unknown function	-0.427141	3.49581e-06
Pf3D7_07_v3	47992	49535	+	PF3D7_0700800	Pfmc-2TM Maurer's cleft two transmembrane protein	0.358298	3.4991e-06
Pf3D7_09_v3	785169	789003	+	PF3D7_0919100	DnaJ protein, putative	0.39141	3.61419e-06
Pf3D7_04_v3	244986	260286	+	PF3D7_0404600	conserved Plasmodium membrane protein, unknown function	-0.382709	3.79185e-06
Pf3D7_02_v3	409983	411199	+	PF3D7_0210000	secretory complex protein 61 gamma subunit	0.364846	4.32871e-06
Pf3D7_13_v3	1625796	1629643	+	PF3D7_1340900	sodium-dependent phosphate transporter	0.340106	4.39101e-06
Pf3D7_14_v3	1223443	1229071	-	PF3D7_1431200	OST-HTH associated domain protein, putative	0.339646	4.63601e-06
Pf3D7_05_v3	1317882	1319382	-	PF3D7_0532600	Plasmodium exported protein, unknown function	0.308825	4.64742e-06
Pf3D7_14_v3	112600	119538	-	PF3D7_1403100	condensin complex subunit 1, putative	-0.365339	4.82282e-06
Pf3D7_02_v3	102137	106662	-	PF3D7_0202000	knob-associated histidine-rich protein	0.317779	5.01644e-06
Pf3D7_04_v3	876213	894383	+	PF3D7_0419900	phosphatidylinositol 4-kinase, putative	0.279371	5.01795e-06
Pf3D7_05_v3	1333470	1342964	+	PF3D7_0533100	erythrocyte membrane protein 1 (PfEMP1), pseudogene	0.663635	5.23012e-06
Pf3D7_11_v3	1398462	1401319	-	PF3D7_1135900	3-oxo-5-alpha-steroid 4-dehydrogenase, putative	-0.566639	5.87902e-06
Pf3D7_14_v3	192727	194345	-	PF3D7_1405600	ribonucleoside-diphosphate reductase small chain, putative	-0.372915	6.69223e-06
Pf3D7_02_v3	76725	79448	-	PF3D7_0201600	PHISTb domain-containing RESA-like protein 1	0.341208	6.834e-06
Pf3D7_14_v3	1184314	1187350	+	PF3D7_1430100	serine/threonine protein phosphatase 2A activator	-0.637621	6.93618e-06
Pf3D7_13_v3	2032016	2040395	+	PF3D7_1351000	phosphatidylinositol transfer protein, putative	0.263941	7.06466e-06
Pf3D7_07_v3	133470	143247	+	PF3D7_0703500	erythrocyte membrane-associated antigen	0.235996	7.09173e-06
Pf3D7_14_v3	3269494	3270496	+	PF3D7_1479500	stevor	-0.486004	7.09173e-06
Pf3D7_11_v3	1908678	1914041	-	PF3D7_1148000	serine/threonine protein kinase, putative	-0.451293	7.25427e-06
Pf3D7_14_v3	324334	347119	-	PF3D7_1408700	conserved protein, unknown function	0.289219	7.34197e-06
Pf3D7_12_v3	1123758	1128688	+	PF3D7_1227600	kinetochore protein SPC24, putative	-0.407664	7.3546e-06
Pf3D7_11_v3	123216	124749	-	PF3D7_1102600	Plasmodium exported protein, unknown function	-1.3115	7.38177e-06
Pf3D7_05_v3	219562	230001	+	PF3D7_0505100	trafficking protein particle complex subunit 8, putative	0.28152	7.6063e-06
Pf3D7_03_v3	658272	661980	+	PF3D7_0316300	inorganic pyrophosphatase	-0.360577	7.87786e-06
Pf3D7_02_v3	72155	76714	-	PF3D7_0201500	Plasmodium exported protein (hyp9), unknown function	0.420591	8.20055e-06
Pf3D7_09_v3	1445945	1448525	+	PF3D7_0936600	gametocyte exported protein 5	0.364709	8.28079e-06
Pf3D7_06_v3	270150	279739	-	PF3D7_0606600	conserved Plasmodium protein, unknown function	0.281523	9.8902e-06
Pf3D7_10_v3	320042	328566	+	PF3D7_1008000	histone deacetylase 2	0.264957	9.9281e-06
Pf3D7_09_v3	1426152	1428942	-	PF3D7_0936000	ring-exported protein 2	0.724496	1.02299e-05
Pf3D7_04_v3	561183	570348	-	PF3D7_0412700	erythrocyte membrane protein 1, PfEMP1	0.605465	1.14061e-05
Pf3D7_14_v3	1064142	1069386	+	PF3D7_1427300	conserved Plasmodium protein, unknown function	-0.38396	1.18026e-05
Pf3D7_11_v3	1270935	1273096	+	PF3D7_1132800	aquaglyceroporin	-0.530897	1.19477e-05
Pf3D7_05_v3	819888	824376	-	PF3D7_0519800	EELM2 domain-containing protein, putative	0.281009	1.32807e-05
Pf3D7_11_v3	1155616	1158343	+	PF3D7_1129900	major facilitator superfamily-related transporter, putative	0.427306	1.32807e-05
Pf3D7_12_v3	1097031	1105221	+	PF3D7_1227200	potassium channel K1	0.363554	1.32807e-05
Pf3D7_11_v3	1899181	1905942	+	PF3D7_1147800	membrane associated erythrocyte binding-like protein	0.539468	1.34249e-05
Pf3D7_12_v3	2166755	2170559	+	PF3D7_1253000	gametocyte erythrocyte cytosolic protein	-0.351009	1.39076e-05
Pf3D7_13_v3	1070871	1075794	+	PF3D7_1325800	conserved Plasmodium protein, unknown function	0.293531	1.41742e-05
Pf3D7_13_v3	849130	854321	+	PF3D7_1320700	conserved protein, unknown function	-0.900346	1.42568e-05
Pf3D7_06_v3	361326	363964	+	PF3D7_0608800	ornithine aminotransferase	0.301869	1.60792e-05
Pf3D7_07_v3	309725	316861	-	PF3D7_0706500	conserved Plasmodium protein, unknown function	0.230372	1.64735e-05
Pf3D7_06_v3	456064	460886	-	PF3D7_0610900	transcription elongation factor SPT5, putative	0.277938	1.72709e-05
Pf3D7_13_v3	373028	393614	-	PF3D7_1308400	conserved Plasmodium protein, unknown function	0.262745	1.73508e-05
Pf3D7_09_v3	1408214	1410316	+	PF3D7_0935700	Plasmodium exported protein, unknown function	0.49539	1.7946e-05
Pf3D7_14_v3	1217590	1219545	-	PF3D7_1431000	ribosomal protein L17, mitochondrial, putative	-0.626882	1.84087e-05
Pf3D7_04_v3	45555	56860	-	PF3D7_0400400	erythrocyte membrane protein 1, PfEMP1	1.02052	1.84191e-05
Pf3D7_11_v3	1076956	1082092	-	PF3D7_1127800	TFIIS central domain-containing protein, putative	0.284339	1.9631e-05
Pf3D7_13_v3	2353589	2357798	+	PF3D7_1359300	exosome complex exonuclease RRP44	0.289246	1.99245e-05
Pf3D7_07_v3	1093546	1097313	-	PF3D7_0726100	Plasmodium exported protein, unknown function	0.384096	2.11894e-05
Pf3D7_04_v3	545623	554633	-	PF3D7_0412400	erythrocyte membrane protein 1, PfEMP1	0.572484	2.14028e-05
Pf3D7_07_v3	1348427	1351829	+	PF3D7_0731300	Plasmodium exported protein (PHISTb), unknown function	0.298152	2.25401e-05
Pf3D7_14_v3	2146941	2151334	+	PF3D7_1452400	conserved Plasmodium protein, unknown function	0.28166	2.332e-05
Pf3D7_13_v3	33358	45388	-	PF3D7_1300300	erythrocyte membrane protein 1, PfEMP1	1.28074	2.34708e-05
Pf3D7_03_v3	791312	794096	-	PF3D7_0318900	conserved protein, unknown function	0.310385	2.49433e-05
Pf3D7_08_v3	1028410	1034211	+	PF3D7_0823300	histone acetyltransferase GCN5	0.245067	2.49433e-05
Pf3D7_13_v3	2163553	2168036	-	PF3D7_1354300	large subunit rRNA methyltransferase, putative	0.248316	2.5035e-05
Pf3D7_13_v3	901750	906652	+	PF3D7_1321700	splicing factor 1	0.245682	2.63324e-05
Pf3D7_03_v3	506275	509040	+	PF3D7_0311800	ATP synthase F0 subunit d-like protein, putative	-0.578951	2.75209e-05
Pf3D7_08_v3	1000443	1004032	-	PF3D7_0822700	thrombospondin-related protein 1, putative	-1.08092	2.75209e-05
Pf3D7_05_v3	139481	142206	+	PF3D7_0503400	actin-depolymerizing factor 1	-0.334527	2.94674e-05
Pf3D7_14_v3	1906176	1916570	+	PF3D7_1446500	nucleoporin NUP313, putative	0.252673	3.22086e-05
Pf3D7_02_v3	823293	825588	-	PF3D7_0220500	Plasmodium exported protein (hyp2), unknown function	0.721444	3.47275e-05
Pf3D7_11_v3	412246	420738	+	PF3D7_1110400	RNA-binding protein, putative	0.215843	3.48786e-05
Pf3D7_09_v3	908583	912061	+	PF3D7_0922400	para-aminobenzoic acid synthetase	-0.563774	3.52995e-05
Pf3D7_14_v3	3192675	3199877	+	PF3D7_1477600	surface-associated interspersed protein 14.1 (SURFIN 14.1)	-0.781218	3.67717e-05
Pf3D7_13_v3	1392263	1396454	-	PF3D7_1334100	conserved protein, unknown function	-0.484365	3.68513e-05
Pf3D7_13_v3	2509007	2517549	+	PF3D7_1362700	conserved Plasmodium protein, unknown function	-0.446956	3.74545e-05
Pf3D7_06_v3	533673	535898	-	PF3D7_0613000	conserved Plasmodium protein, unknown function	-0.425098	3.76505e-05
Pf3D7_01_v3	351787	356984	-	PF3D7_0108700	secreted ookinete protein, putative	0.272868	3.89555e-05
Pf3D7_04_v3	448569	450669	-	PF3D7_0409500	NAD(P)-binding protein, putative	-0.702145	4.16842e-05
Pf3D7_07_v3	1336751	1342768	+	PF3D7_0731100	EMP1-trafficking protein	0.315387	4.37694e-05
Pf3D7_12_v3	2029764	2040460	-	PF3D7_1249800	THO complex subunit 2, putative	0.259546	4.37694e-05
Pf3D7_03_v3	809093	814903	+	PF3D7_0319400	kinesin-8X	-0.711749	4.7566e-05
Pf3D7_07_v3	264682	267876	-	PF3D7_0705400	DNA replication licensing factor MCM7	-0.376175	4.7566e-05
Pf3D7_01_v3	519766	523106	+	PF3D7_0113700	heat shock protein 40, type II	0.462301	4.76685e-05
Pf3D7_14_v3	1916768	1918572	-	PF3D7_1446600	centrin-2	-0.50268	4.89668e-05
Pf3D7_09_v3	620655	626568	-	PF3D7_0914500	conserved Plasmodium protein, unknown function	-0.479076	5.36183e-05
Pf3D7_09_v3	584541	588762	+	PF3D7_0913600	conserved Plasmodium protein, unknown function	-0.577541	5.51707e-05
Pf3D7_11_v3	518688	520690	+	PF3D7_1113300	UDP-galactose transporter, putative	-0.571616	5.51707e-05
Pf3D7_05_v3	57729	62476	-	PF3D7_0501100	co-chaperone J domain protein JDP	0.301064	5.87001e-05
Pf3D7_10_v3	1341631	1344010	+	PF3D7_1033500	WD repeat-containing protein 70, putative	0.323204	6.07677e-05
Pf3D7_04_v3	1020961	1025057	+	PF3D7_0422300	alpha tubulin 2	-1.02565	6.18263e-05
Pf3D7_08_v3	198725	203315	-	PF3D7_0803100	U3 small nucleolar RNA-associated protein 14, putative	0.25794	6.18263e-05
Pf3D7_11_v3	1709869	1712608	-	PF3D7_1142700	methyltransferase, putative	0.389965	6.18263e-05
Pf3D7_08_v3	917497	921911	+	PF3D7_0820300	conserved Plasmodium protein, unknown function	0.320908	6.38661e-05
Pf3D7_14_v3	2019848	2024292	-	PF3D7_1449400	crossover junction endonuclease MUS81, putative	-0.43662	6.48929e-05
Pf3D7_03_v3	635060	638072	+	PF3D7_0315600	zinc finger protein, putative	-1.54537	6.48946e-05
Pf3D7_10_v3	1259098	1263892	+	PF3D7_1031300	SAE2 domain-containing protein, putative	0.424711	6.71124e-05
Pf3D7_13_v3	2132005	2139029	-	PF3D7_1353300	conserved Plasmodium protein, unknown function	0.270891	6.71124e-05
Pf3D7_09_v3	1432339	1435093	-	PF3D7_0936200	Plasmodium exported protein (hyp11), unknown function	0.370387	6.9048e-05
Pf3D7_03_v3	837189	838557	+	PF3D7_0320000	protein phosphatase inhibitor 2	-0.375889	6.9545e-05
Pf3D7_09_v3	1224476	1239586	+	PF3D7_0930800	conserved Plasmodium membrane protein, unknown function	0.282923	7.47603e-05
Pf3D7_11_v3	182007	187692	-	PF3D7_1104200	chromatin remodeling protein	0.251631	7.47603e-05
Pf3D7_13_v3	2139411	2143719	+	PF3D7_1353400	Ran-binding protein, putative	0.339812	7.98824e-05
Pf3D7_07_v3	91731	95602	-	PF3D7_0702200	lysophospholipase LPL20	0.765043	8.04139e-05
Pf3D7_02_v3	833056	834963	+	PF3D7_0220700	Plasmodium exported protein (hyp9), unknown function	0.351681	8.57315e-05
Pf3D7_14_v3	2531297	2544021	-	PF3D7_1462400	conserved Plasmodium protein, unknown function	0.283566	8.76467e-05
Pf3D7_02_v3	129336	134329	-	PF3D7_0202600	nucleic acid-binding protein, putative	0.265999	8.93006e-05
Pf3D7_14_v3	1090631	1094286	+	PF3D7_1427900	leucine-rich repeat protein	-0.223854	8.93006e-05
Pf3D7_11_v3	818268	822945	+	PF3D7_1121700	protein GCN20	0.266414	8.95664e-05
Pf3D7_02_v3	749749	751772	-	PF3D7_0218400	ATP-dependent RNA helicase DDX47, putative	0.275261	9.6311e-05
Pf3D7_05_v3	320839	327413	+	PF3D7_0507800	conserved protein, unknown function	0.214906	9.63306e-05
Pf3D7_06_v3	873178	877670	+	PF3D7_0621300	mRNA-binding protein PUF3	0.302787	0.000102395
Pf3D7_11_v3	118504	122768	-	PF3D7_1102500	gametocyte exported protein 2	-0.336285	0.000102905
Pf3D7_14_v3	2851140	2863232	+	PF3D7_1469600	acetyl-CoA carboxylase	-0.748928	0.000103281
Pf3D7_12_v3	859958	863117	+	PF3D7_1221500	heptatricopeptide repeat-containing protein, putative	-0.429813	0.000106982
Pf3D7_10_v3	684798	689366	+	PF3D7_1017000	DNA polymerase delta catalytic subunit	-0.322946	0.000108139
Pf3D7_14_v3	1413760	1415729	+	PF3D7_1435000	cytochrome c oxidase assembly protein COX15, putative	-0.53851	0.000108728
Pf3D7_13_v3	2473498	2482244	+	PF3D7_1361800	glideosome-associated connector	1.01236	0.000109157
Pf3D7_14_v3	606246	607405	-	PF3D7_1415000	uracil-DNA glycosylase	-0.670488	0.000112664
Pf3D7_06_v3	76204	79596	+	PF3D7_0601900	conserved Plasmodium protein, unknown function	0.285986	0.000114582
Pf3D7_12_v3	1660331	1678083	+	PF3D7_1239800	conserved Plasmodium protein, unknown function	0.239458	0.000114597
Pf3D7_11_v3	51623	52751	-	PF3D7_1100500	rifin	0.319115	0.000115187
Pf3D7_08_v3	117932	122572	-	PF3D7_0801800	mannose-6-phosphate isomerase, putative	0.213775	0.00011616
Pf3D7_08_v3	1097742	1100613	+	PF3D7_0825500	protein KRI1, putative	0.258434	0.00011616
Pf3D7_13_v3	854615	856970	+	PF3D7_1320800	dihydrolipoyllysine-residue succinyltransferase component of 2-oxoglutarate dehydrogenase complex	-0.331982	0.000124799
Pf3D7_07_v3	511950	519425	-	PF3D7_0711700	erythrocyte membrane protein 1, PfEMP1	0.523724	0.00012491
Pf3D7_10_v3	948397	952528	+	PF3D7_1022600	kelch protein K10	0.247079	0.00012491
Pf3D7_12_v3	264233	267884	-	PF3D7_1205900	conserved protein, unknown function	0.29509	0.000125329
Pf3D7_13_v3	2730239	2736221	-	PF3D7_1368800	DNA repair endonuclease XPF, putative	-0.412462	0.000125329
Pf3D7_08_v3	236954	241286	+	PF3D7_0804000	cactin homolog, putative	0.295217	0.000125628
Pf3D7_10_v3	1103231	1105245	-	PF3D7_1026200	conserved protein, unknown function	-0.464943	0.000125647
Pf3D7_07_v3	542906	550520	-	PF3D7_0712300	erythrocyte membrane protein 1, PfEMP1	1.06425	0.00012631
Pf3D7_05_v3	1153516	1156002	+	PF3D7_0527900	ATP-dependent RNA helicase DDX41, putative	0.281613	0.000128305
Pf3D7_11_v3	1358907	1364530	-	PF3D7_1134700	DNA-directed RNA polymerase I subunit RPA2, putative	0.226748	0.000132184
Pf3D7_12_v3	1113526	1122666	-	PF3D7_1227500	protein SOC2, putative	-0.603541	0.000133109
Pf3D7_14_v3	1084975	1087482	+	PF3D7_1427600	CorA-like Mg2+ transporter protein, putative	-0.620558	0.000136253
Pf3D7_12_v3	1942691	1946196	-	PF3D7_1246900	RAC-beta serine/threonine protein kinase	-0.708734	0.000137109
Pf3D7_03_v3	689618	696787	-	PF3D7_0317200	cdc2-related protein kinase 4	-0.25818	0.000137372
Pf3D7_10_v3	1333997	1336551	+	PF3D7_1033200	early transcribed membrane protein 10.2	0.263958	0.000137846
Pf3D7_04_v3	408485	411102	-	PF3D7_0408500	flap endonuclease 1	-0.505936	0.000140036
Pf3D7_09_v3	120969	125252	-	PF3D7_0902800	serine repeat antigen 9	-0.37927	0.000146157
Pf3D7_12_v3	1511204	1519141	-	PF3D7_1236200	conserved Plasmodium protein, unknown function	-0.525479	0.000148995
Pf3D7_02_v3	262727	268003	-	PF3D7_0206500	conserved Plasmodium protein, unknown function	0.268056	0.000149506
Pf3D7_13_v3	1606863	1610503	+	PF3D7_1340300	nucleolar complex protein 2, putative	0.225502	0.000150345
Pf3D7_12_v3	1626020	1628546	+	PF3D7_1239100	ribosomal protein L23, mitochondrial, putative	-0.570042	0.000152992
Pf3D7_12_v3	2099430	2102248	+	PF3D7_1251500	ATP-dependent RNA helicase DRS1, putative	0.263557	0.000154259
Pf3D7_14_v3	1311928	1330437	-	PF3D7_1433400	PHD finger protein PHD2, putative	0.203324	0.000156324
Pf3D7_14_v3	2078386	2080849	+	PF3D7_1450700	conserved Plasmodium protein, unknown function	0.329223	0.000157518
Pf3D7_09_v3	151318	161672	-	PF3D7_0903400	ATP-dependent RNA helicase DDX60, putative	0.212876	0.000157672
Pf3D7_11_v3	1067055	1071027	+	PF3D7_1127500	protein disulfide-isomerase, putative	-0.928715	0.000157672
Pf3D7_07_v3	590326	597733	-	PF3D7_0712900	erythrocyte membrane protein 1, PfEMP1	0.88644	0.000158396
Pf3D7_06_v3	1290623	1293448	-	PF3D7_0630900	ATP-dependent RNA helicase HAS1	0.26388	0.000163038
Pf3D7_10_v3	1383164	1386554	+	PF3D7_1034900	methionine--tRNA ligase	-0.26935	0.000165477
Pf3D7_10_v3	1029659	1031835	+	PF3D7_1024700	conserved protein, unknown function	-0.444145	0.000169976
Pf3D7_13_v3	1238815	1241964	-	PF3D7_1329300	chromatin assembly factor 1 subunit B, putative	-0.461109	0.000172734
Pf3D7_12_v3	1077568	1079040	-	PF3D7_1226600	proliferating cell nuclear antigen 2	-0.45279	0.000178125
Pf3D7_13_v3	2124264	2126527	-	PF3D7_1353100	Plasmodium exported protein, unknown function	0.381776	0.000178309
Pf3D7_01_v3	405007	412453	+	PF3D7_0110600	phosphatidylinositol-4-phosphate 5-kinase	0.281931	0.00017879
Pf3D7_02_v3	615813	621692	-	PF3D7_0215000	acyl-CoA synthetase	-0.453377	0.000179754
Pf3D7_12_v3	1169145	1179868	-	PF3D7_1228800	WD repeat-containing protein, putative	0.23316	0.000180636
Pf3D7_03_v3	716493	722640	-	PF3D7_0317500	kinesin-5	0.266639	0.000180916
Pf3D7_08_v3	782602	791836	-	PF3D7_0817300	conserved Plasmodium protein, unknown function	0.511057	0.000191087
Pf3D7_14_v3	1922045	1924115	+	PF3D7_1446800	heme detoxification protein	-0.473351	0.000194895
Pf3D7_10_v3	502323	508664	-	PF3D7_1013100	U3 small nucleolar RNA-associated protein 13, putative	0.250952	0.000196858
Pf3D7_13_v3	1217710	1226469	-	PF3D7_1329000	DNA-directed RNA polymerase III subunit RPC1, putative	0.218005	0.000200949
Pf3D7_04_v3	1108275	1112724	+	PF3D7_0424500	serine/threonine protein kinase, FIKK family	0.469613	0.000202118
Pf3D7_09_v3	961633	963872	-	PF3D7_0923800	thioredoxin reductase	-0.285477	0.000204739
Pf3D7_13_v3	2481776	2484101	-	PF3D7_1361900	proliferating cell nuclear antigen 1	-0.280982	0.000206734
Pf3D7_09_v3	726278	729348	+	PF3D7_0917500	conserved protein, unknown function	-0.398335	0.000209363
Pf3D7_13_v3	611085	618888	+	PF3D7_1314200	telomerase reverse transcriptase	-0.434149	0.000213368
Pf3D7_13_v3	1085365	1087256	-	PF3D7_1326000	respiratory chain complex 3 associated protein 2	-0.732508	0.000213368
Pf3D7_14_v3	1100870	1104966	+	PF3D7_1428200	major facilitator superfamily domain-containing protein, putative	0.380136	0.000213368
Pf3D7_12_v3	656653	658519	-	PF3D7_1216500	male development gene 1	-2.02052	0.000216259
Pf3D7_13_v3	944138	949434	-	PF3D7_1322300	BRCT domain-containing protein, putative	-0.365245	0.000216259
Pf3D7_11_v3	755951	760604	+	PF3D7_1120000	conserved protein, unknown function	0.236606	0.000221536
Pf3D7_13_v3	2159676	2163263	-	PF3D7_1354200	phosphoinositide phosphatase SAC1	0.320675	0.000222715
Pf3D7_10_v3	1376452	1377978	-	PF3D7_1034600	translation initiation factor IF-3, putative	-0.622106	0.000230264
Pf3D7_13_v3	1950044	1952494	+	PF3D7_1348500	TBC domain protein, putative	-0.504398	0.000232404
Pf3D7_12_v3	510276	519536	+	PF3D7_1211600	lysine-specific histone demethylase 1, putative	0.255013	0.000236991
Pf3D7_12_v3	850987	855507	-	PF3D7_1221300	conserved Plasmodium protein, unknown function	-0.439089	0.00023964
Pf3D7_12_v3	1158372	1160646	+	PF3D7_1228500	RNA pseudouridylate synthase, putative	-0.420076	0.000259814
Pf3D7_09_v3	1162923	1166821	+	PF3D7_0929100	conserved protein, unknown function	-0.499583	0.000265432
Pf3D7_14_v3	1210949	1213299	+	PF3D7_1430700	NADP-specific glutamate dehydrogenase	-0.586524	0.000265432
Pf3D7_02_v3	603261	609873	+	PF3D7_0214800	conserved Plasmodium membrane protein, unknown function	0.273252	0.000265433
Pf3D7_14_v3	592791	598162	-	PF3D7_1414700	ubiquitin carboxyl-terminal hydrolase, putative	0.296534	0.000265433
Pf3D7_06_v3	962886	974547	-	PF3D7_0623800	tyrosine kinase-like protein, putative	0.234179	0.000268252
Pf3D7_13_v3	1022857	1028042	-	PF3D7_1324500	DEAD box helicase, putative	-0.409496	0.000277854
Pf3D7_10_v3	939330	942546	-	PF3D7_1022400	serine/arginine-rich splicing factor 4	0.252411	0.000279492
Pf3D7_01_v3	494941	500347	+	PF3D7_0113100	surface-associated interspersed protein 1.1 (SURFIN 1.1)	-0.805867	0.000285666
Pf3D7_09_v3	221574	224589	+	PF3D7_0904800	replication protein A1, small fragment	-0.252451	0.000290155
Pf3D7_10_v3	787427	795435	-	PF3D7_1019500	TMEM94 domain-containing protein, putative	-0.491393	0.000290155
Pf3D7_02_v3	351650	354043	+	PF3D7_0208500	acyl carrier protein	-0.622407	0.000290671
Pf3D7_09_v3	101962	105349	-	PF3D7_0902300	serine/threonine protein kinase, FIKK family	0.584149	0.000290671
Pf3D7_11_v3	961072	964480	+	PF3D7_1124300	conserved protein, unknown function	0.224193	0.000298592
Pf3D7_04_v3	747897	750065	+	PF3D7_0417200	bifunctional dihydrofolate reductase-thymidylate synthase	-0.289844	0.000312414
Pf3D7_14_v3	577208	589915	-	PF3D7_1414500	atypical protein kinase, ABC-1 family, putative	0.241961	0.000317928
Pf3D7_04_v3	351527	353137	-	PF3D7_0406800	ribosomal protein L25, putative	-0.571146	0.000319094
Pf3D7_01_v3	293262	295139	+	PF3D7_0107000	centrin-1	-0.409867	0.00032019
Pf3D7_07_v3	385186	388646	-	PF3D7_0708500	heat shock protein 86 family protein	0.276761	0.000324772
Pf3D7_14_v3	1600284	1602646	-	PF3D7_1439400	cytochrome b-c1 complex subunit Rieske, putative	-0.732181	0.000325931
Pf3D7_10_v3	206616	210233	-	PF3D7_1004400	RNA-binding protein, putative	0.204779	0.000326228
Pf3D7_10_v3	110388	116655	+	PF3D7_1002200	tryptophan-rich antigen 3	0.236439	0.000327746
Pf3D7_13_v3	800542	806858	+	PF3D7_1319400	conserved protein, unknown function	-0.257225	0.000337038
Pf3D7_13_v3	144689	150561	+	PF3D7_1302700	ATP-dependent RNA helicase DHR1, putative	0.214199	0.000403139
Pf3D7_14_v3	2770650	2777339	+	PF3D7_1467900	rab GTPase activator, putative	0.245589	0.000405325
Pf3D7_11_v3	1276697	1281158	+	PF3D7_1133100	conserved Plasmodium protein, unknown function	0.22728	0.000407273
Pf3D7_14_v3	2750164	2752514	+	PF3D7_1467300	1-deoxy-D-xylulose 5-phosphate reductoisomerase	-0.454778	0.000407273
Pf3D7_02_v3	526387	531923	+	PF3D7_0212800	multidrug efflux pump, putative	-0.444791	0.000412836
Pf3D7_10_v3	834833	840001	+	PF3D7_1020700	N-acetyltransferase, GNAT family, putative	0.221154	0.000417242
Pf3D7_09_v3	383132	386854	-	PF3D7_0908300	conserved protein, unknown function	-0.518672	0.000429244
Pf3D7_05_v3	1059480	1065703	-	PF3D7_0525500	WD repeat-containing protein, putative	0.303316	0.000438282
Pf3D7_07_v3	987805	991350	+	PF3D7_0723700	metallo-hydrolase/oxidoreductase, putative	0.27726	0.000438282
Pf3D7_14_v3	967040	972619	+	PF3D7_1423800	vacuolar protein sorting-associated protein 3, putative	0.29246	0.000438282
Pf3D7_08_v3	1042935	1046408	+	PF3D7_0823800	DnaJ protein, putative	0.334696	0.000439422
Pf3D7_10_v3	810485	813996	-	PF3D7_1020000	RNA-binding protein 34, putative	0.263681	0.000439422
Pf3D7_03_v3	942090	945625	+	PF3D7_0322400	regulator of initiation factor 2 (eIF2)	0.244308	0.000439664
Pf3D7_14_v3	1632713	1636867	-	PF3D7_1440100	cohesin complex subunit, putative	-0.391407	0.000441744
Pf3D7_11_v3	1226559	1233099	-	PF3D7_1131800	oxysterol-binding protein, putative	0.192636	0.00044667
Pf3D7_13_v3	2469127	2469540	-	PF3D7_1361600	Fe-S assembly protein IscX, putative	-1.18269	0.00044667
Pf3D7_08_v3	931673	935916	+	PF3D7_0820700	2-oxoglutarate dehydrogenase E1 component	-0.339413	0.00044765
Pf3D7_08_v3	388027	395335	-	PF3D7_0807600	conserved Plasmodium protein, unknown function	0.207182	0.000464311
Pf3D7_14_v3	2969590	2972068	-	PF3D7_1472800	HSP20-like chaperone, putative	-0.532707	0.000476658
Pf3D7_10_v3	704574	708773	+	PF3D7_1017600	conserved Plasmodium protein, unknown function	0.199625	0.000478948
Pf3D7_11_v3	366977	369608	+	PF3D7_1108500	succinate--CoA ligase [ADP-forming] subunit alpha, putative	-0.538416	0.000480211
Pf3D7_14_v3	2630071	2633518	-	PF3D7_1464900	ATP-dependent zinc metalloprotease FTSH, putative	0.223299	0.000491815
Pf3D7_04_v3	498831	503922	+	PF3D7_0411000	conserved Plasmodium protein, unknown function	0.428946	0.000513429
Pf3D7_11_v3	586991	589755	+	PF3D7_1115500	AP2 domain transcription factor, putative	-0.539703	0.000514324
Pf3D7_12_v3	2094748	2096876	-	PF3D7_1251300	thymidylate kinase	-0.494704	0.000532432
Pf3D7_03_v3	441760	447410	+	PF3D7_0310300	phosphoglycerate mutase, putative	0.22958	0.000540372
Pf3D7_14_v3	786525	791332	-	PF3D7_1419000	conserved Plasmodium protein, unknown function	-0.336959	0.000544603
Pf3D7_13_v3	876120	886756	-	PF3D7_1321300	conserved Plasmodium membrane protein, unknown function	0.270832	0.000558899
Pf3D7_11_v3	1731176	1734347	-	PF3D7_1143300	DNA-directed RNA polymerases I and III subunit RPAC1, putative	0.273923	0.000577169
Pf3D7_14_v3	2553386	2555456	-	PF3D7_1462700	cytochrome c1, heme protein, mitochondrial, putative	-0.354557	0.000578569
Pf3D7_02_v3	281275	287696	+	PF3D7_0207100	conserved Plasmodium protein, unknown function	-0.287186	0.000596033
Pf3D7_03_v3	727544	738158	+	PF3D7_0317700	CPSF (cleavage and polyadenylation specific factor), subunit A, putative	0.223153	0.000596962
Pf3D7_12_v3	2127090	2130230	-	PF3D7_1252300	conserved Plasmodium protein, unknown function	0.255805	0.00062806
Pf3D7_12_v3	2102664	2105810	+	PF3D7_1251600	conserved Plasmodium protein, unknown function	0.228147	0.000638205
Pf3D7_14_v3	2253099	2257505	+	PF3D7_1455200	methyltransferase AAMT	-0.386094	0.000638205
Pf3D7_13_v3	1173631	1181569	-	PF3D7_1328000	conserved Plasmodium protein, unknown function	-0.45852	0.000639939
Pf3D7_13_v3	256095	267598	-	PF3D7_1305300	translational activator GCN1, putative	0.212706	0.000643329
Pf3D7_13_v3	1652531	1655349	-	PF3D7_1342000	40S ribosomal protein S6	0.253593	0.000656743
Pf3D7_14_v3	3175492	3176595	+	PF3D7_1477200	Plasmodium exported protein (hyp15), unknown function	0.607134	0.000656743
Pf3D7_14_v3	1230044	1234486	+	PF3D7_1431300	large subunit GTPase 1, putative	0.244336	0.000661078
Pf3D7_05_v3	358035	362825	+	PF3D7_0508700	pre-mRNA-processing ATP-dependent RNA helicase PRP5, putative	0.254628	0.000671127
Pf3D7_03_v3	523023	528087	-	PF3D7_0312400	glycogen synthase kinase 3	-0.238205	0.000686013
Pf3D7_12_v3	946864	961465	-	PF3D7_1223500	conserved Plasmodium protein, unknown function	0.237046	0.000686291
Pf3D7_12_v3	1841647	1846073	-	PF3D7_1244000	glucose inhibited division protein a homologue, putative	-0.27888	0.000701305
Pf3D7_06_v3	469685	471521	+	PF3D7_0611300	ATP synthase-associated protein, putative	-0.373893	0.000707716
Pf3D7_13_v3	2454751	2461569	+	PF3D7_1361200	conserved Plasmodium protein, unknown function	0.208948	0.000724684
Pf3D7_12_v3	534549	536310	-	PF3D7_1212000	glutathione peroxidase-like thioredoxin peroxidase	-0.374816	0.000725633
Pf3D7_14_v3	3276230	3277501	+	PF3D7_1479700	rifin	-0.67117	0.00073258
Pf3D7_08_v3	948437	951284	+	PF3D7_0821000	conserved Plasmodium protein, unknown function	-0.31448	0.000733323
Pf3D7_07_v3	1000342	1005611	-	PF3D7_0723900	RNA-binding protein, putative	0.220304	0.000738192
Pf3D7_08_v3	1364640	1369862	-	PF3D7_0831700	heat shock protein 70	0.172134	0.000769014
Pf3D7_13_v3	2495001	2502249	+	PF3D7_1362400	calpain	0.264445	0.000773558
Pf3D7_02_v3	794978	801981	+	PF3D7_0220000	liver stage antigen 3	-0.19976	0.000777185
Pf3D7_07_v3	289460	291545	-	PF3D7_0705900	ATP synthase subunit C, putative	-0.33457	0.000784555
Pf3D7_09_v3	1201305	1207576	+	PF3D7_0930300	merozoite surface protein 1	-0.338534	0.000790782
Pf3D7_12_v3	1919898	1923323	+	PF3D7_1246200	actin I	-0.226836	0.000790782
Pf3D7_08_v3	1337791	1342328	+	PF3D7_0831300	Plasmodium exported protein, unknown function	-0.281698	0.000794254
Pf3D7_06_v3	3503	12835	+	PF3D7_0600200	erythrocyte membrane protein 1, PfEMP1	0.694104	0.000833586
Pf3D7_07_v3	758490	763360	-	PF3D7_0717600	inner membrane complex protein, putative	-0.436329	0.00085375
Pf3D7_07_v3	1046357	1049418	-	PF3D7_0724800	kelch domain-containing protein, putative	-0.636096	0.000854789
Pf3D7_06_v3	220100	221977	-	PF3D7_0605200	acylphosphatase, putative	-0.617116	0.000868625
Pf3D7_09_v3	984509	986117	-	PF3D7_0924300	thiamine pyrophosphokinase	-0.733115	0.000882969
Pf3D7_08_v3	658343	664292	-	PF3D7_0813400	conserved protein, unknown function	0.183846	0.000913535
Pf3D7_14_v3	2218537	2220914	+	PF3D7_1454000	RNA-binding protein, putative	0.31436	0.000913535
Pf3D7_13_v3	588141	599917	-	PF3D7_1313800	conserved Plasmodium membrane protein, unknown function	0.213609	0.000966832
Pf3D7_12_v3	497915	503333	-	PF3D7_1211300	DNA helicase MCM8, putative	-0.53062	0.00100834
Pf3D7_07_v3	650460	655136	+	PF3D7_0714200	conserved Plasmodium protein, unknown function	0.234179	0.00101391
Pf3D7_12_v3	602281	607441	+	PF3D7_1214100	GPI ethanolamine phosphate transferase 3, putative	-0.646509	0.00102054
Pf3D7_12_v3	678393	682293	+	PF3D7_1217200	multiple RNA-binding domain-containing protein 1, putative	0.223565	0.00105102
Pf3D7_12_v3	993227	996884	+	PF3D7_1224400	WD repeat-containing protein, putative	0.288026	0.00105102
Pf3D7_04_v3	706094	709615	+	PF3D7_0416100	glutamyl-tRNA(Gln) amidotransferase subunit A	-0.298073	0.00105327
Pf3D7_08_v3	816742	818583	-	PF3D7_0817900	high mobility group protein B2	-0.259275	0.00105693
Pf3D7_14_v3	752903	757053	+	PF3D7_1417800	DNA replication licensing factor MCM2	-0.230964	0.0010744
Pf3D7_09_v3	168458	173493	+	PF3D7_0903600	conserved protein, unknown function	-0.622147	0.00108439
Pf3D7_12_v3	557007	564177	-	PF3D7_1212700	eukaryotic translation initiation factor 3 subunit A, putative	0.164993	0.00110068
Pf3D7_12_v3	1441736	1445572	-	PF3D7_1234600	protein TOC75, putative	-0.586813	0.00110068
Pf3D7_02_v3	723183	730639	-	PF3D7_0217600	conserved Plasmodium protein, unknown function	0.240772	0.00111263
Pf3D7_04_v3	505544	509792	-	PF3D7_0411200	PP-loop family protein, putative	0.292667	0.00111263
Pf3D7_12_v3	1245535	1249170	+	PF3D7_1230200	vacuolar transporter chaperone, putative, pseudogene	-0.291732	0.00113695
Pf3D7_10_v3	532203	540273	+	PF3D7_1013600	conserved Plasmodium protein, unknown function	-0.279941	0.0011796
Pf3D7_13_v3	360703	371091	-	PF3D7_1308200	carbamoyl phosphate synthetase	0.180313	0.0011828
Pf3D7_03_v3	141335	146155	+	PF3D7_0302600	ABC transporter B family member 4, putative	-0.321147	0.00121622
Pf3D7_14_v3	423495	424842	-	PF3D7_1410500	conserved Plasmodium protein, unknown function	-0.543622	0.00122768
Pf3D7_14_v3	2313655	2321652	+	PF3D7_1456500	STAG domain-containing protein, putative	-0.243085	0.00127914
Pf3D7_13_v3	1284735	1287844	+	PF3D7_1330500	CTLH domain-containing protein, putative	-0.924214	0.00128805
Pf3D7_10_v3	150176	151598	-	PF3D7_1003300	N-terminal acetyltransferase A complex catalytic subunit ARD1, putative	0.2896	0.00129083
Pf3D7_10_v3	1556587	1561332	+	PF3D7_1038800	RESA-like protein with PHIST and DnaJ domains	-0.676434	0.00129504
Pf3D7_12_v3	1405062	1406293	-	PF3D7_1233800	conserved protein, unknown function	-0.304266	0.00129504
Pf3D7_12_v3	294601	300038	-	PF3D7_1206600	DNA-directed RNA polymerase III subunit RPC2, putative	0.191486	0.00129565
Pf3D7_13_v3	707799	710556	+	PF3D7_1317000	U4/U6.U5 tri-snRNP-associated protein 2, putative	0.269824	0.00129565
Pf3D7_11_v3	1086660	1093283	+	PF3D7_1128000	conserved Plasmodium protein, unknown function	0.205113	0.00129832
Pf3D7_13_v3	2186494	2190804	+	PF3D7_1355100	DNA replication licensing factor MCM6	-0.231367	0.00130006
Pf3D7_04_v3	708854	710099	-	PF3D7_0416200	PRKR-interacting protein 1, putative	0.327536	0.00130487
Pf3D7_08_v3	217476	222589	+	PF3D7_0803500	AAA family ATPase, putative	0.294838	0.00130816
Pf3D7_07_v3	865738	876273	+	PF3D7_0719900	conserved Plasmodium membrane protein, unknown function	0.201434	0.00131378
Pf3D7_07_v3	407818	412040	+	PF3D7_0709100	Cg1 protein	-0.261627	0.0013199
Pf3D7_12_v3	1800215	1802786	+	PF3D7_1242600	protein farnesyltransferase subunit alpha	0.302803	0.00133013
Pf3D7_05_v3	584878	586032	-	PF3D7_0513800	ras-related protein Rab-1A	-0.309983	0.00133796
Pf3D7_11_v3	1193687	1195036	-	PF3D7_1131000	RNA-binding protein s1, putative	-0.346879	0.00133796
Pf3D7_11_v3	1658390	1663036	-	PF3D7_1141300	apical polar ring protein APR1, putative	-0.558606	0.0013606
Pf3D7_13_v3	1129282	1133343	-	PF3D7_1326900	conserved Plasmodium membrane protein, unknown function	0.341674	0.00136337
Pf3D7_03_v3	985953	988161	+	PF3D7_0323500	survival motor neuron-like protein	0.269276	0.0013678
Pf3D7_03_v3	991037	994381	-	PF3D7_0323700	U4/U6.U5 tri-snRNP-associated protein 1, putative	0.269878	0.00137245
Pf3D7_12_v3	167665	171905	+	PF3D7_1203000	origin recognition complex subunit 1	-0.268429	0.00137245
Pf3D7_02_v3	211067	212635	+	PF3D7_0204900	2-methoxy-6-polyprenyl-1,4-benzoquinol methylase, mitochondrial, putative	-0.423707	0.00142038
Pf3D7_09_v3	1319902	1323588	+	PF3D7_0933300	conserved Plasmodium protein, unknown function	-0.374895	0.00142038
Pf3D7_11_v3	240616	245317	-	PF3D7_1105600	translocon component PTEX88	0.198988	0.00142309
Pf3D7_11_v3	976196	977963	-	PF3D7_1124800	ribosome biogenesis regulatory protein, putative	0.220532	0.00145126
Pf3D7_03_v3	378896	383721	-	PF3D7_0308900	splicing factor 3B subunit 1, putative	0.240202	0.0014612
Pf3D7_13_v3	1203340	1208913	-	PF3D7_1328500	alpha/beta-hydrolase, putative	0.222286	0.0014612
Pf3D7_14_v3	2296438	2301291	+	PF3D7_1456000	AP2 domain transcription factor AP2-HC	-0.380861	0.00148008
Pf3D7_04_v3	946169	953773	-	PF3D7_0420900	erythrocyte membrane protein 1, PfEMP1	0.963027	0.0014862
Pf3D7_14_v3	2868291	2869525	-	PF3D7_1470000	autophagy-related protein 12, putative	-0.470361	0.00154681
Pf3D7_04_v3	935031	941875	-	PF3D7_0420700	erythrocyte membrane protein 1, PfEMP1	0.72425	0.00155076
Pf3D7_14_v3	1928504	1931646	+	PF3D7_1447000	40S ribosomal protein S5	0.256851	0.00156009
Pf3D7_04_v3	906263	909398	+	PF3D7_0420100	serine/threonine protein kinase RIO2	0.228243	0.00162743
Pf3D7_06_v3	128292	130385	+	PF3D7_0603200	mitochondrial chaperone BCS1, putative	-0.290184	0.00162932
Pf3D7_02_v3	776418	778478	-	PF3D7_0219500	pseudouridine synthase, putative	-0.386715	0.0016322
Pf3D7_12_v3	1433803	1436007	-	PF3D7_1234300	DNA polymerase epsilon subunit B, putative	-0.411738	0.00163493
Pf3D7_05_v3	715214	717787	-	PF3D7_0517000	60S ribosomal protein L12, putative	0.209778	0.0016849
Pf3D7_12_v3	1925058	1929618	+	PF3D7_1246300	protein KIC4	0.562358	0.0016849
Pf3D7_10_v3	697137	700274	-	PF3D7_1017400	phosphomannomutase	0.258519	0.00170737
Pf3D7_02_v3	532001	534657	+	PF3D7_0212900	arginyl-tRNA--protein transferase	-0.588271	0.00171763
Pf3D7_02_v3	38287	39303	-	PF3D7_0200400	stevor	-0.960966	0.00177377
Pf3D7_11_v3	425857	427801	-	PF3D7_1110600	ribosomal protein L11, mitochondrial, putative	-0.445177	0.00179226
Pf3D7_14_v3	2915387	2918183	-	PF3D7_1471300	RAP protein, putative	-0.334021	0.00179226
Pf3D7_14_v3	89265	91389	-	PF3D7_1402400	zinc finger protein, putative	0.309443	0.00180576
Pf3D7_10_v3	1150507	1152207	-	PF3D7_1027700	centrin-3	-0.512732	0.00181768
Pf3D7_06_v3	871089	873059	-	PF3D7_0621200	pyridoxine biosynthesis protein PDX1	0.54356	0.00182831
Pf3D7_14_v3	613736	616628	+	PF3D7_1415300	RNA-binding protein Nova-1, putative	-0.245276	0.00185039
Pf3D7_14_v3	3282729	3283752	+	PF3D7_1479900	stevor	-0.430601	0.0018682
Pf3D7_07_v3	1092439	1092741	-	PF3D7_0726050	conserved Plasmodium protein, unknown function	0.502641	0.00189382
Pf3D7_02_v3	738216	740285	+	PF3D7_0218000	replication factor C subunit 2, putative	-0.300551	0.00190847
Pf3D7_13_v3	2832623	2835439	+	PF3D7_1372000	Plasmodium exported protein (PHISTa), unknown function	0.749261	0.00192128
Pf3D7_08_v3	166711	170995	-	PF3D7_0802300	periodic tryptophan protein 2, putative	0.183085	0.0019721
Pf3D7_05_v3	1229052	1231469	-	PF3D7_0530200	phosphoenolpyruvate/phosphate translocator	-0.38526	0.00198563
Pf3D7_02_v3	593374	600035	+	PF3D7_0214600	serine/threonine protein kinase STK2, putative	0.870698	0.00210453
Pf3D7_13_v3	990726	996075	-	PF3D7_1324000	conserved Plasmodium protein, unknown function	0.280166	0.00212632
Pf3D7_03_v3	586077	588321	+	PF3D7_0314600	conserved protein, unknown function	0.278661	0.00222349
Pf3D7_11_v3	268176	274697	-	PF3D7_1106500	conserved Plasmodium protein, unknown function	0.20074	0.00226789
Pf3D7_08_v3	106068	108513	-	PF3D7_0801500	nucleolar protein 10, putative	0.231106	0.00227223
Pf3D7_07_v3	689176	690393	-	PF3D7_0715500	ATP synthase subunit epsilon, mitochondrial, putative	-0.508412	0.00233306
Pf3D7_14_v3	3285900	3287003	+	PF3D7_1480000	rifin	-0.39595	0.00233306
Pf3D7_13_v3	1293638	1297395	+	PF3D7_1330800	RNA-binding protein, putative	0.176948	0.00233763
Pf3D7_03_v3	877409	879789	+	PF3D7_0321000	conserved protein, unknown function	0.240527	0.00235958
Pf3D7_12_v3	1133799	1137718	-	PF3D7_1227800	elongator complex protein 3, putative	0.207436	0.00240708
Pf3D7_13_v3	2470306	2472405	+	PF3D7_1361700	cytochrome c oxidase subunit 2A, putative	-0.67811	0.00244913
Pf3D7_11_v3	1195469	1198419	-	PF3D7_1131100	serpentine receptor 1, putative	0.334353	0.00248159
Pf3D7_09_v3	741677	745333	-	PF3D7_0918000	glideosome-associated protein 50	-0.397751	0.00255644
Pf3D7_07_v3	877733	879225	-	PF3D7_0720100	pre-rRNA-processing protein ESF2, putative	0.29439	0.00262596
Pf3D7_10_v3	1366770	1369652	-	PF3D7_1034400	flavoprotein subunit of succinate dehydrogenase	-0.24963	0.00262596
Pf3D7_13_v3	1480483	1482222	+	PF3D7_1336600	conserved protein, unknown function	-0.438172	0.00265856
Pf3D7_12_v3	2077623	2083307	+	PF3D7_1250800	DNA repair protein rhp16, putative	0.20325	0.00270459
Pf3D7_13_v3	2786609	2789345	+	PF3D7_1370300	membrane associated histidine-rich protein 1	0.385797	0.00273925
Pf3D7_03_v3	665769	669165	+	PF3D7_0316500	kinetochore protein NUF2, putative	-0.303619	0.00274886
Pf3D7_12_v3	565355	568225	+	PF3D7_1212800	succinate dehydrogenase [ubiquinone] iron-sulfur subunit, mitochondrial	-0.469403	0.00277339
Pf3D7_04_v3	480653	485264	-	PF3D7_0410700	ribosome biogenesis GTPase A, putative	-0.381482	0.00277621
Pf3D7_09_v3	1286481	1289644	+	PF3D7_0932200	profilin	-0.398232	0.0027836
Pf3D7_11_v3	938756	940010	+	PF3D7_1123700	ribosomal protein L37, mitochondrial, putative	-0.438818	0.00280029
Pf3D7_14_v3	1456374	1460503	+	PF3D7_1436000	glucose-6-phosphate isomerase	0.174955	0.00284431
Pf3D7_02_v3	534659	536945	+	PF3D7_0213000	conserved protein, unknown function	-0.45226	0.00286919
Pf3D7_12_v3	323839	327795	-	PF3D7_1207100	pre-rRNA-processing protein ESF1, putative	0.176657	0.00286984
Pf3D7_07_v3	843566	848302	+	PF3D7_0719300	actin-related protein ARP6	0.185253	0.00290472
Pf3D7_13_v3	1287674	1289679	-	PF3D7_1330600	elongation factor Tu, putative	-0.308809	0.00291971
Pf3D7_14_v3	287116	291277	+	PF3D7_1407900	plasmepsin I	0.197385	0.00298348
Pf3D7_09_v3	1465306	1467827	+	PF3D7_0937000	Plasmodium exported protein (PHISTb), unknown function	-1.7162	0.00311037
Pf3D7_06_v3	132888	138199	-	PF3D7_0603400	trophozoite exported protein 1	0.208579	0.00312522
Pf3D7_03_v3	274618	277999	-	PF3D7_0305600	DNA-(apurinic or apyrimidinic site) endonuclease	-0.304019	0.00319155
Pf3D7_06_v3	799040	803205	+	PF3D7_0619200	conserved Plasmodium protein, unknown function	0.229029	0.00319155
Pf3D7_10_v3	228405	232553	+	PF3D7_1005100	U3 small nucleolar RNA-associated protein 25, putative	0.247987	0.00319155
Pf3D7_05_v3	768798	774027	+	PF3D7_0518600	WD repeat-containing protein 26, putative	-0.618395	0.00322815
Pf3D7_12_v3	622520	626579	+	PF3D7_1215100	SUN domain-containing protein, putative	0.215139	0.00322973
Pf3D7_13_v3	98252	101166	+	PF3D7_1301700	CX3CL1-binding protein 2	0.3247	0.00325801
Pf3D7_14_v3	1959368	1964665	-	PF3D7_1448000	U3 small nucleolar RNA-associated protein 12, putative	0.19529	0.00329007
Pf3D7_11_v3	129265	132824	-	PF3D7_1102800	early transcribed membrane protein 11.2	0.223668	0.00337906
Pf3D7_02_v3	883452	884312	+	PF3D7_0222300	exported protein family 4, pseudogene	1.18763	0.00339945
Pf3D7_08_v3	1167240	1171585	-	PF3D7_0827000	ATP-dependent RNA helicase DBP10, putative	0.174618	0.00344412
Pf3D7_03_v3	860221	862776	+	PF3D7_0320500	nicotinamidase, putative	0.235395	0.00345506
Pf3D7_13_v3	2223411	2227718	-	PF3D7_1356100	conserved Plasmodium protein, unknown function	-0.490215	0.00345506
Pf3D7_08_v3	325872	330187	-	PF3D7_0806000	AAA family ATPase, putative	0.254928	0.0035719
Pf3D7_13_v3	1598111	1601567	+	PF3D7_1339900	ABC transporter B family member 5, putative	-0.344743	0.0035719
Pf3D7_05_v3	1180162	1182686	-	PF3D7_0528800	nuclear GTP-binding protein, putative	0.242671	0.00357869
Pf3D7_06_v3	64746	67786	-	PF3D7_0601500	Plasmodium exported protein (PHISTb), unknown function	-1.10374	0.00357869
Pf3D7_14_v3	2278074	2282652	-	PF3D7_1455700	conserved Plasmodium protein, unknown function	-0.456615	0.00360048
Pf3D7_03_v3	969875	976203	+	PF3D7_0323100	conserved Plasmodium protein, unknown function	0.190851	0.00361264
Pf3D7_14_v3	1403360	1407209	+	PF3D7_1434600	methionine aminopeptidase 2	0.211526	0.003655
Pf3D7_05_v3	580815	584424	+	PF3D7_0513700	secreted ookinete protein, putative	-0.924596	0.00369354
Pf3D7_14_v3	1289379	1291696	-	PF3D7_1432700	protein-L-isoaspartate(D-aspartate) O-methyltransferase, putative	-0.430632	0.00370976
Pf3D7_13_v3	417668	420588	+	PF3D7_1309100	60S ribosomal protein L24, putative	0.221882	0.0037313
Pf3D7_02_v3	252394	262443	+	PF3D7_0206300	pentafunctional AROM polypeptide, putative, pseudogene	0.206346	0.00381395
Pf3D7_13_v3	2129062	2131680	+	PF3D7_1353200	membrane associated histidine-rich protein 2	0.561191	0.00381928
Pf3D7_05_v3	260639	262284	-	PF3D7_0506300	conserved protein, unknown function	-0.316438	0.00386522
Pf3D7_05_v3	421563	431426	-	PF3D7_0510100	KH domain-containing protein, putative	-0.193521	0.00386522
Pf3D7_10_v3	931776	934833	+	PF3D7_1022300	ZIP domain-containing protein, putative	-0.621741	0.00386522
Pf3D7_14_v3	2944069	2953562	+	PF3D7_1472200	histone deacetylase, putative	0.166241	0.00393373
Pf3D7_13_v3	2358469	2362433	-	PF3D7_1359400	CUGBP Elav-like family member 1	0.224165	0.00393781
Pf3D7_03_v3	864860	866969	+	PF3D7_0320700	signal peptidase complex subunit 2	-0.300045	0.003939
Pf3D7_05_v3	686350	693455	-	PF3D7_0516600	sporozoite surface antigen MB2	0.214436	0.00401465
Pf3D7_03_v3	255187	259495	-	PF3D7_0305300	transporter, putative	0.206323	0.00405505
Pf3D7_14_v3	2151389	2154604	-	PF3D7_1452500	syntaxin-6, putative	-0.7612	0.00405505
Pf3D7_10_v3	1551088	1553687	-	PF3D7_1038600	Plasmodium exported protein, unknown function	-0.912586	0.00408017
Pf3D7_10_v3	1032432	1040157	+	PF3D7_1024800	exported protein 3	0.167327	0.00414693
Pf3D7_13_v3	2285945	2291193	-	PF3D7_1357700	U3 small nucleolar RNA-associated protein 21, putative	0.207223	0.00421108
Pf3D7_04_v3	840757	843217	+	PF3D7_0418700	RNA-binding protein NOB1, putative	0.208277	0.00421417
Pf3D7_07_v3	903558	914883	+	PF3D7_0721000	conserved Plasmodium membrane protein, unknown function	0.199101	0.00422481
Pf3D7_13_v3	288740	291710	-	PF3D7_1306200	conserved protein, unknown function	-0.514109	0.00422714
Pf3D7_14_v3	1359700	1366130	+	PF3D7_1433900	protein kinase, putative	-0.90664	0.00423447
Pf3D7_10_v3	1087985	1088417	+	PF3D7_1025600	cytochrome c oxidase copper chaperone, putative	-0.409709	0.00427357
Pf3D7_09_v3	901584	905953	+	PF3D7_0922200	S-adenosylmethionine synthetase	-0.192933	0.0042975
Pf3D7_06_v3	546920	548162	+	PF3D7_0613400	50S ribosomal protein L18, apicoplast, putative	-0.303513	0.00432818
Pf3D7_13_v3	444779	446972	-	PF3D7_1309800	homeobox domain-containing protein, putative	-0.295445	0.00432818
Pf3D7_14_v3	1030905	1035496	-	PF3D7_1426600	conserved Plasmodium protein, unknown function	-0.697922	0.00432818
Pf3D7_01_v3	396580	403838	+	PF3D7_0110500	bromodomain protein 3, putative	0.180292	0.00436519
Pf3D7_09_v3	748534	750334	-	PF3D7_0918200	50S ribosomal protein L3, apicoplast, putative	-0.297869	0.00437808
Pf3D7_07_v3	915483	917854	+	PF3D7_0721100	conserved protein, unknown function	-0.192286	0.00438343
Pf3D7_14_v3	1012155	1014312	-	PF3D7_1425900	protein HGH1, putative	0.225448	0.00443449
Pf3D7_14_v3	1299666	1303727	+	PF3D7_1433100	HID1 domain-containing protein, putative	0.303935	0.00447929
Pf3D7_07_v3	667505	670119	+	PF3D7_0714600	conserved protein, unknown function	0.243241	0.00448236
Pf3D7_13_v3	999535	1001981	-	PF3D7_1324200	micro-fibrillar-associated protein, putative	0.223498	0.00448236
Pf3D7_10_v3	1211524	1213888	-	PF3D7_1029800	heptatricopeptide repeat and RAP domain-containing protein, putative	-0.318087	0.0044941
Pf3D7_14_v3	2879219	2880783	+	PF3D7_1470300	conserved Plasmodium protein, unknown function	0.424311	0.0044941
Pf3D7_04_v3	205531	209494	-	PF3D7_0403700	pre-mRNA-splicing factor CLF1, putative	0.209461	0.00451853
Pf3D7_13_v3	216203	220913	-	PF3D7_1304000	condensin complex subunit 2, putative	-0.387176	0.00451853
Pf3D7_14_v3	1613546	1617193	-	PF3D7_1439700	leucine carboxyl methyltransferase, putative	-0.358364	0.00451853
Pf3D7_08_v3	835358	837041	-	PF3D7_0818400	rRNA-processing protein FCF1, putative	0.265963	0.00452716
Pf3D7_05_v3	539571	543685	-	PF3D7_0512500	conserved Plasmodium protein, unknown function	-0.428702	0.00468231
Pf3D7_13_v3	1397512	1399983	+	PF3D7_1334200	chaperone binding protein, putative	0.189324	0.00469973
Pf3D7_12_v3	1588614	1592466	+	PF3D7_1238300	pre-mRNA-splicing factor CWC22, putative	0.214327	0.00483175
Pf3D7_09_v3	367738	368844	-	PF3D7_0907900	peptide deformylase	-0.24539	0.00494816
Pf3D7_13_v3	2075535	2079893	-	PF3D7_1352100	ABC transporter B family member 6, putative	0.233767	0.00505462
Pf3D7_10_v3	258913	261461	-	PF3D7_1006100	CCR4-NOT transcription complex subunit 5, putative	-0.865545	0.0051252
Pf3D7_11_v3	1254662	1260426	-	PF3D7_1132400	conserved Plasmodium membrane protein, unknown function	0.200906	0.00514445
Pf3D7_08_v3	969674	972177	+	PF3D7_0821600	polyribonucleotide 5'-hydroxyl-kinase Clp1, putative	0.217339	0.00521652
Pf3D7_11_v3	1472839	1474438	-	PF3D7_1137500	ribosomal protein S14, apicoplast, putative	-0.455606	0.00521652
Pf3D7_10_v3	412469	415659	+	PF3D7_1010300	succinate dehydrogenase subunit 4, putative	-0.317333	0.00523845
Pf3D7_03_v3	206611	208959	-	PF3D7_0304200	EH domain-containing protein	0.262164	0.00544056
Pf3D7_10_v3	620802	623974	+	PF3D7_1015400	RMI1 domain-containing protein, putative	-0.300608	0.00544056
Pf3D7_13_v3	1107779	1122729	+	PF3D7_1326600	conserved Plasmodium protein, unknown function	-0.217698	0.00544056
Pf3D7_13_v3	1985013	1996039	-	PF3D7_1349500	conserved Plasmodium protein, unknown function	0.182801	0.00544056
Pf3D7_14_v3	550913	553649	+	PF3D7_1413900	DnaJ protein, putative	0.284057	0.00544056
Pf3D7_14_v3	1144128	1148920	-	PF3D7_1429200	AP2 domain transcription factor AP2-O3, putative	-1.04014	0.00544056
Pf3D7_05_v3	978381	979999	+	PF3D7_0523600	conserved protein, unknown function	-0.418796	0.00544515
Pf3D7_07_v3	95444	99176	+	PF3D7_0702300	sporozoite threonine and asparagine-rich protein	0.624724	0.00547483
Pf3D7_03_v3	91001	94089	-	PF3D7_0301600	Plasmodium exported protein (hyp1), unknown function	0.171696	0.00547578
Pf3D7_03_v3	451792	459726	-	PF3D7_0310500	ATP-dependent RNA helicase DHX57, putative	0.177318	0.00549483
Pf3D7_03_v3	250163	255153	+	PF3D7_0305200	GRIP domain-containing protein, putative	0.202998	0.00554973
Pf3D7_05_v3	1026705	1030943	+	PF3D7_0524900	S-adenosyl-L-methionine-dependent tRNA 4-demethylwyosine synthase, putative	0.207371	0.00554973
Pf3D7_11_v3	1663373	1665749	+	PF3D7_1141400	phosphatidylinositol N-acetylglucosaminyltransferase subunit H, putative	-0.370191	0.00554973
Pf3D7_13_v3	1929041	1934453	-	PF3D7_1348300	elongation factor Tu, putative	0.233122	0.00554973
Pf3D7_06_v3	467227	469157	+	PF3D7_0611200	AP2 domain transcription factor AP2-EXP2	-0.308842	0.00555758
Pf3D7_11_v3	1440742	1445784	+	PF3D7_1136600	conserved Plasmodium protein, unknown function	0.17295	0.00561978
Pf3D7_13_v3	2748967	2756484	+	PF3D7_1369200	conserved Plasmodium protein, unknown function	0.22288	0.00565413
Pf3D7_04_v3	810171	815760	-	PF3D7_0418100	protein SOC1, putative	0.228503	0.00574474
Pf3D7_13_v3	1318841	1323158	-	PF3D7_1331700	glutamine--tRNA ligase, putative	0.19219	0.00576084
Pf3D7_14_v3	493932	505187	-	PF3D7_1412400	conserved Plasmodium protein, unknown function	0.211835	0.00579024
Pf3D7_09_v3	1211597	1217273	-	PF3D7_0930500	diacylglycerol kinase, putative	0.225573	0.00582647
Pf3D7_10_v3	128151	132481	+	PF3D7_1002700	conserved Plasmodium protein, unknown function	-0.443803	0.00582647
Pf3D7_07_v3	687618	689135	-	PF3D7_0715400	secreted ookinete protein, putative	-0.420275	0.00584012
Pf3D7_07_v3	474350	475968	+	PF3D7_0710400	DNA repair protein RAD14, putative	0.32269	0.00590141
Pf3D7_14_v3	60100	64491	-	PF3D7_1401600	Plasmodium exported protein (PHISTb), unknown function	0.378265	0.00590141
Pf3D7_08_v3	751942	756173	-	PF3D7_0816300	HAP2-GCS1 domain-containing protein, putative	-0.429662	0.00593341
Pf3D7_11_v3	1171260	1176260	+	PF3D7_1130500	conserved oligomeric Golgi complex subunit 2, putative	-0.317628	0.00594164
Pf3D7_11_v3	1668302	1669090	-	PF3D7_1141600	dolichol-phosphate mannosyltransferase	-0.396194	0.00597763
Pf3D7_06_v3	222150	224529	+	PF3D7_0605300	serine/threonine protein kinase ARK1	-0.613104	0.0059872
Pf3D7_02_v3	161491	163864	-	PF3D7_0203400	conserved protein, unknown function	-0.395442	0.00600244
Pf3D7_05_v3	1223345	1225947	-	PF3D7_0530000	conserved Plasmodium protein, unknown function	-0.311	0.00603232
Pf3D7_10_v3	448601	451031	+	PF3D7_1011700	DNA repair protein RAD23, putative	0.191908	0.00618157
Pf3D7_13_v3	401356	404582	+	PF3D7_1308700	conserved Plasmodium protein, unknown function	-0.238218	0.00618987
Pf3D7_13_v3	2183640	2186476	+	PF3D7_1354900	conserved Plasmodium protein, unknown function	0.287408	0.00628906
Pf3D7_07_v3	1139818	1143059	+	PF3D7_0726600	conserved Plasmodium protein, unknown function	-0.380609	0.00629315
Pf3D7_14_v3	2036761	2042148	-	PF3D7_1449700	exosome complex exonuclease RRP6	0.232697	0.00629315
Pf3D7_10_v3	735567	737313	-	PF3D7_1018500	pre-mRNA-splicing factor RDS3, putative	0.272995	0.00632227
Pf3D7_13_v3	2742329	2746396	+	PF3D7_1369000	glycosylphosphatidylinositol anchor attachment 1 protein, putative	-0.531319	0.00632227
Pf3D7_03_v3	107622	110309	-	PF3D7_0302000	pre-mRNA-splicing factor PRP46, putative	0.20455	0.00636506
Pf3D7_03_v3	305320	308017	-	PF3D7_0306800	T-complex protein 1 subunit beta	0.156513	0.00638374
Pf3D7_14_v3	1415760	1417286	-	PF3D7_1435100	ribonuclease H2 subunit B, putative	-0.473188	0.00642213
Pf3D7_13_v3	2305078	2308166	-	PF3D7_1358100	Sas10 domain-containing protein, putative	0.169366	0.00645462
Pf3D7_14_v3	1665064	1668100	+	PF3D7_1440800	major facilitator superfamily domain-containing protein, putative	0.268083	0.00646471
Pf3D7_05_v3	762933	767061	-	PF3D7_0518500	ATP-dependent RNA helicase DDX23, putative	0.189444	0.00662771
Pf3D7_10_v3	1179469	1183381	+	PF3D7_1028700	merozoite TRAP-like protein	-0.486713	0.00666406
Pf3D7_05_v3	830897	834873	+	PF3D7_0520100	protein phosphatase PPM9, putative	0.222307	0.00666694
Pf3D7_14_v3	924840	927108	-	PF3D7_1423000	nucleolar GTP-binding protein 2, putative	0.193064	0.0067535
Pf3D7_14_v3	204930	209333	+	PF3D7_1405900	RNA-binding protein, putative	0.185	0.00684114
Pf3D7_14_v3	3168563	3171692	+	PF3D7_1477000	Plasmodium exported protein (hyp17), unknown function, pseudogene	1.0413	0.00685811
Pf3D7_14_v3	2694514	2706476	-	PF3D7_1466200	homeodomain-like protein HDP1	-0.228927	0.00699753
Pf3D7_07_v3	721717	725068	+	PF3D7_0716500	conserved Plasmodium protein, unknown function	-0.26994	0.00701685
Pf3D7_12_v3	361599	376167	+	PF3D7_1208100	conserved Plasmodium protein, unknown function	0.190496	0.00701685
Pf3D7_07_v3	609297	610522	+	PF3D7_0713300	erythrocyte membrane protein 1 (PfEMP1), pseudogene	0.458421	0.00704964
Pf3D7_08_v3	1332590	1336697	+	PF3D7_0831200	DnaJ protein, putative	0.320734	0.00706598
Pf3D7_06_v3	707666	714669	+	PF3D7_0617100	AP-2 complex subunit alpha, putative	0.181574	0.00707331
Pf3D7_02_v3	762841	765517	-	PF3D7_0218700	pre-mRNA-processing protein 45, putative	0.207959	0.00707442
Pf3D7_02_v3	540403	543807	+	PF3D7_0213400	protein kinase 7	-0.294041	0.00708074
Pf3D7_05_v3	559099	569049	+	PF3D7_0513200	CPSF domain-containing protein, putative	0.173894	0.00709364
Pf3D7_12_v3	1531662	1536229	-	PF3D7_1236900	conserved Plasmodium protein, unknown function	-0.758143	0.00718981
Pf3D7_10_v3	300187	306443	-	PF3D7_1007700	AP2 domain transcription factor AP2-I	0.163593	0.00722593
Pf3D7_11_v3	1843205	1854563	-	PF3D7_1146800	conserved Plasmodium protein, unknown function	-1.07598	0.00724555
Pf3D7_14_v3	451761	456500	-	PF3D7_1411200	rhomboid protease ROM8	0.196308	0.00724555
Pf3D7_10_v3	1195142	1197783	+	PF3D7_1029200	WD repeat-containing protein, putative	0.344231	0.00727454
Pf3D7_06_v3	47172	48600	+	PF3D7_0601200	Pfmc-2TM Maurer's cleft two transmembrane protein	0.192639	0.00731811
Pf3D7_04_v3	464039	468171	-	PF3D7_0410000	erythrocyte vesicle protein 1	0.257889	0.00740175
Pf3D7_10_v3	1444154	1446062	+	PF3D7_1036600	conserved protein, unknown function	-0.405572	0.00752701
Pf3D7_12_v3	927063	930026	-	PF3D7_1223100	cAMP-dependent protein kinase regulatory subunit	-0.426608	0.00755275
Pf3D7_14_v3	484274	487738	+	PF3D7_1412100	mini-chromosome maintenance complex-binding protein	-0.218738	0.00762968
Pf3D7_13_v3	2691361	2693825	+	PF3D7_1367500	NADH-cytochrome b5 reductase, putative	-0.323061	0.00767701
Pf3D7_03_v3	95216	99115	-	PF3D7_0301700	Plasmodium exported protein, unknown function	0.17548	0.00774276
Pf3D7_13_v3	1236406	1238812	-	PF3D7_1329200	conserved Plasmodium protein, unknown function	-0.528244	0.00774276
Pf3D7_12_v3	177518	182002	+	PF3D7_1203400	major facilitator superfamily domain-containing protein, putative	-0.234714	0.00779967
Pf3D7_06_v3	225346	227905	-	PF3D7_0605500	cyclin dependent kinase binding protein, putative	-0.773557	0.00785977
Pf3D7_06_v3	101350	104706	-	PF3D7_0602400	elongation factor G	0.199651	0.00786107
Pf3D7_14_v3	1081038	1084631	+	PF3D7_1427500	DNA mismatch repair protein MSH2, putative	-0.2498	0.00790117
Pf3D7_14_v3	2406002	2410561	+	PF3D7_1458600	zinc finger protein, putative	0.238089	0.00792947
Pf3D7_14_v3	2221060	2222279	+	PF3D7_1454100	tRNA intron endonuclease, putative	-0.680413	0.00795807
Pf3D7_13_v3	2505912	2507356	+	PF3D7_1362600	conserved protein, unknown function	-0.787411	0.00798419
Pf3D7_03_v3	543010	543942	-	PF3D7_0313200	conserved protein, unknown function	-0.389798	0.00798694
Pf3D7_06_v3	490750	501967	-	PF3D7_0611800	conserved Plasmodium protein, unknown function	0.187743	0.00800621
Pf3D7_07_v3	261340	264630	+	PF3D7_0705300	origin recognition complex subunit 2	-0.265511	0.00801787
Pf3D7_07_v3	566726	574308	-	PF3D7_0712600	erythrocyte membrane protein 1, PfEMP1	0.503563	0.00801787
Pf3D7_08_v3	900195	908628	-	PF3D7_0820000	Snf2-related CBP activator, putative	0.162192	0.00802545
Pf3D7_10_v3	187192	196990	-	PF3D7_1004200	WD repeat-containing protein, putative	0.179645	0.00804099
Pf3D7_11_v3	1772009	1774198	-	PF3D7_1144700	apicoplast import protein Tic20, putative	-0.425302	0.00812301
Pf3D7_09_v3	877514	883452	+	PF3D7_0921600	tetratricopeptide repeat protein, putative	0.208025	0.00812999
Pf3D7_02_v3	809073	812695	-	PF3D7_0220200	Plasmodium exported protein, unknown function	0.170242	0.00816123
Pf3D7_14_v3	399105	403567	+	PF3D7_1410200	CTP synthase	0.152498	0.00829274
Pf3D7_12_v3	1079971	1083396	+	PF3D7_1226700	U3 small nucleolar RNA-interacting protein 2, putative	0.210065	0.00830776
Pf3D7_10_v3	171827	177146	-	PF3D7_1003800	U5 small nuclear ribonucleoprotein component, putative	0.159536	0.00845537
Pf3D7_08_v3	241609	244804	+	PF3D7_0804300	zinc finger protein, putative	0.245179	0.00851506
Pf3D7_03_v3	377774	378857	+	PF3D7_0308800	conserved protein, unknown function	-0.548794	0.00851761
Pf3D7_11_v3	646922	651343	-	PF3D7_1117000	MFS domain-containing protein P115, putative	-0.572122	0.00852199
Pf3D7_12_v3	2241271	2248962	-	PF3D7_1255200	erythrocyte membrane protein 1, PfEMP1	0.65691	0.00854529
Pf3D7_10_v3	629909	632135	-	PF3D7_1015700	tubulin binding cofactor c, putative	-0.439337	0.00868565
Pf3D7_14_v3	1444537	1450925	-	PF3D7_1435700	ataxin-2 like protein, putative	-0.174193	0.00868906
Pf3D7_09_v3	1317759	1319756	-	PF3D7_0933200	calcyclin-binding protein, putative	-0.28898	0.00871697
Pf3D7_10_v3	1344081	1347509	-	PF3D7_1033600	pre-mRNA-splicing factor CEF1, putative	0.171696	0.00871697
Pf3D7_11_v3	1124682	1128048	+	PF3D7_1129100	parasitophorous vacuolar protein 1	0.177185	0.00871697
Pf3D7_11_v3	1820807	1823494	-	PF3D7_1146000	ribosome assembly protein 4, putative	0.206349	0.00871697
Pf3D7_14_v3	2007923	2013037	+	PF3D7_1449100	CLASP domain-containing protein, putative	-0.68339	0.00875187
Pf3D7_11_v3	720555	722354	+	PF3D7_1119100	tRNA m(1)G methyltransferase, putative	0.221229	0.00877568
Pf3D7_07_v3	795957	805184	-	PF3D7_0718100	exported serine/threonine protein kinase	-0.264509	0.00886799
Pf3D7_04_v3	539768	541690	-	PF3D7_0412100	ribosomal protein S12, mitochondrial	-0.324608	0.00887802
Pf3D7_12_v3	98774	100913	+	PF3D7_1201500	GPN-loop GTPase, putative	0.199742	0.00888877
Pf3D7_04_v3	197685	202175	-	PF3D7_0403600	conserved Plasmodium protein, unknown function	-0.360191	0.00906384
Pf3D7_06_v3	432378	434270	+	PF3D7_0610000	ribosomal protein L19, mitochondrial, putative	-0.347678	0.00910963
Pf3D7_10_v3	467551	470056	-	PF3D7_1012100	conserved protein, unknown function	-0.255466	0.00910963
Pf3D7_11_v3	704987	707585	-	PF3D7_1118600	histone acetyltransferase MYST	0.19114	0.00913889
Pf3D7_03_v3	647361	649671	+	PF3D7_0316100	ribosomal protein L27, mitochondrial, putative	-0.404849	0.00918518
Pf3D7_11_v3	635806	641374	-	PF3D7_1116800	heat shock protein 101	0.408014	0.00918518
Pf3D7_12_v3	1783520	1787102	+	PF3D7_1241900	tetratricopeptide repeat protein, putative	0.21224	0.0091949
Pf3D7_12_v3	72605	75379	-	PF3D7_1200900	Plasmodium exported protein (PHISTc), unknown function	0.234159	0.00927173
Pf3D7_14_v3	1612049	1613376	-	PF3D7_1439600	cytochrome c oxidase subunit NDUFA4, putative	-0.498029	0.00928488
Pf3D7_06_v3	914409	915450	+	PF3D7_0622600	cytochrome b-c1 complex subunit 9, putative	-0.496194	0.00931077
Pf3D7_03_v3	236334	248270	-	PF3D7_0305100	conserved Plasmodium protein, unknown function	0.168475	0.00932599
Pf3D7_07_v3	921511	925761	+	PF3D7_0721300	ATP-dependent DNA helicase DDX31	0.172055	0.00934044
Pf3D7_12_v3	1359169	1360369	+	PF3D7_1233100	conserved protein, unknown function	0.263126	0.0094024
Pf3D7_13_v3	618973	620881	-	PF3D7_1314300	MACRO domain-containing protein, putative	-0.303315	0.0094024
Pf3D7_07_v3	706991	711199	-	PF3D7_0716100	protein SDA1, putative	0.186742	0.00945636
Pf3D7_14_v3	1042553	1049929	+	PF3D7_1426800	conserved Plasmodium protein, unknown function	0.191222	0.00946687
Pf3D7_02_v3	239146	244604	-	PF3D7_0206000	DNA repair protein RAD2, putative	0.193161	0.00971818
Pf3D7_10_v3	270312	272018	+	PF3D7_1006500	conserved Plasmodium protein, unknown function	-0.374271	0.00971941
Pf3D7_09_v3	809430	821487	-	PF3D7_0919900	regulator of chromosome condensation-PP1-interacting protein	-0.432395	0.00974046
Pf3D7_14_v3	2975858	2978839	-	PF3D7_1473100	GTPase-activating protein, putative	-0.277168	0.00996982
Pf3D7_13_v3	989180	990618	+	PF3D7_1323900	protein BCP1, putative	0.209139	0.0101294
Pf3D7_07_v3	675522	682899	-	PF3D7_0715200	conserved Plasmodium protein, unknown function	-0.370055	0.0102422
Pf3D7_14_v3	2514219	2518607	+	PF3D7_1461900	valine--tRNA ligase, putative	0.153317	0.0102808
Pf3D7_10_v3	1176028	1177887	-	PF3D7_1028600	conserved Plasmodium protein, unknown function	-0.736803	0.0103955
Pf3D7_11_v3	790267	791082	+	PF3D7_1120900	heat shock factor-binding protein 1	-0.354424	0.0103955
Pf3D7_14_v3	2240977	2243543	+	PF3D7_1454700	6-phosphogluconate dehydrogenase, decarboxylating	-0.162839	0.0103955
Pf3D7_11_v3	814343	818094	-	PF3D7_1121600	exported protein 1	0.205984	0.0104116
Pf3D7_04_v3	697475	700443	-	PF3D7_0415900	60S ribosomal protein L15, putative	0.194244	0.0104341
Pf3D7_08_v3	362926	367241	-	PF3D7_0806800	V-type proton ATPase subunit a, putative	0.147536	0.0104672
Pf3D7_08_v3	707792	709223	+	PF3D7_0814900	superoxide dismutase [Fe]	-0.188663	0.0104899
Pf3D7_05_v3	134119	137344	-	PF3D7_0503300	serine/arginine-rich splicing factor 12	0.154748	0.0105201
Pf3D7_13_v3	2234959	2238932	+	PF3D7_1356400	phosphatase 2A regulatory subunit-related protein, putative	-0.363527	0.0105305
Pf3D7_12_v3	598933	602185	-	PF3D7_1214000	conserved protein, unknown function	-0.627779	0.0106352
Pf3D7_09_v3	1011837	1014313	+	PF3D7_0925000	conserved Plasmodium protein, unknown function	-0.564606	0.0106466
Pf3D7_08_v3	798401	800807	+	PF3D7_0817500	histidine triad nucleotide-binding protein 1	0.175842	0.0106537
Pf3D7_12_v3	428007	433172	-	PF3D7_1209300	telomere repeat-binding zinc finger protein	0.171298	0.0106727
Pf3D7_08_v3	565878	573416	+	PF3D7_0811300	CCR4-associated factor 1	0.143447	0.0108162
Pf3D7_06_v3	907610	911239	+	PF3D7_0622300	vacuolar transporter chaperone, putative	-0.453724	0.0108735
Pf3D7_10_v3	1153081	1155488	-	PF3D7_1027800	60S ribosomal protein L3	0.199986	0.01102
Pf3D7_13_v3	150591	153017	-	PF3D7_1302800	40S ribosomal protein S7, putative	0.177868	0.0111596
Pf3D7_12_v3	144046	148030	-	PF3D7_1202500	trimethylguanosine synthase, putative	0.274183	0.0111644
Pf3D7_10_v3	95930	97877	-	PF3D7_1001800	Plasmodium exported protein (PHISTc), unknown function	-0.5688	0.0112183
Pf3D7_07_v3	1064276	1070581	+	PF3D7_0725100	conserved Plasmodium membrane protein, unknown function	0.210904	0.0112822
Pf3D7_09_v3	803743	808112	-	PF3D7_0919800	TLD domain-containing protein	-0.459916	0.0112947
Pf3D7_14_v3	319847	321454	+	PF3D7_1408500	conserved Plasmodium protein, unknown function	0.218441	0.0113023
Pf3D7_09_v3	1047843	1059006	-	PF3D7_0926100	protein kinase, putative	0.202365	0.0113026
Pf3D7_11_v3	1037626	1040420	-	PF3D7_1126600	steryl ester hydrolase, putative	0.211354	0.011439
Pf3D7_01_v3	286637	289063	+	PF3D7_0106800	ras-related protein Rab-5C	-0.310778	0.011452
Pf3D7_08_v3	721348	725652	+	PF3D7_0815300	FAD-dependent monooxygenase, putative	-0.322531	0.0114616
Pf3D7_09_v3	712444	715666	-	PF3D7_0917100	N-glycosylase/DNA lyase, putative	0.235678	0.0114616
Pf3D7_13_v3	2079867	2083628	+	PF3D7_1352200	U3 small nucleolar RNA-associated protein 15, putative	0.18954	0.0115766
Pf3D7_11_v3	848748	852976	+	PF3D7_1122400	conserved Plasmodium protein, unknown function	0.208056	0.0116635
Pf3D7_08_v3	430405	439297	+	PF3D7_0808600	erythrocyte membrane protein 1, PfEMP1	0.568793	0.0117398
Pf3D7_11_v3	1747226	1751441	+	PF3D7_1143800	oocyst capsule protein Cap93, putative	0.193353	0.0117427
Pf3D7_05_v3	380595	386806	+	PF3D7_0509100	structural maintenance of chromosomes protein 4, putative	-0.224128	0.0118382
Pf3D7_13_v3	2856586	2858026	+	PF3D7_1372600	rifin	0.414174	0.0119395
Pf3D7_08_v3	1380834	1381835	+	PF3D7_0831900	Plasmodium exported protein (PHIST), unknown function, pseudogene	0.291439	0.0120165
Pf3D7_10_v3	1369717	1376708	+	PF3D7_1034500	armadillo repeat protein, putative	-0.216051	0.0120202
Pf3D7_14_v3	382261	386166	+	PF3D7_1409800	CUGBP Elav-like family member 2, putative	0.206515	0.0122445
Pf3D7_04_v3	435640	438373	-	PF3D7_0409100	U4/U6 small nuclear ribonucleoprotein PRP31, putative	0.184498	0.012283
Pf3D7_11_v3	372099	376865	-	PF3D7_1108700	heat shock protein J2	0.179085	0.0123016
Pf3D7_13_v3	1099245	1106065	-	PF3D7_1326500	conserved Plasmodium protein, unknown function	-0.385232	0.0124133
Pf3D7_07_v3	690902	693820	+	PF3D7_0715600	GTP-binding translation elongation factor tu family protein, putative	-0.210212	0.0125624
Pf3D7_11_v3	1633071	1636567	+	PF3D7_1140800	conserved Plasmodium protein, unknown function	0.216615	0.0128098
Pf3D7_11_v3	726905	735137	+	PF3D7_1119400	ubiquitin-protein ligase, putative	0.17401	0.0128678
Pf3D7_07_v3	751584	755027	+	PF3D7_0717400	queuine tRNA-ribosyltransferase, putative	0.177422	0.0128687
Pf3D7_05_v3	294476	297505	-	PF3D7_0507100	60S ribosomal protein L4	0.180338	0.012954
Pf3D7_11_v3	940025	944624	+	PF3D7_1123800	structural maintenance of chromosomes protein 5, putative	-0.265574	0.012954
Pf3D7_13_v3	1491206	1494872	-	PF3D7_1337000	mitochondrial intermediate peptidase, putative	0.22661	0.012954
Pf3D7_12_v3	1152821	1158131	+	PF3D7_1228400	conserved Plasmodium protein, unknown function	0.188618	0.012984
Pf3D7_14_v3	1624013	1631734	-	PF3D7_1440000	conserved Plasmodium protein, unknown function	-0.440457	0.0131113
Pf3D7_10_v3	857492	859989	-	PF3D7_1021200	conserved Plasmodium protein, unknown function	-0.251035	0.0132079
Pf3D7_13_v3	423936	427379	+	PF3D7_1309200	protein phosphatase PPM6, putative	0.181301	0.0132874
Pf3D7_03_v3	161748	168348	-	PF3D7_0303100	CLP1 P-loop domain-containing protein, putative	0.261964	0.013335
Pf3D7_13_v3	1372985	1377791	-	PF3D7_1333600	U3 small nucleolar RNA-associated protein 4, putative	0.174149	0.0133507
Pf3D7_14_v3	1784933	1790629	-	PF3D7_1443600	gamma-tubulin complex component, putative	-0.29041	0.0133737
Pf3D7_11_v3	139700	141251	-	PF3D7_1103100	60S acidic ribosomal protein P1, putative	0.202105	0.0133823
Pf3D7_12_v3	1138391	1140356	+	PF3D7_1227900	RNA pseudouridylate synthase, putative	0.252698	0.0133823
Pf3D7_13_v3	1617537	1620495	-	PF3D7_1340600	RNA lariat debranching enzyme, putative	0.16139	0.013475
Pf3D7_12_v3	2171086	2173040	+	PF3D7_1253100	Plasmodium exported protein (PHISTa), unknown function	0.244128	0.0135087
Pf3D7_12_v3	156172	160367	+	PF3D7_1202700	AATF domain-containing protein, putative	0.217361	0.0135252
Pf3D7_14_v3	125986	129877	+	PF3D7_1403400	conserved Plasmodium protein, unknown function	-0.421651	0.0135252
Pf3D7_13_v3	1885939	1888476	+	PF3D7_1347100	DNA topoisomerase 3	-0.316913	0.0135375
Pf3D7_14_v3	913234	917625	+	PF3D7_1422700	conserved protein, unknown function	0.168282	0.0135667
Pf3D7_07_v3	285012	286963	-	PF3D7_0705700	40S ribosomal protein S29, putative	0.169327	0.01359
Pf3D7_06_v3	830916	839790	-	PF3D7_0619800	conserved Plasmodium membrane protein, unknown function	0.199996	0.0136505
Pf3D7_04_v3	181969	194734	+	PF3D7_0403400	conserved Plasmodium protein, unknown function	0.197253	0.0136602
Pf3D7_09_v3	1145092	1147569	-	PF3D7_0928500	conserved Plasmodium protein, unknown function	0.261259	0.0138374
Pf3D7_13_v3	2335486	2346648	-	PF3D7_1359000	conserved Plasmodium protein, unknown function	0.199917	0.0138899
Pf3D7_08_v3	344952	348269	-	PF3D7_0806500	DnaJ protein, putative	0.18845	0.0139594
Pf3D7_10_v3	1133359	1136667	-	PF3D7_1027100	U3 small nucleolar ribonucleoprotein protein MPP10, putative	0.17266	0.0139594
Pf3D7_13_v3	759654	764908	-	PF3D7_1318400	structural maintenance of chromosomes protein 2, putative	-0.224726	0.0141135
Pf3D7_13_v3	2489913	2492561	-	PF3D7_1362200	RuvB-like helicase 3	0.191092	0.014117
Pf3D7_13_v3	1322579	1325044	+	PF3D7_1331800	60S ribosomal protein L23, putative	0.179828	0.0143888
Pf3D7_03_v3	221112	223145	-	PF3D7_0304600	circumsporozoite (CS) protein	-0.607298	0.0144857
Pf3D7_14_v3	2635372	2637005	+	PF3D7_1465000	cytochrome c oxidase subunit 6A, putative	-0.509451	0.014673
Pf3D7_10_v3	472319	474109	-	PF3D7_1012300	cytochrome b-c1 complex subunit 7, putative	-0.407296	0.0148864
Pf3D7_13_v3	164074	168616	-	PF3D7_1303400	LisH domain-containing protein, putative	0.14857	0.0149182
Pf3D7_08_v3	196270	198711	+	PF3D7_0803000	peptidyl-prolyl cis-trans isomerase	0.187161	0.0149884
Pf3D7_06_v3	753392	756429	+	PF3D7_0617900	histone H3 variant	0.187047	0.0150271
Pf3D7_09_v3	1074538	1083991	-	PF3D7_0926500	tetratricopeptide repeat protein, putative	-0.564344	0.0152004
Pf3D7_07_v3	1417588	1426234	-	PF3D7_0733000	erythrocyte membrane protein 1, PfEMP1	0.588781	0.01523
Pf3D7_05_v3	677677	681517	+	PF3D7_0516300	tRNA pseudouridine synthase, putative	0.190137	0.0153336
Pf3D7_14_v3	1579582	1588900	+	PF3D7_1439100	DEAD/DEAH box helicase, putative	0.194381	0.0154499
Pf3D7_07_v3	422674	427278	-	PF3D7_0709400	Cg7 protein	-0.237107	0.0154706
Pf3D7_06_v3	989930	992253	-	PF3D7_0624400	conserved protein, unknown function	0.202115	0.0156228
Pf3D7_13_v3	1152124	1154113	-	PF3D7_1327400	conserved Plasmodium protein, unknown function	-0.399552	0.0157349
Pf3D7_09_v3	629371	632391	+	PF3D7_0914700	major facilitator superfamily-related transporter, putative	-0.225257	0.0157866
Pf3D7_11_v3	980411	983385	+	PF3D7_1124900	60S ribosomal protein L35, putative	0.188349	0.0158197
Pf3D7_05_v3	130209	133825	+	PF3D7_0503200	cell division control protein 6, putative	-0.228948	0.0159891
Pf3D7_09_v3	551020	555071	-	PF3D7_0912400	alkaline phosphatase, putative	-0.175562	0.016002
Pf3D7_12_v3	1938255	1940352	+	PF3D7_1246700	conserved Plasmodium protein, unknown function	-0.21568	0.016002
Pf3D7_12_v3	2015949	2016893	-	PF3D7_1249400	conserved Plasmodium protein, unknown function	-0.390189	0.016038
Pf3D7_02_v3	477189	479816	-	PF3D7_0211900	pseudouridine synthase, putative	-0.303522	0.0161133
Pf3D7_07_v3	956747	958325	-	PF3D7_0722500	pre-mRNA-splicing factor CWC15, putative	0.213129	0.0163358
Pf3D7_11_v3	968959	973122	-	PF3D7_1124600	ethanolamine kinase	-0.186616	0.0163358
Pf3D7_09_v3	706053	712389	-	PF3D7_0917000	merozoite organizing protein	-0.18623	0.0163629
Pf3D7_06_v3	642699	646241	+	PF3D7_0615500	cdc2-related protein kinase 5	-0.447096	0.0163777
Pf3D7_10_v3	1045271	1051309	-	PF3D7_1025000	Eps15-like protein	0.196935	0.0164564
Pf3D7_13_v3	1799856	1806394	+	PF3D7_1344900	conserved Plasmodium protein, unknown function	0.166534	0.0164564
Pf3D7_07_v3	1183630	1190173	+	PF3D7_0727900	conserved Plasmodium protein, unknown function	0.296037	0.0167669
Pf3D7_12_v3	1256554	1258824	+	PF3D7_1230600	RNA cytosine C(5)-methyltransferase, putative	-0.228956	0.0168412
Pf3D7_05_v3	742798	745633	+	PF3D7_0517700	eukaryotic translation initiation factor 3 subunit B, putative	0.14567	0.0168501
Pf3D7_06_v3	304088	306392	+	PF3D7_0607300	uroporphyrinogen III decarboxylase	-0.783126	0.0168602
Pf3D7_06_v3	897970	902735	-	PF3D7_0622100	conserved Plasmodium protein, unknown function	0.675445	0.0168602
Pf3D7_02_v3	411419	412963	+	PF3D7_0210100	60S ribosomal protein L37ae, putative	0.183499	0.0168834
Pf3D7_06_v3	81532	88869	-	PF3D7_0602000	zinc finger protein, putative	-0.316232	0.0169032
Pf3D7_07_v3	190990	195252	-	PF3D7_0704200	RNA cytosine C(5)-methyltransferase, putative	0.188324	0.0170676
Pf3D7_07_v3	427513	429738	+	PF3D7_0709500	nucleic acid-binding protein, putative	-0.351408	0.0170676
Pf3D7_11_v3	1107772	1110152	+	PF3D7_1128500	Fe-S cluster assembly factor HCF101, putative	0.210341	0.0170676
Pf3D7_14_v3	953981	958714	+	PF3D7_1423600	calcium-dependent protein kinase, putative	0.182803	0.0170676
Pf3D7_09_v3	1122096	1125906	+	PF3D7_0927600	RNA-binding protein, putative	-0.205857	0.0170991
Pf3D7_07_v3	930961	933016	-	PF3D7_0721600	40S ribosomal protein S5, putative	0.185011	0.0171518
Pf3D7_13_v3	2069203	2075512	+	PF3D7_1352000	GTP-binding protein, putative	0.191832	0.0171981
Pf3D7_09_v3	1126803	1128396	-	PF3D7_0927700	serine/threonine protein phosphatase 4, putative	-0.333122	0.0173592
Pf3D7_11_v3	1340325	1342250	-	PF3D7_1134400	WPP motif-containing protein, putative	-0.314889	0.0173969
Pf3D7_05_v3	943731	945784	-	PF3D7_0522800	pre-mRNA-splicing factor BUD31, putative	0.277492	0.0174769
Pf3D7_07_v3	1297144	1302090	+	PF3D7_0730300	AP2 domain transcription factor AP2-L, putative	0.139835	0.0177308
Pf3D7_09_v3	1349597	1350572	+	PF3D7_0934400	AP2 domain transcription factor, putative	-0.257962	0.017809
Pf3D7_04_v3	233990	237708	-	PF3D7_0404300	conserved Plasmodium protein, unknown function	0.151309	0.0178964
Pf3D7_09_v3	359594	363767	+	PF3D7_0907600	translation initiation factor SUI1, putative	-0.226241	0.0179076
Pf3D7_10_v3	225274	228144	-	PF3D7_1005000	methionine--tRNA ligase, putative	0.269611	0.0179238
Pf3D7_06_v3	1367912	1369107	+	PF3D7_0632600	rifin, pseudogene	0.681138	0.0179435
Pf3D7_08_v3	655382	658303	+	PF3D7_0813300	NPL domain-containing protein, putative	0.166366	0.0181844
Pf3D7_04_v3	315105	315919	+	PF3D7_0405800	conserved protein, unknown function	-0.578268	0.0182447
Pf3D7_06_v3	788061	796075	-	PF3D7_0619000	FPL domain-containing protein, putative	0.160554	0.0182479
Pf3D7_04_v3	92418	94121	-	PF3D7_0401600	rifin	0.149694	0.018367
Pf3D7_13_v3	996864	999493	+	PF3D7_1324100	conserved Plasmodium membrane protein, unknown function	-0.315657	0.0186206
Pf3D7_13_v3	1935006	1947401	-	PF3D7_1348400	conserved Plasmodium membrane protein, unknown function	0.173051	0.0186345
Pf3D7_02_v3	574898	576521	-	PF3D7_0214200	ribosomal protein L13, mitochondrial	-0.273652	0.0186906
Pf3D7_05_v3	902269	905399	-	PF3D7_0522300	18S rRNA (guanine-N(7))-methyltransferase, putative	0.189456	0.0189433
Pf3D7_11_v3	878969	895273	+	PF3D7_1122900	dynein heavy chain, putative	-0.29182	0.0189481
Pf3D7_14_v3	1309923	1312200	+	PF3D7_1433300	histone-binding protein RBBP7, putative	0.313975	0.0189481
Pf3D7_14_v3	3213312	3215049	+	PF3D7_1478000	Plasmodium exported protein (PHISTa), unknown function	-0.611392	0.0191322
Pf3D7_01_v3	421025	428878	-	PF3D7_0111000	kinesin-8B, putative	-0.353689	0.0192235
Pf3D7_14_v3	1708390	1712078	-	PF3D7_1442200	GTP-binding protein YihA2	-0.235157	0.0192235
Pf3D7_10_v3	1378257	1379876	+	PF3D7_1034700	ADP-ribosylation factor, putative	-0.672059	0.0192412
Pf3D7_14_v3	3022250	3023997	+	PF3D7_1474100	ribosomal protein L20, mitochondrial, putative	-0.302087	0.0192412
Pf3D7_04_v3	146710	149188	-	PF3D7_0402400	Plasmodium exported protein, unknown function	0.146746	0.0193287
Pf3D7_13_v3	1308678	1310348	+	PF3D7_1331300	signal peptidase complex catalytic subunit SEC11	-0.284458	0.0194172
Pf3D7_12_v3	1033173	1035379	+	PF3D7_1225500	small subunit rRNA processing factor, putative	0.219374	0.019638
Pf3D7_13_v3	1412213	1413947	-	PF3D7_1334800	MSP7-like protein	-0.539932	0.0199402
Pf3D7_03_v3	353058	355573	+	PF3D7_0308000	DNA polymerase delta small subunit, putative	-0.2262	0.0200498
Pf3D7_11_v3	677741	683573	+	PF3D7_1117900	conserved Plasmodium protein, unknown function	-0.287039	0.0201417
Pf3D7_14_v3	2222463	2227264	-	PF3D7_1454200	conserved Plasmodium protein, unknown function	0.200799	0.0201417
Pf3D7_09_v3	366444	367723	+	PF3D7_0907800	ribosomal protein L35, apicoplast, putative	-0.241893	0.0201688
Pf3D7_11_v3	983393	985829	-	PF3D7_1125000	conserved protein, unknown function	-0.478721	0.0203966
Pf3D7_11_v3	1032312	1037531	+	PF3D7_1126500	WD repeat-containing protein, putative	0.170738	0.0204013
Pf3D7_12_v3	1057390	1059654	+	PF3D7_1226100	haloacid dehalogenase-like hydrolase, putative	-0.790513	0.0204128
Pf3D7_13_v3	1544563	1547358	-	PF3D7_1338200	60S ribosomal protein L6, putative	0.174093	0.0204128
Pf3D7_10_v3	1609063	1610422	+	PF3D7_1040300	rifin	0.236338	0.0204164
Pf3D7_14_v3	1005996	1008490	+	PF3D7_1425700	vacuolar ER assembly factor VMA12, putative	0.231629	0.0205102
Pf3D7_12_v3	594197	598788	-	PF3D7_1213900	W2 domain-containing protein, putative	0.169489	0.0205519
Pf3D7_13_v3	828978	834253	+	PF3D7_1320000	golgi protein 1	0.204838	0.0205519
Pf3D7_13_v3	532136	534965	-	PF3D7_1312700	conserved Plasmodium protein, unknown function	0.147569	0.0205665
Pf3D7_09_v3	1171132	1173562	+	PF3D7_0929300	conserved Plasmodium protein, unknown function	-0.269518	0.0206589
Pf3D7_14_v3	282209	286187	+	PF3D7_1407800	plasmepsin IV	0.164802	0.020925
Pf3D7_14_v3	515932	519380	-	PF3D7_1412800	glycylpeptide N-tetradecanoyltransferase	-0.268091	0.020925
Pf3D7_10_v3	365276	368387	-	PF3D7_1008800	nucleolar protein 5, putative	0.144928	0.0209368
Pf3D7_14_v3	793391	797397	+	PF3D7_1419100	ATP-dependent RNA helicase DDX55	0.178672	0.0209368
Pf3D7_04_v3	510180	512923	+	PF3D7_0411300	conserved Plasmodium protein, unknown function	-0.290864	0.0209996
Pf3D7_12_v3	1358501	1358732	+	PF3D7_1233050	dolichyl-diphosphooligosaccharide--protein glycosyltransferase subunit OST4, putative	0.637582	0.0210947
Pf3D7_12_v3	1457876	1459667	+	PF3D7_1234900	CHCH domain-containing protein, putative	-0.24195	0.0210947
Pf3D7_12_v3	2074635	2077593	+	PF3D7_1250700	transcription initiation factor IIA subunit 2, putative	-0.331173	0.0213498
Pf3D7_11_v3	239262	241179	+	PF3D7_1105500	centrin-4	-0.428524	0.0215158
Pf3D7_14_v3	2892097	2896218	-	PF3D7_1470800	conserved Plasmodium protein, unknown function	-0.238186	0.0217956
Pf3D7_09_v3	1017310	1018970	+	PF3D7_0925200	ribosomal RNA-processing protein 8, putative	0.234432	0.0218386
Pf3D7_12_v3	888822	898655	+	PF3D7_1222400	AP2 domain transcription factor	-0.170351	0.0218386
Pf3D7_06_v3	301304	303478	-	PF3D7_0607200	RING zinc finger protein, putative	-0.676027	0.0218579
Pf3D7_06_v3	698792	704220	+	PF3D7_0616900	conserved Plasmodium protein, unknown function	0.188028	0.0218679
Pf3D7_14_v3	536446	538247	-	PF3D7_1413500	iron-sulfur cluster assembly protein SufC	-0.377363	0.0218679
Pf3D7_01_v3	302509	304236	+	PF3D7_0107400	ATP synthase-associated protein, putative	-0.559631	0.0219614
Pf3D7_09_v3	106514	108406	-	PF3D7_0902400	serine/threonine protein kinase, FIKK family	-0.467969	0.0220718
Pf3D7_14_v3	1180961	1183390	-	PF3D7_1430000	conserved protein, unknown function	0.262314	0.0225122
Pf3D7_09_v3	475004	477689	+	PF3D7_0910300	conserved protein, unknown function	0.200484	0.0225354
Pf3D7_14_v3	56497	59127	-	PF3D7_1401500	esterase, putative	0.395287	0.0225354
Pf3D7_12_v3	1031628	1032790	-	PF3D7_1225400	rRNA-processing protein, putative	0.236623	0.0225458
Pf3D7_10_v3	74612	78819	-	PF3D7_1001400	exported lipase 1	0.263417	0.0225659
Pf3D7_05_v3	856500	859367	+	PF3D7_0520900	adenosylhomocysteinase	-0.137598	0.0227833
Pf3D7_09_v3	1462400	1463659	+	PF3D7_0936900	Plasmodium exported protein (PHISTb), unknown function, pseudogene	0.539134	0.0227833
Pf3D7_11_v3	748255	755195	+	PF3D7_1119900	protein transport protein SEC16, putative	0.19154	0.0227833
Pf3D7_12_v3	2057452	2063496	+	PF3D7_1250200	CSC1-like protein, putative	0.166211	0.0227833
Pf3D7_13_v3	741709	745151	-	PF3D7_1317900	nucleolar complex protein 4, putative	0.199841	0.0227833
Pf3D7_13_v3	1186514	1196153	+	PF3D7_1328200	conserved Plasmodium protein, unknown function	-0.275547	0.0227833
Pf3D7_14_v3	1055788	1060651	+	PF3D7_1427100	lipase, putative	0.207823	0.0227833
Pf3D7_12_v3	1971796	1973538	+	PF3D7_1247900	U3 small nucleolar RNA-associated protein 11, putative	0.202921	0.0228917
Pf3D7_02_v3	342081	351139	-	PF3D7_0208400	conserved Plasmodium protein, unknown function	0.187556	0.022961
Pf3D7_10_v3	50964	53006	-	PF3D7_1000600	rifin	0.210633	0.0231293
Pf3D7_07_v3	939284	941111	-	PF3D7_0721900	V-type ATPase V0 subunit e, putative	0.233575	0.0231711
Pf3D7_11_v3	1545416	1553962	+	PF3D7_1139100	RNA-binding protein, putative	0.235186	0.0232233
Pf3D7_11_v3	1350158	1358171	-	PF3D7_1134600	zinc finger protein, putative	-0.305955	0.0232755
Pf3D7_02_v3	670210	675095	+	PF3D7_0216300	conserved Plasmodium protein, unknown function	0.189201	0.0234555
Pf3D7_08_v3	1244473	1251543	+	PF3D7_0829000	conserved Plasmodium membrane protein, unknown function	0.184714	0.0234555
Pf3D7_05_v3	445554	448872	-	PF3D7_0510500	topoisomerase I	0.172028	0.0235291
Pf3D7_10_v3	404903	411445	-	PF3D7_1010200	DNA2/NAM7 helicase, putative	0.147426	0.0235291
Pf3D7_03_v3	182267	189424	+	PF3D7_0303500	spindle pole body protein, putative	-0.208994	0.0236201
Pf3D7_13_v3	2486033	2487778	+	PF3D7_1362000	cytochrome c oxidase subunit ApiCOX24, putative	-0.486287	0.0236254
Pf3D7_08_v3	171844	174406	+	PF3D7_0802400	cyclin-like protein, putative	0.166102	0.0236674
Pf3D7_09_v3	1128345	1130169	+	PF3D7_0927800	cytochrome c oxidase subunit 5B, putative	-0.291749	0.0236674
Pf3D7_01_v3	215143	217616	+	PF3D7_0104800	novel putative transporter 1, putative	-0.301012	0.0237625
Pf3D7_12_v3	1859656	1866652	+	PF3D7_1244400	RNA-binding protein, putative	0.154642	0.0237942
Pf3D7_03_v3	756194	760677	-	PF3D7_0318300	conserved Plasmodium protein, unknown function	0.217287	0.0239104
Pf3D7_14_v3	84195	85840	+	PF3D7_1402200	cytochrome c oxidase subunit ApiCOX19, putative	-0.294099	0.023963
Pf3D7_13_v3	512887	517603	-	PF3D7_1312100	GYF domain-containing protein, putative	-0.437939	0.0240187
Pf3D7_10_v3	660965	664407	-	PF3D7_1016500	Plasmodium exported protein (PHISTc), unknown function	-0.478386	0.0241708
Pf3D7_10_v3	1026920	1029574	-	PF3D7_1024600	RAP protein, putative	-0.33826	0.0241995
Pf3D7_13_v3	2118361	2120913	-	PF3D7_1353000	tryptophan-rich protein, pseudogene	0.149251	0.0242152
Pf3D7_12_v3	1577146	1581262	+	PF3D7_1237900	conserved Plasmodium protein, unknown function	0.148788	0.02447
Pf3D7_08_v3	1075261	1080181	+	PF3D7_0824800	conserved Plasmodium membrane protein, unknown function	0.160987	0.0244818
Pf3D7_09_v3	571031	573349	-	PF3D7_0913100	heptatricopeptide repeat-containing protein, putative	-0.27806	0.0244818
Pf3D7_11_v3	986112	988218	+	PF3D7_1125100	ATP synthase F0 subunit b-like protein, putative	-0.362696	0.0245302
Pf3D7_11_v3	837912	840125	-	PF3D7_1122000	conserved protein, unknown function	-0.333666	0.0245442
Pf3D7_05_v3	870142	875484	-	PF3D7_0521300	zinc finger protein, putative	0.202892	0.0245527
Pf3D7_01_v3	303437	311928	-	PF3D7_0107500	Niemann-Pick type C1-related protein	0.125414	0.0245801
Pf3D7_14_v3	2485773	2489174	+	PF3D7_1461100	conserved Plasmodium protein, unknown function	-0.276827	0.0246115
Pf3D7_05_v3	750421	752625	+	PF3D7_0518000	NOSIP domain-containing protein, putative	0.251262	0.024635
Pf3D7_14_v3	628620	633494	-	PF3D7_1415600	conserved Plasmodium protein, unknown function	0.190797	0.024642
Pf3D7_14_v3	3209129	3211574	+	PF3D7_1477900	acyl-CoA synthetase, pseudogene	-0.140992	0.024691
Pf3D7_07_v3	100338	103399	+	PF3D7_0702400	small exported membrane protein 1	0.166433	0.0247232
Pf3D7_11_v3	1681435	1692161	-	PF3D7_1142100	conserved Plasmodium protein, unknown function	0.200434	0.0248396
Pf3D7_14_v3	2082964	2085132	+	PF3D7_1450900	acetyl-CoA acetyltransferase, putative	-0.281895	0.0248584
Pf3D7_11_v3	1387091	1388909	-	PF3D7_1135500	RNA-binding protein, putative	-0.39995	0.0248831
Pf3D7_10_v3	1302298	1305315	-	PF3D7_1032400	phosphatidylinositol N-acetylglucosaminyltransferase subunit A, putative	-0.338526	0.024904
Pf3D7_14_v3	1931917	1933434	-	PF3D7_1447100	conserved Plasmodium protein, unknown function	0.214253	0.0250833
Pf3D7_01_v3	229943	234464	-	PF3D7_0105600	FtsJ-like methyltransferase, putative	0.2003	0.0250859
Pf3D7_13_v3	772927	778390	-	PF3D7_1318800	translocation protein SEC63, putative	0.137237	0.0253564
Pf3D7_07_v3	662068	664084	-	PF3D7_0714400	calmodulin, putative	-0.362818	0.0253986
Pf3D7_02_v3	214838	217843	-	PF3D7_0205100	conserved Plasmodium protein, unknown function	-0.592737	0.0255929
Pf3D7_09_v3	580760	581468	-	PF3D7_0913400	elongation factor, putative	-0.31338	0.0257504
Pf3D7_14_v3	2363337	2365373	+	PF3D7_1457600	conserved Plasmodium protein, unknown function	0.202449	0.0257504
Pf3D7_07_v3	337720	343059	+	PF3D7_0707300	rhoptry-associated membrane antigen	-0.530177	0.0257623
Pf3D7_04_v3	438826	440791	+	PF3D7_0409200	protein SOF1, putative	0.161229	0.0259847
Pf3D7_04_v3	854488	857207	-	PF3D7_0419300	conserved Plasmodium protein, unknown function	-0.459857	0.0259913
Pf3D7_05_v3	895431	897323	+	PF3D7_0522000	conserved Plasmodium protein, unknown function	0.220079	0.0259968
Pf3D7_08_v3	532220	534031	+	PF3D7_0810400	aquaporin, putative	0.222965	0.0260492
Pf3D7_11_v3	996776	1000180	-	PF3D7_1125400	mitochondrial import inner membrane translocase subunit TIM44, putative	0.142596	0.0260732
Pf3D7_01_v3	347246	350568	+	PF3D7_0108500	ELM2 domain-containing protein, putative	0.20119	0.0262848
Pf3D7_09_v3	404035	407267	+	PF3D7_0908800	mitochondrial carrier protein, putative	0.212945	0.0262848
Pf3D7_11_v3	1013901	1017911	-	PF3D7_1126000	threonine--tRNA ligase	0.123319	0.0262848
Pf3D7_14_v3	2414388	2418536	-	PF3D7_1458800	DNA-directed RNA polymerase III subunit RPC5, putative	0.252386	0.0262848
Pf3D7_14_v3	1855451	1859752	+	PF3D7_1445200	ATP-dependent RNA helicase MAK5, putative	0.147426	0.026743
Pf3D7_13_v3	1036517	1039173	-	PF3D7_1324800	dihydrofolate synthase/folylpolyglutamate synthase	-0.203742	0.0267783
Pf3D7_11_v3	668095	670115	+	PF3D7_1117600	peptidyl-tRNA hydrolase ICT1	-0.296783	0.0269128
Pf3D7_14_v3	1104979	1107504	-	PF3D7_1428300	proliferation-associated protein 2g4, putative	0.18169	0.027077
Pf3D7_14_v3	1953474	1959147	-	PF3D7_1447900	multidrug resistance protein 2	0.14403	0.0274095
Pf3D7_03_v3	369925	371806	+	PF3D7_0308500	activator of Hsp90 ATPase, putative	0.175477	0.0274575
Pf3D7_06_v3	1055904	1058812	+	PF3D7_0626100	oxidoreductase, short-chain dehydrogenase family, putative	-0.275872	0.0274575
Pf3D7_14_v3	2059507	2067011	-	PF3D7_1450400	E3 ubiquitin-protein ligase ZNF598, putative	0.148735	0.0275353
Pf3D7_14_v3	2576989	2580007	+	PF3D7_1463500	fam-a protein	-0.545504	0.0275851
Pf3D7_14_v3	1242924	1245905	+	PF3D7_1431600	succinate--CoA ligase [ADP-forming] subunit beta	-0.305602	0.0277322
Pf3D7_14_v3	2731557	2735622	+	PF3D7_1466800	NOC3 domain-containing protein, putative	0.176041	0.0277573
Pf3D7_09_v3	1064388	1070885	+	PF3D7_0926300	protein kinase, putative	-0.397999	0.0278156
Pf3D7_14_v3	2475440	2476914	-	PF3D7_1460700	60S ribosomal protein L27	0.170487	0.0278391
Pf3D7_05_v3	125012	126861	+	PF3D7_0503000	50S ribosomal protein L28, apicoplast, putative	-0.213443	0.0280173
Pf3D7_14_v3	782752	786343	-	PF3D7_1418900	ATP-dependent RNA helicase DBP4, putative	0.167029	0.0280174
Pf3D7_10_v3	689308	692024	-	PF3D7_1017100	rhoptry neck protein 12	-0.436027	0.0281436
Pf3D7_06_v3	125002	127010	-	PF3D7_0603100	RNA-binding protein, putative	-0.466546	0.0284163
Pf3D7_14_v3	1933566	1936005	+	PF3D7_1447200	conserved protein, unknown function	0.153711	0.0285207
Pf3D7_02_v3	274946	276712	-	PF3D7_0206900	merozoite surface protein 5	-0.287068	0.0285373
Pf3D7_13_v3	160039	162263	-	PF3D7_1303200	SNARE protein, putative	-0.470648	0.0285373
Pf3D7_14_v3	3187707	3191551	+	PF3D7_1477500	Plasmodium exported protein (PHISTb), unknown function	0.155598	0.0285373
Pf3D7_03_v3	294566	297773	-	PF3D7_0306300	glutaredoxin 1	0.187482	0.0286151
Pf3D7_14_v3	91741	94594	-	PF3D7_1402500	ribosomal protein S27a, putative	0.15866	0.0286151
Pf3D7_11_v3	1800111	1804509	-	PF3D7_1145400	dynamin-like protein	-0.192921	0.0288149
Pf3D7_13_v3	2738083	2741740	+	PF3D7_1368900	conserved protein, unknown function	-0.172958	0.0291162
Pf3D7_14_v3	623840	628505	-	PF3D7_1415500	conserved Plasmodium membrane protein, unknown function	-0.398542	0.0295946
Pf3D7_04_v3	159279	160314	-	PF3D7_0402600	stevor	-0.38228	0.0296929
Pf3D7_14_v3	2637018	2640318	+	PF3D7_1465100	conserved oligomeric Golgi complex subunit 6, putative	-0.418155	0.0300999
Pf3D7_10_v3	1313214	1315135	-	PF3D7_1032800	leucine-rich repeat protein	-0.328114	0.0301072
Pf3D7_14_v3	3081750	3084635	+	PF3D7_1475200	conserved protein, unknown function	-0.252254	0.0304045
Pf3D7_03_v3	401933	405904	+	PF3D7_0309500	asparagine synthetase [glutamine-hydrolyzing], putative	-0.127233	0.0305012
Pf3D7_11_v3	722046	723551	-	PF3D7_1119200	conserved protein, unknown function	0.217109	0.0305012
Pf3D7_08_v3	745888	748084	-	PF3D7_0816000	ribosome assembly protein RRB1, putative	0.175304	0.0305649
Pf3D7_13_v3	547872	553050	+	PF3D7_1312900	eukaryotic translation initation factor 4 gamma	0.135108	0.0305952
Pf3D7_10_v3	1452558	1460998	-	PF3D7_1036900	conserved Plasmodium protein, unknown function	0.123205	0.0305987
Pf3D7_12_v3	1305782	1307427	-	PF3D7_1231700	conserved protein, unknown function	-0.426712	0.0305987
Pf3D7_14_v3	2391113	2397128	-	PF3D7_1458300	alpha/beta hydrolase, putative	-0.485624	0.0305987
Pf3D7_06_v3	674071	676647	+	PF3D7_0616200	kinetochore protein NDC80, putative	-0.199014	0.0308615
Pf3D7_14_v3	39940	43736	-	PF3D7_1401100	DnaJ protein, putative	0.180446	0.0309372
Pf3D7_10_v3	1169547	1171684	+	PF3D7_1028400	ribosome biogenesis protein RPF2, putative	0.158981	0.0311286
Pf3D7_05_v3	417823	422380	+	PF3D7_0510000	conserved Plasmodium protein, unknown function	-0.438998	0.0312645
Pf3D7_13_v3	2153175	2155528	+	PF3D7_1353900	proteasome subunit alpha type-7, putative	-0.153987	0.0314398
Pf3D7_12_v3	1805206	1808574	-	PF3D7_1242800	rab specific GDP dissociation inhibitor	-0.165634	0.0315168
Pf3D7_10_v3	132914	138022	+	PF3D7_1002800	DnaJ protein, putative	-0.247278	0.0319193
Pf3D7_09_v3	535699	536950	-	PF3D7_0911800	conserved Plasmodium protein, unknown function	0.478186	0.0320133
Pf3D7_06_v3	1184868	1189014	-	PF3D7_0628800	glutamyl-tRNA(Gln) amidotransferase subunit B	-0.19158	0.0321282
Pf3D7_08_v3	310797	313261	+	PF3D7_0805600	phosphatidic acid phosphatase 2	0.172627	0.0321282
Pf3D7_10_v3	401525	402978	-	PF3D7_1010000	ribosomal protein L43, mitochondrial, putative	-0.23443	0.0323517
Pf3D7_10_v3	1039937	1045239	-	PF3D7_1024900	conserved Plasmodium protein, unknown function	-0.207235	0.0324715
Pf3D7_14_v3	2127597	2132011	-	PF3D7_1451900	ribosome biogenesis protein TSR1, putative	0.146322	0.0324715
Pf3D7_02_v3	48923	50147	-	PF3D7_0200700	rifin	-0.406007	0.0326514
Pf3D7_02_v3	771928	773349	+	PF3D7_0219200	40S ribosomal protein S30	0.159872	0.0326514
Pf3D7_09_v3	1272794	1274607	-	PF3D7_0931800	proteasome subunit beta type-6, putative	-0.152434	0.0326514
Pf3D7_11_v3	956931	959950	-	PF3D7_1124200	thioredoxin-like protein, putative	0.238923	0.0326724
Pf3D7_01_v3	153669	160630	+	PF3D7_0103500	conserved Plasmodium protein, unknown function	-0.282699	0.0329013
Pf3D7_05_v3	1057597	1059130	+	PF3D7_0525400	7-helix-1 protein	-0.479792	0.0329912
Pf3D7_13_v3	1242635	1247339	+	PF3D7_1329400	AMP deaminase	-0.208407	0.0330046
Pf3D7_01_v3	487239	490901	-	PF3D7_0113000	glutamic acid-rich protein GARP	0.133847	0.0331894
Pf3D7_03_v3	572134	576853	-	PF3D7_0314200	conserved Plasmodium protein, unknown function	-0.254071	0.0332055
Pf3D7_09_v3	236028	243109	-	PF3D7_0905100	nucleoporin NUP221, putative	0.147829	0.0332055
Pf3D7_09_v3	905998	908357	+	PF3D7_0922300	conserved protein, unknown function	-0.680249	0.0334134
Pf3D7_02_v3	80851	84937	-	PF3D7_0201700	DnaJ protein, putative	0.447793	0.033425
Pf3D7_09_v3	377494	383371	+	PF3D7_0908200	conserved Plasmodium protein, unknown function	-0.410919	0.0334976
Pf3D7_03_v3	499117	502677	+	PF3D7_0311600	dolichyl-diphosphooligosaccharide--protein glycosyltransferase subunit OST1, putative	-0.210522	0.033588
Pf3D7_14_v3	175043	179843	-	PF3D7_1405100	GTPase-activating protein, putative	0.162807	0.033588
Pf3D7_06_v3	602024	605863	+	PF3D7_0614400	pre-mRNA-splicing factor CWF7, putative	0.196641	0.0339566
Pf3D7_09_v3	949967	954244	+	PF3D7_0923400	conserved Plasmodium protein, unknown function	0.145656	0.0341253
Pf3D7_05_v3	845538	848991	-	PF3D7_0520700	CDC73 domain-containing protein, putative	0.222243	0.0341367
Pf3D7_01_v3	378653	380086	-	PF3D7_0109700	rRNA biogenesis protein RRP36, putative	0.22961	0.0342218
Pf3D7_11_v3	852985	859371	+	PF3D7_1122500	protein KIC10	-0.240394	0.0343658
Pf3D7_12_v3	1332463	1334896	+	PF3D7_1232200	dihydrolipoyl dehydrogenase, mitochondrial	-0.320269	0.0343658
Pf3D7_10_v3	1461927	1469867	+	PF3D7_1037000	DNA polymerase zeta catalytic subunit, putative	-0.204603	0.0344481
Pf3D7_14_v3	2918191	2921490	-	PF3D7_1471400	diacylglycerol kinase, putative	-0.287651	0.0344481
Pf3D7_13_v3	318031	320148	-	PF3D7_1306700	conserved Plasmodium protein, unknown function	-0.389703	0.0344661
Pf3D7_02_v3	628091	632681	-	PF3D7_0215300	acyl-CoA synthetase	0.475071	0.0345587
Pf3D7_04_v3	997886	1000908	+	PF3D7_0422000	steroid dehydrogenase, putative	-0.280504	0.0346004
Pf3D7_12_v3	1820308	1822837	-	PF3D7_1243500	vacuolar-sorting protein SNF7, putative	-0.339967	0.0347096
Pf3D7_02_v3	650472	653693	-	PF3D7_0215800	origin recognition complex subunit 5	-0.290662	0.0347538
Pf3D7_12_v3	45887	58295	-	PF3D7_1200600	erythrocyte membrane protein 1, PfEMP1	0.190315	0.0347694
Pf3D7_05_v3	955955	963095	+	PF3D7_0523000	multidrug resistance protein 1	0.117258	0.0347812
Pf3D7_14_v3	846155	849672	+	PF3D7_1420400	glycine--tRNA ligase	0.12355	0.0348277
Pf3D7_14_v3	890541	891622	-	PF3D7_1421900	copper transporter, putative	-0.258619	0.0348575
Pf3D7_07_v3	1385635	1386626	+	PF3D7_0732000	stevor	-0.523425	0.0348786
Pf3D7_14_v3	1851252	1855162	-	PF3D7_1445100	histidine--tRNA ligase, putative	0.159872	0.0349765
Pf3D7_10_v3	1121930	1124959	+	PF3D7_1026800	40S ribosomal protein S2	0.144902	0.0350823
Pf3D7_14_v3	893533	895571	-	PF3D7_1422100	ribosomal protein L21, mitochondrial, putative	-0.246688	0.03512
Pf3D7_14_v3	477095	479654	-	PF3D7_1411800	conserved Plasmodium protein, unknown function	0.220012	0.035241
Pf3D7_14_v3	1108066	1116168	-	PF3D7_1428400	WD and tetratricopeptide repeats protein 1, putative	-0.142482	0.0355441
Pf3D7_01_v3	297189	299513	+	PF3D7_0107200	CCR4 domain-containing protein 3, putative	-0.307394	0.0356974
Pf3D7_10_v3	1263906	1269524	+	PF3D7_1031400	OTU-like cysteine protease	0.379707	0.0357787
Pf3D7_07_v3	104012	106731	-	PF3D7_0702500	Plasmodium exported protein, unknown function	0.145494	0.0358801
Pf3D7_07_v3	711820	715046	+	PF3D7_0716200	PDCD2 domain-containing protein, putative	0.141664	0.0358801
Pf3D7_03_v3	616472	622816	+	PF3D7_0315200	circumsporozoite- and TRAP-related protein	0.12663	0.0359755
Pf3D7_12_v3	1568038	1571016	+	PF3D7_1237600	periodic tryptophan protein 1, putative	0.16486	0.0361765
Pf3D7_13_v3	1075906	1084660	-	PF3D7_1325900	conserved Plasmodium protein, unknown function	-0.369576	0.0361765
Pf3D7_13_v3	1724600	1727877	-	PF3D7_1343700	kelch protein K13	0.169049	0.0362279
Pf3D7_10_v3	822220	824901	-	PF3D7_1020400	rRNA (cytosine-C(5))-methyltransferase, putative	0.212119	0.0366744
Pf3D7_14_v3	958574	965842	-	PF3D7_1423700	conserved Plasmodium protein, unknown function	0.129675	0.036708
Pf3D7_12_v3	435583	439379	+	PF3D7_1209400	cytosolic iron-sulfur protein assembly protein 1, putative	-0.2229	0.0368032
Pf3D7_14_v3	2375197	2386669	+	PF3D7_1457900	conserved Plasmodium protein, unknown function	0.181997	0.0368079
Pf3D7_03_v3	649743	657416	-	PF3D7_0316200	conserved Plasmodium protein, unknown function	-0.196386	0.0369168
Pf3D7_06_v3	938917	944710	-	PF3D7_0623100	nuclear polyadenylated RNA-binding protein NAB2, putative	0.135033	0.0369829
Pf3D7_13_v3	795691	799120	-	PF3D7_1319300	tRNA (guanine(26)-N(2))-dimethyltransferase, putative	0.139574	0.0370474
Pf3D7_04_v3	123068	125848	-	PF3D7_0402100	Plasmodium exported protein (PHISTb), unknown function	0.227998	0.037195
Pf3D7_09_v3	186468	190718	-	PF3D7_0904000	GTPase-activating protein, putative	0.14303	0.0376172
Pf3D7_11_v3	1040447	1048468	-	PF3D7_1126700	conserved Plasmodium protein, unknown function	-0.539026	0.0376312
Pf3D7_01_v3	577704	583789	+	PF3D7_0115000	surface-associated interspersed protein 1.3 (SURFIN 1.3)	-0.416221	0.0377048
Pf3D7_04_v3	155877	156984	+	PF3D7_0402500	rifin, pseudogene	-0.50306	0.0377048
Pf3D7_07_v3	380449	385546	+	PF3D7_0708400	heat shock protein 90	0.145739	0.0377048
Pf3D7_01_v3	388192	389559	+	PF3D7_0110000	conserved Plasmodium protein, unknown function	-0.260134	0.0377569
Pf3D7_02_v3	483322	489702	+	PF3D7_0212100	conserved Plasmodium protein, unknown function	0.134676	0.0377569
Pf3D7_04_v3	722433	724446	-	PF3D7_0416500	repressor of RNA polymerase III transcription MAF1	-0.564874	0.0377569
Pf3D7_08_v3	479438	497431	-	PF3D7_0809600	peptidase family C50, putative	-0.163059	0.0380875
Pf3D7_12_v3	1793174	1795330	-	PF3D7_1242300	conserved Plasmodium membrane protein, unknown function	-0.297031	0.0389627
Pf3D7_03_v3	286241	287345	-	PF3D7_0306000	cytochrome b-c1 complex subunit 8, putative	-0.36902	0.0390686
Pf3D7_11_v3	1216521	1224812	+	PF3D7_1131600	kelch domain-containing protein, putative	-0.423778	0.0391728
Pf3D7_05_v3	527485	528969	+	PF3D7_0512000	prefoldin subunit 6	0.180598	0.0392351
Pf3D7_14_v3	906564	909327	+	PF3D7_1422500	ERAD-associated E3 ubiquitin-protein ligase HRD1	-0.44329	0.0392653
Pf3D7_06_v3	1026468	1031411	-	PF3D7_0625300	mitochondrial DNA polymerase	-0.181131	0.0396256
Pf3D7_13_v3	1052185	1063669	+	PF3D7_1325400	CRWN-like protein, putative	-0.391633	0.0396256
Pf3D7_11_v3	1151788	1154689	+	PF3D7_1129800	conserved Plasmodium protein, unknown function	-0.313014	0.03982
Pf3D7_04_v3	1099303	1107445	+	PF3D7_0424400	surface-associated interspersed protein 4.2 (SURFIN 4.2)	-0.458852	0.0399573
Pf3D7_06_v3	977162	978525	+	PF3D7_0623900	ribonuclease H2 subunit A, putative	-0.198926	0.0399573
Pf3D7_11_v3	1461487	1463111	+	PF3D7_1137100	ribosomal protein S9, mitochondrial, putative	0.177483	0.040297
Pf3D7_08_v3	958332	962154	-	PF3D7_0821300	ATP-dependent RNA helicase DHX36, putative	0.183974	0.040455
Pf3D7_12_v3	1882683	1888206	+	PF3D7_1245100	kinesin-13, putative	-0.300866	0.0404679
Pf3D7_14_v3	976472	980866	+	PF3D7_1424400	60S ribosomal protein L7-3, putative	0.144509	0.040642
Pf3D7_03_v3	36965	44482	+	PF3D7_0300100	erythrocyte membrane protein 1, PfEMP1	0.298007	0.0408288
Pf3D7_13_v3	1703564	1707279	+	PF3D7_1343200	tRNA guanosine-2'-O-methyltransferase, putative	0.157036	0.0408297
Pf3D7_12_v3	1779442	1783743	-	PF3D7_1241800	ATP-dependent RNA helicase DBP9, putative	0.129695	0.04099
Pf3D7_11_v3	405087	410073	+	PF3D7_1110200	pre-mRNA-processing factor 6, putative	0.141078	0.0410132
Pf3D7_14_v3	2423624	2426573	+	PF3D7_1459100	GTP-binding protein, putative	-0.244443	0.0415115
Pf3D7_06_v3	97494	99410	+	PF3D7_0602200	MYND-type zinc finger protein, putative	0.167259	0.0417183
Pf3D7_13_v3	2608363	2610359	+	PF3D7_1365000	conserved Plasmodium protein, unknown function	0.232001	0.0417213
Pf3D7_06_v3	853821	857324	+	PF3D7_0620500	cleavage stimulation factor subunit 1, putative	0.173362	0.0417547
Pf3D7_08_v3	29147	39682	-	PF3D7_0800200	erythrocyte membrane protein 1, PfEMP1	0.508985	0.0417547
Pf3D7_11_v3	652399	654424	+	PF3D7_1117100	ubiquitin carboxyl-terminal hydrolase UCH54	-0.234536	0.0418343
Pf3D7_07_v3	1254778	1258355	+	PF3D7_0729500	N6-adenosine-methyltransferase MT-A70	0.141587	0.0420297
Pf3D7_08_v3	1226140	1228476	-	PF3D7_0828500	translation initiation factor eIF-2B subunit alpha, putative	-0.347952	0.0420297
Pf3D7_10_v3	393189	398429	-	PF3D7_1009800	conserved Plasmodium membrane protein, unknown function	0.185378	0.0420297
Pf3D7_10_v3	1323813	1331955	-	PF3D7_1033100	S-adenosylmethionine decarboxylase/ornithine decarboxylase	0.141648	0.0420297
Pf3D7_11_v3	569509	570889	+	PF3D7_1115000	conserved protein, unknown function	-0.271257	0.0420297
Pf3D7_07_v3	702601	706721	+	PF3D7_0716000	RNA-binding protein, putative	0.133813	0.0422713
Pf3D7_05_v3	55122	57159	+	PF3D7_0501000	Plasmodium exported protein, unknown function	0.139932	0.0425219
Pf3D7_10_v3	1553957	1555870	-	PF3D7_1038700	Plasmodium exported protein, unknown function	-0.50274	0.0425584
Pf3D7_09_v3	947033	949498	+	PF3D7_0923300	perforin-like protein 3	0.293225	0.0426477
Pf3D7_11_v3	1525654	1532527	-	PF3D7_1138700	protein KIC5	0.202652	0.0426477
Pf3D7_10_v3	1022202	1023132	+	PF3D7_1024300	ATP synthase-associated protein, putative	-0.274171	0.042913
Pf3D7_12_v3	347896	349423	+	PF3D7_1207500	RNA-binding protein, putative	-0.332591	0.042913
Pf3D7_14_v3	1841602	1843256	+	PF3D7_1444700	shikimate dehydrogenase, putative	-0.289684	0.0430109
Pf3D7_03_v3	470535	473737	-	PF3D7_0311100	pre-mRNA splicing factor, putative	0.167213	0.0431315
Pf3D7_03_v3	668469	672475	-	PF3D7_0316600	formate-nitrite transporter	0.134364	0.0440083
Pf3D7_12_v3	1829026	1833409	+	PF3D7_1243700	ubiquitin-conjugating enzyme E2, putative	-0.368459	0.0440622
Pf3D7_12_v3	1558660	1560695	+	PF3D7_1237400	hydrolase, putative	-0.299522	0.0441622
Pf3D7_07_v3	946077	949317	+	PF3D7_0722200	rhoptry-associated leucine zipper-like protein 1	-0.380208	0.0442404
Pf3D7_10_v3	867337	870148	-	PF3D7_1021500	ATP-dependent RNA helicase ROK1, putative	0.186477	0.044524
Pf3D7_13_v3	2624097	2627647	-	PF3D7_1365700	SNARE associated Golgi protein, putative	0.187798	0.0446524
Pf3D7_13_v3	2014953	2019472	-	PF3D7_1350500	conserved Plasmodium protein, unknown function	0.148423	0.0446882
Pf3D7_02_v3	479683	481854	+	PF3D7_0212000	GDP-fructose:GMP antiporter, putative	-0.321734	0.0450211
Pf3D7_06_v3	291965	297805	+	PF3D7_0607000	translation initiation factor IF-2, putative	0.116478	0.0452252
Pf3D7_14_v3	419442	423481	+	PF3D7_1410400	rhoptry-associated protein 1	0.425934	0.0452252
Pf3D7_11_v3	1298301	1300611	-	PF3D7_1133600	conserved Plasmodium protein, unknown function	-0.286197	0.0457975
Pf3D7_13_v3	2308497	2314416	+	PF3D7_1358200	conserved Plasmodium protein, unknown function	0.165473	0.0457975
Pf3D7_02_v3	774447	776838	+	PF3D7_0219400	ribosome associated membrane protein RAMP4, putative	0.174085	0.0462576
Pf3D7_09_v3	822634	825411	+	PF3D7_0920000	elongation of fatty acids protein, putative	-0.373766	0.0462576
Pf3D7_06_v3	332329	335631	+	PF3D7_0607900	conserved Plasmodium protein, unknown function	-0.199212	0.0464133
Pf3D7_04_v3	776801	779987	-	PF3D7_0417500	memo-like protein	-0.175057	0.0468579
Pf3D7_08_v3	1059246	1061567	-	PF3D7_0824300	GTP-binding protein Obg2, putative	-0.254414	0.0468579
Pf3D7_14_v3	857678	863689	+	PF3D7_1420700	surface protein P113	0.130435	0.0469128
Pf3D7_14_v3	1752543	1764248	+	PF3D7_1442900	Sec7 domain-containing protein ARFGEF, putative	0.137811	0.0470043
Pf3D7_09_v3	387511	389444	+	PF3D7_0908400	conserved Plasmodium protein, unknown function	-0.441894	0.0471184
Pf3D7_09_v3	1173579	1181380	+	PF3D7_0929400	high molecular weight rhoptry protein 2	0.388731	0.0472051
Pf3D7_13_v3	2228269	2229941	-	PF3D7_1356200	mitochondrial import inner membrane translocase subunit TIM23, putative	0.168762	0.0475073
Pf3D7_14_v3	2767400	2768020	+	PF3D7_1467800	conserved Plasmodium protein, unknown function	-0.30855	0.047925
Pf3D7_14_v3	726517	729371	-	PF3D7_1417500	H/ACA ribonucleoprotein complex subunit 4, putative	0.152586	0.0479561
Pf3D7_11_v3	702276	705399	+	PF3D7_1118500	nucleolar protein 56, putative	0.134875	0.0479908
Pf3D7_14_v3	2754609	2757177	+	PF3D7_1467500	DNA/RNA-binding protein KIN17, putative	0.178128	0.0480454
Pf3D7_01_v3	255113	258624	-	PF3D7_0106000	conserved protein, unknown function	-0.233353	0.0482605
Pf3D7_11_v3	351860	354337	+	PF3D7_1108000	IWS1-like protein, putative	0.15356	0.0484647
Pf3D7_08_v3	725500	726860	-	PF3D7_0815400	ATP synthase-associated protein, putative	-0.339932	0.0484909
Pf3D7_11_v3	1532674	1540545	-	PF3D7_1138800	WD repeat-containing protein, putative	0.138566	0.0484909
Pf3D7_08_v3	372356	376952	-	PF3D7_0807100	DNA helicase PSH3	0.17942	0.0489907
Pf3D7_13_v3	2551210	2552002	-	PF3D7_1363600	conserved Plasmodium protein, unknown function	-0.338778	0.0490367
Pf3D7_10_v3	983518	985785	-	PF3D7_1023300	conserved protein, unknown function	-0.323456	0.0492497
Pf3D7_08_v3	1181264	1183916	+	PF3D7_0827300	conserved Plasmodium protein, unknown function	0.159215	0.0498126
Pf3D7_14_v3	1409197	1411400	+	PF3D7_1434800	mitochondrial acidic protein MAM33, putative	-0.130946	0.0498936
Pf3D7_03_v3	320628	322215	-	PF3D7_0307400	ATP-dependent Clp protease proteolytic subunit	-0.213005	0.0503256
Pf3D7_11_v3	1759227	1760663	-	PF3D7_1144300	60S ribosomal protein L41	0.128917	0.0504351
Pf3D7_01_v3	42367	46507	-	PF3D7_0100300	erythrocyte membrane protein 1, PfEMP1	0.413479	0.050439
Pf3D7_12_v3	214215	216474	+	PF3D7_1204700	conserved protein, unknown function	-0.2894	0.0505809
Pf3D7_12_v3	1574710	1576036	+	PF3D7_1237800	ubiquitin-like modifier HUB1, putative	0.298298	0.0505809
Pf3D7_12_v3	1560900	1567860	-	PF3D7_1237500	conserved Plasmodium protein, unknown function	0.139797	0.0509798
Pf3D7_13_v3	1613155	1616805	-	PF3D7_1340500	conserved Plasmodium protein, unknown function	0.202389	0.0510708
Pf3D7_06_v3	1113448	1117623	-	PF3D7_0627800	acetyl-CoA synthetase	0.131479	0.0514282
Pf3D7_09_v3	39554	40740	+	PF3D7_0900400	rifin	0.171623	0.0516003
Pf3D7_05_v3	470506	474400	+	PF3D7_0511200	stearoyl-CoA desaturase	-0.409413	0.0522293
Pf3D7_07_v3	859916	863337	+	PF3D7_0719700	40S ribosomal protein S10, putative	0.136294	0.0522293
Pf3D7_14_v3	519028	523889	+	PF3D7_1412900	ubiquitin-conjugating enzyme E2, putative	-0.219132	0.0524467
Pf3D7_08_v3	1021372	1025708	-	PF3D7_0823200	RNA-binding protein, putative	-0.121403	0.0528114
Pf3D7_06_v3	1031969	1034471	-	PF3D7_0625400	conserved Plasmodium protein, unknown function	0.203004	0.0528306
Pf3D7_13_v3	1289960	1293507	+	PF3D7_1330700	GPI transamidase subunit PIG-U, putative	-0.272429	0.0528306
Pf3D7_10_v3	310582	314699	-	PF3D7_1007800	conserved Plasmodium protein, unknown function	0.320177	0.0533667
Pf3D7_14_v3	1946965	1953556	+	PF3D7_1447800	calponin homology domain-containing protein, putative	0.16249	0.0535597
Pf3D7_11_v3	840282	842499	-	PF3D7_1122100	GPI transamidase component GPI16, putative	-0.366181	0.0535859
Pf3D7_06_v3	257163	260505	+	PF3D7_0606100	RNA-binding protein, putative	0.131148	0.0540427
Pf3D7_02_v3	586717	589640	-	PF3D7_0214400	protein LTV1, putative	0.138222	0.0543336
Pf3D7_14_v3	20897	22232	-	PF3D7_1400600	rifin	0.286648	0.05443
Pf3D7_06_v3	884024	890267	+	PF3D7_0621700	RAP protein, putative	0.155345	0.0546307
Pf3D7_09_v3	1330167	1333406	-	PF3D7_0933600	mitochondrial-processing peptidase subunit beta, putative	-0.131111	0.0546592
Pf3D7_10_v3	1642401	1649948	-	PF3D7_1041300	erythrocyte membrane protein 1, PfEMP1	0.161836	0.0548927
Pf3D7_14_v3	1035905	1042216	-	PF3D7_1426700	phosphoenolpyruvate carboxylase	0.168364	0.0548927
Pf3D7_05_v3	1010595	1012862	-	PF3D7_0524300	conserved Plasmodium protein, unknown function	0.190427	0.0550004
Pf3D7_09_v3	452399	455743	-	PF3D7_0910000	histone-lysine N-methyltransferase SET4	-0.133561	0.0566788
Pf3D7_11_v3	24160	31598	+	PF3D7_1100100	erythrocyte membrane protein 1, PfEMP1	0.193896	0.0566788
Pf3D7_07_v3	447209	458876	-	PF3D7_0710000	conserved Plasmodium protein, unknown function	-0.268467	0.0566963
Pf3D7_13_v3	654882	657517	-	PF3D7_1315600	CDP-diacylglycerol--inositol 3-phosphatidyltransferase	-0.239857	0.0566963
Pf3D7_11_v3	1251966	1253902	+	PF3D7_1132300	nucleic acid binding protein, putative	-0.166979	0.0567287
Pf3D7_10_v3	243559	247064	-	PF3D7_1005600	DnaJ protein, putative	0.133783	0.0567924
Pf3D7_09_v3	1187369	1189282	+	PF3D7_0929900	conserved Plasmodium protein, unknown function	-0.250262	0.0570419
Pf3D7_03_v3	191168	193072	-	PF3D7_0303700	lipoamide acyltransferase component of branched-chain alpha-keto acid dehydrogenase complex	-0.149668	0.0572463
Pf3D7_01_v3	439395	442195	-	PF3D7_0111500	UMP-CMP kinase, putative	-0.158772	0.0573102
Pf3D7_01_v3	444710	449954	+	PF3D7_0111800	eukaryotic translation initiation factor 4E, putative	0.129558	0.0573538
Pf3D7_06_v3	181680	184760	+	PF3D7_0604300	conserved Plasmodium protein, unknown function	-0.181111	0.0576098
Pf3D7_10_v3	72601	74029	-	PF3D7_1001300	Plasmodium exported protein (PHISTa), unknown function	-0.333534	0.0576554
Pf3D7_06_v3	1209083	1213867	+	PF3D7_0629400	polyadenylate-binding protein 3, putative	-0.133642	0.0577887
Pf3D7_12_v3	1108744	1112924	-	PF3D7_1227400	conserved Plasmodium protein, unknown function	0.156951	0.0578742
Pf3D7_10_v3	1310085	1313049	-	PF3D7_1032700	conserved Plasmodium protein, unknown function	0.157715	0.0588187
Pf3D7_11_v3	317615	319552	-	PF3D7_1107400	DNA repair protein RAD51	-0.236137	0.0588187
Pf3D7_01_v3	386708	388186	+	PF3D7_0109950	respiratory chain complex 2 associated protein 3	-0.258397	0.0589865
Pf3D7_10_v3	1287320	1290508	-	PF3D7_1032000	ribosome maturation factor RimM, putative	-0.211234	0.0597714
Pf3D7_10_v3	926542	929405	-	PF3D7_1022200	conserved Plasmodium membrane protein, unknown function	-0.181911	0.0598093
Pf3D7_07_v3	243898	245016	-	PF3D7_0704900	peptide chain release factor 2	-0.223589	0.059822
Pf3D7_01_v3	272296	273701	+	PF3D7_0106400	pre-rRNA-processing protein TSR2, putative	0.150126	0.0604402
Pf3D7_09_v3	85707	88318	-	PF3D7_0901900	probable protein, unknown function	-0.363037	0.0605351
Pf3D7_14_v3	1205088	1206416	+	PF3D7_1430500	conserved Plasmodium protein, unknown function	-0.15656	0.0605805
Pf3D7_12_v3	300662	306899	-	PF3D7_1206700	eukaryotic translation initiation factor 5, putative	0.115182	0.0607692
Pf3D7_03_v3	545589	548500	-	PF3D7_0313400	conserved Plasmodium protein, unknown function	0.177921	0.0609074
Pf3D7_07_v3	196266	203802	+	PF3D7_0704300	conserved Plasmodium membrane protein, unknown function	-0.215774	0.0609074
Pf3D7_08_v3	863419	868820	-	PF3D7_0819000	ribonuclease, putative	0.123961	0.0609074
Pf3D7_11_v3	619245	622345	-	PF3D7_1116400	guanine nucleotide-exchange factor SEC12	0.188928	0.0609074
Pf3D7_08_v3	643066	645158	-	PF3D7_0813000	protein KIC7	0.155246	0.0609109
Pf3D7_13_v3	971388	973888	-	PF3D7_1323400	60S ribosomal protein L23	0.150543	0.0610647
Pf3D7_14_v3	1525117	1528540	-	PF3D7_1437700	succinyl-CoA ligase, putative	-0.370455	0.0613669
Pf3D7_13_v3	1827863	1830813	-	PF3D7_1345700	isocitrate dehydrogenase [NADP], mitochondrial	-0.132197	0.0614239
Pf3D7_12_v3	1936019	1937985	+	PF3D7_1246600	pre-mRNA-splicing factor CWC26, putative	0.1659	0.0614345
Pf3D7_06_v3	862450	865522	+	PF3D7_0621000	conserved Plasmodium protein, unknown function	0.166281	0.0625028
Pf3D7_14_v3	3161742	3162743	-	PF3D7_1476900	Plasmodium exported protein, unknown function, pseudogene	-0.365562	0.0626548
Pf3D7_06_v3	1336146	1337473	+	PF3D7_0632000	rifin	0.205383	0.0626974
Pf3D7_07_v3	486497	491719	-	PF3D7_0711000	AAA family ATPase, CDC48 subfamily	0.132956	0.0626974
Pf3D7_05_v3	283669	288351	+	PF3D7_0506800	transcription factor 25, putative	0.13561	0.0627712
Pf3D7_12_v3	586314	587973	+	PF3D7_1213600	dynein light chain 1, putative	-0.214519	0.062918
Pf3D7_04_v3	268919	271537	-	PF3D7_0405000	ATP-dependent RNA helicase DDX51, putative	0.149474	0.062946
Pf3D7_05_v3	797479	799233	-	PF3D7_0519400	40S ribosomal protein S24	0.146165	0.0631903
Pf3D7_04_v3	854493	855667	+	PF3D7_0419200	protein transport protein GOT1, putative	0.343838	0.0632621
Pf3D7_10_v3	1025576	1027071	+	PF3D7_1024500	conserved Plasmodium protein, unknown function	-0.301206	0.063393
Pf3D7_08_v3	1164491	1167540	+	PF3D7_0826900	conserved Plasmodium protein, unknown function	-0.198365	0.06365
Pf3D7_13_v3	1677300	1678286	-	PF3D7_1342700	DNA-directed RNA polymerases I, II, and III subunit RPABC4, putative	0.251009	0.0637784
Pf3D7_01_v3	431167	436457	-	PF3D7_0111300	P-loop containing nucleoside triphosphate hydrolase, putative	-0.160433	0.0639134
Pf3D7_04_v3	846888	849541	+	PF3D7_0418900	conserved protein, unknown function	-0.321037	0.0639134
Pf3D7_07_v3	329719	336587	-	PF3D7_0707200	conserved Plasmodium protein, unknown function	-0.199838	0.0639134
Pf3D7_13_v3	952855	955994	+	PF3D7_1322500	palmitoyltransferase DHHC5	-0.297517	0.0639134
Pf3D7_13_v3	2065333	2067148	+	PF3D7_1351800	conserved Plasmodium protein, unknown function	0.189585	0.0639134
Pf3D7_14_v3	509238	511218	-	PF3D7_1412600	deoxyhypusine synthase	0.147407	0.0639134
Pf3D7_05_v3	1248232	1250252	-	PF3D7_0530600	XAP-5 DNA binding protein, putative	0.169336	0.0639729
Pf3D7_14_v3	819039	821674	+	PF3D7_1419700	eukaryotic translation initiation factor 3 subunit H, putative	0.111193	0.064028
Pf3D7_13_v3	1763082	1767594	+	PF3D7_1344100	TLD domain-containing protein, putative	0.177616	0.064404
Pf3D7_12_v3	1734992	1744191	+	PF3D7_1240900	erythrocyte membrane protein 1, PfEMP1	0.19438	0.0644397
Pf3D7_12_v3	985545	993212	+	PF3D7_1224300	polyadenylate-binding protein 1, putative	0.116351	0.0645298
Pf3D7_09_v3	528858	532077	+	PF3D7_0911600	conserved Plasmodium protein, unknown function	-0.30081	0.06478
Pf3D7_07_v3	858476	861392	-	PF3D7_0719600	60S ribosomal protein L11a, putative	0.252783	0.0647889
Pf3D7_13_v3	2092297	2094680	-	PF3D7_1352500	thioredoxin-related protein, putative	-0.145918	0.0649248
Pf3D7_05_v3	254058	256048	-	PF3D7_0505900	mediator of RNA polymerase II transcription subunit 11, putative	-0.182767	0.0656358
Pf3D7_09_v3	211700	218608	+	PF3D7_0904600	ubiquitin specific protease, putative	0.131803	0.0658387
Pf3D7_12_v3	1654438	1658821	+	PF3D7_1239700	ATP-dependent zinc metalloprotease FTSH 1	0.151964	0.0658387
Pf3D7_09_v3	1006205	1009028	+	PF3D7_0924700	splicing factor 3A subunit 3, putative	0.162997	0.0660041
Pf3D7_08_v3	475439	478480	+	PF3D7_0809400	conserved protein, unknown function	-0.188734	0.0661092
Pf3D7_06_v3	1064859	1068640	+	PF3D7_0626400	CRAL/TRIO domain-containing protein, putative	-0.312092	0.0661177
Pf3D7_08_v3	1405835	1406999	-	PF3D7_0832600	stevor	0.22297	0.0662001
Pf3D7_12_v3	525310	528190	+	PF3D7_1211800	polyubiquitin	-0.143784	0.0662001
Pf3D7_14_v3	853711	856441	-	PF3D7_1420600	pantothenate kinase 1	-0.167945	0.066247
Pf3D7_07_v3	1193347	1210448	-	PF3D7_0728100	anaphase-promoting complex subunit 1, putative	-0.203344	0.0666353
Pf3D7_13_v3	1787599	1788926	-	PF3D7_1344500	U6 snRNA phosphodiesterase, putative	-0.109872	0.0672011
Pf3D7_07_v3	1125789	1138474	-	PF3D7_0726500	ubiquitin carboxyl-terminal hydrolase, putative	0.106589	0.06745
Pf3D7_12_v3	1704274	1712936	+	PF3D7_1240400	erythrocyte membrane protein 1, PfEMP1	0.257415	0.0675136
Pf3D7_06_v3	918684	924649	+	PF3D7_0622800	leucine--tRNA ligase, putative	0.107664	0.0680146
Pf3D7_01_v3	74295	75622	+	PF3D7_0101300	Pfmc-2TM Maurer's cleft two transmembrane protein	0.188562	0.0681599
Pf3D7_12_v3	1164781	1169629	+	PF3D7_1228700	conserved Plasmodium protein, unknown function	-0.253903	0.0685987
Pf3D7_04_v3	328473	330639	+	PF3D7_0406200	parasitophorous vacuole membrane protein S16	-0.166508	0.0692136
Pf3D7_02_v3	830123	833035	+	PF3D7_0220600	Plasmodium exported protein (hyp9), unknown function	0.149641	0.0693033
Pf3D7_11_v3	1389211	1396929	+	PF3D7_1135600	condensin-2 complex subunit D3, putative	-0.255236	0.0693181
Pf3D7_06_v3	689086	691142	-	PF3D7_0616600	conserved protein, unknown function	-0.220153	0.0693371
Pf3D7_08_v3	1324597	1331626	+	PF3D7_0831100	surface-associated interspersed protein 8.1 (SURFIN 8.1)	-0.275327	0.0693371
Pf3D7_14_v3	2941398	2945279	-	PF3D7_1472100	protein transport protein YIP1, putative	0.174295	0.0695574
Pf3D7_04_v3	732052	740562	-	PF3D7_0416900	conserved Plasmodium protein, unknown function	0.131436	0.0698759
Pf3D7_05_v3	753178	758036	+	PF3D7_0518100	protein AMR2	0.144395	0.0698759
Pf3D7_14_v3	648910	658762	-	PF3D7_1416200	metacaspase-3	-0.290383	0.0698894
Pf3D7_11_v3	1187604	1189562	+	PF3D7_1130800	armadillo repeat protein PF16, putative	-0.276555	0.0700677
Pf3D7_03_v3	325654	328649	+	PF3D7_0307600	conserved Plasmodium protein, unknown function	-0.200332	0.0700822
Pf3D7_14_v3	1164239	1166791	+	PF3D7_1429500	diphthamide biosynthesis protein 2, putative	0.199268	0.0707278
Pf3D7_11_v3	510703	516323	-	PF3D7_1113100	protein tyrosine phosphatase	0.136225	0.07154
Pf3D7_11_v3	783924	789129	-	PF3D7_1120700	conserved Plasmodium protein, unknown function	-0.232976	0.07154
Pf3D7_13_v3	1664354	1665907	+	PF3D7_1342300	tetratricopeptide repeat protein, putative	-0.206259	0.0716224
Pf3D7_07_v3	319757	322639	+	PF3D7_0706600	conserved Plasmodium protein, unknown function	-0.237076	0.0716528
Pf3D7_03_v3	193499	196492	+	PF3D7_0303800	IBR domain protein, putative	-0.172846	0.0722136
Pf3D7_06_v3	947121	949262	-	PF3D7_0623300	EGF-like membrane protein, putative	-0.274605	0.0724351
Pf3D7_12_v3	1469044	1476429	+	PF3D7_1235300	CCR4-NOT transcription complex subunit 4, putative	0.111013	0.0727476
Pf3D7_13_v3	1340768	1341856	+	PF3D7_1332500	SAM-dependent RNA methyltransferase, putative	0.17674	0.0731894
Pf3D7_11_v3	1615976	1622355	-	PF3D7_1140600	conserved Plasmodium protein, unknown function	0.319785	0.0733078
Pf3D7_07_v3	1282562	1285940	+	PF3D7_0730100	tRNA pseudouridine synthase D, putative	0.188076	0.0738023
Pf3D7_14_v3	1659431	1663587	-	PF3D7_1440700	AP-3 complex subunit mu, putative	0.171432	0.0740771
Pf3D7_14_v3	2459048	2460369	-	PF3D7_1460300	60S ribosomal protein L29, putative	0.123978	0.0743308
Pf3D7_11_v3	1736787	1740230	-	PF3D7_1143500	conserved Plasmodium protein, unknown function	-0.323338	0.0748037
Pf3D7_06_v3	138667	141013	+	PF3D7_0603500	cation/H+ antiporter	-0.317825	0.0749543
Pf3D7_06_v3	1198354	1202056	-	PF3D7_0629200	DnaJ protein, putative	0.136979	0.0751022
Pf3D7_14_v3	460578	467594	-	PF3D7_1411400	plastid replication-repair enzyme	-0.156747	0.0751607
Pf3D7_05_v3	251337	253815	-	PF3D7_0505800	small ubiquitin-related modifier	0.239898	0.075183
Pf3D7_05_v3	405961	407897	-	PF3D7_0509700	conserved Plasmodium protein, unknown function	-0.238527	0.075183
Pf3D7_08_v3	502338	506698	-	PF3D7_0809800	conserved Plasmodium protein, unknown function	0.294853	0.075183
Pf3D7_04_v3	1146672	1147697	-	PF3D7_0425500	stevor	0.189316	0.0751869
Pf3D7_09_v3	1471599	1473298	+	PF3D7_0937200	lysophospholipase, putative	-0.217265	0.0751869
Pf3D7_08_v3	972554	974543	+	PF3D7_0821700	60S ribosomal protein L22, putative	0.140409	0.0755875
Pf3D7_11_v3	1944702	1946935	+	PF3D7_1148900	Plasmodium exported protein, unknown function	0.31127	0.075614
Pf3D7_14_v3	2456628	2457884	-	PF3D7_1460200	conserved protein, unknown function	-0.235614	0.0762384
Pf3D7_12_v3	879217	881186	-	PF3D7_1222100	conserved Plasmodium protein, unknown function	-0.232183	0.076425
Pf3D7_14_v3	1154726	1163789	+	PF3D7_1429400	rRNA (adenosine-2'-O-)-methyltransferase, putative	0.143294	0.0764799
Pf3D7_07_v3	991989	1000332	+	PF3D7_0723800	conserved Plasmodium protein, unknown function	-0.139298	0.0765809
Pf3D7_09_v3	1019164	1020903	-	PF3D7_0925300	proline--tRNA ligase, putative	-0.210194	0.0769371
Pf3D7_07_v3	772279	775568	-	PF3D7_0717900	thioredoxin-like protein	0.147663	0.0775686
Pf3D7_03_v3	473860	479395	+	PF3D7_0311200	valine--tRNA ligase, putative	0.149286	0.0777003
Pf3D7_12_v3	918280	920560	+	PF3D7_1222700	glideosome-associated protein 45	-0.287024	0.0777003
Pf3D7_12_v3	906714	914983	+	PF3D7_1222600	AP2 domain transcription factor AP2-G	-0.264807	0.0777501
Pf3D7_12_v3	630962	633621	-	PF3D7_1215400	conserved Plasmodium protein, unknown function	-0.229408	0.0779193
Pf3D7_13_v3	1043646	1046792	-	PF3D7_1325100	phosphoribosylpyrophosphate synthetase	0.100868	0.0779193
Pf3D7_02_v3	222830	225455	+	PF3D7_0205400	PCI domain-containing protein, putative	-0.18397	0.077926
Pf3D7_08_v3	533991	536642	-	PF3D7_0810500	protein phosphatase PPM7, putative	0.147675	0.077926
Pf3D7_09_v3	574522	576690	+	PF3D7_0913200	elongation factor 1-beta	0.127905	0.077926
Pf3D7_09_v3	1278479	1284699	-	PF3D7_0932100	protein MAM3, putative	-0.280862	0.077926
Pf3D7_12_v3	1034857	1038418	-	PF3D7_1225600	conserved Plasmodium protein, unknown function	0.131066	0.077926
Pf3D7_13_v3	2202011	2205513	-	PF3D7_1355600	PhIL1 interacting protein PIP1	-0.300899	0.077926
Pf3D7_14_v3	94596	99118	-	PF3D7_1402700	U2 snRNP-associated SURP motif-containing protein, putative	0.121794	0.077926
Pf3D7_10_v3	1171988	1175373	-	PF3D7_1028500	partial CSTF domain-containing protein, putative	0.137265	0.0780019
Pf3D7_12_v3	1489319	1497065	-	PF3D7_1235800	peptidase, putative	-0.312102	0.078383
Pf3D7_13_v3	246965	252322	+	PF3D7_1305000	MCL1 domain-containing protein, putative	-0.134145	0.0784038
Pf3D7_09_v3	1099900	1101387	-	PF3D7_0927100	conserved protein, unknown function	-0.310817	0.0784339
Pf3D7_12_v3	1549880	1556401	+	PF3D7_1237200	conserved Plasmodium protein, unknown function	0.12221	0.0784339
Pf3D7_09_v3	1092809	1096677	-	PF3D7_0926800	conserved Plasmodium protein, unknown function	-0.198201	0.0784943
Pf3D7_13_v3	2665864	2668733	+	PF3D7_1366700	conserved Plasmodium protein, unknown function	0.252805	0.0784943
Pf3D7_09_v3	666577	671763	-	PF3D7_0916000	major facilitator superfamily domain-containing protein, putative	-0.282937	0.078515
Pf3D7_10_v3	1292394	1298406	+	PF3D7_1032100	mRNA-decapping enzyme subunit 1, putative	0.119398	0.0786211
Pf3D7_09_v3	915914	918790	+	PF3D7_0922600	glutamine synthetase, putative	-0.13199	0.0786361
Pf3D7_11_v3	580697	583509	-	PF3D7_1115300	cysteine proteinase falcipain 2b	0.152716	0.0788961
Pf3D7_12_v3	1678397	1682107	-	PF3D7_1239900	vacuolar protein sorting-associated protein 16, putative	0.167073	0.0788961
Pf3D7_03_v3	535938	537274	+	PF3D7_0312900	hypothetical protein	0.256821	0.0791618
Pf3D7_12_v3	141230	143553	-	PF3D7_1202400	peptidyl-prolyl cis-trans isomerase	-0.21419	0.0791623
Pf3D7_12_v3	348927	351790	-	PF3D7_1207600	tRNA dimethylallyltransferase, putative	0.148228	0.079614
Pf3D7_09_v3	750973	752942	-	PF3D7_0918300	eukaryotic translation initiation factor 3 subunit F, putative	-0.130973	0.0799501
Pf3D7_06_v3	530674	533646	+	PF3D7_0612900	nucleolar GTP-binding protein 1, putative	0.112008	0.0800178
Pf3D7_14_v3	1505496	1506974	+	PF3D7_1437100	conserved protein, unknown function	-0.172011	0.0800178
Pf3D7_11_v3	552259	553266	+	PF3D7_1114600	conserved Plasmodium protein, unknown function	-0.194296	0.0802172
Pf3D7_13_v3	1871485	1873751	+	PF3D7_1346500	conserved Plasmodium protein, unknown function	0.158658	0.0803029
Pf3D7_05_v3	574365	579453	-	PF3D7_0513600	deoxyribodipyrimidine photo-lyase, putative	-0.112612	0.0803757
Pf3D7_13_v3	963661	964690	-	PF3D7_1323000	beta-hydroxyacyl-ACP dehydratase	0.276597	0.0813506
Pf3D7_12_v3	635035	635495	+	PF3D7_1215600	conserved protein, unknown function	-0.299883	0.0814747
Pf3D7_13_v3	1996357	1998701	+	PF3D7_1349600	conserved Plasmodium protein, unknown function	-0.207105	0.0814747
Pf3D7_10_v3	1165685	1167543	-	PF3D7_1028200	RING zinc finger protein, putative	-0.302002	0.0814898
Pf3D7_12_v3	997441	1000427	+	PF3D7_1224500	histone chaperone ASF1	-0.214923	0.0814898
Pf3D7_08_v3	1108918	1112872	+	PF3D7_0826000	conserved Plasmodium protein, unknown function	0.147201	0.0816633
Pf3D7_12_v3	2113980	2123174	-	PF3D7_1252100	rhoptry neck protein 3	-0.300528	0.0816633
Pf3D7_07_v3	1108583	1125415	-	PF3D7_0726400	conserved Plasmodium membrane protein, unknown function	0.136212	0.0817473
Pf3D7_04_v3	240911	242347	-	PF3D7_0404500	6-cysteine protein P52	-0.302984	0.0820823
Pf3D7_04_v3	440536	445079	-	PF3D7_0409300	methyltransferase, putative	0.147193	0.0820823
Pf3D7_04_v3	932373	934499	+	PF3D7_0420600	conserved Plasmodium protein, unknown function	-0.194899	0.0820823
Pf3D7_11_v3	521020	522963	-	PF3D7_1113400	ubiquitin domain-containing protein DSK2, putative	-0.12122	0.0820823
Pf3D7_12_v3	606589	608091	-	PF3D7_1214200	histone-lysine N-methyltransferase SET5	-0.281056	0.0820823
Pf3D7_04_v3	576810	584668	-	PF3D7_0412900	erythrocyte membrane protein 1, PfEMP1	0.304551	0.0823125
Pf3D7_06_v3	896664	897983	+	PF3D7_0622000	conserved Plasmodium protein, unknown function	0.28972	0.0823125
Pf3D7_13_v3	484029	485471	+	PF3D7_1311300	ATP synthase subunit gamma, mitochondrial	-0.228118	0.0823125
Pf3D7_14_v3	1200622	1204458	+	PF3D7_1430400	autophagy protein 5, putative	-0.20384	0.0825489
Pf3D7_03_v3	678813	681861	-	PF3D7_0316900	E3 ubiquitin-protein ligase, putative	0.144243	0.0825738
Pf3D7_06_v3	646286	655848	-	PF3D7_0615600	zinc finger protein, putative	0.128452	0.0826995
Pf3D7_07_v3	1011770	1017083	-	PF3D7_0724100	conserved Plasmodium protein, unknown function	0.11038	0.0828845
Pf3D7_14_v3	2133266	2141180	+	PF3D7_1452000	rhoptry neck protein 2	-0.277033	0.0828845
Pf3D7_07_v3	128111	129083	+	PF3D7_0703300	conserved Plasmodium protein, unknown function	-0.209987	0.0828863
Pf3D7_03_v3	511923	513009	+	PF3D7_0312000	conserved protein, unknown function	-0.273411	0.082934
Pf3D7_10_v3	66845	69602	-	PF3D7_1001100	acyl-CoA binding protein, isoform 1, ACBP1	0.197276	0.0829866
Pf3D7_07_v3	958352	961340	-	PF3D7_0722600	U3 small nucleolar RNA-associated protein 7, putative	0.124718	0.0830121
Pf3D7_14_v3	1681167	1690747	+	PF3D7_1441300	serine/threonine protein kinase, putative	-0.290298	0.0830869
Pf3D7_14_v3	24337	25320	-	PF3D7_1400700	stevor	-0.250094	0.0831514
Pf3D7_04_v3	1075910	1077829	+	PF3D7_0423800	cysteine-rich protective antigen	-0.169902	0.0836284
Pf3D7_10_v3	808483	810465	-	PF3D7_1019900	autophagy-related protein 8	0.249093	0.0836284
Pf3D7_10_v3	1197379	1200268	-	PF3D7_1029300	conserved protein, unknown function	-0.155534	0.0836284
Pf3D7_06_v3	434240	436684	-	PF3D7_0610100	pre-mRNA-splicing factor SLU7, putative	0.133562	0.0837668
Pf3D7_13_v3	1554199	1556364	+	PF3D7_1338500	conserved Plasmodium protein, unknown function	-0.297054	0.0840474
Pf3D7_07_v3	287597	289088	-	PF3D7_0705800	cysteine-rich secretory protein	-0.286226	0.0848145
Pf3D7_14_v3	1018646	1020564	-	PF3D7_1426100	transcription factor BTF3, putative	0.130733	0.0848187
Pf3D7_08_v3	553116	558148	+	PF3D7_0811000	cullin-1, putative	-0.267158	0.0849244
Pf3D7_09_v3	875602	876867	+	PF3D7_0921500	conserved Plasmodium protein, unknown function	-0.271945	0.0854672
Pf3D7_11_v3	290954	292740	+	PF3D7_1107000	U6 snRNA-associated Sm-like protein LSm4, putative	0.196915	0.0855507
Pf3D7_12_v3	2043650	2044974	+	PF3D7_1250000	rRNA-processing protein FCF2, putative	0.150315	0.0859612
Pf3D7_13_v3	517915	519387	+	PF3D7_1312200	conserved protein, unknown function	-0.274798	0.0866106
Pf3D7_12_v3	1375225	1379661	+	PF3D7_1233300	pentatricopeptide repeat domain-containing protein 2, putative	-0.13189	0.0868915
Pf3D7_02_v3	747303	749586	-	PF3D7_0218300	rRNA methyltransferase, putative	-0.17679	0.0869466
Pf3D7_14_v3	2523606	2524550	+	PF3D7_1462200	conserved protein, unknown function	-0.265609	0.0870392
Pf3D7_11_v3	792188	794151	+	PF3D7_1121000	palmitoyltransferase DHHC3	-0.284467	0.0870656
Pf3D7_13_v3	1875452	1878087	-	PF3D7_1346700	6-cysteine protein	-0.176173	0.0871799
Pf3D7_12_v3	1300633	1305728	-	PF3D7_1231600	pre-mRNA-splicing factor ATP-dependent RNA helicase PRP2, putative	0.129492	0.0872661
Pf3D7_11_v3	431833	434308	-	PF3D7_1110900	ES2 protein, putative	0.144452	0.0872797
Pf3D7_06_v3	1087078	1094389	+	PF3D7_0627100	ankyrin-repeat protein, putative	0.115403	0.0874003
Pf3D7_03_v3	52280	53273	-	PF3D7_0300400	stevor	-0.290105	0.0875531
Pf3D7_12_v3	1379747	1383501	-	PF3D7_1233400	conserved Plasmodium membrane protein, unknown function	0.154955	0.0875531
Pf3D7_10_v3	382660	385664	-	PF3D7_1009500	metalloprotease, putative	-0.167732	0.0877127
Pf3D7_13_v3	536657	545069	-	PF3D7_1312800	protein AAP2	-0.185877	0.0877127
Pf3D7_09_v3	576759	579774	-	PF3D7_0913300	conserved protein, unknown function	0.142372	0.0879075
Pf3D7_05_v3	1065902	1070111	-	PF3D7_0525600	RNA methyltransferase, putative	-0.195734	0.0879491
Pf3D7_13_v3	2367440	2379279	+	PF3D7_1359600	conserved Plasmodium protein, unknown function	0.105417	0.0879815
Pf3D7_14_v3	2232798	2236926	+	PF3D7_1454400	aminopeptidase P	0.103553	0.0880141
Pf3D7_03_v3	539192	543133	+	PF3D7_0313100	ubiquitin-protein ligase, putative	0.116685	0.088272
Pf3D7_11_v3	355724	360711	+	PF3D7_1108100	conserved Plasmodium protein, unknown function	0.288266	0.0884539
Pf3D7_07_v3	889883	899213	+	PF3D7_0720700	phosphoinositide-binding protein PX1	0.137252	0.088519
Pf3D7_12_v3	568097	573525	-	PF3D7_1212900	bromodomain protein 2, putative	0.120503	0.0885233
Pf3D7_03_v3	815119	817437	+	PF3D7_0319500	RNA-binding protein, putative	0.132645	0.0887349
Pf3D7_13_v3	1502688	1506534	+	PF3D7_1337300	exoribonuclease, putative	0.124726	0.0887349
Pf3D7_14_v3	2689986	2693898	+	PF3D7_1466100	protein phosphatase containing kelch-like domains	-0.273344	0.088904
Pf3D7_14_v3	2954108	2957273	+	PF3D7_1472300	conserved protein, unknown function	0.17547	0.0889554
Pf3D7_05_v3	591098	595679	-	PF3D7_0514100	ATP-dependent DNA helicase UvrD	-0.174458	0.0892459
Pf3D7_10_v3	1615804	1617070	+	PF3D7_1040500	rifin	-0.193961	0.0897152
Pf3D7_07_v3	941358	943425	+	PF3D7_0722000	conserved Plasmodium protein, unknown function	0.143793	0.0898429
Pf3D7_11_v3	944850	946524	+	PF3D7_1123900	13 kDa ribonucleoprotein-associated protein, putative	0.121178	0.0901482
Pf3D7_08_v3	679355	681960	+	PF3D7_0814000	60S ribosomal protein L13-2, putative	0.128139	0.0905184
Pf3D7_04_v3	615161	616685	+	PF3D7_0413500	phosphoglucomutase-2	-0.28359	0.0905366
Pf3D7_13_v3	450398	453415	+	PF3D7_1310100	conserved Plasmodium protein, unknown function	-0.226214	0.0905873
Pf3D7_05_v3	1090492	1095184	+	PF3D7_0526500	conserved Plasmodium protein, unknown function	0.128534	0.0906024
Pf3D7_07_v3	413560	422436	-	PF3D7_0709300	mediator of RNA polymerase II transcription subunit 14, putative	0.130847	0.0906024
Pf3D7_13_v3	2262738	2265705	-	PF3D7_1356900	protein kinase 5	-0.227794	0.0906751
Pf3D7_08_v3	1172102	1177112	+	PF3D7_0827100	translation initiation factor IF-2, putative	0.137774	0.0907887
Pf3D7_14_v3	2118608	2121135	-	PF3D7_1451700	calcineurin subunit B	-0.127266	0.0908235
Pf3D7_07_v3	30097	31269	+	PF3D7_0700200	rifin	-0.203145	0.0908428
Pf3D7_06_v3	983297	985562	+	PF3D7_0624100	conserved protein, unknown function	-0.270223	0.0911606
Pf3D7_10_v3	69800	71269	-	PF3D7_1001200	acyl-CoA binding protein, isoform 2, ACBP2	-0.129374	0.0916043
Pf3D7_13_v3	2695379	2700285	+	PF3D7_1367700	alanine--tRNA ligase	0.103741	0.0917385
Pf3D7_13_v3	427265	430292	-	PF3D7_1309300	U4/U6 small nuclear ribonucleoprotein PRP3, putative	0.117579	0.0918923
Pf3D7_07_v3	1144814	1147488	+	PF3D7_0726900	mitochondrial import inner membrane translocase subunit TIM50, putative	0.135689	0.0921675
Pf3D7_06_v3	579250	586589	-	PF3D7_0613900	myosin E, putative	-0.193141	0.0925138
Pf3D7_09_v3	540903	546278	-	PF3D7_0912000	conserved Plasmodium protein, unknown function	-0.141176	0.0925138
Pf3D7_13_v3	1550500	1553305	-	PF3D7_1338400	SprT-like domain-containing protein, putative	-0.266388	0.0925138
Pf3D7_05_v3	90735	95257	+	PF3D7_0501800	chromatin assembly factor 1 subunit A	-0.129555	0.0927174
Pf3D7_12_v3	219569	222227	+	PF3D7_1205000	conserved protein, unknown function	-0.269405	0.0927174
Pf3D7_14_v3	1859926	1862497	+	PF3D7_1445300	ribosomal protein S29, mitochondrial, putative	-0.21983	0.0927174
Pf3D7_05_v3	1178062	1179980	-	PF3D7_0528700	peptidyl-prolyl cis-trans isomerase	0.159015	0.0927456
Pf3D7_11_v3	48112	49307	+	PF3D7_1100400	rifin	-0.234204	0.0927456
Pf3D7_12_v3	60857	65703	-	PF3D7_1200700	acyl-CoA synthetase	0.199544	0.0927456
Pf3D7_13_v3	327138	331324	+	PF3D7_1307100	U3 small nucleolar RNA-associated protein 6, putative	0.144484	0.0927456
Pf3D7_08_v3	774134	777131	+	PF3D7_0817100	tRNA modification GTPase, putative	0.177721	0.0933813
Pf3D7_14_v3	2258680	2262632	+	PF3D7_1455300	conserved protein, unknown function	0.267665	0.0933813
Pf3D7_07_v3	887432	890648	-	PF3D7_0720600	conserved protein, unknown function	-0.215683	0.0934853
Pf3D7_11_v3	1083321	1086048	-	PF3D7_1127900	conserved Plasmodium protein, unknown function	0.199656	0.0935285
Pf3D7_06_v3	714972	720182	+	PF3D7_0617200	BFR1 domain-containing protein, putative	0.122145	0.0936901
Pf3D7_05_v3	570684	572743	-	PF3D7_0513400	GTP-binding protein YihA1	-0.206883	0.0939489
Pf3D7_05_v3	791256	793280	-	PF3D7_0519200	V-type proton ATPase 16 kDa proteolipid subunit	0.13209	0.0942946
Pf3D7_10_v3	147104	148711	+	PF3D7_1003100	respiratory chain complex 4 associated protein 3	-0.261461	0.094765
Pf3D7_01_v3	330597	332834	+	PF3D7_0108100	conserved protein, unknown function	-0.244868	0.0952682
Pf3D7_09_v3	1139049	1142891	-	PF3D7_0928200	conserved Plasmodium protein, unknown function	0.146609	0.095311
Pf3D7_14_v3	2333152	2336259	+	PF3D7_1456900	conserved protein, unknown function	-0.228564	0.095311
Pf3D7_13_v3	1316161	1317997	-	PF3D7_1331600	3-hydroxyacyl-CoA dehydratase DEH	-0.276478	0.095363
Pf3D7_01_v3	417254	420218	+	PF3D7_0110800	transcription initiation factor TFIIB, putative	0.116635	0.0953906
Pf3D7_10_v3	1481557	1486315	-	PF3D7_1037400	conserved Plasmodium protein, unknown function	-0.206806	0.0953906
Pf3D7_13_v3	2556025	2559547	+	PF3D7_1363800	nuclear fusion protein, putative	-0.14644	0.0953906
Pf3D7_12_v3	785247	791068	-	PF3D7_1219600	phospholipid-transporting ATPase 2	0.10564	0.0954701
Pf3D7_14_v3	562981	566801	-	PF3D7_1414200	conserved Plasmodium protein, unknown function	0.152138	0.0955092
Pf3D7_09_v3	971634	977256	+	PF3D7_0924000	patatin-like phospholipase, putative	0.158059	0.096053
Pf3D7_10_v3	452765	459985	+	PF3D7_1011800	PRE-binding protein	0.0907351	0.096053
Pf3D7_08_v3	111319	118441	+	PF3D7_0801700	sentrin-specific protease 2, putative	0.124148	0.0961914
Pf3D7_01_v3	260105	262008	-	PF3D7_0106100	V-type proton ATPase subunit C, putative	0.131585	0.0962301
Pf3D7_02_v3	609924	616306	+	PF3D7_0214900	rhoptry neck protein 6	-0.259838	0.0962301
Pf3D7_07_v3	728081	731148	+	PF3D7_0716700	conserved Plasmodium protein, unknown function	-0.17184	0.0962301
Pf3D7_14_v3	1499927	1501739	-	PF3D7_1436900	histidine triad protein, putative	-0.264255	0.0962301
Pf3D7_13_v3	1264495	1269102	+	PF3D7_1329800	conserved Plasmodium protein, unknown function	-0.215886	0.0963635
Pf3D7_08_v3	467507	472481	-	PF3D7_0809200	asparagine-rich antigen Pfa55-14	0.150786	0.0964464
Pf3D7_14_v3	2503209	2514031	+	PF3D7_1461800	conserved Plasmodium protein, unknown function	-0.204336	0.0964464
Pf3D7_05_v3	973038	976138	+	PF3D7_0523400	DnaJ protein, putative	0.126588	0.0964525
Pf3D7_13_v3	2216285	2218436	+	PF3D7_1355900	RWD domain-containing protein, putative	-0.16424	0.0966434
Pf3D7_13_v3	1336921	1340631	-	PF3D7_1332400	nucleotidyltransferase, putative	0.139768	0.0971838
Pf3D7_03_v3	582177	586023	+	PF3D7_0314500	conserved Plasmodium protein, unknown function	0.147581	0.0974545
Pf3D7_02_v3	456907	458616	-	PF3D7_0211300	ubiquinol-cytochrome-c reductase complex assembly factor 1, putative	-0.259522	0.0978509
Pf3D7_05_v3	1132901	1135534	-	PF3D7_0527200	ubiquitin carboxyl-terminal hydrolase 14	-0.104701	0.0980591
Pf3D7_14_v3	601981	605559	-	PF3D7_1414900	ATP-dependent protease, putative	0.158371	0.0990798
Pf3D7_08_v3	1301831	1305620	+	PF3D7_0830600	Plasmodium exported protein (PHISTc), unknown function	0.241893	0.0991909
Pf3D7_10_v3	346376	349197	-	PF3D7_1008400	26S protease regulatory subunit 4, putative	0.135577	0.0993148
Pf3D7_01_v3	253089	255771	+	PF3D7_0105900	3'-5' exonuclease, putative	-0.228526	0.0993578
Pf3D7_02_v3	199889	204454	-	PF3D7_0204600	5'-3' exonuclease, putative	0.145578	0.0993578
Pf3D7_12_v3	882766	886332	-	PF3D7_1222300	endoplasmin, putative	0.116886	0.0993578
Pf3D7_09_v3	862525	870954	-	PF3D7_0921200	conserved Plasmodium membrane protein, unknown function	0.131863	0.0995608
Pf3D7_14_v3	2966676	2969387	+	PF3D7_1472700	DNA-directed RNA polymerase, alpha subunit, putative	-0.176075	0.0996357
Pf3D7_03_v3	632614	634164	-	PF3D7_0315500	ribosomal protein L47, mitochondrial, putative	-0.224554	0.0996715
Pf3D7_13_v3	415450	417742	-	PF3D7_1309000	conserved protein, unknown function	0.133285	0.0997016
Pf3D7_11_v3	1322407	1325617	-	PF3D7_1134100	protein disulfide-isomerase, putative	-0.17969	0.099813
Pf3D7_06_v3	521142	522177	+	PF3D7_0612400	conserved Plasmodium protein, unknown function	-0.212535	0.0999921
Pf3D7_10_v3	1284588	1287287	-	PF3D7_1031900	conserved Plasmodium protein, unknown function	-0.264552	0.100364
Pf3D7_13_v3	493795	497416	+	PF3D7_1311600	conserved Plasmodium protein, unknown function	0.153167	0.101101
Pf3D7_09_v3	546289	548478	-	PF3D7_0912100	zinc finger protein, putative	0.18061	0.101166
Pf3D7_09_v3	729418	732520	-	PF3D7_0917600	pre-mRNA-splicing factor ATP-dependent RNA helicase PRP43, putative	0.126016	0.101197
Pf3D7_14_v3	350700	352431	-	PF3D7_1408900	tRNA-dihydrouridine synthase, putative	0.163056	0.101197
Pf3D7_01_v3	393695	395222	-	PF3D7_0110400	DNA-directed RNA polymerase II subunit RPB9, putative	0.130092	0.101243
Pf3D7_14_v3	1238794	1242545	-	PF3D7_1431500	mitogen-activated protein kinase 1	0.132457	0.101243
Pf3D7_10_v3	984452	987300	+	PF3D7_1023400	HORMA domain protein, putative	-0.206243	0.101942
Pf3D7_14_v3	2410396	2414191	-	PF3D7_1458700	exonuclease V, mitochondrial, putative	-0.183296	0.101942
Pf3D7_03_v3	300489	302223	-	PF3D7_0306500	cytochrome c oxidase subunit 6c, putative	-0.233996	0.102267
Pf3D7_13_v3	102842	109471	+	PF3D7_1301800	surface-associated interspersed protein 13.1 (SURFIN 13.1), pseudogene	0.127866	0.102267
Pf3D7_05_v3	1238120	1243999	-	PF3D7_0530400	conserved Plasmodium protein, unknown function	-0.203895	0.102844
Pf3D7_11_v3	178821	181341	-	PF3D7_1104100	syntaxin, Qa-SNARE family	0.153865	0.102967
Pf3D7_08_v3	230967	233374	+	PF3D7_0803700	tubulin gamma chain	-0.186386	0.103487
Pf3D7_12_v3	204215	207469	-	PF3D7_1204300	eukaryotic translation initiation factor 5A	0.131811	0.103487
Pf3D7_14_v3	1656288	1660015	+	PF3D7_1440600	protein SOC3, putative	0.229682	0.103487
Pf3D7_09_v3	659929	661258	+	PF3D7_0915600	conserved Plasmodium protein, unknown function	0.15953	0.103599
Pf3D7_14_v3	230607	232875	+	PF3D7_1406400	pentatricopeptide repeat-containing protein 1	-0.212656	0.103599
Pf3D7_13_v3	792381	795633	-	PF3D7_1319200	tetratricopeptide repeat protein, putative	0.257383	0.104925
Pf3D7_03_v3	134486	141185	+	PF3D7_0302500	cytoadherence linked asexual protein 3.1	-0.254409	0.105323
Pf3D7_03_v3	174382	176798	-	PF3D7_0303300	DNA-directed RNA polymerases I, II, and III subunit RPABC2, putative	0.138498	0.105586
Pf3D7_14_v3	684962	686566	-	PF3D7_1416900	prefoldin subunit 2, putative	-0.132541	0.105731
Pf3D7_11_v3	400063	403317	+	PF3D7_1110100	conserved Plasmodium protein, unknown function	0.172187	0.106177
Pf3D7_13_v3	1250030	1258393	+	PF3D7_1329500	conserved protein, unknown function	-0.119298	0.106195
Pf3D7_09_v3	851981	854752	-	PF3D7_0920800	inosine-5'-monophosphate dehydrogenase	0.102052	0.106551
Pf3D7_11_v3	1896443	1898242	+	PF3D7_1147700	ATP synthase subunit delta, mitochondrial, putative	-0.213432	0.106551
Pf3D7_02_v3	455265	456900	-	PF3D7_0211200	ras-related protein Rab-5A	-0.202862	0.107113
Pf3D7_12_v3	2190483	2191770	-	PF3D7_1253700	rifin	0.238263	0.107347
Pf3D7_13_v3	1092355	1094980	-	PF3D7_1326300	RNA-binding protein, putative	0.116132	0.107582
Pf3D7_11_v3	764390	766081	+	PF3D7_1120200	conserved Plasmodium protein, unknown function	0.202521	0.107593
Pf3D7_02_v3	491640	495105	+	PF3D7_0212300	eukaryotic peptide chain release factor subunit 1, putative	0.104509	0.107865
Pf3D7_12_v3	1798386	1800204	+	PF3D7_1242500	conserved protein, unknown function	-0.200132	0.107865
Pf3D7_02_v3	176370	178737	+	PF3D7_0203900	5'-3' exonuclease, putative	-0.176585	0.107997
Pf3D7_13_v3	2823251	2825967	-	PF3D7_1371800	Plasmodium exported protein, unknown function	0.110046	0.108092
Pf3D7_01_v3	160673	166273	+	PF3D7_0103600	ATP-dependent DNA/RNA helicase PSH1	0.137252	0.108327
Pf3D7_01_v3	380254	382568	+	PF3D7_0109800	phenylalanine--tRNA ligase alpha subunit	0.136954	0.108327
Pf3D7_11_v3	1882167	1888573	+	PF3D7_1147300	conserved Plasmodium protein, unknown function	-0.115842	0.108327
Pf3D7_07_v3	353757	355465	+	PF3D7_0707600	mediator of RNA polymerase II transcription subunit 10, putative	0.218099	0.109395
Pf3D7_05_v3	1145803	1149684	-	PF3D7_0527600	conserved Plasmodium protein, unknown function	-0.144917	0.109818
Pf3D7_07_v3	1248478	1251901	-	PF3D7_0729300	60S ribosomal export protein NMD3, putative	0.119001	0.10984
Pf3D7_07_v3	143601	146565	+	PF3D7_0703600	conserved protein, unknown function	-0.241622	0.110076
Pf3D7_09_v3	245200	249920	-	PF3D7_0905200	mitochondrial carrier protein, putative	0.142496	0.110474
Pf3D7_02_v3	689543	695989	+	PF3D7_0216700	autophagy-related protein 11, putative	-0.142237	0.110631
Pf3D7_10_v3	674416	678495	-	PF3D7_1016800	Plasmodium exported protein (PHISTc), unknown function	0.246969	0.110636
Pf3D7_11_v3	1889494	1892695	-	PF3D7_1147500	protein farnesyltransferase subunit beta	0.183319	0.110645
Pf3D7_06_v3	150279	152471	+	PF3D7_0603700	phenylalanine--tRNA ligase	-0.23323	0.110664
Pf3D7_05_v3	1281104	1282484	+	PF3D7_0531300	conserved Plasmodium protein, unknown function	-0.249585	0.110722
Pf3D7_03_v3	67870	68761	+	PF3D7_0300900	stevor	0.185108	0.111361
Pf3D7_07_v3	1258496	1260113	+	PF3D7_0729600	COX assembly mitochondrial protein, putative	-0.200383	0.111376
Pf3D7_13_v3	440240	445360	+	PF3D7_1309700	vacuolar protein sorting-associated protein 18, putative	0.143369	0.111403
Pf3D7_14_v3	639678	641985	+	PF3D7_1415800	ribosomal RNA small subunit methyltransferase A1	0.128965	0.111427
Pf3D7_05_v3	280493	283639	+	PF3D7_0506700	GTPase-activating protein, putative	0.158157	0.111527
Pf3D7_06_v3	213348	214430	+	PF3D7_0605000	50S ribosomal protein L24, putative	-0.186271	0.111612
Pf3D7_06_v3	70948	71935	+	PF3D7_0601700	Plasmodium exported protein (PHISTa), unknown function, pseudogene	-0.117911	0.112203
Pf3D7_07_v3	695091	697180	-	PF3D7_0715800	drug/metabolite transporter DMT1, putative	-0.161995	0.112203
Pf3D7_09_v3	190858	195827	-	PF3D7_0904100	AP-4 complex subunit epsilon, putative	0.113195	0.112203
Pf3D7_10_v3	729698	733223	-	PF3D7_1018300	peptidase, putative	0.124883	0.112203
Pf3D7_11_v3	1176282	1180695	+	PF3D7_1130600	methyltransferase, putative	0.133724	0.112203
Pf3D7_14_v3	1298143	1299264	-	PF3D7_1433000	H/ACA ribonucleoprotein complex subunit 3, putative	0.195015	0.112203
Pf3D7_06_v3	586596	589075	-	PF3D7_0614000	thiamine-phosphate synthase, putative	-0.155622	0.11295
Pf3D7_14_v3	1452234	1454205	+	PF3D7_1435800	GTPase Era, putative	-0.226885	0.113374
Pf3D7_02_v3	435985	437173	+	PF3D7_0210700	syntaxin, Qa-SNARE family	-0.237678	0.113674
Pf3D7_12_v3	1682613	1684787	+	PF3D7_1240000	3-hydroxyisobutyryl-CoA hydrolase, putative	0.226628	0.113711
Pf3D7_06_v3	212174	213397	-	PF3D7_0604900	conserved Plasmodium protein, unknown function	-0.197615	0.113785
Pf3D7_07_v3	366092	368080	+	PF3D7_0707900	ribosomal protein S8e, putative	0.126189	0.114119
Pf3D7_13_v3	287950	288637	+	PF3D7_1306100	conserved Plasmodium protein, unknown function	-0.229704	0.114226
Pf3D7_03_v3	211970	217021	+	PF3D7_0304300	conserved Plasmodium protein, unknown function	-0.232124	0.114967
Pf3D7_14_v3	910212	912272	+	PF3D7_1422600	conserved Plasmodium protein, unknown function	-0.242796	0.114967
Pf3D7_10_v3	138050	140161	+	PF3D7_1002900	conserved Plasmodium protein, unknown function	-0.233591	0.11506
Pf3D7_08_v3	377439	379755	+	PF3D7_0807200	conserved Plasmodium membrane protein, unknown function	-0.156279	0.115274
Pf3D7_13_v3	907364	910306	+	PF3D7_1321800	protein transport protein SFT2, putative	0.133859	0.11529
Pf3D7_12_v3	313352	322762	-	PF3D7_1207000	conserved Plasmodium protein, unknown function	-0.14151	0.115325
Pf3D7_03_v3	896241	900388	-	PF3D7_0321500	peptidase, putative	-0.12304	0.115798
Pf3D7_10_v3	99001	100443	-	PF3D7_1001900	Plasmodium exported protein (hyp16), unknown function	-0.174928	0.115949
Pf3D7_13_v3	1415833	1417543	-	PF3D7_1335000	MSP7-like protein	-0.0910055	0.115949
Pf3D7_13_v3	738072	739888	-	PF3D7_1317700	conserved Plasmodium protein, unknown function	0.185061	0.116196
Pf3D7_14_v3	1506995	1511703	-	PF3D7_1437200	ribonucleoside-diphosphate reductase large subunit, putative	-0.120154	0.116701
Pf3D7_09_v3	958734	960089	+	PF3D7_0923600	lipoate-protein ligase 2	-0.227412	0.11687
Pf3D7_14_v3	151480	152805	+	PF3D7_1404400	ribosomal protein L16, mitochondrial, putative	-0.233186	0.11687
Pf3D7_09_v3	1260984	1261969	+	PF3D7_0931300	conserved Plasmodium protein, unknown function	0.128011	0.11725
Pf3D7_01_v3	320168	321508	+	PF3D7_0107700	dolichyl-diphosphooligosaccharide--protein glycosyltransferase subunit OST3/OST6, putative	-0.230714	0.117482
Pf3D7_14_v3	932326	935581	+	PF3D7_1423200	peptidyl-prolyl cis-trans isomerase	0.13233	0.117482
Pf3D7_06_v3	453671	456422	+	PF3D7_0610800	transketolase	-0.0910609	0.118043
Pf3D7_03_v3	921776	928618	+	PF3D7_0321900	cyclic amine resistance locus protein	0.133788	0.118102
Pf3D7_09_v3	873971	875133	-	PF3D7_0921400	NifU-like scaffold protein	-0.216443	0.118949
Pf3D7_11_v3	529103	530687	+	PF3D7_1113700	glyoxalase I	-0.160179	0.118956
Pf3D7_05_v3	1087761	1089508	+	PF3D7_0526400	conserved Plasmodium protein, unknown function	-0.142266	0.119002
Pf3D7_14_v3	3075788	3076186	+	PF3D7_1475000	mediator of RNA polymerase II transcription subunit 31, putative	0.141894	0.119232
Pf3D7_04_v3	693250	696792	+	PF3D7_0415800	PhIL1-interacting candidate PIC3	-0.186431	0.119837
Pf3D7_10_v3	403619	404723	+	PF3D7_1010100	PI31 domain-containing protein, putative	-0.183703	0.119837
Pf3D7_07_v3	831360	833140	-	PF3D7_0718700	conserved Plasmodium membrane protein, unknown function	-0.200643	0.120007
Pf3D7_08_v3	1093439	1094936	+	PF3D7_0825200	translation initiation factor IF-3	-0.240542	0.120102
Pf3D7_11_v3	2009875	2010902	+	PF3D7_1149900	stevor	-0.16162	0.120102
Pf3D7_12_v3	1931257	1933545	+	PF3D7_1246400	myosin A-tail interacting protein	-0.237608	0.120102
Pf3D7_03_v3	291924	295013	+	PF3D7_0306200	activator of Hsp90 ATPase	0.13169	0.120118
Pf3D7_09_v3	521554	526248	-	PF3D7_0911400	conserved Plasmodium protein, unknown function	0.130321	0.120318
Pf3D7_08_v3	1293204	1295482	+	PF3D7_0830400	CRA domain-containing protein, putative	0.125718	0.120972
Pf3D7_04_v3	108357	111662	-	PF3D7_0401900	acyl-CoA synthetase	0.14816	0.121004
Pf3D7_10_v3	955084	958629	+	PF3D7_1022800	4-hydroxy-3-methylbut-2-en-1-yl diphosphate synthase (ferredoxin)	-0.168104	0.121158
Pf3D7_14_v3	2426855	2430865	-	PF3D7_1459200	WD repeat-containing protein, putative	0.1443	0.121168
Pf3D7_14_v3	1370611	1375278	+	PF3D7_1434300	Hsp70/Hsp90 organizing protein	0.104846	0.12209
Pf3D7_13_v3	673163	678530	+	PF3D7_1316100	inositol polyphosphate kinase, putative	0.138793	0.122187
Pf3D7_13_v3	1641926	1644490	+	PF3D7_1341600	GPI mannosyltransferase 3	-0.236808	0.122253
Pf3D7_03_v3	682236	684432	-	PF3D7_0317000	proteasome subunit alpha type-3, putative	-0.11434	0.123086
Pf3D7_09_v3	795265	798335	+	PF3D7_0919400	protein disulfide-isomerase PDI-Trans	-0.204889	0.123086
Pf3D7_14_v3	2144927	2146499	-	PF3D7_1452300	DER1-like protein	-0.23603	0.12342
Pf3D7_13_v3	1133394	1138536	-	PF3D7_1327000	conserved protein, unknown function	0.140598	0.123792
Pf3D7_11_v3	1798297	1799944	-	PF3D7_1145300	cysteine-rich PDZ-binding protein, putative	0.231163	0.123795
Pf3D7_11_v3	293534	297356	+	PF3D7_1107100	nucleic acid binding protein, putative	-0.23484	0.123941
Pf3D7_02_v3	157937	159891	-	PF3D7_0203200	conserved Plasmodium protein, unknown function	0.196232	0.12426
Pf3D7_02_v3	138621	141266	+	PF3D7_0202900	palmitoyltransferase DHHC12, putative	-0.131085	0.124272
Pf3D7_12_v3	16973	24497	+	PF3D7_1200100	erythrocyte membrane protein 1, PfEMP1	0.121422	0.124905
Pf3D7_09_v3	338140	342542	-	PF3D7_0907100	conserved Plasmodium protein, unknown function	-0.160839	0.125317
Pf3D7_04_v3	89153	90184	+	PF3D7_0401500	stevor, pseudogene	-0.122107	0.125351
Pf3D7_09_v3	1147690	1149688	-	PF3D7_0928600	conserved Plasmodium protein, unknown function	0.159418	0.125969
Pf3D7_02_v3	783271	784917	-	PF3D7_0219700	Plasmodium exported protein (PHISTc), unknown function	-0.234244	0.126461
Pf3D7_14_v3	440206	447773	+	PF3D7_1411000	conserved Plasmodium protein, unknown function	0.234392	0.126461
Pf3D7_04_v3	277684	281983	+	PF3D7_0405200	protein CERLI2	-0.176228	0.126656
Pf3D7_04_v3	724910	727410	+	PF3D7_0416600	prohibitin-like protein PHBL, putative	-0.227595	0.126656
Pf3D7_06_v3	662372	669026	-	PF3D7_0615900	protein phosphatase, putative	0.119604	0.126656
Pf3D7_14_v3	3279500	3280662	+	PF3D7_1479800	rifin	0.206735	0.126656
Pf3D7_03_v3	528316	531025	+	PF3D7_0312500	multidrug-resistant modulator MFR3	-0.147847	0.126692
Pf3D7_06_v3	471256	474637	-	PF3D7_0611400	SWI/SNF-related matrix-associated actin-dependent regulator of chromatin	0.142148	0.126692
Pf3D7_12_v3	387833	389498	+	PF3D7_1208300	acyl carrier protein, mitochondrial	-0.127061	0.126692
Pf3D7_13_v3	1768122	1772620	+	PF3D7_1344200	endoplasmic reticulum chaperone GRP170	0.107077	0.126692
Pf3D7_10_v3	509224	515598	+	PF3D7_1013200	conserved Plasmodium protein, unknown function	0.10092	0.126895
Pf3D7_10_v3	692426	694218	+	PF3D7_1017200	enoyl-CoA hydratase-related protein, putative	-0.208304	0.126895
Pf3D7_14_v3	1843368	1846989	-	PF3D7_1444800	fructose-bisphosphate aldolase	0.113186	0.126946
Pf3D7_09_v3	509452	510913	+	PF3D7_0911200	conserved Plasmodium protein, unknown function	-0.232472	0.126966
Pf3D7_06_v3	1333013	1334035	+	PF3D7_0631900	stevor	-0.154681	0.127251
Pf3D7_01_v3	143389	146959	-	PF3D7_0103300	conserved protein, unknown function	0.132708	0.127372
Pf3D7_13_v3	2101043	2109710	+	PF3D7_1352700	intron-binding protein aquarius, putative	0.12675	0.128072
Pf3D7_04_v3	686017	687474	-	PF3D7_0415400	coatomer subunit zeta, putative	0.157164	0.128878
Pf3D7_12_v3	1337106	1338824	-	PF3D7_1232400	CWC16 domain-containing protein, putative	0.163893	0.128878
Pf3D7_09_v3	954558	958587	+	PF3D7_0923500	cyclin-dependent kinases regulatory subunit, putative	-0.230061	0.129317
Pf3D7_14_v3	546796	549599	+	PF3D7_1413800	diphthamide biosynthesis protein 1, putative	0.144725	0.129317
Pf3D7_14_v3	1794369	1796682	-	PF3D7_1443800	pre-mRNA-splicing factor CWC24, putative	0.134155	0.129317
Pf3D7_09_v3	108747	112128	-	PF3D7_0902500	serine/threonine protein kinase, FIKK family	0.222355	0.129495
Pf3D7_13_v3	2205950	2212554	-	PF3D7_1355700	NLI interacting factor-like phosphatase, putative	0.108677	0.130169
Pf3D7_08_v3	574372	578973	+	PF3D7_0811400	conserved protein, unknown function	0.0925915	0.130843
Pf3D7_10_v3	495293	499172	-	PF3D7_1012900	autophagy-related protein 18	0.110383	0.130861
Pf3D7_04_v3	658117	659834	-	PF3D7_0414600	acylated pleckstrin-homology domain-containing protein, putative	-0.225427	0.131891
Pf3D7_08_v3	630864	632632	-	PF3D7_0812600	ubiquitin-conjugating enzyme E2, putative	-0.207166	0.132514
Pf3D7_02_v3	230768	232631	+	PF3D7_0205700	RNA-binding protein, putative	0.191796	0.132519
Pf3D7_13_v3	500128	505330	+	PF3D7_1311800	M1-family alanyl aminopeptidase	0.0849219	0.132693
Pf3D7_02_v3	904551	905775	+	PF3D7_0223100	rifin	0.150672	0.132903
Pf3D7_08_v3	519144	520724	-	PF3D7_0810100	ribosomal protein L33, apicoplast, putative	-0.227291	0.132947
Pf3D7_03_v3	447468	451552	+	PF3D7_0310400	parasite-infected erythrocyte surface protein	-0.178213	0.133522
Pf3D7_08_v3	869033	871357	+	PF3D7_0819100	BRIX domain, putative	0.145581	0.133522
Pf3D7_04_v3	456470	458157	+	PF3D7_0409700	peptide chain release factor 2	-0.179294	0.133553
Pf3D7_13_v3	1384922	1389288	+	PF3D7_1333900	conserved Plasmodium protein, unknown function	-0.166789	0.133745
Pf3D7_12_v3	1140794	1142233	+	PF3D7_1228000	WPP motif-containing protein, putative	-0.225585	0.134054
Pf3D7_08_v3	1054798	1059140	+	PF3D7_0824200	conserved Plasmodium protein, unknown function	-0.157136	0.134283
Pf3D7_04_v3	290361	301167	+	PF3D7_0405400	pre-mRNA-processing-splicing factor 8, putative	0.0931573	0.134398
Pf3D7_07_v3	1175363	1181839	+	PF3D7_0727800	cation transporting ATPase, putative	0.0998259	0.134536
Pf3D7_01_v3	131609	134133	-	PF3D7_0103000	vacuolar protein sorting-associated protein VTA1, putative	-0.186726	0.134577
Pf3D7_13_v3	732710	734063	+	PF3D7_1317400	zinc finger protein, putative	0.129254	0.134806
Pf3D7_12_v3	1160654	1163264	-	PF3D7_1228600	merozoite surface protein 9	0.22384	0.134831
Pf3D7_02_v3	171277	175196	-	PF3D7_0203800	conserved Plasmodium protein, unknown function	-0.223403	0.134888
Pf3D7_13_v3	857127	858368	-	PF3D7_1320900	RNA-binding protein, putative	-0.196405	0.13509
Pf3D7_14_v3	2001083	2002106	-	PF3D7_1448800	Appr-1-p processing domain protein	-0.191663	0.13509
Pf3D7_11_v3	387748	389620	-	PF3D7_1109200	conserved Plasmodium protein, unknown function	0.212134	0.135432
Pf3D7_02_v3	403095	406706	-	PF3D7_0209800	ATP-dependent RNA helicase UAP56	0.0906052	0.136188
Pf3D7_10_v3	1105482	1109722	+	PF3D7_1026300	conserved Plasmodium protein, unknown function	-0.147722	0.136548
Pf3D7_09_v3	1166823	1169752	+	PF3D7_0929200	RNA-binding protein, putative	-0.12391	0.136845
Pf3D7_14_v3	658760	660974	+	PF3D7_1416300	N-acyl-phosphatidylethanolamine-hydrolyzing phospholipase D, putative	-0.200301	0.137322
Pf3D7_10_v3	1060944	1067485	-	PF3D7_1025400	conserved Plasmodium membrane protein, unknown function	-0.213829	0.137545
Pf3D7_11_v3	1826113	1826839	-	PF3D7_1146200	conserved Plasmodium protein, unknown function	0.191232	0.137702
Pf3D7_13_v3	914465	918899	+	PF3D7_1322000	nucleoside-diphosphatase, putative	-0.180348	0.137702
Pf3D7_13_v3	519563	520735	-	PF3D7_1312300	ribosomal protein S35, mitochondrial, putative	-0.215461	0.138228
Pf3D7_11_v3	1312734	1317676	+	PF3D7_1133900	conserved Plasmodium protein, unknown function	0.126741	0.138663
Pf3D7_04_v3	536310	540069	+	PF3D7_0412000	LITAF-like zinc finger protein, putative	-0.150582	0.138746
Pf3D7_05_v3	868694	869943	+	PF3D7_0521200	conserved protein, unknown function	-0.172264	0.13931
Pf3D7_05_v3	720614	722849	-	PF3D7_0517200	conserved Plasmodium protein, unknown function	0.146791	0.139418
Pf3D7_13_v3	497277	499849	-	PF3D7_1311700	cytochrome c, putative	0.144055	0.139454
Pf3D7_05_v3	528729	529510	-	PF3D7_0512100	conserved protein, unknown function	-0.215691	0.139488
Pf3D7_14_v3	2104693	2107407	+	PF3D7_1451300	E3 SUMO-protein ligase NSE2, putative	-0.14927	0.139488
Pf3D7_02_v3	469408	474167	+	PF3D7_0211700	tyrosine kinase-like protein, putative	-0.138521	0.139772
Pf3D7_06_v3	106703	112376	-	PF3D7_0602600	SAC3 domain-containing protein, putative	0.130446	0.139905
Pf3D7_13_v3	2151014	2152684	-	PF3D7_1353800	proteasome subunit alpha type-4, putative	-0.126651	0.140195
Pf3D7_12_v3	359995	360499	+	PF3D7_1208000	ribosomal protein L29, apicoplast, putative	0.110937	0.14021
Pf3D7_07_v3	1414434	1415683	+	PF3D7_0732900	rifin	-0.216044	0.14026
Pf3D7_10_v3	1223136	1224517	+	PF3D7_1030000	transcription elongation factor SPT4, putative	0.161276	0.14026
Pf3D7_01_v3	449966	450646	-	PF3D7_0111900	mitochondrial distribution and morphology protein, putative	-0.152233	0.140352
Pf3D7_04_v3	369885	371270	+	PF3D7_0407500	mitochondrial carrier protein, putative	0.164731	0.140571
Pf3D7_07_v3	1211209	1213613	+	PF3D7_0728200	actin-like protein, putative	-0.123896	0.140571
Pf3D7_13_v3	1848215	1851281	+	PF3D7_1346300	DNA/RNA-binding protein Alba 2	-0.0954671	0.140571
Pf3D7_08_v3	978451	980772	+	PF3D7_0822000	ribosomal protein L4, mitochondrial, putative	-0.157736	0.140954
Pf3D7_11_v3	54423	55371	-	PF3D7_1100600	Plasmodium exported protein (PHISTa), unknown function, pseudogene	0.179664	0.140954
Pf3D7_14_v3	2996429	2998275	-	PF3D7_1473600	conserved Plasmodium protein, unknown function	-0.171471	0.141412
Pf3D7_14_v3	897267	899556	-	PF3D7_1422300	DnaJ protein, putative	0.168597	0.141902
Pf3D7_13_v3	1482259	1484407	-	PF3D7_1336700	parasitophorous vacuolar protein 3, putative	-0.111563	0.14252
Pf3D7_05_v3	1208695	1212893	-	PF3D7_0529700	heptatricopeptide repeat-containing protein, putative	-0.198288	0.142808
Pf3D7_13_v3	2662173	2665818	-	PF3D7_1366600	signal recognition particle receptor subunit alpha, putative	0.109925	0.142808
Pf3D7_14_v3	322243	324322	+	PF3D7_1408600	40S ribosomal protein S8e, putative	0.115149	0.142808
Pf3D7_14_v3	2491624	2493185	+	PF3D7_1461300	40S ribosomal protein S28e, putative	0.137699	0.14302
Pf3D7_04_v3	266566	268913	-	PF3D7_0404900	6-cysteine protein P41	0.188183	0.143892
Pf3D7_10_v3	1440686	1443875	+	PF3D7_1036500	conserved Plasmodium protein, unknown function	-0.20948	0.144381
Pf3D7_11_v3	362243	363831	+	PF3D7_1108300	pterin-4a-carbinolamine dehydratase	-0.205451	0.144657
Pf3D7_14_v3	2075586	2077349	-	PF3D7_1450600	S-adenosylmethionine-dependent methyltransferase, putative	0.141269	0.145583
Pf3D7_09_v3	639648	641731	-	PF3D7_0915000	type II NADH:ubiquinone oxidoreductase	-0.202368	0.146625
Pf3D7_03_v3	64572	65783	+	PF3D7_0300800	rifin	-0.138954	0.14676
Pf3D7_12_v3	252516	254143	+	PF3D7_1205700	targeted glyoxalase II	-0.2014	0.146996
Pf3D7_14_v3	2489191	2490622	+	PF3D7_1461200	U3 small nucleolar ribonucleoprotein protein IMP3, putative	0.155635	0.147194
Pf3D7_10_v3	474731	477029	-	PF3D7_1012400	hypoxanthine-guanine phosphoribosyltransferase	-0.105848	0.147851
Pf3D7_08_v3	164729	166701	+	PF3D7_0802200	1-cys peroxiredoxin	-0.116515	0.148103
Pf3D7_13_v3	2854544	2855568	-	PF3D7_1372500	stevor, pseudogene	0.135666	0.150304
Pf3D7_14_v3	2519132	2523362	-	PF3D7_1462100	conserved Plasmodium protein, unknown function	-0.202439	0.150627
Pf3D7_03_v3	903127	910678	-	PF3D7_0321700	conserved Plasmodium protein, unknown function	-0.208471	0.150643
Pf3D7_13_v3	2295079	2297485	+	PF3D7_1357900	pyrroline-5-carboxylate reductase, putative	0.113535	0.15129
Pf3D7_11_v3	475347	476522	+	PF3D7_1112400	nucleic acid binding protein, putative	-0.178673	0.151953
Pf3D7_05_v3	680968	682644	-	PF3D7_0516400	phosducin-like protein 1, putative	0.180784	0.151967
Pf3D7_14_v3	2002360	2003426	-	PF3D7_1448900	mitochondrial respiratory chain complex II subunit, putative	-0.210338	0.152007
Pf3D7_05_v3	795081	797815	+	PF3D7_0519300	protoheme IX farnesyltransferase	-0.171	0.152902
Pf3D7_06_v3	311667	318394	-	PF3D7_0607600	spindle assembly abnormal protein 6, putative	-0.198529	0.152902
Pf3D7_11_v3	1604250	1607491	+	PF3D7_1140300	P-loop containing nucleoside triphosphate hydrolase, putative	0.197723	0.152902
Pf3D7_14_v3	1847896	1848877	+	PF3D7_1444900	conserved protein, unknown function	-0.210854	0.153245
Pf3D7_03_v3	285291	286154	-	PF3D7_0305900	conserved Plasmodium protein, unknown function	-0.119867	0.153292
Pf3D7_13_v3	1509051	1521971	-	PF3D7_1337500	conserved Plasmodium protein, unknown function	0.10269	0.153292
Pf3D7_13_v3	226669	229688	-	PF3D7_1304200	CorA-like Mg2+ transporter protein, putative	0.210234	0.153357
Pf3D7_14_v3	1008510	1012651	+	PF3D7_1425800	conserved Plasmodium protein, unknown function	-0.207621	0.153357
Pf3D7_06_v3	350697	353774	-	PF3D7_0608500	proteasome subunit alpha type-2, putative	-0.0994247	0.153562
Pf3D7_05_v3	340652	344452	+	PF3D7_0508300	triose phosphate transporter	-0.122227	0.1537
Pf3D7_13_v3	1895620	1896958	+	PF3D7_1347400	conserved Plasmodium protein, unknown function	0.178658	0.153837
Pf3D7_13_v3	1896562	1903155	-	PF3D7_1347500	DNA/RNA-binding protein Alba 4	-0.0814755	0.153991
Pf3D7_09_v3	335982	336778	+	PF3D7_0906910	tubulin-specific chaperone, putative	0.13629	0.154119
Pf3D7_02_v3	577433	586702	+	PF3D7_0214300	conserved Plasmodium protein, unknown function	-0.174806	0.154476
Pf3D7_14_v3	2271364	2277727	-	PF3D7_1455600	ferlin, putative	-0.149245	0.154832
Pf3D7_12_v3	1208198	1209870	+	PF3D7_1229400	macrophage migration inhibitory factor	-0.112607	0.155671
Pf3D7_11_v3	156062	158420	+	PF3D7_1103600	actin-like protein, putative	0.156738	0.155945
Pf3D7_10_v3	1098008	1100175	-	PF3D7_1026000	conserved Plasmodium protein, unknown function	0.0899903	0.156169
Pf3D7_08_v3	399105	401398	-	PF3D7_0807800	26S proteasome regulatory subunit RPN10, putative	0.0951656	0.156365
Pf3D7_12_v3	1818146	1820497	+	PF3D7_1243400	conserved Plasmodium protein, unknown function	-0.1973	0.15653
Pf3D7_13_v3	2087113	2092848	+	PF3D7_1352400	conserved Plasmodium protein, unknown function	0.126446	0.15653
Pf3D7_04_v3	137006	147177	+	PF3D7_0402300	reticulocyte binding protein homologue 1	-0.203662	0.156723
Pf3D7_11_v3	1415406	1417214	+	PF3D7_1136100	conserved Plasmodium protein, unknown function	-0.129639	0.156723
Pf3D7_11_v3	771490	775327	+	PF3D7_1120500	tRNA nucleotidyltransferase, putative	0.111231	0.156833
Pf3D7_12_v3	981063	984811	+	PF3D7_1224200	BRO1 domain-containing protein, putative	-0.165016	0.157073
Pf3D7_13_v3	279287	282199	-	PF3D7_1305900	conserved Plasmodium protein, unknown function	0.120993	0.157314
Pf3D7_12_v3	651074	652591	-	PF3D7_1216300	signal recognition particle subunit SRP19	0.160514	0.157438
Pf3D7_07_v3	167240	177537	-	PF3D7_0704000	conserved Plasmodium membrane protein, unknown function	0.132342	0.157625
Pf3D7_11_v3	1326228	1332808	+	PF3D7_1134200	conserved Plasmodium protein, unknown function	0.111715	0.157625
Pf3D7_12_v3	1497148	1502048	-	PF3D7_1235900	pre-mRNA-splicing factor SYF1, putative	0.110583	0.157625
Pf3D7_14_v3	2179447	2186667	+	PF3D7_1453200	conserved Plasmodium protein, unknown function	-0.196944	0.157953
Pf3D7_14_v3	181855	185353	+	PF3D7_1405300	conserved Plasmodium protein, unknown function	-0.177333	0.157988
Pf3D7_06_v3	775980	777835	-	PF3D7_0618600	rhomboid protease ROM10	-0.178566	0.158644
Pf3D7_09_v3	918958	921672	-	PF3D7_0922700	pre-mRNA-splicing factor 18, putative	0.12356	0.159152
Pf3D7_08_v3	1399560	1400583	-	PF3D7_0832400	stevor	0.204932	0.159506
Pf3D7_09_v3	398802	400941	-	PF3D7_0908600	ribosomal RNA methyltransferase, putative	0.141183	0.159506
Pf3D7_13_v3	2413324	2425261	+	PF3D7_1360500	guanylyl cyclase beta	-0.178057	0.160004
Pf3D7_08_v3	677696	679757	-	PF3D7_0813900	40S ribosomal protein S16, putative	0.107366	0.160027
Pf3D7_07_v3	764201	766451	-	PF3D7_0717700	serine--tRNA ligase, putative	-0.0900538	0.160648
Pf3D7_11_v3	1517580	1521643	+	PF3D7_1138500	protein phosphatase PPM2	0.0998083	0.160648
Pf3D7_14_v3	1763820	1768781	-	PF3D7_1443000	serine/threonine protein kinase	-0.198629	0.161162
Pf3D7_11_v3	275163	279995	+	PF3D7_1106600	DEAD/DEAH box helicase, putative	-0.131909	0.161464
Pf3D7_11_v3	1052969	1054388	-	PF3D7_1126900	small nuclear ribonucleoprotein F, putative	0.128408	0.16239
Pf3D7_14_v3	2876783	2879022	-	PF3D7_1470200	conserved Plasmodium protein, unknown function	0.148978	0.162439
Pf3D7_09_v3	389017	398034	-	PF3D7_0908500	conserved Plasmodium protein, unknown function	-0.182576	0.162679
Pf3D7_02_v3	878211	879540	-	PF3D7_0222100	Pfmc-2TM Maurer's cleft two transmembrane protein	0.0960641	0.163146
Pf3D7_10_v3	612249	614317	-	PF3D7_1015100	CWC16 domain-containing protein, putative	0.149531	0.163835
Pf3D7_14_v3	506478	509453	+	PF3D7_1412500	actin II	0.107739	0.163835
Pf3D7_14_v3	1087040	1087805	-	PF3D7_1427700	conserved Plasmodium protein, unknown function	-0.0904566	0.163835
Pf3D7_01_v3	81765	83106	-	PF3D7_0101600	rifin	-0.176758	0.164328
Pf3D7_13_v3	1487930	1490567	-	PF3D7_1336900	tryptophan--tRNA ligase	0.123201	0.164588
Pf3D7_10_v3	1090935	1098006	-	PF3D7_1025900	conserved protein, unknown function	0.169502	0.16465
Pf3D7_12_v3	975744	979052	-	PF3D7_1224100	conserved protein, unknown function	-0.19989	0.164815
Pf3D7_12_v3	480479	483033	+	PF3D7_1210900	GPI mannosyltransferase 1	-0.201213	0.164864
Pf3D7_12_v3	171338	172574	-	PF3D7_1203100	conserved Plasmodium protein, unknown function	0.154925	0.165081
Pf3D7_07_v3	838686	840277	-	PF3D7_0719100	ATP synthase F0 subunit a-like protein, putative	-0.197083	0.165195
Pf3D7_05_v3	376542	379117	-	PF3D7_0509000	alpha-soluble NSF attachment protein, putative	-0.129843	0.165393
Pf3D7_13_v3	1881224	1883036	+	PF3D7_1346900	conserved Plasmodium protein, unknown function	-0.134762	0.165393
Pf3D7_07_v3	398963	400872	-	PF3D7_0708900	protein SCO1, putative	-0.197557	0.165609
Pf3D7_11_v3	526884	529092	+	PF3D7_1113600	conserved Plasmodium protein, unknown function	0.145249	0.165609
Pf3D7_12_v3	1540473	1549441	-	PF3D7_1237100	conserved Plasmodium protein, unknown function	0.0967161	0.165609
Pf3D7_13_v3	822078	826547	-	PF3D7_1319900	conserved Plasmodium protein, unknown function	-0.200229	0.165609
Pf3D7_11_v3	1582539	1585322	-	PF3D7_1139700	adrenodoxin reductase, putative	-0.197432	0.165755
Pf3D7_02_v3	685475	689382	+	PF3D7_0216600	sugar transporter, putative	0.131382	0.166009
Pf3D7_11_v3	279803	283029	-	PF3D7_1106700	DNA replication ATP-dependent helicase/nuclease DNA2, putative	0.121494	0.166387
Pf3D7_07_v3	499135	500245	+	PF3D7_0711300	conserved Plasmodium protein, unknown function	0.147281	0.166857
Pf3D7_09_v3	317027	319614	+	PF3D7_0906500	arginase	0.10476	0.166857
Pf3D7_08_v3	560303	564782	+	PF3D7_0811200	ER membrane protein complex subunit 1, putative	0.124888	0.166961
Pf3D7_12_v3	668256	674672	+	PF3D7_1216900	DNA-binding chaperone, putative	0.0800138	0.166961
Pf3D7_05_v3	230206	232507	+	PF3D7_0505200	actin-like protein, putative	-0.154859	0.167317
Pf3D7_06_v3	547900	552544	-	PF3D7_0613500	AP-3 complex subunit beta, putative	-0.136378	0.167317
Pf3D7_07_v3	429537	433997	-	PF3D7_0709600	ribonucleases P/MRP protein subunit POP1, putative	0.109002	0.167317
Pf3D7_10_v3	247095	250492	-	PF3D7_1005700	peptidase, putative	-0.184016	0.167317
Pf3D7_03_v3	406534	408869	+	PF3D7_0309600	60S acidic ribosomal protein P2	0.107129	0.167386
Pf3D7_04_v3	361974	364336	+	PF3D7_0407100	methyltransferase, putative	0.18699	0.167386
Pf3D7_14_v3	17469	18808	-	PF3D7_1400500	rifin	0.141802	0.16891
Pf3D7_11_v3	688128	692106	-	PF3D7_1118200	heat shock protein 90, putative	0.0841743	0.169697
Pf3D7_13_v3	1889277	1891491	-	PF3D7_1347200	nucleoside transporter 1	0.099014	0.170129
Pf3D7_09_v3	184821	186458	+	PF3D7_0903900	60S ribosomal protein L32	0.106032	0.1703
Pf3D7_10_v3	1476917	1480703	-	PF3D7_1037300	ADP,ATP carrier protein 1	-0.0945003	0.171778
Pf3D7_10_v3	600950	608809	-	PF3D7_1014900	protein KIC8	-0.173233	0.171945
Pf3D7_10_v3	428682	430858	-	PF3D7_1011000	inner membrane complex sub-compartment protein 1	-0.191011	0.172077
Pf3D7_13_v3	292977	296617	+	PF3D7_1306300	SAM dependent methyltransferase, putative	-0.166075	0.172077
Pf3D7_13_v3	2434692	2439303	+	PF3D7_1360800	falcilysin	0.0828416	0.172077
Pf3D7_13_v3	252020	254299	-	PF3D7_1305100	protein AMR3	-0.174721	0.172338
Pf3D7_14_v3	133424	135951	-	PF3D7_1403700	translocation associated membrane protein, putative	-0.149523	0.172338
Pf3D7_11_v3	267237	268354	+	PF3D7_1106400	conserved Plasmodium protein, unknown function	-0.183376	0.172656
Pf3D7_10_v3	1113232	1119224	-	PF3D7_1026600	conserved Plasmodium protein, unknown function	0.195714	0.172762
Pf3D7_13_v3	841671	843288	-	PF3D7_1320400	type I signal peptidase	0.145902	0.172762
Pf3D7_09_v3	943129	947005	+	PF3D7_0923200	nitric oxide synthase, putative	0.101533	0.173129
Pf3D7_13_v3	2240792	2243672	-	PF3D7_1356600	regulator of chromosome condensation, putative	-0.173297	0.173143
Pf3D7_05_v3	63225	66292	+	PF3D7_0501200	parasite-infected erythrocyte surface protein	0.0867155	0.173958
Pf3D7_08_v3	873926	877521	+	PF3D7_0819300	conserved Plasmodium protein, unknown function	-0.182275	0.17451
Pf3D7_06_v3	890901	892882	+	PF3D7_0621800	nascent polypeptide-associated complex subunit alpha, putative	0.111267	0.174527
Pf3D7_14_v3	1350120	1359111	-	PF3D7_1433800	conserved Plasmodium protein, unknown function	-0.159331	0.174714
Pf3D7_14_v3	1296058	1298114	-	PF3D7_1432900	SF-assemblin, putative	0.181543	0.174974
Pf3D7_13_v3	2769414	2773904	+	PF3D7_1369500	conserved protein, unknown function	0.101918	0.176103
Pf3D7_01_v3	147031	152795	-	PF3D7_0103400	zinc-carboxypeptidase, putative	0.100411	0.176204
Pf3D7_02_v3	425599	427108	+	PF3D7_0210400	50S ribosomal protein L33, putative	-0.147736	0.176204
Pf3D7_06_v3	1217321	1219766	+	PF3D7_0629600	ribosomal RNA-processing protein 7, putative	-0.15713	0.176204
Pf3D7_08_v3	395356	399048	-	PF3D7_0807700	serine protease DegP	0.173517	0.176204
Pf3D7_09_v3	993199	998110	-	PF3D7_0924500	conserved Plasmodium membrane protein, unknown function	0.190669	0.176204
Pf3D7_10_v3	424586	426140	-	PF3D7_1010800	50S ribosomal protein L22, mitochondrial, putative	-0.186425	0.176204
Pf3D7_13_v3	1028092	1034031	+	PF3D7_1324600	conserved Plasmodium protein, unknown function	-0.163468	0.176204
Pf3D7_05_v3	1081123	1084702	-	PF3D7_0526200	ADP-ribosylation factor GTPase-activating protein 2	-0.12987	0.17676
Pf3D7_07_v3	500019	503352	-	PF3D7_0711400	histone deacetylase complex subunit SAP18, putative	0.107289	0.17676
Pf3D7_05_v3	336882	340121	-	PF3D7_0508200	longevity-assurance (LAG1) protein, putative	-0.161408	0.176823
Pf3D7_12_v3	1339320	1343378	-	PF3D7_1232500	CG2-related protein, putative	-0.127721	0.176975
Pf3D7_06_v3	779480	783561	-	PF3D7_0618800	heptatricopeptide repeat-containing protein, putative	-0.171231	0.177645
Pf3D7_04_v3	1169521	1171286	+	PF3D7_0425900	rifin	-0.116815	0.177968
Pf3D7_09_v3	1191714	1195486	-	PF3D7_0930100	heptatricopeptide repeat-containing protein, putative	-0.129351	0.177994
Pf3D7_13_v3	2231116	2233675	+	PF3D7_1356300	ubiquitin-conjugating enzyme E2, putative	-0.159926	0.177994
Pf3D7_13_v3	1719474	1721883	+	PF3D7_1343500	conserved protein, unknown function	-0.17493	0.179184
Pf3D7_10_v3	795758	800122	+	PF3D7_1019600	conserved Plasmodium protein, unknown function	-0.154976	0.179193
Pf3D7_13_v3	1714271	1719409	+	PF3D7_1343400	DNA repair protein RAD5, putative	-0.134168	0.179193
Pf3D7_14_v3	2399870	2405556	+	PF3D7_1458500	spindle assembly abnormal protein 4, putative	-0.189236	0.179193
Pf3D7_02_v3	178955	181941	+	PF3D7_0204000	condensin-2 complex subunit H2, putative	-0.183343	0.179599
Pf3D7_04_v3	829728	830676	+	PF3D7_0418400	LSM domain-containing protein, putative	0.161548	0.179738
Pf3D7_09_v3	912487	915584	+	PF3D7_0922500	phosphoglycerate kinase	-0.0871726	0.179875
Pf3D7_11_v3	950693	956865	-	PF3D7_1124100	BEACH domain-containing protein, putative	0.102197	0.179875
Pf3D7_14_v3	1126538	1129101	+	PF3D7_1428600	peptide chain release factor 1	-0.157458	0.179903
Pf3D7_14_v3	1535717	1539580	-	PF3D7_1438000	eukaryotic translation initiation factor eIF2A, putative	0.0887275	0.180167
Pf3D7_11_v3	109829	111884	-	PF3D7_1102300	Plasmodium exported protein, unknown function	0.190051	0.180873
Pf3D7_07_v3	1217404	1225908	+	PF3D7_0728600	RING zinc finger protein, putative	0.16832	0.181161
Pf3D7_09_v3	800671	802645	+	PF3D7_0919600	dolichyl-diphosphooligosaccharide--protein glycosyltransferase subunit WBP1, putative	-0.167563	0.181399
Pf3D7_11_v3	1144744	1148981	+	PF3D7_1129600	phosphatidylinositol-4-phosphate 5-kinase, putative	-0.188172	0.181399
Pf3D7_03_v3	297490	300880	+	PF3D7_0306400	FAD-dependent glycerol-3-phosphate dehydrogenase, putative	-0.160708	0.18257
Pf3D7_03_v3	952746	963144	-	PF3D7_0322700	conserved Plasmodium protein, unknown function	0.104129	0.182666
Pf3D7_12_v3	2221835	2222848	+	PF3D7_1254600	stevor	-0.188867	0.183309
Pf3D7_04_v3	672035	679718	-	PF3D7_0415200	conserved Plasmodium protein, unknown function	-0.124463	0.18378
Pf3D7_01_v3	289849	292802	+	PF3D7_0106900	2-C-methyl-D-erythritol 4-phosphate cytidylyltransferase, putative	-0.166315	0.183864
Pf3D7_04_v3	390866	394044	-	PF3D7_0407900	AAA family ATPase, putative	0.136127	0.184575
Pf3D7_09_v3	287480	293011	+	PF3D7_0905800	conserved Plasmodium protein, unknown function	0.103023	0.184575
Pf3D7_08_v3	847541	854736	-	PF3D7_0818700	DNA helicase, putative	0.114112	0.184899
Pf3D7_11_v3	1397248	1398391	+	PF3D7_1135800	conserved Plasmodium protein, unknown function	0.161273	0.184899
Pf3D7_02_v3	733477	734855	+	PF3D7_0217800	40S ribosomal protein S26	0.095097	0.185013
Pf3D7_02_v3	271374	274711	+	PF3D7_0206700	adenylosuccinate lyase	0.114994	0.185508
Pf3D7_13_v3	1620976	1623379	-	PF3D7_1340700	ras-related protein Rab-11B	-0.18192	0.185535
Pf3D7_07_v3	664252	667474	+	PF3D7_0714500	transcription elongation factor s-II, putative	0.111153	0.185678
Pf3D7_11_v3	85629	86418	+	PF3D7_1101700	Pfmc-2TM Maurer's cleft two transmembrane protein	0.156115	0.185839
Pf3D7_07_v3	306475	308427	-	PF3D7_0706400	60S ribosomal protein L37	0.106571	0.185913
Pf3D7_14_v3	1207393	1210028	+	PF3D7_1430600	endonuclease/exonuclease/phosphatase family protein, putative	-0.162358	0.186221
Pf3D7_06_v3	878363	880852	+	PF3D7_0621400	Pf77 protein	0.1272	0.186321
Pf3D7_07_v3	402385	406341	+	PF3D7_0709000	chloroquine resistance transporter	0.0989514	0.186321
Pf3D7_13_v3	232308	234498	-	PF3D7_1304400	PUB domain-containing protein, putative	0.133451	0.186415
Pf3D7_08_v3	330475	333020	+	PF3D7_0806100	conserved Plasmodium protein, unknown function	0.141213	0.186598
Pf3D7_11_v3	457356	459438	+	PF3D7_1111900	Josephin domain-containing protein, putative	-0.183545	0.186762
Pf3D7_08_v3	1052541	1054493	+	PF3D7_0824100	3'-5' exonuclease, putative	-0.160348	0.187187
Pf3D7_08_v3	814303	815974	+	PF3D7_0817800	respiratory chain complex 3 associated protein 3	-0.141724	0.187204
Pf3D7_11_v3	1204242	1210151	-	PF3D7_1131400	conserved Plasmodium protein, unknown function	-0.151981	0.187208
Pf3D7_12_v3	1652687	1654402	-	PF3D7_1239600	hydroxyethylthiazole kinase	-0.1322	0.187208
Pf3D7_10_v3	481939	484906	-	PF3D7_1012600	GMP synthase [glutamine-hydrolyzing]	0.0967108	0.187282
Pf3D7_07_v3	70781	72205	+	PF3D7_0701600	Pfmc-2TM Maurer's cleft two transmembrane protein	0.098538	0.187294
Pf3D7_12_v3	1270895	1274974	+	PF3D7_1231000	conserved Plasmodium protein, unknown function	-0.180808	0.187696
Pf3D7_13_v3	2449531	2453792	+	PF3D7_1361100	protein transport protein Sec24A	-0.10134	0.187696
Pf3D7_03_v3	638283	641306	+	PF3D7_0315700	conserved Plasmodium membrane protein, unknown function	-0.0809267	0.187833
Pf3D7_08_v3	699666	703075	+	PF3D7_0814500	conserved protein, unknown function	-0.163741	0.188424
Pf3D7_11_v3	1431881	1435170	-	PF3D7_1136500	casein kinase 1	-0.0870838	0.188565
Pf3D7_12_v3	1594236	1601396	+	PF3D7_1238500	conserved Plasmodium protein, unknown function	0.0934659	0.189714
Pf3D7_12_v3	549734	551279	+	PF3D7_1212400	tetratricopeptide repeat protein, putative	-0.16259	0.190585
Pf3D7_14_v3	106341	109299	+	PF3D7_1402900	conserved Plasmodium protein, unknown function	-0.180516	0.190713
Pf3D7_02_v3	657770	664734	+	PF3D7_0216000	DEAD/DEAH box helicase, putative	-0.0821254	0.19111
Pf3D7_06_v3	952825	955039	-	PF3D7_0623500	superoxide dismutase [Fe]	-0.165924	0.19111
Pf3D7_09_v3	1443260	1445400	-	PF3D7_0936500	virulence-associated protein 1	-0.0836082	0.19111
Pf3D7_14_v3	821701	824646	-	PF3D7_1419800	glutathione reductase	-0.106869	0.19111
Pf3D7_07_v3	617889	621078	+	PF3D7_0713600	ribosomal protein S5, mitochondrial, putative	-0.157551	0.191688
Pf3D7_10_v3	159811	163428	-	PF3D7_1003500	40S ribosomal protein S20e, putative	0.110792	0.191688
Pf3D7_11_v3	718042	720478	-	PF3D7_1119000	acyl-CoA-binding protein, putative	-0.110491	0.191688
Pf3D7_12_v3	68555	72206	-	PF3D7_1200800	serine/threonine protein kinase, FIKK family	0.129333	0.191894
Pf3D7_13_v3	2502730	2505875	+	PF3D7_1362500	3'-5' exonuclease, putative	-0.183193	0.192075
Pf3D7_07_v3	606547	608612	-	PF3D7_0713200	exported protein family 1	0.160485	0.192263
Pf3D7_02_v3	298380	302820	-	PF3D7_0207500	serine repeat antigen 6	0.10113	0.192701
Pf3D7_10_v3	1339140	1341120	+	PF3D7_1033400	haloacid dehalogenase-like hydrolase	0.0907548	0.192727
Pf3D7_08_v3	203741	207068	-	PF3D7_0803200	filament assembling protein, putative	-0.111328	0.193077
Pf3D7_14_v3	3076187	3081459	+	PF3D7_1475100	conserved Plasmodium protein, unknown function	0.129053	0.193397
Pf3D7_05_v3	1213104	1220543	+	PF3D7_0529800	conserved Plasmodium protein, unknown function	0.103234	0.193906
Pf3D7_14_v3	110031	112645	+	PF3D7_1403000	radial spoke protein 3, putative	-0.101638	0.193906
Pf3D7_10_v3	117242	118534	+	PF3D7_1002300	conserved Plasmodium protein, unknown function	-0.109203	0.194095
Pf3D7_12_v3	1227925	1233204	-	PF3D7_1229900	conserved Plasmodium protein, unknown function	-0.16358	0.195016
Pf3D7_09_v3	344353	349864	+	PF3D7_0907200	GTPase-activating protein, putative	0.129307	0.195474
Pf3D7_14_v3	828485	830942	-	PF3D7_1420000	splicing factor 3B subunit 4, putative	-0.0956844	0.19565
Pf3D7_05_v3	50081	52576	-	PF3D7_0500900	serine/threonine protein kinase, FIKK family	0.145855	0.195677
Pf3D7_14_v3	2957291	2961663	+	PF3D7_1472400	M1-family alanyl aminopeptidase, putative	0.115245	0.195677
Pf3D7_03_v3	322589	325397	-	PF3D7_0307500	spindle and kinetochore-associated protein 2, putative	-0.152918	0.195832
Pf3D7_09_v3	827405	830952	-	PF3D7_0920200	CS domain protein, putative	-0.133755	0.195933
Pf3D7_09_v3	283888	287290	-	PF3D7_0905700	autophagy-related protein 3, putative	0.121884	0.195939
Pf3D7_12_v3	1894910	1896390	+	PF3D7_1245400	50S ribosomal protein L3, mitochondrial, putative	-0.130504	0.196506
Pf3D7_02_v3	165912	168559	+	PF3D7_0203600	conserved Plasmodium protein, unknown function	-0.0794822	0.196786
Pf3D7_08_v3	550902	553375	-	PF3D7_0810900	conserved Plasmodium protein, unknown function	-0.115011	0.197473
Pf3D7_02_v3	141269	148515	-	PF3D7_0203000	repetitive organellar protein, putative	-0.142277	0.197628
Pf3D7_06_v3	676559	677881	-	PF3D7_0616300	conserved Plasmodium protein, unknown function	0.166947	0.197628
Pf3D7_09_v3	55074	56081	-	PF3D7_0900900	stevor	-0.098889	0.197628
Pf3D7_11_v3	1055701	1058777	-	PF3D7_1127000	protein phosphatase, putative	0.134256	0.197628
Pf3D7_12_v3	1981753	1982857	+	PF3D7_1248400	conserved Plasmodium protein, unknown function	-0.119098	0.197628
Pf3D7_12_v3	2016976	2018469	-	PF3D7_1249500	protein CutA, putative	-0.165836	0.197628
Pf3D7_08_v3	279251	282015	-	PF3D7_0804900	GTPase-activating protein, putative	0.116435	0.198115
Pf3D7_14_v3	2603892	2606282	-	PF3D7_1464400	zinc finger protein, putative	0.124714	0.198138
Pf3D7_05_v3	624719	626844	-	PF3D7_0515100	rhomboid protease ROM9	-0.17534	0.198259
Pf3D7_11_v3	204272	205928	-	PF3D7_1104700	DNA-directed RNA polymerase III subunit RPC8, putative	0.119909	0.198453
Pf3D7_09_v3	1357159	1360704	+	PF3D7_0934700	UBX domain-containing protein, putative	0.0989019	0.200422
Pf3D7_11_v3	591136	594805	-	PF3D7_1115700	cysteine proteinase falcipain 2a	0.0935461	0.200422
Pf3D7_09_v3	1028046	1031647	-	PF3D7_0925700	histone deacetylase 1	-0.108609	0.200931
Pf3D7_13_v3	221623	225748	-	PF3D7_1304100	DNA ligase I	-0.139645	0.200931
Pf3D7_11_v3	175085	178257	-	PF3D7_1104000	phenylalanine--tRNA ligase beta subunit	0.0989884	0.201267
Pf3D7_10_v3	850616	856824	-	PF3D7_1021100	conserved Plasmodium protein, unknown function	-0.153718	0.20139
Pf3D7_09_v3	649973	656340	-	PF3D7_0915400	ATP-dependent 6-phosphofructokinase	0.0708979	0.201535
Pf3D7_07_v3	837682	839204	+	PF3D7_0719000	conserved protein, unknown function	-0.130196	0.2023
Pf3D7_09_v3	1291568	1293643	-	PF3D7_0932400	peptide chain release factor 1	-0.165853	0.2023
Pf3D7_10_v3	149289	150204	+	PF3D7_1003200	ribosome-binding factor A, putative	-0.169973	0.2023
Pf3D7_10_v3	224040	225383	+	PF3D7_1004900	conserved protein, unknown function	-0.135684	0.2023
Pf3D7_14_v3	2903947	2907414	-	PF3D7_1471100	exported protein 2	0.0992659	0.203503
Pf3D7_09_v3	218206	219855	-	PF3D7_0904700	bacterial histone-like protein	-0.175669	0.203817
Pf3D7_09_v3	306807	309522	-	PF3D7_0906200	conserved Plasmodium protein, unknown function	0.158594	0.204194
Pf3D7_11_v3	390055	394326	-	PF3D7_1109400	essential nuclear protein 1, putative	0.0849948	0.20425
Pf3D7_08_v3	1018071	1021346	-	PF3D7_0823100	RWD domain-containing protein, putative	-0.130435	0.204292
Pf3D7_01_v3	348892	351747	-	PF3D7_0108600	DnaJ domain-containing protein, putative	-0.170821	0.204342
Pf3D7_14_v3	2572705	2574812	+	PF3D7_1463300	DNA polymerase alpha subunit B, putative	-0.160251	0.204485
Pf3D7_13_v3	1477391	1482233	-	PF3D7_1336400	RanBPM and CLTH-like protein, putative	-0.177241	0.20481
Pf3D7_04_v3	710117	715849	-	PF3D7_0416300	DNA helicase MCM9, putative	-0.120316	0.205315
Pf3D7_08_v3	65153	74000	-	PF3D7_0800700	surface-associated interspersed protein 8.3 (SURFIN 8.3)	-0.172759	0.205555
Pf3D7_03_v3	336191	339907	+	PF3D7_0307800	PDZ domain-containing protein, putative	0.12151	0.206198
Pf3D7_12_v3	1633606	1642562	+	PF3D7_1239200	AP2 domain transcription factor, putative	-0.0880466	0.206198
Pf3D7_11_v3	991682	996497	+	PF3D7_1125300	DNA-directed RNA polymerase	0.0888993	0.206629
Pf3D7_12_v3	1813319	1814381	-	PF3D7_1243100	zinc finger protein, putative	0.126632	0.206774
Pf3D7_12_v3	504868	507780	+	PF3D7_1211400	heat shock protein DNAJ homologue Pfj4	0.086434	0.207825
Pf3D7_10_v3	1223717	1229643	-	PF3D7_1030100	pre-mRNA-splicing factor ATP-dependent RNA helicase PRP22, putative	0.0943569	0.208001
Pf3D7_11_v3	1343384	1349822	+	PF3D7_1134500	alpha/beta hydrolase, putative	0.113099	0.208167
Pf3D7_11_v3	549849	551943	+	PF3D7_1114500	conserved Plasmodium protein, unknown function	-0.166867	0.208289
Pf3D7_08_v3	1211965	1215795	-	PF3D7_0828100	conserved Plasmodium protein, unknown function	-0.139563	0.208382
Pf3D7_13_v3	1440169	1451101	+	PF3D7_1335400	reticulocyte binding protein 2 homologue a	0.163064	0.209237
Pf3D7_01_v3	507977	510158	-	PF3D7_0113400	Plasmodium exported protein, unknown function	-0.132776	0.209266
Pf3D7_11_v3	421374	425853	+	PF3D7_1110500	vacuolar protein sorting-associated protein 35, putative	-0.106195	0.209395
Pf3D7_08_v3	1394403	1394886	+	PF3D7_0832250	Plasmodium exported protein, unknown function, pseudogene	0.0710454	0.20943
Pf3D7_13_v3	1299417	1305427	-	PF3D7_1331100	DNA polymerase theta, putative	0.111401	0.209542
Pf3D7_10_v3	904858	914036	-	PF3D7_1021900	PHAX domain-containing protein, putative	0.0766635	0.209631
Pf3D7_05_v3	1316238	1316874	+	PF3D7_0532500	Plasmodium exported protein, unknown function	0.143759	0.210075
Pf3D7_11_v3	439250	441856	-	PF3D7_1111200	conserved protein, unknown function	0.115569	0.210095
Pf3D7_12_v3	255472	264324	+	PF3D7_1205800	high mobility group protein B3, putative	0.0884757	0.210167
Pf3D7_07_v3	390832	392770	-	PF3D7_0708700	cytochrome c oxidase subunit 4, putative	-0.149761	0.210313
Pf3D7_09_v3	843108	847719	+	PF3D7_0920600	conserved Plasmodium protein, unknown function	-0.154981	0.211071
Pf3D7_12_v3	1312553	1320504	+	PF3D7_1231800	asparagine-rich protein, putative	-0.106675	0.211071
Pf3D7_05_v3	628784	635412	+	PF3D7_0515300	phosphatidylinositol 3-kinase	0.101373	0.211636
Pf3D7_14_v3	47990	50443	-	PF3D7_1401300	epoxide hydrolase 2	0.1662	0.211858
Pf3D7_14_v3	2323609	2327134	-	PF3D7_1456700	conserved Plasmodium protein, unknown function	-0.10006	0.211858
Pf3D7_14_v3	2170012	2171844	+	PF3D7_1452800	conserved Plasmodium protein, unknown function	-0.16409	0.212745
Pf3D7_06_v3	537127	539045	+	PF3D7_0613100	conserved Plasmodium protein, unknown function	0.151781	0.21297
Pf3D7_02_v3	400078	402755	-	PF3D7_0209700	RING zinc finger protein, putative	0.101979	0.213171
Pf3D7_04_v3	484937	489959	+	PF3D7_0410800	conserved Plasmodium protein, unknown function	0.101077	0.213171
Pf3D7_08_v3	1435794	1443449	-	PF3D7_0833500	erythrocyte membrane protein 1, PfEMP1	0.130206	0.213171
Pf3D7_14_v3	2084719	2087663	-	PF3D7_1451000	conserved Plasmodium protein, unknown function	0.117347	0.213171
Pf3D7_07_v3	115122	120892	+	PF3D7_0703000	conserved Plasmodium protein, unknown function	-0.160123	0.213887
Pf3D7_02_v3	388216	391107	-	PF3D7_0209400	ARMT1-like domain-containing protein, putative	-0.13614	0.214304
Pf3D7_13_v3	2718413	2721928	-	PF3D7_1368400	ribosomal protein L1, putative	0.12742	0.214705
Pf3D7_13_v3	1089230	1091327	-	PF3D7_1326200	conserved Plasmodium protein, unknown function	0.171592	0.21487
Pf3D7_05_v3	1300188	1302740	+	PF3D7_0532100	early transcribed membrane protein 5	0.101616	0.214977
Pf3D7_10_v3	470483	472274	+	PF3D7_1012200	rhoptry associated adhesin	-0.0866729	0.215279
Pf3D7_06_v3	1195429	1198332	-	PF3D7_0629100	nicotinate phosphoribosyltransferase, putative	-0.110537	0.215617
Pf3D7_09_v3	482386	488608	-	PF3D7_0910500	DNA repair protein REV1, putative	0.119253	0.215636
Pf3D7_10_v3	1359257	1361309	-	PF3D7_1034000	Sec1 family protein, putative	0.13926	0.215637
Pf3D7_13_v3	447096	448101	+	PF3D7_1309900	succinate dehydrogenase assembly factor 2, putative	-0.166451	0.215733
Pf3D7_08_v3	268603	271146	-	PF3D7_0804600	tRNA pseudouridine synthase, putative	0.104008	0.216648
Pf3D7_04_v3	1061719	1067023	-	PF3D7_0423600	conserved Plasmodium protein, unknown function	0.09495	0.216911
Pf3D7_04_v3	470021	473920	-	PF3D7_0410300	protein phosphatase PPM1, putative	0.113038	0.217451
Pf3D7_13_v3	1344509	1347450	-	PF3D7_1332700	ATP-dependent RNA helicase DBP8, putative	0.100721	0.217451
Pf3D7_14_v3	2199258	2205138	-	PF3D7_1453600	RAP protein, putative	-0.144911	0.220197
Pf3D7_13_v3	1310771	1312216	+	PF3D7_1331400	CPW-WPC family protein	-0.10746	0.220533
Pf3D7_14_v3	1216478	1217316	-	PF3D7_1430900	cytochrome c oxidase subunit 2B, putative	-0.168325	0.220995
Pf3D7_12_v3	2018995	2022484	-	PF3D7_1249600	leucine-rich repeat protein	-0.16495	0.221075
Pf3D7_14_v3	429125	431542	-	PF3D7_1410700	conserved protein, unknown function	-0.166243	0.221097
[truncated: 2,736 more rows]
