# Supplementary material for: Cohesin contributes to transcriptional repression of stage‐specific genes in the human malaria parasite
Source: EMBO Rep. 2023 Aug 18;24(10):e57090. doi: 10.15252/embr.202357090 (PMC10561359; doi:10.15252/embr.202357090)
Supplement: Supplementary file 15 — Dataset EV14 [file EMBR-24-e57090-s005.xlsx]

## Sheet: Dataset EV14
Dataset EV14: Differential gene expression analysis at 36 hpi of glucosamine-treated over untreated WT parasites. Analysis was performed for n = 4,734 genes (ID and chromosome locations are given) with three replicates for untreated and glucosamine-treated 3D7 WT parasites at 36 hpi. log2(FoldChange) = Fold change of baseMean (average of the normalized read counts across all samples and replicate…
Chromosome	Start	Stop	Strand	ID	Description	log2(Fold Change)	q-value
Pf3D7_05_v3	328346	330436	-	PF3D7_0508000	6-cysteine protein	-3.48089784047928	2.15941206802453e-162
Pf3D7_02_v3	308628	312348	-	PF3D7_0207700	serine repeat antigen 4	-2.43921571955584	4.68346070649464e-131
Pf3D7_09_v3	1412562	1419940	+	PF3D7_0935800	cytoadherence linked asexual protein 9	-2.91539370510449	2.98943804101959e-128
Pf3D7_02_v3	303409	307376	-	PF3D7_0207600	serine repeat antigen 5	-2.26115636834881	1.57344365661603e-125
Pf3D7_09_v3	1360721	1364051	+	PF3D7_0934800	cAMP-dependent protein kinase catalytic subunit	-2.64336710559344	2.3112349601108e-123
Pf3D7_05_v3	331618	337242	+	PF3D7_0508100	SET domain protein,putative	-2.76684429819604	1.67375132386986e-119
Pf3D7_08_v3	337844	343424	-	PF3D7_0806300	ferlin-like protein,putative	-3.07676137002963	7.11972187307595e-119
Pf3D7_02_v3	271576	274917	-	PF3D7_0206800	merozoite surface protein 2	-3.01174565605428	1.87661004574191e-115
Pf3D7_13_v3	2473498	2482244	+	PF3D7_1361800	glideosome-associated connector	-2.47407007002466	1.87661004574191e-115
Pf3D7_09_v3	1173579	1181380	+	PF3D7_0929400	high molecular weight rhoptry protein 2	-2.22508280228539	2.62626466486883e-115
Pf3D7_08_v3	748331	750033	+	PF3D7_0816100	phosphopantothenoylcysteine decarboxylase,putative	-2.90521159214092	1.97477005094668e-110
Pf3D7_09_v3	270371	275833	-	PF3D7_0905400	high molecular weight rhoptry protein 3	-2.20709576938374	1.10023909442056e-95
Pf3D7_09_v3	617808	619842	+	PF3D7_0914400	protein KIC3	-2.82442454401254	2.30252664526898e-91
Pf3D7_10_v3	1391390	1393405	+	PF3D7_1035100	probable protein,unknown function	-2.53438880706759	4.90452797789027e-91
Pf3D7_07_v3	207891	213784	-	PF3D7_0704500	serine/threonine protein kinase,putative	-2.95468645459185	6.62704082372671e-89
Pf3D7_12_v3	1463659	1468189	-	PF3D7_1235200	V-type K+-independent H+-translocating inorganic pyrophosphatase	-3.06275245419354	4.44210954609568e-87
Pf3D7_02_v3	312990	316944	-	PF3D7_0207800	serine repeat antigen 3	-1.94962747257922	2.57207969284821e-84
Pf3D7_11_v3	1672402	1675566	-	PF3D7_1141800	EELM2 domain-containing protein,putative	-2.9252145489029	4.79008403694085e-83
Pf3D7_10_v3	1354427	1357118	-	PF3D7_1033900	ubiquitin-conjugating enzyme E2,putative	-2.03543343409622	1.221549087354e-79
Pf3D7_11_v3	1728890	1731885	+	PF3D7_1143200	DnaJ protein,putative	-1.88188017988377	4.45936130613322e-74
Pf3D7_04_v3	266566	268913	-	PF3D7_0404900	6-cysteine protein P41	-1.97820234638956	9.1799064449239e-72
Pf3D7_12_v3	76048	79299	-	PF3D7_1201000	Plasmodium exported protein (PHISTb),unknown function	1.86653456688172	2.84711053853412e-70
Pf3D7_02_v3	393969	399286	-	PF3D7_0209600	transporter,putative	-1.80433913009234	3.99589112890967e-69
Pf3D7_13_v3	981651	984211	+	PF3D7_1323700	glideosome associated protein with multiple membrane spans 1	-2.12108912521433	2.77753425497325e-68
Pf3D7_02_v3	695848	699564	-	PF3D7_0216800	TMEM121 domain-containing protein,putative	-2.33151586121095	2.05422369712707e-67
Pf3D7_11_v3	1117049	1120693	+	PF3D7_1128900	conserved protein,unknown function	-2.13558716843346	1.64691111470239e-65
Pf3D7_02_v3	317422	321552	-	PF3D7_0207900	serine repeat antigen 2	-1.81704688892381	4.28550476059337e-65
Pf3D7_06_v3	525736	527850	-	PF3D7_0612700	6-cysteine protein P12	-2.26342089045051	1.51995448549464e-64
Pf3D7_12_v3	975744	979052	-	PF3D7_1224100	conserved protein,unknown function	-2.04028349372309	1.76654349117835e-63
Pf3D7_11_v3	868275	869789	-	PF3D7_1122700	conserved Plasmodium protein,unknown function	-2.28160963718788	7.65476706504307e-63
Pf3D7_10_v3	1216830	1222661	+	PF3D7_1029900	ORC3 domain-containing protein,putative	-2.02093500338867	1.23962355650704e-59
Pf3D7_13_v3	1408270	1410124	-	PF3D7_1334600	MSP7-like protein	-1.93322538897713	8.37877969909472e-59
Pf3D7_01_v3	177187	181825	+	PF3D7_0104100	protein E140,putative	-2.29025531774592	9.1306786281321e-58
Pf3D7_11_v3	427896	430361	+	PF3D7_1110700	actin-like protein,putative	-1.80928289753324	4.42834231043977e-56
Pf3D7_06_v3	319519	329442	+	PF3D7_0607700	conserved Plasmodium protein,unknown function	-2.53329302989348	1.01632546601456e-55
Pf3D7_11_v3	1289824	1292127	+	PF3D7_1133300	LEM3/CDC50 family protein,putative	-2.04205454129673	1.30947510763288e-55
Pf3D7_05_v3	939097	942014	+	PF3D7_0522600	magnesium transporter NIPA,putative	-2.29940058877469	1.05282721464576e-53
Pf3D7_03_v3	177446	181753	+	PF3D7_0303400	palmitoyltransferase DHHC1	-1.79583159020516	1.08165027321226e-53
Pf3D7_10_v3	1113232	1119224	-	PF3D7_1026600	conserved Plasmodium protein,unknown function	1.51632435088215	1.08235814985289e-53
Pf3D7_05_v3	288024	291540	-	PF3D7_0506900	rhomboid protease ROM4	-1.72794153868283	4.97328611225535e-53
Pf3D7_04_v3	857875	866312	+	PF3D7_0419400	conserved Plasmodium protein,unknown function	-1.9272140079937	9.19684755622722e-53
Pf3D7_08_v3	1358188	1363639	+	PF3D7_0831600	cytoadherence linked asexual protein 8	-1.71721184999633	2.27678475257471e-52
Pf3D7_02_v3	293896	297980	-	PF3D7_0207400	serine repeat antigen 7	-1.55677619021157	9.53579423987633e-52
Pf3D7_05_v3	298070	301000	-	PF3D7_0507200	subtilisin-like protease 3	-2.10192103992319	2.97282855687544e-51
Pf3D7_13_v3	1440169	1451101	+	PF3D7_1335400	reticulocyte binding protein 2 homologue a	1.80684998571003	3.42348831580342e-51
Pf3D7_01_v3	168768	171442	-	PF3D7_0103800	actin-related protein ARP1,putative	-2.43869761465273	2.94334976579505e-50
Pf3D7_08_v3	191422	194498	+	PF3D7_0802800	serine/threonine protein phosphatase 2B catalytic subunit A	-1.56010391999527	1.89299719596442e-49
Pf3D7_09_v3	1201305	1207576	+	PF3D7_0930300	merozoite surface protein 1	-1.52524789650615	4.3529646545494e-49
Pf3D7_08_v3	1343563	1345903	-	PF3D7_0831400	Plasmodium exported protein,unknown function	1.5869417993356	9.07775011311818e-48
Pf3D7_13_v3	1418213	1421552	-	PF3D7_1335100	merozoite surface protein 7	-1.77551454579084	1.35344757442148e-47
Pf3D7_05_v3	747364	749746	-	PF3D7_0517900	zinc finger protein,putative	-1.86647312477312	1.36383905987687e-47
Pf3D7_08_v3	1241589	1243830	-	PF3D7_0828900	conserved protein,unknown function	-1.85625682912035	5.40389633981154e-47
Pf3D7_04_v3	137006	147177	+	PF3D7_0402300	reticulocyte binding protein homologue 1	1.79741540996281	4.54934571526389e-46
Pf3D7_02_v3	298380	302820	-	PF3D7_0207500	serine repeat antigen 6	-1.59676523795519	4.62841912326034e-46
Pf3D7_08_v3	727118	730725	+	PF3D7_0815500	conserved Plasmodium protein,unknown function	-1.40641649335023	6.61150708138593e-46
Pf3D7_13_v3	2823251	2825967	-	PF3D7_1371800	Plasmodium exported protein,unknown function	1.65384374330991	1.0396384076925e-45
Pf3D7_10_v3	1398801	1403741	+	PF3D7_1035300	glutamate-rich protein GLURP	2.2791784382386	3.24974523617516e-45
Pf3D7_06_v3	579250	586589	-	PF3D7_0613900	myosin E,putative	1.58415503442429	7.75774575965002e-45
Pf3D7_08_v3	928546	930946	+	PF3D7_0820600	conserved protein,unknown function	-2.40023806041479	9.22187719015564e-45
Pf3D7_13_v3	1412213	1413947	-	PF3D7_1334800	MSP7-like protein	-1.53486803868646	1.22021014047311e-44
Pf3D7_01_v3	383092	386632	+	PF3D7_0109850	phosphatidate cytidylyltransferase,putative	-1.53119935315914	2.0748398672209e-43
Pf3D7_12_v3	1339320	1343378	-	PF3D7_1232500	CG2-related protein,putative	-1.39147411835713	1.10274283843261e-42
Pf3D7_05_v3	653317	656149	-	PF3D7_0515700	glideosome-associated protein 40,putative	-1.48786914947988	2.45210602910886e-42
Pf3D7_08_v3	1432696	1433932	+	PF3D7_0833400	rifin	-2.56916229866043	4.43419659944656e-41
Pf3D7_07_v3	1357251	1363653	+	PF3D7_0731500	erythrocyte binding antigen-175	1.48182267281293	9.22047188658123e-41
Pf3D7_11_v3	1292966	1296696	+	PF3D7_1133400	apical membrane antigen 1	-1.50173799420015	2.13832838552224e-39
Pf3D7_13_v3	2568534	2571611	+	PF3D7_1364100	6-cysteine protein P92	-1.182930271856	3.01990880820464e-39
Pf3D7_07_v3	1297144	1302090	+	PF3D7_0730300	AP2 domain transcription factor AP2-L,putative	1.50313265441379	3.32239472621933e-39
Pf3D7_10_v3	1406658	1409053	+	PF3D7_1035500	merozoite surface protein 6	1.94245265649191	1.08054520756692e-38
Pf3D7_08_v3	333168	337845	+	PF3D7_0806200	Dpy-19-like C-mannosyltransferase	-1.59719351681709	1.31867393197557e-38
Pf3D7_14_v3	3133352	3136491	+	PF3D7_1476200	Plasmodium exported protein (PHISTb),unknown function	1.8682394677729	7.32841560344527e-38
Pf3D7_01_v3	487239	490901	-	PF3D7_0113000	glutamic acid-rich protein GARP	1.76989900223958	7.80679920017375e-38
Pf3D7_11_v3	1607519	1608723	+	PF3D7_1140400	conserved Plasmodium protein,unknown function	-2.31724423965828	2.07233614088262e-37
Pf3D7_13_v3	1428350	1439462	-	PF3D7_1335300	reticulocyte binding protein 2 homologue b	1.89065330456148	9.87007888802375e-37
Pf3D7_06_v3	720336	721721	+	PF3D7_0617300	conserved Plasmodium protein,unknown function	-1.43445117964184	2.99440444450244e-36
Pf3D7_11_v3	589237	591038	-	PF3D7_1115600	peptidyl-prolyl cis-trans isomerase	-1.43870836546922	3.53734345648365e-35
Pf3D7_09_v3	993199	998110	-	PF3D7_0924500	conserved Plasmodium membrane protein,unknown function	-1.47515960263406	1.85141969742094e-34
Pf3D7_02_v3	322329	326390	-	PF3D7_0208000	serine repeat antigen 1	-1.74782273095006	3.52145365343406e-34
Pf3D7_06_v3	152505	160682	-	PF3D7_0603800	NdP2 protein,putative	-1.36975170701272	3.92848363519643e-34
Pf3D7_10_v3	287506	291608	-	PF3D7_1007200	rho GTPase-activating protein,putative	-1.32912060160904	1.2083043294172e-33
Pf3D7_08_v3	1000443	1004032	-	PF3D7_0822700	thrombospondin-related protein 1,putative	1.81572894340569	2.04583195103698e-33
Pf3D7_09_v3	680231	681984	-	PF3D7_0916300	conserved Plasmodium protein,unknown function	-2.51079852561296	3.06735697754695e-33
Pf3D7_09_v3	218206	219855	-	PF3D7_0904700	bacterial histone-like protein	-1.52450573208908	4.58101843400335e-33
Pf3D7_11_v3	1486652	1496398	+	PF3D7_1138000	conserved Plasmodium protein,unknown function	-1.84217123229174	5.40078888307229e-33
Pf3D7_12_v3	43705	45623	-	PF3D7_1200500	rifin	-2.00013184365874	2.49833152744948e-32
Pf3D7_05_v3	1170170	1174394	+	PF3D7_0528400	palmitoyltransferase DHHC7	-1.78542347674012	6.2072076905292e-32
Pf3D7_13_v3	88139	93987	-	PF3D7_1301600	erythrocyte binding antigen-140	1.6435184194926	6.66589921871762e-32
Pf3D7_14_v3	246052	249607	-	PF3D7_1406800	glideosome associated protein with multiple membrane spans 3	-1.39405209836767	6.73986862685863e-32
Pf3D7_13_v3	952855	955994	+	PF3D7_1322500	palmitoyltransferase DHHC5	-1.27154028390243	1.33361401290287e-31
Pf3D7_12_v3	1581356	1583229	+	PF3D7_1238000	COPI associated protein,putative	-2.77631519216189	3.00679756206698e-31
Pf3D7_12_v3	1786955	1788989	-	PF3D7_1242000	sulfhydryl oxidase,putative	-1.39388155593614	3.11706314005179e-31
Pf3D7_12_v3	1345905	1351253	+	PF3D7_1232700	Nd9 protein	-1.37076582579116	3.25182946081914e-31
Pf3D7_09_v3	795265	798335	+	PF3D7_0919400	protein disulfide-isomerase PDI-Trans	-1.22956276348537	3.4772296476483e-31
Pf3D7_07_v3	946077	949317	+	PF3D7_0722200	rhoptry-associated leucine zipper-like protein 1	1.62613334864078	6.90555556005294e-31
Pf3D7_06_v3	642699	646241	+	PF3D7_0615500	cdc2-related protein kinase 5	-1.13887676127172	7.16350857524009e-31
Pf3D7_10_v3	542175	545149	+	PF3D7_1013800	conserved Plasmodium protein,unknown function	1.73761906400066	1.18494092030959e-30
Pf3D7_11_v3	947614	951244	+	PF3D7_1124000	endoplasmic reticulum oxidoreductin,putative	-1.18340073664596	1.31838907772813e-30
Pf3D7_05_v3	757797	759247	-	PF3D7_0518200	SWIB/MDM2 domain-containing protein	-1.50845477918322	2.16925991340302e-30
Pf3D7_13_v3	644504	646683	+	PF3D7_1315300	conserved protein,unknown function	-1.58544137322285	2.25385664810805e-30
Pf3D7_09_v3	1145077	1146038	+	PF3D7_0928400	conserved protein,unknown function	-1.97786647566586	3.49940740642223e-30
Pf3D7_11_v3	996776	1000180	-	PF3D7_1125400	mitochondrial import inner membrane translocase subunit TIM44,putative	1.3347969658138	3.82138290400837e-30
Pf3D7_11_v3	1148926	1151585	-	PF3D7_1129700	conserved Plasmodium protein,unknown function	-1.28174853082528	6.48299914376034e-30
Pf3D7_13_v3	112224	115251	-	PF3D7_1302000	EMP1-trafficking protein	1.27544315355761	1.58410052648935e-29
Pf3D7_09_v3	276467	279624	+	PF3D7_0905500	conserved protein,unknown function	-2.94363791938039	1.6268741091904e-29
Pf3D7_08_v3	749823	751095	-	PF3D7_0816200	vacuolar protein sorting-associated protein 2,putative	-1.27115328148393	2.12734706019185e-29
Pf3D7_03_v3	355867	361936	+	PF3D7_0308100	zinc finger protein,putative	-1.66359982564155	2.29292812135449e-29
Pf3D7_12_v3	927063	930026	-	PF3D7_1223100	cAMP-dependent protein kinase regulatory subunit	-1.12464202822008	2.29292812135449e-29
Pf3D7_07_v3	737988	741576	+	PF3D7_0717000	conserved Plasmodium membrane protein,unknown function	-1.46157003656812	2.43734034491491e-29
Pf3D7_14_v3	1647006	1652199	-	PF3D7_1440400	zinc finger protein,putative	-2.24769592222051	5.25368843934542e-29
Pf3D7_05_v3	1174532	1177311	+	PF3D7_0528500	F-actin-capping protein subunit alpha,putative	-1.26864480468721	5.63165484706908e-29
Pf3D7_04_v3	1058888	1061603	+	PF3D7_0423500	glideosome associated protein with multiple membrane spans 2	-1.29935551267423	5.91890124401541e-29
Pf3D7_02_v3	593374	600035	+	PF3D7_0214600	serine/threonine protein kinase STK2,putative	1.4959974473285	8.71986887021658e-29
Pf3D7_14_v3	1577456	1579573	+	PF3D7_1439000	copper transporter	-1.24678586162813	1.20333050934112e-28
Pf3D7_06_v3	170776	178985	-	PF3D7_0604100	AP2 domain transcription factor	-1.50239097824749	2.56920206713603e-28
Pf3D7_07_v3	337720	343059	+	PF3D7_0707300	rhoptry-associated membrane antigen	1.51155287775514	2.77186723697239e-28
Pf3D7_09_v3	741677	745333	-	PF3D7_0918000	glideosome-associated protein 50	-1.26471627118918	3.74286156639767e-28
Pf3D7_08_v3	1070718	1074779	+	PF3D7_0824700	lipase maturation factor,putative	-1.19895564154709	4.25428400867662e-28
Pf3D7_02_v3	719266	723617	+	PF3D7_0217500	calcium-dependent protein kinase 1	-1.52614818614227	4.76402584928865e-28
Pf3D7_10_v3	1090935	1098006	-	PF3D7_1025900	conserved protein,unknown function	-1.4558322935948	4.91355946875234e-28
Pf3D7_11_v3	1195469	1198419	-	PF3D7_1131100	serpentine receptor 1,putative	-1.1708469502137	5.53769156197875e-28
Pf3D7_06_v3	287041	289722	-	PF3D7_0606800	VFT protein	-1.2124534472864	7.79107472869324e-28
Pf3D7_02_v3	232642	233918	-	PF3D7_0205800	PH domain-containing protein,putative	-1.47813422780193	7.92958619484822e-28
Pf3D7_11_v3	835823	837872	-	PF3D7_1121900	serine/threonine protein kinase,putative	-1.20934344452603	9.64412015152501e-28
Pf3D7_04_v3	238360	239499	-	PF3D7_0404400	6-cysteine protein P36	-2.84305656727619	1.48246704312955e-27
Pf3D7_11_v3	1498115	1499068	+	PF3D7_1138200	conserved protein,unknown function	-3.03340755985934	1.84178090585944e-27
Pf3D7_12_v3	1600643	1603876	-	PF3D7_1238600	sphingomyelin phosphodiesterase	-1.20789924732682	3.46621771016215e-27
Pf3D7_02_v3	609924	616306	+	PF3D7_0214900	rhoptry neck protein 6	1.30056329174788	3.47919480470159e-27
Pf3D7_06_v3	484649	487474	-	PF3D7_0611600	basal complex transmembrane protein 1	-1.50970799717165	1.16865041120998e-26
Pf3D7_01_v3	109005	117516	-	PF3D7_0102500	erythrocyte binding antigen-181	1.31999601405944	1.40100652268978e-26
Pf3D7_14_v3	399105	403567	+	PF3D7_1410200	CTP synthase	1.31309846547228	1.51037812254292e-26
Pf3D7_11_v3	1810090	1812833	-	PF3D7_1145600	TMEM65 domain-containing protein,putative	-1.2544396673822	2.01618448194512e-26
Pf3D7_08_v3	1229407	1232493	-	PF3D7_0828600	folate transporter 1	-2.17620250101085	2.96481310474305e-26
Pf3D7_14_v3	1230044	1234486	+	PF3D7_1431300	large subunit GTPase 1,putative	1.29289814501626	4.56266803907596e-26
Pf3D7_02_v3	76725	79448	-	PF3D7_0201600	PHISTb domain-containing RESA-like protein 1	1.25642348378752	6.75632882083479e-26
Pf3D7_12_v3	1164781	1169629	+	PF3D7_1228700	conserved Plasmodium protein,unknown function	-1.0451217073291	2.39818520615394e-25
Pf3D7_03_v3	78154	81283	-	PF3D7_0301200	serine/threonine protein kinase,FIKK family	-3.3761575493518	2.88364189758918e-25
Pf3D7_09_v3	369477	371999	-	PF3D7_0908000	plasma membrane protein 1,putative	-1.14160625119464	3.81984658422524e-25
Pf3D7_04_v3	113655	116953	-	PF3D7_0402000	Plasmodium exported protein (PHISTa),unknown function	1.03387535622013	6.43957242738442e-25
Pf3D7_07_v3	251976	255484	+	PF3D7_0705100	conserved Plasmodium protein,unknown function	-1.52686215612319	7.31405544309126e-25
Pf3D7_03_v3	894149	896220	+	PF3D7_0321400	pseudo protein kinase 1,putative	-2.87367589408652	8.64738351689557e-25
Pf3D7_13_v3	1397512	1399983	+	PF3D7_1334200	chaperone binding protein,putative	1.19822593919158	1.46960021310606e-24
Pf3D7_13_v3	1332221	1335647	+	PF3D7_1332200	conserved protein,unknown function	1.63563127513305	1.62850658983229e-24
Pf3D7_09_v3	1070433	1073592	-	PF3D7_0926400	monocarboxylate transporter,putative	-1.13336788920348	3.61324899369617e-24
Pf3D7_14_v3	2432882	2435344	-	PF3D7_1459400	conserved protein,unknown function	-1.14604675957586	4.61885988408068e-24
Pf3D7_11_v3	688128	692106	-	PF3D7_1118200	heat shock protein 90,putative	1.16219138846249	4.64832525669806e-24
Pf3D7_07_v3	683130	686996	-	PF3D7_0715300	calcium/calmodulin-dependent protein kinase,putative	-1.12578272437522	5.17689904295011e-24
Pf3D7_06_v3	873178	877670	+	PF3D7_0621300	mRNA-binding protein PUF3	1.38937561524997	5.58952610453883e-24
Pf3D7_13_v3	120233	122716	-	PF3D7_1302100	gamete antigen 27/25	-1.26073578426487	5.86610910893107e-24
Pf3D7_05_v3	1071094	1072988	+	PF3D7_0525800	inner membrane complex protein 1g,putative	1.50489348999424	9.3873831229302e-24
Pf3D7_13_v3	2821078	2824446	+	PF3D7_1371700	serine/threonine protein kinase,FIKK family	1.53109626599012	1.13072732295023e-23
Pf3D7_04_v3	92418	94121	-	PF3D7_0401600	rifin	1.1994387276021	1.7839557171015e-23
Pf3D7_14_v3	365269	367978	-	PF3D7_1409400	conserved protein,unknown function	-1.15730825325632	2.01303429863325e-23
Pf3D7_12_v3	2091731	2094720	+	PF3D7_1251200	coronin	1.44321126491012	2.22343941601966e-23
Pf3D7_06_v3	138667	141013	+	PF3D7_0603500	cation/H+ antiporter	-1.1047289036389	2.97410461521922e-23
Pf3D7_10_v3	1176028	1177887	-	PF3D7_1028600	conserved Plasmodium protein,unknown function	-1.0943782191036	3.07448310227251e-23
Pf3D7_07_v3	1071985	1075144	-	PF3D7_0725300	conserved protein,unknown function	1.22896103434896	4.11629239288517e-23
Pf3D7_01_v3	224638	226017	-	PF3D7_0105300	cyclase-associated protein	-1.04937891411067	4.58835771022494e-23
Pf3D7_11_v3	1975705	1980325	+	PF3D7_1149200	ring-infected erythrocyte surface antigen	1.06417065043224	5.93567810930039e-23
Pf3D7_11_v3	293534	297356	+	PF3D7_1107100	nucleic acid binding protein,putative	-0.975131683203062	6.27002030110875e-23
Pf3D7_14_v3	432899	435698	+	PF3D7_1410800	ankyrin-repeat protein,putative	-1.70654066587581	6.74415806139813e-23
Pf3D7_08_v3	1364640	1369862	-	PF3D7_0831700	heat shock protein 70	0.982213927576386	7.0518132624683e-23
Pf3D7_10_v3	1165685	1167543	-	PF3D7_1028200	RING zinc finger protein,putative	-1.14697377513465	9.83769334565874e-23
Pf3D7_04_v3	833620	840678	+	PF3D7_0418600	regulator of chromosome condensation,putative	1.35690851198628	1.34314212402531e-22
Pf3D7_13_v3	532136	534965	-	PF3D7_1312700	conserved Plasmodium protein,unknown function	0.960426633827577	1.53615942596635e-22
Pf3D7_10_v3	412469	415659	+	PF3D7_1010300	succinate dehydrogenase subunit 4,putative	-1.20858285146151	1.61577438995979e-22
Pf3D7_11_v3	1037626	1040420	-	PF3D7_1126600	steryl ester hydrolase,putative	1.14893349638671	1.66707217490886e-22
Pf3D7_14_v3	2812237	2814434	-	PF3D7_1468500	derlin-1	-1.06457445442391	1.71733251023241e-22
Pf3D7_09_v3	943129	947005	+	PF3D7_0923200	nitric oxide synthase,putative	1.07946288530915	1.80725498855177e-22
Pf3D7_12_v3	1091142	1092853	-	PF3D7_1227000	conserved Plasmodium protein,unknown function	-1.49086991628888	2.1579485115174e-22
Pf3D7_14_v3	1780604	1784857	-	PF3D7_1443500	poly(A)-specific ribonuclease PARN,putative	1.42952615167456	2.86275014481277e-22
Pf3D7_09_v3	1026711	1028500	+	PF3D7_0925600	zinc binding protein (Yippee),putative	-1.35772573580285	3.08077008335492e-22
Pf3D7_11_v3	983393	985829	-	PF3D7_1125000	conserved protein,unknown function	-1.06464528201382	3.25749312882123e-22
Pf3D7_08_v3	694720	697978	-	PF3D7_0814400	phospholipase DDHD1,putative	-1.46918446459141	4.23341432354146e-22
Pf3D7_13_v3	889872	895607	-	PF3D7_1321500	3'%2C5'-cyclic nucleotide phosphodiesterase beta	-1.02212451928361	4.23442852540229e-22
Pf3D7_05_v3	1317882	1319382	-	PF3D7_0532600	Plasmodium exported protein,unknown function	1.18923029380789	4.71479921532136e-22
Pf3D7_06_v3	774491	776051	+	PF3D7_0618500	malate dehydrogenase	-1.10335688740644	4.93422734536618e-22
Pf3D7_08_v3	1006504	1011755	-	PF3D7_0822900	PhIL1-interacting candidate PIC2	1.45127268941825	6.64798338703613e-22
Pf3D7_03_v3	673290	676084	+	PF3D7_0316700	protein YOP1,putative	-1.17474250095127	8.27901116646784e-22
Pf3D7_14_v3	1023202	1025765	-	PF3D7_1426300	dynein intermediate chain,putative	-1.3846644540834	8.41520890314032e-22
Pf3D7_13_v3	1620976	1623379	-	PF3D7_1340700	ras-related protein Rab-11B	-1.14738676024148	1.18479720735419e-21
Pf3D7_12_v3	1083776	1087560	+	PF3D7_1226800	ataxin-3,putative	-1.03188001669072	1.52052470294206e-21
Pf3D7_14_v3	1035905	1042216	-	PF3D7_1426700	phosphoenolpyruvate carboxylase	-0.978847963507017	1.75022715696704e-21
Pf3D7_02_v3	168580	170767	-	PF3D7_0203700	protein MAK16,putative	1.03865553272221	1.85966169851274e-21
Pf3D7_12_v3	997441	1000427	+	PF3D7_1224500	histone chaperone ASF1	-1.05165388948265	1.85966169851274e-21
Pf3D7_13_v3	467319	469389	-	PF3D7_1310700	PhIL1-interacting candidate PIC5	1.38795482329194	1.96419083325639e-21
Pf3D7_08_v3	547896	551057	+	PF3D7_0810800	hydroxymethyldihydropterin pyrophosphokinase-dihydropteroate synthase	1.10079602432622	2.26067069243324e-21
Pf3D7_03_v3	134486	141185	+	PF3D7_0302500	cytoadherence linked asexual protein 3.1	-1.15094266585302	3.23709321852356e-21
Pf3D7_03_v3	91001	94089	-	PF3D7_0301600	Plasmodium exported protein (hyp1),unknown function	1.07915370237697	3.25805516879668e-21
Pf3D7_10_v3	860822	863146	-	PF3D7_1021300	apicoplast integral membrane protein,putative	-1.0150938599875	3.62955881288649e-21
Pf3D7_08_v3	524487	530847	-	PF3D7_0810300	protein phosphatase PPM5,putative	-0.911322621985451	4.13403518427337e-21
Pf3D7_07_v3	347664	353625	+	PF3D7_0707500	conserved Plasmodium protein,unknown function	1.45514966971234	4.9679619884782e-21
Pf3D7_09_v3	535699	536950	-	PF3D7_0911800	conserved Plasmodium protein,unknown function	-1.23140465142087	5.05226370437365e-21
Pf3D7_13_v3	2316496	2318408	+	PF3D7_1358400	conserved Plasmodium protein,unknown function	-1.96868894915583	5.11423684100835e-21
Pf3D7_06_v3	420422	423142	-	PF3D7_0609800	palmitoyltransferase DHHC2,putative	-1.2913967404515	5.20254341335559e-21
Pf3D7_10_v3	1249480	1250925	+	PF3D7_1030800	calmodulin,putative	-1.56994260762337	5.35776728300799e-21
Pf3D7_13_v3	1491206	1494872	-	PF3D7_1337000	mitochondrial intermediate peptidase,putative	1.38170492107244	5.94334122476418e-21
Pf3D7_13_v3	1405046	1408182	-	PF3D7_1334500	MSP7-like protein	0.945221287958276	6.63776041765357e-21
Pf3D7_13_v3	1308678	1310348	+	PF3D7_1331300	signal peptidase complex catalytic subunit SEC11	-1.09280646034136	9.24533535347956e-21
Pf3D7_04_v3	384240	391362	+	PF3D7_0407800	protein CINCH	-1.49658056140749	1.04947060421113e-20
Pf3D7_13_v3	1070871	1075794	+	PF3D7_1325800	conserved Plasmodium protein,unknown function	1.75347412997428	1.44631304255216e-20
Pf3D7_04_v3	1085641	1091369	-	PF3D7_0424200	reticulocyte binding protein homologue 4	1.728998364028	1.46124449303469e-20
Pf3D7_09_v3	998794	1006187	+	PF3D7_0924600	conserved Plasmodium protein,unknown function	-1.54050094084815	1.83252720057325e-20
Pf3D7_05_v3	206397	208680	+	PF3D7_0504900	transmembrane protein TMEM222,putative	-1.01123105431358	1.84631903450773e-20
Pf3D7_12_v3	1531958	1534077	+	PF3D7_1236800	protein-S-isoprenylcysteine O-methyltransferase	-1.06703781244444	2.10337885613596e-20
Pf3D7_14_v3	1490321	1494453	-	PF3D7_1436600	cGMP-dependent protein kinase	-1.08656540369826	2.29631406849453e-20
Pf3D7_13_v3	351108	355213	-	PF3D7_1307900	tripartite motif protein,putative	-1.83984592637031	2.90515847141117e-20
Pf3D7_03_v3	879438	885952	-	PF3D7_0321100	conserved Plasmodium protein,unknown function	-1.50202951004313	3.25000098123338e-20
Pf3D7_06_v3	206807	211802	-	PF3D7_0604800	RAP protein,putative	1.63738510155525	4.56426020914053e-20
Pf3D7_10_v3	1282058	1284276	-	PF3D7_1031800	conserved protein,unknown function	-1.02450419383147	4.58547750731894e-20
Pf3D7_10_v3	85910	91177	-	PF3D7_1001600	exported lipase 2	-0.835784149086183	4.77409790245965e-20
Pf3D7_11_v3	1777078	1779609	-	PF3D7_1144900	ras-related protein Rab-6	-1.05011974376318	4.84523447962446e-20
Pf3D7_09_v3	1098803	1100298	+	PF3D7_0927000	HSP90 co-chaperone p23	-1.15249233498138	5.19375001278104e-20
Pf3D7_04_v3	615161	616685	+	PF3D7_0413500	phosphoglucomutase-2	-1.06078018116522	6.7165416348961e-20
Pf3D7_12_v3	1105251	1108739	+	PF3D7_1227300	conserved Plasmodium protein,unknown function	-1.40897245293161	6.88134001135004e-20
Pf3D7_08_v3	655382	658303	+	PF3D7_0813300	NPL domain-containing protein,putative	0.949216635306807	7.64629732151077e-20
Pf3D7_11_v3	1040447	1048468	-	PF3D7_1126700	conserved Plasmodium protein,unknown function	1.2730989155454	8.34496563435473e-20
Pf3D7_13_v3	1400682	1402748	-	PF3D7_1334300	MSP7-like protein	1.28707436637341	1.59390194343722e-19
Pf3D7_04_v3	840757	843217	+	PF3D7_0418700	RNA-binding protein NOB1,putative	1.08594110705971	1.73590395012278e-19
Pf3D7_06_v3	1204859	1208175	+	PF3D7_0629300	phospholipase,putative	2.10973590098076	1.9483494079066e-19
Pf3D7_14_v3	429125	431542	-	PF3D7_1410700	conserved protein,unknown function	-0.966171404194937	2.11345051195926e-19
Pf3D7_11_v3	1417279	1420432	-	PF3D7_1136200	conserved Plasmodium protein,unknown function	-1.9373233396827	2.15947264378364e-19
Pf3D7_11_v3	1374293	1377710	-	PF3D7_1135100	protein phosphatase PPM8,putative	-1.08031868563948	2.31510971178685e-19
Pf3D7_04_v3	1169521	1171286	+	PF3D7_0425900	rifin	-2.18618010363484	2.35855890695135e-19
Pf3D7_12_v3	1577146	1581262	+	PF3D7_1237900	conserved Plasmodium protein,unknown function	1.15573865652466	2.85597111841571e-19
Pf3D7_14_v3	2366520	2372154	+	PF3D7_1457700	large ribosomal subunit nuclear export factor,putative	1.33160611196073	2.99689575693617e-19
Pf3D7_11_v3	1112700	1115761	+	PF3D7_1128700	GPI-anchor transamidase,putative	-1.17008578172604	3.00075480741025e-19
Pf3D7_07_v3	1143196	1143923	-	PF3D7_0726700	conserved Plasmodium protein,unknown function	-1.02860114098413	3.39862666027402e-19
Pf3D7_10_v3	1481557	1486315	-	PF3D7_1037400	conserved Plasmodium protein,unknown function	1.88082683305227	4.13724768489043e-19
Pf3D7_05_v3	307090	310120	-	PF3D7_0507500	subtilisin-like protease 1	1.62531049791692	4.53970272008289e-19
Pf3D7_12_v3	348927	351790	-	PF3D7_1207600	tRNA dimethylallyltransferase,putative	1.1522108813159	4.68207773686069e-19
Pf3D7_10_v3	273590	275557	+	PF3D7_1006700	conserved Plasmodium protein,unknown function	1.25154925811313	6.68801770308858e-19
Pf3D7_02_v3	148914	157296	-	PF3D7_0203100	protein kinase,putative	1.29653753050387	7.90390248312922e-19
Pf3D7_07_v3	1248478	1251901	-	PF3D7_0729300	60S ribosomal export protein NMD3,putative	1.11912694782124	8.17631554355708e-19
Pf3D7_14_v3	890541	891622	-	PF3D7_1421900	copper transporter,putative	-1.05545761888647	9.81439951209198e-19
Pf3D7_11_v3	699508	702063	-	PF3D7_1118400	haloacid dehalogenase-like hydrolase,putative	-1.11132359262087	1.125989942265e-18
Pf3D7_08_v3	1142499	1144972	-	PF3D7_0826200	alpha/beta hydrolase,putative	-1.44505894231845	1.14221938918138e-18
Pf3D7_14_v3	419442	423481	+	PF3D7_1410400	rhoptry-associated protein 1	-1.10851439507265	1.19944815767517e-18
Pf3D7_13_v3	1316161	1317997	-	PF3D7_1331600	3-hydroxyacyl-CoA dehydratase DEH	-1.04033282506654	1.29203190431519e-18
Pf3D7_06_v3	962886	974547	-	PF3D7_0623800	tyrosine kinase-like protein,putative	1.02006040530944	1.58361475519507e-18
Pf3D7_13_v3	2163553	2168036	-	PF3D7_1354300	large subunit rRNA methyltransferase,putative	1.25492798972943	1.60432528085414e-18
Pf3D7_11_v3	1798297	1799944	-	PF3D7_1145300	cysteine-rich PDZ-binding protein,putative	-1.12633944911404	1.71291978827639e-18
Pf3D7_13_v3	2687168	2691319	+	PF3D7_1367400	conserved Plasmodium protein,unknown function	1.46546701858745	1.86988577503518e-18
Pf3D7_11_v3	570914	573409	-	PF3D7_1115100	conserved protein,unknown function	-1.37784244385066	2.44440936459161e-18
Pf3D7_14_v3	1263521	1269011	+	PF3D7_1432200	conserved Plasmodium protein,unknown function	-1.73905108796834	3.18805991616437e-18
Pf3D7_03_v3	297490	300880	+	PF3D7_0306400	FAD-dependent glycerol-3-phosphate dehydrogenase,putative	-0.833342545099932	3.59484546136455e-18
Pf3D7_13_v3	500128	505330	+	PF3D7_1311800	M1-family alanyl aminopeptidase	0.858092033626724	3.92187513454331e-18
Pf3D7_11_v3	1622360	1632547	-	PF3D7_1140700	chromo domain-containing protein,putative	1.39183286159866	4.03507605832984e-18
Pf3D7_05_v3	80570	82763	-	PF3D7_0501500	rhoptry-associated protein 3	-1.51536283650831	4.13831103558223e-18
Pf3D7_05_v3	662435	667113	+	PF3D7_0516000	RAP protein,putative	1.18612023007976	6.12526982581765e-18
Pf3D7_10_v3	1412641	1416363	+	PF3D7_1035700	duffy binding-like merozoite surface protein	-1.11046809889588	6.69851069351493e-18
Pf3D7_04_v3	658117	659834	-	PF3D7_0414600	acylated pleckstrin-homology domain-containing protein,putative	-1.01849707736343	6.99739508879408e-18
Pf3D7_08_v3	166711	170995	-	PF3D7_0802300	periodic tryptophan protein 2,putative	0.874539472809557	7.82603916919921e-18
Pf3D7_10_v3	554233	560227	+	PF3D7_1014100	merozoite surface protein MSA180	2.31523607433084	8.19457543530082e-18
Pf3D7_11_v3	455313	457030	+	PF3D7_1111800	peptidyl-prolyl cis-trans isomerase,putative	-1.00046348069659	8.93442070647989e-18
Pf3D7_03_v3	567002	569084	+	PF3D7_0314000	HSP20-like chaperone,putative	-0.988121371998207	1.02578298193445e-17
Pf3D7_05_v3	1257680	1266372	-	PF3D7_0530900	formin 1	-1.3577771790718	1.05890993263167e-17
Pf3D7_08_v3	579007	582905	+	PF3D7_0811500	histone-arginine methyltransferase CARM1,putative	1.40010141019027	1.16001066176674e-17
Pf3D7_12_v3	116013	118202	-	PF3D7_1202200	mitochondrial phosphate carrier protein	-0.937021988336761	1.29927350793326e-17
Pf3D7_10_v3	1197379	1200268	-	PF3D7_1029300	conserved protein,unknown function	1.14331583020158	1.68036606374566e-17
Pf3D7_08_v3	203741	207068	-	PF3D7_0803200	filament assembling protein,putative	-0.929727897979028	1.75860657366501e-17
Pf3D7_11_v3	372099	376865	-	PF3D7_1108700	heat shock protein J2	-0.867709040733401	1.85185457475739e-17
Pf3D7_08_v3	52760	53982	-	PF3D7_0800400	rifin	-2.03486414820625	2.0767899900777e-17
Pf3D7_10_v3	1139669	1144013	-	PF3D7_1027300	peroxiredoxin	-0.800974472646222	2.0767899900777e-17
Pf3D7_11_v3	66686	67965	-	PF3D7_1101100	rifin	-2.10933579921769	2.0767899900777e-17
Pf3D7_11_v3	1358907	1364530	-	PF3D7_1134700	DNA-directed RNA polymerase I subunit RPA2,putative	1.01047180345515	2.93500781085299e-17
Pf3D7_13_v3	1622988	1625706	+	PF3D7_1340800	mitochondrial pyruvate carrier protein 1,putative	-1.03866788744161	3.5959185668074e-17
Pf3D7_02_v3	586717	589640	-	PF3D7_0214400	conserved protein,unknown function	1.13703261449404	4.04615834896493e-17
Pf3D7_14_v3	1370611	1375278	+	PF3D7_1434300	Hsp70/Hsp90 organizing protein	0.887384540639265	4.4719671436551e-17
Pf3D7_13_v3	2285945	2291193	-	PF3D7_1357700	U3 small nucleolar RNA-associated protein 21,putative	1.28830082922983	4.65163403439337e-17
Pf3D7_13_v3	1293638	1297395	+	PF3D7_1330800	RNA-binding protein,putative	0.895165369207494	5.67566744931573e-17
Pf3D7_12_v3	1549880	1556401	+	PF3D7_1237200	conserved Plasmodium protein,unknown function	1.34429065595204	6.33837361849741e-17
Pf3D7_02_v3	654918	656840	-	PF3D7_0215900	palmitoyltransferase DHHC11,putative	-1.24291192822516	7.95661270951833e-17
Pf3D7_08_v3	1295569	1299431	-	PF3D7_0830500	sporozoite and liver stage tryptophan-rich protein,putative	1.03654676364079	9.02719109742189e-17
Pf3D7_01_v3	97590	103615	+	PF3D7_0102200	ring-infected erythrocyte surface antigen	0.905546306391432	9.50496078746576e-17
Pf3D7_05_v3	177390	179177	+	PF3D7_0504600	2-oxoisovalerate dehydrogenase subunit beta,mitochondrial,putative	-1.02207225306448	9.62049550532191e-17
Pf3D7_04_v3	513083	517579	-	PF3D7_0411400	DEAD box ATP-dependent RNA helicase,putative	1.32518331163604	1.07873042997312e-16
Pf3D7_11_v3	801809	808198	-	PF3D7_1121300	tyrosine kinase-like protein	-1.24950593149603	1.16450873920007e-16
Pf3D7_07_v3	751584	755027	+	PF3D7_0717400	queuine tRNA-ribosyltransferase,putative	0.963701267883779	1.33482121313875e-16
Pf3D7_09_v3	504394	509439	+	PF3D7_0911100	START domain-containing protein,putative	1.29324362539106	1.63765634725136e-16
Pf3D7_13_v3	283370	287947	+	PF3D7_1306000	conserved Plasmodium protein,unknown function	-1.79120969159794	1.82300642920081e-16
Pf3D7_14_v3	1476538	1483887	+	PF3D7_1436300	translocon component PTEX150	0.780188409888563	2.57780667902301e-16
Pf3D7_14_v3	1600284	1602646	-	PF3D7_1439400	cytochrome b-c1 complex subunit Rieske,putative	-0.906596820550819	2.73652934611788e-16
Pf3D7_09_v3	89201	92043	-	PF3D7_0902000	serine/threonine protein kinase,FIKK family	0.980477278611945	2.90279120944654e-16
Pf3D7_10_v3	721351	728431	-	PF3D7_1018200	serine/threonine protein phosphatase 8,putative	-1.25781774966133	2.91219457015017e-16
Pf3D7_14_v3	2222463	2227264	-	PF3D7_1454200	conserved Plasmodium protein,unknown function	1.28134547916061	3.31786204032432e-16
Pf3D7_14_v3	468631	472384	+	PF3D7_1411500	conserved Plasmodium protein,unknown function	1.15908203420138	3.69051043106718e-16
Pf3D7_11_v3	1889494	1892695	-	PF3D7_1147500	protein farnesyltransferase subunit beta	1.3060826944388	3.6926025097458e-16
Pf3D7_09_v3	862525	870954	-	PF3D7_0921200	conserved Plasmodium membrane protein,unknown function	1.19906217767453	4.05504450699051e-16
Pf3D7_02_v3	86183	89482	-	PF3D7_0201800	knob associated heat shock protein 40	1.08490739279265	4.17993147542664e-16
Pf3D7_12_v3	1351394	1355027	-	PF3D7_1232900	nucleotidyltransferase,putative	1.08972318442108	4.47703663648629e-16
Pf3D7_13_v3	1699588	1702492	-	PF3D7_1343100	conserved Plasmodium protein,unknown function	-0.805222321082281	4.61553561622074e-16
Pf3D7_05_v3	389815	399902	-	PF3D7_0509400	RNA polymerase I	1.18846920983424	5.27095197458573e-16
Pf3D7_12_v3	520520	524930	+	PF3D7_1211700	DNA replication licensing factor MCM5,putative	-0.84415907359322	5.3776173449423e-16
Pf3D7_13_v3	1998716	1999945	+	PF3D7_1349700	peptidase,putative	-1.01396801126816	5.46602460999565e-16
Pf3D7_13_v3	1485785	1487899	+	PF3D7_1336800	nuclear movement protein,putative	0.85543603421696	5.78301874329886e-16
Pf3D7_13_v3	1372985	1377791	-	PF3D7_1333600	U3 small nucleolar RNA-associated protein 4,putative	1.21519912255605	7.81400129082313e-16
Pf3D7_08_v3	282505	285200	-	PF3D7_0805000	alpha/beta hydrolase,putative	-1.02349703666745	8.09546101067705e-16
Pf3D7_12_v3	1846776	1852556	+	PF3D7_1244100	N-alpha-acetyltransferase 15,NatA auxiliary subunit,putative	1.03174143912025	8.25035672860412e-16
Pf3D7_11_v3	518688	520690	+	PF3D7_1113300	UDP-galactose transporter,putative	-0.909809454975694	8.64080418137489e-16
Pf3D7_14_v3	906564	909327	+	PF3D7_1422500	ERAD-associated E3 ubiquitin-protein ligase HRD1	-0.940707237013366	8.64080418137489e-16
Pf3D7_14_v3	759029	762021	-	PF3D7_1418000	ubiquitin fusion degradation protein 1,putative	-0.876785949907455	1.27180911151205e-15
Pf3D7_04_v3	445327	448141	+	PF3D7_0409400	chaperone protein DnaJ	0.77122799355511	1.33206316738405e-15
Pf3D7_14_v3	1953474	1959147	-	PF3D7_1447900	multidrug resistance protein 2	1.03886210239549	1.44465989883752e-15
Pf3D7_09_v3	1334102	1335151	-	PF3D7_0933700	conserved Plasmodium protein,unknown function	-0.973388221341036	1.4581064286068e-15
Pf3D7_09_v3	1195511	1200623	-	PF3D7_0930200	leucine-rich repeat protein	-1.29392531304279	1.48051783573923e-15
Pf3D7_14_v3	1249311	1252547	+	PF3D7_1431800	apyrase,putative	0.991572569040441	1.48836020516009e-15
Pf3D7_13_v3	741709	745151	-	PF3D7_1317900	nucleolar complex protein 4,putative	1.2149495953972	1.53897611229307e-15
Pf3D7_04_v3	461577	464007	-	PF3D7_0409900	actin-like protein,putative	-2.68426025965997	1.59650005069186e-15
Pf3D7_13_v3	2708492	2709566	-	PF3D7_1368000	conserved protein,unknown function	-1.64010805671294	1.64091147452433e-15
Pf3D7_10_v3	834833	840001	+	PF3D7_1020700	N-acetyltransferase,GNAT family,putative	0.953665575561215	1.78785311077311e-15
Pf3D7_05_v3	1269832	1278893	-	PF3D7_0531100	conserved Plasmodium protein,unknown function	-1.70895390240992	1.80237704482982e-15
Pf3D7_07_v3	190990	195252	-	PF3D7_0704200	tRNA m5C-methyltransferase,putative	1.16596592233853	1.82579251531009e-15
Pf3D7_08_v3	1093439	1094936	+	PF3D7_0825200	translation initiation factor IF-3	-0.951416458615946	1.9174331490093e-15
Pf3D7_10_v3	948397	952528	+	PF3D7_1022600	kelch protein K10	0.981609570251532	1.9174331490093e-15
Pf3D7_07_v3	434748	436518	-	PF3D7_0709700	prodrug activation and resistance esterase	-0.922194796669792	2.06455012907181e-15
Pf3D7_09_v3	851981	854752	-	PF3D7_0920800	inosine-5'-monophosphate dehydrogenase	0.85071210060038	2.06455012907181e-15
Pf3D7_13_v3	403496	407163	-	PF3D7_1308800	tyrosine recombinase	-0.772054144470993	2.58231749171016e-15
Pf3D7_10_v3	164213	166726	+	PF3D7_1003600	inner membrane complex protein 1c,putative	1.19732412398964	2.7811382565899e-15
Pf3D7_13_v3	1278881	1281897	-	PF3D7_1330400	ER lumen protein retaining receptor 1,putative	-0.83830921537713	2.92448162761824e-15
Pf3D7_09_v3	646547	649563	-	PF3D7_0915300	heptatricopeptide repeat-containing protein,putative	1.32006906976066	3.00585965630034e-15
Pf3D7_14_v3	3187707	3191551	+	PF3D7_1477500	Plasmodium exported protein (PHISTb),unknown function	1.03383300378591	3.04043949133807e-15
Pf3D7_14_v3	1061328	1063299	+	PF3D7_1427200	selenoprotein	-1.19489703119842	3.20386782169444e-15
Pf3D7_14_v3	1296058	1298114	-	PF3D7_1432900	SF-assemblin,putative	-1.06201974275869	3.22634769648657e-15
Pf3D7_12_v3	859958	863117	+	PF3D7_1221500	heptatricopeptide repeat-containing protein,putative	1.31721911472208	3.63264182981532e-15
Pf3D7_02_v3	467682	468518	+	PF3D7_0211600	UDP-N-acetylglucosamine transferase subunit ALG14,putative	-1.63546255222447	3.9351939551868e-15
Pf3D7_09_v3	1113549	1116338	+	PF3D7_0927300	fumarate hydratase	-0.80762540094217	4.0814301410503e-15
Pf3D7_08_v3	1306209	1308595	+	PF3D7_0830700	Plasmodium exported protein (hyp9),unknown function	1.0699398764725	4.08722999277639e-15
Pf3D7_13_v3	1925011	1927105	+	PF3D7_1348100	GTPase,putative	-1.13344920751406	4.19767776748048e-15
Pf3D7_12_v3	2099430	2102248	+	PF3D7_1251500	ATP-dependent RNA helicase DRS1,putative	0.858515319543175	4.20111366950546e-15
Pf3D7_05_v3	83760	85512	-	PF3D7_0501600	rhoptry-associated protein 2	-1.16366549881248	4.46839904001447e-15
Pf3D7_10_v3	404903	411445	-	PF3D7_1010200	DNA2/NAM7 helicase,putative	1.24207221919977	4.80804725337274e-15
Pf3D7_12_v3	1868217	1870149	-	PF3D7_1244600	ADP-ribosylation factor GTPase-activating protein 1	-0.835542978525994	4.85695992956648e-15
Pf3D7_13_v3	955837	958095	-	PF3D7_1322600	conserved Plasmodium protein,unknown function	-1.88791514997615	4.9285315945279e-15
Pf3D7_12_v3	2113980	2123174	-	PF3D7_1252100	rhoptry neck protein 3	-1.06452345093577	4.99995280068016e-15
Pf3D7_11_v3	59294	60395	+	PF3D7_1100800	Pfmc-2TM Maurer's cleft two transmembrane protein	1.43827656688925	5.15618210450959e-15
Pf3D7_10_v3	460036	462335	-	PF3D7_1011900	heme oxygenase	-0.855119416596078	5.53648509047972e-15
Pf3D7_05_v3	1017358	1019072	+	PF3D7_0524600	50S ribosomal protein L12,apicoplast,putative	-0.852418919341905	5.71065418456745e-15
Pf3D7_07_v3	706991	711199	-	PF3D7_0716100	protein SDA1,putative	1.18232045823845	6.26164503271355e-15
Pf3D7_12_v3	1160654	1163264	-	PF3D7_1228600	merozoite surface protein 9	-1.02233921489936	6.28787241222262e-15
Pf3D7_09_v3	319627	323568	-	PF3D7_0906600	zinc finger protein,putative	0.821921802054908	6.76555673297729e-15
Pf3D7_10_v3	1378257	1379876	+	PF3D7_1034700	ADP-ribosylation factor,putative	-1.03417351348779	7.34754919250744e-15
Pf3D7_11_v3	1326228	1332808	+	PF3D7_1134200	conserved Plasmodium protein,unknown function	1.14956745803567	7.34754919250744e-15
Pf3D7_13_v3	2075535	2079893	-	PF3D7_1352100	ABC transporter B family member 6,putative	0.981448546018033	8.72361534606661e-15
Pf3D7_11_v3	1820807	1823494	-	PF3D7_1146000	ribosome assembly protein 4,putative	0.90597494738914	8.93762800222822e-15
Pf3D7_14_v3	3159438	3160837	+	PF3D7_1476800	lysophospholipase,putative	-1.12540462065106	8.93762800222822e-15
Pf3D7_03_v3	81939	84290	-	PF3D7_0301300	epoxide hydrolase 1	1.31231972751098	1.01574134426859e-14
Pf3D7_05_v3	1311992	1315355	+	PF3D7_0532400	lysine-rich membrane-associated PHISTb protein	0.815987453782027	1.01574134426859e-14
Pf3D7_06_v3	1290623	1293448	-	PF3D7_0630900	ATP-dependent RNA helicase HAS1	0.933792598463733	1.09769453758035e-14
Pf3D7_12_v3	1072459	1076976	+	PF3D7_1226500	heptatricopeptide repeat and RAP domain-containing protein,putative	1.17000821942778	1.29738530575817e-14
Pf3D7_09_v3	1286481	1289644	+	PF3D7_0932200	profilin	-0.998917495438638	1.36873558684142e-14
Pf3D7_10_v3	206616	210233	-	PF3D7_1004400	RNA-binding protein,putative	0.899897826813174	1.50349595643321e-14
Pf3D7_02_v3	560872	565395	-	PF3D7_0213900	RTR1 domain-containing protein,putative	1.14410972948494	1.52505957223964e-14
Pf3D7_04_v3	646996	648777	-	PF3D7_0414200	calmodulin-like protein	-1.04098015640523	1.59522490114291e-14
Pf3D7_08_v3	1079441	1083413	-	PF3D7_0824900	conserved Plasmodium protein,unknown function	1.0753897106848	1.63313210494648e-14
Pf3D7_04_v3	209977	216599	-	PF3D7_0403800	alpha/beta hydrolase,putative	-0.99323009968927	1.70814093405912e-14
Pf3D7_13_v3	2318416	2321089	+	PF3D7_1358500	zinc finger protein,putative	0.973819549959156	1.76681119701695e-14
Pf3D7_10_v3	386757	388733	+	PF3D7_1009600	protein phosphatase PPM10,putative	0.851272384710771	1.80075562870218e-14
Pf3D7_12_v3	1143645	1146406	+	PF3D7_1228200	conserved Plasmodium protein,unknown function	1.16014585319803	1.96051552149605e-14
Pf3D7_14_v3	2303352	2306919	+	PF3D7_1456200	conserved Plasmodium protein,unknown function	1.38571345365703	2.79577998381306e-14
Pf3D7_10_v3	1447919	1451772	-	PF3D7_1036800	acetyl-CoA transporter,putative	-0.737841492563287	3.35054346970054e-14
Pf3D7_04_v3	1115896	1123289	+	PF3D7_0424700	serine/threonine protein kinase,FIKK family	1.13791904052619	3.92323715194929e-14
Pf3D7_13_v3	1902723	1905355	+	PF3D7_1347600	conserved protein,unknown function	-1.28078843779143	3.94263160194232e-14
Pf3D7_11_v3	1718938	1725224	-	PF3D7_1143100	AP2 domain transcription factor AP2-O	1.00327314200098	4.09114829252223e-14
Pf3D7_08_v3	751942	756173	-	PF3D7_0816300	HAP2-GCS1 domain-containing protein,putative	1.17878542454361	4.28870684381016e-14
Pf3D7_09_v3	1130507	1134907	-	PF3D7_0927900	phosphatidylserine decarboxylase	-0.83415311611499	4.57306928915246e-14
Pf3D7_12_v3	98774	100913	+	PF3D7_1201500	GPN-loop GTPase,putative	0.92782883011133	4.62323063246136e-14
Pf3D7_13_v3	82128	84689	+	PF3D7_1301400	Plasmodium exported protein (hyp12),unknown function	1.22388819796066	4.74212150107297e-14
Pf3D7_10_v3	1179469	1183381	+	PF3D7_1028700	merozoite TRAP-like protein	-0.790643288902236	5.06222544296655e-14
Pf3D7_03_v3	447468	451552	+	PF3D7_0310400	parasite-infected erythrocyte surface protein	-0.989657603246428	5.10585527051898e-14
Pf3D7_10_v3	1133359	1136667	-	PF3D7_1027100	U3 small nucleolar ribonucleoprotein protein MPP10,putative	1.16632957987025	5.26982666352502e-14
Pf3D7_08_v3	1097742	1100613	+	PF3D7_0825500	protein KRI1,putative	1.02078709337156	5.29097287962869e-14
Pf3D7_11_v3	1276697	1281158	+	PF3D7_1133100	conserved Plasmodium protein,unknown function	1.07779315635536	5.29097287962869e-14
Pf3D7_11_v3	683845	685616	-	PF3D7_1118000	conserved Plasmodium protein,unknown function	-0.911123260222519	5.32254680168844e-14
Pf3D7_11_v3	328877	336810	-	PF3D7_1107800	AP2 domain transcription factor,putative	0.846760437825608	5.70664940947477e-14
Pf3D7_12_v3	1180404	1185971	-	PF3D7_1228900	conserved protein,unknown function	0.976458296375936	6.3148643970242e-14
Pf3D7_08_v3	404225	409140	+	PF3D7_0808000	conserved Plasmodium protein,unknown function	1.23981729641683	6.34598859986896e-14
Pf3D7_06_v3	91725	97247	+	PF3D7_0602100	ATP-dependent RNA helicase MTR4	1.15264556954281	7.23704641012996e-14
Pf3D7_14_v3	2013486	2015102	+	PF3D7_1449200	conserved Plasmodium protein,unknown function	-1.08711793784846	7.65516906473815e-14
Pf3D7_09_v3	612976	615740	-	PF3D7_0914300	met-10+ like protein,putative	0.98283411224842	8.82864952968081e-14
Pf3D7_13_v3	327138	331324	+	PF3D7_1307100	U3 small nucleolar RNA-associated protein 6,putative	1.06173004811672	8.89439161926263e-14
Pf3D7_08_v3	1352286	1356302	+	PF3D7_0831500	Plasmodium exported protein (PHIST),unknown function	0.874511294914107	8.9182580311757e-14
Pf3D7_14_v3	2514219	2518607	+	PF3D7_1461900	valine--tRNA ligase,putative	0.831992141009224	1.07712454249864e-13
Pf3D7_14_v3	200101	204702	-	PF3D7_1405800	ribosome biogenesis protein BOP1,putative	0.962398248429531	1.08712349840056e-13
Pf3D7_04_v3	1069829	1072039	-	PF3D7_0423700	early transcribed membrane protein 4	-0.95415883721128	1.12868845317818e-13
Pf3D7_04_v3	915895	928649	+	PF3D7_0420300	AP2 domain transcription factor,putative	0.953030352903058	1.13980527604613e-13
Pf3D7_10_v3	617544	620659	+	PF3D7_1015300	methionine aminopeptidase 1b,putative	0.814693110344998	1.16965610757176e-13
Pf3D7_13_v3	144689	150561	+	PF3D7_1302700	ATP-dependent RNA helicase DHR1,putative	1.16574520497947	1.24325238097753e-13
Pf3D7_12_v3	656653	658519	-	PF3D7_1216500	male development gene 1	-1.07536216348135	1.40471875595989e-13
Pf3D7_11_v3	1500670	1514612	-	PF3D7_1138400	guanylyl cyclase alpha	-1.24571889191899	1.49430074684692e-13
Pf3D7_11_v3	1472839	1474438	-	PF3D7_1137500	ribosomal protein S14,apicoplast,putative	-0.865962110045394	1.53206073512021e-13
Pf3D7_12_v3	1946545	1948824	+	PF3D7_1247000	F-box only protein 9 homolog,putative	-0.947216232908756	1.67019019245082e-13
Pf3D7_13_v3	1969601	1971078	-	PF3D7_1349100	nucleoside diphosphate hydrolase,putative	-1.11664449389351	1.67483653533314e-13
Pf3D7_13_v3	154555	157791	+	PF3D7_1302900	conserved protein,unknown function	1.16619474573356	1.84051685521351e-13
Pf3D7_14_v3	2531297	2544021	-	PF3D7_1462400	conserved Plasmodium protein,unknown function	1.21237960662273	1.99734744925432e-13
Pf3D7_10_v3	1333997	1336551	+	PF3D7_1033200	early transcribed membrane protein 10.2	-0.847488540703047	2.10924011426613e-13
Pf3D7_08_v3	774134	777131	+	PF3D7_0817100	tRNA modification GTPase,putative	1.04402910391271	2.1183776330223e-13
Pf3D7_11_v3	792188	794151	+	PF3D7_1121000	palmitoyltransferase DHHC3	-0.935827382945333	2.23336657445018e-13
Pf3D7_12_v3	435583	439379	+	PF3D7_1209400	cytosolic iron-sulfur protein assembly protein 1,putative	0.884986685159859	2.3177685835659e-13
Pf3D7_14_v3	2423624	2426573	+	PF3D7_1459100	GTP-binding protein,putative	1.38220583341822	2.42680699631058e-13
Pf3D7_12_v3	1266588	1270610	+	PF3D7_1230900	serine/threonine protein kinase RIO1,putative	0.943175540159462	2.46477027715302e-13
Pf3D7_09_v3	582066	584192	-	PF3D7_0913500	protein AMR4	-0.879624733429164	2.60507667115464e-13
Pf3D7_09_v3	775058	780804	+	PF3D7_0918900	gamma-glutamylcysteine synthetase	0.84930633240122	2.78565164428322e-13
Pf3D7_10_v3	1299692	1302667	+	PF3D7_1032300	conserved protein,unknown function	0.949178628968081	2.94689934971879e-13
Pf3D7_13_v3	1606863	1610503	+	PF3D7_1340300	nucleolar complex protein 2,putative	1.05380199335445	3.04553980908769e-13
Pf3D7_05_v3	529629	532277	-	PF3D7_0512200	glutathione synthetase	0.856555491541256	3.36913586168233e-13
Pf3D7_09_v3	414632	417901	+	PF3D7_0909100	conserved Plasmodium membrane protein,unknown function	-1.70673827286134	3.57208308395963e-13
Pf3D7_11_v3	1440742	1445784	+	PF3D7_1136600	conserved Plasmodium protein,unknown function	1.09027982911548	3.61493475572212e-13
Pf3D7_11_v3	1556447	1565469	-	PF3D7_1139300	AP2 domain transcription factor AP2-G5	1.11102283621274	3.71873574750805e-13
Pf3D7_07_v3	1324452	1333940	+	PF3D7_0730900	EMP1-trafficking protein	1.23295102278114	3.74688991468062e-13
Pf3D7_10_v3	1051357	1055540	+	PF3D7_1025100	glutamine--fructose-6-phosphate aminotransferase [isomerizing],putative	-0.750875265186346	3.91905275679869e-13
Pf3D7_10_v3	1189990	1195098	+	PF3D7_1029100	conserved Plasmodium protein,unknown function	1.04576438355734	3.99088744525557e-13
Pf3D7_13_v3	1535607	1540516	+	PF3D7_1338000	LMBR1 domain-containing protein,putative	-0.75584234660451	4.40878356307868e-13
Pf3D7_11_v3	1137082	1140631	-	PF3D7_1129400	rRNA (cytosine-C(5))-methyltransferase,putative	0.83077723402286	4.72322124082918e-13
Pf3D7_08_v3	1237184	1241229	-	PF3D7_0828800	GPI-anchored micronemal antigen	1.38960956497799	4.8658714459701e-13
Pf3D7_10_v3	228405	232553	+	PF3D7_1005100	U3 small nucleolar RNA-associated protein 25,putative	1.20292799441686	4.98127115998609e-13
Pf3D7_14_v3	509238	511218	-	PF3D7_1412600	deoxyhypusine synthase	0.98847579726056	5.27539438311965e-13
Pf3D7_04_v3	408485	411102	-	PF3D7_0408500	flap endonuclease 1	-0.692092723645169	5.38028694843929e-13
Pf3D7_12_v3	898838	903247	-	PF3D7_1222500	diphthine--ammonia ligase,putative	-0.972615009790343	5.55026483221902e-13
Pf3D7_14_v3	1309923	1312200	+	PF3D7_1433300	histone-binding protein RBBP7,putative	-0.783797229264817	6.22504241239374e-13
Pf3D7_14_v3	2179447	2186667	+	PF3D7_1453200	conserved Plasmodium protein,unknown function	-1.15953833675944	6.37388758383069e-13
Pf3D7_14_v3	233001	237744	-	PF3D7_1406500	WD repeat-containing protein 65,putative	1.56117327987434	6.49789106318419e-13
Pf3D7_10_v3	1567784	1572695	+	PF3D7_1039000	serine/threonine protein kinase,FIKK family	1.40569223814441	6.9675329036452e-13
Pf3D7_06_v3	761703	764548	+	PF3D7_0618100	conserved Plasmodium protein,unknown function	0.930724872437315	7.8267492895464e-13
Pf3D7_14_v3	1943918	1945580	-	PF3D7_1447700	conserved protein,unknown function	-0.878728088112603	7.90021050032548e-13
Pf3D7_07_v3	1252237	1254478	+	PF3D7_0729400	ribosome biogenesis protein BRX1,putative	0.793420873667132	8.4192531026676e-13
Pf3D7_08_v3	1148010	1149830	-	PF3D7_0826400	cis-prenyltransferase	-0.85807720715988	8.75634602128769e-13
Pf3D7_07_v3	255871	260931	+	PF3D7_0705200	conserved Plasmodium protein,unknown function	1.47559613847108	9.14661519189286e-13
Pf3D7_13_v3	1199670	1202958	-	PF3D7_1328400	conserved protein,unknown function	0.98213899720413	9.14661519189286e-13
Pf3D7_12_v3	1133799	1137718	-	PF3D7_1227800	elongator complex protein 3,putative	0.926007309224898	9.16103017882978e-13
Pf3D7_14_v3	1187398	1191764	+	PF3D7_1430200	plasmepsin IX	-0.935356017640973	9.49967846712013e-13
Pf3D7_11_v3	448912	451698	+	PF3D7_1111600	endonuclease/exonuclease/phosphatase family protein,putative	-1.38200796970228	9.53098479227945e-13
Pf3D7_12_v3	439389	443398	+	PF3D7_1209500	cGMP-specific 3'%2C5'-cyclic phosphodiesterase alpha	-1.54794863472507	1.05522778290735e-12
Pf3D7_12_v3	1540473	1549441	-	PF3D7_1237100	conserved Plasmodium protein,unknown function	1.10737306112926	1.09256502974645e-12
Pf3D7_10_v3	1409095	1410806	+	PF3D7_1035600	merozoite surface protein	-1.27681697367863	1.15128204761919e-12
Pf3D7_13_v3	553067	554779	-	PF3D7_1313000	ubiquitin-like protein Nedd8	-0.817665079575723	1.2953591201646e-12
Pf3D7_14_v3	163283	168162	-	PF3D7_1404800	conserved Plasmodium protein,unknown function	0.900089510700676	1.40360556707051e-12
Pf3D7_09_v3	1128345	1130169	+	PF3D7_0927800	cytochrome c oxidase subunit 5B,putative	-0.841389342422337	1.45615029102272e-12
Pf3D7_09_v3	1017310	1018970	+	PF3D7_0925200	ribosomal RNA-processing protein 8,putative	0.83583552820547	1.48008486843739e-12
Pf3D7_07_v3	772279	775568	-	PF3D7_0717900	thioredoxin-like protein	0.767676389002917	1.52383954212086e-12
Pf3D7_06_v3	1094737	1096373	-	PF3D7_0627200	myosin light chain,putative	-0.964228446600383	1.55321373728088e-12
Pf3D7_04_v3	849793	852242	+	PF3D7_0419000	conserved Plasmodium protein,unknown function	-0.916663376684157	1.58651301702944e-12
Pf3D7_08_v3	804723	814055	-	PF3D7_0817700	rhoptry neck protein 5	-0.893529394688612	1.74840262440542e-12
Pf3D7_13_v3	85156	87187	-	PF3D7_1301500	Plasmodium exported protein (PHISTa),unknown function	1.28695823730953	1.78787042097736e-12
Pf3D7_12_v3	925090	926708	-	PF3D7_1223000	conserved Plasmodium protein,unknown function	-1.20722440912042	1.86557972682034e-12
Pf3D7_05_v3	1250370	1254901	+	PF3D7_0530700	conserved Plasmodium protein,unknown function	0.978491546365496	1.92644455886731e-12
Pf3D7_01_v3	131609	134133	-	PF3D7_0103000	vacuolar protein sorting-associated protein VTA1,putative	-0.907478158163367	1.94487954917686e-12
Pf3D7_12_v3	606589	608091	-	PF3D7_1214200	histone-lysine N-methyltransferase SET5	1.1889981770713	2.09956749149948e-12
Pf3D7_10_v3	1469672	1472655	-	PF3D7_1037100	pyruvate kinase 2	0.784547254042084	2.24663755336632e-12
Pf3D7_11_v3	439250	441856	-	PF3D7_1111200	conserved protein,unknown function	0.952657562373684	2.2721426073949e-12
Pf3D7_05_v3	208676	219273	-	PF3D7_0505000	MMS19-like protein,putative	1.1674224302006	2.31242488583871e-12
Pf3D7_07_v3	319757	322639	+	PF3D7_0706600	conserved Plasmodium protein,unknown function	1.68778751641372	2.46235078112662e-12
Pf3D7_12_v3	1896842	1899867	+	PF3D7_1245500	conserved Plasmodium protein,unknown function	-0.85175529346355	2.47590303113747e-12
Pf3D7_11_v3	366977	369608	+	PF3D7_1108500	succinate--CoA ligase [ADP-forming] subunit alpha,putative	-0.829057544832664	2.60307635525219e-12
Pf3D7_08_v3	711239	714166	+	PF3D7_0815100	heptatricopeptide repeat and RAP domain-containing protein,putative	1.19962100388097	2.81001550537435e-12
Pf3D7_09_v3	597575	600651	+	PF3D7_0914000	pseudouridylate synthase,putative	1.09453846930056	2.85481658184495e-12
Pf3D7_14_v3	1897946	1902279	+	PF3D7_1446300	conserved Plasmodium membrane protein,unknown function	0.853177873703836	3.52092264266694e-12
Pf3D7_02_v3	276725	279258	-	PF3D7_0207000	merozoite surface protein 4	-0.847800887118447	3.54412298364697e-12
Pf3D7_13_v3	795691	799120	-	PF3D7_1319300	tRNA (guanine(26)-N(2))-dimethyltransferase,putative	0.813105921165024	4.0348189548975e-12
Pf3D7_14_v3	1456374	1460503	+	PF3D7_1436000	glucose-6-phosphate isomerase	0.688916350921473	4.05982244029929e-12
Pf3D7_05_v3	336882	340121	-	PF3D7_0508200	longevity-assurance (LAG1) protein,putative	-0.805666116514154	4.1028511484833e-12
Pf3D7_10_v3	62926	64808	+	PF3D7_1001000	Plasmodium exported protein (hyp12),unknown function	0.895837078879932	4.17382167929694e-12
Pf3D7_05_v3	987076	992081	+	PF3D7_0523800	divalent metal transporter,putative	-0.771949991674756	4.17589796539515e-12
Pf3D7_05_v3	1026705	1030943	+	PF3D7_0524900	S-adenosyl-L-methionine-dependent tRNA 4-demethylwyosine synthase,putative	0.773203895555359	4.18141050454777e-12
Pf3D7_10_v3	943794	946858	-	PF3D7_1022500	citrate synthase,mitochondrial,putative	-0.694670903113507	4.34737350246971e-12
Pf3D7_14_v3	1724029	1727809	-	PF3D7_1442500	geranylgeranyl transferase type-2 subunit alpha,putative	0.836600870781603	4.37812957539389e-12
Pf3D7_10_v3	1159580	1163736	+	PF3D7_1028000	methyltransferase,putative	0.770764906235182	4.43676232528164e-12
Pf3D7_12_v3	622520	626579	+	PF3D7_1215100	SUN domain-containing protein,putative	1.05429390848933	4.52515575524015e-12
Pf3D7_11_v3	1800111	1804509	-	PF3D7_1145400	dynamin-like protein	-0.673440139655317	4.55742770179196e-12
Pf3D7_14_v3	2118608	2121135	-	PF3D7_1451700	calcineurin subunit B	-0.834332882224127	4.66863207947816e-12
Pf3D7_07_v3	921511	925761	+	PF3D7_0721300	ATP-dependent DNA helicase DDX31	0.915540494094299	4.87559475087744e-12
Pf3D7_04_v3	1075910	1077829	+	PF3D7_0423800	cysteine-rich protective antigen	-0.909541410633145	5.38513085091243e-12
Pf3D7_14_v3	2199258	2205138	-	PF3D7_1453600	RAP protein,putative	1.35226600347378	5.41456023040313e-12
Pf3D7_12_v3	539788	543197	-	PF3D7_1212200	conserved protein,unknown function	1.14792040435485	5.48963269564076e-12
Pf3D7_04_v3	264062	266503	-	PF3D7_0404800	sporozoite-specific protein S10,putative	-1.52950477690362	5.50991295946183e-12
Pf3D7_10_v3	467551	470056	-	PF3D7_1012100	conserved protein,unknown function	0.788167436476447	5.76921730669314e-12
Pf3D7_11_v3	1398462	1401319	-	PF3D7_1135900	3-oxo-5-alpha-steroid 4-dehydrogenase,putative	-0.841324346398005	5.832353736134e-12
Pf3D7_09_v3	592048	593728	+	PF3D7_0913800	conserved Plasmodium protein,unknown function	1.46881984503588	6.44016552660729e-12
Pf3D7_10_v3	1363474	1364118	+	PF3D7_1034200	ribosomal protein L27,putative	-1.0136816059125	6.46720751922744e-12
Pf3D7_03_v3	36965	44482	+	PF3D7_0300100	erythrocyte membrane protein 1,PfEMP1	-0.935001958880365	6.64469512091625e-12
Pf3D7_07_v3	719353	721623	+	PF3D7_0716400	transcription initiation factor IIA subunit 1,putative	-0.735620245948243	6.77658779830697e-12
Pf3D7_06_v3	947121	949262	-	PF3D7_0623300	EGF-like membrane protein,putative	-0.814035931726031	6.88620912183104e-12
Pf3D7_14_v3	782752	786343	-	PF3D7_1418900	ATP-dependent RNA helicase DBP4,putative	1.07649380324657	7.14157983983332e-12
Pf3D7_07_v3	343620	346688	+	PF3D7_0707400	AAA family ATPase,putative	0.71492457770313	7.64906127084868e-12
Pf3D7_08_v3	538956	545974	+	PF3D7_0810600	ATP-dependent RNA helicase DBP1,putative	0.724320105909255	7.71474666423984e-12
Pf3D7_03_v3	441760	447410	+	PF3D7_0310300	phosphoglycerate mutase,putative	0.948411100378647	7.90293529939856e-12
Pf3D7_11_v3	258508	259998	+	PF3D7_1106100	ribosomal protein S15,apicoplast,putative	-0.810869221098169	8.07214642190515e-12
Pf3D7_12_v3	144046	148030	-	PF3D7_1202500	trimethylguanosine synthase,putative	1.13345406801603	8.45370747864846e-12
Pf3D7_14_v3	1959368	1964665	-	PF3D7_1448000	U3 small nucleolar RNA-associated protein 12,putative	0.825205744143845	8.66259564612555e-12
Pf3D7_01_v3	286637	289063	+	PF3D7_0106800	ras-related protein Rab-5C	-0.846563679139094	9.27454674129567e-12
Pf3D7_12_v3	525310	528190	+	PF3D7_1211800	polyubiquitin	-0.818889466547857	9.75484681392379e-12
Pf3D7_03_v3	203251	206328	+	PF3D7_0304100	inner membrane complex protein 1e,putative	1.87000280206878	9.78016893795938e-12
Pf3D7_13_v3	279287	282199	-	PF3D7_1305900	conserved Plasmodium protein,unknown function	0.741212803186278	1.08402402629121e-11
Pf3D7_13_v3	2444905	2447446	-	PF3D7_1361000	protein arginine N-methyltransferase 5,putative	0.947166431580906	1.08402402629121e-11
Pf3D7_05_v3	443533	445913	+	PF3D7_0510400	PDCD2 domain-containing protein,putative	1.24261542167824	1.11569120464171e-11
Pf3D7_09_v3	1298749	1302703	-	PF3D7_0932700	conserved Plasmodium protein,unknown function	1.32715709675638	1.16453121066569e-11
Pf3D7_08_v3	756978	758683	+	PF3D7_0816400	EF-hand calcium-binding domain-containing protein,putative	-0.806516346969404	1.19197777473948e-11
Pf3D7_07_v3	153119	167024	-	PF3D7_0703900	conserved Plasmodium membrane protein,unknown function	1.09653040607275	1.22094933075204e-11
Pf3D7_03_v3	196570	197601	-	PF3D7_0303900	phosphatidylethanolamine-binding protein,putative	-1.83812642541885	1.26656493042789e-11
Pf3D7_09_v3	802655	804294	+	PF3D7_0919700	pyridoxal phosphate homeostasis protein,putative	0.853892622289564	1.26656493042789e-11
Pf3D7_07_v3	179797	191155	+	PF3D7_0704100	basal complex transmembrane protein 2	-1.09931263837075	1.27346976643783e-11
Pf3D7_14_v3	1916768	1918572	-	PF3D7_1446600	centrin-2	-0.832132750429046	1.27628264166516e-11
Pf3D7_11_v3	1948696	1969412	+	PF3D7_1149000	antigen 332,DBL-like protein	1.01196739112713	1.34451645648113e-11
Pf3D7_01_v3	262750	264323	-	PF3D7_0106200	EF hand domain-containing protein,putative	-0.908671909553836	1.34619455494463e-11
Pf3D7_14_v3	592791	598162	-	PF3D7_1414700	ubiquitin carboxyl-terminal hydrolase,putative	1.10681140042124	1.34619455494463e-11
Pf3D7_05_v3	788099	790045	+	PF3D7_0519000	histone RNA hairpin-binding protein,putative	1.0332636053736	1.38124546360363e-11
Pf3D7_14_v3	2493244	2495035	-	PF3D7_1461400	MORN repeat protein,putative	-0.863893071849497	1.41683771657464e-11
Pf3D7_14_v3	1540920	1543553	-	PF3D7_1438100	translocation protein SEC62,putative	-0.751027121337028	1.42986621620331e-11
Pf3D7_14_v3	1378216	1403552	-	PF3D7_1434500	dynein-related AAA-type ATPase,putative	1.10699990411328	1.47791237751858e-11
Pf3D7_09_v3	1253448	1257339	+	PF3D7_0931100	nucleolar protein Nop52,putative	0.948588950162084	1.47981833053616e-11
Pf3D7_09_v3	359594	363767	+	PF3D7_0907600	translation initiation factor SUI1,putative	0.917350962721302	1.48715279462223e-11
Pf3D7_12_v3	1704274	1712936	+	PF3D7_1240400	erythrocyte membrane protein 1,PfEMP1	-0.841066965464694	1.49155024498188e-11
Pf3D7_08_v3	982546	987696	+	PF3D7_0822200	phosphorylated CTD interacting factor 1 WW domain-containing protein,putative	1.34215509958028	1.5242983177277e-11
Pf3D7_10_v3	253544	255931	+	PF3D7_1005900	conserved protein,unknown function	-0.706864239093513	1.62146919386954e-11
Pf3D7_12_v3	395960	401562	-	PF3D7_1208500	conserved Plasmodium protein,unknown function	1.41497079454915	1.68718878540453e-11
Pf3D7_09_v3	1134936	1136835	+	PF3D7_0928000	cytochrome c oxidase subunit 6B,putative	-0.806206574839899	1.70815688751761e-11
Pf3D7_14_v3	2480089	2482257	+	PF3D7_1460900	ribosomal protein S10,apicoplast,putative	-0.787121308091011	1.72363384302263e-11
Pf3D7_08_v3	1042935	1046408	+	PF3D7_0823800	DnaJ protein,putative	-0.688269517330549	1.75234495653997e-11
Pf3D7_04_v3	123068	125848	-	PF3D7_0402100	Plasmodium exported protein (PHISTb),unknown function	0.953055865535961	1.82453398006962e-11
Pf3D7_02_v3	127203	129089	+	PF3D7_0202500	early transcribed membrane protein 2	0.999369371885539	2.01402977520312e-11
Pf3D7_11_v3	1985056	1987411	-	PF3D7_1149400	Plasmodium exported protein,unknown function	0.760772220651119	2.02322301976597e-11
Pf3D7_11_v3	1268410	1270016	+	PF3D7_1132700	50S ribosomal protein L2,putative	-0.743183512836968	2.115531352822e-11
Pf3D7_14_v3	2838446	2840316	-	PF3D7_1469200	shewanella-like protein phosphatase 1,putative	-0.937889943220568	2.12955304664252e-11
Pf3D7_13_v3	2449531	2453792	+	PF3D7_1361100	protein transport protein Sec24A	-0.686829526943028	2.2254614290744e-11
Pf3D7_01_v3	222086	224501	-	PF3D7_0105200	heptatricopeptide repeat and RAP domain-containing protein,putative	0.666069472131263	2.29548570493637e-11
Pf3D7_07_v3	854313	857078	-	PF3D7_0719500	LEM3/CDC50 family protein,putative	-0.665293469089642	2.46731413237584e-11
Pf3D7_10_v3	1150507	1152207	-	PF3D7_1027700	centrin-3	-0.85600482470406	2.56178423797084e-11
Pf3D7_02_v3	565669	568518	+	PF3D7_0214000	T-complex protein 1 subunit theta	0.690126466064402	2.71309304888201e-11
Pf3D7_11_v3	1906472	1908483	-	PF3D7_1147900	peroxisome assembly protein 22,putative	-0.853394451794511	2.71309304888201e-11
Pf3D7_10_v3	844628	847550	-	PF3D7_1020900	ADP-ribosylation factor 1	-0.825935478170233	2.75445612998774e-11
Pf3D7_12_v3	1818146	1820497	+	PF3D7_1243400	conserved Plasmodium protein,unknown function	1.04895079628787	2.78846760950212e-11
Pf3D7_14_v3	2962911	2965133	-	PF3D7_1472600	protein disulfide-isomerase	-0.869529517089153	2.78846760950212e-11
Pf3D7_06_v3	466047	466537	-	PF3D7_0611100	succinate dehydrogenase subunit 3,putative	-0.90350483485456	2.93649251148629e-11
Pf3D7_14_v3	1521105	1521920	+	PF3D7_1437500	conserved Plasmodium membrane protein,unknown function	-0.815959645253036	3.58362251698171e-11
Pf3D7_03_v3	820232	831283	+	PF3D7_0319700	ABC transporter I family member 1,putative	0.987821941800029	3.78827770263908e-11
Pf3D7_09_v3	1207579	1212987	+	PF3D7_0930400	zinc finger protein,putative	0.997498651667413	3.82308139325781e-11
Pf3D7_11_v3	561660	569505	+	PF3D7_1114900	filamin domain-containing protein,putative	-1.13079105000899	3.92482757665076e-11
Pf3D7_05_v3	992760	997375	-	PF3D7_0523900	MerC domain-containing protein,putative	-0.93515650178731	3.95287969485869e-11
Pf3D7_13_v3	1787599	1788926	-	PF3D7_1344500	U6 snRNA phosphodiesterase,putative	-0.764209660631718	4.35822832404394e-11
Pf3D7_06_v3	329254	332013	-	PF3D7_0607800	GTP-binding protein,putative	0.869952096828198	4.83227049753284e-11
Pf3D7_06_v3	1189472	1193978	+	PF3D7_0628900	RAP protein,putative	1.08227968692279	4.91860051486088e-11
Pf3D7_12_v3	618456	620194	+	PF3D7_1214900	conserved protein,unknown function	-0.751270010323324	4.9593195410681e-11
Pf3D7_14_v3	1849172	1850395	-	PF3D7_1445000	prolyl hydroxylase-like protein,putative	-0.829117471025141	4.96038093402672e-11
Pf3D7_09_v3	571031	573349	-	PF3D7_0913100	heptatricopeptide repeat-containing protein,putative	0.85776894430523	5.02125970204505e-11
Pf3D7_11_v3	1204242	1210151	-	PF3D7_1131400	conserved Plasmodium protein,unknown function	1.21110797784688	5.02928498933555e-11
Pf3D7_10_v3	141402	147095	+	PF3D7_1003000	guanylate cyclase organizer UGO,putative	-1.48609951852821	5.32636379873939e-11
Pf3D7_11_v3	1970810	1974642	+	PF3D7_1149100	Plasmodium exported protein,unknown function	0.62622020776377	5.34380976733971e-11
Pf3D7_12_v3	1375225	1379661	+	PF3D7_1233300	pentatricopeptide repeat domain-containing protein 2,putative	0.963487146116202	5.66551829099995e-11
Pf3D7_13_v3	360703	371091	-	PF3D7_1308200	carbamoyl phosphate synthetase	0.897959639225545	5.66551829099995e-11
Pf3D7_13_v3	2829530	2830830	+	PF3D7_1371900	Plasmodium exported protein,unknown function	1.2113899545629	5.81779547116213e-11
Pf3D7_05_v3	116198	120058	-	PF3D7_0502600	conserved Plasmodium protein,unknown function	0.985894024948212	6.0063382812061e-11
Pf3D7_12_v3	626798	628578	+	PF3D7_1215200	peptidyl-prolyl cis-trans isomerase	-0.786700643816263	6.06921185055856e-11
Pf3D7_13_v3	1682054	1694167	-	PF3D7_1342900	AP2 domain transcription factor AP2-HS	1.01835011803542	6.20539693524469e-11
Pf3D7_04_v3	1042564	1044896	+	PF3D7_0422800	serpentine receptor 12,putative	-0.875463164552703	6.24476165111596e-11
Pf3D7_10_v3	1112098	1113190	-	PF3D7_1026500	conserved Plasmodium protein,unknown function	-2.59511310154705	6.53508466398215e-11
Pf3D7_05_v3	937231	938037	+	PF3D7_0522500	50S ribosomal protein L17,apicoplast,putative	-0.766509639181342	6.67141308631798e-11
Pf3D7_07_v3	961629	963030	+	PF3D7_0722700	respiratory chain complex 3 associated protein 1	-0.770290606180737	7.07379642323687e-11
Pf3D7_10_v3	1305485	1308052	-	PF3D7_1032500	DER1-like protein,putative	-0.721817609611235	7.19353344555918e-11
Pf3D7_10_v3	1315145	1321148	-	PF3D7_1032900	RNA polymerase II-associated protein 1,putative	1.0082350133655	7.43333427607347e-11
Pf3D7_05_v3	1238120	1243999	-	PF3D7_0530400	conserved Plasmodium protein,unknown function	1.28153753477454	7.84268001058608e-11
Pf3D7_03_v3	874313	876685	+	PF3D7_0320900	histone H2A.Z	-0.917529068851337	8.10421304102239e-11
Pf3D7_13_v3	833359	835735	-	PF3D7_1320100	ATP-dependent Clp protease adapter protein ClpS	-0.791100785298272	8.35998905041592e-11
Pf3D7_14_v3	864953	867033	-	PF3D7_1420900	mannose-1-phosphate guanyltransferase,putative	-0.71922337394318	8.91699081826432e-11
Pf3D7_12_v3	294601	300038	-	PF3D7_1206600	DNA-directed RNA polymerase III subunit RPC2,putative	0.864073435379577	9.63980926698386e-11
Pf3D7_08_v3	690182	694542	-	PF3D7_0814300	AAA family ATPase,putative	0.993788857891423	1.01316768547954e-10
Pf3D7_04_v3	315974	319564	-	PF3D7_0405900	apical sushi protein	0.941427016267573	1.0966738434211e-10
Pf3D7_11_v3	1067055	1071027	+	PF3D7_1127500	protein disulfide-isomerase,putative	-0.676888128378162	1.10004822081253e-10
Pf3D7_08_v3	286432	289198	+	PF3D7_0805100	conserved protein,unknown function	-1.68351842911831	1.1414997705571e-10
Pf3D7_13_v3	1275104	1276146	+	PF3D7_1330200	conserved Plasmodium protein,unknown function	-0.711221797750267	1.19790020175021e-10
Pf3D7_10_v3	281002	283515	+	PF3D7_1006900	PPPDE peptidase,putative	-0.790065068680354	1.21057108196292e-10
Pf3D7_06_v3	539725	545452	-	PF3D7_0613300	rhoptry protein ROP14	1.14713028389753	1.24947186326463e-10
Pf3D7_11_v3	1199053	1202149	+	PF3D7_1131200	conserved Plasmodium protein,unknown function	-0.774846428098548	1.24947186326463e-10
Pf3D7_11_v3	917394	921163	+	PF3D7_1123200	leucine-rich repeat protein	-0.751212827118215	1.45538512276583e-10
Pf3D7_13_v3	1415833	1417543	-	PF3D7_1335000	MSP7-like protein	-1.25432685011855	1.55753187835077e-10
Pf3D7_03_v3	942090	945625	+	PF3D7_0322400	regulator of initiation factor 2 (eIF2)	0.744480274303774	1.59546828673595e-10
Pf3D7_05_v3	955955	963095	+	PF3D7_0523000	multidrug resistance protein 1	0.617424771656177	1.64706250638792e-10
Pf3D7_13_v3	1195364	1199554	-	PF3D7_1328300	conserved protein,unknown function	-0.655608914937112	1.64706250638792e-10
Pf3D7_10_v3	787427	795435	-	PF3D7_1019500	TMEM94 domain-containing protein,putative	-0.620727720785894	1.77381623031634e-10
Pf3D7_09_v3	1399892	1402702	+	PF3D7_0935500	Plasmodium exported protein,unknown function	-0.71859641395722	1.81884966779746e-10
Pf3D7_06_v3	1371501	1372861	+	PF3D7_0632700	rifin	-2.45669763787367	1.83653987808536e-10
Pf3D7_14_v3	857678	863689	+	PF3D7_1420700	surface protein P113	0.660896099286923	1.8810796751575e-10
Pf3D7_14_v3	546796	549599	+	PF3D7_1413800	diphthamide biosynthesis protein 1,putative	0.969010887936676	1.89207125205987e-10
Pf3D7_01_v3	293262	295139	+	PF3D7_0107000	centrin-1	-0.739407764661051	1.93440135896239e-10
Pf3D7_13_v3	1145298	1152588	+	PF3D7_1327300	conserved Plasmodium protein,unknown function	0.823316409609081	2.01266399074076e-10
Pf3D7_14_v3	190754	192994	+	PF3D7_1405500	COBW domain-containing protein 1,putative	1.00920155150095	2.03325460020889e-10
Pf3D7_12_v3	1734992	1744191	+	PF3D7_1240900	erythrocyte membrane protein 1,PfEMP1	-0.665885225526674	2.1574182434621e-10
Pf3D7_05_v3	1180162	1182686	-	PF3D7_0528800	nuclear GTP-binding protein,putative	0.759002889071117	2.17970859343195e-10
Pf3D7_12_v3	280814	289619	-	PF3D7_1206300	conserved Plasmodium protein,unknown function	0.79570390238489	2.27892849586992e-10
Pf3D7_10_v3	74612	78819	-	PF3D7_1001400	exported lipase 1	1.09006408611098	2.32104778107597e-10
Pf3D7_13_v3	1673239	1677299	+	PF3D7_1342600	myosin A	0.787006467807041	2.45095681099628e-10
Pf3D7_13_v3	288740	291710	-	PF3D7_1306200	conserved protein,unknown function	-0.643462381471209	2.47498207655832e-10
Pf3D7_06_v3	546920	548162	+	PF3D7_0613400	50S ribosomal protein L18,apicoplast,putative	-0.810297648513523	2.55648124722999e-10
Pf3D7_11_v3	275163	279995	+	PF3D7_1106600	DEAD/DEAH box helicase,putative	1.06700628025924	2.72603600270583e-10
Pf3D7_05_v3	1229052	1231469	-	PF3D7_0530200	phosphoenolpyruvate/phosphate translocator	-0.693081536178544	2.82747125711101e-10
Pf3D7_09_v3	430069	432549	+	PF3D7_0909500	subpellicular microtubule protein 1,putative	-2.74796522953112	2.83279371854091e-10
Pf3D7_03_v3	588362	594166	-	PF3D7_0314700	RING finger protein RNF1	0.937107872996818	2.90952565167816e-10
Pf3D7_04_v3	305485	313556	-	PF3D7_0405700	lysine decarboxylase,putative	0.946867562474714	3.00286803805501e-10
Pf3D7_13_v3	748160	749415	-	PF3D7_1318100	ferredoxin	-0.750005015995467	3.00525963217913e-10
Pf3D7_09_v3	1149710	1155532	-	PF3D7_0928700	conserved Plasmodium protein,unknown function	0.893930744588649	3.09469057310728e-10
Pf3D7_12_v3	551620	554600	-	PF3D7_1212500	glycerol-3-phosphate 1-O-acyltransferase	-0.628801374064118	3.20156695389702e-10
Pf3D7_09_v3	207785	209281	-	PF3D7_0904400	signal peptidase complex subunit 3,putative	-0.780046263043443	3.30557568346411e-10
Pf3D7_02_v3	117033	118455	+	PF3D7_0202300	Plasmodium exported protein (hyp11),unknown function	1.5775574183996	3.35509832565326e-10
Pf3D7_04_v3	722433	724446	-	PF3D7_0416500	repressor of RNA polymerase III transcription MAF1	-0.733298216088724	3.43027951958393e-10
Pf3D7_09_v3	366444	367723	+	PF3D7_0907800	ribosomal protein L35,apicoplast,putative	-0.722248317302674	3.48978917521961e-10
Pf3D7_08_v3	1226140	1228476	-	PF3D7_0828500	translation initiation factor eIF-2B subunit alpha,putative	-0.65991074299731	3.58338210527302e-10
Pf3D7_09_v3	329397	332004	-	PF3D7_0906700	leucine-rich repeat protein	0.75792203239184	3.60741266362684e-10
Pf3D7_06_v3	463021	465127	-	PF3D7_0611000	SNARE associated Golgi protein,putative	-0.856924532099451	3.60774895551689e-10
Pf3D7_08_v3	1144934	1147897	+	PF3D7_0826300	SPRY domain,putative	-0.697821943919926	3.88482214621566e-10
Pf3D7_04_v3	1082005	1084464	-	PF3D7_0424100	reticulocyte binding protein homologue 5	1.41032408562079	3.90354850542552e-10
Pf3D7_04_v3	1112736	1117250	-	PF3D7_0424600	Plasmodium exported protein (PHISTb)	0.729082413849635	3.92604935012878e-10
Pf3D7_09_v3	860933	863136	+	PF3D7_0921100	conserved Plasmodium protein,unknown function	1.26541812827497	4.0366648380971e-10
Pf3D7_13_v3	569563	572777	-	PF3D7_1313400	DEAD box helicase,putative	0.848511374185856	4.26969071362963e-10
Pf3D7_11_v3	326603	329176	+	PF3D7_1107700	pescadillo homolog	0.702550780960103	4.280581710915e-10
Pf3D7_07_v3	965664	968075	-	PF3D7_0722900	conserved protein,unknown function	-2.90992524169963	4.28655831850231e-10
Pf3D7_13_v3	450398	453415	+	PF3D7_1310100	conserved Plasmodium protein,unknown function	1.01822106654089	4.38288477653858e-10
Pf3D7_06_v3	924060	932959	-	PF3D7_0622900	AP2 domain transcription factor AP2Tel	0.956536840983164	4.40402791575177e-10
Pf3D7_08_v3	996626	1000388	+	PF3D7_0822600	protein transport protein SEC23	-0.646727832613353	4.44453602531829e-10
Pf3D7_03_v3	1030822	1038254	-	PF3D7_0324900	erythrocyte membrane protein 1,PfEMP1	-0.685318503867385	4.49707570779656e-10
Pf3D7_11_v3	212772	220288	+	PF3D7_1104900	calcium/calmodulin-dependent protein kinase,putative	0.975818583071244	4.51165353018274e-10
Pf3D7_11_v3	1270935	1273096	+	PF3D7_1132800	aquaglyceroporin	-0.776266273396786	4.63797276423853e-10
Pf3D7_06_v3	1122322	1154481	-	PF3D7_0628100	HECT domain-containing protein 1,putative	0.80233184817362	4.88930437618865e-10
Pf3D7_03_v3	980289	984435	-	PF3D7_0323400	Rh5 interacting protein	1.16000703447104	4.95032417397647e-10
Pf3D7_13_v3	622348	624209	-	PF3D7_1314500	transmembrane emp24 domain-containing protein,putative	-0.718734991759023	5.0689005860802e-10
Pf3D7_13_v3	2079867	2083628	+	PF3D7_1352200	U3 small nucleolar RNA-associated protein 15,putative	0.706866734920071	5.08003432939897e-10
Pf3D7_05_v3	1059480	1065703	-	PF3D7_0525500	WD repeat-containing protein,putative	1.2219101411392	5.09151975189135e-10
Pf3D7_05_v3	1124729	1129071	-	PF3D7_0527000	DNA replication licensing factor MCM3,putative	-0.616438024447573	5.09151975189135e-10
Pf3D7_08_v3	419883	422701	+	PF3D7_0808300	ubiquitin regulatory protein,putative	-0.720025034949638	5.09151975189135e-10
Pf3D7_12_v3	1461824	1462824	-	PF3D7_1235100	conserved protein,unknown function	-1.42262724570423	5.12829402407832e-10
Pf3D7_13_v3	1313440	1316380	+	PF3D7_1331500	conserved Plasmodium protein,unknown function	0.991388281777755	5.23194635295042e-10
Pf3D7_09_v3	332161	335229	-	PF3D7_0906800	conserved Plasmodium protein,unknown function	0.992451938079958	5.30108519374223e-10
Pf3D7_13_v3	914465	918899	+	PF3D7_1322000	nucleoside-diphosphatase,putative	-0.666116426796223	5.36756381691318e-10
Pf3D7_01_v3	204368	205612	-	PF3D7_0104500	conserved protein,unknown function	0.7126381542712	5.3914370244633e-10
Pf3D7_13_v3	2532007	2535722	+	PF3D7_1363000	conserved Plasmodium protein,unknown function	1.09999474652563	5.4825465862914e-10
Pf3D7_09_v3	387511	389444	+	PF3D7_0908400	conserved Plasmodium protein,unknown function	-0.815311609701979	5.59932335690873e-10
Pf3D7_06_v3	1209083	1213867	+	PF3D7_0629400	polyadenylate-binding protein 3,putative	0.630137918637208	5.67672951187363e-10
Pf3D7_13_v3	1495106	1497722	+	PF3D7_1337100	protein kinase 6	0.74354465681624	5.70585753185886e-10
Pf3D7_11_v3	1814738	1818029	-	PF3D7_1145800	conserved Plasmodium protein,unknown function	0.878657795349947	5.81626080341429e-10
Pf3D7_14_v3	1855451	1859752	+	PF3D7_1445200	ATP-dependent RNA helicase MAK5,putative	0.745818790839085	5.90932011006031e-10
Pf3D7_12_v3	2147509	2152520	+	PF3D7_1252600	esterase,putative	-0.73712578266478	5.98478814385912e-10
Pf3D7_13_v3	1378294	1380973	-	PF3D7_1333700	histone H3-like centromeric protein CSE4	-0.698008898835621	6.03009940415844e-10
Pf3D7_10_v3	626211	629040	-	PF3D7_1015600	heat shock protein 60	0.622969694093002	6.15126183042781e-10
Pf3D7_14_v3	80732	83840	+	PF3D7_1402100	pseudouridine synthase,putative	0.936432071847142	6.15222481693433e-10
Pf3D7_12_v3	1012310	1017848	-	PF3D7_1225000	conserved Plasmodium protein,unknown function	1.0466766695651	6.51958056533246e-10
Pf3D7_03_v3	221112	223145	-	PF3D7_0304600	circumsporozoite (CS) protein	-0.793721620940805	6.6818951360035e-10
Pf3D7_05_v3	1208695	1212893	-	PF3D7_0529700	heptatricopeptide repeat-containing protein,putative	0.950674156951695	6.68595334180975e-10
Pf3D7_07_v3	1099013	1103615	+	PF3D7_0726200	serine/threonine protein kinase,FIKK family	0.867506055687661	7.05594684251347e-10
Pf3D7_13_v3	1585383	1586852	-	PF3D7_1339400	cytochrome c oxidase subunit ApiCOX14,putative	-0.78559271044982	7.11660552556685e-10
Pf3D7_11_v3	574690	580622	+	PF3D7_1115200	histone-lysine N-methyltransferase SET7	-0.654466584003456	7.22072597871253e-10
Pf3D7_13_v3	489523	492367	-	PF3D7_1311500	26S protease regulatory subunit 7,putative	-0.687816534937858	7.37924457659078e-10
Pf3D7_02_v3	639847	643411	+	PF3D7_0215500	conserved Plasmodium protein,unknown function	0.73569681257506	7.43687557237428e-10
Pf3D7_02_v3	532001	534657	+	PF3D7_0212900	arginyl-tRNA--protein transferase	-0.653369574542214	7.44762752877002e-10
Pf3D7_13_v3	920884	930124	+	PF3D7_1322100	histone-lysine N-methyltransferase SET2	0.976587774773027	7.46941075422294e-10
Pf3D7_12_v3	1278090	1280048	-	PF3D7_1231200	conserved Plasmodium protein,unknown function	1.07426098910554	7.56387019622022e-10
Pf3D7_04_v3	365916	367353	+	PF3D7_0407300	transcription factor,putative	0.762355184983628	7.6948872856762e-10
Pf3D7_06_v3	332329	335631	+	PF3D7_0607900	conserved Plasmodium protein,unknown function	0.790769762113501	7.86160949220253e-10
Pf3D7_12_v3	1033173	1035379	+	PF3D7_1225500	small subunit rRNA processing factor,putative	0.982320169655352	8.13650146632632e-10
Pf3D7_06_v3	983297	985562	+	PF3D7_0624100	conserved protein,unknown function	-0.699123213863565	8.71161538282156e-10
Pf3D7_14_v3	1862507	1866212	-	PF3D7_1445400	protein serine/threonine kinase-1	0.673083104150411	8.71161538282156e-10
Pf3D7_06_v3	993658	996430	+	PF3D7_0624500	anaphase-promoting complex subunit 11,putative	-0.781218082265783	9.27975219059733e-10
Pf3D7_11_v3	973924	976068	-	PF3D7_1124700	GrpE protein homolog,mitochondrial,putative	0.724437681015583	9.74001328084818e-10
Pf3D7_14_v3	1828404	1830177	+	PF3D7_1444300	1-acyl-sn-glycerol-3-phosphate acyltransferase,putative	-0.752033802846291	9.9079161414045e-10
Pf3D7_13_v3	2325473	2328323	-	PF3D7_1358700	YOP1-like protein,putative	-0.722401054076316	1.01370454061448e-09
Pf3D7_14_v3	2574832	2576807	+	PF3D7_1463400	DNA-directed RNA polymerase III subunit RPC4,putative	0.78290191421507	1.03547124202617e-09
Pf3D7_11_v3	764390	766081	+	PF3D7_1120200	conserved Plasmodium protein,unknown function	-0.725552867811157	1.04650855847414e-09
Pf3D7_13_v3	1719474	1721883	+	PF3D7_1343500	conserved protein,unknown function	-0.676510603026984	1.06414580356696e-09
Pf3D7_13_v3	654882	657517	-	PF3D7_1315600	CDP-diacylglycerol--inositol 3-phosphatidyltransferase	-0.818957917589443	1.0789418750203e-09
Pf3D7_09_v3	908583	912061	+	PF3D7_0922400	para-aminobenzoic acid synthetase	0.780877611760695	1.08687709117081e-09
Pf3D7_07_v3	1211209	1213613	+	PF3D7_0728200	actin-like protein,putative	-0.814291275835779	1.10224868052196e-09
Pf3D7_13_v3	1371664	1373056	+	PF3D7_1333500	conserved Plasmodium protein,unknown function	0.745398674634485	1.11168682630471e-09
Pf3D7_13_v3	1799856	1806394	+	PF3D7_1344900	conserved Plasmodium protein,unknown function	0.947505938746539	1.1472520859717e-09
Pf3D7_12_v3	1931257	1933545	+	PF3D7_1246400	myosin A-tail interacting protein	-0.767722399203997	1.17884394044953e-09
Pf3D7_11_v3	702276	705399	+	PF3D7_1118500	nucleolar protein 56,putative	0.655861586945385	1.26987445645764e-09
Pf3D7_13_v3	21364	28787	+	PF3D7_1300100	erythrocyte membrane protein 1,PfEMP1	-0.752536833163461	1.31302772112288e-09
Pf3D7_06_v3	884024	890267	+	PF3D7_0621700	RAP protein,putative	0.987500710333702	1.31377287826863e-09
Pf3D7_11_v3	1318721	1322792	+	PF3D7_1134000	heat shock protein 70	0.631524376635224	1.31377287826863e-09
Pf3D7_12_v3	230037	231763	+	PF3D7_1205300	conserved Plasmodium protein,unknown function	-0.785952846676877	1.35152667197357e-09
Pf3D7_14_v3	1252881	1257284	+	PF3D7_1431900	inner membrane complex suture component,putative	-1.1810189368247	1.41360524018112e-09
Pf3D7_08_v3	557333	560018	-	PF3D7_0811100	mitochondrial carrier protein,putative	-0.723992118391478	1.47621390931002e-09
Pf3D7_13_v3	1063689	1066411	+	PF3D7_1325500	conserved Plasmodium protein,unknown function	0.743132331700043	1.48189110602341e-09
Pf3D7_11_v3	1190118	1194394	+	PF3D7_1130900	conserved Plasmodium protein,unknown function	0.901838856233352	1.50999511848114e-09
Pf3D7_14_v3	1154726	1163789	+	PF3D7_1429400	rRNA (adenosine-2'-O-)-methyltransferase,putative	0.954468271312776	1.77407583369453e-09
Pf3D7_09_v3	718087	720418	+	PF3D7_0917300	conserved protein,unknown function	-2.686033985213	1.83445322178869e-09
Pf3D7_05_v3	858511	861445	-	PF3D7_0521000	conserved Plasmodium protein,unknown function	0.922384763578541	1.83656010608399e-09
Pf3D7_07_v3	695091	697180	-	PF3D7_0715800	drug/metabolite transporter DMT1,putative	-0.684217432383183	1.96618877579534e-09
Pf3D7_09_v3	521554	526248	-	PF3D7_0911400	conserved Plasmodium protein,unknown function	0.785699205596848	1.96618877579534e-09
Pf3D7_14_v3	362619	364640	+	PF3D7_1409300	DNA damage-inducible protein 1,putative	-0.62311970887042	2.05564370132009e-09
Pf3D7_14_v3	131925	133539	+	PF3D7_1403600	selenoprotein	-0.750736172069938	2.06396429700427e-09
Pf3D7_12_v3	1779442	1783743	-	PF3D7_1241800	ATP-dependent RNA helicase DBP9,putative	0.759169125362324	2.09107056951297e-09
Pf3D7_12_v3	361599	376167	+	PF3D7_1208100	conserved Plasmodium protein,unknown function	0.985386618874265	2.09232653210455e-09
Pf3D7_10_v3	1089527	1090903	-	PF3D7_1025800	respiratory chain complex 4 associated protein 2	-0.812552446672134	2.12055008647454e-09
Pf3D7_12_v3	1938255	1940352	+	PF3D7_1246700	conserved Plasmodium protein,unknown function	0.597237933391721	2.13615588498159e-09
Pf3D7_06_v3	506386	508412	-	PF3D7_0612000	conserved Plasmodium protein,unknown function	-0.792134430562014	2.14074193557262e-09
Pf3D7_09_v3	373762	375586	-	PF3D7_0908100	apicoplast integral membrane protein,putative	-0.973489737939182	2.31588137322679e-09
Pf3D7_11_v3	239262	241179	+	PF3D7_1105500	centrin-4	-0.775976664322791	2.31588137322679e-09
Pf3D7_13_v3	1825789	1828280	+	PF3D7_1345600	inner membrane complex protein	-0.966908685651662	2.31588137322679e-09
Pf3D7_14_v3	300579	306041	-	PF3D7_1408200	AP2 domain transcription factor AP2-G2	0.927650603338014	2.35122551643806e-09
Pf3D7_09_v3	174409	177722	+	PF3D7_0903700	alpha tubulin 1	-0.762023797748277	2.39937053159461e-09
Pf3D7_13_v3	521022	524485	+	PF3D7_1312400	translation initiation factor IF-2,putative	0.949136497698077	2.40402876596248e-09
Pf3D7_08_v3	974967	976983	+	PF3D7_0821800	protein transport protein SEC61 subunit beta,putative	-0.785854325957608	2.43815760600122e-09
Pf3D7_11_v3	1982068	1984327	+	PF3D7_1149300	serine/threonine protein kinase,FIKK family	1.00857335327627	2.46139494896637e-09
Pf3D7_10_v3	614363	618032	-	PF3D7_1015200	cysteine--tRNA ligase	0.598423886634204	2.47105124983562e-09
Pf3D7_09_v3	1293832	1297076	-	PF3D7_0932500	palmitoyltransferase DHHC6,putative	-0.709096542241791	2.47670232370684e-09
Pf3D7_07_v3	1282562	1285940	+	PF3D7_0730100	tRNA pseudouridine synthase D,putative	1.05115166480672	2.58311415550117e-09
Pf3D7_11_v3	196227	198859	+	PF3D7_1104400	thioredoxin-like mero protein	-0.703351819299208	2.66887428263644e-09
Pf3D7_08_v3	313371	319794	-	PF3D7_0805700	serine/threonine protein kinase,FIKK family	-0.826779223133898	2.77578263842718e-09
Pf3D7_05_v3	1057597	1059130	+	PF3D7_0525400	7-helix-1 protein	-0.775117121149772	2.78304357439215e-09
Pf3D7_14_v3	3040666	3043907	+	PF3D7_1474300	DNA repair metallo-beta-lactamase protein,putative	0.74500505864854	2.93724028493229e-09
Pf3D7_14_v3	2918191	2921490	-	PF3D7_1471400	diacylglycerol kinase,putative	-0.622780532886335	3.01863807596722e-09
Pf3D7_10_v3	694276	696787	-	PF3D7_1017300	golgi re-assembly stacking protein 2	0.657073935681596	3.09447555776788e-09
Pf3D7_10_v3	1103231	1105245	-	PF3D7_1026200	conserved protein,unknown function	0.711540065021441	3.11921296275798e-09
Pf3D7_06_v3	1008978	1010796	-	PF3D7_0624700	N-acetylglucosaminyl-phosphatidylinositol de-N-acetylase,putative	-0.756738002019514	3.14643604560868e-09
Pf3D7_04_v3	1003768	1018837	-	PF3D7_0422200	erythrocyte membrane-associated antigen	1.05675796554259	3.32632605945504e-09
Pf3D7_14_v3	1164239	1166791	+	PF3D7_1429500	diphthamide biosynthesis protein 2,putative	1.06767542921472	3.44843721684398e-09
Pf3D7_13_v3	2695379	2700285	+	PF3D7_1367700	alanine--tRNA ligase	0.755126021618339	3.46691895051052e-09
Pf3D7_11_v3	652399	654424	+	PF3D7_1117100	ubiquitin carboxyl-terminal hydrolase UCH54	-0.58313269943166	3.49295919425638e-09
Pf3D7_12_v3	1936019	1937985	+	PF3D7_1246600	pre-mRNA-splicing factor CWC26,putative	0.733760243771732	3.49295919425638e-09
Pf3D7_08_v3	948437	951284	+	PF3D7_0821000	conserved Plasmodium protein,unknown function	-0.590611473918932	3.51244690036317e-09
Pf3D7_02_v3	409983	411199	+	PF3D7_0210000	secretory complex protein 61 gamma subunit	-0.699737950101221	3.5443487289391e-09
Pf3D7_08_v3	600525	602266	-	PF3D7_0812000	conserved protein,unknown function	0.939768126622718	3.65235825953025e-09
Pf3D7_14_v3	511818	516959	+	PF3D7_1412700	AAA family ATPase,putative	0.925351936498646	3.65640510247446e-09
Pf3D7_08_v3	1108918	1112872	+	PF3D7_0826000	conserved Plasmodium protein,unknown function	1.16660192515107	3.66027798026228e-09
Pf3D7_09_v3	29797	31157	-	PF3D7_0900200	rifin	-2.72433765670242	3.68299425874528e-09
Pf3D7_11_v3	686272	688530	+	PF3D7_1118100	AP-1 complex subunit sigma,putative	-0.786359234122867	3.68343619063925e-09
Pf3D7_07_v3	642200	643997	-	PF3D7_0714000	histone H2B variant	-0.782175597689417	3.79338061857787e-09
Pf3D7_02_v3	337310	343223	+	PF3D7_0208300	conserved Plasmodium protein,unknown function	0.899584926292899	3.857032122818e-09
Pf3D7_13_v3	348316	351043	-	PF3D7_1307800	FHA domain-containing protein,putative	0.874681157003115	4.05605564474447e-09
Pf3D7_06_v3	198862	204355	+	PF3D7_0604600	DNA helicase,putative	0.958441165992069	4.07622283018596e-09
Pf3D7_02_v3	774447	776838	+	PF3D7_0219400	ribosome associated membrane protein RAMP4,putative	-0.755385091394435	4.16392188698887e-09
Pf3D7_03_v3	839576	842017	+	PF3D7_0320100	protein transport protein SEC22	-0.728574259362089	4.22064394657184e-09
Pf3D7_13_v3	2518311	2525712	+	PF3D7_1362800	conserved Plasmodium protein,unknown function	-0.840671311356114	4.61991524746537e-09
Pf3D7_09_v3	748534	750334	-	PF3D7_0918200	50S ribosomal protein L3,apicoplast,putative	-0.65973958332238	4.62690769399848e-09
Pf3D7_13_v3	2335486	2346648	-	PF3D7_1359000	conserved Plasmodium protein,unknown function	1.04331159910739	4.68124232743468e-09
Pf3D7_14_v3	601981	605559	-	PF3D7_1414900	ATP-dependent protease,putative	1.07374014407494	4.68273895344319e-09
Pf3D7_10_v3	665222	667054	-	PF3D7_1016600	Plasmodium exported protein (PHISTc),unknown function	-0.832249185314474	4.72199248237237e-09
Pf3D7_13_v3	1641926	1644490	+	PF3D7_1341600	GPI mannosyltransferase 3	-0.6713237981741	4.76335981755245e-09
Pf3D7_12_v3	993227	996884	+	PF3D7_1224400	WD repeat-containing protein,putative	0.758087570608652	4.82009014394933e-09
Pf3D7_03_v3	300489	302223	-	PF3D7_0306500	cytochrome c oxidase subunit 6c,putative	-0.690776926907309	4.88342605287453e-09
Pf3D7_12_v3	641233	643840	+	PF3D7_1215900	serpentine receptor 10	-0.67019312542143	4.91097896057484e-09
Pf3D7_07_v3	390832	392770	-	PF3D7_0708700	cytochrome c oxidase subunit 4,putative	-0.636695216122058	5.00002556581731e-09
Pf3D7_14_v3	793391	797397	+	PF3D7_1419100	ATP-dependent RNA helicase DDX55	0.792421995450459	5.04875406737345e-09
Pf3D7_14_v3	1411737	1413096	+	PF3D7_1434900	conserved Plasmodium protein,unknown function	-2.00213704170407	5.0949106884978e-09
Pf3D7_11_v3	558924	561433	-	PF3D7_1114800	glycerol-3-phosphate dehydrogenase,putative	-1.41436541765825	5.25583995794051e-09
Pf3D7_04_v3	464039	468171	-	PF3D7_0410000	erythrocyte vesicle protein 1	0.809763188882818	5.3441174889726e-09
Pf3D7_08_v3	83838	89909	-	PF3D7_0801000	Plasmodium exported protein (PHISTc)	0.81663472458913	5.58759462788579e-09
Pf3D7_03_v3	479460	485830	-	PF3D7_0311300	phosphatidylinositol 3- and 4-kinase,putative	-0.556806473370463	5.66346953859092e-09
Pf3D7_02_v3	709474	715607	-	PF3D7_0217200	conserved Plasmodium protein,unknown function	1.10528364452659	5.74543424260966e-09
Pf3D7_09_v3	338140	342542	-	PF3D7_0907100	conserved Plasmodium protein,unknown function	0.822754677861952	5.79459054107338e-09
Pf3D7_04_v3	1050249	1051258	+	PF3D7_0423200	BSD-domain protein,putative	-0.714069403942362	5.81686749794526e-09
Pf3D7_13_v3	2347380	2350101	-	PF3D7_1359100	riboflavin kinase,putative	0.890199215088977	5.99686625848586e-09
Pf3D7_13_v3	1264495	1269102	+	PF3D7_1329800	conserved Plasmodium protein,unknown function	0.833015315297629	6.00214519031361e-09
Pf3D7_13_v3	721759	730586	+	PF3D7_1317200	AP2 domain transcription factor AP2-FG,putative	0.921692685745245	6.23406283288672e-09
Pf3D7_14_v3	1513414	1515796	-	PF3D7_1437300	conserved Plasmodium protein,unknown function	-0.975001508216318	6.28791179547393e-09
Pf3D7_10_v3	1440686	1443875	+	PF3D7_1036500	conserved Plasmodium protein,unknown function	0.961091631335387	6.35704348555389e-09
Pf3D7_03_v3	274618	277999	-	PF3D7_0305600	DNA-(apurinic or apyrimidinic site) endonuclease	-0.567463593994455	6.39561867381441e-09
Pf3D7_08_v3	1167240	1171585	-	PF3D7_0827000	ATP-dependent RNA helicase DBP10,putative	0.826269457159438	6.54876704373095e-09
Pf3D7_12_v3	198957	202640	-	PF3D7_1204100	conserved Plasmodium protein,unknown function	0.926457446816056	6.64094487249295e-09
Pf3D7_10_v3	1195142	1197783	+	PF3D7_1029200	WD repeat-containing protein,putative	1.08714513070954	6.67715655867277e-09
Pf3D7_12_v3	1979150	1980499	-	PF3D7_1248300	conserved protein,unknown function	-0.816581010875866	6.67715655867277e-09
Pf3D7_12_v3	1967712	1971234	+	PF3D7_1247800	dipeptidyl aminopeptidase 2	-1.64227683454999	6.92261146377256e-09
Pf3D7_08_v3	1054798	1059140	+	PF3D7_0824200	conserved Plasmodium protein,unknown function	0.760117301629419	7.31843160233894e-09
Pf3D7_09_v3	736669	741656	+	PF3D7_0917900	heat shock protein 70	-0.683044053023526	8.10794559084965e-09
Pf3D7_14_v3	1100870	1104966	+	PF3D7_1428200	major facilitator superfamily domain-containing protein,putative	-0.661370990412434	8.29933533190855e-09
Pf3D7_06_v3	1275505	1278363	+	PF3D7_0630500	ribosome biogenesis protein YTM1,putative	0.866165068390417	8.36212549313951e-09
Pf3D7_13_v3	1217710	1226469	-	PF3D7_1329000	DNA-directed RNA polymerase III subunit RPC1,putative	0.865650624955192	8.8246027794826e-09
Pf3D7_01_v3	29510	37126	+	PF3D7_0100100	erythrocyte membrane protein 1,PfEMP1	-0.825423540620473	9.38626822387087e-09
Pf3D7_12_v3	1919898	1923323	+	PF3D7_1246200	actin I	-0.680054431003532	9.43916580372684e-09
Pf3D7_13_v3	273852	275740	-	PF3D7_1305600	site-2 protease S2P,putative	-0.625107992683995	9.46865968144225e-09
Pf3D7_13_v3	2379985	2393171	+	PF3D7_1359700	conserved Plasmodium protein,unknown function	-0.99606119821524	9.72867804916465e-09
Pf3D7_09_v3	1264738	1267766	-	PF3D7_0931500	conserved Plasmodium protein,unknown function	-0.836322060777917	9.85151773679812e-09
Pf3D7_02_v3	670210	675095	+	PF3D7_0216300	conserved Plasmodium protein,unknown function	0.876528733784045	1.0076970146239e-08
Pf3D7_07_v3	429537	433997	-	PF3D7_0709600	ribonucleases P/MRP protein subunit POP1,putative	0.806155058575353	1.00916472895e-08
Pf3D7_08_v3	293097	297324	-	PF3D7_0805300	zinc finger protein,putative	1.37616184720247	1.06108900626801e-08
Pf3D7_13_v3	973969	977910	+	PF3D7_1323500	plasmepsin V	-0.588107273964282	1.10287269202271e-08
Pf3D7_03_v3	837189	838557	+	PF3D7_0320000	protein phosphatase inhibitor 2	-0.721675159702174	1.10880760149641e-08
Pf3D7_09_v3	1028046	1031647	-	PF3D7_0925700	histone deacetylase 1	-0.652538628922398	1.11204384021876e-08
Pf3D7_14_v3	2618743	2625130	+	PF3D7_1464600	serine/threonine protein phosphatase UIS2,putative	0.715832517743004	1.13281935897146e-08
Pf3D7_14_v3	2809460	2812520	+	PF3D7_1468400	zinc finger protein,putative	1.31215422920622	1.1566172580311e-08
Pf3D7_02_v3	199889	204454	-	PF3D7_0204600	5'-3' exonuclease,putative	0.780047926310978	1.16205873120869e-08
Pf3D7_01_v3	347246	350568	+	PF3D7_0108500	ELM2 domain-containing protein,putative	0.622086708609662	1.18550421565036e-08
Pf3D7_10_v3	863425	867311	+	PF3D7_1021400	endomembrane protein 70,putative	-0.665133683769007	1.18550421565036e-08
Pf3D7_07_v3	612059	613810	+	PF3D7_0713400	GPCR-like receptor SR25	-0.693306712912057	1.21015119564287e-08
Pf3D7_02_v3	160393	161450	+	PF3D7_0203300	ERCC1 nucleotide excision repair protein,putative	-0.736586510207057	1.23653373438456e-08
Pf3D7_10_v3	1507084	1510762	-	PF3D7_1038100	GDP dissociation inhibitor,putative	0.74094107314265	1.24002912194627e-08
Pf3D7_12_v3	720516	724845	-	PF3D7_1218400	triose or hexose phosphate/phosphate translocator,putative	-0.600815750167453	1.24002912194627e-08
Pf3D7_14_v3	440206	447773	+	PF3D7_1411000	conserved Plasmodium protein,unknown function	0.751534499337895	1.25528785792809e-08
Pf3D7_14_v3	2042131	2043795	+	PF3D7_1449800	conserved protein,unknown function	-0.69709699784201	1.30112344469475e-08
Pf3D7_12_v3	1092884	1096419	-	PF3D7_1227100	DNA helicase 60	0.581357071663314	1.3727393786882e-08
Pf3D7_03_v3	291924	295013	+	PF3D7_0306200	activator of Hsp90 ATPase	0.57927775935095	1.38068289103006e-08
Pf3D7_07_v3	728081	731148	+	PF3D7_0716700	conserved Plasmodium protein,unknown function	0.667672969471726	1.39183480982085e-08
Pf3D7_02_v3	422574	425116	-	PF3D7_0210300	monocarboxylate transporter,putative	-0.68338113765417	1.39278536247653e-08
Pf3D7_14_v3	552757	555969	-	PF3D7_1414000	26S proteasome regulatory subunit RPN13,putative	-0.619003447748587	1.41481414655188e-08
Pf3D7_12_v3	628691	629995	-	PF3D7_1215300	10 kDa chaperonin	0.77384566869674	1.43132804546786e-08
Pf3D7_10_v3	848471	850485	-	PF3D7_1021000	conserved protein,unknown function	-0.618266844019159	1.45332066691397e-08
Pf3D7_02_v3	853607	856315	+	PF3D7_0221200	Plasmodium exported protein (hyp15),unknown function	0.733376343594997	1.46584297669018e-08
Pf3D7_13_v3	1842673	1844921	+	PF3D7_1346100	protein transport protein SEC61 subunit alpha	-0.672135456783376	1.5710389520508e-08
Pf3D7_14_v3	2436695	2439616	+	PF3D7_1459500	conserved Plasmodium protein,unknown function	1.19279184107273	1.62169331090402e-08
Pf3D7_01_v3	153669	160630	+	PF3D7_0103500	conserved Plasmodium protein,unknown function	0.957926189044324	1.62557147729382e-08
Pf3D7_12_v3	1253486	1255841	-	PF3D7_1230500	WD repeat-containing protein,putative	0.858984500396065	1.6293041215441e-08
Pf3D7_04_v3	729587	731615	+	PF3D7_0416800	small GTP-binding protein sar1	-0.707150223305526	1.63908231031401e-08
Pf3D7_12_v3	1152821	1158131	+	PF3D7_1228400	conserved Plasmodium protein,unknown function	0.904905403991333	1.72271063214264e-08
Pf3D7_14_v3	2748205	2750150	+	PF3D7_1467200	WD repeat-containing protein 79,putative	0.969095099361136	1.7285181180831e-08
Pf3D7_03_v3	250163	255153	+	PF3D7_0305200	GRIP domain-containing protein,putative	0.947320625013132	1.81126606218683e-08
Pf3D7_13_v3	256095	267598	-	PF3D7_1305300	translational activator GCN1,putative	0.837290487795678	1.8567016062451e-08
Pf3D7_14_v3	2056641	2059885	+	PF3D7_1450300	NADPH--cytochrome P450 reductase,putative	0.763141652977788	1.87302399839864e-08
Pf3D7_13_v3	2092297	2094680	-	PF3D7_1352500	thioredoxin-related protein,putative	-0.715135416145003	1.943753053757e-08
Pf3D7_02_v3	161491	163864	-	PF3D7_0203400	conserved protein,unknown function	-0.744607574699895	2.03957965123886e-08
Pf3D7_10_v3	656455	659983	-	PF3D7_1016400	serine/threonine protein kinase,FIKK family	0.531589102677543	2.0616791762922e-08
Pf3D7_11_v3	663535	665778	+	PF3D7_1117400	conserved Plasmodium protein,unknown function	-1.38159616413087	2.19712960760028e-08
Pf3D7_14_v3	2911299	2915962	+	PF3D7_1471200	inorganic anion exchanger,inorganic anion antiporter	-0.600512378627048	2.20481503266071e-08
Pf3D7_14_v3	2553386	2555456	-	PF3D7_1462700	cytochrome c1,heme protein,mitochondrial,putative	-0.655632516417378	2.25243627873219e-08
Pf3D7_12_v3	1820308	1822837	-	PF3D7_1243500	vacuolar-sorting protein SNF7,putative	-0.690206318376247	2.26130406796063e-08
Pf3D7_09_v3	1349597	1350572	+	PF3D7_0934400	AP2 domain transcription factor,putative	-0.686222232673574	2.26872339764354e-08
Pf3D7_13_v3	2151014	2152684	-	PF3D7_1353800	proteasome subunit alpha type-4,putative	-0.654656794604366	2.30423649559811e-08
Pf3D7_10_v3	1126277	1132406	-	PF3D7_1027000	conserved Plasmodium protein,unknown function	1.11510932148441	2.30982873961318e-08
Pf3D7_10_v3	918062	925141	+	PF3D7_1022000	RNA-binding protein UIS12,putative	0.822497484535175	2.31766165647562e-08
Pf3D7_12_v3	565355	568225	+	PF3D7_1212800	succinate dehydrogenase [ubiquinone] iron-sulfur subunit,mitochondrial	-0.635463491727387	2.36717812319957e-08
Pf3D7_03_v3	499117	502677	+	PF3D7_0311600	dolichyl-diphosphooligosaccharide--protein glycosyltransferase subunit OST1,putative	0.621472660640633	2.44677573709611e-08
Pf3D7_13_v3	588141	599917	-	PF3D7_1313800	conserved Plasmodium membrane protein,unknown function	0.890131048552049	2.4777009287381e-08
Pf3D7_11_v3	24160	31598	+	PF3D7_1100100	erythrocyte membrane protein 1,PfEMP1	-0.664276964980034	2.4865620903769e-08
Pf3D7_09_v3	675629	679979	+	PF3D7_0916200	conserved Plasmodium protein,unknown function	0.810391747561586	2.48667980836647e-08
Pf3D7_10_v3	1233044	1238180	-	PF3D7_1030300	conserved Plasmodium protein,unknown function	0.703845765019107	2.51634994380594e-08
Pf3D7_09_v3	298216	304767	-	PF3D7_0906000	exoribonuclease II	0.926559585750977	2.54337523714113e-08
Pf3D7_14_v3	2640139	2642202	-	PF3D7_1465200	mediator of RNA polymerase II transcription subunit 4,putative	0.664913776865408	2.75794658483175e-08
Pf3D7_12_v3	347896	349423	+	PF3D7_1207500	RNA-binding protein,putative	-0.654440346354676	2.78233023642171e-08
Pf3D7_08_v3	479438	497431	-	PF3D7_0809600	peptidase family C50,putative	0.927848621461233	2.92239101687582e-08
Pf3D7_09_v3	151318	161672	-	PF3D7_0903400	ATP-dependent RNA helicase DDX60,putative	0.799818387519009	2.99835023017978e-08
Pf3D7_14_v3	1437433	1443684	-	PF3D7_1435600	conserved Plasmodium protein,unknown function	0.941883856235436	3.0839648734181e-08
Pf3D7_05_v3	305282	306963	-	PF3D7_0507400	subtilisin propeptide-like protein	-1.13735633711159	3.08559858185739e-08
Pf3D7_03_v3	339591	352137	-	PF3D7_0307900	conserved Plasmodium protein,unknown function	1.08742696848754	3.16685150624807e-08
Pf3D7_09_v3	168458	173493	+	PF3D7_0903600	conserved protein,unknown function	0.896695169283079	3.25053256790747e-08
Pf3D7_04_v3	1020961	1025057	+	PF3D7_0422300	alpha tubulin 2	-0.630798227752442	3.30344243567806e-08
Pf3D7_09_v3	659929	661258	+	PF3D7_0915600	conserved Plasmodium protein,unknown function	0.835531195064531	3.3233169531409e-08
Pf3D7_09_v3	696194	702782	-	PF3D7_0916700	RNA-binding protein musashi,putative	-0.601757046716386	3.3248607775473e-08
Pf3D7_09_v3	1126803	1128396	-	PF3D7_0927700	serine/threonine protein phosphatase 4,putative	-0.692502074387912	3.37950257790782e-08
Pf3D7_11_v3	583893	586325	-	PF3D7_1115400	cysteine proteinase falcipain 3	-0.559999321012374	3.39191456395158e-08
Pf3D7_13_v3	1238815	1241964	-	PF3D7_1329300	chromatin assembly factor 1 subunit B,putative	-0.529318385117517	3.41364593645389e-08
Pf3D7_08_v3	198725	203315	-	PF3D7_0803100	U3 small nucleolar RNA-associated protein 14,putative	0.845700399082198	3.55431316524512e-08
Pf3D7_13_v3	2470306	2472405	+	PF3D7_1361700	cytochrome c oxidase subunit 2A,putative	-0.678454272655074	3.62137200167189e-08
Pf3D7_07_v3	368274	372081	+	PF3D7_0708000	cytoskeleton associated protein,putative	0.670886781729645	3.67410793497441e-08
Pf3D7_11_v3	451922	455003	-	PF3D7_1111700	conserved Plasmodium protein,unknown function	0.808082822293379	3.70519049529213e-08
Pf3D7_14_v3	1403360	1407209	+	PF3D7_1434600	methionine aminopeptidase 2	0.655818505015391	3.83128441069303e-08
Pf3D7_12_v3	1833874	1841201	-	PF3D7_1243900	double C2-like domain-containing protein	-0.955060574654344	3.84535233317897e-08
Pf3D7_03_v3	604442	608381	+	PF3D7_0314800	conserved Plasmodium protein,unknown function	-1.42789507794295	3.92316734952335e-08
Pf3D7_14_v3	1049648	1050707	-	PF3D7_1426900	cytochrome b-c1 complex subunit 6,putative	-0.726955760938944	4.0456887390152e-08
Pf3D7_12_v3	830802	833569	-	PF3D7_1220900	heterochromatin protein 1	-0.556865927552634	4.31154342329474e-08
Pf3D7_14_v3	2345717	2349411	-	PF3D7_1457300	MA3 domain-containing protein,putative	0.537078044660225	4.34195359434514e-08
Pf3D7_12_v3	1483501	1486097	+	PF3D7_1235600	serine hydroxymethyltransferase	-0.616844492332837	4.37708342885087e-08
Pf3D7_08_v3	635537	635755	-	PF3D7_0812800	zinc finger protein,putative	-0.914674305888268	4.39059666913841e-08
Pf3D7_10_v3	1245421	1247811	-	PF3D7_1030600	tRNA N6-adenosine threonylcarbamoyltransferase	0.615380869294943	4.5663315184477e-08
Pf3D7_11_v3	1322407	1325617	-	PF3D7_1134100	protein disulfide-isomerase,putative	-0.564787080572297	4.68398070431428e-08
Pf3D7_14_v3	84195	85840	+	PF3D7_1402200	cytochrome c oxidase subunit ApiCOX19,putative	-0.656260982546174	4.70521999089005e-08
Pf3D7_06_v3	220100	221977	-	PF3D7_0605200	acylphosphatase,putative	-0.681091612312197	4.86297793105828e-08
Pf3D7_14_v3	2418138	2419436	+	PF3D7_1458900	golgi apparatus membrane protein TVP23,putative	-0.668717132826027	4.99191277992489e-08
Pf3D7_07_v3	621090	623717	-	PF3D7_0713700	conserved Plasmodium protein,unknown function	-0.65607447025455	5.05211317944794e-08
Pf3D7_05_v3	1068225	1070098	+	PF3D7_0525700	conserved protein,unknown function	-0.708449834810148	5.08126728867531e-08
Pf3D7_10_v3	221826	223568	+	PF3D7_1004800	ADP%2CATP carrier protein 2	-0.666586952879518	5.16892115315093e-08
Pf3D7_08_v3	630864	632632	-	PF3D7_0812600	ubiquitin-conjugating enzyme E2,putative	-0.649706264405935	5.18127414790375e-08
Pf3D7_06_v3	907610	911239	+	PF3D7_0622300	vacuolar transporter chaperone,putative	0.743082164273037	5.27669727957172e-08
Pf3D7_12_v3	269514	272152	-	PF3D7_1206000	shewanella-like protein phosphatase 2	-1.09406774269629	5.29463701349287e-08
Pf3D7_01_v3	328171	329995	-	PF3D7_0108000	proteasome subunit beta type-3,putative	-0.658475240844434	5.4099671620423e-08
Pf3D7_12_v3	543385	549255	+	PF3D7_1212300	WD repeat-containing protein,putative	0.899607009637639	5.4966592043462e-08
Pf3D7_07_v3	407818	412040	+	PF3D7_0709100	Cg1 protein	-0.517934729223925	5.66266492252915e-08
Pf3D7_08_v3	1268752	1270237	+	PF3D7_0829600	early transcribed membrane protein 8	-1.64364850524245	5.94253636677626e-08
Pf3D7_12_v3	1138391	1140356	+	PF3D7_1227900	RNA pseudouridylate synthase,putative	0.669875948851111	5.94875220944578e-08
Pf3D7_14_v3	2595226	2598826	+	PF3D7_1464100	conserved Plasmodium protein,unknown function	1.03117310187901	5.98274544455254e-08
Pf3D7_14_v3	2630071	2633518	-	PF3D7_1464900	ATP-dependent zinc metalloprotease FTSH,putative	0.600907623663883	6.07893345306138e-08
Pf3D7_10_v3	440646	442154	-	PF3D7_1011400	proteasome subunit beta type-5	-0.617812192533741	6.3908111441642e-08
Pf3D7_09_v3	661255	662866	-	PF3D7_0915700	cytochrome c oxidase subunit ApiCOX30,putative	-0.692007153838811	6.42873133308003e-08
Pf3D7_08_v3	475439	478480	+	PF3D7_0809400	conserved protein,unknown function	0.778569782231586	6.48309428174757e-08
Pf3D7_06_v3	914409	915450	+	PF3D7_0622600	cytochrome b-c1 complex subunit 9,putative	-0.721759196338434	6.54517710473522e-08
Pf3D7_11_v3	1678820	1681377	+	PF3D7_1142000	heptatricopeptide repeat-containing protein,putative	1.02085412890755	6.66215402131809e-08
Pf3D7_06_v3	311667	318394	-	PF3D7_0607600	spindle assembly abnormal protein 6,putative	-0.7244991154991	6.73937811371058e-08
Pf3D7_14_v3	550913	553649	+	PF3D7_1413900	DnaJ protein,putative	-0.596756589580014	6.79622179141658e-08
Pf3D7_13_v3	1835227	1837216	-	PF3D7_1345900	kinetochore protein SPC25,putative	-0.635016451866502	6.80960542881237e-08
Pf3D7_01_v3	280595	285875	+	PF3D7_0106700	small ribosomal subunit assembling AARP2 protein	0.752497214582078	6.98011906125828e-08
Pf3D7_09_v3	632540	635285	-	PF3D7_0914800	GINS complex subunit Psf3,putative	-0.849615058044009	6.98989481713585e-08
Pf3D7_12_v3	703859	706124	+	PF3D7_1218000	thrombospondin-related apical membrane protein	-0.969529030558369	7.40112312309483e-08
Pf3D7_14_v3	2306546	2308637	-	PF3D7_1456300	conserved Plasmodium protein,unknown function	0.953464172283207	7.41372314240358e-08
Pf3D7_14_v3	2831386	2834620	-	PF3D7_1468900	zinc finger protein,putative	0.604349878849452	7.46926717904645e-08
Pf3D7_05_v3	759377	761483	-	PF3D7_0518300	proteasome subunit beta type-1,putative	-0.647841965050828	7.60151623252573e-08
Pf3D7_10_v3	872294	895304	-	PF3D7_1021700	VPS13 domain-containing protein,putative	0.910742673427293	7.85994264297206e-08
Pf3D7_07_v3	623870	625625	-	PF3D7_0713800	negative elongation factor A,putative	-0.73034720187133	7.86550652893089e-08
Pf3D7_14_v3	2879948	2881746	-	PF3D7_1470400	mitochondrial pyruvate carrier protein 2,putative	-0.714295310390743	7.89938168641584e-08
Pf3D7_05_v3	1087761	1089508	+	PF3D7_0526400	conserved Plasmodium protein,unknown function	-0.875325039025769	8.36945223208503e-08
Pf3D7_11_v3	878969	895273	+	PF3D7_1122900	dynein heavy chain,putative	1.00181763191286	8.50290982195097e-08
Pf3D7_12_v3	1290102	1297082	-	PF3D7_1231400	membrane protein ICM1	0.845928337177866	8.5637284812059e-08
Pf3D7_07_v3	1156175	1158838	-	PF3D7_0727200	cysteine desulfurase IscS	0.603553973764294	8.72817622044274e-08
Pf3D7_12_v3	2102664	2105810	+	PF3D7_1251600	conserved Plasmodium protein,unknown function	0.802308894099867	9.0883306695348e-08
Pf3D7_14_v3	2886759	2889065	-	PF3D7_1470600	RAP protein,putative	0.573578831011701	9.14050136058986e-08
Pf3D7_09_v3	594181	597274	-	PF3D7_0913900	arginine--tRNA ligase,putative	0.721732836898541	9.17207764304846e-08
Pf3D7_10_v3	374378	377772	+	PF3D7_1009200	ribonuclease,putative	0.638444773013955	9.19126197146827e-08
Pf3D7_06_v3	596483	602866	-	PF3D7_0614300	major facilitator superfamily-related transporter,putative	-0.522457109665235	9.45201340040257e-08
Pf3D7_06_v3	163582	170363	-	PF3D7_0604000	conserved Plasmodium protein,unknown function	1.04550993967114	9.52011596219626e-08
Pf3D7_03_v3	513105	516915	+	PF3D7_0312100	E3 ubiquitin-protein ligase	-0.530020311705484	1.06076408148169e-07
Pf3D7_08_v3	816742	818583	-	PF3D7_0817900	high mobility group protein B2	-0.731304843982851	1.0880927053638e-07
Pf3D7_12_v3	620648	622089	+	PF3D7_1215000	thioredoxin peroxidase 2	-0.673832996362123	1.09310913392791e-07
Pf3D7_14_v3	2901717	2903840	+	PF3D7_1471000	RNA 3'-terminal phosphate cyclase-like protein,putative	0.688008378817279	1.10363905022336e-07
Pf3D7_10_v3	1167709	1169301	-	PF3D7_1028300	rRNA-processing protein EBP2,putative	0.614901742113102	1.10477869603362e-07
Pf3D7_14_v3	175043	179843	-	PF3D7_1405100	GTPase-activating protein,putative	0.710731289463718	1.10612102385396e-07
Pf3D7_14_v3	1020917	1023165	-	PF3D7_1426200	protein arginine N-methyltransferase 1	0.526084274087297	1.1232641352848e-07
Pf3D7_14_v3	515932	519380	-	PF3D7_1412800	glycylpeptide N-tetradecanoyltransferase	-0.58371344034881	1.13535657359847e-07
Pf3D7_06_v3	1271808	1274009	-	PF3D7_0630400	conserved Plasmodium protein,unknown function	-2.1353495953359	1.17206782389986e-07
Pf3D7_05_v3	233139	235836	+	PF3D7_0505300	UDP-N-acetylglucosamine transporter,putative	-0.90688252475612	1.17579368392418e-07
Pf3D7_11_v3	934715	938597	+	PF3D7_1123600	RAP protein,putative	0.592420558424568	1.17601263261236e-07
Pf3D7_13_v3	2058839	2064747	+	PF3D7_1351700	inner membrane complex protein 1f,putative	0.814534278873475	1.20175213120588e-07
Pf3D7_12_v3	323839	327795	-	PF3D7_1207100	pre-rRNA-processing protein ESF1,putative	0.714514641377949	1.20314977062356e-07
Pf3D7_13_v3	292977	296617	+	PF3D7_1306300	SAM dependent methyltransferase,putative	0.692263054258042	1.21102951429218e-07
Pf3D7_14_v3	1216478	1217316	-	PF3D7_1430900	cytochrome c oxidase subunit 2B,putative	-0.68044953971233	1.27018507779063e-07
Pf3D7_13_v3	2305078	2308166	-	PF3D7_1358100	Sas10 domain-containing protein,putative	0.724303295986035	1.32313997854848e-07
Pf3D7_14_v3	1368249	1371883	-	PF3D7_1434200	calmodulin	-0.670439045968382	1.3361642558685e-07
Pf3D7_01_v3	547245	548669	-	PF3D7_0114100	Pfmc-2TM Maurer's cleft two transmembrane protein	1.43220526995981	1.35049749172075e-07
Pf3D7_13_v3	1881224	1883036	+	PF3D7_1346900	conserved Plasmodium protein,unknown function	-0.62638396659423	1.37917129114896e-07
Pf3D7_04_v3	621595	622959	+	PF3D7_0413800	50S ribosomal protein L10,putative	-0.795677459365157	1.4132935762202e-07
Pf3D7_06_v3	246321	249977	+	PF3D7_0605900	elongation of fatty acids protein,putative	-0.642054275854108	1.41745609969096e-07
Pf3D7_11_v3	1032312	1037531	+	PF3D7_1126500	WD repeat-containing protein,putative	0.698018887726633	1.50814176499032e-07
Pf3D7_07_v3	885897	888194	+	PF3D7_0720500	conserved Plasmodium protein,unknown function	-0.653411710566354	1.51830318307509e-07
Pf3D7_09_v3	563201	566051	-	PF3D7_0912800	tRNA (adenine(58)-N(1))-methyltransferase non-catalytic subunit TRM6,putative	0.609329479515059	1.54951166157308e-07
Pf3D7_13_v3	2145221	2147873	-	PF3D7_1353600	ER lumen protein retaining receptor	-0.653469725799212	1.58347595657709e-07
Pf3D7_13_v3	1721704	1724056	-	PF3D7_1343600	UDP-N-acetylglucosamine pyrophosphorylase,putative	0.673922183716764	1.64736584583335e-07
Pf3D7_13_v3	2769414	2773904	+	PF3D7_1369500	conserved protein,unknown function	0.52642940716496	1.64835837862608e-07
Pf3D7_11_v3	129265	132824	-	PF3D7_1102800	early transcribed membrane protein 11.2	0.731362243560811	1.66182646940912e-07
Pf3D7_05_v3	1248232	1250252	-	PF3D7_0530600	XAP-5 DNA binding protein,putative	0.706056557255246	1.71227934669089e-07
Pf3D7_11_v3	591136	594805	-	PF3D7_1115700	cysteine proteinase falcipain 2a	0.632977216563704	1.73613920128574e-07
Pf3D7_14_v3	885211	888459	+	PF3D7_1421600	conserved Plasmodium protein,unknown function	0.61103938573898	1.73673322960358e-07
Pf3D7_14_v3	813569	814898	-	PF3D7_1419500	conserved Plasmodium protein,unknown function	-0.989029290906432	1.77828007906361e-07
Pf3D7_11_v3	240616	245317	-	PF3D7_1105600	translocon component PTEX88	0.501237950513084	1.80298492530049e-07
Pf3D7_13_v3	1213757	1216004	+	PF3D7_1328800	transcriptional regulatory protein sir2a	-0.824840942050643	1.82020935157552e-07
Pf3D7_11_v3	1545416	1553962	+	PF3D7_1139100	RNA-binding protein,putative	0.742215877426541	1.83686097923119e-07
Pf3D7_11_v3	127762	130186	+	PF3D7_1102700	early transcribed membrane protein 11.1	0.726702883987385	1.89093062583234e-07
Pf3D7_03_v3	67870	68761	+	PF3D7_0300900	stevor	1.51665519411804	1.9247009284994e-07
Pf3D7_13_v3	1502688	1506534	+	PF3D7_1337300	exoribonuclease,putative	0.652321747954886	2.00825836898577e-07
Pf3D7_07_v3	280570	284888	-	PF3D7_0705600	RNA helicase,putative	0.82253642523293	2.00977686987535e-07
Pf3D7_14_v3	2414388	2418536	-	PF3D7_1458800	DNA-directed RNA polymerase III subunit RPC5,putative	0.825975349478515	2.01707629075193e-07
Pf3D7_13_v3	1289960	1293507	+	PF3D7_1330700	GPI transamidase subunit PIG-U,putative	-0.575130599587254	2.02903130370027e-07
Pf3D7_14_v3	573759	577168	+	PF3D7_1414400	serine/threonine protein phosphatase PP1	-0.539854485558414	2.16005546314065e-07
Pf3D7_12_v3	740675	743452	-	PF3D7_1218900	WD repeat-containing protein,putative	0.714655780756234	2.24367955385514e-07
Pf3D7_11_v3	991682	996497	+	PF3D7_1125300	DNA-directed RNA polymerase	0.726037400554806	2.2642808537848e-07
Pf3D7_14_v3	2932831	2939893	-	PF3D7_1471900	conserved Plasmodium protein,unknown function	0.884919871277535	2.3072278026751e-07
Pf3D7_06_v3	707666	714669	+	PF3D7_0617100	AP-2 complex subunit alpha,putative	0.615722817574732	2.32858208575598e-07
Pf3D7_05_v3	842960	845134	-	PF3D7_0520600	bis(5'-nucleosyl)-tetraphosphatase [asymmetrical]	0.650301192220572	2.33326923927305e-07
Pf3D7_10_v3	1423666	1425959	+	PF3D7_1035900	merozoites-associated armadillo repeats protein	0.808424164118202	2.38355157341329e-07
Pf3D7_07_v3	1304347	1305096	+	PF3D7_0730400	IMP1-like protein,putative	-0.807137432024977	2.40280325614686e-07
Pf3D7_11_v3	378740	380796	+	PF3D7_1108900	tetratricopeptide repeat protein,putative	0.765039403275339	2.43077493160847e-07
Pf3D7_14_v3	1341334	1342539	+	PF3D7_1433600	signal peptidase complex subunit SPC1,putative	-0.676009619262336	2.48171462588423e-07
Pf3D7_11_v3	1668302	1669090	-	PF3D7_1141600	dolichol-phosphate mannosyltransferase	-0.601839951344721	2.51608015152965e-07
Pf3D7_02_v3	740884	742775	+	PF3D7_0218100	conserved protein,unknown function	-0.793933405407918	2.56691546685147e-07
Pf3D7_14_v3	899929	905858	+	PF3D7_1422400	nucleolar RNA-associated protein,putative	0.813774938573123	2.57466872720029e-07
Pf3D7_13_v3	506640	510354	+	PF3D7_1311900	V-type proton ATPase catalytic subunit A	-0.57042460443705	2.5781454197036e-07
Pf3D7_08_v3	964289	967130	+	PF3D7_0821400	conserved Plasmodium protein,unknown function	-0.669117434824073	2.6012373776009e-07
Pf3D7_11_v3	539792	542025	+	PF3D7_1114100	rhomboid protease ROM1	-0.638933657372584	2.6012373776009e-07
Pf3D7_10_v3	346376	349197	-	PF3D7_1008400	26S protease regulatory subunit 4,putative	-0.534870541601859	2.63102873877853e-07
Pf3D7_14_v3	2752541	2754593	-	PF3D7_1467400	50S ribosomal protein L22,apicoplast,putative	-0.641178925297442	2.63257019035343e-07
Pf3D7_05_v3	978381	979999	+	PF3D7_0523600	conserved protein,unknown function	-0.60266960531257	2.63376505148451e-07
Pf3D7_14_v3	1223443	1229071	-	PF3D7_1431200	OST-HTH associated domain protein,putative	0.74472566455685	2.69699246048262e-07
Pf3D7_12_v3	93581	97146	-	PF3D7_1201400	Plasmodium exported protein,unknown function	0.900581265987457	2.70013767074546e-07
Pf3D7_14_v3	382261	386166	+	PF3D7_1409800	CUGBP Elav-like family member 2,putative	0.558729640297258	2.70912353879082e-07
Pf3D7_14_v3	2336071	2339501	-	PF3D7_1457000	signal peptide peptidase	-0.602694794873626	2.80535243249991e-07
Pf3D7_12_v3	225821	227226	-	PF3D7_1205200	HAD domain ookinete protein,putative	-1.74690349536187	2.82723063598783e-07
Pf3D7_13_v3	1971557	1974585	-	PF3D7_1349200	glutamate--tRNA ligase,putative	0.552398907151539	2.86071491891621e-07
Pf3D7_13_v3	1871485	1873751	+	PF3D7_1346500	conserved Plasmodium protein,unknown function	0.792049089334279	2.86933470959254e-07
Pf3D7_08_v3	21361	28653	+	PF3D7_0800100	erythrocyte membrane protein 1,PfEMP1	-0.629483491751248	2.87774024249374e-07
Pf3D7_13_v3	1129282	1133343	-	PF3D7_1326900	conserved Plasmodium membrane protein,unknown function	0.797469590877677	2.93390169245556e-07
Pf3D7_06_v3	270150	279739	-	PF3D7_0606600	conserved Plasmodium protein,unknown function	0.764036007588277	2.95119778567205e-07
Pf3D7_08_v3	217476	222589	+	PF3D7_0803500	AAA family ATPase,putative	0.787002446511841	2.9959889050034e-07
Pf3D7_04_v3	616407	618468	-	PF3D7_0413600	26S protease regulatory subunit 6B,putative	-0.573489652970409	3.11460438022031e-07
Pf3D7_10_v3	623873	626190	-	PF3D7_1015500	nucleotidyltransferase,putative	0.819490650361168	3.11789459672459e-07
Pf3D7_13_v3	1789220	1790757	+	PF3D7_1344600	lipoyl synthase	-0.63513806902129	3.11789459672459e-07
Pf3D7_07_v3	1162392	1164096	+	PF3D7_0727400	proteasome subunit alpha type-5,putative	-0.636808913405444	3.17492995226553e-07
Pf3D7_10_v3	1403807	1406234	+	PF3D7_1035400	merozoite surface protein 3	-0.615391088870955	3.19429871237449e-07
Pf3D7_10_v3	1156648	1158980	+	PF3D7_1027900	palmitoyltransferase DHHC10,putative	-0.740718643636889	3.23007068551503e-07
Pf3D7_08_v3	344038	345365	+	PF3D7_0806400	UDP-N-acetylglucosamine transferase subunit ALG13,putative	-0.792574849476284	3.23776501908074e-07
Pf3D7_10_v3	1280547	1282279	+	PF3D7_1031700	protein phosphatase inhibitor 3	-0.627771583642784	3.29426514795542e-07
Pf3D7_05_v3	791256	793280	-	PF3D7_0519200	V-type proton ATPase 16 kDa proteolipid subunit	-0.669266667103953	3.46039199623627e-07
Pf3D7_14_v3	1919030	1922030	-	PF3D7_1446700	conserved Plasmodium protein,unknown function	-0.546294819183066	3.5195028186398e-07
Pf3D7_08_v3	440408	448062	+	PF3D7_0808700	erythrocyte membrane protein 1,PfEMP1	-0.926507649657355	3.57720484267756e-07
Pf3D7_08_v3	1317009	1318914	-	PF3D7_0830900	Plasmodium exported protein,unknown function	0.722011376039104	3.57720484267756e-07
Pf3D7_11_v3	369068	371707	-	PF3D7_1108600	endoplasmic reticulum-resident calcium binding protein	-0.619005524309391	3.83347471267276e-07
Pf3D7_10_v3	737590	745840	-	PF3D7_1018600	tRNA wybutosine-synthesizing protein,putative	0.767941496611052	3.86624249278397e-07
Pf3D7_06_v3	828122	830389	-	PF3D7_0619700	F-box protein FBXO1,putative	-0.70269770838155	3.94792649931984e-07
Pf3D7_14_v3	1525117	1528540	-	PF3D7_1437700	succinyl-CoA ligase,putative	-0.565735771083527	3.94792649931984e-07
Pf3D7_14_v3	2635372	2637005	+	PF3D7_1465000	cytochrome c oxidase subunit 6A,putative	-0.595543064346162	4.01006861658315e-07
Pf3D7_01_v3	481231	483218	-	PF3D7_0112800	Plasmodium exported protein (hyp11),unknown function	-1.02331104648478	4.10764120822115e-07
Pf3D7_08_v3	873926	877521	+	PF3D7_0819300	conserved Plasmodium protein,unknown function	0.896822235006263	4.2648216112817e-07
Pf3D7_10_v3	594862	596440	+	PF3D7_1014700	prohibitin 2,putative	0.639065287956787	4.39991942950726e-07
Pf3D7_06_v3	222150	224529	+	PF3D7_0605300	serine/threonine protein kinase ARK1	-0.613755597715355	4.55119412589756e-07
Pf3D7_10_v3	1445542	1447915	-	PF3D7_1036700	phosducin-like protein 2,putative	0.679080291676609	4.62801260772207e-07
Pf3D7_13_v3	1660640	1663930	-	PF3D7_1342200	conserved Plasmodium membrane protein,unknown function	1.14965524501171	4.66083872186565e-07
Pf3D7_10_v3	1148267	1150490	-	PF3D7_1027600	meiotic recombination protein SPO11-2,putative	-0.772979768419055	4.98844788109031e-07
Pf3D7_06_v3	1248188	1251651	+	PF3D7_0629900	CRAL/TRIO domain-containing protein,putative	-0.535318971573919	5.1411181570819e-07
Pf3D7_08_v3	1337791	1342328	+	PF3D7_0831300	Plasmodium exported protein,unknown function	0.652932827939645	5.36618264006954e-07
Pf3D7_06_v3	903432	906428	-	PF3D7_0622200	radical SAM protein,putative	0.55597051047516	5.41643176933845e-07
Pf3D7_10_v3	365276	368387	-	PF3D7_1008800	nucleolar protein 5,putative	0.508052199023873	5.72200912702883e-07
Pf3D7_05_v3	885714	888232	+	PF3D7_0521800	AFG1-like ATPase,putative	-0.705523225148517	5.75905477845768e-07
Pf3D7_10_v3	1025576	1027071	+	PF3D7_1024500	conserved Plasmodium protein,unknown function	-0.618253308443283	5.76319864045589e-07
Pf3D7_12_v3	1519935	1521979	+	PF3D7_1236300	conserved protein,unknown function	-0.660256685388797	5.76694943720615e-07
Pf3D7_09_v3	1297285	1298239	-	PF3D7_0932600	apicoplast ribosomal protein S6,putative	-0.612287373686734	5.76761146672318e-07
Pf3D7_03_v3	682236	684432	-	PF3D7_0317000	proteasome subunit alpha type-3,putative	-0.574356354765073	5.81262990495379e-07
Pf3D7_13_v3	1133394	1138536	-	PF3D7_1327000	conserved Plasmodium protein,unknown function	0.677524076150534	5.82957503508274e-07
Pf3D7_02_v3	833056	834963	+	PF3D7_0220700	Plasmodium exported protein (hyp9),unknown function	0.743604801937394	5.90148904877695e-07
Pf3D7_13_v3	2678143	2680756	-	PF3D7_1367000	suppressor of kinetochore protein 1,putative	-0.597657715241616	5.99870645841821e-07
Pf3D7_10_v3	1183033	1184346	-	PF3D7_1028800	conserved protein,unknown function	-0.664764361258531	6.00735168984357e-07
Pf3D7_12_v3	1774021	1776962	+	PF3D7_1241600	S-adenosylmethionine mitochondrial carrier protein	-0.576401806319516	6.07472903414095e-07
Pf3D7_03_v3	320628	322215	-	PF3D7_0307400	ATP-dependent Clp protease proteolytic subunit	-0.496373906480224	6.08901677762251e-07
Pf3D7_05_v3	125012	126861	+	PF3D7_0503000	50S ribosomal protein L28,apicoplast,putative	-0.545014881248211	6.12688092430394e-07
Pf3D7_14_v3	2176837	2178729	-	PF3D7_1453100	dynactin subunit 4,putative	-1.06455190081406	6.26586277305556e-07
Pf3D7_06_v3	512392	519614	-	PF3D7_0612200	leucine-rich repeat protein	-0.726048334262712	6.52482869586517e-07
Pf3D7_04_v3	244986	260286	+	PF3D7_0404600	conserved Plasmodium membrane protein,unknown function	0.872080709893652	6.57262920121308e-07
Pf3D7_13_v3	339616	343027	-	PF3D7_1307600	DNA-directed RNA polymerase subunit alpha,putative	-0.504219002087498	6.58542193457171e-07
Pf3D7_14_v3	1924160	1929263	-	PF3D7_1446900	glutaminyl-peptide cyclotransferase,putative	-0.54198885752193	6.63581826460651e-07
Pf3D7_11_v3	871050	877707	+	PF3D7_1122800	calcium-dependent protein kinase 6	0.728395722272394	6.7627997580979e-07
Pf3D7_14_v3	185138	190524	-	PF3D7_1405400	DNA mismatch repair protein,putative	0.770831390422825	6.85551315488101e-07
Pf3D7_05_v3	543951	546564	+	PF3D7_0512600	ras-related protein Rab-1B	-0.58315103882913	6.85687169299557e-07
Pf3D7_12_v3	1879903	1881465	-	PF3D7_1245000	5-formyltetrahydrofolate cyclo-ligase,putative	-0.691637443803358	6.88447112261608e-07
Pf3D7_14_v3	2258680	2262632	+	PF3D7_1455300	conserved protein,unknown function	0.850969537809791	6.95344814183242e-07
Pf3D7_09_v3	769319	772498	+	PF3D7_0918700	conserved Plasmodium protein,unknown function	0.729592860147672	6.96601513407307e-07
Pf3D7_13_v3	1066876	1067829	+	PF3D7_1325600	mitochondrial fission 1 protein	-0.672657889851148	6.99304309758676e-07
Pf3D7_09_v3	785169	789003	+	PF3D7_0919100	DnaJ protein,putative	-0.512376940259697	7.00095379321445e-07
Pf3D7_02_v3	137155	141252	-	PF3D7_0202800	conserved Plasmodium protein,unknown function	-0.702533743167289	7.19880181152001e-07
Pf3D7_03_v3	545589	548500	-	PF3D7_0313400	conserved Plasmodium protein,unknown function	0.782933867261855	7.51553760579604e-07
Pf3D7_14_v3	2868291	2869525	-	PF3D7_1470000	autophagy-related protein 12,putative	0.731780984873806	7.58163311717644e-07
Pf3D7_11_v3	644100	645537	-	PF3D7_1116900	conserved protein,unknown function	-1.27511865939681	7.77192473860148e-07
Pf3D7_14_v3	2123012	2126797	+	PF3D7_1451800	sortilin	-0.461030953718515	8.06647897589748e-07
Pf3D7_04_v3	784194	786430	+	PF3D7_0417700	conserved Plasmodium protein,unknown function	-1.5015167514853	8.1887048834728e-07
Pf3D7_05_v3	470506	474400	+	PF3D7_0511200	stearoyl-CoA desaturase	-0.481178347068876	8.2839764844668e-07
Pf3D7_07_v3	437183	438431	+	PF3D7_0709800	conserved protein,unknown function	-1.04578010222813	8.45850820844406e-07
Pf3D7_14_v3	204930	209333	+	PF3D7_1405900	RNA-binding protein,putative	0.802043834522172	8.63433149266742e-07
Pf3D7_13_v3	1369452	1370905	+	PF3D7_1333400	AMMECR1 domain-containing protein,putative	-0.635013483145194	8.89620621445583e-07
Pf3D7_09_v3	133034	136372	-	PF3D7_0903200	ras-related protein RAB7	-0.589568673068231	8.93151914461262e-07
Pf3D7_02_v3	194272	197151	-	PF3D7_0204300	conserved Plasmodium protein,unknown function	0.687392547075799	8.97028138339075e-07
Pf3D7_09_v3	245200	249920	-	PF3D7_0905200	mitochondrial carrier protein,putative	0.651834004846206	9.16942463925221e-07
Pf3D7_10_v3	138050	140161	+	PF3D7_1002900	conserved Plasmodium protein,unknown function	-0.663796751088819	9.22483095728111e-07
Pf3D7_08_v3	863419	868820	-	PF3D7_0819000	ribonuclease,putative	0.68130119879817	9.42043283698317e-07
Pf3D7_12_v3	1954020	1957694	-	PF3D7_1247400	peptidyl-prolyl cis-trans isomerase FKBP35	0.537098879362332	9.48986647798363e-07
Pf3D7_13_v3	464696	467314	-	PF3D7_1310600	ras-related protein Rab-5B	-0.592275777634715	9.57402911469161e-07
Pf3D7_10_v3	765846	772310	-	PF3D7_1019100	conserved Plasmodium protein,unknown function	-0.907700114780459	9.66859634513782e-07
Pf3D7_06_v3	1048453	1055207	-	PF3D7_0626000	conserved Plasmodium protein,unknown function	0.720221849383071	9.73229120284536e-07
Pf3D7_09_v3	1221470	1224028	+	PF3D7_0930700	conserved Plasmodium protein,unknown function	0.743745638967495	9.81861346971775e-07
Pf3D7_12_v3	1405062	1406293	-	PF3D7_1233800	conserved protein,unknown function	-0.631479563382126	9.83340445868472e-07
Pf3D7_14_v3	1289379	1291696	-	PF3D7_1432700	protein-L-isoaspartate(D-aspartate) O-methyltransferase,putative	-0.580071075041554	9.84250168635252e-07
Pf3D7_08_v3	1185861	1187510	+	PF3D7_0827500	ribosomal protein L21,apicoplast,putative	-0.541145735009237	1.00387655901173e-06
Pf3D7_09_v3	954558	958587	+	PF3D7_0923500	cyclin-dependent kinases regulatory subunit,putative	-0.563884956663866	1.01023764697597e-06
Pf3D7_08_v3	415549	419066	-	PF3D7_0808200	plasmepsin X	0.910352697702738	1.05507638630019e-06
Pf3D7_09_v3	1258494	1259859	+	PF3D7_0931200	selenoprotein	-0.776714045874653	1.07050708230641e-06
Pf3D7_10_v3	343267	344912	-	PF3D7_1008200	flap endonuclease,putative	-0.681093403701599	1.07645002183935e-06
Pf3D7_12_v3	1694150	1703087	+	PF3D7_1240300	erythrocyte membrane protein 1,PfEMP1	-0.479695749745232	1.08343939065891e-06
Pf3D7_03_v3	630342	631821	-	PF3D7_0315400	conserved Plasmodium protein,unknown function	-0.614681595910963	1.08990299412527e-06
Pf3D7_11_v3	387748	389620	-	PF3D7_1109200	conserved Plasmodium protein,unknown function	0.983273781191205	1.09529668691259e-06
Pf3D7_11_v3	736057	737776	+	PF3D7_1119500	AP-4 complex subunit mu,putative	-0.588291040530233	1.12322869763036e-06
Pf3D7_14_v3	1505496	1506974	+	PF3D7_1437100	conserved protein,unknown function	-0.638705006360523	1.12322869763036e-06
Pf3D7_05_v3	415972	417680	+	PF3D7_0509900	NSE4 domain-containing protein,putative	-0.654408370516248	1.15004090621407e-06
Pf3D7_12_v3	1038977	1044259	-	PF3D7_1225700	VAC14 domain-containing protein,putative	0.728824043355389	1.18992544078795e-06
Pf3D7_14_v3	244331	246273	+	PF3D7_1406700	vacuolar protein sorting-associated protein 29	-0.615810967424515	1.19727913283199e-06
Pf3D7_14_v3	2084719	2087663	-	PF3D7_1451000	conserved Plasmodium protein,unknown function	0.643571941253233	1.20625992814224e-06
Pf3D7_13_v3	1274448	1275008	+	PF3D7_1330100	conserved Plasmodium protein,unknown function	-0.555903756259356	1.21336208851945e-06
Pf3D7_12_v3	1811237	1812819	+	PF3D7_1243000	syntaxin-16,putative	-0.543733968739448	1.21743516137196e-06
Pf3D7_04_v3	633501	639156	-	PF3D7_0414100	conserved Plasmodium membrane protein,unknown function	0.838056520090566	1.26883678147801e-06
Pf3D7_06_v3	342351	347812	+	PF3D7_0608300	heptatricopeptide repeat-containing protein,putative	0.801040862179482	1.26883678147801e-06
Pf3D7_14_v3	639678	641985	+	PF3D7_1415800	ribosomal RNA small subunit methyltransferase A1	0.569666908782858	1.26883678147801e-06
Pf3D7_14_v3	1167130	1168075	+	PF3D7_1429600	conserved Plasmodium protein,unknown function	-0.623510115496857	1.27181072876714e-06
Pf3D7_12_v3	423048	426126	-	PF3D7_1209100	conserved Plasmodium protein,unknown function	0.892364606545071	1.27560930706956e-06
Pf3D7_12_v3	2002325	2004499	-	PF3D7_1248900	26S protease regulatory subunit 8,putative	-0.503184699085224	1.27560930706956e-06
Pf3D7_13_v3	2153175	2155528	+	PF3D7_1353900	proteasome subunit alpha type-7,putative	-0.568580314295421	1.28684837585863e-06
Pf3D7_14_v3	2896770	2898795	+	PF3D7_1470900	proteasome subunit beta type-2,putative	-0.559432937736991	1.28684837585863e-06
Pf3D7_13_v3	333485	335751	+	PF3D7_1307300	ATP-dependent RNA helicase DBP6,putative	0.658342377171802	1.31204936882936e-06
Pf3D7_13_v3	457559	462935	+	PF3D7_1310400	conserved Plasmodium protein,unknown function	0.68989624812199	1.31490453239933e-06
Pf3D7_06_v3	204545	206720	-	PF3D7_0604700	glyoxalase I-like protein GILP	-0.533847825794672	1.33480371172218e-06
Pf3D7_02_v3	769194	771126	+	PF3D7_0219100	saccharopine dehydrogenase,putative	0.748283877431062	1.40103350635725e-06
Pf3D7_13_v3	1814550	1815796	-	PF3D7_1345300	cytochrome c oxidase subunit ApiCOX16,putative	-0.612684298459694	1.40588416481662e-06
Pf3D7_14_v3	2473732	2475410	+	PF3D7_1460600	inner membrane complex sub-compartment protein 3	-0.755450880335957	1.42428438355342e-06
Pf3D7_14_v3	479713	482052	+	PF3D7_1411900	p1/s1 nuclease,putative	0.576055939664236	1.45534357162632e-06
Pf3D7_12_v3	2166755	2170559	+	PF3D7_1253000	gametocyte erythrocyte cytosolic protein	0.508724231533993	1.53064327722911e-06
Pf3D7_10_v3	987358	990148	-	PF3D7_1023600	conserved protein,unknown function	-0.697444471429571	1.55235236444578e-06
Pf3D7_02_v3	703060	706862	-	PF3D7_0217000	conserved Plasmodium membrane protein,unknown function	-0.757151069725739	1.60151352625908e-06
Pf3D7_12_v3	1588614	1592466	+	PF3D7_1238300	pre-mRNA-splicing factor CWC22,putative	0.638034645234987	1.67798306518169e-06
Pf3D7_11_v3	818268	822945	+	PF3D7_1121700	protein GCN20	0.50190207279549	1.68472490046885e-06
Pf3D7_12_v3	2183464	2184168	-	PF3D7_1253500	Plasmodium exported protein,unknown function	-1.44025883672904	1.6908395275351e-06
Pf3D7_03_v3	305320	308017	-	PF3D7_0306800	T-complex protein 1 subunit beta	0.476674464821306	1.69696835014178e-06
Pf3D7_10_v3	472319	474109	-	PF3D7_1012300	cytochrome b-c1 complex subunit 7,putative	-0.606494520925799	1.70635217082222e-06
Pf3D7_12_v3	32703	41940	+	PF3D7_1200400	erythrocyte membrane protein 1,PfEMP1	-0.764327672193802	1.7322667543557e-06
Pf3D7_07_v3	91731	95602	-	PF3D7_0702200	lysophospholipase LPL20	0.962192275504112	1.74131157221301e-06
Pf3D7_10_v3	92437	94615	-	PF3D7_1001700	Plasmodium exported protein (PHISTc),unknown function	-0.554255109901455	1.75566553481403e-06
Pf3D7_02_v3	755057	763428	+	PF3D7_0218600	patatin-like phospholipase,putative	0.718004926376717	1.78736028780167e-06
Pf3D7_12_v3	1258922	1262608	+	PF3D7_1230700	protein transport protein SEC13	-0.496804392083468	1.8001671188491e-06
Pf3D7_10_v3	243559	247064	-	PF3D7_1005600	DnaJ protein,putative	0.512437490940753	1.80744713105103e-06
Pf3D7_11_v3	661949	662633	+	PF3D7_1117300	conserved protein,unknown function	-0.711297915728366	1.8122459856904e-06
Pf3D7_11_v3	1812871	1814731	+	PF3D7_1145700	bicoid-interacting protein BIN3,putative	-0.738476268056821	1.81410429509305e-06
Pf3D7_06_v3	1019648	1022452	+	PF3D7_0625000	sphingomyelin synthase 1,putative	-0.739021177856246	1.8594636752561e-06
Pf3D7_04_v3	440536	445079	-	PF3D7_0409300	methyltransferase,putative	0.6722025541404	1.8627775020426e-06
Pf3D7_14_v3	1548072	1557053	+	PF3D7_1438400	metacaspase-2	0.760343545225295	1.8627775020426e-06
Pf3D7_14_v3	2889233	2892070	+	PF3D7_1470700	conserved Plasmodium protein,unknown function	0.552999111791108	1.88239398535837e-06
Pf3D7_06_v3	1096654	1098696	-	PF3D7_0627300	E3 ubiquitin-protein ligase RNF5,putative	-0.508679655883554	1.88347328826356e-06
Pf3D7_09_v3	979992	984808	+	PF3D7_0924200	heptatricopeptide repeat-containing protein,putative	0.655513415084377	1.88856676730263e-06
Pf3D7_05_v3	260639	262284	-	PF3D7_0506300	conserved protein,unknown function	0.524496186459004	1.92041999470989e-06
Pf3D7_06_v3	437200	440881	-	PF3D7_0610200	RNA-binding protein 25,putative	0.738725031756793	1.93483933157705e-06
Pf3D7_14_v3	2689986	2693898	+	PF3D7_1466100	protein phosphatase containing kelch-like domains	-0.542944680184855	1.93483933157705e-06
Pf3D7_07_v3	167240	177537	-	PF3D7_0704000	conserved Plasmodium membrane protein,unknown function	0.743389137628004	1.95223449794255e-06
Pf3D7_07_v3	143601	146565	+	PF3D7_0703600	conserved protein,unknown function	-0.535902575625638	2.00383765294602e-06
Pf3D7_10_v3	357345	358463	+	PF3D7_1008600	zinc finger (CCCH type) protein,putative	-2.41683326157447	2.07707584117099e-06
Pf3D7_02_v3	239146	244604	-	PF3D7_0206000	DNA repair protein RAD2,putative	0.766272871426012	2.109016961615e-06
Pf3D7_11_v3	1415406	1417214	+	PF3D7_1136100	conserved Plasmodium protein,unknown function	1.18267727340589	2.12751753269821e-06
Pf3D7_14_v3	2067739	2073656	-	PF3D7_1450500	conserved Plasmodium protein,unknown function	-0.611214255054732	2.14391354087271e-06
Pf3D7_05_v3	556685	558060	-	PF3D7_0513100	conserved protein,unknown function	-0.644775962092414	2.1602180636688e-06
Pf3D7_10_v3	481939	484906	-	PF3D7_1012600	GMP synthase [glutamine-hydrolyzing]	0.509058520419022	2.17247655215442e-06
Pf3D7_14_v3	447469	451755	-	PF3D7_1411100	conserved Plasmodium membrane protein,unknown function	-0.57996289668424	2.17339969577917e-06
Pf3D7_13_v3	770473	772913	-	PF3D7_1318700	protein AAP4	1.39870829246756	2.2028374348255e-06
Pf3D7_11_v3	2000342	2003996	+	PF3D7_1149600	DnaJ protein,putative	0.791352014571447	2.20314265993463e-06
Pf3D7_06_v3	593122	595984	-	PF3D7_0614200	cytosolic Fe-S cluster assembly factor NAR1,putative	0.570968396060854	2.20688530305033e-06
Pf3D7_10_v3	958464	960482	-	PF3D7_1022900	cytochrome c oxidase subunit ApiCOX13,putative	-0.575490080824432	2.21336694902287e-06
Pf3D7_14_v3	2232798	2236926	+	PF3D7_1454400	aminopeptidase P	0.455125140793465	2.21466841364838e-06
Pf3D7_10_v3	147104	148711	+	PF3D7_1003100	respiratory chain complex 4 associated protein 3	-0.616090366477262	2.24278285898655e-06
Pf3D7_14_v3	1557114	1561108	-	PF3D7_1438500	cleavage and polyadenylation specificity factor subunit 3,putative	0.534327880002704	2.24278285898655e-06
Pf3D7_13_v3	2032016	2040395	+	PF3D7_1351000	phosphatidylinositol transfer protein,putative	0.69401734502782	2.25277741853469e-06
Pf3D7_06_v3	399357	402112	-	PF3D7_0609400	mitochondrial cardiolipin synthase,putative	0.672105115300705	2.2905213434247e-06
Pf3D7_10_v3	219826	221789	-	PF3D7_1004700	conserved protein,unknown function	-0.664086212478857	2.30879407479771e-06
Pf3D7_14_v3	1055788	1060651	+	PF3D7_1427100	lipase,putative	0.673172410277408	2.42444978558702e-06
Pf3D7_13_v3	2638584	2653705	-	PF3D7_1366300	conserved Plasmodium protein,unknown function	0.688784735583121	2.42703550454397e-06
Pf3D7_03_v3	864860	866969	+	PF3D7_0320700	signal peptidase complex subunit 2	-0.5739057123817	2.43381808541447e-06
Pf3D7_12_v3	2064246	2066236	+	PF3D7_1250300	vacuolar protein sorting-associated protein 26,putative	-0.487817517097632	2.43381808541447e-06
Pf3D7_01_v3	463764	471891	+	PF3D7_0112200	multidrug resistance-associated protein 1	0.591268450222807	2.43512682221587e-06
Pf3D7_14_v3	1612049	1613376	-	PF3D7_1439600	cytochrome c oxidase subunit NDUFA4,putative	-0.537559332545911	2.51210444180556e-06
Pf3D7_01_v3	50363	51636	+	PF3D7_0100400	rifin	-2.47746176581672	2.61884768319964e-06
Pf3D7_11_v3	1168333	1171161	+	PF3D7_1130400	26S protease regulatory subunit 6A,putative	-0.514065682130724	2.68569422270153e-06
Pf3D7_10_v3	452765	459985	+	PF3D7_1011800	PRE-binding protein	0.668499923742787	2.72358794908971e-06
Pf3D7_06_v3	862450	865522	+	PF3D7_0621000	conserved Plasmodium protein,unknown function	0.76253576631216	2.77383011625983e-06
Pf3D7_06_v3	1374797	1382627	-	PF3D7_0632800	erythrocyte membrane protein 1,PfEMP1	-0.828978564755107	2.83726786115391e-06
Pf3D7_12_v3	2074635	2077593	+	PF3D7_1250700	transcription initiation factor IIA subunit 2,putative	-0.518959654646613	2.85892434298227e-06
Pf3D7_07_v3	1254778	1258355	+	PF3D7_0729500	N6-adenosine-methyltransferase MT-A70	0.484102516362737	2.86431472038006e-06
Pf3D7_11_v3	1888273	1889408	-	PF3D7_1147400	conserved Plasmodium protein,unknown function	-0.590623052781405	2.86846417733928e-06
Pf3D7_02_v3	212672	214714	-	PF3D7_0205000	conserved Plasmodium protein,unknown function	0.978688466951961	2.88808088440654e-06
Pf3D7_06_v3	815190	818801	-	PF3D7_0619400	cell division cycle protein 48 homologue,putative	-0.514775987258676	2.93376046423526e-06
Pf3D7_04_v3	505544	509792	-	PF3D7_0411200	PP-loop family protein,putative	0.781176503040936	2.95484909558683e-06
Pf3D7_11_v3	425857	427801	-	PF3D7_1110600	ribosomal protein L11,mitochondrial,putative	-0.550627856674445	2.95484909558683e-06
Pf3D7_11_v3	1582539	1585322	-	PF3D7_1139700	adrenodoxin reductase,putative	-0.581180036641306	2.95698868986621e-06
Pf3D7_09_v3	949967	954244	+	PF3D7_0923400	conserved Plasmodium protein,unknown function	0.746006721577381	3.07570156155379e-06
Pf3D7_03_v3	782940	787364	-	PF3D7_0318600	cleavage and polyadenylation specificity factor,putative	0.640995799060139	3.10224727585444e-06
Pf3D7_13_v3	1034495	1036418	+	PF3D7_1324700	SNARE protein,putative	-0.617894959109557	3.13873455574707e-06
Pf3D7_06_v3	753392	756429	+	PF3D7_0617900	histone H3 variant	-0.627607956759594	3.17244011750428e-06
Pf3D7_09_v3	1272794	1274607	-	PF3D7_0931800	proteasome subunit beta type-6,putative	-0.561553474713112	3.22000671659997e-06
Pf3D7_13_v3	1822843	1825456	+	PF3D7_1345500	ubiquitin-conjugating enzyme E2	-0.582836854158189	3.4019022839876e-06
Pf3D7_04_v3	458379	462772	+	PF3D7_0409800	zinc finger protein,putative	0.465567820603597	3.44622336403774e-06
Pf3D7_12_v3	292233	294941	+	PF3D7_1206500	Tat binding protein 1(TBP-1)-interacting protein,putative	1.05247649733009	3.45034939890465e-06
Pf3D7_07_v3	755098	758456	+	PF3D7_0717500	calcium-dependent protein kinase 4	-0.513839597168143	3.49156444370436e-06
Pf3D7_05_v3	888657	895144	+	PF3D7_0521900	conserved Plasmodium protein,unknown function	0.936083797049372	3.49869528928861e-06
Pf3D7_06_v3	819576	824325	-	PF3D7_0619500	acyl-CoA synthetase	0.552193396505683	3.51631731254893e-06
Pf3D7_04_v3	727456	728891	-	PF3D7_0416700	CDGSH iron-sulfur domain-containing protein,putative	-0.609744951238355	3.54273971549241e-06
Pf3D7_05_v3	969839	971652	-	PF3D7_0523300	cytochrome c oxidase subunit ApiCOX18,putative	-0.588160013496419	3.57060420298668e-06
Pf3D7_09_v3	1495579	1503336	-	PF3D7_0937800	erythrocyte membrane protein 1,PfEMP1	-0.542569293805426	3.66036140697405e-06
Pf3D7_02_v3	427161	431611	+	PF3D7_0210500	conserved Plasmodium protein,unknown function	0.913629523192283	3.71563263705965e-06
Pf3D7_14_v3	1213677	1215778	+	PF3D7_1430800	PhIL1 interacting protein PIP3	-0.914433695642311	3.71563263705965e-06
Pf3D7_03_v3	259959	261372	+	PF3D7_0305400	conserved protein,unknown function	-0.647411618442987	3.72088858973552e-06
Pf3D7_14_v3	125986	129877	+	PF3D7_1403400	conserved Plasmodium protein,unknown function	-0.508897254843258	3.73549723604917e-06
Pf3D7_13_v3	510883	512714	+	PF3D7_1312000	malonyl CoA-acyl carrier protein transacylase	-0.909390335082531	3.75376449684973e-06
Pf3D7_11_v3	783924	789129	-	PF3D7_1120700	conserved Plasmodium protein,unknown function	0.840617578070441	3.79670183358606e-06
Pf3D7_14_v3	1084975	1087482	+	PF3D7_1427600	CorA-like Mg2+ transporter protein,putative	0.532319147088683	3.80379540448707e-06
Pf3D7_API_v3	7559	7927	+	PF3D7_API02700	apicoplast ribosomal protein S12	0.596119400835711	3.84449682567392e-06
Pf3D7_14_v3	1708390	1712078	-	PF3D7_1442200	GTP-binding protein YihA2	0.713535239204916	3.8462212523375e-06
Pf3D7_05_v3	548139	553825	-	PF3D7_0512800	conserved Plasmodium protein,unknown function	0.717845638410948	3.92274568737569e-06
Pf3D7_07_v3	1046357	1049418	-	PF3D7_0724800	kelch domain-containing protein,putative	-0.500119082807643	3.93945987848385e-06
Pf3D7_14_v3	2598842	2600315	-	PF3D7_1464200	zinc finger CCCH domain-containing protein,putative	0.726914282473819	3.93945987848385e-06
Pf3D7_08_v3	814303	815974	+	PF3D7_0817800	respiratory chain complex 3 associated protein 3	-0.633850135156167	4.0897523556054e-06
Pf3D7_04_v3	1048879	1050294	-	PF3D7_0423100	AP-4 complex subunit sigma,putative	-0.561119331048228	4.10363717331526e-06
Pf3D7_08_v3	230967	233374	+	PF3D7_0803700	tubulin gamma chain	-0.493530878052321	4.13483981422612e-06
Pf3D7_13_v3	639639	643237	-	PF3D7_1315200	heptatricopeptide repeat-containing protein,putative	0.788781487682117	4.162455252501e-06
Pf3D7_10_v3	422698	424573	+	PF3D7_1010700	dolichyl-phosphate-mannose--protein mannosyltransferase,putative	-0.586840565918743	4.16795621607527e-06
Pf3D7_02_v3	118835	125090	+	PF3D7_0202400	translation-enhancing factor	0.692812509025637	4.33752872277574e-06
Pf3D7_06_v3	853821	857324	+	PF3D7_0620500	cleavage stimulation factor subunit 1,putative	0.56211445445631	4.4420610750954e-06
Pf3D7_10_v3	1426843	1429332	+	PF3D7_1036000	merozoite surface protein 11	-0.63968101334824	4.46836445098694e-06
Pf3D7_09_v3	1096771	1098919	-	PF3D7_0926900	replication termination factor,putative	-0.519209145157129	4.67715215616974e-06
Pf3D7_10_v3	171827	177146	-	PF3D7_1003800	U5 small nuclear ribonucleoprotein component,putative	0.529800274105544	4.76909701328789e-06
Pf3D7_02_v3	742842	746913	-	PF3D7_0218200	SUZ domain-containing protein,putative	0.622449909732885	4.86027506867367e-06
Pf3D7_14_v3	3066856	3069024	+	PF3D7_1474800	proteasome subunit alpha type-1,putative	-0.49764760487467	4.92001980651499e-06
Pf3D7_11_v3	1275535	1276542	+	PF3D7_1133000	conserved Plasmodium protein,unknown function	-1.44572036342362	4.94480666236198e-06
Pf3D7_06_v3	565925	579231	+	PF3D7_0613800	AP2 domain transcription factor,putative	-0.738049194199784	5.2088842025828e-06
Pf3D7_13_v3	967817	969229	-	PF3D7_1323200	V-type proton ATPase subunit G,putative	-0.553649020891246	5.40125183483998e-06
Pf3D7_06_v3	646286	655848	-	PF3D7_0615600	zinc finger protein,putative	0.651962417990119	5.4271020417815e-06
Pf3D7_04_v3	776801	779987	-	PF3D7_0417500	memo-like protein	-0.54426474371679	5.44713410151118e-06
Pf3D7_12_v3	1457876	1459667	+	PF3D7_1234900	CHCH domain-containing protein,putative	-0.529041378310856	5.52593164101223e-06
Pf3D7_13_v3	2718413	2721928	-	PF3D7_1368400	ribosomal protein L1,putative	-0.466649252769494	5.75085665580478e-06
Pf3D7_05_v3	677677	681517	+	PF3D7_0516300	tRNA pseudouridine synthase,putative	0.565426005448717	5.81397274161954e-06
Pf3D7_08_v3	670741	675700	-	PF3D7_0813700	ABC transporter F family member 1	0.751407187344277	5.81397274161954e-06
Pf3D7_14_v3	2869766	2878218	+	PF3D7_1470100	conserved Plasmodium protein,unknown function	0.587060255060155	5.81397274161954e-06
Pf3D7_14_v3	1026262	1027215	-	PF3D7_1426400	MORN repeat protein,putative	-1.64646272340712	6.03539157092995e-06
Pf3D7_08_v3	499463	501569	-	PF3D7_0809700	RuvB-like helicase 1	-1.03173171262916	6.13541261163743e-06
Pf3D7_09_v3	1372874	1374250	+	PF3D7_0935300	phosphatidylinositol N-acetylglucosaminyltransferase subunit P,putative	-0.652003747461434	6.23746899809949e-06
Pf3D7_13_v3	2413324	2425261	+	PF3D7_1360500	guanylyl cyclase beta	0.844844244285824	6.23746899809949e-06
Pf3D7_05_v3	474407	478999	-	PF3D7_0511300	MORN repeat protein,putative	0.637966562560168	6.45262597209445e-06
Pf3D7_12_v3	1275574	1278214	+	PF3D7_1231100	ras-related protein Rab-2	-0.506060287767142	6.45262597209445e-06
Pf3D7_12_v3	678393	682293	+	PF3D7_1217200	multiple RNA-binding domain-containing protein 1,putative	0.676081017799238	6.46154672889728e-06
Pf3D7_11_v3	1216521	1224812	+	PF3D7_1131600	kelch domain-containing protein,putative	0.809484701509474	6.68772861404182e-06
Pf3D7_03_v3	803517	806736	-	PF3D7_0319200	CCR4 domain-containing protein 4,putative	0.622991146077361	6.70916327745146e-06
Pf3D7_14_v3	536446	538247	-	PF3D7_1413500	iron-sulfur cluster assembly protein SufC	-0.532318188841128	6.75591140534569e-06
Pf3D7_03_v3	286241	287345	-	PF3D7_0306000	cytochrome b-c1 complex subunit 8,putative	-0.541473633161518	6.76896318096819e-06
Pf3D7_13_v3	2364426	2365235	+	PF3D7_1359500	conserved Plasmodium protein,unknown function	1.52248445914257	6.96272908887969e-06
Pf3D7_13_v3	1299417	1305427	-	PF3D7_1331100	DNA polymerase theta,putative	0.509665548315079	6.9659926000781e-06
Pf3D7_08_v3	1206438	1209016	-	PF3D7_0827900	protein disulfide-isomerase	-0.59184493730245	7.0346128829015e-06
Pf3D7_05_v3	362856	365744	-	PF3D7_0508800	single-stranded DNA-binding protein	-0.455932743569626	7.0993896476824e-06
Pf3D7_12_v3	219569	222227	+	PF3D7_1205000	conserved protein,unknown function	-0.479356039970608	7.1989593881558e-06
Pf3D7_11_v3	118504	122768	-	PF3D7_1102500	gametocyte exported protein 2	0.534818964304383	7.24400617360638e-06
Pf3D7_11_v3	622544	626072	+	PF3D7_1116500	folate transporter 2	-0.503119512071949	7.26021915119086e-06
Pf3D7_05_v3	1002547	1008230	+	PF3D7_0524100	conserved Plasmodium protein,unknown function	0.65342476185797	7.34067998048952e-06
Pf3D7_11_v3	317615	319552	-	PF3D7_1107400	DNA repair protein RAD51	-0.516022916907496	7.4771105824546e-06
Pf3D7_13_v3	2295079	2297485	+	PF3D7_1357900	pyrroline-5-carboxylate reductase,putative	0.61479168437572	7.4771105824546e-06
Pf3D7_12_v3	1805206	1808574	-	PF3D7_1242800	rab specific GDP dissociation inhibitor	-0.515425605831221	7.48657194172742e-06
Pf3D7_09_v3	398802	400941	-	PF3D7_0908600	ribosomal RNA methyltransferase,putative	0.584057258329665	7.84052202388095e-06
Pf3D7_02_v3	176370	178737	+	PF3D7_0203900	5'-3' exonuclease,putative	0.528581526353671	7.95191078203961e-06
Pf3D7_13_v3	236907	241351	+	PF3D7_1304600	conserved Plasmodium protein,unknown function	0.698672833709252	7.98294391681948e-06
Pf3D7_14_v3	682466	685191	+	PF3D7_1416800	lysine--tRNA ligase,putative	0.577610187829183	7.99827385820024e-06
Pf3D7_13_v3	2353589	2357798	+	PF3D7_1359300	exosome complex exonuclease RRP44	0.557085106507352	8.31329074390251e-06
Pf3D7_07_v3	1417588	1426234	-	PF3D7_0733000	erythrocyte membrane protein 1,PfEMP1	-1.02334460642492	8.44035670885633e-06
Pf3D7_11_v3	1633071	1636567	+	PF3D7_1140800	conserved Plasmodium protein,unknown function	0.615344343889266	8.44111810938665e-06
Pf3D7_03_v3	420417	421877	+	PF3D7_0310000	50S ribosomal protein L9,apicoplast,putative	-0.570948133508244	8.4499072262885e-06
Pf3D7_10_v3	509224	515598	+	PF3D7_1013200	conserved Plasmodium protein,unknown function	0.61916568277102	8.49671916563087e-06
Pf3D7_14_v3	1869893	1874662	+	PF3D7_1445600	RNA-binding protein,putative	0.449590555057083	8.51138457366147e-06
Pf3D7_06_v3	784019	788588	+	PF3D7_0618900	phosphatidylinositol N-acetylglucosaminyltransferase subunit GPI1	-0.485048637096053	8.64946896400369e-06
Pf3D7_14_v3	1191911	1200002	-	PF3D7_1430300	acid phosphatase,putative	0.708975887302105	8.64946896400369e-06
Pf3D7_02_v3	783271	784917	-	PF3D7_0219700	Plasmodium exported protein (PHISTc),unknown function	0.81663441994854	8.6633704315156e-06
Pf3D7_11_v3	521020	522963	-	PF3D7_1113400	ubiquitin domain-containing protein DSK2,putative	-0.523943831703811	8.7569564791217e-06
Pf3D7_11_v3	1525654	1532527	-	PF3D7_1138700	protein KIC5	0.710108233254613	8.84690580847504e-06
Pf3D7_14_v3	2834924	2836465	-	PF3D7_1469000	translation initiation factor IF-1	-0.563983680626265	8.89990054122314e-06
Pf3D7_12_v3	1010680	1011767	-	PF3D7_1224900	splicing factor 3B subunit 6,putative	-0.567663947953404	8.91490902061911e-06
Pf3D7_13_v3	2615836	2618677	-	PF3D7_1365400	adenylyltransferase and sulfurtransferase UBA4,putative	0.678986321540547	8.91490902061911e-06
Pf3D7_01_v3	147031	152795	-	PF3D7_0103400	zinc-carboxypeptidase,putative	0.609449974420799	8.98253731916334e-06
Pf3D7_11_v3	530740	533858	-	PF3D7_1113800	conserved Plasmodium membrane protein,unknown function	-0.505182233967631	8.99752772325536e-06
Pf3D7_13_v3	1340764	1344123	-	PF3D7_1332600	DNA-(apurinic or apyrimidinic site) lyase 1	-0.433464946170364	8.99752772325536e-06
Pf3D7_01_v3	413076	417001	-	PF3D7_0110700	chromatin assembly factor 1 subunit C,putative	0.485191083111293	9.00667315227215e-06
Pf3D7_10_v3	359585	364762	-	PF3D7_1008700	tubulin beta chain	-0.574073034370775	9.12171945378248e-06
Pf3D7_14_v3	39940	43736	-	PF3D7_1401100	DnaJ protein,putative	0.853254636623082	9.15680724161427e-06
Pf3D7_14_v3	1579582	1588900	+	PF3D7_1439100	DEAD/DEAH box helicase,putative	0.727289523497607	9.15680724161427e-06
Pf3D7_12_v3	1527455	1528034	-	PF3D7_1236600	p25-alpha family protein,putative	-1.77208526899953	9.24728735799128e-06
Pf3D7_01_v3	264487	270234	-	PF3D7_0106300	calcium-transporting ATPase	-0.426565804764386	9.38034160007243e-06
Pf3D7_13_v3	1758930	1762648	+	PF3D7_1344000	aminomethyltransferase,putative	0.489630311302207	9.43150793091699e-06
Pf3D7_09_v3	1187369	1189282	+	PF3D7_0929900	conserved Plasmodium protein,unknown function	-0.638215096712777	9.48303443580201e-06
Pf3D7_10_v3	1105482	1109722	+	PF3D7_1026300	conserved Plasmodium protein,unknown function	0.603919332948926	9.82892473922135e-06
Pf3D7_07_v3	978565	984099	-	PF3D7_0723400	conserved Plasmodium protein,unknown function	0.689093117767378	9.84580446355286e-06
Pf3D7_03_v3	1027571	1028929	+	PF3D7_0324800	rifin	-2.55206963811738	9.89879878713092e-06
Pf3D7_13_v3	969898	971782	+	PF3D7_1323300	N-acetyltransferase,GNAT family,putative	-0.533006845187214	9.92188974612675e-06
Pf3D7_08_v3	823912	827305	+	PF3D7_0818100	zinc finger protein,putative	0.815492472605945	9.9676420655218e-06
Pf3D7_03_v3	937293	941851	-	PF3D7_0322300	diacylglycerol O-acyltransferase	-0.436234375314338	9.98484589026696e-06
Pf3D7_12_v3	744724	756058	+	PF3D7_1219000	formin 2	0.642562885517302	1.00214255654063e-05
Pf3D7_10_v3	286522	287473	-	PF3D7_1007100	roadblock/LC7 domain-containing protein,putative	-1.03874712790642	1.00484615709987e-05
Pf3D7_05_v3	120060	121732	-	PF3D7_0502700	conserved protein,unknown function	0.684093852181774	1.0070880583343e-05
Pf3D7_11_v3	755951	760604	+	PF3D7_1120000	conserved protein,unknown function	0.694762393953661	1.00856714744601e-05
Pf3D7_14_v3	487436	490380	-	PF3D7_1412200	conserved Plasmodium protein,unknown function	0.731619152590649	1.01283094701916e-05
Pf3D7_13_v3	1873784	1875145	-	PF3D7_1346600	respiratory chain complex 2 associated protein 4	-0.638504694303995	1.01505070089141e-05
Pf3D7_12_v3	156172	160367	+	PF3D7_1202700	AATF domain-containing protein,putative	0.533482030654167	1.02265845299157e-05
Pf3D7_13_v3	1561210	1563893	-	PF3D7_1338700	conserved protein,unknown function	-0.413865197985802	1.03717472893997e-05
Pf3D7_13_v3	1183590	1186246	+	PF3D7_1328100	proteasome subunit beta type-7,putative	-0.513405004645483	1.04677386633131e-05
Pf3D7_13_v3	2231116	2233675	+	PF3D7_1356300	ubiquitin-conjugating enzyme E2,putative	-0.558130349911174	1.05104786818903e-05
Pf3D7_08_v3	646538	650135	-	PF3D7_0813100	conserved Plasmodium protein,unknown function	-0.701139188233484	1.09253210138477e-05
Pf3D7_04_v3	906263	909398	+	PF3D7_0420100	serine/threonine protein kinase RIO2	0.483767657687104	1.13176793937129e-05
Pf3D7_13_v3	2175867	2177361	-	PF3D7_1354600	60S ribosomal protein L7-2,putative	0.656746763981281	1.13176793937129e-05
Pf3D7_14_v3	2390249	2390902	+	PF3D7_1458100	protein PET117,putative	-0.695666537322097	1.13176793937129e-05
Pf3D7_13_v3	1763082	1767594	+	PF3D7_1344100	TLD domain-containing protein,putative	0.539358605666069	1.13211282193527e-05
Pf3D7_07_v3	412092	413161	-	PF3D7_0709200	glutaredoxin-like protein	-0.617308457775918	1.16912862409826e-05
Pf3D7_14_v3	2477828	2479750	-	PF3D7_1460800	snRNA-activating protein complex subunit 3,putative	-0.507639943492865	1.18395358694923e-05
Pf3D7_05_v3	376542	379117	-	PF3D7_0509000	alpha-soluble NSF attachment protein,putative	-0.484399080622992	1.18405061729687e-05
Pf3D7_12_v3	1263243	1266561	+	PF3D7_1230800	pre-mRNA-splicing regulator WTAP,putative	0.554135574876906	1.18470419932647e-05
Pf3D7_01_v3	362217	365209	+	PF3D7_0109000	photosensitized INA-labeled protein PHIL1	0.94838334710788	1.1958855520396e-05
Pf3D7_13_v3	2709995	2711880	-	PF3D7_1368100	26S proteasome regulatory subunit RPN11,putative	-0.491322354968621	1.20483822086565e-05
Pf3D7_12_v3	2094748	2096876	-	PF3D7_1251300	thymidylate kinase	-0.521017130106708	1.24616954282321e-05
Pf3D7_03_v3	523023	528087	-	PF3D7_0312400	glycogen synthase kinase 3	-0.487738044580509	1.26650815009449e-05
Pf3D7_14_v3	313838	318345	-	PF3D7_1408400	FANCJ-like helicase,putative	0.613117344033376	1.26653795399004e-05
Pf3D7_12_v3	1887812	1892853	-	PF3D7_1245200	conserved Plasmodium membrane protein,unknown function	0.802070428359741	1.26783920114025e-05
Pf3D7_02_v3	248880	251521	+	PF3D7_0206200	pantothenate transporter	-0.589936096828369	1.27874498333929e-05
Pf3D7_05_v3	139481	142206	+	PF3D7_0503400	actin-depolymerizing factor 1	-0.562662177050486	1.28193141915849e-05
Pf3D7_13_v3	396734	401269	-	PF3D7_1308600	conserved Plasmodium protein,unknown function	0.787442625969782	1.28618441584267e-05
Pf3D7_11_v3	1649321	1657012	+	PF3D7_1141100	conserved Plasmodium protein,unknown function	1.19373941773738	1.30279486411128e-05
Pf3D7_14_v3	196106	199602	-	PF3D7_1405700	RING zinc finger protein,putative	0.520636929185513	1.31693018251647e-05
Pf3D7_04_v3	686017	687474	-	PF3D7_0415400	coatomer subunit zeta,putative	-0.587101029571749	1.3246534945092e-05
Pf3D7_01_v3	396580	403838	+	PF3D7_0110500	bromodomain protein 3,putative	0.686882714901028	1.32789954023797e-05
Pf3D7_12_v3	161330	163926	-	PF3D7_1202900	high mobility group protein B1	-0.574495434190033	1.34213373803605e-05
Pf3D7_12_v3	932071	934404	+	PF3D7_1223200	nucleus export protein BRR6,putative	-0.45655811271528	1.36372179863021e-05
Pf3D7_05_v3	524501	527218	+	PF3D7_0511900	conserved Plasmodium protein,unknown function	0.973780869517536	1.36781796969882e-05
Pf3D7_13_v3	2746174	2748732	-	PF3D7_1369100	conserved Plasmodium protein,unknown function	0.807598834505352	1.36781796969882e-05
Pf3D7_05_v3	596622	599828	+	PF3D7_0514200	conserved Plasmodium protein,unknown function	-0.452420195874814	1.36851116901322e-05
Pf3D7_14_v3	2213606	2218299	+	PF3D7_1453900	conserved Plasmodium protein,unknown function	0.588072551389328	1.37860276778413e-05
Pf3D7_14_v3	924840	927108	-	PF3D7_1423000	nucleolar GTP-binding protein 2,putative	0.465104502862847	1.39606540705329e-05
Pf3D7_08_v3	232904	234916	-	PF3D7_0803800	proteasome subunit beta type-4	-0.502068555602348	1.39819480253163e-05
Pf3D7_13_v3	470186	475454	-	PF3D7_1310800	tetratricopeptide repeat protein,putative	0.525507110071091	1.42039015640834e-05
Pf3D7_14_v3	3059611	3062656	+	PF3D7_1474600	vacuole membrane protein 1,putative	-0.482414772880975	1.4457740974583e-05
Pf3D7_14_v3	1042553	1049929	+	PF3D7_1426800	conserved Plasmodium protein,unknown function	0.660111401892901	1.45881054867894e-05
Pf3D7_14_v3	2744003	2747949	-	PF3D7_1467100	DNA-3-methyladenine glycosylase	0.508888588349881	1.46212974894025e-05
Pf3D7_05_v3	539571	543685	-	PF3D7_0512500	conserved Plasmodium protein,unknown function	0.538105850638821	1.46480237766e-05
Pf3D7_10_v3	744974	749556	+	PF3D7_1018700	conserved Plasmodium protein,unknown function	0.440482358822909	1.46932140501773e-05
Pf3D7_03_v3	261400	274210	-	PF3D7_0305500	protein dopey homolog,putative	0.654568505436925	1.48375197002671e-05
Pf3D7_08_v3	725500	726860	-	PF3D7_0815400	ATP synthase-associated protein,putative	-0.592089908161547	1.49308132883845e-05
Pf3D7_12_v3	1218464	1227615	-	PF3D7_1229800	myosin J,putative	0.747248696194737	1.50657750549227e-05
Pf3D7_02_v3	749749	751772	-	PF3D7_0218400	ATP-dependent RNA helicase DDX47,putative	0.471877710428125	1.50749646087927e-05
Pf3D7_03_v3	658272	661980	+	PF3D7_0316300	inorganic pyrophosphatase,putative	-0.424583535802281	1.51394282075453e-05
Pf3D7_06_v3	408041	412002	+	PF3D7_0609600	conserved Plasmodium protein,unknown function	-1.23773854290656	1.54784210367582e-05
Pf3D7_08_v3	658343	664292	-	PF3D7_0813400	conserved protein,unknown function	0.409084997796748	1.55440817297845e-05
Pf3D7_10_v3	1098008	1100175	-	PF3D7_1026000	conserved Plasmodium protein,unknown function	0.456463396717967	1.56316864777715e-05
Pf3D7_08_v3	386301	388944	+	PF3D7_0807500	proteasome subunit alpha type-6,putative	-0.50107132849796	1.63944362025206e-05
Pf3D7_07_v3	264682	267876	-	PF3D7_0705400	DNA replication licensing factor MCM7	-0.419030995148202	1.64937590769504e-05
Pf3D7_04_v3	232342	233735	-	PF3D7_0404200	conserved Plasmodium protein,unknown function	-0.656565707681102	1.65819435821796e-05
Pf3D7_01_v3	536783	538156	-	PF3D7_0113900	CX3CL1-binding protein 1	-0.988432142213646	1.67759071497093e-05
Pf3D7_10_v3	393189	398429	-	PF3D7_1009800	conserved Plasmodium membrane protein,unknown function	0.613263240489482	1.68693518175106e-05
Pf3D7_12_v3	101030	102674	-	PF3D7_1201600	NIMA related kinase 3	-0.766571783021838	1.68948355923737e-05
Pf3D7_03_v3	233621	235461	-	PF3D7_0305000	elongation factor Ts	-0.453015786768497	1.70549264596511e-05
Pf3D7_02_v3	762841	765517	-	PF3D7_0218700	pre-mRNA-processing protein 45,putative	0.511518355830148	1.72222535303723e-05
Pf3D7_08_v3	521170	524750	+	PF3D7_0810200	ABC1 family,putative	0.510959567977422	1.73828473553225e-05
Pf3D7_09_v3	1314184	1317597	+	PF3D7_0933100	conserved Plasmodium protein,unknown function	-0.8001783666473	1.74872900045505e-05
Pf3D7_02_v3	685475	689382	+	PF3D7_0216600	sugar transporter,putative	-0.435801131192898	1.75847010045842e-05
Pf3D7_09_v3	304951	306785	+	PF3D7_0906100	vacuolar protein sorting-associated protein 46,putative	-0.574772687425155	1.80962155973569e-05
Pf3D7_10_v3	110388	116655	+	PF3D7_1002200	tryptophan-rich antigen 3	0.622563473170015	1.81724311137285e-05
Pf3D7_01_v3	38982	40207	-	PF3D7_0100200	rifin	-2.36691757413239	1.81971333198606e-05
Pf3D7_14_v3	46160	48541	+	PF3D7_1401200	Plasmodium exported protein,unknown function	0.439967233429397	1.82419864571966e-05
Pf3D7_07_v3	662068	664084	-	PF3D7_0714400	calmodulin,putative	0.623509936114717	1.83523452625618e-05
Pf3D7_06_v3	130191	132792	-	PF3D7_0603300	dihydroorotate dehydrogenase	0.493226329456087	1.85597921721525e-05
Pf3D7_03_v3	278771	280588	-	PF3D7_0305700	ubiquitin-conjugating enzyme E2,putative	-0.523590550886129	1.88808693130223e-05
Pf3D7_13_v3	1085365	1087256	-	PF3D7_1326000	respiratory chain complex 3 associated protein 2	-0.507455590598651	1.89666886453958e-05
Pf3D7_07_v3	939284	941111	-	PF3D7_0721900	V-type ATPase V0 subunit e,putative	-0.55428860574285	1.90984118132643e-05
Pf3D7_11_v3	1128223	1131206	+	PF3D7_1129200	26S proteasome regulatory subunit RPN7,putative	-0.462493627538573	1.91516609502177e-05
Pf3D7_08_v3	368475	370478	-	PF3D7_0806900	conserved protein,unknown function	-0.481363997695265	1.93713045808197e-05
Pf3D7_09_v3	39554	40740	+	PF3D7_0900400	rifin	-1.1578093365077	1.9532897626391e-05
Pf3D7_06_v3	824758	828098	+	PF3D7_0619600	conserved Plasmodium protein,unknown function	0.792091458734474	1.95896322451294e-05
Pf3D7_14_v3	1435333	1437346	+	PF3D7_1435500	clathrin light chain,putative	-0.481302835131938	1.96408719774886e-05
Pf3D7_07_v3	937845	939457	+	PF3D7_0721800	conserved Plasmodium protein,unknown function	-0.47432068393669	1.98311226279181e-05
Pf3D7_11_v3	225227	226943	+	PF3D7_1105100	histone H2B	-0.657471167062897	2.07220191137427e-05
Pf3D7_11_v3	602440	607471	-	PF3D7_1116000	rhoptry neck protein 4	-0.535719825940878	2.08145935140189e-05
Pf3D7_09_v3	772161	774937	-	PF3D7_0918800	dihydrouridine synthase,putative	0.464925714416671	2.08877771609183e-05
Pf3D7_14_v3	1772462	1775197	+	PF3D7_1443200	heptatricopeptide repeat-containing protein,putative	0.597841423645939	2.1013564836716e-05
Pf3D7_14_v3	2034617	2036674	-	PF3D7_1449600	conserved protein,unknown function	-0.914366860750235	2.1147997869693e-05
Pf3D7_13_v3	1250030	1258393	+	PF3D7_1329500	conserved protein,unknown function	0.477318292391068	2.12456491324964e-05
Pf3D7_13_v3	2539355	2541896	-	PF3D7_1363200	bifunctional polynucleotide phosphatase/kinase	0.535232275623688	2.16019356699746e-05
Pf3D7_13_v3	990726	996075	-	PF3D7_1324000	conserved Plasmodium protein,unknown function	0.74651080006014	2.16110791501168e-05
Pf3D7_05_v3	63225	66292	+	PF3D7_0501200	parasite-infected erythrocyte surface protein	0.470492985610998	2.16720426407397e-05
Pf3D7_05_v3	980469	986038	-	PF3D7_0523700	conserved Plasmodium membrane protein,unknown function	0.739707202661242	2.24256686117567e-05
Pf3D7_13_v3	2169202	2172008	-	PF3D7_1354400	V-type proton ATPase 21 kDa proteolipid subunit,putative	-0.493925389854061	2.24256686117567e-05
Pf3D7_08_v3	151702	161318	-	PF3D7_0802100	AP2 domain transcription factor AP2-LT	-0.669462232303188	2.26885308007116e-05
Pf3D7_14_v3	1878658	1882577	-	PF3D7_1445800	conserved Plasmodium membrane protein,unknown function	-0.933002203587972	2.26894018097699e-05
Pf3D7_06_v3	423862	432332	+	PF3D7_0609900	conserved Plasmodium protein,unknown function	0.667418712095302	2.30310802345384e-05
Pf3D7_14_v3	1825860	1827571	+	PF3D7_1444200	calmodulin-like protein	-0.939930378940437	2.32197772006731e-05
Pf3D7_07_v3	305264	306466	+	PF3D7_0706300	conserved Plasmodium protein,unknown function	1.61386870044844	2.36804360454191e-05
Pf3D7_11_v3	1807031	1810365	+	PF3D7_1145500	ABC transporter B family member 3,putative	0.55465284234996	2.36804360454191e-05
Pf3D7_12_v3	1079971	1083396	+	PF3D7_1226700	U3 small nucleolar RNA-interacting protein 2,putative	0.557261974617077	2.38354996697788e-05
Pf3D7_02_v3	526387	531923	+	PF3D7_0212800	multidrug efflux pump,putative	0.490651635120556	2.39560009990156e-05
Pf3D7_07_v3	716275	719340	+	PF3D7_0716300	conserved protein,unknown function	-0.430968809916259	2.41410221301441e-05
Pf3D7_07_v3	309725	316861	-	PF3D7_0706500	conserved Plasmodium protein,unknown function	0.597804258610129	2.4147345463872e-05
Pf3D7_12_v3	971186	972341	+	PF3D7_1223800	citrate/oxoglutarate carrier protein,putative	-0.47753327725504	2.43017349367944e-05
Pf3D7_13_v3	1154684	1158545	+	PF3D7_1327500	conserved protein,unknown function	-0.700148475601136	2.46085881150223e-05
Pf3D7_13_v3	355912	359788	+	PF3D7_1308000	conserved Plasmodium membrane protein,unknown function	-0.533267776657209	2.46329597034393e-05
Pf3D7_08_v3	1257111	1260032	-	PF3D7_0829400	prolyl 4-hydroxylase subunit alpha,putative	-0.563259778405208	2.46952890069411e-05
Pf3D7_14_v3	2993137	2996381	-	PF3D7_1473500	conserved Plasmodium protein,unknown function	0.491334467483909	2.52955136551438e-05
Pf3D7_14_v3	846155	849672	+	PF3D7_1420400	glycine--tRNA ligase	0.446803155722196	2.56075636677726e-05
Pf3D7_13_v3	1950044	1952494	+	PF3D7_1348500	TBC domain protein,putative	-0.455394413655291	2.5735603633032e-05
Pf3D7_09_v3	673514	675464	+	PF3D7_0916100	thioredoxin 3	-0.588425920488832	2.64338068945849e-05
Pf3D7_12_v3	390219	395814	+	PF3D7_1208400	amino acid transporter,putative	-0.688210705908766	2.6615339313995e-05
Pf3D7_14_v3	484274	487738	+	PF3D7_1412100	mini-chromosome maintenance complex-binding protein,putative	0.54924190310447	2.67828278158046e-05
Pf3D7_08_v3	798401	800807	+	PF3D7_0817500	histidine triad nucleotide-binding protein 1	-0.555708192027166	2.68492548654961e-05
Pf3D7_05_v3	1219683	1223261	-	PF3D7_0529900	RING zinc finger protein,putative	-0.479076649714846	2.69111405240791e-05
Pf3D7_04_v3	668291	669784	-	PF3D7_0415000	arsenical pump-driving ATPase,putative	-0.526444559257494	2.6980121951456e-05
Pf3D7_11_v3	580697	583509	-	PF3D7_1115300	cysteine proteinase falcipain 2b	0.4899504498537	2.6980121951456e-05
Pf3D7_12_v3	1358501	1358732	+	PF3D7_1233050	dolichyl-diphosphooligosaccharide--protein glycosyltransferase subunit OST4,putative	-1.04947934187943	2.70094297629619e-05
Pf3D7_05_v3	753178	758036	+	PF3D7_0518100	protein AMR2	0.518171086714639	2.74882706747072e-05
Pf3D7_09_v3	894280	901286	+	PF3D7_0922100	ubiquitin-like protein,putative	0.633058509237481	2.77955630249765e-05
Pf3D7_05_v3	584878	586032	-	PF3D7_0513800	ras-related protein Rab-1A	-0.485457986905081	2.78262275048387e-05
Pf3D7_12_v3	1800215	1802786	+	PF3D7_1242600	protein farnesyltransferase subunit alpha	0.518918619904639	2.78262275048387e-05
Pf3D7_06_v3	434240	436684	-	PF3D7_0610100	pre-mRNA-splicing factor SLU7,putative	0.451945927530332	2.80327028660655e-05
Pf3D7_13_v3	1655461	1660193	+	PF3D7_1342100	aconitate hydratase	-0.442086800406392	2.80327028660655e-05
Pf3D7_05_v3	1156067	1156986	-	PF3D7_0528000	proteasome maturation factor UMP1,putative	-0.546250492193062	2.80898431389037e-05
Pf3D7_13_v3	1325849	1328634	-	PF3D7_1332000	syntaxin,Qa-SNARE family	-0.506610497745268	2.81500405660321e-05
Pf3D7_11_v3	837912	840125	-	PF3D7_1122000	conserved protein,unknown function	0.628245279209311	2.82451187498742e-05
Pf3D7_03_v3	711998	714150	-	PF3D7_0317400	DNA replication complex GINS protein,putative	-0.4737781310201	2.83449817829446e-05
Pf3D7_10_v3	1452558	1460998	-	PF3D7_1036900	conserved Plasmodium protein,unknown function	0.623155656445914	2.83449817829446e-05
Pf3D7_06_v3	350697	353774	-	PF3D7_0608500	proteasome subunit alpha type-2,putative	-0.500406998746573	2.84731044990784e-05
Pf3D7_14_v3	1946965	1953556	+	PF3D7_1447800	calponin homology domain-containing protein,putative	0.704409275303537	2.85165287004465e-05
Pf3D7_09_v3	971634	977256	+	PF3D7_0924000	patatin-like phospholipase,putative	-0.410048773645574	2.90426869499802e-05
Pf3D7_07_v3	943456	945979	+	PF3D7_0722100	protein pelota homolog,putative	-0.444661859735141	2.95685377471652e-05
Pf3D7_02_v3	181749	189877	-	PF3D7_0204100	Sel1 repeat-containing protein,putative	-0.536417576459084	2.96876257226804e-05
Pf3D7_14_v3	1588952	1593131	+	PF3D7_1439200	conserved Plasmodium protein,unknown function	0.757682310127816	2.97803434070349e-05
Pf3D7_14_v3	958574	965842	-	PF3D7_1423700	conserved Plasmodium protein,unknown function	0.625607532583459	3.01896396915084e-05
Pf3D7_03_v3	112158	118863	+	PF3D7_0302100	serine/threonine protein kinase	0.581423377816532	3.04934660543315e-05
Pf3D7_14_v3	1341313	1349600	-	PF3D7_1433700	conserved Plasmodium protein,unknown function	0.701509297399981	3.0613431592573e-05
Pf3D7_06_v3	698792	704220	+	PF3D7_0616900	conserved Plasmodium protein,unknown function	0.653885504292778	3.06165280951145e-05
Pf3D7_11_v3	1465889	1469381	-	PF3D7_1137300	CLPTM1 domain-containing protein,putative	0.427796383950242	3.12627865740446e-05
Pf3D7_12_v3	708394	715718	-	PF3D7_1218200	symplekin domain-containing protein,putative	0.59184687733671	3.14977854726709e-05
Pf3D7_14_v3	2301208	2302942	-	PF3D7_1456100	serine hydroxymethyltransferase	1.21745989111946	3.18056081566647e-05
Pf3D7_01_v3	376164	377704	-	PF3D7_0109500	N-acetyltransferase,GNAT family,putative	-0.50374950043188	3.18509288913947e-05
Pf3D7_07_v3	79450	83835	-	PF3D7_0701900	Plasmodium exported protein,unknown function	1.08919976661012	3.19099075332515e-05
Pf3D7_07_v3	862922	865648	-	PF3D7_0719800	conserved protein,unknown function	-0.469290472194065	3.19199956122875e-05
Pf3D7_07_v3	975585	978720	+	PF3D7_0723300	conserved protein,unknown function	-0.568863994043302	3.19199956122875e-05
Pf3D7_08_v3	180040	188229	+	PF3D7_0802600	adenylyl cyclase beta	-0.506019715849287	3.23746641200985e-05
Pf3D7_12_v3	1053194	1056616	-	PF3D7_1226000	conserved protein,unknown function	0.649965567037064	3.25753986353133e-05
Pf3D7_11_v3	491069	510781	+	PF3D7_1113000	conserved Plasmodium protein,unknown function	0.655529432750829	3.33357711038524e-05
Pf3D7_13_v3	1588075	1590380	+	PF3D7_1339600	conserved Plasmodium protein,unknown function	0.550129561245124	3.33855316977383e-05
Pf3D7_12_v3	1771518	1773908	-	PF3D7_1241500	conserved Plasmodium protein,unknown function	0.550447677359407	3.36726086670295e-05
Pf3D7_07_v3	47992	49535	+	PF3D7_0700800	Pfmc-2TM Maurer's cleft two transmembrane protein	1.03060064158076	3.37027958635166e-05
Pf3D7_01_v3	175609	176376	+	PF3D7_0104000	thrombospondin-related sporozoite protein	-1.33719315475613	3.38662576686406e-05
Pf3D7_13_v3	1649035	1651981	-	PF3D7_1341900	V-type proton ATPase subunit D,putative	-0.498213623438595	3.48421186897471e-05
Pf3D7_02_v3	916352	923648	-	PF3D7_0223500	erythrocyte membrane protein 1,PfEMP1	-0.810656243062058	3.51079314918711e-05
Pf3D7_01_v3	607390	614893	-	PF3D7_0115700	erythrocyte membrane protein 1,PfEMP1	-1.0801774565369	3.51725724952954e-05
Pf3D7_07_v3	1216088	1217201	-	PF3D7_0728500	conserved Plasmodium protein,unknown function	-1.72279575147238	3.51725724952954e-05
Pf3D7_06_v3	260228	262593	-	PF3D7_0606200	ubiquitin-conjugating enzyme E2 PEX4,putative	-0.532493550808481	3.55023141568164e-05
Pf3D7_10_v3	502323	508664	-	PF3D7_1013100	U3 small nucleolar RNA-associated protein 13,putative	0.493215080623645	3.55031346614859e-05
Pf3D7_11_v3	1576132	1578978	-	PF3D7_1139500	AAA family ATPase,putative	0.950426204042316	3.55031346614859e-05
Pf3D7_14_v3	2082964	2085132	+	PF3D7_1450900	acetyl-CoA acetyltransferase,putative	0.480804690886034	3.55031346614859e-05
Pf3D7_08_v3	1052541	1054493	+	PF3D7_0824100	3'-5' exonuclease,putative	0.579256098194347	3.59514920557631e-05
Pf3D7_13_v3	1893364	1895258	-	PF3D7_1347300	conserved Plasmodium membrane protein,unknown function	-0.657624992305101	3.59514920557631e-05
Pf3D7_13_v3	1310771	1312216	+	PF3D7_1331400	CPW-WPC family protein	-1.31491419315336	3.61087455667472e-05
Pf3D7_06_v3	225346	227905	-	PF3D7_0605500	cyclin dependent kinase binding protein,putative	-0.519725374768779	3.62445557247332e-05
Pf3D7_12_v3	630962	633621	-	PF3D7_1215400	conserved Plasmodium protein,unknown function	-0.406428169814383	3.64266529993992e-05
Pf3D7_01_v3	334374	344369	+	PF3D7_0108300	conserved Plasmodium protein,unknown function	0.590534927037963	3.66077302982645e-05
Pf3D7_02_v3	717227	719177	+	PF3D7_0217400	conserved protein,unknown function	-0.505526493515224	3.6666370361806e-05
Pf3D7_07_v3	833630	835051	-	PF3D7_0718800	conserved protein,unknown function	-1.55453132028591	3.72572588777265e-05
Pf3D7_14_v3	1830874	1833717	+	PF3D7_1444400	conserved Plasmodium protein,unknown function	0.781817231268128	3.78736302111593e-05
Pf3D7_04_v3	1051095	1053352	-	PF3D7_0423300	conserved Plasmodium protein,unknown function	0.583044809137138	3.7998686143359e-05
Pf3D7_14_v3	910212	912272	+	PF3D7_1422600	conserved Plasmodium protein,unknown function	-0.467578424767574	3.8064193690703e-05
Pf3D7_12_v3	1529134	1529453	+	PF3D7_1236650	conserved Plasmodium protein,unknown function	-0.537936996119847	3.90079594645198e-05
Pf3D7_13_v3	1454260	1456075	+	PF3D7_1335600	WD repeat-containing protein,putative	-0.632481433127207	3.97444286164176e-05
Pf3D7_13_v3	1590184	1596674	-	PF3D7_1339700	conserved Plasmodium protein,unknown function	-0.677622019263197	4.11429978433758e-05
Pf3D7_05_v3	1020924	1024781	-	PF3D7_0524800	ubiquitin fusion degradation protein 1,putative	0.588347425365367	4.22577444364132e-05
Pf3D7_03_v3	833687	835444	-	PF3D7_0319900	conserved protein,unknown function	-0.50915810589539	4.26579962008452e-05
Pf3D7_13_v3	393715	395881	-	PF3D7_1308500	conserved Plasmodium protein,unknown function	0.473768909218552	4.26579962008452e-05
Pf3D7_01_v3	188420	201324	+	PF3D7_0104300	ubiquitin carboxyl-terminal hydrolase 1,putative	0.60983288672458	4.2783264943327e-05
Pf3D7_06_v3	980208	983258	+	PF3D7_0624000	hexokinase	-0.505607537052386	4.36189565272195e-05
Pf3D7_11_v3	598674	602767	+	PF3D7_1115900	palmitoyltransferase DHHC9	-0.797517566732618	4.36633988900326e-05
Pf3D7_08_v3	380766	383025	+	PF3D7_0807300	ras-related protein Rab-18	-0.496949422700872	4.41118917689722e-05
Pf3D7_10_v3	822220	824901	-	PF3D7_1020400	rRNA (cytosine-C(5))-methyltransferase,putative	0.53677837533035	4.64021660934818e-05
Pf3D7_11_v3	1301308	1307797	+	PF3D7_1133700	FHA domain-containing protein,putative	0.639603146652266	4.68520453789852e-05
Pf3D7_06_v3	349769	350541	-	PF3D7_0608400	respiratory chain complex 4 associated protein 4	-0.54838154438204	4.77910263450135e-05
Pf3D7_04_v3	390866	394044	-	PF3D7_0407900	AAA family ATPase,putative	0.535581852685489	4.83133999099415e-05
Pf3D7_03_v3	426151	441005	+	PF3D7_0310200	phd finger protein,putative	0.635186595295504	4.8955387665579e-05
Pf3D7_02_v3	214838	217843	-	PF3D7_0205100	conserved Plasmodium protein,unknown function	0.69743718180855	4.90913087949422e-05
Pf3D7_14_v3	867794	868957	-	PF3D7_1421000	DIX domain-containing protein,putative	-0.607790263359973	4.95897005424833e-05
Pf3D7_10_v3	1023189	1025165	-	PF3D7_1024400	conserved Plasmodium protein,unknown function	-0.818657047618425	4.95944644936931e-05
Pf3D7_13_v3	961213	963561	+	PF3D7_1322900	conserved protein,unknown function	-0.654870746787925	5.03512210385786e-05
Pf3D7_14_v3	2290465	2293029	-	PF3D7_1455900	polyprenol reductase	-0.50488079273496	5.16350655726474e-05
Pf3D7_02_v3	689543	695989	+	PF3D7_0216700	autophagy-related protein 11,putative	0.585226107969317	5.17925754952738e-05
Pf3D7_03_v3	623446	630360	+	PF3D7_0315300	conserved Plasmodium protein,unknown function	0.657616587457549	5.19707080592636e-05
Pf3D7_13_v3	2742329	2746396	+	PF3D7_1369000	glycosylphosphatidylinositol anchor attachment 1 protein,putative	-0.419202392658756	5.19707080592636e-05
Pf3D7_14_v3	797071	800473	-	PF3D7_1419200	thioredoxin-like protein,putative	0.424722410414667	5.24693286168435e-05
Pf3D7_03_v3	146052	147270	-	PF3D7_0302700	CDGSH iron-sulfur domain-containing protein,putative	-0.635225379946403	5.34035656910647e-05
Pf3D7_10_v3	399176	402012	+	PF3D7_1009900	heptatricopeptide repeat-containing protein,putative	0.594318981083299	5.4161572396037e-05
Pf3D7_13_v3	1645735	1648368	-	PF3D7_1341800	inner membrane complex protein 1k,putative	-0.918539531064915	5.42508606705118e-05
Pf3D7_04_v3	854488	857207	-	PF3D7_0419300	conserved Plasmodium protein,unknown function	-0.403026928755031	5.42769215253116e-05
Pf3D7_03_v3	302501	303423	+	PF3D7_0306600	ATP synthase-associated protein,putative	-0.550094364397433	5.43285067743825e-05
Pf3D7_12_v3	888822	898655	+	PF3D7_1222400	AP2 domain transcription factor	0.655758280018919	5.47826892662745e-05
Pf3D7_10_v3	629909	632135	-	PF3D7_1015700	tubulin binding cofactor c,putative	0.535542486158442	5.55598338104234e-05
Pf3D7_05_v3	667396	675244	+	PF3D7_0516100	cation-transporting ATPase 1	0.622232268183363	5.60522379585009e-05
Pf3D7_14_v3	2036761	2042148	-	PF3D7_1449700	exosome complex exonuclease RRP6	0.652435919658366	5.62731861233582e-05
Pf3D7_11_v3	1772009	1774198	-	PF3D7_1144700	apicoplast import protein Tic20,putative	-0.477540457593946	5.78516635143201e-05
Pf3D7_07_v3	1214862	1215834	+	PF3D7_0728400	SDH5 domain-containing protein,putative	-0.533700467829091	5.78983316507691e-05
Pf3D7_14_v3	2800972	2803435	+	PF3D7_1468200	telomere length and silencing protein 1,putative	0.474003757467338	5.850331620603e-05
Pf3D7_13_v3	1305681	1308163	+	PF3D7_1331200	conserved Plasmodium protein,unknown function	0.506610674291046	5.86337064004426e-05
Pf3D7_11_v3	1709869	1712608	-	PF3D7_1142700	methyltransferase,putative	0.464126251110547	5.91919143808112e-05
Pf3D7_05_v3	546264	547814	-	PF3D7_0512700	orotate phosphoribosyltransferase	0.527533271287576	5.92500593905062e-05
Pf3D7_06_v3	97494	99410	+	PF3D7_0602200	MYND-type zinc finger protein,putative	0.491883303608431	5.99764748229867e-05
Pf3D7_13_v3	1982878	1985282	+	PF3D7_1349400	cytidine and deoxycytidylate deaminase,putative	0.604938718920467	5.99997717931416e-05
Pf3D7_14_v3	69339	74061	+	PF3D7_1401800	choline kinase	-0.395436897013556	6.05028408246731e-05
Pf3D7_02_v3	823293	825588	-	PF3D7_0220500	Plasmodium exported protein (hyp2),unknown function	0.879306142267977	6.08395321770864e-05
Pf3D7_03_v3	616472	622816	+	PF3D7_0315200	circumsporozoite- and TRAP-related protein	1.03759391917305	6.13662683804901e-05
Pf3D7_13_v3	2629805	2631978	+	PF3D7_1365800	conserved Plasmodium protein,unknown function	-0.497121811425974	6.18461733856593e-05
Pf3D7_08_v3	517385	518627	-	PF3D7_0810000	acyl-CoA binding protein,putative	-0.486262587740982	6.19147322470422e-05
Pf3D7_12_v3	1652687	1654402	-	PF3D7_1239600	hydroxyethylthiazole kinase	-0.500220995182307	6.2528727173916e-05
Pf3D7_10_v3	415404	417471	-	PF3D7_1010400	MORN repeat protein,putative	-1.25307338909152	6.25705088272932e-05
Pf3D7_12_v3	2069903	2071659	+	PF3D7_1250500	AP-3 complex subunit sigma,putative	-0.487835469754856	6.31795249910453e-05
Pf3D7_14_v3	1364611	1366364	-	PF3D7_1434000	CCR4-associated factor 16,putative	0.490909872241812	6.33865691723371e-05
Pf3D7_12_v3	454764	457276	-	PF3D7_1210100	syntaxin,Qa-SNARE family	-0.480429500464388	6.39070212620068e-05
Pf3D7_06_v3	617589	622087	+	PF3D7_0614900	conserved Plasmodium membrane protein,unknown function	-0.511734350824709	6.48947048013792e-05
Pf3D7_13_v3	875107	876069	+	PF3D7_1321200	zinc finger protein,putative	-0.5842605559041	6.57685073102636e-05
Pf3D7_02_v3	615813	621692	-	PF3D7_0215000	acyl-CoA synthetase	-0.377100649614908	6.66511917882379e-05
Pf3D7_14_v3	1517047	1519845	+	PF3D7_1437400	pantothenate kinase 2	0.499814852990425	6.7136583464758e-05
Pf3D7_07_v3	245497	250602	-	PF3D7_0705000	mRNA cap guanine-N7 methyltransferase,putative	0.592191678503018	6.74124298813514e-05
Pf3D7_04_v3	930314	931842	-	PF3D7_0420500	conserved Plasmodium protein,unknown function	-1.21808513748082	6.86049854773642e-05
Pf3D7_01_v3	229943	234464	-	PF3D7_0105600	FtsJ-like methyltransferase,putative	0.541662720871669	6.87786260362364e-05
Pf3D7_12_v3	480479	483033	+	PF3D7_1210900	GPI mannosyltransferase 1	-0.543731227047663	6.97957319722512e-05
Pf3D7_13_v3	745720	747765	-	PF3D7_1318000	conserved protein,unknown function	-1.3127137650546	7.10562307676561e-05
Pf3D7_06_v3	76204	79596	+	PF3D7_0601900	conserved Plasmodium protein,unknown function	0.492171165309559	7.12529908961707e-05
Pf3D7_13_v3	886652	889804	+	PF3D7_1321400	palmitoyltransferase DHHC8,putative	-0.5269396755193	7.13544613289372e-05
Pf3D7_14_v3	1681167	1690747	+	PF3D7_1441300	serine/threonine protein kinase,putative	-0.63807279386935	7.14505911850266e-05
Pf3D7_01_v3	386708	388186	+	PF3D7_0109950	respiratory chain complex 2 associated protein 3	-0.481606408091899	7.27409074357819e-05
Pf3D7_13_v3	2411192	2412387	+	PF3D7_1360400	conserved Plasmodium protein,unknown function	0.541801581688321	7.30968201026888e-05
Pf3D7_13_v3	1021423	1023251	+	PF3D7_1324400	PRELI domain-containing protein,putative	-0.461726115386489	7.45583787168214e-05
Pf3D7_06_v3	1011429	1014569	-	PF3D7_0624800	conserved Plasmodium protein,unknown function	-2.24419001691261	7.65566330146112e-05
Pf3D7_12_v3	1088291	1090085	-	PF3D7_1226900	parasitophorous vacuolar protein 2	-0.452686226200009	7.7278283720399e-05
Pf3D7_14_v3	2996429	2998275	-	PF3D7_1473600	conserved Plasmodium protein,unknown function	0.621196041629165	7.7278283720399e-05
Pf3D7_13_v3	792381	795633	-	PF3D7_1319200	conserved Plasmodium protein,unknown function	1.1217377069667	7.80182786118382e-05
Pf3D7_08_v3	703502	704683	-	PF3D7_0814600	PIMMS22 protein,putative	-5.85549756811881	7.875581263382e-05
Pf3D7_14_v3	377013	380614	-	PF3D7_1409700	conserved protein,unknown function	0.57187032301658	7.88628644387096e-05
Pf3D7_06_v3	490750	501967	-	PF3D7_0611800	conserved Plasmodium protein,unknown function	0.643710138712824	7.88774422757594e-05
Pf3D7_09_v3	840386	842993	+	PF3D7_0920500	ADP-ribosylation factor,putative	-0.525310527004354	7.94109711441326e-05
Pf3D7_13_v3	2486033	2487778	+	PF3D7_1362000	cytochrome c oxidase subunit ApiCOX24,putative	-0.496807871366185	8.10511575619331e-05
Pf3D7_13_v3	2393370	2394355	+	PF3D7_1359800	ADP-ribosylation factor,putative	-2.01829754345895	8.11418190227782e-05
Pf3D7_13_v3	611085	618888	+	PF3D7_1314200	telomerase reverse transcriptase	0.659825820473902	8.12662520157307e-05
Pf3D7_10_v3	1386295	1390034	-	PF3D7_1035000	U2 snRNA/tRNA pseudouridine synthase,putative	0.789807028586303	8.18987141710789e-05
Pf3D7_04_v3	872600	875321	+	PF3D7_0419700	apical merozoite protein	-0.822698006078978	8.22343185463585e-05
Pf3D7_12_v3	1000407	1002443	-	PF3D7_1224600	cytochrome c heme lyase,putative	0.574275746015552	8.27467628495558e-05
Pf3D7_12_v3	923314	925896	+	PF3D7_1222900	conserved Plasmodium protein,unknown function	0.596581767317866	8.29912259805889e-05
Pf3D7_12_v3	1522104	1524968	+	PF3D7_1236400	conserved Plasmodium protein,unknown function	-0.438504602584952	8.40492173287805e-05
Pf3D7_13_v3	876120	886756	-	PF3D7_1321300	conserved Plasmodium membrane protein,unknown function	0.669168664783789	8.44350663854552e-05
Pf3D7_11_v3	1717415	1718905	+	PF3D7_1143000	alpha/beta hydrolase,putative	-0.531184237573125	8.59931506708226e-05
Pf3D7_12_v3	2179909	2182869	+	PF3D7_1253400	acyl-CoA synthetase	-0.476774901314036	8.59931506708226e-05
Pf3D7_11_v3	268176	274697	-	PF3D7_1106500	conserved Plasmodium protein,unknown function	0.656624513268488	8.64399453879058e-05
Pf3D7_11_v3	1176282	1180695	+	PF3D7_1130600	methyltransferase,putative	0.522896584336077	8.65632113331502e-05
Pf3D7_07_v3	1144814	1147488	+	PF3D7_0726900	mitochondrial import inner membrane translocase subunit TIM50,putative	0.431101181474333	8.70520885397458e-05
Pf3D7_13_v3	2578668	2582635	-	PF3D7_1364300	pre-mRNA-splicing factor ATP-dependent RNA helicase PRP16	0.432878481629369	8.71877398565126e-05
Pf3D7_12_v3	107092	108990	-	PF3D7_1201900	conserved protein,unknown function	-0.401539451317606	8.78496774012807e-05
Pf3D7_12_v3	1684977	1686307	-	PF3D7_1240100	early transcribed membrane protein 12	0.785614242741753	8.81492256805179e-05
Pf3D7_02_v3	707101	709839	+	PF3D7_0217100	ATP synthase subunit alpha,mitochondrial	-0.436900745031984	8.89168759111336e-05
Pf3D7_14_v3	2767400	2768020	+	PF3D7_1467800	conserved Plasmodium protein,unknown function	-0.547568571829678	8.90596136897204e-05
Pf3D7_13_v3	2691361	2693825	+	PF3D7_1367500	NADH-cytochrome b5 reductase,putative	-0.431340162016411	8.93170302139047e-05
Pf3D7_05_v3	845538	848991	-	PF3D7_0520700	CDC73 domain-containing protein,putative	0.575947482736963	8.99191952421007e-05
Pf3D7_10_v3	701258	703707	+	PF3D7_1017500	myosin essential light chain ELC	0.641289898095724	9.00302362521973e-05
Pf3D7_09_v3	1366182	1367150	-	PF3D7_0935000	U2 small nuclear ribonucleoprotein B'',putative	-0.472699493999908	9.1832289441982e-05
Pf3D7_12_v3	109107	113173	-	PF3D7_1202000	ATP-dependent DNA/RNA helicase PSH2	0.517262895152234	9.21133822456893e-05
Pf3D7_10_v3	749573	753145	+	PF3D7_1018800	conserved protein,unknown function	0.672751819430039	9.26744557998275e-05
Pf3D7_12_v3	1383267	1402631	+	PF3D7_1233600	asparagine and aspartate rich protein 1	0.60480158940394	9.37149010414163e-05
Pf3D7_13_v3	2205950	2212554	-	PF3D7_1355700	NLI interacting factor-like phosphatase,putative	0.518185573256317	9.37149010414163e-05
Pf3D7_14_v3	1937479	1939238	-	PF3D7_1447400	conserved Plasmodium protein,unknown function	0.669893651802618	9.37149010414163e-05
Pf3D7_10_v3	825330	826971	+	PF3D7_1020500	ribosomal silencing factor RsfS,putative	0.672411268302713	9.37198696142897e-05
Pf3D7_09_v3	383132	386854	-	PF3D7_0908300	conserved protein,unknown function	-0.464671628375904	9.3856187260544e-05
Pf3D7_02_v3	234461	239124	+	PF3D7_0205900	26S proteasome regulatory subunit RPN1,putative	-0.377801136935963	9.62715164686753e-05
Pf3D7_06_v3	984837	986998	-	PF3D7_0624200	SURP domain-containing protein,putative	-0.397478651821549	9.65654748807513e-05
Pf3D7_05_v3	1075782	1079027	-	PF3D7_0526000	RAP protein,putative	0.525762897722346	9.80492037638272e-05
Pf3D7_14_v3	130022	132234	-	PF3D7_1403500	dynein light chain,putative	-0.575448358878595	9.87397886300563e-05
Pf3D7_06_v3	858689	860721	-	PF3D7_0620700	DnaJ protein,putative	-0.565826958903309	9.93938170573645e-05
Pf3D7_10_v3	428682	430858	-	PF3D7_1011000	inner membrane complex sub-compartment protein 1	-0.566201486677352	9.9910090587417e-05
Pf3D7_07_v3	129160	132186	-	PF3D7_0703400	conserved Plasmodium protein,unknown function	0.601807418655953	0.000100373183974594
Pf3D7_10_v3	1639171	1640518	+	PF3D7_1041200	rifin	-2.11965284768276	0.000100440583244633
Pf3D7_10_v3	66845	69602	-	PF3D7_1001100	acyl-CoA binding protein,isoform 1,ACBP1	0.88324542131803	0.00010109948272974
Pf3D7_08_v3	888126	890471	-	PF3D7_0819700	conserved Plasmodium protein,unknown function	-0.63723982983551	0.000102009139243131
Pf3D7_12_v3	2089340	2090521	+	PF3D7_1251100	conserved Plasmodium protein,unknown function	-0.502476432488575	0.00010339352942664
Pf3D7_06_v3	291965	297805	+	PF3D7_0607000	translation initiation factor IF-2,putative	0.56829617055772	0.000104517323874862
Pf3D7_05_v3	790072	791204	+	PF3D7_0519100	50S ribosomal protein L14,mitochondrial,putative	-0.513128710610517	0.000105826314230726
Pf3D7_13_v3	1344509	1347450	-	PF3D7_1332700	ATP-dependent RNA helicase DBP8,putative	0.445044887171961	0.000107964804045115
Pf3D7_06_v3	703477	705444	-	PF3D7_0617000	mitochondrial import receptor subunit TOM40,putative	0.465392887414603	0.000108282072982309
Pf3D7_07_v3	702601	706721	+	PF3D7_0716000	RNA-binding protein,putative	0.554528824565998	0.000109807798257514
Pf3D7_03_v3	409102	410928	-	PF3D7_0309700	SECIS-binding protein 2,putative	0.708030010171877	0.000110140642398644
Pf3D7_04_v3	268919	271537	-	PF3D7_0405000	ATP-dependent RNA helicase DDX51,putative	0.427918898898077	0.000110305729781448
Pf3D7_13_v3	162566	164742	+	PF3D7_1303300	conserved Plasmodium protein,unknown function	0.604309348815904	0.000111758332838032
Pf3D7_14_v3	1979973	1983139	-	PF3D7_1448400	ubiquitin-protein ligase,putative	-0.378462865922321	0.000111758332838032
Pf3D7_07_v3	380449	385546	+	PF3D7_0708400	heat shock protein 90	0.380609053564808	0.000112923218261229
Pf3D7_12_v3	846961	849446	+	PF3D7_1221100	conserved Plasmodium protein,unknown function	-0.672559062245198	0.00011339031431258
Pf3D7_12_v3	974226	976097	+	PF3D7_1224000	GTP cyclohydrolase 1	0.379821961489669	0.000115511333195842
Pf3D7_09_v3	734361	736105	+	PF3D7_0917800	conserved Plasmodium protein,unknown function	-0.755515340843105	0.000116064202392856
Pf3D7_11_v3	1013901	1017911	-	PF3D7_1126000	threonine--tRNA ligase	0.384008892711478	0.000116064202392856
Pf3D7_13_v3	841671	843288	-	PF3D7_1320400	type I signal peptidase	0.465208778623963	0.000116663431971138
Pf3D7_09_v3	639648	641731	-	PF3D7_0915000	type II NADH ubiquinone oxidoreductase	-0.39980981878158	0.000117974914621421
Pf3D7_14_v3	2765528	2766792	+	PF3D7_1467700	conserved Plasmodium protein,unknown function	-0.561845477327817	0.000118022084639095
Pf3D7_13_v3	2275621	2280940	+	PF3D7_1357400	conserved Plasmodium protein,unknown function	0.580723690659559	0.000118249569448874
Pf3D7_06_v3	456064	460886	-	PF3D7_0610900	transcription elongation factor SPT5,putative	0.536302126291575	0.000118352335665617
Pf3D7_13_v3	462619	464337	-	PF3D7_1310500	ER membrane protein complex subunit 7,putative	-0.518823435597423	0.000118415643251671
Pf3D7_05_v3	484937	517423	+	PF3D7_0511500	RNA pseudouridylate synthase,putative	0.646600047568694	0.000119360247367106
Pf3D7_10_v3	1339140	1341120	+	PF3D7_1033400	haloacid dehalogenase-like hydrolase	0.443388309571931	0.000119377059548777
Pf3D7_06_v3	615060	617043	-	PF3D7_0614800	endonuclease III-like protein 1,putative	0.42649423063566	0.00012178457503262
Pf3D7_02_v3	546482	555294	-	PF3D7_0213600	conserved Plasmodium protein,unknown function	0.650912167463768	0.000122904378560909
Pf3D7_11_v3	1597769	1600089	-	PF3D7_1140100	V-type proton ATPase subunit F,putative	-0.493269793320936	0.000125290120029856
Pf3D7_05_v3	942427	944106	+	PF3D7_0522700	iron-sulfur cluster assembly protein SufA	-0.495108755100245	0.000125677299162182
Pf3D7_11_v3	1826113	1826839	-	PF3D7_1146200	conserved Plasmodium protein,unknown function	0.786092040273923	0.000125807637842752
Pf3D7_14_v3	519028	523889	+	PF3D7_1412900	ubiquitin-conjugating enzyme E2,putative	-0.420710749256541	0.00012634241978816
Pf3D7_05_v3	618369	620372	+	PF3D7_0514900	conserved Plasmodium protein,unknown function	-0.486420910307395	0.000127571659186929
Pf3D7_12_v3	653412	656584	+	PF3D7_1216400	conserved Plasmodium membrane protein,unknown function	-0.397872173041604	0.000127827297783694
Pf3D7_06_v3	952825	955039	-	PF3D7_0623500	superoxide dismutase [Fe]	-0.50007251433635	0.000130258249312261
Pf3D7_04_v3	780243	783375	-	PF3D7_0417600	conserved Plasmodium protein,unknown function	-0.806075198671671	0.000130669224264582
Pf3D7_01_v3	577704	583789	+	PF3D7_0115000	surface-associated interspersed protein 1.3 (SURFIN 1.3)	0.872570278157872	0.000130817738364102
Pf3D7_04_v3	1080176	1082321	+	PF3D7_0424000	Plasmodium exported protein (PHISTc),unknown function	0.520557304091727	0.000132557406107762
Pf3D7_02_v3	809073	812695	-	PF3D7_0220200	Plasmodium exported protein,unknown function	0.4631087893473	0.000134871540437308
Pf3D7_13_v3	1099245	1106065	-	PF3D7_1326500	conserved Plasmodium protein,unknown function	0.703268333819703	0.000137161767206143
Pf3D7_14_v3	1483903	1488496	+	PF3D7_1436400	conserved Plasmodium protein,unknown function	0.753290034794633	0.000137161767206143
Pf3D7_13_v3	164074	168616	-	PF3D7_1303400	LisH domain-containing protein,putative	0.502834804107678	0.000137923011739846
Pf3D7_09_v3	1270155	1272656	+	PF3D7_0931700	PIH1 domain-containing protein,putative	-0.597584257639807	0.000138117661467343
Pf3D7_11_v3	842501	845743	-	PF3D7_1122200	JmjC domain-containing protein 3	0.516038192245683	0.000139144196480984
Pf3D7_10_v3	1039937	1045239	-	PF3D7_1024900	conserved Plasmodium protein,unknown function	0.534977965859021	0.000140331290255851
Pf3D7_14_v3	831758	837178	-	PF3D7_1420100	conserved Plasmodium protein,unknown function	0.927242175237974	0.00014108724075649
Pf3D7_12_v3	1571678	1574455	+	PF3D7_1237700	conserved protein,unknown function	-0.479541252331581	0.000141218097915749
Pf3D7_08_v3	1181264	1183916	+	PF3D7_0827300	conserved Plasmodium protein,unknown function	0.490639627523836	0.000141314212888935
Pf3D7_13_v3	1002038	1019770	-	PF3D7_1324300	conserved Plasmodium membrane protein,unknown function	0.674471986194887	0.000141468575541619
Pf3D7_07_v3	925872	928510	+	PF3D7_0721400	rhoptry protein,putative	-0.461500688544978	0.000142513268844512
Pf3D7_14_v3	1535717	1539580	-	PF3D7_1438000	eukaryotic translation initiation factor eIF2A,putative	0.369136497622536	0.000143325209137506
Pf3D7_09_v3	788717	791151	-	PF3D7_0919200	PPPDE peptidase,putative	0.963226551462905	0.00014504184631119
Pf3D7_05_v3	559099	569049	+	PF3D7_0513200	CPSF domain-containing protein,putative	0.632110170354235	0.000146144320232454
Pf3D7_03_v3	464662	465196	+	PF3D7_0310800	conserved Plasmodium protein,unknown function	-0.47631131057925	0.000146964983423196
Pf3D7_01_v3	321757	326180	+	PF3D7_0107800	double-strand break repair protein MRE11	0.55717772488226	0.000146977471553692
Pf3D7_03_v3	801493	803378	-	PF3D7_0319100	E3 ubiquitin-protein ligase RBX1,putative	-0.513410546959045	0.000146977471553692
Pf3D7_03_v3	365177	366948	-	PF3D7_0308300	PhIL1-interacting candidate PIC4	1.15580356728992	0.000147375968800262
Pf3D7_02_v3	469408	474167	+	PF3D7_0211700	tyrosine kinase-like protein,putative	0.585589113314075	0.000147544160258416
Pf3D7_14_v3	147447	148737	+	PF3D7_1404200	conserved Plasmodium protein,unknown function	-1.58034984699576	0.000147818935390878
Pf3D7_07_v3	243898	245016	-	PF3D7_0704900	peptide chain release factor 2	-0.423305206725301	0.000148954505749733
Pf3D7_02_v3	878211	879540	-	PF3D7_0222100	Pfmc-2TM Maurer's cleft two transmembrane protein	0.820517813658515	0.000150362281998734
Pf3D7_14_v3	2059507	2067011	-	PF3D7_1450400	E3 ubiquitin-protein ligase ZNF598,putative	0.576734642282945	0.000151245018862217
Pf3D7_13_v3	1554199	1556364	+	PF3D7_1338500	conserved Plasmodium protein,unknown function	0.656579184207489	0.000151422208079471
Pf3D7_09_v3	642878	644798	-	PF3D7_0915100	SUMO-conjugating enzyme UBC9	-0.481442903764973	0.00015179485396962
Pf3D7_13_v3	2101043	2109710	+	PF3D7_1352700	intron-binding protein aquarius,putative	0.611660931050215	0.000152932987375795
Pf3D7_13_v3	2149723	2150864	+	PF3D7_1353700	reactive oxygen species modulator 1,putative	0.562701075144938	0.000153405423935773
Pf3D7_12_v3	2007738	2010074	+	PF3D7_1249100	conserved protein,unknown function	0.42074403082083	0.000153695515430305
Pf3D7_10_v3	827488	834798	+	PF3D7_1020600	conserved Plasmodium membrane protein,unknown function	0.702191054933957	0.000156615165114138
Pf3D7_03_v3	141335	146155	+	PF3D7_0302600	ABC transporter B family member 4,putative	0.508988122545114	0.000159067890795025
Pf3D7_02_v3	812892	815853	-	PF3D7_0220300	Plasmodium exported protein,unknown function	-0.472639663223994	0.000163632013173191
Pf3D7_09_v3	309887	312231	+	PF3D7_0906300	Maf-like protein,putative	0.553851227519692	0.000165450316975985
Pf3D7_06_v3	918684	924649	+	PF3D7_0622800	leucine--tRNA ligase,putative	0.502541024635655	0.000167721132086549
Pf3D7_14_v3	150000	150608	+	PF3D7_1404300	secreted ookinete adhesive protein,putative	-1.9038482730707	0.000168157874235856
Pf3D7_13_v3	2159676	2163263	-	PF3D7_1354200	phosphoinositide phosphatase SAC1	0.435219038274348	0.000168162642353094
Pf3D7_01_v3	226036	227419	-	PF3D7_0105400	conserved Plasmodium protein,unknown function	-0.990859239843427	0.000168956904723999
Pf3D7_14_v3	271014	277357	-	PF3D7_1407600	conserved Plasmodium protein,unknown function	0.641581246890212	0.000169314628187705
Pf3D7_07_v3	1320155	1323192	+	PF3D7_0730800	Plasmodium exported protein,unknown function	0.493213823724722	0.000169934206444582
Pf3D7_12_v3	354195	357606	-	PF3D7_1207800	conserved Plasmodium protein,unknown function	0.790622675824622	0.000172890702648247
Pf3D7_06_v3	1333013	1334035	+	PF3D7_0631900	stevor	1.73175914500896	0.000173005111178645
Pf3D7_13_v3	180206	184621	+	PF3D7_1303700	tetratricopeptide repeat protein,putative	-0.712965684683789	0.000173299992008463
Pf3D7_07_v3	1034245	1046354	-	PF3D7_0724700	bromodomain protein 6,putative	0.590859835862161	0.00017645669060708
Pf3D7_04_v3	347345	352121	+	PF3D7_0406700	KLRAQ domain-containing protein,putative	-0.487926408160464	0.000177258202004063
Pf3D7_13_v3	1540544	1544422	+	PF3D7_1338100	26S proteasome regulatory subunit RPN3,putative	-0.378302415146153	0.000177258202004063
Pf3D7_14_v3	1638717	1647251	+	PF3D7_1440200	stromal-processing peptidase,putative	0.512510729047198	0.000177740470701842
Pf3D7_12_v3	359995	360499	+	PF3D7_1208000	ribosomal protein L29,apicoplast,putative	-0.737023385036567	0.000179137147929248
Pf3D7_10_v3	668764	673661	-	PF3D7_1016700	Plasmodium exported protein (PHISTc),unknown function	0.74714863755123	0.000180950508056253
Pf3D7_14_v3	2104693	2107407	+	PF3D7_1451300	E3 SUMO-protein ligase NSE2,putative	-0.435045221749784	0.000181661448463199
Pf3D7_08_v3	519144	520724	-	PF3D7_0810100	ribosomal protein L33,apicoplast,putative	-0.483530941399129	0.000183042711769457
Pf3D7_12_v3	2158574	2162555	+	PF3D7_1252800	Plasmodium exported protein (PHISTb),unknown function	0.400422180552687	0.000185990454434834
Pf3D7_11_v3	219926	223878	-	PF3D7_1105000	histone H4	-0.585391316964243	0.000186371743864221
Pf3D7_10_v3	152012	158777	-	PF3D7_1003400	conserved Plasmodium protein,unknown function	-0.603211538250114	0.0001868298834952
Pf3D7_13_v3	2403511	2404044	-	PF3D7_1360000	ATP synthase-associated protein,putative	-0.50597511268942	0.000187447111893756
Pf3D7_12_v3	2016976	2018469	-	PF3D7_1249500	protein CutA,putative	-0.425762370166855	0.000188238185958083
Pf3D7_08_v3	650932	654029	-	PF3D7_0813200	CS domain protein,putative	-0.401893960670501	0.000188573562324687
Pf3D7_12_v3	476110	479111	-	PF3D7_1210700	conserved Plasmodium protein,unknown function	-0.464277825452204	0.000188573562324687
Pf3D7_14_v3	192727	194345	-	PF3D7_1405600	ribonucleoside-diphosphate reductase small chain,putative	-0.45665951171654	0.000194501935331518
Pf3D7_13_v3	1367637	1369621	-	PF3D7_1333300	transmembrane emp24 domain-containing protein,putative	-0.460654285409767	0.000195676205107738
Pf3D7_08_v3	827788	832382	+	PF3D7_0818200	14-3-3 protein	-0.490315018641485	0.00019568483745139
Pf3D7_05_v3	1225877	1228191	+	PF3D7_0530100	SNARE protein,putative	-0.478614417511896	0.000196105439227715
Pf3D7_06_v3	444363	445584	+	PF3D7_0610400	histone H3	-0.5718864167365	0.000196310639295764
Pf3D7_14_v3	477095	479654	-	PF3D7_1411800	conserved Plasmodium protein,unknown function	0.474246113488853	0.000196383080281205
Pf3D7_14_v3	803869	812354	-	PF3D7_1419400	conserved Plasmodium membrane protein,unknown function	0.597140115916965	0.000197662411147531
Pf3D7_13_v3	1533805	1535537	+	PF3D7_1337900	conserved Plasmodium protein,unknown function	-0.462883143062636	0.00019812658197602
Pf3D7_13_v3	2218743	2222939	+	PF3D7_1356000	conserved Plasmodium protein,unknown function	0.942911531955781	0.000198261388630879
Pf3D7_01_v3	215143	217616	+	PF3D7_0104800	novel putative transporter 1,putative	-0.461263252465713	0.000199019634065716
Pf3D7_09_v3	1278479	1284699	-	PF3D7_0932100	protein MAM3,putative	-0.519382957466976	0.000199820644807399
Pf3D7_10_v3	804328	807582	-	PF3D7_1019800	tRNA methyltransferase,putative	0.533870227678373	0.000201549930045371
Pf3D7_12_v3	534549	536310	-	PF3D7_1212000	glutathione peroxidase-like thioredoxin peroxidase	-0.436482492568525	0.000204705234539997
Pf3D7_09_v3	1155523	1159304	+	PF3D7_0928800	serine/threonine protein kinase,putative	0.500289776099616	0.000206444747696971
Pf3D7_12_v3	1034857	1038418	-	PF3D7_1225600	conserved Plasmodium protein,unknown function	0.453599934376669	0.000208047815193015
Pf3D7_12_v3	1256554	1258824	+	PF3D7_1230600	sun-family protein,putative	0.42870127224471	0.00020814371877111
Pf3D7_08_v3	582804	589463	-	PF3D7_0811600	conserved protein,unknown function	-0.418261694982672	0.000208796621008774
Pf3D7_14_v3	1506995	1511703	-	PF3D7_1437200	ribonucleoside-diphosphate reductase large subunit,putative	-0.374639949416766	0.000210932217219306
Pf3D7_08_v3	111319	118441	+	PF3D7_0801700	sentrin-specific protease 2,putative	0.609852892806088	0.000211460502646786
Pf3D7_08_v3	1397014	1397885	+	PF3D7_0832300	Plasmodium exported protein (PHISTa-like),unknown function	1.80364534404405	0.000212725069766887
Pf3D7_14_v3	3216275	3217794	-	PF3D7_1478100	Plasmodium exported protein (hyp13),unknown function	-1.46688619595654	0.00021324524633198
Pf3D7_09_v3	1033046	1039152	+	PF3D7_0925800	regulator of nonsense transcripts 2,putative	0.601114206600636	0.000214100781036343
Pf3D7_09_v3	199051	207458	-	PF3D7_0904300	conserved protein,unknown function	-0.89137124603247	0.000216077352614014
Pf3D7_06_v3	1213102	1217313	-	PF3D7_0629500	amino acid transporter AAT1	0.371205177427042	0.000216813698430481
Pf3D7_08_v3	900195	908628	-	PF3D7_0820000	Snf2-related CBP activator,putative	0.510728451995408	0.000216813698430481
Pf3D7_05_v3	1307099	1310572	+	PF3D7_0532300	Plasmodium exported protein (PHISTb),unknown function	0.403719065638105	0.000216945232652875
Pf3D7_09_v3	627065	629120	+	PF3D7_0914600	transcription elongation factor 1,putative	-0.477110890336719	0.000219712474706559
Pf3D7_13_v3	711294	715548	+	PF3D7_1317100	DNA replication licensing factor MCM4	-0.347997259896947	0.000221650171744643
Pf3D7_09_v3	712444	715666	-	PF3D7_0917100	N-glycosylase/DNA lyase,putative	0.52249209569491	0.000224873750195519
Pf3D7_06_v3	530674	533646	+	PF3D7_0612900	nucleolar GTP-binding protein 1,putative	0.352074141562338	0.000225270535752389
Pf3D7_07_v3	1167163	1170838	+	PF3D7_0727600	conserved Plasmodium protein,unknown function	0.72197492754851	0.000225526492199693
Pf3D7_02_v3	556774	558250	+	PF3D7_0213700	conserved protein,unknown function	0.517174373717331	0.000228626109228337
Pf3D7_07_v3	393813	399112	+	PF3D7_0708800	heat shock protein 110	0.442295336794386	0.000229031715140799
Pf3D7_13_v3	2291061	2295045	+	PF3D7_1357800	T-complex protein 1 subunit delta	0.393275198131459	0.00023160543984291
Pf3D7_10_v3	1556587	1561332	+	PF3D7_1038800	RESA-like protein with PHIST and DnaJ domains	0.653590979279543	0.000233350259567964
Pf3D7_13_v3	606945	610544	+	PF3D7_1314100	conserved Plasmodium protein,unknown function	0.471510161118916	0.000235312299025737
Pf3D7_04_v3	619189	621405	-	PF3D7_0413700	lysine decarboxylase-like protein,putative	-0.421006100605547	0.000236499661844297
Pf3D7_06_v3	865550	870507	-	PF3D7_0621100	conserved Plasmodium protein,unknown function	-0.513364940136976	0.000237017052829282
Pf3D7_14_v3	557487	562812	+	PF3D7_1414100	zinc finger protein,putative	0.415291412216702	0.000237230190258035
Pf3D7_11_v3	1158440	1162440	-	PF3D7_1130000	phosphoacetylglucosamine mutase,putative	0.46673183736333	0.000237992534923652
Pf3D7_12_v3	452016	454311	+	PF3D7_1210000	50S ribosomal protein L1,apicoplast,putative	-0.385872808577179	0.000237992534923652
Pf3D7_02_v3	227756	230583	+	PF3D7_0205600	conserved Plasmodium protein,unknown function	-0.395320289949753	0.000238202826720207
Pf3D7_02_v3	913244	914457	+	PF3D7_0223400	rifin	-2.30003779311121	0.000239747409803461
Pf3D7_09_v3	1429554	1431890	-	PF3D7_0936100	early transcribed membrane protein	-0.429148058918353	0.000240942400332512
Pf3D7_11_v3	968959	973122	-	PF3D7_1124600	ethanolamine kinase	-0.406238734712824	0.000241308141050822
Pf3D7_12_v3	275056	280447	-	PF3D7_1206200	eukaryotic translation initiation factor 3 subunit C,putative	0.414177614481925	0.000242221907392481
Pf3D7_14_v3	2603892	2606282	-	PF3D7_1464400	zinc finger protein,putative	-0.479789680335364	0.000243896320167425
Pf3D7_12_v3	1251464	1253144	-	PF3D7_1230400	ATP-dependent protease subunit ClpQ	-0.486917276372034	0.000252307571420791
Pf3D7_13_v3	626197	629114	-	PF3D7_1314700	pinin/SDK/MemA domain-containing protein,putative	0.454410198034411	0.00025499167409548
Pf3D7_02_v3	90205	100157	-	PF3D7_0201900	erythrocyte membrane protein 3	0.554029746871353	0.000257237279403237
Pf3D7_04_v3	819175	826740	-	PF3D7_0418300	conserved Plasmodium protein,unknown function	-0.340221608607453	0.000259913111755404
Pf3D7_13_v3	1335713	1337184	+	PF3D7_1332300	trafficking protein particle complex subunit 2,putative	-0.48031614264376	0.000261550911871763
Pf3D7_06_v3	224446	225095	-	PF3D7_0605400	calcium-binding protein,putative	-0.624463820454598	0.000265636801351936
Pf3D7_09_v3	85707	88318	-	PF3D7_0901900	probable protein,unknown function	0.69056802693547	0.000267668638101024
Pf3D7_09_v3	546289	548478	-	PF3D7_0912100	zinc finger protein,putative	0.446792766371791	0.000275598452567513
Pf3D7_01_v3	444710	449954	+	PF3D7_0111800	eukaryotic translation initiation factor 4E,putative	0.380957224518488	0.000275968272453174
Pf3D7_13_v3	2725142	2726519	-	PF3D7_1368600	mitochondrial import inner membrane translocase subunit TIM9,putative	0.459107276423508	0.000275968272453174
Pf3D7_14_v3	2731557	2735622	+	PF3D7_1466800	NOC3 domain-containing protein,putative	0.427358238592566	0.000277579218400494
Pf3D7_12_v3	26321	27687	-	PF3D7_1200200	rifin	-1.5932999821242	0.00028030890209175
Pf3D7_05_v3	965466	970150	+	PF3D7_0523200	heptatricopeptide repeat-containing protein,putative	0.585939826203706	0.000280509598982413
Pf3D7_13_v3	2023039	2025270	+	PF3D7_1350700	N6-adenine-specific methylase,putative	0.448737071971916	0.00028082655116761
Pf3D7_04_v3	197685	202175	-	PF3D7_0403600	conserved Plasmodium protein,unknown function	-0.381370761878841	0.000292216480213795
Pf3D7_07_v3	887432	890648	-	PF3D7_0720600	conserved protein,unknown function	-0.427057334237394	0.000293231432279251
Pf3D7_06_v3	747329	749285	-	PF3D7_0617800	histone H2A	-0.576011034065668	0.000296170880611368
Pf3D7_10_v3	1136887	1140020	+	PF3D7_1027200	ribosomal protein S22,mitochondrial,putative	0.458625534118657	0.000304141640297946
Pf3D7_13_v3	2228269	2229941	-	PF3D7_1356200	mitochondrial import inner membrane translocase subunit TIM23,putative	0.45323274652869	0.000304248396636455
Pf3D7_02_v3	738216	740285	+	PF3D7_0218000	replication factor C subunit 2,putative	-0.396218662110548	0.000305045329867208
Pf3D7_12_v3	1489319	1497065	-	PF3D7_1235800	peptidase,putative	0.704041145220767	0.000306218896221779
Pf3D7_09_v3	1350428	1353738	-	PF3D7_0934500	V-type proton ATPase subunit E,putative	-0.409754662675768	0.000309793654344396
Pf3D7_06_v3	1258880	1259939	+	PF3D7_0630200	secreted ookinete protein,putative	-1.65875969575113	0.000312651451914508
Pf3D7_10_v3	931776	934833	+	PF3D7_1022300	ZIP domain-containing protein,putative	0.514027826167209	0.000312651451914508
Pf3D7_13_v3	314683	316989	-	PF3D7_1306600	V-type proton ATPase subunit H,putative	-0.397717177422231	0.000312651451914508
Pf3D7_08_v3	957099	958258	+	PF3D7_0821200	conserved protein,unknown function	-0.441468989373736	0.000314214432409248
Pf3D7_11_v3	1389211	1396929	+	PF3D7_1135600	condensin-2 complex subunit D3,putative	0.574463592765225	0.000315375428420393
Pf3D7_12_v3	555503	556924	-	PF3D7_1212600	SND2 domain-containing protein,putative	-0.467340851209031	0.000318075121043353
Pf3D7_01_v3	295177	296959	-	PF3D7_0107100	conserved protein,unknown function	0.493851384057243	0.000318398922156482
Pf3D7_14_v3	1531955	1536263	+	PF3D7_1437900	HSP40,subfamily A	0.378422695757199	0.000318552238763743
Pf3D7_13_v3	2178639	2179862	-	PF3D7_1354700	conserved Plasmodium protein,unknown function	1.45528708171615	0.000322067951502493
Pf3D7_04_v3	28706	37677	+	PF3D7_0400100	erythrocyte membrane protein 1,PfEMP1	-0.441915515550307	0.000325918194909908
Pf3D7_11_v3	619245	622345	-	PF3D7_1116400	guanine nucleotide-exchange factor SEC12	-0.412604487830581	0.000327141548633899
Pf3D7_11_v3	1455197	1460871	+	PF3D7_1136900	subtilisin-like protease 2	0.496578325924859	0.000327141548633899
Pf3D7_11_v3	1580594	1582483	+	PF3D7_1139600	conserved Plasmodium protein,unknown function	0.93300685340965	0.000330949532113486
Pf3D7_09_v3	798498	799928	+	PF3D7_0919500	major facilitator superfamily domain-containing protein,putative	-1.20576308908464	0.000331557849543358
Pf3D7_12_v3	1971796	1973538	+	PF3D7_1247900	U3 small nucleolar RNA-associated protein 11,putative	0.507697002235875	0.000336969444497164
Pf3D7_13_v3	1678802	1682001	+	PF3D7_1342800	phosphoenolpyruvate carboxykinase	0.39994554889163	0.000339408373203234
Pf3D7_04_v3	1047470	1048843	+	PF3D7_0423000	conserved Plasmodium protein,unknown function	-0.445854206341212	0.000346881372476225
Pf3D7_09_v3	1367396	1367930	-	PF3D7_0935100	protein kish,putative	-0.478037393533803	0.000347188406096096
Pf3D7_01_v3	500888	503795	-	PF3D7_0113200	Plasmodium exported protein,unknown function	0.355828534783551	0.000348795893350165
Pf3D7_14_v3	3201236	3204592	+	PF3D7_1477700	Plasmodium exported protein (PHISTa),unknown function	-0.417477984011629	0.000350144519736661
Pf3D7_10_v3	1605876	1607228	+	PF3D7_1040200	stevor	1.02886588608288	0.000361722365057717
Pf3D7_14_v3	1285502	1289263	-	PF3D7_1432600	conserved Plasmodium protein,unknown function	0.526697683531098	0.000367965326744988
Pf3D7_08_v3	1062190	1065384	-	PF3D7_0824400	nucleoside transporter 2	0.359384513405448	0.000370315809251401
Pf3D7_13_v3	685253	689503	+	PF3D7_1316500	pre-mRNA-processing factor 40,putative	0.399020546408314	0.000373609000016131
Pf3D7_11_v3	1657118	1658339	-	PF3D7_1141200	ATP synthase-associated protein,putative	-0.480521212809265	0.000374231996045104
Pf3D7_06_v3	779480	783561	-	PF3D7_0618800	heptatricopeptide repeat-containing protein,putative	0.626435122718956	0.000376080341603359
Pf3D7_12_v3	651074	652591	-	PF3D7_1216300	signal recognition particle subunit SRP19	-0.423649697562869	0.000378378332190865
Pf3D7_14_v3	250334	252921	+	PF3D7_1406900	radical SAM protein,putative	0.50019375284617	0.00037846279392253
Pf3D7_06_v3	106703	112376	-	PF3D7_0602600	SAC3 domain-containing protein,putative	0.476354865709059	0.000382212291899796
Pf3D7_14_v3	2146941	2151334	+	PF3D7_1452400	conserved Plasmodium protein,unknown function	0.484838945948637	0.000386945690290236
Pf3D7_14_v3	2151389	2154604	-	PF3D7_1452500	syntaxin-6,putative	-0.43328440443941	0.000387153778306272
Pf3D7_08_v3	126226	143894	+	PF3D7_0801900	lysine-specific histone demethylase,putative	0.632825365666361	0.000387840593831445
Pf3D7_13_v3	1911507	1912832	+	PF3D7_1347800	leucine-rich repeat protein	-1.55616282269603	0.000387840593831445
Pf3D7_09_v3	138715	151403	+	PF3D7_0903300	conserved protein,unknown function	-0.566364033099373	0.000388349710362814
Pf3D7_10_v3	1504966	1507544	+	PF3D7_1038000	antigen UB05	-0.47320004368145	0.000388364348868912
Pf3D7_13_v3	752413	759638	+	PF3D7_1318300	conserved Plasmodium protein,unknown function	0.533548164720214	0.0003900333062668
Pf3D7_13_v3	1349542	1354540	-	PF3D7_1332900	isoleucine--tRNA ligase,putative	0.370262136014684	0.00039195531291236
Pf3D7_11_v3	300943	316691	-	PF3D7_1107300	polyadenylate-binding protein-interacting protein 1,putative	0.539714252772232	0.000393214331402125
Pf3D7_08_v3	65153	74000	-	PF3D7_0800700	surface-associated interspersed protein 8.3 (SURFIN 8.3)	0.734709187682958	0.00039510410859444
Pf3D7_12_v3	602281	607441	+	PF3D7_1214100	GPI ethanolamine phosphate transferase 3,putative	-0.381684936444033	0.00039510410859444
Pf3D7_12_v3	241557	248411	+	PF3D7_1205500	zinc finger protein,putative	-0.425054054408581	0.000399739907807133
Pf3D7_11_v3	534973	536499	-	PF3D7_1113900	mitogen-activated protein kinase 2	0.75237300100713	0.000399813296852339
Pf3D7_13_v3	907364	910306	+	PF3D7_1321800	protein transport protein SFT2,putative	-0.429593191674191	0.000399813296852339
Pf3D7_04_v3	328473	330639	+	PF3D7_0406200	parasitophorous vacuole membrane protein S16	-0.476734796619329	0.000400854540673278
Pf3D7_13_v3	423936	427379	+	PF3D7_1309200	protein phosphatase PPM6,putative	-0.353598478597422	0.000401567606049506
Pf3D7_07_v3	1052392	1058413	+	PF3D7_0724900	kinesin-20,putative	0.685572537692386	0.000403806482211252
Pf3D7_09_v3	499834	503245	+	PF3D7_0911000	phosphatidylinositol N-acetylglucosaminyltransferase,putative	-0.400227960290258	0.000403806482211252
Pf3D7_14_v3	2343508	2344657	-	PF3D7_1457200	thioredoxin 1	-0.481874232622077	0.000404939091742018
Pf3D7_13_v3	2563135	2567108	+	PF3D7_1364000	conserved protein,unknown function	-0.42504514469692	0.000406088965058092
Pf3D7_14_v3	350700	352431	-	PF3D7_1408900	tRNA-dihydrouridine synthase,putative	0.545138445398794	0.000406861227236008
Pf3D7_14_v3	436329	440098	+	PF3D7_1410900	ribosome maturation protein SBDS,putative	0.447688275893851	0.000408854403848774
Pf3D7_14_v3	819039	821674	+	PF3D7_1419700	eukaryotic translation initiation factor 3 subunit H,putative	0.366251114916164	0.000416421219985365
Pf3D7_11_v3	382557	387277	-	PF3D7_1109100	conserved Plasmodium protein,unknown function	1.20292846794001	0.000417490198680913
Pf3D7_05_v3	1129570	1131702	-	PF3D7_0527100	ubiquitin-conjugating enzyme E2 N,putative	-0.45121124653175	0.000418818843225067
Pf3D7_06_v3	521142	522177	+	PF3D7_0612400	conserved Plasmodium protein,unknown function	-0.533069232539196	0.000418818843225067
Pf3D7_03_v3	147724	150348	-	PF3D7_0302800	RNA-binding protein,putative	0.473233916287159	0.000423123060321274
Pf3D7_07_v3	377674	379642	+	PF3D7_0708300	EKC/KEOPS complex subunit BUD32	0.542476301062836	0.000426199004267806
Pf3D7_14_v3	884235	885074	+	PF3D7_1421500	mitochondrial import inner membrane translocase subunit TIM8,putative	0.647053302993651	0.000426199004267806
Pf3D7_09_v3	1043374	1048185	+	PF3D7_0926000	protein kinase,putative	0.474430379481123	0.000426410161570713
Pf3D7_10_v3	462633	467542	+	PF3D7_1012000	RING zinc finger protein,putative	-0.33765831526992	0.00042865756211532
Pf3D7_13_v3	2157908	2159670	-	PF3D7_1354100	conserved Plasmodium protein,unknown function	0.837990325611442	0.000428727832345384
Pf3D7_14_v3	1283342	1285383	+	PF3D7_1432500	RNA methyltransferase,putative	0.415269765052739	0.00042904330406242
Pf3D7_13_v3	2025366	2026106	-	PF3D7_1350800	conserved Plasmodium protein,unknown function	-0.89684878965035	0.000430783186737569
Pf3D7_04_v3	717422	723139	+	PF3D7_0416400	histone acetyltransferase,putative	-0.428085954933813	0.000433505278621883
Pf3D7_12_v3	1018351	1024017	+	PF3D7_1225100	isoleucine--tRNA ligase,putative	0.587136357124492	0.000438990536004114
Pf3D7_12_v3	1988129	1991780	+	PF3D7_1248600	conserved Plasmodium protein,unknown function	-0.347595612925281	0.000441210285454116
Pf3D7_14_v3	2941398	2945279	-	PF3D7_1472100	protein transport protein YIP1,putative	-0.423206491440627	0.000447820948988164
Pf3D7_04_v3	424078	427891	+	PF3D7_0408900	tRNA N6-adenosine threonylcarbamoyltransferase	0.409899855889029	0.000448321925245307
Pf3D7_07_v3	826587	831534	+	PF3D7_0718600	conserved Plasmodium protein,unknown function	0.64561494339782	0.000449129781132566
Pf3D7_12_v3	557007	564177	-	PF3D7_1212700	eukaryotic translation initiation factor 3 subunit A,putative	0.425869436768072	0.000452852815949396
Pf3D7_05_v3	774052	780916	-	PF3D7_0518700	mRNA-binding protein PUF1	0.732630897062971	0.000458201530666018
Pf3D7_02_v3	451526	455367	+	PF3D7_0211100	conserved Plasmodium protein,unknown function	0.908489952499677	0.000458449361448915
Pf3D7_11_v3	434474	436923	+	PF3D7_1111000	tRNA m5C-methyltransferase,putative	0.528662969498728	0.000458660325191638
Pf3D7_05_v3	55122	57159	+	PF3D7_0501000	Plasmodium exported protein,unknown function	0.428978364696072	0.000473729379251559
Pf3D7_14_v3	3006482	3010275	+	PF3D7_1473900	conserved Plasmodium protein,unknown function	0.516334198087887	0.000473729379251559
Pf3D7_11_v3	231469	234881	-	PF3D7_1105300	conserved Plasmodium protein,unknown function	-0.367604550758678	0.00048069507066797
Pf3D7_14_v3	608580	611484	+	PF3D7_1415100	conserved protein,unknown function	0.503542570978157	0.000482537842575279
Pf3D7_06_v3	1042132	1043395	-	PF3D7_0625700	conserved protein,unknown function	-0.438550947248394	0.00048270196402643
Pf3D7_06_v3	257163	260505	+	PF3D7_0606100	RNA-binding protein,putative	0.387591832439	0.000482987290047546
Pf3D7_14_v3	2406002	2410561	+	PF3D7_1458600	zinc finger protein,putative	0.49783024381377	0.00048300867415647
Pf3D7_03_v3	969875	976203	+	PF3D7_0323100	conserved Plasmodium protein,unknown function	0.436669020831873	0.000489126493429692
Pf3D7_14_v3	287116	291277	+	PF3D7_1407900	plasmepsin I	0.383778508641453	0.00049106822043649
Pf3D7_06_v3	1023015	1024214	+	PF3D7_0625100	sphingomyelin synthase 2,putative	-1.35963393698961	0.00049240691844763
Pf3D7_13_v3	2439392	2443396	-	PF3D7_1360900	RNA-binding protein,putative	-0.406418617062227	0.000496266669245746
Pf3D7_10_v3	247095	250492	-	PF3D7_1005700	peptidase,putative	0.62245476297982	0.00049926796747334
Pf3D7_07_v3	948774	953832	-	PF3D7_0722300	ubiquitin carboxyl-terminal hydrolase,putative	0.428902581969268	0.000500026984008144
Pf3D7_09_v3	509452	510913	+	PF3D7_0911200	conserved Plasmodium protein,unknown function	-0.506134581840281	0.000505669756081308
Pf3D7_09_v3	657072	659906	+	PF3D7_0915500	conserved Plasmodium protein,unknown function	0.987401748439922	0.000505749361908325
Pf3D7_11_v3	775233	783909	-	PF3D7_1120600	DDRGK domain-containing protein,putative	0.599734499859406	0.000507832751510316
Pf3D7_14_v3	1167914	1169699	-	PF3D7_1429700	ribosomal protein L15,mitochondrial,putative	-0.422236910842802	0.000508638283504523
Pf3D7_09_v3	1319902	1323588	+	PF3D7_0933300	conserved Plasmodium protein,unknown function	0.485574524311081	0.000511332176031689
Pf3D7_11_v3	1273208	1275484	+	PF3D7_1132900	glycine cleavage system H protein	0.428323799906823	0.000511332176031689
Pf3D7_07_v3	552158	559078	-	PF3D7_0712400	erythrocyte membrane protein 1,PfEMP1	-0.706274861981277	0.000514498424925753
Pf3D7_10_v3	470483	472274	+	PF3D7_1012200	rhoptry associated adhesin	0.532007342351637	0.000515473369316874
Pf3D7_03_v3	635060	638072	+	PF3D7_0315600	zinc finger protein,putative	-0.3705164097667	0.00051745257695604
Pf3D7_14_v3	2391118	2392039	+	PF3D7_1458200	conserved Plasmodium protein,unknown function	-0.544421270811686	0.000518361971203854
Pf3D7_04_v3	413403	416357	+	PF3D7_0408600	sporozoite invasion-associated protein 1	-0.515493568859233	0.000520855794750378
Pf3D7_08_v3	844765	847530	-	PF3D7_0818600	BEM46-like protein,putative	-0.472371498310824	0.000524690661841854
Pf3D7_08_v3	1211965	1215795	-	PF3D7_0828100	conserved Plasmodium protein,unknown function	0.487108307116973	0.000528324605954691
Pf3D7_10_v3	680750	683255	-	PF3D7_1016900	early transcribed membrane protein 10.3	-0.407693837728863	0.000538362986167939
Pf3D7_02_v3	108217	111658	-	PF3D7_0202100	liver stage associated protein 2	0.465389111781294	0.000539054835546799
Pf3D7_04_v3	810171	815760	-	PF3D7_0418100	protein SOC1,putative	0.449418910565908	0.00053962891768995
Pf3D7_14_v3	2397349	2399312	-	PF3D7_1458400	aminodeoxychorismate lyase	0.45970889071303	0.000541054251686634
Pf3D7_13_v3	1477391	1482233	-	PF3D7_1336400	RanBPM and CLTH-like protein,putative	-0.39204361530935	0.000541338411840198
Pf3D7_14_v3	1087040	1087805	-	PF3D7_1427700	conserved Plasmodium protein,unknown function	-0.543028711103507	0.000545350389196184
Pf3D7_09_v3	101962	105349	-	PF3D7_0902300	serine/threonine protein kinase,FIKK family	0.960708973855454	0.000554552848454023
Pf3D7_05_v3	624719	626844	-	PF3D7_0515100	rhomboid protease ROM9	-0.437443327605861	0.000563406350603117
Pf3D7_09_v3	1019164	1020903	-	PF3D7_0925300	proline--tRNA ligase,putative	-0.369740770815175	0.000590946290485272
Pf3D7_10_v3	95930	97877	-	PF3D7_1001800	Plasmodium exported protein (PHISTc),unknown function	-0.44835534293562	0.00059180339874612
Pf3D7_10_v3	704574	708773	+	PF3D7_1017600	conserved Plasmodium protein,unknown function	0.525684714986254	0.000596589035769753
Pf3D7_14_v3	2876783	2879022	-	PF3D7_1470200	conserved Plasmodium protein,unknown function	0.480482124169087	0.000597552661547237
Pf3D7_07_v3	289460	291545	-	PF3D7_0705900	ATP synthase subunit C,putative	-0.440733114363009	0.000599346575900601
Pf3D7_05_v3	320839	327413	+	PF3D7_0507800	conserved protein,unknown function	0.499808359732549	0.000605429748451919
Pf3D7_13_v3	1878475	1880618	-	PF3D7_1346800	6-cysteine protein P47	-0.788695162678564	0.000607490303410207
Pf3D7_05_v3	1282377	1286689	-	PF3D7_0531400	G-patch domain-containing protein,putative	0.553140915598312	0.000613219839898534
Pf3D7_05_v3	742798	745633	+	PF3D7_0517700	eukaryotic translation initiation factor 3 subunit B,putative	0.330188304713005	0.000615165837248496
Pf3D7_09_v3	1347715	1349000	+	PF3D7_0934300	ATP synthase-associated protein,putative	-0.493506677811031	0.000616471509021393
Pf3D7_14_v3	2449937	2451312	-	PF3D7_1459900	rhoptry protein,putative	-2.31322436304854	0.000616471509021393
Pf3D7_14_v3	1150188	1153847	-	PF3D7_1429300	CPW-WPC family protein	-0.4949873544383	0.00061674355306905
Pf3D7_06_v3	1087078	1094389	+	PF3D7_0627100	ankyrin-repeat protein,putative	0.427566362123954	0.000617091446803419
Pf3D7_13_v3	1403522	1404451	-	PF3D7_1334400	MSP7-like protein	-0.86840011373894	0.000620863728303128
Pf3D7_14_v3	2642400	2646605	+	PF3D7_1465300	ribonuclease Z,putative	0.377985974015085	0.000623772012585177
Pf3D7_09_v3	1346627	1347508	-	PF3D7_0934200	conserved protein,unknown function	-0.675077415749674	0.00062769936944971
Pf3D7_07_v3	1258496	1260113	+	PF3D7_0729600	COX assembly mitochondrial protein,putative	-0.408643995473909	0.000631935913141101
Pf3D7_11_v3	1248292	1251089	-	PF3D7_1132200	T-complex protein 1 subunit alpha	0.3674039013825	0.000639790465426654
Pf3D7_09_v3	877514	883452	+	PF3D7_0921600	tetratricopeptide repeat protein,putative	0.524495084799423	0.000645054594972956
Pf3D7_13_v3	1907067	1911493	+	PF3D7_1347700	ethanolamine-phosphate cytidylyltransferase	0.33610518287397	0.000645054594972956
Pf3D7_03_v3	255187	259495	-	PF3D7_0305300	transporter,putative	0.361398371562098	0.000647995309072299
Pf3D7_02_v3	380935	384245	-	PF3D7_0209100	patatin-like phospholipase 1	-0.355181209452609	0.000650185569341144
Pf3D7_06_v3	848035	850864	-	PF3D7_0620300	conserved Plasmodium protein,unknown function	0.954103335566669	0.000650185569341144
Pf3D7_05_v3	280493	283639	+	PF3D7_0506700	GTPase-activating protein,putative	-0.355516686094364	0.000653843924383409
Pf3D7_10_v3	283801	286957	+	PF3D7_1007000	transmembrane protein 147,putative	-0.406841617449942	0.00065774464644155
Pf3D7_14_v3	482070	484006	+	PF3D7_1412000	p1/s1 nuclease,putative	-1.32011912009771	0.00065856862248903
Pf3D7_14_v3	181855	185353	+	PF3D7_1405300	conserved Plasmodium protein,unknown function	0.477809674734984	0.000660431825310012
Pf3D7_14_v3	3192675	3199877	+	PF3D7_1477600	surface-associated interspersed protein 14.1 (SURFIN 14.1)	0.600739199061321	0.000662535155091666
Pf3D7_13_v3	1472056	1473319	+	PF3D7_1336100	WPP motif-containing protein,putative	-0.505354774426013	0.000663136620239618
Pf3D7_04_v3	1061719	1067023	-	PF3D7_0423600	conserved Plasmodium protein,unknown function	0.543164141141571	0.000666602124048185
Pf3D7_03_v3	988165	991120	+	PF3D7_0323600	BSD domain-containing protein,putative	0.439129591750649	0.000672310731571836
Pf3D7_10_v3	215344	219759	+	PF3D7_1004600	conserved Plasmodium membrane protein,unknown function	-0.473832801757051	0.000674538768724273
Pf3D7_03_v3	968067	969942	-	PF3D7_0323000	translation machinery-associated protein 7,putative	-0.436690575271157	0.000683343885982855
Pf3D7_12_v3	510276	519536	+	PF3D7_1211600	lysine-specific histone demethylase 1,putative	0.580530671744317	0.000684207751925382
Pf3D7_14_v3	2410396	2414191	-	PF3D7_1458700	exonuclease V,mitochondrial,putative	-0.391451267794656	0.000698523019262876
Pf3D7_03_v3	119098	124924	+	PF3D7_0302200	cytoadherence linked asexual protein 3.2	-1.1052894707951	0.000701776620241171
Pf3D7_11_v3	1855488	1857930	+	PF3D7_1146900	protein YIPF6,putative	-0.511089440687291	0.000702686558364655
Pf3D7_12_v3	1950501	1951542	-	PF3D7_1247200	conserved protein,unknown function	-0.447799339712609	0.000713015098789322
Pf3D7_11_v3	478651	481414	-	PF3D7_1112600	ATPase,putative	0.551712881154256	0.000715620715064897
Pf3D7_11_v3	1896443	1898242	+	PF3D7_1147700	ATP synthase subunit delta,mitochondrial,putative	-0.384309836721323	0.000715899008930455
Pf3D7_13_v3	299720	314523	+	PF3D7_1306500	MORN repeat protein,putative	0.758946732083603	0.000720144379134035
Pf3D7_12_v3	1335579	1337655	+	PF3D7_1232300	cytochrome b5,putative	-0.449927722104407	0.000722514872850777
Pf3D7_10_v3	1169547	1171684	+	PF3D7_1028400	ribosome biogenesis protein RPF2,putative	0.354738197913648	0.000723999204508905
Pf3D7_14_v3	403607	418311	-	PF3D7_1410300	WD repeat-containing protein,putative	0.589112037194483	0.000725174531503701
Pf3D7_01_v3	303437	311928	-	PF3D7_0107500	Niemann-Pick type C1-related protein	0.315719245278265	0.000737157562874306
Pf3D7_08_v3	1112930	1140853	-	PF3D7_0826100	HECT-like E3 ubiquitin ligase,putative	0.56281636457151	0.000737157562874306
Pf3D7_11_v3	290954	292740	+	PF3D7_1107000	U6 snRNA-associated Sm-like protein LSm4,putative	-0.428880247918371	0.000737157562874306
Pf3D7_12_v3	1186132	1192040	+	PF3D7_1229000	conserved Plasmodium membrane protein,unknown function	0.497080685515817	0.000740566472999827
Pf3D7_03_v3	912017	921435	+	PF3D7_0321800	WD repeat-containing protein,putative	0.506688081290183	0.000745682710444044
Pf3D7_08_v3	560303	564782	+	PF3D7_0811200	ER membrane protein complex subunit 1,putative	0.41013592364467	0.000745682710444044
Pf3D7_11_v3	586991	589755	+	PF3D7_1115500	AP2 domain transcription factor,putative	-0.401819957189944	0.000753251243235417
Pf3D7_14_v3	76988	80648	-	PF3D7_1402000	conserved Plasmodium protein,unknown function	0.402637867504237	0.000761885321439759
Pf3D7_07_v3	491933	494421	-	PF3D7_0711100	conserved protein,unknown function	-0.528687790611765	0.000766160579189383
Pf3D7_12_v3	871737	876247	-	PF3D7_1221900	conserved Plasmodium membrane protein,unknown function	0.50593869565577	0.000768263776368691
Pf3D7_08_v3	1047155	1048908	+	PF3D7_0823900	dicarboxylate/tricarboxylate carrier	-0.408370790208654	0.000768925720320129
Pf3D7_11_v3	400063	403317	+	PF3D7_1110100	conserved Plasmodium protein,unknown function	-0.368754609708078	0.000779810059557113
Pf3D7_14_v3	1931917	1933434	-	PF3D7_1447100	conserved Plasmodium protein,unknown function	-0.405972280684552	0.000785699838851237
Pf3D7_04_v3	693250	696792	+	PF3D7_0415800	PhIL1-interacting candidate PIC3	0.588536670067467	0.000792027994984577
Pf3D7_05_v3	101346	103488	-	PF3D7_0502100	HCNGP-like protein	-0.47436138524333	0.000794787424801243
Pf3D7_13_v3	1795375	1798284	+	PF3D7_1344800	aspartate carbamoyltransferase	0.374370256804975	0.000795810681346858
Pf3D7_10_v3	1321359	1323742	+	PF3D7_1033000	heptatricopeptide repeat-containing protein HPR1,putative	0.434064944309014	0.000798706162471412
Pf3D7_05_v3	699574	708266	-	PF3D7_0516800	AP2 domain transcription factor AP2-O2,putative	-0.53314961945768	0.000805294283822299
Pf3D7_14_v3	2431187	2433077	+	PF3D7_1459300	OPA3-like protein,putative	-0.546061888283314	0.000806283177114982
Pf3D7_14_v3	680612	682264	-	PF3D7_1416700	conserved protein,unknown function	-0.784378726337316	0.000806714476972966
Pf3D7_12_v3	1654438	1658821	+	PF3D7_1239700	ATP-dependent zinc metalloprotease FTSH 1	-0.33645669780336	0.000806751975848292
Pf3D7_12_v3	172574	173502	+	PF3D7_1203200	signal recognition particle subunit SRP14	-0.436175553860946	0.000806824968562895
Pf3D7_12_v3	668256	674672	+	PF3D7_1216900	DNA-binding chaperone,putative	0.431869279440517	0.000813731713198031
Pf3D7_06_v3	1061115	1062891	-	PF3D7_0626300	3-oxoacyl-acyl-carrier protein synthase I/II	-0.444893465341545	0.000815276969764578
Pf3D7_02_v3	351650	354043	+	PF3D7_0208500	acyl carrier protein	-0.380955588309952	0.000815879713114798
Pf3D7_14_v3	2972727	2975092	+	PF3D7_1472900	dihydroorotase,putative	-0.375807027699133	0.000826827089297804
Pf3D7_13_v3	2406644	2408604	-	PF3D7_1360200	ER membrane protein complex subunit 3,putative	-0.384970747699022	0.000846002112370937
Pf3D7_06_v3	132888	138199	-	PF3D7_0603400	trophozoite exported protein 1	0.455237674424278	0.000850364395340187
Pf3D7_13_v3	337467	339281	-	PF3D7_1307500	conserved Plasmodium protein,unknown function	0.922822478425878	0.00085312318460885
Pf3D7_09_v3	635647	639564	+	PF3D7_0914900	BSD-domain protein,putative	0.432993273839887	0.000860428360781508
Pf3D7_13_v3	2367440	2379279	+	PF3D7_1359600	conserved Plasmodium protein,unknown function	0.469472787592046	0.000861035808491224
Pf3D7_07_v3	1342335	1344508	-	PF3D7_0731200	Plasmodium exported protein,unknown function	-0.419779260672759	0.000864333827591931
Pf3D7_14_v3	217394	227116	+	PF3D7_1406200	transcription elongation factor SPT6,putative	0.555379491203592	0.000867745695402252
Pf3D7_08_v3	171844	174406	+	PF3D7_0802400	cyclin-like protein,putative	0.347232162171046	0.000868225845201014
Pf3D7_14_v3	2107995	2113322	+	PF3D7_1451400	transcriptional regulatory protein sir2b	0.47292280005985	0.00087105377493584
Pf3D7_10_v3	1016823	1020866	-	PF3D7_1024100	conserved Plasmodium protein,unknown function	0.543037296212458	0.00087941533213307
Pf3D7_11_v3	2009875	2010902	+	PF3D7_1149900	stevor	1.05196726970203	0.000896523870271168
Pf3D7_05_v3	134119	137344	-	PF3D7_0503300	serine/arginine-rich splicing factor 12	0.362927073703825	0.000896974384226287
Pf3D7_12_v3	1795820	1798227	+	PF3D7_1242400	GAS8-like protein,putative	0.53675816940399	0.00089929552945284
Pf3D7_05_v3	169539	170888	-	PF3D7_0504300	conserved Plasmodium protein,unknown function	-0.766407746653533	0.000907988654188162
Pf3D7_10_v3	710430	714997	-	PF3D7_1017800	conserved Plasmodium protein,unknown function	0.461912203136425	0.000924358278980679
Pf3D7_04_v3	830766	832555	-	PF3D7_0418500	trafficking protein particle complex subunit 3,putative	-0.425108139057706	0.000937268257286415
Pf3D7_09_v3	447302	452462	+	PF3D7_0909900	helicase SKI2W,putative	0.379907627392353	0.000939111573064455
Pf3D7_07_v3	475796	477592	-	PF3D7_0710500	conserved protein,unknown function	0.392322697601486	0.000957463953656369
Pf3D7_13_v3	2110042	2113787	+	PF3D7_1352800	vacuolar fusion protein MON1,putative	0.418714088856799	0.000957463953656369
Pf3D7_14_v3	1027682	1030025	-	PF3D7_1426500	ABC transporter G family member 2	-0.928853850090454	0.000959286662858233
Pf3D7_07_v3	838686	840277	-	PF3D7_0719100	ATP synthase F0 subunit a-like protein,putative	-0.418558723088043	0.000968807088771473
Pf3D7_09_v3	1145092	1147569	-	PF3D7_0928500	conserved Plasmodium protein,unknown function	0.427928996642419	0.000970599159448791
Pf3D7_03_v3	506275	509040	+	PF3D7_0311800	ATP synthase F0 subunit d-like protein,putative	-0.349501230861528	0.00097506024731508
Pf3D7_12_v3	816430	819402	+	PF3D7_1220400	debranching enzyme-associated ribonuclease,putative	0.455256664614717	0.000977922983637508
Pf3D7_08_v3	1215932	1221181	+	PF3D7_0828200	leucine--tRNA ligase,putative	0.415090967573659	0.000980612788145917
Pf3D7_13_v3	2464790	2468539	-	PF3D7_1361500	PH domain-containing protein,putative	-0.619329408510973	0.000980612788145917
Pf3D7_04_v3	322950	325688	-	PF3D7_0406100	V-type proton ATPase subunit B	-0.370213954129563	0.000981715988659634
Pf3D7_14_v3	2446763	2448620	-	PF3D7_1459800	bax inhibitor 1,putative	-0.42885426598979	0.000998123754917466
Pf3D7_13_v3	1236406	1238812	-	PF3D7_1329200	conserved Plasmodium protein,unknown function	-0.403146369374954	0.00100451242586461
Pf3D7_07_v3	882414	885394	+	PF3D7_0720400	apoptosis-inducing factor,putative	0.321037713125948	0.00100457448414335
Pf3D7_11_v3	1226559	1233099	-	PF3D7_1131800	oxysterol-binding protein,putative	0.422405230661745	0.00102106327651861
Pf3D7_11_v3	1780084	1782733	-	PF3D7_1145000	conserved Plasmodium protein,unknown function	0.63331342100627	0.00102689526303891
Pf3D7_13_v3	944138	949434	-	PF3D7_1322300	BRCT domain-containing protein,putative	0.517892421528893	0.00102927839643109
Pf3D7_08_v3	424794	425171	-	PF3D7_0808450	protein MPODD,putative	-0.617407539256195	0.00103230621604089
Pf3D7_12_v3	610135	611142	-	PF3D7_1214400	ER membrane protein complex subunit 6,putative	-0.438398934357635	0.0010364925670748
Pf3D7_14_v3	3145746	3149572	+	PF3D7_1476500	probable protein,unknown function	-0.350871826525481	0.00103678992586497
Pf3D7_13_v3	270846	273772	+	PF3D7_1305500	mitogen-activated protein kinase phosphatase 1,putative	0.674402270303	0.00103816078555617
Pf3D7_14_v3	606246	607405	-	PF3D7_1415000	uracil-DNA glycosylase	-0.368635874657342	0.00104235079313818
Pf3D7_04_v3	223010	224364	-	PF3D7_0404000	conserved Plasmodium protein,unknown function	1.01236817745505	0.00104892011306817
Pf3D7_13_v3	287950	288637	+	PF3D7_1306100	conserved Plasmodium protein,unknown function	-0.52659107726001	0.0010646361948345
Pf3D7_03_v3	844881	848142	+	PF3D7_0320300	T-complex protein 1 subunit epsilon	0.350286915654467	0.00106623925803446
Pf3D7_04_v3	427283	435517	-	PF3D7_0409000	conserved Plasmodium protein,unknown function	-0.647685791508613	0.00106623925803446
Pf3D7_07_v3	1070594	1072029	+	PF3D7_0725200	mago nashi protein homologue,putative	-0.398519549357581	0.00106765069456084
Pf3D7_01_v3	205812	210273	+	PF3D7_0104600	conserved Plasmodium protein,unknown function	0.718283961846793	0.00107482706382873
Pf3D7_05_v3	366627	376779	+	PF3D7_0508900	protein AAP6	-0.424482934977401	0.00108102944544743
Pf3D7_06_v3	871089	873059	-	PF3D7_0621200	pyridoxine biosynthesis protein PDX1	0.402538494200027	0.00108221578395007
Pf3D7_14_v3	3178340	3181155	+	PF3D7_1477300	Plasmodium exported protein (PHIST),unknown function	-0.417949090662229	0.00109469997906792
Pf3D7_04_v3	177783	181051	+	PF3D7_0403200	pre-mRNA splicing factor,putative	0.477050794272159	0.00109728018697564
Pf3D7_02_v3	603261	609873	+	PF3D7_0214800	conserved Plasmodium membrane protein,unknown function	0.370112226889803	0.0011055132333569
Pf3D7_06_v3	1121527	1122523	+	PF3D7_0628000	6-pyruvoyltetrahydropterin synthase	0.571458028031382	0.00110686587435893
Pf3D7_14_v3	1366575	1368634	+	PF3D7_1434100	queuine tRNA-ribosyltransferase,putative	0.55717031977004	0.0011085212615823
Pf3D7_05_v3	251337	253815	-	PF3D7_0505800	small ubiquitin-related modifier	-0.446369499302599	0.00113707520903174
Pf3D7_02_v3	290168	292703	-	PF3D7_0207300	serine repeat antigen 8	-2.7578798225911	0.00115427117576371
Pf3D7_09_v3	809430	821487	-	PF3D7_0919900	regulator of chromosome condensation-PP1-interacting protein	-0.536628610982024	0.00115566894406829
Pf3D7_11_v3	1421786	1426832	+	PF3D7_1136300	tudor staphylococcal nuclease	0.415029790161689	0.00115566894406829
Pf3D7_11_v3	459454	461568	+	PF3D7_1112000	conserved protein,unknown function	-0.471134771929835	0.00116660801222537
Pf3D7_11_v3	1097880	1103771	-	PF3D7_1128300	ATP-dependent 6-phosphofructokinase	0.527519782007268	0.00120204908986331
Pf3D7_09_v3	20080	27885	+	PF3D7_0900100	erythrocyte membrane protein 1,PfEMP1	-0.529338860208777	0.00120742386440283
Pf3D7_04_v3	478964	481141	+	PF3D7_0410600	armadillo-type repeat protein ATRP	0.409190434031914	0.0012131416872002
Pf3D7_08_v3	1309285	1317662	+	PF3D7_0830800	surface-associated interspersed protein 8.2 (SURFIN 8.2)	0.556835005509368	0.00122581131426199
Pf3D7_12_v3	471059	475975	-	PF3D7_1210600	kelch protein,putative	0.349359104967171	0.0012300461811824
Pf3D7_04_v3	854493	855667	+	PF3D7_0419200	protein transport protein GOT1,putative	-0.608212596571475	0.00123143027685289
Pf3D7_13_v3	1269178	1271461	+	PF3D7_1329900	conserved Plasmodium protein,unknown function	0.505218713603344	0.00123143027685289
Pf3D7_07_v3	697965	701574	+	PF3D7_0715900	cation diffusion facilitator family protein,putative	-0.326221787856865	0.0012330360593923
Pf3D7_13_v3	1464895	1466619	-	PF3D7_1335900	thrombospondin-related anonymous protein	-0.845669078274145	0.0012341187536122
Pf3D7_06_v3	1217321	1219766	+	PF3D7_0629600	ribosomal RNA-processing protein 7,putative	0.477071925190514	0.00124654272578982
Pf3D7_05_v3	1255012	1257579	+	PF3D7_0530800	CPW-WPC family protein	-0.514188438195678	0.00125113931185689
Pf3D7_12_v3	214215	216474	+	PF3D7_1204700	conserved protein,unknown function	-0.402025391405463	0.00125995784003018
Pf3D7_09_v3	871334	873544	+	PF3D7_0921300	RAP protein,putative	0.459025705006657	0.00126133870861605
Pf3D7_API_v3	2467	3204	+	PF3D7_API01500	apicoplast ribosomal protein L2	0.531293617376819	0.00126322941853715
Pf3D7_13_v3	1875452	1878087	-	PF3D7_1346700	6-cysteine protein	0.715953358197916	0.00126657234046877
Pf3D7_11_v3	1480900	1481526	-	PF3D7_1137800	sporozoite surface protein essential for liver stage development,putative	-1.64614510056148	0.0012677569050153
Pf3D7_08_v3	618843	620228	-	PF3D7_0812300	sporozoite surface protein 3,putative	-1.65741348770053	0.00127440567504844
Pf3D7_13_v3	1242635	1247339	+	PF3D7_1329400	AMP deaminase	0.357386943036243	0.00128498952942541
Pf3D7_07_v3	500019	503352	-	PF3D7_0711400	histone deacetylase complex subunit SAP18,putative	0.468721141279831	0.0012855013361146
Pf3D7_03_v3	521939	523113	+	PF3D7_0312300	26S proteasome regulatory subunit RPN12,putative	-0.399420507938764	0.0012862110830432
Pf3D7_06_v3	452476	453446	+	PF3D7_0610700	conserved Plasmodium protein,unknown function	0.431509955908259	0.00129157275648727
Pf3D7_11_v3	1350158	1358171	-	PF3D7_1134600	zinc finger protein,putative	0.597021869840209	0.00129647780682758
Pf3D7_08_v3	1172102	1177112	+	PF3D7_0827100	translation initiation factor IF-2,putative	0.478776620886232	0.00131741791168637
Pf3D7_04_v3	732052	740562	-	PF3D7_0416900	conserved Plasmodium protein,unknown function	0.53250455577928	0.00132094803341074
Pf3D7_14_v3	1704952	1706004	-	PF3D7_1442000	ADP-ribosylation factor,putative	0.516060522358922	0.00132237287457824
Pf3D7_13_v3	296681	299735	-	PF3D7_1306400	26S protease regulatory subunit 10B,putative	-0.337285894713788	0.00132892385732066
Pf3D7_12_v3	1476470	1480044	-	PF3D7_1235400	tetQ family GTPase,putative	0.464601311623253	0.00134109140144137
Pf3D7_11_v3	1120716	1123490	+	PF3D7_1129000	spermidine synthase	-0.388009505725369	0.00134539748486926
Pf3D7_14_v3	1847896	1848877	+	PF3D7_1444900	conserved protein,unknown function	0.678744487261138	0.0013490826017694
Pf3D7_05_v3	301508	305191	-	PF3D7_0507300	subtilisin-like ookinete protein SOPT	1.17901677703099	0.00135697594412607
Pf3D7_12_v3	1359169	1360369	+	PF3D7_1233100	conserved protein,unknown function	-0.375967647169405	0.00136020363206923
Pf3D7_11_v3	738041	742201	-	PF3D7_1119600	ATP-dependent zinc metalloprotease FTSH,putative	0.342026816166363	0.00137502532631501
Pf3D7_03_v3	502698	505935	+	PF3D7_0311700	plasmepsin VI	-0.789974482906159	0.00139050462626036
Pf3D7_13_v3	1959657	1965677	+	PF3D7_1348800	E1-E2 ATPase,putative	1.09627116108685	0.00139768872033977
Pf3D7_06_v3	1178630	1180100	-	PF3D7_0628500	conserved Plasmodium protein,unknown function	0.670838499435025	0.00140874877674665
Pf3D7_14_v3	460578	467594	-	PF3D7_1411400	plastid replication-repair enzyme	0.510549747265384	0.00140874877674665
Pf3D7_14_v3	815258	818340	-	PF3D7_1419600	conserved Plasmodium protein,unknown function	-0.363585481401331	0.00141105799600419
Pf3D7_08_v3	621441	624649	-	PF3D7_0812400	karyopherin alpha	-0.364664273006553	0.0014306997383875
Pf3D7_14_v3	1433279	1434985	-	PF3D7_1435400	ER membrane protein complex subunit 4,putative	-0.412206827010308	0.00143371020617603
Pf3D7_05_v3	1231929	1238086	+	PF3D7_0530300	PhIL1-interacting candidate PIC6	-0.435164972034845	0.0014449514628752
Pf3D7_05_v3	875800	877760	-	PF3D7_0521400	conserved protein,unknown function	0.343619281350685	0.00144703526167555
Pf3D7_09_v3	335982	336778	+	PF3D7_0906910	tubulin-specific chaperone,putative	0.374595273729649	0.00146771382284109
Pf3D7_07_v3	958352	961340	-	PF3D7_0722600	U3 small nucleolar RNA-associated protein 7,putative	0.333428793534555	0.00146792013347029
Pf3D7_07_v3	214949	230713	-	PF3D7_0704600	HECT-type E3 ubiquitin ligase UT	0.499481936007402	0.00147892500854059
Pf3D7_09_v3	848626	851420	+	PF3D7_0920700	CRAL/TRIO domain-containing protein,putative	0.380465629303738	0.00148070339873998
Pf3D7_11_v3	1007693	1011537	-	PF3D7_1125800	kelch domain-containing protein,putative	0.493896560468193	0.00150416619150666
Pf3D7_03_v3	586077	588321	+	PF3D7_0314600	conserved protein,unknown function	0.342936599065164	0.00151670443376405
Pf3D7_04_v3	1108275	1112724	+	PF3D7_0424500	serine/threonine protein kinase,FIKK family	0.46389732540502	0.00152384813486344
Pf3D7_09_v3	1217433	1221199	-	PF3D7_0930600	peptidyl-prolyl cis-trans isomerase	0.451333365007157	0.0015393123109203
Pf3D7_11_v3	846929	848014	+	PF3D7_1122300	conserved Plasmodium protein,unknown function	-0.746955970691887	0.00154300701272841
Pf3D7_02_v3	198353	199613	-	PF3D7_0204500	aspartate transaminase	0.362057598709741	0.00154543025385693
Pf3D7_10_v3	132914	138022	+	PF3D7_1002800	DnaJ protein,putative	0.567881030642855	0.00154943738359626
Pf3D7_14_v3	2576989	2580007	+	PF3D7_1463500	fam-a protein	-0.363403519753296	0.0015686488915528
Pf3D7_13_v3	768049	769846	+	PF3D7_1318600	thioredoxin,putative	-0.469128072659158	0.00157711180627906
Pf3D7_09_v3	922012	935804	-	PF3D7_0922800	conserved Plasmodium protein,unknown function	0.559653082118745	0.00158967032353626
Pf3D7_08_v3	401761	404190	+	PF3D7_0807900	tyrosine--tRNA ligase	-0.374345499170718	0.00160337099989126
Pf3D7_11_v3	1747226	1751441	+	PF3D7_1143800	oocyst capsule protein Cap93,putative	0.34438448584252	0.00163635312839665
Pf3D7_13_v3	1509051	1521971	-	PF3D7_1337500	conserved Plasmodium protein,unknown function	0.558022625394863	0.00164875138769978
Pf3D7_09_v3	1010380	1011822	+	PF3D7_0924900	alpha-tubulin N-acetyltransferase,putative	-1.98740025530543	0.0016539100416829
Pf3D7_09_v3	1408214	1410316	+	PF3D7_0935700	Plasmodium exported protein,unknown function	0.774073025662712	0.00166922998497903
Pf3D7_11_v3	412246	420738	+	PF3D7_1110400	RNA-binding protein,putative	0.447853346127566	0.00169414388699334
Pf3D7_08_v3	1254054	1255517	+	PF3D7_0829200	prohibitin 1,putative	0.400962238033329	0.00170295623764209
Pf3D7_08_v3	1391454	1394200	+	PF3D7_0832200	Plasmodium exported protein (PHISTa-like),unknown function	0.439739974969448	0.0017039111669121
Pf3D7_02_v3	664805	668532	-	PF3D7_0216100	conserved Plasmodium protein,unknown function	0.481667033837469	0.00170458578577134
Pf3D7_14_v3	1141704	1144501	+	PF3D7_1429100	ribosomal protein L15,apicoplast,putative	-0.383478086296968	0.00171955363846413
Pf3D7_14_v3	2239017	2240274	-	PF3D7_1454600	ribosomal protein S11,mitochondrial,putative	-0.384929273737547	0.0017314316919759
Pf3D7_08_v3	612903	614862	-	PF3D7_0812220	GTP-binding protein YihA3	-0.380733327496984	0.001737348347442
Pf3D7_14_v3	1706027	1707710	-	PF3D7_1442100	replication factor A protein 3,putative	-0.428278281086679	0.00174239215816089
Pf3D7_01_v3	377795	378599	-	PF3D7_0109600	cold-shock protein,putative	0.505548231245912	0.00174807945884327
Pf3D7_02_v3	568246	573893	-	PF3D7_0214100	protein transport protein SEC31	-0.29446687838556	0.00174807945884327
Pf3D7_09_v3	113409	115549	-	PF3D7_0902600	serine/threonine protein kinase,FIKK family	0.442645999122968	0.00176907307816271
Pf3D7_05_v3	1098833	1116194	+	PF3D7_0526600	conserved Plasmodium protein,unknown function	0.47225288314187	0.00177402064353993
Pf3D7_13_v3	1125242	1127086	+	PF3D7_1326700	conserved Apicomplexan protein,unknown function	0.427260133235264	0.00177669646643027
Pf3D7_14_v3	693329	708432	+	PF3D7_1417200	NOT family protein,putative	0.481376625667342	0.0017829434409511
Pf3D7_14_v3	1692760	1695638	-	PF3D7_1441500	conserved Plasmodium protein,unknown function	-0.344450257089196	0.001786373511797
Pf3D7_09_v3	1432339	1435093	-	PF3D7_0936200	Plasmodium exported protein (hyp11),unknown function	0.396825231116316	0.00179190310512792
Pf3D7_12_v3	796233	797465	+	PF3D7_1219900	ribulose-phosphate 3-epimerase,putative	-0.420722789269995	0.0017921707920959
Pf3D7_14_v3	2127597	2132011	-	PF3D7_1451900	ribosome biogenesis protein TSR1,putative	0.361665069151222	0.00179427215269745
Pf3D7_05_v3	973038	976138	+	PF3D7_0523400	DnaJ protein,putative	-0.319040226344627	0.00179518907918065
Pf3D7_06_v3	799040	803205	+	PF3D7_0619200	conserved Plasmodium protein,unknown function	0.513174377931303	0.00179582026912461
Pf3D7_09_v3	540903	546278	-	PF3D7_0912000	conserved Plasmodium protein,unknown function	0.445731461438346	0.00180420599100849
Pf3D7_14_v3	1292531	1295607	-	PF3D7_1432800	HP12 protein homolog,putative	0.4053450103777	0.00180428229088589
Pf3D7_11_v3	635806	641374	-	PF3D7_1116800	heat shock protein 101	0.366329612273469	0.00180587657384473
[truncated: 3,213 more rows]
