# Supplementary material for: Cohesin contributes to transcriptional repression of stage‐specific genes in the human malaria parasite
Source: EMBO Rep. 2023 Aug 18;24(10):e57090. doi: 10.15252/embr.202357090 (PMC10561359; doi:10.15252/embr.202357090)
Supplement: Supplementary file 16 — Dataset EV15 [file EMBR-24-e57090-s007.xlsx]

## Sheet: Dataset EV15
Dataset EV15: List of differentially expressed genes in SMC3-3HA-glmS parasites after filtering of significantly differentially expressed genes in the WT upon glucosamine treatment at 12 hpi. log2(FoldChange) = Fold change of baseMean (average of the normalized read counts across all samples and replicates for this gene) in glucosamine-treated/untreated parasites (log2). P-values are calculated w…
Chromosome	Start	Stop	Strand	ID	Description	log2(Fold Change)	q-value
Pf3D7_13_v3	102842	109471	+	PF3D7_1301800	surface-associated interspersed protein 13.1 (SURFIN 13.1), pseudogene	1.19822	1.10804e-18
Pf3D7_12_v3	1859656	1866652	+	PF3D7_1244400	RNA-binding protein, putative	-0.908687	3.68951e-08
Pf3D7_06_v3	170776	178985	-	PF3D7_0604100	AP2 domain transcription factor	0.954072	1.21767e-07
Pf3D7_03_v3	294566	297773	-	PF3D7_0306300	glutaredoxin 1	-0.719698	6.88578e-05
Pf3D7_04_v3	333546	345127	-	PF3D7_0406500	NYN domain-containing protein, putative	0.697561	6.88578e-05
Pf3D7_04_v3	1085641	1091369	-	PF3D7_0424200	reticulocyte binding protein homologue 4	-0.901315	7.12116e-05
Pf3D7_03_v3	616472	622816	+	PF3D7_0315200	circumsporozoite- and TRAP-related protein	0.776417	0.000103467
Pf3D7_12_v3	113340	116410	+	PF3D7_1202100	SRAP domain-containing protein, putative	-0.840528	0.000192009
Pf3D7_10_v3	1113232	1119224	-	PF3D7_1026600	conserved Plasmodium protein, unknown function	-0.623738	0.000211614
Pf3D7_06_v3	596483	602866	-	PF3D7_0614300	major facilitator superfamily-related transporter, putative	-0.469261	0.000231095
Pf3D7_05_v3	546264	547814	-	PF3D7_0512700	orotate phosphoribosyltransferase	-0.762887	0.000378771
Pf3D7_14_v3	440206	447773	+	PF3D7_1411000	conserved Plasmodium protein, unknown function	-0.621783	0.000541993
Pf3D7_09_v3	270371	275833	-	PF3D7_0905400	high molecular weight rhoptry protein 3	0.514908	0.000617285
Pf3D7_11_v3	206335	210051	+	PF3D7_1104800	metabolite/drug transporter, putative	-0.875259	0.000629871
Pf3D7_10_v3	1393856	1397323	+	PF3D7_1035200	S-antigen	0.642493	0.000741558
Pf3D7_14_v3	3076187	3081459	+	PF3D7_1475100	conserved Plasmodium protein, unknown function	-0.823758	0.000746971
Pf3D7_13_v3	1540544	1544422	+	PF3D7_1338100	26S proteasome regulatory subunit RPN3, putative	-0.495148	0.000879519
Pf3D7_14_v3	1191911	1200002	-	PF3D7_1430300	acid phosphatase, putative	0.573819	0.000889699
Pf3D7_14_v3	2343508	2344657	-	PF3D7_1457200	thioredoxin 1	-0.642819	0.000889699
Pf3D7_10_v3	600950	608809	-	PF3D7_1014900	protein KIC8	0.683748	0.00097917
Pf3D7_13_v3	1527826	1531730	-	PF3D7_1337800	calcium-dependent protein kinase 5	-0.729511	0.00097917
Pf3D7_11_v3	190492	195121	-	PF3D7_1104300	conserved Plasmodium protein, unknown function	1.11821	0.00116443
Pf3D7_03_v3	788145	789211	+	PF3D7_0318700	conserved Plasmodium protein, unknown function	-1.13436	0.0012829
Pf3D7_14_v3	870397	875176	+	PF3D7_1421100	conserved Plasmodium protein, unknown function	0.569839	0.00132628
Pf3D7_12_v3	647969	650704	+	PF3D7_1216200	glycerol-3-phosphate dehydrogenase [NAD(+)], putative	-0.513145	0.00140118
Pf3D7_09_v3	1288799	1291543	-	PF3D7_0932300	M18 aspartyl aminopeptidase	-0.549336	0.00175652
Pf3D7_04_v3	315974	319564	-	PF3D7_0405900	apical sushi protein	0.712387	0.00183751
Pf3D7_12_v3	1954020	1957694	-	PF3D7_1247400	peptidyl-prolyl cis-trans isomerase FKBP35	-0.558966	0.00262626
Pf3D7_02_v3	609924	616306	+	PF3D7_0214900	rhoptry neck protein 6	0.64326	0.00282326
Pf3D7_05_v3	653317	656149	-	PF3D7_0515700	glideosome-associated protein 40, putative	0.488803	0.00341739
Pf3D7_14_v3	1892457	1895957	-	PF3D7_1446200	M17 leucyl aminopeptidase	-0.385397	0.00380338
Pf3D7_03_v3	203251	206328	+	PF3D7_0304100	inner membrane complex protein 1e, putative	0.649175	0.00446059
Pf3D7_14_v3	2869766	2878218	+	PF3D7_1470100	conserved Plasmodium protein, unknown function	-1.17091	0.00512676
Pf3D7_14_v3	540168	546533	-	PF3D7_1413700	DET1 domain-containing protein, putative	-0.568621	0.00517697
Pf3D7_02_v3	303409	307376	-	PF3D7_0207600	serine repeat antigen 5	0.453278	0.00592985
Pf3D7_14_v3	175043	179843	-	PF3D7_1405100	GTPase-activating protein, putative	-0.592902	0.00611649
Pf3D7_01_v3	504339	507459	-	PF3D7_0113300	Plasmodium exported protein (hyp1), unknown function	0.369091	0.00622624
Pf3D7_05_v3	280493	283639	+	PF3D7_0506700	GTPase-activating protein, putative	-0.595551	0.0068102
Pf3D7_14_v3	2133266	2141180	+	PF3D7_1452000	rhoptry neck protein 2	0.568882	0.00683248
Pf3D7_13_v3	1418213	1421552	-	PF3D7_1335100	merozoite surface protein 7	0.427556	0.00712632
Pf3D7_14_v3	1456374	1460503	+	PF3D7_1436000	glucose-6-phosphate isomerase	-0.368606	0.00743856
Pf3D7_14_v3	2258680	2262632	+	PF3D7_1455300	conserved protein, unknown function	0.493915	0.00779737
Pf3D7_14_v3	3137437	3142012	+	PF3D7_1476300	Plasmodium exported protein (PHISTb), unknown function	0.650242	0.00779737
Pf3D7_04_v3	626435	633382	-	PF3D7_0414000	structural maintenance of chromosomes protein 3	-1.15451	0.00849294
Pf3D7_12_v3	1000407	1002443	-	PF3D7_1224600	cytochrome c heme lyase, putative	-0.592634	0.00872416
Pf3D7_13_v3	1617537	1620495	-	PF3D7_1340600	RNA lariat debranching enzyme, putative	-0.408351	0.00872416
Pf3D7_05_v3	907140	937000	+	PF3D7_0522400	conserved Plasmodium protein, unknown function	0.530812	0.00913343
Pf3D7_02_v3	463147	467352	+	PF3D7_0211500	GAF domain-related protein, putative	1.17377	0.00939676
Pf3D7_14_v3	1897946	1902279	+	PF3D7_1446300	conserved Plasmodium membrane protein, unknown function	-0.528721	0.00977133
Pf3D7_14_v3	2028142	2033776	+	PF3D7_1449500	AP2 domain transcription factor AP2-O5, putative	-0.519888	0.010076
Pf3D7_09_v3	174409	177722	+	PF3D7_0903700	alpha tubulin 1	0.710363	0.010183
Pf3D7_13_v3	1354881	1357621	+	PF3D7_1333000	20 kDa chaperonin	-0.57834	0.0112936
Pf3D7_14_v3	94596	99118	-	PF3D7_1402700	U2 snRNP-associated SURP motif-containing protein, putative	-0.351224	0.0112936
Pf3D7_10_v3	462633	467542	+	PF3D7_1012000	RING zinc finger protein, putative	-0.462666	0.0120292
Pf3D7_06_v3	912197	914142	-	PF3D7_0622500	RNA methyltransferase, putative	-1.0831	0.0123307
Pf3D7_08_v3	1255816	1257815	+	PF3D7_0829300	U6 snRNA-associated Sm-like protein LSm8, putative	-0.458615	0.0123307
Pf3D7_13_v3	481029	483562	-	PF3D7_1311200	transducin beta-like protein TBL1, putative	-0.667851	0.0123307
Pf3D7_03_v3	291924	295013	+	PF3D7_0306200	activator of Hsp90 ATPase	-0.462339	0.014679
Pf3D7_04_v3	137006	147177	+	PF3D7_0402300	reticulocyte binding protein homologue 1	-0.437244	0.0163207
Pf3D7_12_v3	527829	533965	-	PF3D7_1211900	non-SERCA-type Ca2+ -transporting P-ATPase	-0.322002	0.01661
Pf3D7_08_v3	151702	161318	-	PF3D7_0802100	AP2 domain transcription factor AP2-LT	0.553218	0.0167499
Pf3D7_14_v3	2047122	2050397	+	PF3D7_1450000	serine/threonine protein kinase, putative	-0.406176	0.0175725
Pf3D7_12_v3	2113980	2123174	-	PF3D7_1252100	rhoptry neck protein 3	0.480885	0.0180929
Pf3D7_14_v3	2911299	2915962	+	PF3D7_1471200	inorganic anion exchanger, inorganic anion antiporter	-0.372369	0.0184343
Pf3D7_04_v3	833620	840678	+	PF3D7_0418600	regulator of chromosome condensation, putative	-0.562228	0.0195394
Pf3D7_14_v3	1187398	1191764	+	PF3D7_1430200	plasmepsin IX	0.562192	0.0206119
Pf3D7_14_v3	2460851	2463205	+	PF3D7_1460400	ubiquitin carboxyl-terminal hydrolase isozyme L3	-0.467806	0.021506
Pf3D7_11_v3	720555	722354	+	PF3D7_1119100	tRNA m(1)G methyltransferase, putative	-0.472286	0.021694
Pf3D7_03_v3	134486	141185	+	PF3D7_0302500	cytoadherence linked asexual protein 3.1	0.345733	0.0217411
Pf3D7_11_v3	602440	607471	-	PF3D7_1116000	rhoptry neck protein 4	0.420433	0.0217411
Pf3D7_07_v3	504540	507864	+	PF3D7_0711500	regulator of chromosome condensation, putative	-0.338974	0.0218244
Pf3D7_12_v3	932071	934404	+	PF3D7_1223200	nucleus export protein BRR6, putative	0.429934	0.0219253
Pf3D7_03_v3	833687	835444	-	PF3D7_0319900	conserved protein, unknown function	-0.527903	0.0220774
Pf3D7_10_v3	542175	545149	+	PF3D7_1013800	conserved Plasmodium protein, unknown function	0.52109	0.0220774
Pf3D7_10_v3	1440686	1443875	+	PF3D7_1036500	conserved Plasmodium protein, unknown function	-0.435164	0.0221238
Pf3D7_04_v3	1082005	1084464	-	PF3D7_0424100	reticulocyte binding protein homologue 5	-0.653887	0.0230052
Pf3D7_06_v3	1037558	1042004	+	PF3D7_0625600	poly(A) polymerase PAP, putative	0.413541	0.0230052
Pf3D7_08_v3	636628	642867	-	PF3D7_0812900	conserved Plasmodium protein, unknown function	-0.987427	0.0235219
Pf3D7_05_v3	1098833	1116194	+	PF3D7_0526600	conserved Plasmodium protein, unknown function	0.62677	0.0240265
Pf3D7_11_v3	1071718	1074209	+	PF3D7_1127600	CRAL/TRIO domain-containing protein, putative	-0.639667	0.0249251
Pf3D7_03_v3	942090	945625	+	PF3D7_0322400	regulator of initiation factor 2 (eIF2)	-0.328952	0.0263442
Pf3D7_10_v3	106648	109855	-	PF3D7_1002100	EMP1-trafficking protein	0.280989	0.0263442
Pf3D7_08_v3	415549	419066	-	PF3D7_0808200	plasmepsin X	0.408097	0.0265762
Pf3D7_14_v3	1296058	1298114	-	PF3D7_1432900	SF-assemblin, putative	0.53625	0.0268397
Pf3D7_09_v3	792890	794428	+	PF3D7_0919300	thioredoxin-like protein 1, putative	0.435542	0.0271761
Pf3D7_05_v3	83760	85512	-	PF3D7_0501600	rhoptry-associated protein 2	0.458395	0.0301085
Pf3D7_05_v3	527485	528969	+	PF3D7_0512000	prefoldin subunit 6	-0.416429	0.0309154
Pf3D7_13_v3	355912	359788	+	PF3D7_1308000	conserved Plasmodium membrane protein, unknown function	0.529079	0.0320117
Pf3D7_06_v3	306360	310500	-	PF3D7_0607400	G-protein associated signal transduction protein, putative	-0.516825	0.0329447
Pf3D7_04_v3	127712	134468	-	PF3D7_0402200	surface-associated interspersed protein 4.1 (SURFIN 4.1), pseudogene	0.381912	0.0341915
Pf3D7_09_v3	1130507	1134907	-	PF3D7_0927900	phosphatidylserine decarboxylase	-0.354384	0.0351827
Pf3D7_08_v3	819137	822699	+	PF3D7_0818000	U4/U6.U5 small nuclear ribonucleoprotein, putative	0.348926	0.0361588
Pf3D7_11_v3	1788846	1798269	-	PF3D7_1145200	serine/threonine protein kinase, putative	0.410081	0.0381775
Pf3D7_11_v3	491069	510781	+	PF3D7_1113000	conserved Plasmodium protein, unknown function	0.679546	0.0392997
Pf3D7_14_v3	3231222	3237075	+	PF3D7_1478600	EMP1-trafficking protein	0.385182	0.0406287
Pf3D7_06_v3	237355	246015	-	PF3D7_0605800	DNA repair protein RAD50, putative	-0.493334	0.0408917
Pf3D7_11_v3	574690	580622	+	PF3D7_1115200	histone-lysine N-methyltransferase SET7	-0.306656	0.0421296
Pf3D7_08_v3	1220018	1223432	-	PF3D7_0828300	conserved protein, unknown function	-0.507193	0.0431248
Pf3D7_10_v3	470483	472274	+	PF3D7_1012200	rhoptry associated adhesin	0.485895	0.0444061
Pf3D7_13_v3	1929041	1934453	-	PF3D7_1348300	elongation factor Tu, putative	-0.332115	0.0444061
Pf3D7_14_v3	1140579	1141292	-	PF3D7_1429000	protein archease, putative	-0.635529	0.0444061
Pf3D7_08_v3	707792	709223	+	PF3D7_0814900	superoxide dismutase [Fe]	-0.337704	0.044985
Pf3D7_04_v3	209977	216599	-	PF3D7_0403800	alpha/beta hydrolase, putative	-0.336424	0.04609
Pf3D7_02_v3	271576	274917	-	PF3D7_0206800	merozoite surface protein 2	0.341946	0.0475008
Pf3D7_10_v3	1159580	1163736	+	PF3D7_1028000	methyltransferase, putative	-0.305888	0.0475008
Pf3D7_13_v3	1087203	1090675	+	PF3D7_1326100	WD repeat-containing protein, putative	-0.491965	0.0475008
Pf3D7_13_v3	2092297	2094680	-	PF3D7_1352500	thioredoxin-related protein, putative	-0.371697	0.0475008
Pf3D7_02_v3	689543	695989	+	PF3D7_0216700	autophagy-related protein 11, putative	-0.361549	0.0480135
Pf3D7_14_v3	419442	423481	+	PF3D7_1410400	rhoptry-associated protein 1	0.33352	0.0509219
Pf3D7_07_v3	343620	346688	+	PF3D7_0707400	AAA family ATPase, putative	-0.391546	0.0511789
Pf3D7_14_v3	1154726	1163789	+	PF3D7_1429400	rRNA (adenosine-2'-O-)-methyltransferase, putative	-0.311234	0.0515759
Pf3D7_09_v3	1201305	1207576	+	PF3D7_0930300	merozoite surface protein 1	0.308965	0.0537113
Pf3D7_08_v3	203741	207068	-	PF3D7_0803200	filament assembling protein, putative	0.532241	0.0543157
Pf3D7_11_v3	1751384	1753416	-	PF3D7_1143900	ATP-dependent (S)-NAD(P)H-hydrate dehydratase, putative	-0.552608	0.0543157
Pf3D7_12_v3	1204991	1208108	+	PF3D7_1229300	PhIL1-interacting candidate PIC1	0.422999	0.0543157
Pf3D7_13_v3	2615836	2618677	-	PF3D7_1365400	adenylyltransferase and sulfurtransferase UBA4, putative	-0.532468	0.0543157
Pf3D7_10_v3	697137	700274	-	PF3D7_1017400	phosphomannomutase	-0.324361	0.0558804
Pf3D7_14_v3	2896770	2898795	+	PF3D7_1470900	proteasome subunit beta type-2, putative	-0.318259	0.0558804
Pf3D7_13_v3	2149723	2150864	+	PF3D7_1353700	reactive oxygen species modulator 1, putative	-0.615011	0.0563568
Pf3D7_06_v3	350697	353774	-	PF3D7_0608500	proteasome subunit alpha type-2, putative	-0.303935	0.0578604
Pf3D7_07_v3	675522	682899	-	PF3D7_0715200	conserved Plasmodium protein, unknown function	0.614963	0.0581051
Pf3D7_04_v3	1127257	1129353	+	PF3D7_0424900	Plasmodium exported protein (PHISTa), unknown function	-0.369397	0.0583813
Pf3D7_11_v3	1004021	1007682	-	PF3D7_1125700	kelch domain-containing protein, putative	-0.381567	0.0610767
Pf3D7_13_v3	1428350	1439462	-	PF3D7_1335300	reticulocyte binding protein 2 homologue b	-0.461621	0.0622817
Pf3D7_01_v3	204368	205612	-	PF3D7_0104500	conserved protein, unknown function	-0.323976	0.0623204
Pf3D7_14_v3	271014	277357	-	PF3D7_1407600	conserved Plasmodium protein, unknown function	-0.493104	0.0639091
Pf3D7_13_v3	1795375	1798284	+	PF3D7_1344800	aspartate carbamoyltransferase	-0.329178	0.0642851
Pf3D7_12_v3	1213472	1217959	-	PF3D7_1229600	conserved Plasmodium protein, unknown function	0.635097	0.0644981
Pf3D7_09_v3	113409	115549	-	PF3D7_0902600	serine/threonine protein kinase, FIKK family	-0.353435	0.0657829
Pf3D7_08_v3	40302	51425	+	PF3D7_0800300	erythrocyte membrane protein 1, PfEMP1	0.594632	0.0662188
Pf3D7_01_v3	109005	117516	-	PF3D7_0102500	erythrocyte binding antigen-181	-0.308415	0.0673653
Pf3D7_14_v3	1677565	1680894	+	PF3D7_1441200	60S ribosomal protein L1, putative	-0.25786	0.0685786
Pf3D7_08_v3	145632	151659	+	PF3D7_0802000	glutamate dehydrogenase, putative	-0.264742	0.0697189
Pf3D7_13_v3	296681	299735	-	PF3D7_1306400	26S protease regulatory subunit 10B, putative	-0.268034	0.072234
Pf3D7_10_v3	1179469	1183381	+	PF3D7_1028700	merozoite TRAP-like protein	-0.309383	0.0726645
Pf3D7_12_v3	401950	402905	+	PF3D7_1208600	mitochondrial import inner membrane translocase subunit TIM10, putative	-0.678078	0.0726645
Pf3D7_03_v3	191168	193072	-	PF3D7_0303700	lipoamide acyltransferase component of branched-chain alpha-keto acid dehydrogenase complex	0.65115	0.0730752
Pf3D7_14_v3	1502507	1505459	+	PF3D7_1437000	N-acetyltransferase, GNAT family, putative	0.275288	0.0730752
Pf3D7_07_v3	329719	336587	-	PF3D7_0707200	conserved Plasmodium protein, unknown function	0.444534	0.0736782
Pf3D7_05_v3	340652	344452	+	PF3D7_0508300	triose phosphate transporter	-0.358889	0.0741022
Pf3D7_11_v3	1318721	1322792	+	PF3D7_1134000	heat shock protein 70	-0.246763	0.0747174
Pf3D7_03_v3	968067	969942	-	PF3D7_0323000	translation machinery-associated protein 7, putative	-0.314998	0.0747709
Pf3D7_11_v3	129265	132824	-	PF3D7_1102800	early transcribed membrane protein 11.2	0.286361	0.0760112
Pf3D7_12_v3	1002756	1008521	-	PF3D7_1224700	conserved Plasmodium protein, unknown function	0.342793	0.0777553
Pf3D7_13_v3	1299417	1305427	-	PF3D7_1331100	DNA polymerase theta, putative	-0.271775	0.0794233
Pf3D7_12_v3	1312553	1320504	+	PF3D7_1231800	asparagine-rich protein, putative	0.274056	0.0795583
Pf3D7_12_v3	918280	920560	+	PF3D7_1222700	glideosome-associated protein 45	0.295184	0.0804731
Pf3D7_01_v3	118812	122534	-	PF3D7_0102600	serine/threonine protein kinase, FIKK family	0.393975	0.0808218
Pf3D7_07_v3	772279	775568	-	PF3D7_0717900	thioredoxin-like protein	-0.432447	0.0858826
Pf3D7_07_v3	1046357	1049418	-	PF3D7_0724800	kelch domain-containing protein, putative	-0.536466	0.0858826
Pf3D7_11_v3	369068	371707	-	PF3D7_1108600	endoplasmic reticulum-resident calcium binding protein	-0.242581	0.0858826
Pf3D7_11_v3	1083321	1086048	-	PF3D7_1127900	conserved Plasmodium protein, unknown function	-0.341051	0.0858826
Pf3D7_13_v3	973969	977910	+	PF3D7_1323500	plasmepsin V	-0.313997	0.0858826
Pf3D7_14_v3	893533	895571	-	PF3D7_1422100	ribosomal protein L21, mitochondrial, putative	0.555329	0.0894993
Pf3D7_11_v3	1777078	1779609	-	PF3D7_1144900	ras-related protein Rab-6	-0.304112	0.0913755
Pf3D7_14_v3	313838	318345	-	PF3D7_1408400	FANCJ-like helicase, putative	-0.35754	0.0913755
Pf3D7_14_v3	2104693	2107407	+	PF3D7_1451300	E3 SUMO-protein ligase NSE2, putative	0.518452	0.091429
Pf3D7_13_v3	1195364	1199554	-	PF3D7_1328300	conserved protein, unknown function	-0.339394	0.0919623
Pf3D7_02_v3	234461	239124	+	PF3D7_0205900	26S proteasome regulatory subunit RPN1, putative	-0.251349	0.0934227
Pf3D7_12_v3	280814	289619	-	PF3D7_1206300	conserved Plasmodium protein, unknown function	0.357259	0.0934227
Pf3D7_13_v3	2725142	2726519	-	PF3D7_1368600	mitochondrial import inner membrane translocase subunit TIM9, putative	-0.398459	0.0934227
Pf3D7_03_v3	844881	848142	+	PF3D7_0320300	T-complex protein 1 subunit epsilon	-0.233183	0.0946347
Pf3D7_05_v3	520131	522996	-	PF3D7_0511800	inositol-3-phosphate synthase	-0.229211	0.0946347
Pf3D7_07_v3	179797	191155	+	PF3D7_0704100	basal complex transmembrane protein 2	0.388207	0.0946347
Pf3D7_09_v3	1260984	1261969	+	PF3D7_0931300	conserved Plasmodium protein, unknown function	0.456443	0.0946347
Pf3D7_13_v3	479314	480853	+	PF3D7_1311100	meiosis-specific nuclear structural protein 1, putative	0.350776	0.0969726
Pf3D7_09_v3	566578	568830	+	PF3D7_0912900	26S proteasome regulatory subunit RPN8, putative	-0.255525	0.0975454
Pf3D7_04_v3	622894	626416	-	PF3D7_0413900	ubiquitin carboxyl-terminal hydrolase 13, putative	0.253929	0.0985358
Pf3D7_14_v3	1959368	1964665	-	PF3D7_1448000	U3 small nucleolar RNA-associated protein 12, putative	-0.253339	0.0989933
Pf3D7_13_v3	843281	845534	+	PF3D7_1320500	SNARE protein, putative	-0.406786	0.0992067
Pf3D7_07_v3	673042	674476	+	PF3D7_0715000	4-nitrophenylphosphatase	-0.26828	0.0998684
