# Supplementary material for: Cohesin contributes to transcriptional repression of stage‐specific genes in the human malaria parasite
Source: EMBO Rep. 2023 Aug 18;24(10):e57090. doi: 10.15252/embr.202357090 (PMC10561359; doi:10.15252/embr.202357090)
Supplement: Supplementary file 17 — Dataset EV16 [file EMBR-24-e57090-s011.xlsx]

## Sheet: Dataset EV16
Dataset EV16: List of differentially expressed genes in SMC3-3HA-glmS parasites after filtering of significantly differentially expressed genes in the WT upon glucosamine treatment at 24hpi. log2(FoldChange) = Fold change of baseMean (average of the normalized read counts across all samples and replicates for this gene) in glucosamine-treated/untreated parasites (log2). P-values are calculated wi…
Chromosome	Start	Stop	Strand	ID	Description	log2(Fold Change)	q-value
Pf3D7_04_v3	626435	633382	-	PF3D7_0414000	structural maintenance of chromosomes protein 3	-1.70876	1.25315e-39
Pf3D7_07_v3	79450	83835	-	PF3D7_0701900	Plasmodium exported protein, unknown function	1.13355	6.60284e-26
Pf3D7_07_v3	991989	1000332	+	PF3D7_0723800	conserved Plasmodium protein, unknown function	-1.23879	1.9808e-25
Pf3D7_12_v3	1633606	1642562	+	PF3D7_1239200	AP2 domain transcription factor, putative	-1.01073	6.43915e-24
Pf3D7_14_v3	56497	59127	-	PF3D7_1401500	esterase, putative	1.35027	2.07313e-22
Pf3D7_06_v3	444363	445584	+	PF3D7_0610400	histone H3	-1.00689	4.0719e-22
Pf3D7_14_v3	1055788	1060651	+	PF3D7_1427100	lipase, putative	1.06237	9.33042e-22
Pf3D7_11_v3	1975705	1980325	+	PF3D7_1149200	ring-infected erythrocyte surface antigen	1.1451	2.08369e-21
Pf3D7_13_v3	1556354	1561135	-	PF3D7_1338600	conserved protein, unknown function	-0.994474	3.43621e-21
Pf3D7_10_v3	1113232	1119224	-	PF3D7_1026600	conserved Plasmodium protein, unknown function	0.932364	1.24826e-20
Pf3D7_13_v3	184641	214069	-	PF3D7_1303800	conserved Plasmodium protein, unknown function	-1.12303	1.89226e-20
Pf3D7_01_v3	97590	103615	+	PF3D7_0102200	ring-infected erythrocyte surface antigen	1.05353	7.21297e-20
Pf3D7_12_v3	1213472	1217959	-	PF3D7_1229600	conserved Plasmodium protein, unknown function	-1.27181	2.3964e-19
Pf3D7_06_v3	1374797	1382627	-	PF3D7_0632800	erythrocyte membrane protein 1, PfEMP1	1.22085	3.35043e-19
Pf3D7_10_v3	74612	78819	-	PF3D7_1001400	exported lipase 1	0.980453	1.75397e-18
Pf3D7_11_v3	1944702	1946935	+	PF3D7_1148900	Plasmodium exported protein, unknown function	1.46961	5.21492e-18
Pf3D7_08_v3	164729	166701	+	PF3D7_0802200	1-cys peroxiredoxin	-0.714697	6.29559e-18
Pf3D7_05_v3	109846	112484	-	PF3D7_0502400	merozoite surface protein 8	1.26699	6.48527e-18
Pf3D7_03_v3	353058	355573	+	PF3D7_0308000	DNA polymerase delta small subunit, putative	-1.20579	9.58041e-17
Pf3D7_12_v3	248691	252115	-	PF3D7_1205600	tetratricopeptide repeat protein, putative	-0.824047	2.27233e-16
Pf3D7_12_v3	888822	898655	+	PF3D7_1222400	AP2 domain transcription factor	-0.838978	3.44756e-16
Pf3D7_06_v3	1031969	1034471	-	PF3D7_0625400	conserved Plasmodium protein, unknown function	0.813	3.83262e-16
Pf3D7_08_v3	761600	765908	-	PF3D7_0816600	chaperone protein ClpB1	-0.592545	1.19032e-15
Pf3D7_04_v3	123068	125848	-	PF3D7_0402100	Plasmodium exported protein (PHISTb), unknown function	0.86532	1.33692e-15
Pf3D7_03_v3	662081	665690	-	PF3D7_0316400	CS domain-containing protein, putative	-0.913974	2.0989e-15
Pf3D7_05_v3	1098833	1116194	+	PF3D7_0526600	conserved Plasmodium protein, unknown function	-1.02333	3.58397e-15
Pf3D7_11_v3	219926	223878	-	PF3D7_1105000	histone H4	-0.607676	4.81729e-15
Pf3D7_07_v3	104012	106731	-	PF3D7_0702500	Plasmodium exported protein, unknown function	0.539526	5.59144e-15
Pf3D7_08_v3	1295569	1299431	-	PF3D7_0830500	sporozoite and liver stage tryptophan-rich protein, putative	0.950305	9.34913e-15
Pf3D7_14_v3	440206	447773	+	PF3D7_1411000	conserved Plasmodium protein, unknown function	1.09927	9.34913e-15
Pf3D7_12_v3	1612601	1618965	-	PF3D7_1238900	protein kinase 2	1.18403	1.11578e-14
Pf3D7_14_v3	1983780	1996262	-	PF3D7_1448500	conserved Plasmodium protein, unknown function	-0.712092	2.91098e-14
Pf3D7_07_v3	100338	103399	+	PF3D7_0702400	small exported membrane protein 1	0.53829	3.62436e-14
Pf3D7_07_v3	690902	693820	+	PF3D7_0715600	GTP-binding translation elongation factor tu family protein, putative	-1.23592	3.67318e-14
Pf3D7_10_v3	895818	903665	-	PF3D7_1021800	schizont egress antigen-1	-0.847434	4.85775e-14
Pf3D7_01_v3	109005	117516	-	PF3D7_0102500	erythrocyte binding antigen-181	1.19001	5.58918e-14
Pf3D7_10_v3	857492	859989	-	PF3D7_1021200	conserved Plasmodium protein, unknown function	-1.45849	8.99616e-14
Pf3D7_05_v3	380595	386806	+	PF3D7_0509100	structural maintenance of chromosomes protein 4, putative	-1.44325	1.0132e-13
Pf3D7_01_v3	236742	248183	+	PF3D7_0105700	asparagine-rich antigen Pfa35-2	-1.13251	1.26966e-13
Pf3D7_06_v3	747329	749285	-	PF3D7_0617800	histone H2A	-0.692407	1.5598e-13
Pf3D7_14_v3	460578	467594	-	PF3D7_1411400	plastid replication-repair enzyme	-1.08021	1.62262e-13
Pf3D7_10_v3	904858	914036	-	PF3D7_1021900	PHAX domain-containing protein, putative	-0.559211	1.62891e-13
Pf3D7_12_v3	1375225	1379661	+	PF3D7_1233300	pentatricopeptide repeat domain-containing protein 2, putative	-0.706709	2.45703e-13
Pf3D7_09_v3	1439258	1442180	+	PF3D7_0936400	ring-exported protein 4	1.67686	3.37618e-13
Pf3D7_06_v3	1209083	1213867	+	PF3D7_0629400	polyadenylate-binding protein 3, putative	-0.552089	3.48035e-13
Pf3D7_10_v3	626211	629040	-	PF3D7_1015600	heat shock protein 60	-0.468906	3.70223e-13
Pf3D7_06_v3	1048453	1055207	-	PF3D7_0626000	conserved Plasmodium protein, unknown function	0.597137	5.9893e-13
Pf3D7_13_v3	521022	524485	+	PF3D7_1312400	translation initiation factor IF-2, putative	-1.22348	6.67353e-13
Pf3D7_08_v3	1301831	1305620	+	PF3D7_0830600	Plasmodium exported protein (PHISTc), unknown function	1.01988	9.00668e-13
Pf3D7_08_v3	479438	497431	-	PF3D7_0809600	peptidase family C50, putative	-0.998493	9.33087e-13
Pf3D7_07_v3	711820	715046	+	PF3D7_0716200	PDCD2 domain-containing protein, putative	0.586019	1.4545e-12
Pf3D7_10_v3	955084	958629	+	PF3D7_1022800	4-hydroxy-3-methylbut-2-en-1-yl diphosphate synthase (ferredoxin)	-1.44915	2.58294e-12
Pf3D7_06_v3	329254	332013	-	PF3D7_0607800	GTP-binding protein, putative	-1.27302	3.91017e-12
Pf3D7_04_v3	710117	715849	-	PF3D7_0416300	DNA helicase MCM9, putative	-0.927158	3.97471e-12
Pf3D7_08_v3	1343563	1345903	-	PF3D7_0831400	Plasmodium exported protein, unknown function	-0.3732	4.47524e-12
Pf3D7_11_v3	595116	598541	-	PF3D7_1115800	conserved Plasmodium protein, unknown function	0.788583	4.85901e-12
Pf3D7_11_v3	1545416	1553962	+	PF3D7_1139100	RNA-binding protein, putative	0.726271	7.75238e-12
Pf3D7_02_v3	830123	833035	+	PF3D7_0220600	Plasmodium exported protein (hyp9), unknown function	0.651745	8.09416e-12
Pf3D7_06_v3	249666	255695	-	PF3D7_0606000	protein KIC1	0.50055	8.63006e-12
Pf3D7_14_v3	47990	50443	-	PF3D7_1401300	epoxide hydrolase 2	1.18255	1.0244e-11
Pf3D7_02_v3	354341	356448	+	PF3D7_0208600	ribosome-recycling factor	-0.665964	1.09196e-11
Pf3D7_14_v3	2966676	2969387	+	PF3D7_1472700	DNA-directed RNA polymerase, alpha subunit, putative	-1.27591	1.18037e-11
Pf3D7_14_v3	2339830	2343206	+	PF3D7_1457100	conserved Plasmodium protein, unknown function	0.792614	1.18543e-11
Pf3D7_10_v3	1369717	1376708	+	PF3D7_1034500	armadillo repeat protein, putative	-1.19023	1.35959e-11
Pf3D7_03_v3	649743	657416	-	PF3D7_0316200	conserved Plasmodium protein, unknown function	-0.958517	1.65282e-11
Pf3D7_03_v3	551348	554770	-	PF3D7_0313600	conserved Plasmodium protein, unknown function	-1.01806	1.72619e-11
Pf3D7_11_v3	1882167	1888573	+	PF3D7_1147300	conserved Plasmodium protein, unknown function	-0.600698	2.00614e-11
Pf3D7_14_v3	1249311	1252547	+	PF3D7_1431800	apyrase, putative	-1.0123	2.38557e-11
Pf3D7_13_v3	246965	252322	+	PF3D7_1305000	MCL1 domain-containing protein, putative	-0.704776	2.55975e-11
Pf3D7_08_v3	978451	980772	+	PF3D7_0822000	ribosomal protein L4, mitochondrial, putative	-1.14241	2.76574e-11
Pf3D7_11_v3	968959	973122	-	PF3D7_1124600	ethanolamine kinase	-0.765435	2.7897e-11
Pf3D7_05_v3	1213104	1220543	+	PF3D7_0529800	conserved Plasmodium protein, unknown function	-0.724765	2.88959e-11
Pf3D7_05_v3	574365	579453	-	PF3D7_0513600	deoxyribodipyrimidine photo-lyase, putative	-0.54518	3.13331e-11
Pf3D7_14_v3	533951	536207	-	PF3D7_1413400	30S ribosomal protein S9, putative	-1.0792	3.34456e-11
Pf3D7_07_v3	1357251	1363653	+	PF3D7_0731500	erythrocyte binding antigen-175	0.636152	4.04327e-11
Pf3D7_08_v3	1380834	1381835	+	PF3D7_0831900	Plasmodium exported protein (PHIST), unknown function, pseudogene	0.781729	4.40771e-11
Pf3D7_06_v3	674071	676647	+	PF3D7_0616200	kinetochore protein NDC80, putative	-0.960087	4.89871e-11
Pf3D7_06_v3	237355	246015	-	PF3D7_0605800	DNA repair protein RAD50, putative	-0.633415	5.0287e-11
Pf3D7_10_v3	1197379	1200268	-	PF3D7_1029300	conserved protein, unknown function	-0.847564	5.20666e-11
Pf3D7_09_v3	827405	830952	-	PF3D7_0920200	CS domain protein, putative	-1.05416	5.33119e-11
Pf3D7_13_v3	1063689	1066411	+	PF3D7_1325500	conserved Plasmodium protein, unknown function	-1.05371	5.44507e-11
Pf3D7_12_v3	1383267	1402631	+	PF3D7_1233600	asparagine and aspartate rich protein 1	-0.460806	6.67889e-11
Pf3D7_12_v3	1328121	1332034	-	PF3D7_1232100	60 kDa chaperonin	-0.426306	8.07506e-11
Pf3D7_10_v3	1461927	1469867	+	PF3D7_1037000	DNA polymerase zeta catalytic subunit, putative	-1.08599	8.55848e-11
Pf3D7_14_v3	227948	230574	+	PF3D7_1406300	glycerophosphodiester phosphodiesterase	-0.759011	1.3112e-10
Pf3D7_12_v3	313352	322762	-	PF3D7_1207000	conserved Plasmodium protein, unknown function	-0.833888	1.45567e-10
Pf3D7_13_v3	828978	834253	+	PF3D7_1320000	golgi protein 1	0.62611	1.49386e-10
Pf3D7_07_v3	1193347	1210448	-	PF3D7_0728100	anaphase-promoting complex subunit 1, putative	-1.53733	1.79781e-10
Pf3D7_02_v3	230768	232631	+	PF3D7_0205700	RNA-binding protein, putative	0.644735	2.02197e-10
Pf3D7_02_v3	412948	421861	-	PF3D7_0210200	conserved Plasmodium protein, unknown function	-0.797665	2.13223e-10
Pf3D7_14_v3	2844118	2847047	+	PF3D7_1469400	nucleoside transporter 3, putative	0.580836	2.29495e-10
Pf3D7_08_v3	1187168	1193439	-	PF3D7_0827600	conserved Plasmodium protein, unknown function	-0.654904	2.41735e-10
Pf3D7_11_v3	127762	130186	+	PF3D7_1102700	early transcribed membrane protein 11.1	0.543404	2.65885e-10
Pf3D7_01_v3	439395	442195	-	PF3D7_0111500	UMP-CMP kinase, putative	-0.741405	3.31267e-10
Pf3D7_14_v3	2410396	2414191	-	PF3D7_1458700	exonuclease V, mitochondrial, putative	-1.09931	3.31267e-10
Pf3D7_05_v3	172042	174574	+	PF3D7_0504400	ATP-dependent helicase, putative	-0.842589	3.4609e-10
Pf3D7_10_v3	1022202	1023132	+	PF3D7_1024300	ATP synthase-associated protein, putative	-1.74684	3.57524e-10
Pf3D7_11_v3	775233	783909	-	PF3D7_1120600	DDRGK domain-containing protein, putative	-0.749609	3.77649e-10
Pf3D7_12_v3	1160654	1163264	-	PF3D7_1228600	merozoite surface protein 9	0.718995	4.19492e-10
Pf3D7_14_v3	3187707	3191551	+	PF3D7_1477500	Plasmodium exported protein (PHISTb), unknown function	0.640518	4.70328e-10
Pf3D7_10_v3	1016823	1020866	-	PF3D7_1024100	conserved Plasmodium protein, unknown function	-1.22113	4.78295e-10
Pf3D7_14_v3	552757	555969	-	PF3D7_1414000	26S proteasome regulatory subunit RPN13, putative	-0.799058	5.99378e-10
Pf3D7_13_v3	235485	236870	-	PF3D7_1304500	small heat shock protein, putative	-0.608675	8.44321e-10
Pf3D7_13_v3	1002038	1019770	-	PF3D7_1324300	conserved Plasmodium membrane protein, unknown function	-0.671642	8.53387e-10
Pf3D7_04_v3	137006	147177	+	PF3D7_0402300	reticulocyte binding protein homologue 1	0.997124	1.56927e-09
Pf3D7_03_v3	134486	141185	+	PF3D7_0302500	cytoadherence linked asexual protein 3.1	0.839608	1.67402e-09
Pf3D7_09_v3	338140	342542	-	PF3D7_0907100	conserved Plasmodium protein, unknown function	-1.03508	2.1029e-09
Pf3D7_05_v3	1044284	1051519	+	PF3D7_0525200	structural maintenance of chromosomes protein 6, putative	-0.598776	2.19103e-09
Pf3D7_09_v3	1122096	1125906	+	PF3D7_0927600	RNA-binding protein, putative	-0.904242	2.42981e-09
Pf3D7_12_v3	2171086	2173040	+	PF3D7_1253100	Plasmodium exported protein (PHISTa), unknown function	0.527916	2.50102e-09
Pf3D7_07_v3	329719	336587	-	PF3D7_0707200	conserved Plasmodium protein, unknown function	-1.02117	2.55188e-09
Pf3D7_02_v3	628091	632681	-	PF3D7_0215300	acyl-CoA synthetase	1.0853	2.87293e-09
Pf3D7_10_v3	224040	225383	+	PF3D7_1004900	conserved protein, unknown function	-1.03837	3.61667e-09
Pf3D7_09_v3	706053	712389	-	PF3D7_0917000	merozoite organizing protein	-0.654435	3.77741e-09
Pf3D7_09_v3	922012	935804	-	PF3D7_0922800	conserved Plasmodium protein, unknown function	-0.768536	4.35693e-09
Pf3D7_05_v3	90735	95257	+	PF3D7_0501800	chromatin assembly factor 1 subunit A	-0.540948	4.37896e-09
Pf3D7_02_v3	80851	84937	-	PF3D7_0201700	DnaJ protein, putative	0.976362	4.43422e-09
Pf3D7_11_v3	1179639	1185871	-	PF3D7_1130700	structural maintenance of chromosomes protein 1, putative	-0.694737	4.69472e-09
Pf3D7_11_v3	1470103	1472480	-	PF3D7_1137400	UVB-resistance protein UVR8 homologue	-0.50258	4.70414e-09
Pf3D7_12_v3	390219	395814	+	PF3D7_1208400	amino acid transporter, putative	1.06146	5.76144e-09
Pf3D7_11_v3	1681435	1692161	-	PF3D7_1142100	conserved Plasmodium protein, unknown function	0.663012	6.6976e-09
Pf3D7_11_v3	293534	297356	+	PF3D7_1107100	nucleic acid binding protein, putative	-1.27119	6.86248e-09
Pf3D7_06_v3	977162	978525	+	PF3D7_0623900	ribonuclease H2 subunit A, putative	-0.825854	7.85525e-09
Pf3D7_06_v3	332329	335631	+	PF3D7_0607900	conserved Plasmodium protein, unknown function	-1.06821	8.21113e-09
Pf3D7_13_v3	1400682	1402748	-	PF3D7_1334300	MSP7-like protein	-0.395938	9.88128e-09
Pf3D7_13_v3	221623	225748	-	PF3D7_1304100	DNA ligase I	-0.900453	1.14469e-08
Pf3D7_07_v3	83838	86436	+	PF3D7_0702000	Plasmodium exported protein (hyp12), unknown function	0.759642	1.2627e-08
Pf3D7_10_v3	804328	807582	-	PF3D7_1019800	tRNA methyltransferase, putative	-0.720938	1.43209e-08
Pf3D7_04_v3	92418	94121	-	PF3D7_0401600	rifin	0.321808	1.51065e-08
Pf3D7_13_v3	1935006	1947401	-	PF3D7_1348400	conserved Plasmodium membrane protein, unknown function	-0.546089	1.63229e-08
Pf3D7_07_v3	1305154	1315639	-	PF3D7_0730500	conserved Plasmodium protein, unknown function	-0.806813	1.74833e-08
Pf3D7_12_v3	1938255	1940352	+	PF3D7_1246700	conserved Plasmodium protein, unknown function	-0.706324	1.77667e-08
Pf3D7_05_v3	1316238	1316874	+	PF3D7_0532500	Plasmodium exported protein, unknown function	0.70255	1.96227e-08
Pf3D7_13_v3	1418213	1421552	-	PF3D7_1335100	merozoite surface protein 7	1.11536	2.12454e-08
Pf3D7_13_v3	467319	469389	-	PF3D7_1310700	PhIL1-interacting candidate PIC5	0.980535	2.19803e-08
Pf3D7_05_v3	1071094	1072988	+	PF3D7_0525800	inner membrane complex protein 1g, putative	0.960063	2.47724e-08
Pf3D7_13_v3	1384922	1389288	+	PF3D7_1333900	conserved Plasmodium protein, unknown function	-0.913457	2.55446e-08
Pf3D7_03_v3	869089	872456	+	PF3D7_0320800	ATP-dependent RNA helicase DDX6	-0.754609	2.69111e-08
Pf3D7_04_v3	829728	830676	+	PF3D7_0418400	LSM domain-containing protein, putative	0.586806	2.72589e-08
Pf3D7_05_v3	1198563	1205743	+	PF3D7_0529400	conserved Plasmodium protein, unknown function	-0.405857	2.73999e-08
Pf3D7_03_v3	886593	889386	-	PF3D7_0321200	UDP-N-acetylglucosamine--dolichyl-phosphate N-acetylglucosaminephosphotransferase, putative	-0.998779	2.7467e-08
Pf3D7_07_v3	716275	719340	+	PF3D7_0716300	conserved protein, unknown function	-0.329741	2.7467e-08
Pf3D7_12_v3	2136053	2144874	+	PF3D7_1252400	reticulocyte binding protein homologue 3, pseudogene	0.809384	3.62127e-08
Pf3D7_11_v3	2009875	2010902	+	PF3D7_1149900	stevor	-0.358553	3.75833e-08
Pf3D7_06_v3	586596	589075	-	PF3D7_0614000	thiamine-phosphate synthase, putative	-0.732493	3.90048e-08
Pf3D7_11_v3	317615	319552	-	PF3D7_1107400	DNA repair protein RAD51	-1.30929	4.39836e-08
Pf3D7_07_v3	899525	901353	+	PF3D7_0720800	Ham1-like protein, putative	-0.659137	4.44608e-08
Pf3D7_08_v3	377439	379755	+	PF3D7_0807200	conserved Plasmodium membrane protein, unknown function	0.47065	4.86565e-08
Pf3D7_11_v3	461766	469974	+	PF3D7_1112100	conserved Plasmodium protein, unknown function	-0.565506	4.90824e-08
Pf3D7_06_v3	163582	170363	-	PF3D7_0604000	conserved Plasmodium protein, unknown function	-0.928994	5.25789e-08
Pf3D7_01_v3	255113	258624	-	PF3D7_0106000	conserved protein, unknown function	-1.23546	5.86726e-08
Pf3D7_13_v3	1768122	1772620	+	PF3D7_1344200	endoplasmic reticulum chaperone GRP170	0.438453	8.27662e-08
Pf3D7_13_v3	1028092	1034031	+	PF3D7_1324600	conserved Plasmodium protein, unknown function	-1.20013	8.29594e-08
Pf3D7_11_v3	652399	654424	+	PF3D7_1117100	ubiquitin carboxyl-terminal hydrolase UCH54	-1.1116	8.50596e-08
Pf3D7_12_v3	836836	845991	-	PF3D7_1221000	histone-lysine N-methyltransferase, H3 lysine-4 specific	-0.480438	8.62193e-08
Pf3D7_05_v3	591098	595679	-	PF3D7_0514100	ATP-dependent DNA helicase UvrD	-0.92702	9.74105e-08
Pf3D7_11_v3	1694889	1701865	+	PF3D7_1142300	conserved Plasmodium membrane protein, unknown function	-0.49737	1.01052e-07
Pf3D7_12_v3	2091731	2094720	+	PF3D7_1251200	coronin	1.03703	1.01935e-07
Pf3D7_07_v3	1230145	1232666	+	PF3D7_0728800	conserved Plasmodium protein, unknown function	-0.754918	1.02818e-07
Pf3D7_03_v3	479460	485830	-	PF3D7_0311300	phosphatidylinositol 3- and 4-kinase, putative	-0.763252	1.03595e-07
Pf3D7_14_v3	1126538	1129101	+	PF3D7_1428600	peptide chain release factor 1	-1.03937	1.16489e-07
Pf3D7_03_v3	328477	336120	-	PF3D7_0307700	conserved Plasmodium protein, unknown function	-0.487956	1.18385e-07
Pf3D7_08_v3	1059246	1061567	-	PF3D7_0824300	GTP-binding protein Obg2, putative	-1.39781	1.18385e-07
Pf3D7_13_v3	1371664	1373056	+	PF3D7_1333500	conserved Plasmodium protein, unknown function	-0.772257	1.2003e-07
Pf3D7_06_v3	596483	602866	-	PF3D7_0614300	major facilitator superfamily-related transporter, putative	0.339254	1.2304e-07
Pf3D7_03_v3	499117	502677	+	PF3D7_0311600	dolichyl-diphosphooligosaccharide--protein glycosyltransferase subunit OST1, putative	-0.756988	1.27661e-07
Pf3D7_13_v3	2065333	2067148	+	PF3D7_1351800	conserved Plasmodium protein, unknown function	0.4784	1.4929e-07
Pf3D7_12_v3	1251464	1253144	-	PF3D7_1230400	ATP-dependent protease subunit ClpQ	-0.944539	1.63807e-07
Pf3D7_02_v3	469408	474167	+	PF3D7_0211700	tyrosine kinase-like protein, putative	-0.702109	1.69617e-07
Pf3D7_06_v3	1026468	1031411	-	PF3D7_0625300	mitochondrial DNA polymerase	-0.612137	2.14816e-07
Pf3D7_09_v3	1019164	1020903	-	PF3D7_0925300	proline--tRNA ligase, putative	-1.07009	2.26058e-07
Pf3D7_13_v3	1561210	1563893	-	PF3D7_1338700	conserved protein, unknown function	-0.661068	2.33283e-07
Pf3D7_09_v3	1349597	1350572	+	PF3D7_0934400	AP2 domain transcription factor, putative	-0.908402	2.38638e-07
Pf3D7_10_v3	1189990	1195098	+	PF3D7_1029100	conserved Plasmodium protein, unknown function	-0.700457	2.48425e-07
Pf3D7_14_v3	3081750	3084635	+	PF3D7_1475200	conserved protein, unknown function	-0.862175	2.51784e-07
Pf3D7_01_v3	347246	350568	+	PF3D7_0108500	ELM2 domain-containing protein, putative	0.489444	2.65864e-07
Pf3D7_10_v3	1098008	1100175	-	PF3D7_1026000	conserved Plasmodium protein, unknown function	0.325352	2.78598e-07
Pf3D7_13_v3	759654	764908	-	PF3D7_1318400	structural maintenance of chromosomes protein 2, putative	-0.726221	2.78598e-07
Pf3D7_14_v3	3022250	3023997	+	PF3D7_1474100	ribosomal protein L20, mitochondrial, putative	-1.34072	3.05519e-07
Pf3D7_06_v3	1184868	1189014	-	PF3D7_0628800	glutamyl-tRNA(Gln) amidotransferase subunit B	-0.617734	3.325e-07
Pf3D7_12_v3	630962	633621	-	PF3D7_1215400	conserved Plasmodium protein, unknown function	-1.40658	3.58662e-07
Pf3D7_09_v3	1260984	1261969	+	PF3D7_0931300	conserved Plasmodium protein, unknown function	1.16933	3.68283e-07
Pf3D7_06_v3	449004	452099	+	PF3D7_0610600	calcium-dependent protein kinase 2	-0.501612	3.69285e-07
Pf3D7_09_v3	108747	112128	-	PF3D7_0902500	serine/threonine protein kinase, FIKK family	0.992051	3.82598e-07
Pf3D7_12_v3	173597	177277	-	PF3D7_1203300	TBCC domain-containing protein, putative	-1.34443	3.82598e-07
Pf3D7_14_v3	756645	758888	-	PF3D7_1417900	ATP synthase-associated protein, putative	-0.883967	3.8425e-07
Pf3D7_07_v3	1183630	1190173	+	PF3D7_0727900	conserved Plasmodium protein, unknown function	0.638727	4.05843e-07
Pf3D7_09_v3	1128345	1130169	+	PF3D7_0927800	cytochrome c oxidase subunit 5B, putative	-1.39678	4.05843e-07
Pf3D7_08_v3	521170	524750	+	PF3D7_0810200	ABC1 family, putative	-0.648705	4.14599e-07
Pf3D7_12_v3	198957	202640	-	PF3D7_1204100	conserved Plasmodium protein, unknown function	-0.846418	4.64879e-07
Pf3D7_13_v3	1340768	1341856	+	PF3D7_1332500	SAM-dependent RNA methyltransferase, putative	0.440875	4.83545e-07
Pf3D7_02_v3	209149	211029	-	PF3D7_0204800	3'-5' exonuclease, putative	-0.9539	4.84733e-07
Pf3D7_04_v3	127712	134468	-	PF3D7_0402200	surface-associated interspersed protein 4.1 (SURFIN 4.1), pseudogene	1.00482	5.05656e-07
Pf3D7_13_v3	1036517	1039173	-	PF3D7_1324800	dihydrofolate synthase/folylpolyglutamate synthase	-0.605439	5.28213e-07
Pf3D7_12_v3	972357	973920	-	PF3D7_1223900	50S ribosomal protein L24, putative	-0.904627	5.48505e-07
Pf3D7_08_v3	1006504	1011755	-	PF3D7_0822900	PhIL1-interacting candidate PIC2	0.914965	5.50635e-07
Pf3D7_11_v3	940025	944624	+	PF3D7_1123800	structural maintenance of chromosomes protein 5, putative	-0.786089	5.74961e-07
Pf3D7_11_v3	109829	111884	-	PF3D7_1102300	Plasmodium exported protein, unknown function	1.08346	6.46097e-07
Pf3D7_14_v3	3127566	3128533	-	PF3D7_1476000	conserved Plasmodium protein, unknown function	0.73703	6.46097e-07
Pf3D7_07_v3	728081	731148	+	PF3D7_0716700	conserved Plasmodium protein, unknown function	-0.778459	6.49431e-07
Pf3D7_14_v3	1866106	1868844	+	PF3D7_1445500	conserved Plasmodium protein, unknown function	0.595646	6.49431e-07
Pf3D7_01_v3	253089	255771	+	PF3D7_0105900	3'-5' exonuclease, putative	-1.36265	7.16261e-07
Pf3D7_02_v3	477189	479816	-	PF3D7_0211900	pseudouridine synthase, putative	-1.12189	7.70565e-07
Pf3D7_08_v3	748331	750033	+	PF3D7_0816100	phosphopantothenoylcysteine decarboxylase, putative	0.94158	7.83984e-07
Pf3D7_14_v3	1946965	1953556	+	PF3D7_1447800	calponin homology domain-containing protein, putative	0.738666	8.33699e-07
Pf3D7_09_v3	89201	92043	-	PF3D7_0902000	serine/threonine protein kinase, FIKK family	-0.454248	8.42058e-07
Pf3D7_06_v3	204545	206720	-	PF3D7_0604700	glyoxalase I-like protein GILP	-0.941747	9.24801e-07
Pf3D7_08_v3	372356	376952	-	PF3D7_0807100	DNA helicase PSH3	0.424086	9.36608e-07
Pf3D7_12_v3	543385	549255	+	PF3D7_1212300	WD repeat-containing protein, putative	-0.748064	9.36633e-07
Pf3D7_12_v3	1604376	1608415	+	PF3D7_1238700	BTB/POZ domain-containing protein, putative	-0.587811	9.85972e-07
Pf3D7_08_v3	475439	478480	+	PF3D7_0809400	conserved protein, unknown function	-0.636216	1.00012e-06
Pf3D7_03_v3	182267	189424	+	PF3D7_0303500	spindle pole body protein, putative	-0.754167	1.03004e-06
Pf3D7_14_v3	1409197	1411400	+	PF3D7_1434800	mitochondrial acidic protein MAM33, putative	-0.373817	1.03004e-06
Pf3D7_13_v3	1695462	1699267	+	PF3D7_1343000	phosphoethanolamine N-methyltransferase	-0.517393	1.08047e-06
Pf3D7_13_v3	2668028	2671369	-	PF3D7_1366800	phosphatidylserine synthase, putative	0.420739	1.1901e-06
Pf3D7_12_v3	1355049	1358076	-	PF3D7_1233000	elongation factor G	-0.696902	1.21212e-06
Pf3D7_10_v3	1398801	1403741	+	PF3D7_1035300	glutamate-rich protein GLURP	1.19514	1.26695e-06
Pf3D7_11_v3	1807031	1810365	+	PF3D7_1145500	ABC transporter B family member 3, putative	-0.61315	1.37281e-06
Pf3D7_06_v3	1122322	1154481	-	PF3D7_0628100	HECT domain-containing protein 1, putative	0.894249	1.40824e-06
Pf3D7_04_v3	405513	408243	-	PF3D7_0408400	conserved protein, unknown function	-1.20813	1.45065e-06
Pf3D7_13_v3	1564491	1567716	-	PF3D7_1338800	CPW-WPC family protein	-1.35494	1.45752e-06
Pf3D7_13_v3	1799856	1806394	+	PF3D7_1344900	conserved Plasmodium protein, unknown function	0.391087	1.64308e-06
Pf3D7_05_v3	795081	797815	+	PF3D7_0519300	protoheme IX farnesyltransferase	-1.21417	1.69989e-06
Pf3D7_12_v3	685730	689481	-	PF3D7_1217400	conserved protein, unknown function	0.855002	1.73237e-06
Pf3D7_05_v3	731350	735605	+	PF3D7_0517400	FACT complex subunit SPT16, putative	-0.305546	1.75821e-06
Pf3D7_09_v3	1155523	1159304	+	PF3D7_0928800	serine/threonine protein kinase, putative	-0.557518	1.78711e-06
Pf3D7_05_v3	73163	80813	+	PF3D7_0501400	interspersed repeat antigen	1.29579	1.80749e-06
Pf3D7_04_v3	672035	679718	-	PF3D7_0415200	conserved Plasmodium protein, unknown function	-0.698897	1.86598e-06
Pf3D7_08_v3	430405	439297	+	PF3D7_0808600	erythrocyte membrane protein 1, PfEMP1	1.07407	1.98244e-06
Pf3D7_13_v3	2843157	2847557	+	PF3D7_1372300	Plasmodium exported protein (PHIST), unknown function	1.04897	2.15379e-06
Pf3D7_08_v3	1054798	1059140	+	PF3D7_0824200	conserved Plasmodium protein, unknown function	-0.786659	2.42749e-06
Pf3D7_08_v3	467507	472481	-	PF3D7_0809200	asparagine-rich antigen Pfa55-14	0.394595	2.77634e-06
Pf3D7_07_v3	889883	899213	+	PF3D7_0720700	phosphoinositide-binding protein PX1	0.483898	2.78795e-06
Pf3D7_12_v3	387833	389498	+	PF3D7_1208300	acyl carrier protein, mitochondrial	-0.430861	2.91083e-06
Pf3D7_02_v3	747303	749586	-	PF3D7_0218300	rRNA methyltransferase, putative	-0.545053	2.91456e-06
Pf3D7_12_v3	1457876	1459667	+	PF3D7_1234900	CHCH domain-containing protein, putative	-0.885753	2.96882e-06
Pf3D7_14_v3	230607	232875	+	PF3D7_1406400	pentatricopeptide repeat-containing protein 1	-1.0522	2.99524e-06
Pf3D7_12_v3	586314	587973	+	PF3D7_1213600	dynein light chain 1, putative	-0.853868	3.07941e-06
Pf3D7_03_v3	555035	558825	-	PF3D7_0313700	conserved Plasmodium protein, unknown function	-0.836639	3.10176e-06
Pf3D7_06_v3	615060	617043	-	PF3D7_0614800	endonuclease III-like protein 1, putative	-0.407645	3.20043e-06
Pf3D7_11_v3	661949	662633	+	PF3D7_1117300	conserved protein, unknown function	0.861901	3.35632e-06
Pf3D7_08_v3	1324597	1331626	+	PF3D7_0831100	surface-associated interspersed protein 8.1 (SURFIN 8.1)	1.28007	3.47832e-06
Pf3D7_08_v3	1052541	1054493	+	PF3D7_0824100	3'-5' exonuclease, putative	-0.956776	3.65922e-06
Pf3D7_13_v3	1340764	1344123	-	PF3D7_1332600	DNA-(apurinic or apyrimidinic site) lyase 1	-0.557914	3.67954e-06
Pf3D7_12_v3	1427398	1433600	+	PF3D7_1234200	helicase, putative, pseudogene	-0.431452	3.7273e-06
Pf3D7_13_v3	931298	944119	+	PF3D7_1322200	TOG domain-containing protein, putative	-0.39186	3.7273e-06
Pf3D7_14_v3	1855451	1859752	+	PF3D7_1445200	ATP-dependent RNA helicase MAK5, putative	0.321627	3.7273e-06
Pf3D7_13_v3	1568367	1571577	-	PF3D7_1338900	serine/threonine protein kinase, putative	-1.16755	3.72751e-06
Pf3D7_12_v3	60857	65703	-	PF3D7_1200700	acyl-CoA synthetase	0.567618	3.74345e-06
Pf3D7_09_v3	1403986	1407459	+	PF3D7_0935600	gametocytogenesis-implicated protein	0.753121	3.90616e-06
Pf3D7_02_v3	650472	653693	-	PF3D7_0215800	origin recognition complex subunit 5	-1.07162	4.03092e-06
Pf3D7_08_v3	474788	474991	-	PF3D7_0809250	respiratory chain complex 4 associated protein 5	-0.938693	4.03092e-06
Pf3D7_11_v3	372099	376865	-	PF3D7_1108700	heat shock protein J2	0.319045	4.03092e-06
Pf3D7_09_v3	691282	694189	-	PF3D7_0916500	ubiquitin fusion degradation protein 1	-0.579324	4.53629e-06
Pf3D7_11_v3	1389211	1396929	+	PF3D7_1135600	condensin-2 complex subunit D3, putative	-1.56184	4.53629e-06
Pf3D7_13_v3	996864	999493	+	PF3D7_1324100	conserved Plasmodium membrane protein, unknown function	-1.18699	4.56428e-06
Pf3D7_03_v3	191168	193072	-	PF3D7_0303700	lipoamide acyltransferase component of branched-chain alpha-keto acid dehydrogenase complex	-0.445633	4.64207e-06
Pf3D7_11_v3	574690	580622	+	PF3D7_1115200	histone-lysine N-methyltransferase SET7	0.505286	4.76432e-06
Pf3D7_03_v3	325654	328649	+	PF3D7_0307600	conserved Plasmodium protein, unknown function	-0.814962	4.79082e-06
Pf3D7_07_v3	1237998	1246671	+	PF3D7_0729100	allantoicase, putative	-0.565991	4.83136e-06
Pf3D7_08_v3	1185861	1187510	+	PF3D7_0827500	ribosomal protein L21, apicoplast, putative	-0.882636	5.24202e-06
Pf3D7_14_v3	2572705	2574812	+	PF3D7_1463300	DNA polymerase alpha subunit B, putative	-1.04253	5.5471e-06
Pf3D7_13_v3	836524	838735	+	PF3D7_1320200	TBC domain protein, putative	-0.795421	5.57946e-06
Pf3D7_07_v3	486497	491719	-	PF3D7_0711000	AAA family ATPase, CDC48 subfamily	-0.331386	5.65774e-06
Pf3D7_12_v3	1798386	1800204	+	PF3D7_1242500	conserved protein, unknown function	-1.15977	5.74269e-06
Pf3D7_10_v3	1039937	1045239	-	PF3D7_1024900	conserved Plasmodium protein, unknown function	-0.601899	5.80806e-06
Pf3D7_01_v3	215143	217616	+	PF3D7_0104800	novel putative transporter 1, putative	-1.56707	5.82245e-06
Pf3D7_06_v3	212174	213397	-	PF3D7_0604900	conserved Plasmodium protein, unknown function	-1.17995	5.84834e-06
Pf3D7_13_v3	1040006	1042682	+	PF3D7_1324900	L-lactate dehydrogenase	-0.341729	6.37781e-06
Pf3D7_03_v3	559025	563280	+	PF3D7_0313800	conserved Plasmodium protein, unknown function	-0.534131	6.44336e-06
Pf3D7_08_v3	936266	939277	-	PF3D7_0820800	conserved Plasmodium protein, unknown function	-0.948783	6.44743e-06
Pf3D7_13_v3	2552035	2555363	+	PF3D7_1363700	protein AMR1	-0.730553	6.44743e-06
Pf3D7_14_v3	891991	893290	-	PF3D7_1422000	cytochrome c oxidase assembly protein COX14, putative	-1.1711	6.44743e-06
Pf3D7_13_v3	292977	296617	+	PF3D7_1306300	SAM dependent methyltransferase, putative	-0.890902	6.9386e-06
Pf3D7_06_v3	1078020	1082073	+	PF3D7_0626800	pyruvate kinase	-0.237656	6.96519e-06
Pf3D7_06_v3	1189472	1193978	+	PF3D7_0628900	RAP protein, putative	-0.757917	6.96519e-06
Pf3D7_03_v3	322589	325397	-	PF3D7_0307500	spindle and kinetochore-associated protein 2, putative	-1.08701	7.02968e-06
Pf3D7_14_v3	3085179	3087302	+	PF3D7_1475300	cytochrome c oxidase assembly protein COX11, putative	-0.719916	7.28075e-06
Pf3D7_14_v3	985023	988047	-	PF3D7_1425300	conserved Plasmodium protein, unknown function	-0.964404	7.41856e-06
Pf3D7_11_v3	1040447	1048468	-	PF3D7_1126700	conserved Plasmodium protein, unknown function	0.978543	7.74415e-06
Pf3D7_13_v3	2234959	2238932	+	PF3D7_1356400	phosphatase 2A regulatory subunit-related protein, putative	-1.45412	8.40408e-06
Pf3D7_11_v3	1896443	1898242	+	PF3D7_1147700	ATP synthase subunit delta, mitochondrial, putative	-1.35485	8.55098e-06
Pf3D7_14_v3	1309923	1312200	+	PF3D7_1433300	histone-binding protein RBBP7, putative	0.543829	8.55098e-06
Pf3D7_14_v3	573759	577168	+	PF3D7_1414400	serine/threonine protein phosphatase PP1	-0.369469	9.1531e-06
Pf3D7_05_v3	1034754	1039424	+	PF3D7_0525000	zinc finger protein, putative	0.415225	9.18532e-06
Pf3D7_10_v3	1412641	1416363	+	PF3D7_1035700	duffy binding-like merozoite surface protein	0.941662	9.26592e-06
Pf3D7_09_v3	369477	371999	-	PF3D7_0908000	plasma membrane protein 1, putative	0.737702	9.28542e-06
Pf3D7_13_v3	626197	629114	-	PF3D7_1314700	pinin/SDK/MemA domain-containing protein, putative	-0.420761	9.46767e-06
Pf3D7_13_v3	602446	606612	+	PF3D7_1314000	conserved protein, unknown function	-0.790992	1.05009e-05
Pf3D7_05_v3	187586	205020	-	PF3D7_0504800	conserved Plasmodium protein, unknown function	-1.17735	1.0611e-05
Pf3D7_11_v3	510703	516323	-	PF3D7_1113100	protein tyrosine phosphatase	0.305131	1.0611e-05
Pf3D7_14_v3	2303352	2306919	+	PF3D7_1456200	conserved Plasmodium protein, unknown function	-0.992186	1.0611e-05
Pf3D7_05_v3	548139	553825	-	PF3D7_0512800	conserved Plasmodium protein, unknown function	-0.388699	1.07731e-05
Pf3D7_14_v3	890541	891622	-	PF3D7_1421900	copper transporter, putative	-0.885273	1.10221e-05
Pf3D7_12_v3	923314	925896	+	PF3D7_1222900	conserved Plasmodium protein, unknown function	-0.82257	1.14682e-05
Pf3D7_14_v3	238872	244318	+	PF3D7_1406600	ATP-dependent Clp protease regulatory subunit ClpC	-0.415112	1.1558e-05
Pf3D7_14_v3	1708390	1712078	-	PF3D7_1442200	GTP-binding protein YihA2	-0.703946	1.15757e-05
Pf3D7_13_v3	914465	918899	+	PF3D7_1322000	nucleoside-diphosphatase, putative	-1.0206	1.22361e-05
Pf3D7_14_v3	2423624	2426573	+	PF3D7_1459100	GTP-binding protein, putative	-0.842509	1.26373e-05
Pf3D7_09_v3	696194	702782	-	PF3D7_0916700	RNA-binding protein musashi, putative	0.314021	1.30811e-05
Pf3D7_10_v3	674416	678495	-	PF3D7_1016800	Plasmodium exported protein (PHISTc), unknown function	0.624564	1.30811e-05
Pf3D7_07_v3	1246810	1248317	+	PF3D7_0729200	1-cys peroxiredoxin	-1.72787	1.32275e-05
Pf3D7_10_v3	1105482	1109722	+	PF3D7_1026300	conserved Plasmodium protein, unknown function	-0.654767	1.32275e-05
Pf3D7_14_v3	2336071	2339501	-	PF3D7_1457000	signal peptide peptidase	0.293834	1.33158e-05
Pf3D7_12_v3	1208198	1209870	+	PF3D7_1229400	macrophage migration inhibitory factor	-0.420377	1.34464e-05
Pf3D7_06_v3	897970	902735	-	PF3D7_0622100	conserved Plasmodium protein, unknown function	1.27123	1.36986e-05
Pf3D7_13_v3	2058839	2064747	+	PF3D7_1351700	inner membrane complex protein 1f, putative	0.70151	1.37931e-05
Pf3D7_14_v3	1050744	1055499	+	PF3D7_1427000	conserved Plasmodium protein, unknown function	-0.494294	1.38565e-05
Pf3D7_08_v3	230967	233374	+	PF3D7_0803700	tubulin gamma chain	-0.755712	1.43907e-05
Pf3D7_13_v3	403496	407163	-	PF3D7_1308800	tyrosine recombinase	-0.7545	1.43994e-05
Pf3D7_09_v3	769319	772498	+	PF3D7_0918700	conserved Plasmodium protein, unknown function	0.912343	1.44669e-05
Pf3D7_10_v3	132914	138022	+	PF3D7_1002800	DnaJ protein, putative	-0.689032	1.48063e-05
Pf3D7_14_v3	429125	431542	-	PF3D7_1410700	conserved protein, unknown function	-1.5852	1.48804e-05
Pf3D7_13_v3	1289960	1293507	+	PF3D7_1330700	GPI transamidase subunit PIG-U, putative	-1.11579	1.50012e-05
Pf3D7_14_v3	2996429	2998275	-	PF3D7_1473600	conserved Plasmodium protein, unknown function	-0.646803	1.51924e-05
Pf3D7_11_v3	190492	195121	-	PF3D7_1104300	conserved Plasmodium protein, unknown function	-0.539701	1.53357e-05
Pf3D7_05_v3	677677	681517	+	PF3D7_0516300	tRNA pseudouridine synthase, putative	0.341392	1.56161e-05
Pf3D7_10_v3	1287320	1290508	-	PF3D7_1032000	ribosome maturation factor RimM, putative	-0.74518	1.58184e-05
Pf3D7_13_v3	2821078	2824446	+	PF3D7_1371700	serine/threonine protein kinase, FIKK family	-0.584183	1.60141e-05
Pf3D7_07_v3	848223	853891	-	PF3D7_0719400	conserved Plasmodium protein, unknown function	-0.73509	1.628e-05
Pf3D7_13_v3	450398	453415	+	PF3D7_1310100	conserved Plasmodium protein, unknown function	-0.907667	1.69839e-05
Pf3D7_13_v3	2118361	2120913	-	PF3D7_1353000	tryptophan-rich protein, pseudogene	0.381879	1.69839e-05
Pf3D7_05_v3	624719	626844	-	PF3D7_0515100	rhomboid protease ROM9	-1.49903	1.70548e-05
Pf3D7_06_v3	602024	605863	+	PF3D7_0614400	pre-mRNA-splicing factor CWF7, putative	0.407333	1.77862e-05
Pf3D7_02_v3	400078	402755	-	PF3D7_0209700	RING zinc finger protein, putative	0.298767	1.80737e-05
Pf3D7_08_v3	711239	714166	+	PF3D7_0815100	heptatricopeptide repeat and RAP domain-containing protein, putative	-0.730669	1.82317e-05
Pf3D7_06_v3	1195429	1198332	-	PF3D7_0629100	nicotinate phosphoribosyltransferase, putative	-0.445097	1.8599e-05
Pf3D7_09_v3	1324974	1329878	-	PF3D7_0933500	gamma-tubulin complex component, putative	-0.534096	1.94795e-05
Pf3D7_11_v3	790267	791082	+	PF3D7_1120900	heat shock factor-binding protein 1	-0.888594	2.14792e-05
Pf3D7_09_v3	576759	579774	-	PF3D7_0913300	conserved protein, unknown function	0.329419	2.20249e-05
Pf3D7_11_v3	1718938	1725224	-	PF3D7_1143100	AP2 domain transcription factor AP2-O	0.759418	2.22723e-05
Pf3D7_09_v3	883515	885592	-	PF3D7_0921700	conserved protein, unknown function	-0.513496	2.26737e-05
Pf3D7_14_v3	1784933	1790629	-	PF3D7_1443600	gamma-tubulin complex component, putative	-0.922288	2.38537e-05
Pf3D7_14_v3	821701	824646	-	PF3D7_1419800	glutathione reductase	-0.482461	2.38771e-05
Pf3D7_09_v3	1021426	1023671	-	PF3D7_0925400	protein phosphatase-beta	-0.922206	2.40048e-05
Pf3D7_03_v3	87480	90921	-	PF3D7_0301500	Plasmodium exported protein, unknown function	0.775278	2.41284e-05
Pf3D7_14_v3	1154726	1163789	+	PF3D7_1429400	rRNA (adenosine-2'-O-)-methyltransferase, putative	0.307832	2.41284e-05
Pf3D7_09_v3	1047843	1059006	-	PF3D7_0926100	protein kinase, putative	0.39684	2.42986e-05
Pf3D7_04_v3	38955	40154	+	PF3D7_0400200	erythrocyte membrane protein 1 (PfEMP1), exon 2, pseudogene	-0.322324	2.47872e-05
Pf3D7_07_v3	422674	427278	-	PF3D7_0709400	Cg7 protein	-0.760957	2.49515e-05
Pf3D7_14_v3	988897	992990	+	PF3D7_1425400	DEAD/DEAH box helicase, putative	-0.527307	2.60675e-05
Pf3D7_11_v3	668095	670115	+	PF3D7_1117600	peptidyl-tRNA hydrolase ICT1	-0.86479	2.66982e-05
Pf3D7_13_v3	1664354	1665907	+	PF3D7_1342300	tetratricopeptide repeat protein, putative	-0.7986	2.6844e-05
Pf3D7_11_v3	225227	226943	+	PF3D7_1105100	histone H2B	-0.329958	2.85254e-05
Pf3D7_04_v3	776801	779987	-	PF3D7_0417500	memo-like protein	-0.465826	2.87504e-05
Pf3D7_07_v3	901363	903408	+	PF3D7_0720900	tetratricopeptide repeat protein, putative	-0.582217	2.89749e-05
Pf3D7_07_v3	297233	303776	-	PF3D7_0706100	conserved Plasmodium protein, unknown function	-0.529488	2.91321e-05
Pf3D7_05_v3	1142668	1145603	+	PF3D7_0527500	Hsc70-interacting protein	-0.225666	2.96361e-05
Pf3D7_03_v3	320628	322215	-	PF3D7_0307400	ATP-dependent Clp protease proteolytic subunit	-0.697419	3.01166e-05
Pf3D7_04_v3	403032	405486	-	PF3D7_0408300	zinc finger Ran-binding domain-containing protein 2, putative	0.329346	3.06335e-05
Pf3D7_09_v3	800671	802645	+	PF3D7_0919600	dolichyl-diphosphooligosaccharide--protein glycosyltransferase subunit WBP1, putative	-0.827675	3.06335e-05
Pf3D7_12_v3	1894910	1896390	+	PF3D7_1245400	50S ribosomal protein L3, mitochondrial, putative	-0.595628	3.06335e-05
Pf3D7_03_v3	112158	118863	+	PF3D7_0302100	serine/threonine protein kinase	0.370551	3.13284e-05
Pf3D7_09_v3	319627	323568	-	PF3D7_0906600	zinc finger protein, putative	0.333197	3.15355e-05
Pf3D7_14_v3	1350120	1359111	-	PF3D7_1433800	conserved Plasmodium protein, unknown function	-0.819697	3.16895e-05
Pf3D7_13_v3	1773639	1781932	-	PF3D7_1344300	zinc finger protein, putative	0.697452	3.32134e-05
Pf3D7_11_v3	262911	266839	-	PF3D7_1106300	5'-3' exoribonuclease 1, putative	-0.321306	3.33851e-05
Pf3D7_14_v3	2463988	2471914	+	PF3D7_1460500	conserved Plasmodium protein, unknown function	-0.489041	3.46179e-05
Pf3D7_11_v3	1340325	1342250	-	PF3D7_1134400	WPP motif-containing protein, putative	-0.917676	3.57374e-05
Pf3D7_09_v3	912487	915584	+	PF3D7_0922500	phosphoglycerate kinase	-0.281393	3.63629e-05
Pf3D7_08_v3	974967	976983	+	PF3D7_0821800	protein transport protein SEC61 subunit beta, putative	0.30618	3.64552e-05
Pf3D7_01_v3	373864	375683	-	PF3D7_0109400	tubulin-specific chaperone a, putative	-0.421443	3.96388e-05
Pf3D7_14_v3	244331	246273	+	PF3D7_1406700	vacuolar protein sorting-associated protein 29	-0.667061	4.20811e-05
Pf3D7_12_v3	1053194	1056616	-	PF3D7_1226000	conserved protein, unknown function	-0.741556	4.24473e-05
Pf3D7_11_v3	547383	549296	-	PF3D7_1114400	RAP protein, putative	-0.846315	4.27334e-05
Pf3D7_09_v3	504394	509439	+	PF3D7_0911100	START domain-containing protein, putative	0.936805	4.53093e-05
Pf3D7_02_v3	176370	178737	+	PF3D7_0203900	5'-3' exonuclease, putative	-0.624037	4.56057e-05
Pf3D7_10_v3	1313214	1315135	-	PF3D7_1032800	leucine-rich repeat protein	-0.891683	4.58471e-05
Pf3D7_11_v3	852985	859371	+	PF3D7_1122500	protein KIC10	-0.717357	4.65532e-05
Pf3D7_11_v3	569509	570889	+	PF3D7_1115000	conserved protein, unknown function	-0.946977	4.87999e-05
Pf3D7_13_v3	833359	835735	-	PF3D7_1320100	ATP-dependent Clp protease adapter protein ClpS	-1.28121	4.96953e-05
Pf3D7_03_v3	339591	352137	-	PF3D7_0307900	conserved Plasmodium protein, unknown function	-0.5588	5.11813e-05
Pf3D7_05_v3	125012	126861	+	PF3D7_0503000	50S ribosomal protein L28, apicoplast, putative	-0.444018	5.12502e-05
Pf3D7_13_v3	236907	241351	+	PF3D7_1304600	conserved Plasmodium protein, unknown function	-0.515794	5.13e-05
Pf3D7_06_v3	311667	318394	-	PF3D7_0607600	spindle assembly abnormal protein 6, putative	-1.41628	5.27625e-05
Pf3D7_13_v3	1827863	1830813	-	PF3D7_1345700	isocitrate dehydrogenase [NADP], mitochondrial	-0.421142	5.40315e-05
Pf3D7_07_v3	475796	477592	-	PF3D7_0710500	conserved protein, unknown function	-0.615394	5.41682e-05
Pf3D7_10_v3	253544	255931	+	PF3D7_1005900	conserved protein, unknown function	-1.1387	5.46925e-05
Pf3D7_13_v3	88139	93987	-	PF3D7_1301600	erythrocyte binding antigen-140	0.49638	5.67311e-05
Pf3D7_08_v3	855347	857162	-	PF3D7_0818800	U3 small nucleolar ribonucleoprotein protein IMP4, putative	0.358604	5.80605e-05
Pf3D7_06_v3	1082531	1084389	+	PF3D7_0626900	ribosomal protein L46, mitochondrial, putative	-0.868069	5.89782e-05
Pf3D7_09_v3	1171132	1173562	+	PF3D7_0929300	conserved Plasmodium protein, unknown function	-0.836045	5.92212e-05
Pf3D7_09_v3	1092809	1096677	-	PF3D7_0926800	conserved Plasmodium protein, unknown function	-0.773965	6.03187e-05
Pf3D7_14_v3	1659431	1663587	-	PF3D7_1440700	AP-3 complex subunit mu, putative	0.328473	6.08781e-05
Pf3D7_11_v3	1301308	1307797	+	PF3D7_1133700	FHA domain-containing protein, putative	0.445687	6.1228e-05
Pf3D7_05_v3	235735	238864	-	PF3D7_0505400	conserved protein, unknown function	-0.687606	6.20359e-05
Pf3D7_04_v3	458379	462772	+	PF3D7_0409800	zinc finger protein, putative	0.276142	6.20731e-05
Pf3D7_11_v3	1449075	1453801	-	PF3D7_1136800	DnaJ protein, putative	0.372416	6.81555e-05
Pf3D7_01_v3	153669	160630	+	PF3D7_0103500	conserved Plasmodium protein, unknown function	-0.764076	6.94124e-05
Pf3D7_13_v3	1835227	1837216	-	PF3D7_1345900	kinetochore protein SPC25, putative	-0.664519	7.30833e-05
Pf3D7_14_v3	1841602	1843256	+	PF3D7_1444700	shikimate dehydrogenase, putative	-1.07366	7.37292e-05
Pf3D7_13_v3	1527826	1531730	-	PF3D7_1337800	calcium-dependent protein kinase 5	0.987719	7.44867e-05
Pf3D7_08_v3	952488	956466	+	PF3D7_0821100	protein kinase 1	0.40163	7.56415e-05
Pf3D7_11_v3	878969	895273	+	PF3D7_1122900	dynein heavy chain, putative	-1.06857	7.58721e-05
Pf3D7_10_v3	266941	269894	-	PF3D7_1006400	heptatricopeptide repeat-containing protein, putative	-0.779233	7.65098e-05
Pf3D7_11_v3	748255	755195	+	PF3D7_1119900	protein transport protein SEC16, putative	0.361585	7.70787e-05
Pf3D7_13_v3	639639	643237	-	PF3D7_1315200	heptatricopeptide repeat-containing protein, putative	-0.689742	7.769e-05
Pf3D7_14_v3	1797266	1800666	+	PF3D7_1443900	heat shock protein 90, putative	-0.262737	7.88627e-05
Pf3D7_06_v3	627693	630345	-	PF3D7_0615300	GPI-anchored wall transfer protein 1, putative	-0.958218	8.12088e-05
Pf3D7_12_v3	1811237	1812819	+	PF3D7_1243000	syntaxin-16, putative	-1.13572	8.12088e-05
Pf3D7_14_v3	403607	418311	-	PF3D7_1410300	WD repeat-containing protein, putative	-0.424128	8.31843e-05
Pf3D7_03_v3	388943	396419	-	PF3D7_0309200	serine/threonine protein kinase ARK2, putative	-0.422412	8.57062e-05
Pf3D7_05_v3	1065902	1070111	-	PF3D7_0525600	RNA methyltransferase, putative	-0.652073	8.67903e-05
Pf3D7_14_v3	472825	474880	+	PF3D7_1411600	GTP-binding protein Obg1	-0.588816	9.18276e-05
Pf3D7_14_v3	3069615	3073847	+	PF3D7_1474900	trailer hitch homolog, putative	-0.894431	9.77884e-05
Pf3D7_04_v3	519261	526401	-	PF3D7_0411800	conserved Plasmodium protein, unknown function	-0.854112	0.000101917
Pf3D7_14_v3	84195	85840	+	PF3D7_1402200	cytochrome c oxidase subunit ApiCOX19, putative	-0.972416	0.00010258
Pf3D7_06_v3	349769	350541	-	PF3D7_0608400	respiratory chain complex 4 associated protein 4	-0.981342	0.000103549
Pf3D7_11_v3	1525654	1532527	-	PF3D7_1138700	protein KIC5	0.347508	0.000108603
Pf3D7_13_v3	1308678	1310348	+	PF3D7_1331300	signal peptidase complex catalytic subunit SEC11	-0.949809	0.000112776
Pf3D7_13_v3	1186514	1196153	+	PF3D7_1328200	conserved Plasmodium protein, unknown function	-0.827577	0.000113695
Pf3D7_05_v3	1017358	1019072	+	PF3D7_0524600	50S ribosomal protein L12, apicoplast, putative	-0.639189	0.000114323
Pf3D7_06_v3	689086	691142	-	PF3D7_0616600	conserved protein, unknown function	-1.00031	0.000114355
Pf3D7_09_v3	1024702	1026683	+	PF3D7_0925500	thioredoxin-like protein 2	-0.714912	0.000117483
Pf3D7_08_v3	976989	978474	-	PF3D7_0821900	WPP motif-containing protein, putative	-0.739206	0.000117487
Pf3D7_14_v3	125986	129877	+	PF3D7_1403400	conserved Plasmodium protein, unknown function	-1.37579	0.000119285
Pf3D7_14_v3	1452234	1454205	+	PF3D7_1435800	GTPase Era, putative	-1.05075	0.000121204
Pf3D7_14_v3	2918191	2921490	-	PF3D7_1471400	diacylglycerol kinase, putative	-0.648079	0.000127205
Pf3D7_13_v3	2026229	2029960	-	PF3D7_1350900	AP2 domain transcription factor AP2-O4, putative	1.20131	0.000128272
Pf3D7_08_v3	245027	248440	+	PF3D7_0804400	methionine aminopeptidase 1c, putative	-0.654755	0.00012922
Pf3D7_10_v3	1393856	1397323	+	PF3D7_1035200	S-antigen	0.666879	0.000130868
Pf3D7_08_v3	595885	601015	+	PF3D7_0811900	RNA-binding protein, putative	-0.480125	0.000132469
Pf3D7_09_v3	1130507	1134907	-	PF3D7_0927900	phosphatidylserine decarboxylase	0.359051	0.000136897
Pf3D7_05_v3	667396	675244	+	PF3D7_0516100	cation-transporting ATPase 1	-0.619162	0.000145319
Pf3D7_07_v3	360813	365795	+	PF3D7_0707800	RAP protein, putative	-0.412159	0.000145829
Pf3D7_06_v3	342351	347812	+	PF3D7_0608300	heptatricopeptide repeat-containing protein, putative	-0.424324	0.000148078
Pf3D7_13_v3	2367440	2379279	+	PF3D7_1359600	conserved Plasmodium protein, unknown function	-0.256172	0.000150521
Pf3D7_14_v3	2689986	2693898	+	PF3D7_1466100	protein phosphatase containing kelch-like domains	-1.62833	0.000150563
Pf3D7_14_v3	2056641	2059885	+	PF3D7_1450300	NADPH--cytochrome P450 reductase, putative	0.375301	0.000154334
Pf3D7_10_v3	1423666	1425959	+	PF3D7_1035900	merozoites-associated armadillo repeats protein	0.788795	0.000154418
Pf3D7_12_v3	1793174	1795330	-	PF3D7_1242300	conserved Plasmodium membrane protein, unknown function	-0.930412	0.000158497
Pf3D7_12_v3	222428	225423	-	PF3D7_1205100	O-phosphoseryl-tRNA(Sec) selenium transferase, putative	-0.35079	0.000160708
Pf3D7_13_v3	1495106	1497722	+	PF3D7_1337100	protein kinase 6	-0.384101	0.000165071
Pf3D7_12_v3	354195	357606	-	PF3D7_1207800	conserved Plasmodium protein, unknown function	-0.587766	0.000169119
Pf3D7_06_v3	958885	962607	-	PF3D7_0623700	ATP-dependent RNA helicase SUV3, putative	-0.398574	0.000169617
Pf3D7_09_v3	344353	349864	+	PF3D7_0907200	GTPase-activating protein, putative	0.349391	0.000170001
Pf3D7_10_v3	1026920	1029574	-	PF3D7_1024600	RAP protein, putative	-1.01174	0.000170001
Pf3D7_13_v3	2413324	2425261	+	PF3D7_1360500	guanylyl cyclase beta	-1.05102	0.000170001
Pf3D7_08_v3	794136	798695	-	PF3D7_0817400	phosphatase, putative	-0.59772	0.000171485
Pf3D7_09_v3	317027	319614	+	PF3D7_0906500	arginase	0.256729	0.000173937
Pf3D7_01_v3	487239	490901	-	PF3D7_0113000	glutamic acid-rich protein GARP	0.736396	0.000174838
Pf3D7_08_v3	774134	777131	+	PF3D7_0817100	tRNA modification GTPase, putative	-0.541487	0.000181234
Pf3D7_13_v3	1462045	1464260	+	PF3D7_1335800	conserved Plasmodium protein, unknown function	-0.432234	0.000182275
Pf3D7_10_v3	1379950	1382660	+	PF3D7_1034800	conserved protein, unknown function	-0.665315	0.000183854
Pf3D7_10_v3	492014	496309	+	PF3D7_1012800	conserved Plasmodium protein, unknown function	-0.988302	0.000185829
Pf3D7_05_v3	568594	570527	-	PF3D7_0513300	purine nucleoside phosphorylase	-0.363218	0.000187387
Pf3D7_03_v3	511923	513009	+	PF3D7_0312000	conserved protein, unknown function	-1.38721	0.000201264
Pf3D7_08_v3	709033	711020	-	PF3D7_0815000	selenoprotein	-0.451355	0.000202822
Pf3D7_11_v3	789560	790262	+	PF3D7_1120800	conserved Plasmodium protein, unknown function	-1.22435	0.000206856
Pf3D7_09_v3	843108	847719	+	PF3D7_0920600	conserved Plasmodium protein, unknown function	-1.07121	0.000215811
Pf3D7_07_v3	741609	744981	+	PF3D7_0717100	CRAL/TRIO domain-containing protein, putative	-0.348137	0.000216632
Pf3D7_10_v3	69800	71269	-	PF3D7_1001200	acyl-CoA binding protein, isoform 2, ACBP2	-0.342276	0.000222142
Pf3D7_05_v3	130209	133825	+	PF3D7_0503200	cell division control protein 6, putative	-0.491785	0.00022426
Pf3D7_03_v3	218780	220345	-	PF3D7_0304500	1-cys-glutaredoxin-like protein-1	-0.505427	0.000224476
Pf3D7_09_v3	571031	573349	-	PF3D7_0913100	heptatricopeptide repeat-containing protein, putative	-0.676493	0.000230559
Pf3D7_12_v3	1959563	1962699	+	PF3D7_1247500	serine/threonine protein kinase, putative	-0.966802	0.000230559
Pf3D7_14_v3	2082964	2085132	+	PF3D7_1450900	acetyl-CoA acetyltransferase, putative	-1.01402	0.000230559
Pf3D7_09_v3	270371	275833	-	PF3D7_0905400	high molecular weight rhoptry protein 3	0.521529	0.000236702
Pf3D7_03_v3	572134	576853	-	PF3D7_0314200	conserved Plasmodium protein, unknown function	-0.550717	0.000237094
Pf3D7_14_v3	2360336	2362691	-	PF3D7_1457500	vacuolar protein sorting-associated protein 4	-0.666706	0.000240595
Pf3D7_14_v3	1341313	1349600	-	PF3D7_1433700	conserved Plasmodium protein, unknown function	-0.44127	0.000243888
Pf3D7_13_v3	1719474	1721883	+	PF3D7_1343500	conserved protein, unknown function	-0.88552	0.000255301
Pf3D7_14_v3	34693	35773	-	PF3D7_1401000	GBPH protein	-0.541069	0.000255301
Pf3D7_14_v3	2523606	2524550	+	PF3D7_1462200	conserved protein, unknown function	-0.935328	0.00025882
Pf3D7_03_v3	632614	634164	-	PF3D7_0315500	ribosomal protein L47, mitochondrial, putative	-0.899852	0.000259713
Pf3D7_13_v3	1885939	1888476	+	PF3D7_1347100	DNA topoisomerase 3	-1.09535	0.000262128
Pf3D7_01_v3	295177	296959	-	PF3D7_0107100	conserved protein, unknown function	-0.622727	0.000268244
Pf3D7_12_v3	214215	216474	+	PF3D7_1204700	conserved protein, unknown function	-0.990891	0.00026967
Pf3D7_14_v3	1460988	1468298	+	PF3D7_1436100	conserved Plasmodium membrane protein, unknown function	0.324186	0.000270664
Pf3D7_13_v3	2240792	2243672	-	PF3D7_1356600	regulator of chromosome condensation, putative	0.497215	0.000271998
Pf3D7_07_v3	88685	90886	+	PF3D7_0702100	Plasmodium exported protein (PHISTb), unknown function, pseudogene	0.843371	0.000277111
Pf3D7_14_v3	2301208	2302942	-	PF3D7_1456100	serine hydroxymethyltransferase	-1.13806	0.00028148
Pf3D7_09_v3	1033046	1039152	+	PF3D7_0925800	regulator of nonsense transcripts 2, putative	-0.402396	0.000282545
Pf3D7_14_v3	2080781	2082574	-	PF3D7_1450800	conserved protein, unknown function	-0.896442	0.000282545
Pf3D7_04_v3	932373	934499	+	PF3D7_0420600	conserved Plasmodium protein, unknown function	-0.611589	0.000287914
Pf3D7_12_v3	1164781	1169629	+	PF3D7_1228700	conserved Plasmodium protein, unknown function	-1.11639	0.00030352
Pf3D7_12_v3	1704274	1712936	+	PF3D7_1240400	erythrocyte membrane protein 1, PfEMP1	0.623589	0.000306564
Pf3D7_14_v3	1919030	1922030	-	PF3D7_1446700	conserved Plasmodium protein, unknown function	-0.458395	0.000307684
Pf3D7_11_v3	1633071	1636567	+	PF3D7_1140800	conserved Plasmodium protein, unknown function	0.283587	0.000309167
Pf3D7_14_v3	2869766	2878218	+	PF3D7_1470100	conserved Plasmodium protein, unknown function	-0.280754	0.000310122
Pf3D7_01_v3	172470	175055	+	PF3D7_0103900	parasite-infected erythrocyte surface protein	-0.450519	0.000310474
Pf3D7_09_v3	1126803	1128396	-	PF3D7_0927700	serine/threonine protein phosphatase 4, putative	-1.03048	0.000314667
Pf3D7_12_v3	241557	248411	+	PF3D7_1205500	zinc finger protein, putative	0.369964	0.000314667
Pf3D7_11_v3	1832152	1839819	+	PF3D7_1146600	oocyst rupture protein 1, putative	-0.422084	0.000315923
Pf3D7_12_v3	997441	1000427	+	PF3D7_1224500	histone chaperone ASF1	-0.553768	0.000326782
Pf3D7_09_v3	186468	190718	-	PF3D7_0904000	GTPase-activating protein, putative	0.280051	0.000332755
Pf3D7_06_v3	1333013	1334035	+	PF3D7_0631900	stevor	-0.532552	0.000335995
Pf3D7_07_v3	1282562	1285940	+	PF3D7_0730100	tRNA pseudouridine synthase D, putative	-0.488166	0.000345929
Pf3D7_08_v3	841264	844248	+	PF3D7_0818500	zinc finger protein, putative	0.298975	0.000351149
Pf3D7_01_v3	431167	436457	-	PF3D7_0111300	P-loop containing nucleoside triphosphate hydrolase, putative	-0.432616	0.000352113
Pf3D7_09_v3	499834	503245	+	PF3D7_0911000	phosphatidylinositol N-acetylglucosaminyltransferase, putative	-1.66734	0.000355296
Pf3D7_10_v3	983518	985785	-	PF3D7_1023300	conserved protein, unknown function	-1.18861	0.00036287
Pf3D7_12_v3	1887812	1892853	-	PF3D7_1245200	conserved Plasmodium membrane protein, unknown function	-0.63035	0.000373675
Pf3D7_13_v3	2746174	2748732	-	PF3D7_1369100	conserved Plasmodium protein, unknown function	-0.608578	0.000376587
Pf3D7_02_v3	786298	790454	-	PF3D7_0219800	Plasmodium exported protein (PHISTc), unknown function	0.491607	0.000385153
Pf3D7_07_v3	1258496	1260113	+	PF3D7_0729600	COX assembly mitochondrial protein, putative	-0.823865	0.00038797
Pf3D7_14_v3	2240977	2243543	+	PF3D7_1454700	6-phosphogluconate dehydrogenase, decarboxylating	-0.282283	0.000410247
Pf3D7_12_v3	879217	881186	-	PF3D7_1222100	conserved Plasmodium protein, unknown function	-0.791361	0.000420323
Pf3D7_05_v3	587509	588764	+	PF3D7_0513900	conserved protein, unknown function	-1.42135	0.000420572
Pf3D7_11_v3	1756482	1757258	-	PF3D7_1144100	mitochondrial large subunit ribosomal protein, putative	-0.696351	0.000421772
Pf3D7_07_v3	237810	242106	-	PF3D7_0704800	protein phosphatase PPM12, putative	-1.18668	0.000430356
Pf3D7_14_v3	1502507	1505459	+	PF3D7_1437000	N-acetyltransferase, GNAT family, putative	0.272579	0.000430356
Pf3D7_12_v3	435583	439379	+	PF3D7_1209400	cytosolic iron-sulfur protein assembly protein 1, putative	-0.426384	0.000432477
Pf3D7_03_v3	375388	377772	+	PF3D7_0308700	conserved protein, unknown function	1.435	0.000438674
Pf3D7_08_v3	349042	353536	-	PF3D7_0806600	kinesin-like protein, putative	0.993669	0.000450283
Pf3D7_05_v3	283669	288351	+	PF3D7_0506800	transcription factor 25, putative	0.260126	0.000453458
Pf3D7_04_v3	328473	330639	+	PF3D7_0406200	parasitophorous vacuole membrane protein S16	0.263602	0.000454055
Pf3D7_07_v3	491933	494421	-	PF3D7_0711100	conserved protein, unknown function	0.697414	0.000456645
Pf3D7_05_v3	116198	120058	-	PF3D7_0502600	conserved Plasmodium protein, unknown function	-0.485804	0.000458564
Pf3D7_14_v3	2863545	2865220	+	PF3D7_1469700	mediator of RNA polymerase II transcription subunit 6, putative	-0.796198	0.000463684
Pf3D7_13_v3	1145298	1152588	+	PF3D7_1327300	conserved Plasmodium protein, unknown function	0.488865	0.000464097
Pf3D7_05_v3	1081123	1084702	-	PF3D7_0526200	ADP-ribosylation factor GTPase-activating protein 2	-0.383384	0.000466518
Pf3D7_04_v3	209977	216599	-	PF3D7_0403800	alpha/beta hydrolase, putative	0.62476	0.000476909
Pf3D7_14_v3	1141704	1144501	+	PF3D7_1429100	ribosomal protein L15, apicoplast, putative	-0.348061	0.000476909
Pf3D7_10_v3	1403807	1406234	+	PF3D7_1035400	merozoite surface protein 3	0.584372	0.000483056
Pf3D7_13_v3	1758930	1762648	+	PF3D7_1344000	aminomethyltransferase, putative	-0.478242	0.000494016
Pf3D7_13_v3	2854544	2855568	-	PF3D7_1372500	stevor, pseudogene	0.269813	0.000494016
Pf3D7_09_v3	287480	293011	+	PF3D7_0905800	conserved Plasmodium protein, unknown function	0.278807	0.00049586
Pf3D7_04_v3	1061719	1067023	-	PF3D7_0423600	conserved Plasmodium protein, unknown function	0.299556	0.00050076
Pf3D7_13_v3	1579733	1585346	+	PF3D7_1339300	conserved protein, unknown function	0.246909	0.000502736
Pf3D7_14_v3	233001	237744	-	PF3D7_1406500	WD repeat-containing protein 65, putative	-1.03639	0.000502736
Pf3D7_14_v3	2016601	2020055	+	PF3D7_1449300	transcription factor IIIb subunit, putative	0.347478	0.000503501
Pf3D7_13_v3	1842673	1844921	+	PF3D7_1346100	protein transport protein SEC61 subunit alpha	0.218519	0.000511553
Pf3D7_06_v3	213348	214430	+	PF3D7_0605000	50S ribosomal protein L24, putative	-0.677669	0.00051314
Pf3D7_11_v3	1204242	1210151	-	PF3D7_1131400	conserved Plasmodium protein, unknown function	-0.590526	0.00051314
Pf3D7_09_v3	703682	706678	+	PF3D7_0916900	zinc finger protein, putative	0.442955	0.000515422
Pf3D7_14_v3	947041	952924	-	PF3D7_1423500	conserved Plasmodium protein, unknown function	0.761843	0.000520525
Pf3D7_09_v3	958734	960089	+	PF3D7_0923600	lipoate-protein ligase 2	-1.02311	0.00052415
Pf3D7_13_v3	2350110	2353226	-	PF3D7_1359200	high mobility group protein B4, putative	-0.421565	0.000526398
Pf3D7_08_v3	1144934	1147897	+	PF3D7_0826300	SPRY domain, putative	-0.496803	0.000534144
Pf3D7_06_v3	802988	814565	-	PF3D7_0619300	conserved Plasmodium protein, unknown function	-0.441946	0.000540042
Pf3D7_13_v3	783752	788197	+	PF3D7_1319000	conserved Plasmodium protein, unknown function	-1.1943	0.000542547
Pf3D7_10_v3	1133359	1136667	-	PF3D7_1027100	U3 small nucleolar ribonucleoprotein protein MPP10, putative	0.266364	0.00054387
Pf3D7_07_v3	747860	751189	+	PF3D7_0717300	transcription initiation factor IIE subunit alpha, putative	0.29503	0.000551724
Pf3D7_12_v3	403291	404918	+	PF3D7_1208700	conserved protein, unknown function	-0.652432	0.000559807
Pf3D7_06_v3	396165	399337	+	PF3D7_0609300	conserved Plasmodium protein, unknown function	-0.616449	0.000586258
Pf3D7_13_v3	2231116	2233675	+	PF3D7_1356300	ubiquitin-conjugating enzyme E2, putative	-0.670654	0.000620207
Pf3D7_14_v3	185138	190524	-	PF3D7_1405400	DNA mismatch repair protein, putative	-0.443055	0.000622148
Pf3D7_11_v3	602440	607471	-	PF3D7_1116000	rhoptry neck protein 4	0.635243	0.000625048
Pf3D7_02_v3	709474	715607	-	PF3D7_0217200	conserved Plasmodium protein, unknown function	-0.787584	0.00064492
Pf3D7_03_v3	414206	419975	-	PF3D7_0309900	conserved Plasmodium protein, unknown function	-0.923341	0.000663801
Pf3D7_04_v3	854488	857207	-	PF3D7_0419300	conserved Plasmodium protein, unknown function	-1.62731	0.000668229
Pf3D7_13_v3	2335486	2346648	-	PF3D7_1359000	conserved Plasmodium protein, unknown function	0.27563	0.000670413
Pf3D7_11_v3	1251966	1253902	+	PF3D7_1132300	nucleic acid binding protein, putative	-0.350883	0.000675045
Pf3D7_11_v3	1593266	1595319	+	PF3D7_1139900	ER membrane protein complex subunit 8, putative	0.40578	0.000676809
Pf3D7_04_v3	451590	456137	-	PF3D7_0409600	replication protein A1, large subunit	-0.278336	0.00067818
Pf3D7_04_v3	793749	810923	+	PF3D7_0418000	conserved Plasmodium protein, unknown function	-0.930715	0.000681626
Pf3D7_10_v3	554233	560227	+	PF3D7_1014100	merozoite surface protein MSA180	1.05012	0.000682158
Pf3D7_14_v3	2456628	2457884	-	PF3D7_1460200	conserved protein, unknown function	-0.821908	0.000691353
Pf3D7_14_v3	211139	215915	-	PF3D7_1406100	tubby domain-containing protein, putative	0.353852	0.000693737
Pf3D7_13_v3	396734	401269	-	PF3D7_1308600	conserved Plasmodium protein, unknown function	-0.701267	0.000697801
Pf3D7_14_v3	168515	171941	+	PF3D7_1404900	conserved Plasmodium protein, unknown function	0.207053	0.000697801
Pf3D7_11_v3	580697	583509	-	PF3D7_1115300	cysteine proteinase falcipain 2b	0.307658	0.000717011
Pf3D7_13_v3	1456097	1461662	-	PF3D7_1335700	conserved oligomeric Golgi complex subunit 3, putative	-0.346005	0.000720956
Pf3D7_02_v3	868884	871778	-	PF3D7_0221700	Plasmodium exported protein, unknown function	0.328695	0.000727066
Pf3D7_09_v3	1291568	1293643	-	PF3D7_0932400	peptide chain release factor 1	-0.876438	0.000743621
Pf3D7_12_v3	863593	865537	+	PF3D7_1221600	protein TSSC1, putative	-0.855416	0.000749813
Pf3D7_13_v3	1264495	1269102	+	PF3D7_1329800	conserved Plasmodium protein, unknown function	-0.595191	0.000752625
Pf3D7_12_v3	668256	674672	+	PF3D7_1216900	DNA-binding chaperone, putative	0.238211	0.000768557
Pf3D7_11_v3	1788846	1798269	-	PF3D7_1145200	serine/threonine protein kinase, putative	0.920662	0.000771306
Pf3D7_06_v3	815190	818801	-	PF3D7_0619400	cell division cycle protein 48 homologue, putative	-0.212139	0.000771603
Pf3D7_10_v3	1020895	1022060	-	PF3D7_1024200	RNA-binding protein, putative	-1.04976	0.000773447
Pf3D7_12_v3	16973	24497	+	PF3D7_1200100	erythrocyte membrane protein 1, PfEMP1	-0.244293	0.000777089
Pf3D7_10_v3	62926	64808	+	PF3D7_1001000	chondroitin sulfate A ligand	0.233184	0.000777742
Pf3D7_14_v3	958574	965842	-	PF3D7_1423700	conserved Plasmodium protein, unknown function	0.284859	0.000777742
Pf3D7_13_v3	2598355	2601731	+	PF3D7_1364600	aldehyde reductase, putative	-0.815336	0.000779618
Pf3D7_12_v3	1143645	1146406	+	PF3D7_1228200	conserved Plasmodium protein, unknown function	-1.0492	0.000812509
Pf3D7_03_v3	125687	130112	-	PF3D7_0302300	erythrocyte membrane protein 1 (PfEMP1), pseudogene	0.5875	0.000813414
Pf3D7_01_v3	125835	128373	-	PF3D7_0102800	seipin domain-containing protein, putative	-1.04177	0.000814236
Pf3D7_13_v3	1336921	1340631	-	PF3D7_1332400	nucleotidyltransferase, putative	0.279482	0.000815168
Pf3D7_06_v3	198862	204355	+	PF3D7_0604600	DNA helicase, putative	-0.601611	0.000838101
Pf3D7_14_v3	2558055	2560979	+	PF3D7_1462800	glyceraldehyde-3-phosphate dehydrogenase	-0.266533	0.000842598
Pf3D7_06_v3	505314	507593	+	PF3D7_0611900	lsm12, putative	-0.454723	0.000845562
Pf3D7_08_v3	1254054	1255517	+	PF3D7_0829200	prohibitin 1, putative	-0.270378	0.000853404
Pf3D7_13_v3	2275621	2280940	+	PF3D7_1357400	conserved Plasmodium protein, unknown function	-0.295326	0.000858965
Pf3D7_01_v3	201354	204250	+	PF3D7_0104400	4-hydroxy-3-methylbut-2-enyl diphosphate reductase	-0.384471	0.000865136
Pf3D7_03_v3	297490	300880	+	PF3D7_0306400	FAD-dependent glycerol-3-phosphate dehydrogenase, putative	-0.688008	0.000891711
Pf3D7_11_v3	1343384	1349822	+	PF3D7_1134500	alpha/beta hydrolase, putative	0.289997	0.000903329
Pf3D7_03_v3	794521	801871	+	PF3D7_0319000	P4-type ATPase ATP7, putative	-0.365514	0.000906511
Pf3D7_07_v3	1026103	1033815	-	PF3D7_0724600	protein kinase, putative	-0.446667	0.000925068
Pf3D7_13_v3	359803	360998	+	PF3D7_1308100	CCAAT-binding transcription factor, putative	-0.804338	0.000925068
Pf3D7_04_v3	724910	727410	+	PF3D7_0416600	prohibitin-like protein PHBL, putative	-1.09019	0.000944568
Pf3D7_14_v3	623840	628505	-	PF3D7_1415500	conserved Plasmodium membrane protein, unknown function	-1.40694	0.000949167
Pf3D7_07_v3	831360	833140	-	PF3D7_0718700	conserved Plasmodium membrane protein, unknown function	-0.625309	0.000951697
Pf3D7_13_v3	1242635	1247339	+	PF3D7_1329400	AMP deaminase	-0.376264	0.000952672
Pf3D7_10_v3	1469672	1472655	-	PF3D7_1037100	pyruvate kinase 2	-0.259891	0.000955141
Pf3D7_07_v3	1376748	1380999	+	PF3D7_0731800	alpha/beta hydrolase, putative	1.11507	0.000956751
Pf3D7_11_v3	783924	789129	-	PF3D7_1120700	conserved Plasmodium protein, unknown function	-0.721563	0.000965232
Pf3D7_02_v3	539809	541065	-	PF3D7_0213200	mitochondrial respiratory chain complex II subunit, putative	-0.865112	0.000969486
Pf3D7_06_v3	911283	912177	+	PF3D7_0622400	conserved protein, unknown function	-0.699602	0.000974419
Pf3D7_11_v3	1387091	1388909	-	PF3D7_1135500	RNA-binding protein, putative	-1.53008	0.000995874
Pf3D7_12_v3	2089340	2090521	+	PF3D7_1251100	conserved Plasmodium protein, unknown function	0.321857	0.000996637
Pf3D7_14_v3	1869893	1874662	+	PF3D7_1445600	RNA-binding protein, putative	0.243865	0.00100543
Pf3D7_14_v3	1936324	1937700	+	PF3D7_1447300	ribosomal protein S14, mitochondrial, putative	-0.825236	0.00100543
Pf3D7_12_v3	682326	686101	+	PF3D7_1217300	GTP-binding protein EngA	-0.409592	0.00100641
Pf3D7_07_v3	122013	127441	-	PF3D7_0703200	conserved Plasmodium protein, unknown function	-0.329729	0.0010155
Pf3D7_14_v3	2059507	2067011	-	PF3D7_1450400	E3 ubiquitin-protein ligase ZNF598, putative	0.247987	0.00101767
Pf3D7_08_v3	690182	694542	-	PF3D7_0814300	AAA family ATPase, putative	0.289126	0.00102419
Pf3D7_05_v3	307090	310120	-	PF3D7_0507500	subtilisin-like protease 1	0.740749	0.00103632
Pf3D7_11_v3	1018358	1022935	-	PF3D7_1126100	autophagy-related protein 7, putative	-0.391492	0.00103632
Pf3D7_13_v3	536657	545069	-	PF3D7_1312800	protein AAP2	-0.609386	0.00106978
Pf3D7_11_v3	1292966	1296696	+	PF3D7_1133400	apical membrane antigen 1	0.777992	0.00107044
Pf3D7_11_v3	475347	476522	+	PF3D7_1112400	nucleic acid binding protein, putative	-0.621544	0.00110221
Pf3D7_02_v3	790390	792432	+	PF3D7_0219900	Plasmodium exported protein, unknown function	0.565572	0.00111944
Pf3D7_13_v3	978955	980517	+	PF3D7_1323600	conserved protein, unknown function	-0.345982	0.00112348
Pf3D7_14_v3	540168	546533	-	PF3D7_1413700	DET1 domain-containing protein, putative	0.678888	0.00113334
Pf3D7_09_v3	1149710	1155532	-	PF3D7_0928700	conserved Plasmodium protein, unknown function	-0.45022	0.00114605
Pf3D7_06_v3	784019	788588	+	PF3D7_0618900	phosphatidylinositol N-acetylglucosaminyltransferase subunit GPI1	-1.22583	0.0011551
Pf3D7_01_v3	378653	380086	-	PF3D7_0109700	rRNA biogenesis protein RRP36, putative	0.345567	0.00118728
Pf3D7_11_v3	1906472	1908483	-	PF3D7_1147900	peroxisome assembly protein 22, putative	0.414607	0.00119594
Pf3D7_12_v3	452016	454311	+	PF3D7_1210000	50S ribosomal protein L1, apicoplast, putative	-0.440235	0.00119594
Pf3D7_08_v3	909083	910928	-	PF3D7_0820100	RNA-binding protein, putative	-0.469436	0.00120129
Pf3D7_09_v3	1043374	1048185	+	PF3D7_0926000	protein kinase, putative	-0.416036	0.00121411
Pf3D7_10_v3	474731	477029	-	PF3D7_1012400	hypoxanthine-guanine phosphoribosyltransferase	-0.229847	0.00124187
Pf3D7_13_v3	547872	553050	+	PF3D7_1312900	eukaryotic translation initation factor 4 gamma	0.267649	0.00126673
Pf3D7_05_v3	788099	790045	+	PF3D7_0519000	histone RNA hairpin-binding protein, putative	-0.408799	0.00127725
Pf3D7_14_v3	1780604	1784857	-	PF3D7_1443500	poly(A)-specific ribonuclease PARN, putative	-0.261745	0.00127924
Pf3D7_09_v3	106514	108406	-	PF3D7_0902400	serine/threonine protein kinase, FIKK family	-0.74614	0.00129804
Pf3D7_12_v3	868784	872311	+	PF3D7_1221800	conserved protein, unknown function	-0.478609	0.00130864
Pf3D7_13_v3	252020	254299	-	PF3D7_1305100	protein AMR3	-0.849894	0.00132517
Pf3D7_10_v3	594862	596440	+	PF3D7_1014700	prohibitin 2, putative	-0.2928	0.00134176
Pf3D7_13_v3	2023039	2025270	+	PF3D7_1350700	N6-adenine-specific methylase, putative	-0.3906	0.00134176
Pf3D7_14_v3	536446	538247	-	PF3D7_1413500	iron-sulfur cluster assembly protein SufC	-1.50004	0.0013507
Pf3D7_11_v3	766084	768879	+	PF3D7_1120300	CorA-like Mg2+ transporter protein, putative	-0.49342	0.00137171
Pf3D7_09_v3	162043	167477	+	PF3D7_0903500	nucleoporin NUP138, putative	0.28375	0.00139831
Pf3D7_12_v3	1795820	1798227	+	PF3D7_1242400	GAS8-like protein, putative	-1.33269	0.00140004
Pf3D7_12_v3	480479	483033	+	PF3D7_1210900	GPI mannosyltransferase 1	-1.08421	0.00140915
Pf3D7_03_v3	874313	876685	+	PF3D7_0320900	histone H2A.Z	0.236576	0.00144359
Pf3D7_14_v3	1933566	1936005	+	PF3D7_1447200	conserved protein, unknown function	0.24962	0.001453
Pf3D7_07_v3	280570	284888	-	PF3D7_0705600	RNA helicase, putative	-0.329335	0.00145499
Pf3D7_13_v3	741709	745151	-	PF3D7_1317900	nucleolar complex protein 4, putative	0.275463	0.00145499
Pf3D7_07_v3	1058649	1063957	-	PF3D7_0725000	exonuclease I, putative	-0.330397	0.00148551
Pf3D7_07_v3	838686	840277	-	PF3D7_0719100	ATP synthase F0 subunit a-like protein, putative	-1.14752	0.00149325
Pf3D7_11_v3	1318721	1322792	+	PF3D7_1134000	heat shock protein 70	-0.182962	0.00149325
Pf3D7_12_v3	1092884	1096419	-	PF3D7_1227100	DNA helicase 60	-0.244064	0.0014947
Pf3D7_13_v3	732710	734063	+	PF3D7_1317400	zinc finger protein, putative	0.273869	0.00150979
Pf3D7_08_v3	1226140	1228476	-	PF3D7_0828500	translation initiation factor eIF-2B subunit alpha, putative	-1.35235	0.00153919
Pf3D7_14_v3	419442	423481	+	PF3D7_1410400	rhoptry-associated protein 1	0.688741	0.00155311
Pf3D7_03_v3	889611	893080	-	PF3D7_0321300	conserved Plasmodium protein, unknown function	-1.71165	0.00156045
Pf3D7_07_v3	917535	921058	-	PF3D7_0721200	conserved Plasmodium protein, unknown function	0.519039	0.00157798
Pf3D7_09_v3	528858	532077	+	PF3D7_0911600	conserved Plasmodium protein, unknown function	-1.23044	0.00157798
Pf3D7_14_v3	864953	867033	-	PF3D7_1420900	mannose-1-phosphate guanyltransferase, putative	-0.68233	0.00157806
Pf3D7_13_v3	2403511	2404044	-	PF3D7_1360000	ATP synthase-associated protein, putative	-1.19614	0.00160681
Pf3D7_14_v3	250334	252921	+	PF3D7_1406900	radical SAM protein, putative	-0.589272	0.00161928
Pf3D7_05_v3	753178	758036	+	PF3D7_0518100	protein AMR2	0.231655	0.00162288
Pf3D7_02_v3	675368	678010	+	PF3D7_0216400	vacuolar protein sorting-associated protein 45	-0.621861	0.0016576
Pf3D7_12_v3	1278090	1280048	-	PF3D7_1231200	conserved Plasmodium protein, unknown function	0.918566	0.00167466
Pf3D7_10_v3	382660	385664	-	PF3D7_1009500	metalloprotease, putative	-0.350019	0.00168561
Pf3D7_14_v3	2565034	2566641	-	PF3D7_1463000	mediator of RNA polymerase II transcription subunit 20, putative	0.355547	0.00168809
Pf3D7_06_v3	150279	152471	+	PF3D7_0603700	phenylalanine--tRNA ligase	-0.997382	0.00169217
Pf3D7_12_v3	161330	163926	-	PF3D7_1202900	high mobility group protein B1	0.195657	0.00169462
Pf3D7_11_v3	718042	720478	-	PF3D7_1119000	acyl-CoA-binding protein, putative	-0.281662	0.00170485
Pf3D7_13_v3	967817	969229	-	PF3D7_1323200	V-type proton ATPase subunit G, putative	0.259067	0.001745
Pf3D7_11_v3	478651	481414	-	PF3D7_1112600	ATPase, putative	-1.17888	0.00175758
Pf3D7_11_v3	1636768	1643539	-	PF3D7_1140900	NdP1 protein, putative	-0.68383	0.00177698
Pf3D7_08_v3	707792	709223	+	PF3D7_0814900	superoxide dismutase [Fe]	-0.264063	0.001779
Pf3D7_11_v3	457356	459438	+	PF3D7_1111900	Josephin domain-containing protein, putative	-1.31064	0.001779
Pf3D7_09_v3	580760	581468	-	PF3D7_0913400	elongation factor, putative	-0.667347	0.00178139
Pf3D7_14_v3	893533	895571	-	PF3D7_1422100	ribosomal protein L21, mitochondrial, putative	-0.720818	0.0017925
Pf3D7_02_v3	479683	481854	+	PF3D7_0212000	GDP-fructose:GMP antiporter, putative	-1.07227	0.00181741
Pf3D7_04_v3	510180	512923	+	PF3D7_0411300	conserved Plasmodium protein, unknown function	-0.509759	0.00181952
Pf3D7_08_v3	553116	558148	+	PF3D7_0811000	cullin-1, putative	-1.63025	0.00182307
Pf3D7_11_v3	677741	683573	+	PF3D7_1117900	conserved Plasmodium protein, unknown function	-0.58958	0.00186637
Pf3D7_01_v3	286637	289063	+	PF3D7_0106800	ras-related protein Rab-5C	-0.499824	0.0018749
Pf3D7_07_v3	1147264	1151617	-	PF3D7_0727000	vacuolar protein sorting-associated protein 53, putative	-0.386608	0.0018749
Pf3D7_04_v3	536310	540069	+	PF3D7_0412000	LITAF-like zinc finger protein, putative	-0.377614	0.00187737
Pf3D7_12_v3	357855	359377	-	PF3D7_1207900	conserved Plasmodium protein, unknown function	-0.587599	0.00187782
Pf3D7_09_v3	130060	131208	-	PF3D7_0903100	protein RER1, putative	0.37001	0.00187824
Pf3D7_10_v3	984452	987300	+	PF3D7_1023400	HORMA domain protein, putative	-0.598967	0.00188756
Pf3D7_06_v3	1248188	1251651	+	PF3D7_0629900	CRAL/TRIO domain-containing protein, putative	0.338841	0.0019498
Pf3D7_14_v3	2485773	2489174	+	PF3D7_1461100	conserved Plasmodium protein, unknown function	-0.62516	0.00195521
Pf3D7_07_v3	1248478	1251901	-	PF3D7_0729300	60S ribosomal export protein NMD3, putative	0.227152	0.00196941
Pf3D7_13_v3	1099245	1106065	-	PF3D7_1326500	conserved Plasmodium protein, unknown function	-0.924909	0.00197208
Pf3D7_13_v3	1721704	1724056	-	PF3D7_1343600	UDP-N-acetylglucosamine pyrophosphorylase, putative	-0.494373	0.00197768
Pf3D7_06_v3	657706	662270	-	PF3D7_0615800	conserved oligomeric Golgi complex subunit 4, putative	-0.565448	0.00197774
Pf3D7_12_v3	1954020	1957694	-	PF3D7_1247400	peptidyl-prolyl cis-trans isomerase FKBP35	-0.217172	0.00198283
Pf3D7_12_v3	971186	972341	+	PF3D7_1223800	citrate/oxoglutarate carrier protein, putative	0.36015	0.00198626
Pf3D7_10_v3	106648	109855	-	PF3D7_1002100	EMP1-trafficking protein	0.291128	0.00199403
Pf3D7_05_v3	167258	169809	+	PF3D7_0504200	ATP-dependent RNA helicase DDX27, putative	-0.645403	0.00199569
Pf3D7_09_v3	1337868	1339664	-	PF3D7_0933900	conserved Plasmodium protein, unknown function	-0.389833	0.00199787
Pf3D7_13_v3	2087113	2092848	+	PF3D7_1352400	conserved Plasmodium protein, unknown function	0.249247	0.0020003
Pf3D7_04_v3	333546	345127	-	PF3D7_0406500	NYN domain-containing protein, putative	0.367808	0.00201266
Pf3D7_12_v3	1256554	1258824	+	PF3D7_1230600	RNA cytosine C(5)-methyltransferase, putative	-0.453119	0.00203794
Pf3D7_08_v3	1075261	1080181	+	PF3D7_0824800	conserved Plasmodium membrane protein, unknown function	0.226728	0.00205076
Pf3D7_02_v3	425599	427108	+	PF3D7_0210400	50S ribosomal protein L33, putative	-0.432222	0.00209249
Pf3D7_07_v3	612059	613810	+	PF3D7_0713400	GPCR-like receptor SR25	0.325405	0.0021215
Pf3D7_10_v3	1014459	1016982	+	PF3D7_1024000	conserved Plasmodium protein, unknown function	-0.269203	0.0021215
Pf3D7_11_v3	471687	474753	-	PF3D7_1112300	conserved Plasmodium protein, unknown function	-0.51697	0.00213931
Pf3D7_07_v3	882414	885394	+	PF3D7_0720400	apoptosis-inducing factor, putative	-0.239894	0.00215883
Pf3D7_14_v3	2432882	2435344	-	PF3D7_1459400	conserved protein, unknown function	0.748622	0.0021755
Pf3D7_13_v3	102842	109471	+	PF3D7_1301800	surface-associated interspersed protein 13.1 (SURFIN 13.1), pseudogene	0.968096	0.00218332
Pf3D7_14_v3	1129223	1132227	-	PF3D7_1428700	heme/steroid binding domain containing protein, putative	0.312749	0.00218332
Pf3D7_14_v3	2013486	2015102	+	PF3D7_1449200	conserved Plasmodium protein, unknown function	0.899298	0.00218332
Pf3D7_06_v3	761703	764548	+	PF3D7_0618100	conserved Plasmodium protein, unknown function	-0.440596	0.00220045
Pf3D7_12_v3	776510	779933	-	PF3D7_1219400	erythrocyte membrane protein 1 (PfEMP1), pseudogene	1.15707	0.00220045
Pf3D7_13_v3	131261	141355	-	PF3D7_1302500	AAA domain-containing protein, putative	-0.313388	0.00220045
Pf3D7_14_v3	506478	509453	+	PF3D7_1412500	actin II	0.222087	0.00220045
Pf3D7_11_v3	1190118	1194394	+	PF3D7_1130900	conserved Plasmodium protein, unknown function	-0.464758	0.00221804
Pf3D7_02_v3	574898	576521	-	PF3D7_0214200	ribosomal protein L13, mitochondrial	-0.574413	0.00233147
Pf3D7_13_v3	1730093	1753967	-	PF3D7_1343800	VPS13 domain-containing protein, putative	0.688996	0.00233346
Pf3D7_07_v3	854313	857078	-	PF3D7_0719500	LEM3/CDC50 family protein, putative	-0.665817	0.00234661
Pf3D7_11_v3	934715	938597	+	PF3D7_1123600	RAP protein, putative	-0.278442	0.0023604
Pf3D7_14_v3	2051429	2053788	-	PF3D7_1450100	signal recognition particle subunit SRP54	0.226901	0.00241339
Pf3D7_13_v3	1816344	1821300	-	PF3D7_1345400	conserved Plasmodium protein, unknown function	-0.311893	0.00246689
Pf3D7_14_v3	2290465	2293029	-	PF3D7_1455900	polyprenol reductase	-1.0018	0.00246689
Pf3D7_10_v3	247095	250492	-	PF3D7_1005700	peptidase, putative	-1.56448	0.00247026
Pf3D7_06_v3	779480	783561	-	PF3D7_0618800	heptatricopeptide repeat-containing protein, putative	-0.621114	0.00248386
Pf3D7_01_v3	143389	146959	-	PF3D7_0103300	conserved protein, unknown function	0.248446	0.00248827
Pf3D7_11_v3	526884	529092	+	PF3D7_1113600	conserved Plasmodium protein, unknown function	0.28263	0.00249227
Pf3D7_14_v3	1624013	1631734	-	PF3D7_1440000	conserved Plasmodium protein, unknown function	-1.14548	0.0024964
Pf3D7_11_v3	1298301	1300611	-	PF3D7_1133600	conserved Plasmodium protein, unknown function	-0.56123	0.00258673
Pf3D7_10_v3	1445542	1447915	-	PF3D7_1036700	phosducin-like protein 2, putative	-0.395476	0.00259377
Pf3D7_14_v3	1522980	1525078	+	PF3D7_1437600	conserved protein, unknown function	-1.31477	0.002597
Pf3D7_06_v3	722377	731499	-	PF3D7_0617400	erythrocyte membrane protein 1, PfEMP1	0.673474	0.00261115
Pf3D7_02_v3	422574	425116	-	PF3D7_0210300	monocarboxylate transporter, putative	-0.482295	0.00271308
Pf3D7_07_v3	1280794	1282452	-	PF3D7_0730000	conserved protein, unknown function	-0.667277	0.00273402
Pf3D7_11_v3	1421786	1426832	+	PF3D7_1136300	tudor staphylococcal nuclease	-0.216077	0.00273402
Pf3D7_09_v3	954558	958587	+	PF3D7_0923500	cyclin-dependent kinases regulatory subunit, putative	-1.28605	0.00274878
Pf3D7_13_v3	2856586	2858026	+	PF3D7_1372600	rifin	0.351242	0.00274878
Pf3D7_04_v3	846888	849541	+	PF3D7_0418900	conserved protein, unknown function	-1.21842	0.00278509
Pf3D7_05_v3	1117087	1119867	-	PF3D7_0526700	conserved protein, unknown function	-0.300002	0.00279854
Pf3D7_04_v3	633501	639156	-	PF3D7_0414100	conserved Plasmodium membrane protein, unknown function	-0.385263	0.00284513
Pf3D7_13_v3	1473321	1476255	+	PF3D7_1336200	conserved Plasmodium protein, unknown function	-0.270081	0.00296168
Pf3D7_06_v3	947121	949262	-	PF3D7_0623300	EGF-like membrane protein, putative	-1.17694	0.0030357
Pf3D7_12_v3	635035	635495	+	PF3D7_1215600	conserved protein, unknown function	-1.25319	0.0030357
Pf3D7_11_v3	351860	354337	+	PF3D7_1108000	IWS1-like protein, putative	0.243667	0.00304232
Pf3D7_12_v3	448322	451568	-	PF3D7_1209900	ABC transporter B family member 7, putative	-0.44037	0.00306431
Pf3D7_13_v3	2216285	2218436	+	PF3D7_1355900	RWD domain-containing protein, putative	-0.33589	0.00307654
Pf3D7_11_v3	1326228	1332808	+	PF3D7_1134200	conserved Plasmodium protein, unknown function	0.223557	0.00308396
Pf3D7_12_v3	2179909	2182869	+	PF3D7_1253400	acyl-CoA synthetase	-2.31024	0.00309802
Pf3D7_07_v3	1417588	1426234	-	PF3D7_0733000	erythrocyte membrane protein 1, PfEMP1	0.995766	0.00310909
Pf3D7_12_v3	1684977	1686307	-	PF3D7_1240100	early transcribed membrane protein 12	0.642308	0.00311255
Pf3D7_06_v3	775980	777835	-	PF3D7_0618600	rhomboid protease ROM10	-0.554469	0.00314219
Pf3D7_07_v3	190990	195252	-	PF3D7_0704200	RNA cytosine C(5)-methyltransferase, putative	0.25332	0.00314219
Pf3D7_14_v3	282209	286187	+	PF3D7_1407800	plasmepsin IV	0.180298	0.00316018
Pf3D7_13_v3	1554199	1556364	+	PF3D7_1338500	conserved Plasmodium protein, unknown function	-1.17597	0.00320873
Pf3D7_10_v3	1487741	1490305	+	PF3D7_1037500	dynamin-like protein	-0.699028	0.00321533
Pf3D7_10_v3	477806	481170	-	PF3D7_1012500	phosphoglucomutase, putative	-0.307587	0.00323965
Pf3D7_10_v3	72601	74029	-	PF3D7_1001300	Plasmodium exported protein (PHISTa), unknown function	-1.24987	0.00325494
Pf3D7_12_v3	1344039	1345894	+	PF3D7_1232600	conserved Plasmodium protein, unknown function	-0.744602	0.00325494
Pf3D7_11_v3	267237	268354	+	PF3D7_1106400	conserved Plasmodium protein, unknown function	-1.33391	0.00325613
Pf3D7_12_v3	536652	538932	+	PF3D7_1212100	peripheral plastid protein 1, putative	-0.397121	0.00325701
Pf3D7_08_v3	1047155	1048908	+	PF3D7_0823900	dicarboxylate/tricarboxylate carrier	-0.295439	0.00329034
Pf3D7_13_v3	2325473	2328323	-	PF3D7_1358700	YOP1-like protein, putative	0.342334	0.00329034
Pf3D7_14_v3	1049648	1050707	-	PF3D7_1426900	cytochrome b-c1 complex subunit 6, putative	-0.693708	0.0033085
Pf3D7_05_v3	870142	875484	-	PF3D7_0521300	zinc finger protein, putative	0.301308	0.00334249
Pf3D7_14_v3	1191911	1200002	-	PF3D7_1430300	acid phosphatase, putative	-0.291363	0.00334738
Pf3D7_03_v3	610994	612107	+	PF3D7_0315000	zinc finger protein, putative	-1.61703	0.00336414
Pf3D7_07_v3	1078691	1080123	+	PF3D7_0725400	conserved Plasmodium protein, unknown function	0.868531	0.00338313
Pf3D7_14_v3	377013	380614	-	PF3D7_1409700	conserved protein, unknown function	-0.50513	0.00340875
Pf3D7_10_v3	1284588	1287287	-	PF3D7_1031900	conserved Plasmodium protein, unknown function	-1.14924	0.00342922
Pf3D7_06_v3	1096654	1098696	-	PF3D7_0627300	E3 ubiquitin-protein ligase RNF5, putative	0.200158	0.0034896
Pf3D7_09_v3	1099900	1101387	-	PF3D7_0927100	conserved protein, unknown function	-1.87704	0.00349335
Pf3D7_02_v3	192755	194248	+	PF3D7_0204200	translocation protein SEC66, putative	0.226229	0.0035031
Pf3D7_14_v3	797071	800473	-	PF3D7_1419200	thioredoxin-like protein, putative	-0.250314	0.0035031
Pf3D7_07_v3	285012	286963	-	PF3D7_0705700	40S ribosomal protein S29, putative	0.187128	0.00355196
Pf3D7_06_v3	1087078	1094389	+	PF3D7_0627100	ankyrin-repeat protein, putative	0.194885	0.00361189
Pf3D7_13_v3	493795	497416	+	PF3D7_1311600	conserved Plasmodium protein, unknown function	0.236044	0.00361942
Pf3D7_11_v3	986112	988218	+	PF3D7_1125100	ATP synthase F0 subunit b-like protein, putative	-0.924349	0.00362589
Pf3D7_06_v3	642699	646241	+	PF3D7_0615500	cdc2-related protein kinase 5	-1.04164	0.00362908
Pf3D7_12_v3	88326	92048	+	PF3D7_1201200	Plasmodium exported protein (PHISTa-like), unknown function	0.532507	0.00364596
Pf3D7_14_v3	1097756	1100391	-	PF3D7_1428100	WW domain-binding protein 11, putative	0.285657	0.00368269
Pf3D7_13_v3	1372985	1377791	-	PF3D7_1333600	U3 small nucleolar RNA-associated protein 4, putative	0.217292	0.00369233
Pf3D7_14_v3	2144927	2146499	-	PF3D7_1452300	DER1-like protein	-1.23455	0.00369233
Pf3D7_08_v3	665548	667095	-	PF3D7_0813500	PUB domain-containing protein, putative	-0.379944	0.00369348
Pf3D7_11_v3	1678820	1681377	+	PF3D7_1142000	heptatricopeptide repeat-containing protein, putative	-0.638053	0.00371252
Pf3D7_13_v3	464696	467314	-	PF3D7_1310600	ras-related protein Rab-5B	-0.398404	0.00376028
Pf3D7_11_v3	666027	667977	-	PF3D7_1117500	tyrosine--tRNA ligase	-0.347932	0.00377363
Pf3D7_14_v3	2232798	2236926	+	PF3D7_1454400	aminopeptidase P	-0.201019	0.00383907
Pf3D7_14_v3	888580	890032	-	PF3D7_1421800	conserved Plasmodium protein, unknown function	-0.855043	0.00387951
Pf3D7_11_v3	1970810	1974642	+	PF3D7_1149100	Plasmodium exported protein, unknown function	-0.182026	0.00388254
Pf3D7_12_v3	628691	629995	-	PF3D7_1215300	10 kDa chaperonin	-0.325835	0.00388254
Pf3D7_14_v3	906564	909327	+	PF3D7_1422500	ERAD-associated E3 ubiquitin-protein ligase HRD1	-1.52534	0.00388911
Pf3D7_02_v3	541071	542094	-	PF3D7_0213300	conserved protein, unknown function	-0.882782	0.00390714
Pf3D7_11_v3	275163	279995	+	PF3D7_1106600	DEAD/DEAH box helicase, putative	-0.305793	0.00393339
Pf3D7_09_v3	1248274	1252765	-	PF3D7_0931000	elongation factor Tu, putative	0.372281	0.00395706
Pf3D7_12_v3	1892918	1894243	+	PF3D7_1245300	NEDD8-conjugating enzyme UBC12, putative	-0.703503	0.00396128
Pf3D7_08_v3	1079441	1083413	-	PF3D7_0824900	conserved Plasmodium protein, unknown function	0.242743	0.00402454
Pf3D7_12_v3	1648422	1652428	+	PF3D7_1239500	DNA gyrase subunit B	-0.486332	0.00402578
Pf3D7_01_v3	569485	570272	-	PF3D7_0114800	Plasmodium exported protein (hyp7), unknown function	1.15678	0.00404466
Pf3D7_10_v3	656455	659983	-	PF3D7_1016400	serine/threonine protein kinase, FIKK family	0.175586	0.00404642
Pf3D7_14_v3	2524283	2529768	-	PF3D7_1462300	GTP-binding protein, putative	0.193527	0.00404642
Pf3D7_14_v3	2222463	2227264	-	PF3D7_1454200	conserved Plasmodium protein, unknown function	0.223233	0.00424256
Pf3D7_08_v3	745888	748084	-	PF3D7_0816000	ribosome assembly protein RRB1, putative	0.22845	0.00425156
Pf3D7_11_v3	1007693	1011537	-	PF3D7_1125800	kelch domain-containing protein, putative	0.613154	0.00425156
Pf3D7_03_v3	980289	984435	-	PF3D7_0323400	Rh5 interacting protein	0.711456	0.00429281
Pf3D7_13_v3	2101043	2109710	+	PF3D7_1352700	intron-binding protein aquarius, putative	0.221614	0.00434865
Pf3D7_11_v3	145836	151037	+	PF3D7_1103400	iron-sulfur cluster assembly protein SufD	-0.281823	0.0043566
Pf3D7_04_v3	28706	37677	+	PF3D7_0400100	erythrocyte membrane protein 1, PfEMP1	-0.666885	0.00440955
Pf3D7_14_v3	899929	905858	+	PF3D7_1422400	nucleolar RNA-associated protein, putative	0.208317	0.00445748
Pf3D7_09_v3	437400	444712	+	PF3D7_0909700	FHA domain protein, putative	0.302842	0.00445938
Pf3D7_13_v3	517915	519387	+	PF3D7_1312200	conserved protein, unknown function	-0.856554	0.00445938
Pf3D7_14_v3	1242924	1245905	+	PF3D7_1431600	succinate--CoA ligase [ADP-forming] subunit beta	-0.798144	0.00445938
Pf3D7_08_v3	921931	924596	+	PF3D7_0820400	conserved Plasmodium protein, unknown function	-1.07571	0.00446721
Pf3D7_10_v3	272223	273497	-	PF3D7_1006600	phosducin-like protein 3, putative	-0.329864	0.00450805
Pf3D7_14_v3	1833308	1839775	-	PF3D7_1444500	eukaryotic translation initiation factor 2-alpha kinase 1	0.480713	0.00450903
Pf3D7_02_v3	181749	189877	-	PF3D7_0204100	Sel1 repeat-containing protein, putative	-0.511716	0.00454581
Pf3D7_06_v3	281991	287880	+	PF3D7_0606700	coatomer alpha subunit, putative	0.210808	0.00457186
Pf3D7_01_v3	289849	292802	+	PF3D7_0106900	2-C-methyl-D-erythritol 4-phosphate cytidylyltransferase, putative	-0.632946	0.00458454
Pf3D7_13_v3	861001	872925	-	PF3D7_1321100	protein kinase domain-containing protein, putative	0.756186	0.00470362
Pf3D7_08_v3	863419	868820	-	PF3D7_0819000	ribonuclease, putative	0.212837	0.00472877
Pf3D7_14_v3	2642400	2646605	+	PF3D7_1465300	ribonuclease Z, putative	0.277723	0.00477569
Pf3D7_02_v3	878211	879540	-	PF3D7_0222100	Pfmc-2TM Maurer's cleft two transmembrane protein	0.239026	0.00477823
Pf3D7_10_v3	424586	426140	-	PF3D7_1010800	50S ribosomal protein L22, mitochondrial, putative	-0.687241	0.00480962
Pf3D7_14_v3	1859926	1862497	+	PF3D7_1445300	ribosomal protein S29, mitochondrial, putative	-0.776641	0.00480962
Pf3D7_03_v3	203251	206328	+	PF3D7_0304100	inner membrane complex protein 1e, putative	1.25579	0.00481663
Pf3D7_04_v3	181969	194734	+	PF3D7_0403400	conserved Plasmodium protein, unknown function	0.218223	0.00487968
Pf3D7_03_v3	896241	900388	-	PF3D7_0321500	peptidase, putative	-0.243049	0.00497701
Pf3D7_09_v3	482386	488608	-	PF3D7_0910500	DNA repair protein REV1, putative	0.259189	0.00499939
Pf3D7_03_v3	336191	339907	+	PF3D7_0307800	PDZ domain-containing protein, putative	0.286101	0.00501248
Pf3D7_12_v3	2153221	2157441	+	PF3D7_1252700	Plasmodium exported protein (PHISTb), unknown function	-0.257259	0.00502089
Pf3D7_11_v3	400063	403317	+	PF3D7_1110100	conserved Plasmodium protein, unknown function	0.329632	0.00508494
Pf3D7_14_v3	24337	25320	-	PF3D7_1400700	stevor	-0.705526	0.00521616
Pf3D7_05_v3	1075782	1079027	-	PF3D7_0526000	RAP protein, putative	-0.339697	0.00523578
Pf3D7_13_v3	1152124	1154113	-	PF3D7_1327400	conserved Plasmodium protein, unknown function	-0.66561	0.00523641
Pf3D7_03_v3	401933	405904	+	PF3D7_0309500	asparagine synthetase [glutamine-hydrolyzing], putative	0.17901	0.00539269
Pf3D7_13_v3	1299417	1305427	-	PF3D7_1331100	DNA polymerase theta, putative	0.227936	0.00542436
Pf3D7_04_v3	909409	912119	+	PF3D7_0420200	holo-[acyl-carrier-protein] synthase, putative	-0.553379	0.00543862
Pf3D7_10_v3	1363474	1364118	+	PF3D7_1034200	ribosomal protein L27, putative	-1.11575	0.00543862
Pf3D7_01_v3	463764	471891	+	PF3D7_0112200	multidrug resistance-associated protein 1	-0.178594	0.00544349
Pf3D7_04_v3	384240	391362	+	PF3D7_0407800	protein CINCH	0.704832	0.00550858
Pf3D7_06_v3	878363	880852	+	PF3D7_0621400	Pf77 protein	0.719849	0.00556977
Pf3D7_08_v3	636628	642867	-	PF3D7_0812900	conserved Plasmodium protein, unknown function	1.40113	0.00564493
Pf3D7_09_v3	639648	641731	-	PF3D7_0915000	type II NADH:ubiquinone oxidoreductase	-0.848295	0.0056688
Pf3D7_08_v3	925054	927974	+	PF3D7_0820500	protein transport protein YIF1, putative	0.272591	0.0056798
Pf3D7_08_v3	1164491	1167540	+	PF3D7_0826900	conserved Plasmodium protein, unknown function	-0.491784	0.0057039
Pf3D7_01_v3	526530	536562	+	PF3D7_0113800	DBL containing protein, unknown function	0.617318	0.00572835
Pf3D7_12_v3	1008635	1010588	+	PF3D7_1224800	conserved protein, unknown function	-0.621376	0.00581267
Pf3D7_01_v3	297189	299513	+	PF3D7_0107200	CCR4 domain-containing protein 3, putative	-0.693861	0.00583845
Pf3D7_08_v3	415549	419066	-	PF3D7_0808200	plasmepsin X	0.618739	0.00585973
Pf3D7_14_v3	1331919	1339361	-	PF3D7_1433500	DNA topoisomerase 2	0.303661	0.00590826
Pf3D7_14_v3	2133266	2141180	+	PF3D7_1452000	rhoptry neck protein 2	0.816191	0.00591291
Pf3D7_03_v3	711998	714150	-	PF3D7_0317400	DNA replication complex GINS protein, putative	-0.460079	0.00592546
Pf3D7_10_v3	1302298	1305315	-	PF3D7_1032400	phosphatidylinositol N-acetylglucosaminyltransferase subunit A, putative	-0.807968	0.00592552
Pf3D7_14_v3	2911299	2915962	+	PF3D7_1471200	inorganic anion exchanger, inorganic anion antiporter	-0.185088	0.00592552
Pf3D7_09_v3	862525	870954	-	PF3D7_0921200	conserved Plasmodium membrane protein, unknown function	0.187256	0.00596029
Pf3D7_03_v3	397397	401232	+	PF3D7_0309300	N2227-like protein, putative	0.322298	0.00597098
Pf3D7_14_v3	2482286	2485604	+	PF3D7_1461000	conserved Plasmodium protein, unknown function	-0.718807	0.00597098
Pf3D7_12_v3	598933	602185	-	PF3D7_1214000	conserved protein, unknown function	-1.67402	0.00600373
Pf3D7_11_v3	1893348	1896529	-	PF3D7_1147600	conserved Plasmodium protein, unknown function	-1.44419	0.00605796
Pf3D7_14_v3	857678	863689	+	PF3D7_1420700	surface protein P113	0.232931	0.00605796
Pf3D7_09_v3	540903	546278	-	PF3D7_0912000	conserved Plasmodium protein, unknown function	-0.255594	0.00607503
Pf3D7_08_v3	725500	726860	-	PF3D7_0815400	ATP synthase-associated protein, putative	-0.960462	0.00608612
Pf3D7_11_v3	1532674	1540545	-	PF3D7_1138800	WD repeat-containing protein, putative	0.253957	0.00608713
Pf3D7_13_v3	1785041	1787409	-	PF3D7_1344400	conserved Plasmodium protein, unknown function	0.505717	0.00608713
Pf3D7_13_v3	700380	707545	-	PF3D7_1316900	conserved protein, unknown function	0.206016	0.00611953
Pf3D7_07_v3	1213841	1214973	-	PF3D7_0728300	conserved protein, unknown function	-0.804925	0.00612266
Pf3D7_05_v3	987076	992081	+	PF3D7_0523800	divalent metal transporter, putative	0.476529	0.00614983
Pf3D7_13_v3	1706393	1711568	-	PF3D7_1343300	CDT1-like protein, putative	-0.19415	0.00618104
Pf3D7_12_v3	1332463	1334896	+	PF3D7_1232200	dihydrolipoyl dehydrogenase, mitochondrial	-0.793968	0.00619441
Pf3D7_14_v3	1132046	1134562	+	PF3D7_1428800	transcription initiation TFIID-like, putative	0.316431	0.00624526
Pf3D7_03_v3	623446	630360	+	PF3D7_0315300	conserved Plasmodium protein, unknown function	-0.58904	0.00627778
Pf3D7_07_v3	695091	697180	-	PF3D7_0715800	drug/metabolite transporter DMT1, putative	-0.339096	0.00644242
Pf3D7_11_v3	837912	840125	-	PF3D7_1122000	conserved protein, unknown function	-0.54987	0.00646836
Pf3D7_04_v3	750307	753786	-	PF3D7_0417300	LETM1-like protein, putative	0.20394	0.00658789
Pf3D7_06_v3	206807	211802	-	PF3D7_0604800	RAP protein, putative	-0.334529	0.00658789
Pf3D7_05_v3	790072	791204	+	PF3D7_0519100	50S ribosomal protein L14, mitochondrial, putative	-1.07516	0.00658864
Pf3D7_13_v3	393715	395881	-	PF3D7_1308500	conserved Plasmodium protein, unknown function	-0.468896	0.00662289
Pf3D7_12_v3	1379747	1383501	-	PF3D7_1233400	conserved Plasmodium membrane protein, unknown function	0.244825	0.00662822
Pf3D7_11_v3	793500	800524	-	PF3D7_1121100	conserved protein, unknown function	0.282605	0.00668266
Pf3D7_14_v3	2002360	2003426	-	PF3D7_1448900	mitochondrial respiratory chain complex II subunit, putative	-1.09301	0.00669943
Pf3D7_12_v3	691395	694623	+	PF3D7_1217500	conserved Plasmodium protein, unknown function	0.227702	0.00674503
Pf3D7_12_v3	968562	970710	+	PF3D7_1223700	vacuolar iron transporter	-0.250536	0.00681068
Pf3D7_12_v3	2016976	2018469	-	PF3D7_1249500	protein CutA, putative	-0.633264	0.00682111
Pf3D7_07_v3	776141	795637	-	PF3D7_0718000	dynein heavy chain, putative	-0.780255	0.00701383
Pf3D7_12_v3	1002756	1008521	-	PF3D7_1224700	conserved Plasmodium protein, unknown function	-0.321122	0.00701383
Pf3D7_09_v3	949967	954244	+	PF3D7_0923400	conserved Plasmodium protein, unknown function	0.217931	0.00705795
Pf3D7_13_v3	1440169	1451101	+	PF3D7_1335400	reticulocyte binding protein 2 homologue a	0.394481	0.00706208
Pf3D7_14_v3	815258	818340	-	PF3D7_1419600	conserved Plasmodium protein, unknown function	0.281318	0.00706208
Pf3D7_14_v3	2646364	2648126	-	PF3D7_1465400	conserved protein, unknown function	0.368659	0.00706208
Pf3D7_03_v3	103118	105748	+	PF3D7_0301800	Plasmodium exported protein, unknown function	0.583994	0.00707684
Pf3D7_13_v3	2205950	2212554	-	PF3D7_1355700	NLI interacting factor-like phosphatase, putative	0.181331	0.00721564
Pf3D7_14_v3	3159438	3160837	+	PF3D7_1476800	lysophospholipase, putative	0.804174	0.00721564
Pf3D7_13_v3	158048	158778	+	PF3D7_1303000	ATP synthase-associated protein, putative	-0.374681	0.00723288
Pf3D7_14_v3	782752	786343	-	PF3D7_1418900	ATP-dependent RNA helicase DBP4, putative	0.206534	0.00728366
Pf3D7_05_v3	937231	938037	+	PF3D7_0522500	50S ribosomal protein L17, apicoplast, putative	-1.06888	0.00733993
Pf3D7_09_v3	298216	304767	-	PF3D7_0906000	exoribonuclease II	-0.21684	0.00734354
Pf3D7_03_v3	420417	421877	+	PF3D7_0310000	50S ribosomal protein L9, apicoplast, putative	-0.785575	0.00740471
Pf3D7_09_v3	848626	851420	+	PF3D7_0920700	CRAL/TRIO domain-containing protein, putative	-0.47013	0.00741284
Pf3D7_03_v3	193499	196492	+	PF3D7_0303800	IBR domain protein, putative	-0.258327	0.0075124
Pf3D7_14_v3	913234	917625	+	PF3D7_1422700	conserved protein, unknown function	0.206312	0.00753418
Pf3D7_10_v3	749573	753145	+	PF3D7_1018800	conserved protein, unknown function	-0.574251	0.00755177
Pf3D7_09_v3	1346627	1347508	-	PF3D7_0934200	conserved protein, unknown function	-1.2128	0.00756684
Pf3D7_08_v3	313371	319794	-	PF3D7_0805700	serine/threonine protein kinase, FIKK family	-0.805958	0.00758714
Pf3D7_14_v3	2349282	2360424	+	PF3D7_1457400	conserved Plasmodium protein, unknown function	0.324172	0.00759014
Pf3D7_08_v3	721348	725652	+	PF3D7_0815300	FAD-dependent monooxygenase, putative	-0.401692	0.00759787
Pf3D7_14_v3	1393	5343	+	PF3D7_1400100	erythrocyte membrane protein 1 (PfEMP1), pseudogene	-0.664397	0.00761624
Pf3D7_14_v3	1035905	1042216	-	PF3D7_1426700	phosphoenolpyruvate carboxylase	0.258585	0.00761973
Pf3D7_13_v3	1369452	1370905	+	PF3D7_1333400	AMMECR1 domain-containing protein, putative	0.275148	0.00773954
Pf3D7_12_v3	328655	339145	-	PF3D7_1207200	zinc finger protein, putative	-1.16461	0.00785367
Pf3D7_01_v3	536783	538156	-	PF3D7_0113900	CX3CL1-binding protein 1	0.869766	0.00792388
Pf3D7_11_v3	1001988	1003900	-	PF3D7_1125600	respiratory chain complex 4 associated protein 1	-1.95112	0.00804469
Pf3D7_13_v3	1601698	1603554	-	PF3D7_1340000	secreted ookinete protein, putative	0.486293	0.00808171
Pf3D7_14_v3	1167130	1168075	+	PF3D7_1429600	conserved Plasmodium protein, unknown function	-0.935134	0.00820416
Pf3D7_08_v3	1148010	1149830	-	PF3D7_0826400	cis-prenyltransferase	-1.67678	0.00827308
Pf3D7_04_v3	177783	181051	+	PF3D7_0403200	pre-mRNA splicing factor, putative	0.231715	0.00829202
Pf3D7_03_v3	85289	86678	-	PF3D7_0301400	Plasmodium exported protein, unknown function	0.902909	0.00829286
Pf3D7_07_v3	337720	343059	+	PF3D7_0707300	rhoptry-associated membrane antigen	0.346113	0.00829286
Pf3D7_05_v3	774052	780916	-	PF3D7_0518700	mRNA-binding protein PUF1	0.643337	0.00832292
Pf3D7_14_v3	1593673	1600675	+	PF3D7_1439300	Sad1/UNC domain-containing protein, putative	0.229783	0.00838154
Pf3D7_10_v3	822220	824901	-	PF3D7_1020400	rRNA (cytosine-C(5))-methyltransferase, putative	0.279449	0.00842718
Pf3D7_12_v3	1108744	1112924	-	PF3D7_1227400	conserved Plasmodium protein, unknown function	0.229317	0.00842718
Pf3D7_05_v3	875800	877760	-	PF3D7_0521400	conserved protein, unknown function	-0.296419	0.00844754
Pf3D7_13_v3	2002379	2002989	-	PF3D7_1349900	conserved Plasmodium protein, unknown function	-0.976467	0.00844754
Pf3D7_06_v3	1074341	1076871	+	PF3D7_0626700	ATPase	-0.228774	0.00852644
Pf3D7_02_v3	916352	923648	-	PF3D7_0223500	erythrocyte membrane protein 1, PfEMP1	0.850262	0.00868515
Pf3D7_06_v3	152505	160682	-	PF3D7_0603800	NdP2 protein, putative	-0.818442	0.00869829
Pf3D7_11_v3	390055	394326	-	PF3D7_1109400	essential nuclear protein 1, putative	0.172717	0.00876865
Pf3D7_11_v3	1982068	1984327	+	PF3D7_1149300	serine/threonine protein kinase, FIKK family	-0.454621	0.00884667
Pf3D7_12_v3	932071	934404	+	PF3D7_1223200	nucleus export protein BRR6, putative	0.279487	0.00887672
Pf3D7_07_v3	390832	392770	-	PF3D7_0708700	cytochrome c oxidase subunit 4, putative	-0.504495	0.00892355
Pf3D7_08_v3	208184	210463	+	PF3D7_0803300	mitogen-activated protein kinase organizer 1, putative	-0.56933	0.00900261
Pf3D7_05_v3	1303429	1304634	-	PF3D7_0532200	Plasmodium exported protein (PHISTc), unknown function	0.722734	0.00901115
Pf3D7_11_v3	1104154	1107028	-	PF3D7_1128400	bifunctional farnesyl/geranylgeranyl diphosphate synthase	-0.220671	0.00906665
Pf3D7_07_v3	303964	305242	+	PF3D7_0706200	conserved protein, unknown function	-0.7067	0.00919055
Pf3D7_13_v3	568510	569749	+	PF3D7_1313300	peptidyl-prolyl cis-trans isomerase, putative	-0.684739	0.00922256
Pf3D7_11_v3	1782875	1787222	-	PF3D7_1145100	coatomer subunit gamma, putative	0.242988	0.00922604
Pf3D7_03_v3	862233	864181	-	PF3D7_0320600	conserved protein, unknown function	-1.00786	0.00924048
Pf3D7_11_v3	840282	842499	-	PF3D7_1122100	GPI transamidase component GPI16, putative	-1.15856	0.00925853
Pf3D7_10_v3	870416	873015	+	PF3D7_1021600	deoxyribose-phosphate aldolase, putative	-0.30006	0.00931972
Pf3D7_09_v3	1217433	1221199	-	PF3D7_0930600	peptidyl-prolyl cis-trans isomerase	0.243641	0.00936937
Pf3D7_13_v3	2518311	2525712	+	PF3D7_1362800	conserved Plasmodium protein, unknown function	-0.76994	0.00946167
Pf3D7_02_v3	609924	616306	+	PF3D7_0214900	rhoptry neck protein 6	0.504776	0.00952757
Pf3D7_13_v3	1535607	1540516	+	PF3D7_1338000	LMBR1 domain-containing protein, putative	-0.319512	0.00955127
Pf3D7_14_v3	3040666	3043907	+	PF3D7_1474300	DNA repair metallo-beta-lactamase protein, putative	-0.425141	0.00971262
Pf3D7_11_v3	260554	263407	+	PF3D7_1106200	conserved Plasmodium protein, unknown function	-0.422708	0.00979973
Pf3D7_10_v3	1409095	1410806	+	PF3D7_1035600	merozoite surface protein	1.05911	0.00980545
Pf3D7_11_v3	530740	533858	-	PF3D7_1113800	conserved Plasmodium membrane protein, unknown function	-0.689868	0.00980545
Pf3D7_10_v3	1481557	1486315	-	PF3D7_1037400	conserved Plasmodium protein, unknown function	-0.389235	0.00991105
Pf3D7_08_v3	987718	989078	-	PF3D7_0822300	small nuclear ribonucleoprotein G, putative	0.309353	0.00997531
Pf3D7_05_v3	1079225	1081313	+	PF3D7_0526100	conserved Plasmodium membrane protein, unknown function	-0.572717	0.0100761
Pf3D7_05_v3	366627	376779	+	PF3D7_0508900	protein AAP6	0.467965	0.0101145
Pf3D7_04_v3	394047	394714	-	PF3D7_0408000	conserved Plasmodium protein, unknown function	0.801379	0.0101676
Pf3D7_07_v3	675522	682899	-	PF3D7_0715200	conserved Plasmodium protein, unknown function	-0.780858	0.0101797
Pf3D7_03_v3	668469	672475	-	PF3D7_0316600	formate-nitrite transporter	0.15969	0.0103844
Pf3D7_10_v3	393189	398429	-	PF3D7_1009800	conserved Plasmodium membrane protein, unknown function	0.237956	0.0104286
Pf3D7_07_v3	958352	961340	-	PF3D7_0722600	U3 small nucleolar RNA-associated protein 7, putative	0.204542	0.0104642
Pf3D7_07_v3	1108583	1125415	-	PF3D7_0726400	conserved Plasmodium membrane protein, unknown function	0.270662	0.0106099
Pf3D7_14_v3	1851252	1855162	-	PF3D7_1445100	histidine--tRNA ligase, putative	0.224607	0.0106935
Pf3D7_14_v3	3142075	3144341	+	PF3D7_1476400	serine/threonine protein kinase, FIKK family, pseudogene	0.372717	0.0107437
Pf3D7_06_v3	310779	313770	+	PF3D7_0607500	4-hydroxybenzoate polyprenyltransferase, putative	-0.500903	0.0107516
Pf3D7_03_v3	545589	548500	-	PF3D7_0313400	conserved Plasmodium protein, unknown function	0.249608	0.0107591
Pf3D7_03_v3	231447	232745	-	PF3D7_0304900	conserved protein, unknown function	0.269104	0.010766
Pf3D7_14_v3	590603	592740	+	PF3D7_1414600	mRNA-capping enzyme subunit alpha	0.294913	0.0109202
Pf3D7_13_v3	1183590	1186246	+	PF3D7_1328100	proteasome subunit beta type-7, putative	-0.182407	0.0109605
Pf3D7_01_v3	598465	599472	+	PF3D7_0115400	stevor	-0.479121	0.0110356
Pf3D7_02_v3	171277	175196	-	PF3D7_0203800	conserved Plasmodium protein, unknown function	-0.990965	0.011059
Pf3D7_12_v3	212829	214204	+	PF3D7_1204600	cytidine deaminase, putative	0.339971	0.0110833
Pf3D7_14_v3	1170179	1175688	+	PF3D7_1429800	coatomer subunit beta, putative	0.195829	0.0110857
Pf3D7_14_v3	1791629	1793782	-	PF3D7_1443700	dephospho-CoA kinase	-0.678108	0.0112136
Pf3D7_10_v3	1495330	1496999	+	PF3D7_1037700	enhancer of rudimentary homolog, putative	0.294501	0.0112243
Pf3D7_01_v3	436179	439368	+	PF3D7_0111400	conserved Plasmodium protein, unknown function	-0.389768	0.0113667
Pf3D7_12_v3	1402635	1405063	+	PF3D7_1233700	homocysteine S-methyltransferase, putative	-0.702933	0.0114698
Pf3D7_13_v3	423936	427379	+	PF3D7_1309200	protein phosphatase PPM6, putative	0.190268	0.0114961
Pf3D7_08_v3	1435794	1443449	-	PF3D7_0833500	erythrocyte membrane protein 1, PfEMP1	0.505583	0.0116439
Pf3D7_10_v3	1426843	1429332	+	PF3D7_1036000	merozoite surface protein 11	0.918	0.011688
Pf3D7_13_v3	657523	659870	+	PF3D7_1315700	tRNA (adenine(58)-N(1))-methyltransferase catalytic subunit TRM61, putative	0.216757	0.011688
Pf3D7_14_v3	645055	648793	-	PF3D7_1416100	protein SEY1, putative	0.275805	0.0116949
Pf3D7_07_v3	755098	758456	+	PF3D7_0717500	calcium-dependent protein kinase 4	0.273066	0.0117618
Pf3D7_14_v3	1775669	1776938	+	PF3D7_1443300	U6 snRNA-associated Sm-like protein LSm5, putative	0.235603	0.0117713
Pf3D7_06_v3	388540	392142	-	PF3D7_0609100	zinc transporter ZIP1, putative	0.229619	0.0118217
Pf3D7_09_v3	359594	363767	+	PF3D7_0907600	translation initiation factor SUI1, putative	-0.302376	0.0118217
Pf3D7_02_v3	287423	288941	-	PF3D7_0207200	iron-sulfur assembly protein, putative	-0.932809	0.0118262
Pf3D7_02_v3	685475	689382	+	PF3D7_0216600	sugar transporter, putative	0.225033	0.0118466
Pf3D7_07_v3	745040	747459	-	PF3D7_0717200	conserved Plasmodium protein, unknown function	0.326586	0.0119017
Pf3D7_13_v3	1996357	1998701	+	PF3D7_1349600	conserved Plasmodium protein, unknown function	-0.425967	0.0119043
Pf3D7_02_v3	69088	69771	+	PF3D7_0201400	Plasmodium exported protein (hyp10), unknown function	0.779191	0.0119174
Pf3D7_04_v3	660048	663084	+	PF3D7_0414700	GTP-binding protein, putative	-0.35763	0.0120752
Pf3D7_12_v3	252516	254143	+	PF3D7_1205700	targeted glyoxalase II	-0.477873	0.0121351
Pf3D7_05_v3	63225	66292	+	PF3D7_0501200	parasite-infected erythrocyte surface protein	0.154901	0.0122345
Pf3D7_07_v3	1385635	1386626	+	PF3D7_0732000	stevor	-1.18238	0.0122863
Pf3D7_07_v3	1143196	1143923	-	PF3D7_0726700	conserved Plasmodium protein, unknown function	-0.397469	0.0123679
Pf3D7_11_v3	1888273	1889408	-	PF3D7_1147400	conserved Plasmodium protein, unknown function	-1.68746	0.012426
Pf3D7_03_v3	447468	451552	+	PF3D7_0310400	parasite-infected erythrocyte surface protein	-0.47656	0.0126322
Pf3D7_12_v3	1152821	1158131	+	PF3D7_1228400	conserved Plasmodium protein, unknown function	0.19676	0.0130643
Pf3D7_07_v3	1151697	1155473	-	PF3D7_0727100	conserved protein, unknown function	-0.335578	0.0131472
Pf3D7_14_v3	562981	566801	-	PF3D7_1414200	conserved Plasmodium protein, unknown function	0.206792	0.0132296
Pf3D7_12_v3	1180404	1185971	-	PF3D7_1228900	conserved protein, unknown function	-0.199869	0.0135841
Pf3D7_13_v3	506640	510354	+	PF3D7_1311900	V-type proton ATPase catalytic subunit A	0.201265	0.0136033
Pf3D7_13_v3	2248107	2262674	+	PF3D7_1356800	serine/threonine protein kinase ARK3, putative	0.544546	0.0136945
Pf3D7_10_v3	472319	474109	-	PF3D7_1012300	cytochrome b-c1 complex subunit 7, putative	-0.823187	0.0137477
Pf3D7_09_v3	1207579	1212987	+	PF3D7_0930400	zinc finger protein, putative	0.17015	0.0137516
Pf3D7_13_v3	2571524	2578165	-	PF3D7_1364200	nucleoporin NUP205, putative	0.199901	0.0137516
Pf3D7_14_v3	831758	837178	-	PF3D7_1420100	conserved Plasmodium protein, unknown function	-1.14225	0.0137777
Pf3D7_12_v3	466191	469771	-	PF3D7_1210400	general transcription factor 3C polypeptide 5, putative	0.287933	0.0139675
Pf3D7_14_v3	2480089	2482257	+	PF3D7_1460900	ribosomal protein S10, apicoplast, putative	-0.739506	0.0140353
Pf3D7_04_v3	396410	401290	+	PF3D7_0408100	conserved Plasmodium protein, unknown function	0.460677	0.0141164
Pf3D7_14_v3	2864823	2866245	-	PF3D7_1469800	conserved Plasmodium protein, unknown function	-0.250337	0.014119
Pf3D7_05_v3	1238120	1243999	-	PF3D7_0530400	conserved Plasmodium protein, unknown function	-0.412883	0.0142557
Pf3D7_08_v3	643066	645158	-	PF3D7_0813000	protein KIC7	0.217817	0.0143525
Pf3D7_13_v3	2535745	2539767	+	PF3D7_1363100	conserved Plasmodium protein, unknown function	-0.520145	0.0143816
Pf3D7_03_v3	921776	928618	+	PF3D7_0321900	cyclic amine resistance locus protein	0.220744	0.0143905
Pf3D7_12_v3	539788	543197	-	PF3D7_1212200	conserved protein, unknown function	-0.437559	0.0144302
Pf3D7_12_v3	882766	886332	-	PF3D7_1222300	endoplasmin, putative	-0.143525	0.0144955
Pf3D7_06_v3	714972	720182	+	PF3D7_0617200	BFR1 domain-containing protein, putative	0.16559	0.014626
Pf3D7_13_v3	2012425	2015228	+	PF3D7_1350400	ubiquitin-activating enzyme E1, putative	-0.581455	0.014626
Pf3D7_11_v3	626070	629940	-	PF3D7_1116600	dolichyl-diphosphooligosaccharide--protein glycosyltransferase subunit STT3, putative	-0.23562	0.0146665
Pf3D7_11_v3	1094357	1096486	-	PF3D7_1128100	prefoldin subunit 5, putative	-0.173918	0.014701
Pf3D7_08_v3	600525	602266	-	PF3D7_0812000	conserved protein, unknown function	-0.438143	0.0147277
Pf3D7_14_v3	1621742	1624074	+	PF3D7_1439900	triosephosphate isomerase	-0.177681	0.0147625
Pf3D7_05_v3	1219683	1223261	-	PF3D7_0529900	RING zinc finger protein, putative	0.222554	0.0148048
Pf3D7_06_v3	81532	88869	-	PF3D7_0602000	zinc finger protein, putative	-0.502751	0.0148828
Pf3D7_07_v3	20307	28083	+	PF3D7_0700100	erythrocyte membrane protein 1, PfEMP1	1.25753	0.0148828
Pf3D7_08_v3	650932	654029	-	PF3D7_0813200	CS domain protein, putative	-0.237354	0.0148828
Pf3D7_13_v3	2271135	2274371	+	PF3D7_1357200	glutamate--tRNA ligase	-0.343475	0.0149235
Pf3D7_08_v3	939305	944689	-	PF3D7_0820900	conserved Plasmodium protein, unknown function	0.38474	0.0150277
Pf3D7_12_v3	141230	143553	-	PF3D7_1202400	peptidyl-prolyl cis-trans isomerase	-0.436439	0.0150869
Pf3D7_14_v3	1752543	1764248	+	PF3D7_1442900	Sec7 domain-containing protein ARFGEF, putative	0.228978	0.0151719
Pf3D7_02_v3	388216	391107	-	PF3D7_0209400	ARMT1-like domain-containing protein, putative	-0.343448	0.0152344
Pf3D7_13_v3	154555	157791	+	PF3D7_1302900	conserved protein, unknown function	-0.26267	0.0152674
Pf3D7_13_v3	1641926	1644490	+	PF3D7_1341600	GPI mannosyltransferase 3	-0.648531	0.0156192
Pf3D7_11_v3	1455197	1460871	+	PF3D7_1136900	subtilisin-like protease 2	0.421874	0.0156272
Pf3D7_06_v3	181680	184760	+	PF3D7_0604300	conserved Plasmodium protein, unknown function	-0.286472	0.0156822
Pf3D7_01_v3	393695	395222	-	PF3D7_0110400	DNA-directed RNA polymerase II subunit RPB9, putative	0.186484	0.0158637
Pf3D7_01_v3	222086	224501	-	PF3D7_0105200	heptatricopeptide repeat and RAP domain-containing protein, putative	-0.186246	0.0159036
Pf3D7_08_v3	911627	915386	-	PF3D7_0820200	phosphatidylglycerophosphate synthase	0.207444	0.0159144
Pf3D7_10_v3	1045271	1051309	-	PF3D7_1025000	Eps15-like protein	0.199046	0.0161326
Pf3D7_12_v3	918280	920560	+	PF3D7_1222700	glideosome-associated protein 45	0.462534	0.0162053
Pf3D7_12_v3	2113980	2123174	-	PF3D7_1252100	rhoptry neck protein 3	0.61588	0.0162053
Pf3D7_04_v3	1127257	1129353	+	PF3D7_0424900	Plasmodium exported protein (PHISTa), unknown function	1.09775	0.016303
Pf3D7_11_v3	343913	349351	-	PF3D7_1107900	mechanosensitive ion channel protein, putative	0.355471	0.0163283
Pf3D7_11_v3	622544	626072	+	PF3D7_1116500	folate transporter 2	-0.302776	0.0163665
Pf3D7_13_v3	327138	331324	+	PF3D7_1307100	U3 small nucleolar RNA-associated protein 6, putative	0.219797	0.0163704
Pf3D7_12_v3	2018995	2022484	-	PF3D7_1249600	leucine-rich repeat protein	-0.734915	0.0165583
Pf3D7_14_v3	1535717	1539580	-	PF3D7_1438000	eukaryotic translation initiation factor eIF2A, putative	0.161086	0.0165583
Pf3D7_06_v3	291965	297805	+	PF3D7_0607000	translation initiation factor IF-2, putative	0.192854	0.0165615
Pf3D7_09_v3	1298749	1302703	-	PF3D7_0932700	conserved Plasmodium protein, unknown function	-0.375102	0.0167591
Pf3D7_11_v3	239262	241179	+	PF3D7_1105500	centrin-4	-0.713893	0.0169766
Pf3D7_12_v3	1882683	1888206	+	PF3D7_1245100	kinesin-13, putative	-0.623098	0.017008
Pf3D7_04_v3	686017	687474	-	PF3D7_0415400	coatomer subunit zeta, putative	0.246557	0.0170355
Pf3D7_14_v3	2075586	2077349	-	PF3D7_1450600	S-adenosylmethionine-dependent methyltransferase, putative	0.23091	0.01717
Pf3D7_01_v3	541805	547544	+	PF3D7_0114000	exported protein family 1	0.738775	0.0172368
Pf3D7_10_v3	1126277	1132406	-	PF3D7_1027000	conserved Plasmodium protein, unknown function	-0.722044	0.0173221
Pf3D7_12_v3	2172876	2174605	-	PF3D7_1253200	hypothetical protein	0.418255	0.0173221
Pf3D7_04_v3	688057	689439	+	PF3D7_0415500	nuclear cap-binding protein subunit 2, putative	0.220214	0.0174831
Pf3D7_04_v3	315105	315919	+	PF3D7_0405800	conserved protein, unknown function	-1.12799	0.0175019
Pf3D7_06_v3	224446	225095	-	PF3D7_0605400	calcium-binding protein, putative	-0.978405	0.0176116
Pf3D7_12_v3	1217961	1219134	+	PF3D7_1229700	mitochondrial respiratory chain complex II subunit, putative	-0.819636	0.017757
Pf3D7_12_v3	1529134	1529453	+	PF3D7_1236650	conserved Plasmodium protein, unknown function	-1.29106	0.0178166
Pf3D7_09_v3	420226	422542	-	PF3D7_0909300	apoptosis-related protein	0.208939	0.0179748
Pf3D7_11_v3	1163768	1167334	+	PF3D7_1130200	60S ribosomal protein P0	0.131527	0.0179748
Pf3D7_12_v3	185860	188842	-	PF3D7_1203700	nucleosome assembly protein	-0.139639	0.0181355
Pf3D7_03_v3	465745	468557	+	PF3D7_0310900	conserved Plasmodium protein, unknown function	-0.46433	0.0181785
Pf3D7_13_v3	1633454	1635827	-	PF3D7_1341200	60S ribosomal protein L18, putative	0.138682	0.0182918
Pf3D7_08_v3	964289	967130	+	PF3D7_0821400	conserved Plasmodium protein, unknown function	0.258834	0.0185789
Pf3D7_03_v3	968067	969942	-	PF3D7_0323000	translation machinery-associated protein 7, putative	0.226393	0.018627
Pf3D7_13_v3	1603632	1605515	-	PF3D7_1340100	exosome complex component RRP42, putative	0.284094	0.0187176
Pf3D7_05_v3	1281104	1282484	+	PF3D7_0531300	conserved Plasmodium protein, unknown function	-0.889359	0.0187798
Pf3D7_09_v3	1147690	1149688	-	PF3D7_0928600	conserved Plasmodium protein, unknown function	0.25192	0.0187798
Pf3D7_13_v3	142833	144141	-	PF3D7_1302600	deoxyhypusine hydroxylase	0.195175	0.0188163
Pf3D7_10_v3	1148267	1150490	-	PF3D7_1027600	meiotic recombination protein SPO11-2, putative	-0.520021	0.0189871
Pf3D7_13_v3	1142949	1144084	+	PF3D7_1327200	ribonuclease P protein subunit RPR2, putative	0.259354	0.0190279
Pf3D7_03_v3	211970	217021	+	PF3D7_0304300	conserved Plasmodium protein, unknown function	-0.721938	0.0190527
Pf3D7_02_v3	455265	456900	-	PF3D7_0211200	ras-related protein Rab-5A	-0.425777	0.0191799
Pf3D7_07_v3	1021112	1022659	+	PF3D7_0724300	ubiquinone biosynthesis O-methyltransferase, putative	-0.543313	0.0192162
Pf3D7_08_v3	383413	386163	+	PF3D7_0807400	coenzyme Q-binding protein COQ10 homolog, mitochondrial	-0.636004	0.0194432
Pf3D7_09_v3	1262730	1265679	+	PF3D7_0931400	PUB domain-containing protein, putative	-0.179761	0.0194432
Pf3D7_10_v3	152012	158777	-	PF3D7_1003400	conserved Plasmodium protein, unknown function	0.568553	0.0194432
Pf3D7_06_v3	830916	839790	-	PF3D7_0619800	conserved Plasmodium membrane protein, unknown function	0.194636	0.019447
Pf3D7_05_v3	636591	640519	+	PF3D7_0515400	conserved protein, unknown function	0.990284	0.0194977
Pf3D7_11_v3	1158440	1162440	-	PF3D7_1130000	phosphoacetylglucosamine mutase, putative	-0.298064	0.0196063
Pf3D7_12_v3	1233352	1241605	+	PF3D7_1230000	TBC domain-containing protein, putative	-0.191945	0.019749
Pf3D7_13_v3	958097	959380	-	PF3D7_1322700	conserved Plasmodium protein, unknown function	-1.2144	0.019775
Pf3D7_09_v3	857262	859606	-	PF3D7_0921000	ubiquitin-conjugating enzyme E2, putative	-0.217538	0.019873
Pf3D7_14_v3	601981	605559	-	PF3D7_1414900	ATP-dependent protease, putative	-0.242987	0.0198814
Pf3D7_12_v3	1568038	1571016	+	PF3D7_1237600	periodic tryptophan protein 1, putative	0.182474	0.0199086
Pf3D7_09_v3	646547	649563	-	PF3D7_0915300	heptatricopeptide repeat-containing protein, putative	-0.294865	0.0200189
Pf3D7_11_v3	1600448	1603560	-	PF3D7_1140200	conserved Plasmodium protein, unknown function	-0.165392	0.0200637
Pf3D7_07_v3	322907	325528	+	PF3D7_0706700	DNA mismatch repair protein MSH2, putative	-0.697284	0.0201767
Pf3D7_10_v3	1216830	1222661	+	PF3D7_1029900	ORC3 domain-containing protein, putative	0.768677	0.0201957
Pf3D7_12_v3	1227925	1233204	-	PF3D7_1229900	conserved Plasmodium protein, unknown function	-0.409433	0.0204706
Pf3D7_05_v3	445554	448872	-	PF3D7_0510500	topoisomerase I	0.198999	0.0204958
Pf3D7_14_v3	3076187	3081459	+	PF3D7_1475100	conserved Plasmodium protein, unknown function	0.237811	0.0205401
Pf3D7_06_v3	140777	149585	-	PF3D7_0603600	AT-rich interactive domain-containing protein, putative	-0.681178	0.0206245
Pf3D7_08_v3	958332	962154	-	PF3D7_0821300	ATP-dependent RNA helicase DHX36, putative	0.213099	0.0207588
Pf3D7_06_v3	106703	112376	-	PF3D7_0602600	SAC3 domain-containing protein, putative	0.192315	0.0208818
Pf3D7_08_v3	40302	51425	+	PF3D7_0800300	erythrocyte membrane protein 1, PfEMP1	-0.507227	0.0209666
Pf3D7_05_v3	877768	879984	+	PF3D7_0521500	ribosomal large subunit pseudouridylate synthase, putative	-0.341754	0.0209997
Pf3D7_12_v3	1263243	1266561	+	PF3D7_1230800	pre-mRNA-splicing regulator WTAP, putative	0.156243	0.0209997
Pf3D7_12_v3	1571678	1574455	+	PF3D7_1237700	conserved protein, unknown function	-0.206558	0.0210479
Pf3D7_06_v3	1121527	1122523	+	PF3D7_0628000	6-pyruvoyltetrahydropterin synthase	-0.360601	0.021099
Pf3D7_11_v3	250276	253352	+	PF3D7_1105800	conserved Apicomplexan protein, unknown function	-0.15807	0.0211633
Pf3D7_10_v3	485372	491888	+	PF3D7_1012700	NLI interacting factor-like phosphatase, putative	-0.271268	0.0211919
Pf3D7_05_v3	841321	842672	-	PF3D7_0520500	phosphomethylpyrimidine kinase, putative	-0.480532	0.0211975
Pf3D7_05_v3	1132901	1135534	-	PF3D7_0527200	ubiquitin carboxyl-terminal hydrolase 14	-0.149561	0.0212045
Pf3D7_08_v3	612903	614862	-	PF3D7_0812220	GTP-binding protein YihA3	-0.417644	0.0212287
Pf3D7_08_v3	519144	520724	-	PF3D7_0810100	ribosomal protein L33, apicoplast, putative	-0.632851	0.0212477
Pf3D7_14_v3	365269	367978	-	PF3D7_1409400	conserved protein, unknown function	-0.607191	0.0212477
Pf3D7_04_v3	658117	659834	-	PF3D7_0414600	acylated pleckstrin-homology domain-containing protein, putative	-0.719628	0.0212932
Pf3D7_08_v3	1414283	1415293	+	PF3D7_0832900	stevor	-0.457329	0.0213007
Pf3D7_14_v3	2042131	2043795	+	PF3D7_1449800	conserved protein, unknown function	0.325767	0.0214109
Pf3D7_03_v3	509155	512024	-	PF3D7_0311900	heptatricopeptide repeat-containing protein, putative	-0.439088	0.0216678
Pf3D7_14_v3	360234	362579	-	PF3D7_1409200	conserved Plasmodium protein, unknown function	-0.552503	0.0216678
Pf3D7_07_v3	552158	559078	-	PF3D7_0712400	erythrocyte membrane protein 1, PfEMP1	0.732104	0.0217215
Pf3D7_12_v3	1859656	1866652	+	PF3D7_1244400	RNA-binding protein, putative	0.176726	0.0217902
Pf3D7_14_v3	1341334	1342539	+	PF3D7_1433600	signal peptidase complex subunit SPC1, putative	-0.403915	0.0219649
Pf3D7_12_v3	1034857	1038418	-	PF3D7_1225600	conserved Plasmodium protein, unknown function	0.162402	0.0220234
Pf3D7_12_v3	1506849	1509721	-	PF3D7_1236100	clustered-asparagine-rich protein	0.177793	0.0220437
Pf3D7_02_v3	138621	141266	+	PF3D7_0202900	palmitoyltransferase DHHC12, putative	-0.388671	0.0220888
Pf3D7_14_v3	1368249	1371883	-	PF3D7_1434200	calmodulin	-0.19592	0.0221246
Pf3D7_14_v3	1606643	1611876	+	PF3D7_1439500	oocyst rupture protein 2, putative	0.770182	0.0221609
Pf3D7_03_v3	513105	516915	+	PF3D7_0312100	E3 ubiquitin-protein ligase	-0.820676	0.0223058
Pf3D7_04_v3	819175	826740	-	PF3D7_0418300	conserved Plasmodium protein, unknown function	0.186626	0.0223081
Pf3D7_03_v3	844881	848142	+	PF3D7_0320300	T-complex protein 1 subunit epsilon	-0.140468	0.0223347
Pf3D7_04_v3	830766	832555	-	PF3D7_0418500	trafficking protein particle complex subunit 3, putative	-0.332317	0.0224873
Pf3D7_05_v3	327656	328316	+	PF3D7_0507900	conserved Plasmodium protein, unknown function	0.327817	0.0224873
Pf3D7_09_v3	918958	921672	-	PF3D7_0922700	pre-mRNA-splicing factor 18, putative	-0.1931	0.0224873
Pf3D7_08_v3	1041365	1042613	-	PF3D7_0823700	mitochondrial import receptor subunit TOM7, putative	0.346466	0.0226173
Pf3D7_05_v3	1195884	1197645	+	PF3D7_0529300	apicoplast TIC22 protein	-0.434019	0.022938
Pf3D7_13_v3	1332221	1335647	+	PF3D7_1332200	conserved protein, unknown function	0.567882	0.0232191
Pf3D7_01_v3	421025	428878	-	PF3D7_0111000	kinesin-8B, putative	-0.745239	0.0234998
Pf3D7_09_v3	475004	477689	+	PF3D7_0910300	conserved protein, unknown function	0.221322	0.0235029
Pf3D7_14_v3	1298143	1299264	-	PF3D7_1433000	H/ACA ribonucleoprotein complex subunit 3, putative	0.283728	0.0235904
Pf3D7_10_v3	1165685	1167543	-	PF3D7_1028200	RING zinc finger protein, putative	-0.90416	0.0236044
Pf3D7_14_v3	1517047	1519845	+	PF3D7_1437400	pantothenate kinase 2	-0.224765	0.0236397
Pf3D7_03_v3	300489	302223	-	PF3D7_0306500	cytochrome c oxidase subunit 6c, putative	-0.764619	0.0236869
Pf3D7_05_v3	126662	128917	-	PF3D7_0503100	4-diphosphocytidyl-2-C-methyl-D-erythritol kinase, putative	-0.356729	0.0237088
Pf3D7_14_v3	628620	633494	-	PF3D7_1415600	conserved Plasmodium protein, unknown function	0.188109	0.0238266
Pf3D7_14_v3	2941398	2945279	-	PF3D7_1472100	protein transport protein YIP1, putative	0.220226	0.0239023
Pf3D7_01_v3	504339	507459	-	PF3D7_0113300	Plasmodium exported protein (hyp1), unknown function	0.332146	0.0240374
Pf3D7_13_v3	273852	275740	-	PF3D7_1305600	site-2 protease S2P, putative	-0.915982	0.0240374
Pf3D7_06_v3	918684	924649	+	PF3D7_0622800	leucine--tRNA ligase, putative	0.158992	0.0240448
Pf3D7_12_v3	232330	236562	-	PF3D7_1205400	kelch domain-containing protein, putative	0.262468	0.0243104
Pf3D7_07_v3	255871	260931	+	PF3D7_0705200	conserved Plasmodium protein, unknown function	-0.419327	0.0244062
Pf3D7_13_v3	748160	749415	-	PF3D7_1318100	ferredoxin	-0.397839	0.0244062
Pf3D7_11_v3	1030509	1031799	+	PF3D7_1126400	mediator of RNA polymerase II transcription subunit 21, putative	0.237802	0.0244453
Pf3D7_05_v3	1282377	1286689	-	PF3D7_0531400	G-patch domain-containing protein, putative	0.287	0.0244852
Pf3D7_12_v3	1522104	1524968	+	PF3D7_1236400	conserved Plasmodium protein, unknown function	0.284077	0.024505
Pf3D7_09_v3	1288799	1291543	-	PF3D7_0932300	M18 aspartyl aminopeptidase	-0.152636	0.0246921
Pf3D7_07_v3	429537	433997	-	PF3D7_0709600	ribonucleases P/MRP protein subunit POP1, putative	0.189315	0.024798
Pf3D7_14_v3	1704952	1706004	-	PF3D7_1442000	ADP-ribosylation factor, putative	-0.314365	0.0248996
Pf3D7_12_v3	1218464	1227615	-	PF3D7_1229800	myosin J, putative	0.635782	0.025238
Pf3D7_07_v3	956747	958325	-	PF3D7_0722500	pre-mRNA-splicing factor CWC15, putative	0.196167	0.0252677
Pf3D7_12_v3	1971796	1973538	+	PF3D7_1247900	U3 small nucleolar RNA-associated protein 11, putative	0.202774	0.0252754
Pf3D7_14_v3	2603892	2606282	-	PF3D7_1464400	zinc finger protein, putative	0.257173	0.0253109
Pf3D7_11_v3	1032312	1037531	+	PF3D7_1126500	WD repeat-containing protein, putative	0.162729	0.0253253
Pf3D7_14_v3	151480	152805	+	PF3D7_1404400	ribosomal protein L16, mitochondrial, putative	-0.624488	0.0253411
Pf3D7_02_v3	431716	434231	-	PF3D7_0210600	protein CERLI1	0.605831	0.025577
Pf3D7_10_v3	149289	150204	+	PF3D7_1003200	ribosome-binding factor A, putative	-0.53708	0.025577
Pf3D7_08_v3	404225	409140	+	PF3D7_0808000	conserved Plasmodium protein, unknown function	-0.301586	0.025674
Pf3D7_11_v3	1499574	1500253	-	PF3D7_1138350	conserved protein, unknown function	-0.967305	0.0257139
Pf3D7_08_v3	180040	188229	+	PF3D7_0802600	adenylyl cyclase beta	0.421268	0.0262465
Pf3D7_10_v3	1561978	1564670	+	PF3D7_1038900	esterase, putative	-0.521354	0.0263206
Pf3D7_14_v3	2206046	2209273	+	PF3D7_1453700	HSP90 co-chaperone p23	-0.145587	0.0263206
Pf3D7_13_v3	1354881	1357621	+	PF3D7_1333000	20 kDa chaperonin	-0.183736	0.026398
Pf3D7_02_v3	108217	111658	-	PF3D7_0202100	liver stage associated protein 2	0.304725	0.0264063
Pf3D7_10_v3	958464	960482	-	PF3D7_1022900	cytochrome c oxidase subunit ApiCOX13, putative	-0.635749	0.0264581
Pf3D7_13_v3	2777488	2779407	-	PF3D7_1369700	U2 small nuclear ribonucleoprotein A', putative	0.285304	0.0265084
Pf3D7_12_v3	974226	976097	+	PF3D7_1224000	GTP cyclohydrolase 1	-0.179937	0.0265177
Pf3D7_03_v3	147724	150348	-	PF3D7_0302800	RNA-binding protein, putative	0.242621	0.0265385
Pf3D7_05_v3	142470	145987	-	PF3D7_0503500	protein kinase, putative	0.273967	0.0266802
Pf3D7_11_v3	542108	546077	-	PF3D7_1114200	GTPase-activating protein, putative	0.239109	0.0267312
Pf3D7_13_v3	178433	179882	+	PF3D7_1303600	conserved Plasmodium protein, unknown function	0.511621	0.0267418
Pf3D7_08_v3	873926	877521	+	PF3D7_0819300	conserved Plasmodium protein, unknown function	-0.471704	0.0267732
Pf3D7_04_v3	331524	334219	+	PF3D7_0406400	cytosolic glyoxalase II	0.281031	0.0267873
Pf3D7_14_v3	1702306	1704179	-	PF3D7_1441800	vacuolar protein sorting-associated protein 60, putative	-0.344213	0.0269758
Pf3D7_09_v3	306807	309522	-	PF3D7_0906200	conserved Plasmodium protein, unknown function	-0.377064	0.0269931
Pf3D7_09_v3	351552	355975	-	PF3D7_0907400	ATP-dependent protease ATPase subunit ClpY	0.147274	0.0272377
Pf3D7_13_v3	1811227	1813968	-	PF3D7_1345200	rhomboid protease ROM6, putative	-0.254196	0.0273042
Pf3D7_13_v3	907364	910306	+	PF3D7_1321800	protein transport protein SFT2, putative	0.19213	0.0273564
Pf3D7_13_v3	963661	964690	-	PF3D7_1323000	beta-hydroxyacyl-ACP dehydratase	0.416649	0.0273822
Pf3D7_09_v3	211700	218608	+	PF3D7_0904600	ubiquitin specific protease, putative	0.184534	0.027618
Pf3D7_12_v3	280814	289619	-	PF3D7_1206300	conserved Plasmodium protein, unknown function	0.398139	0.0276762
Pf3D7_09_v3	432221	435442	-	PF3D7_0909600	conserved protein, unknown function	-0.562733	0.027726
Pf3D7_11_v3	396205	398339	+	PF3D7_1109900	60S ribosomal protein L36	0.148297	0.0277324
Pf3D7_13_v3	1075906	1084660	-	PF3D7_1325900	conserved Plasmodium protein, unknown function	-0.856364	0.0280939
Pf3D7_13_v3	1586916	1588336	-	PF3D7_1339500	ribosomal protein L49, mitochondrial, putative	-0.560986	0.0281249
Pf3D7_04_v3	1082005	1084464	-	PF3D7_0424100	reticulocyte binding protein homologue 5	0.621487	0.0283479
Pf3D7_12_v3	1560900	1567860	-	PF3D7_1237500	conserved Plasmodium protein, unknown function	0.163783	0.0283479
Pf3D7_08_v3	625465	630796	-	PF3D7_0812500	RNA-binding protein, putative	0.192751	0.0284326
Pf3D7_14_v3	1841029	1841592	+	PF3D7_1444600	conserved Plasmodium protein, unknown function	-1.09109	0.0284326
Pf3D7_12_v3	300662	306899	-	PF3D7_1206700	eukaryotic translation initiation factor 5, putative	0.152566	0.0286751
Pf3D7_11_v3	1000521	1001954	-	PF3D7_1125500	small nuclear ribonucleoprotein Sm D1, putative	0.191614	0.0287448
Pf3D7_02_v3	664805	668532	-	PF3D7_0216100	conserved Plasmodium protein, unknown function	-0.457727	0.0288246
Pf3D7_13_v3	2151014	2152684	-	PF3D7_1353800	proteasome subunit alpha type-4, putative	-0.216322	0.0288246
Pf3D7_08_v3	545282	547450	-	PF3D7_0810700	conserved Plasmodium protein, unknown function	0.322661	0.0290342
Pf3D7_01_v3	220727	221928	+	PF3D7_0105100	conserved Apicomplexan protein, unknown function	-0.916228	0.0290622
Pf3D7_05_v3	735386	738469	-	PF3D7_0517500	UTP--glucose-1-phosphate uridylyltransferase, putative	0.770783	0.0290622
Pf3D7_02_v3	731101	733231	-	PF3D7_0217700	E2F-associated phosphoprotein, putative	0.207235	0.0291922
Pf3D7_13_v3	2678143	2680756	-	PF3D7_1367000	suppressor of kinetochore protein 1, putative	-0.217211	0.0293025
Pf3D7_13_v3	1477391	1482233	-	PF3D7_1336400	RanBPM and CLTH-like protein, putative	-0.610613	0.0293044
Pf3D7_08_v3	196270	198711	+	PF3D7_0803000	peptidyl-prolyl cis-trans isomerase	0.175697	0.0293084
Pf3D7_01_v3	380254	382568	+	PF3D7_0109800	phenylalanine--tRNA ligase alpha subunit	0.180181	0.0293086
Pf3D7_12_v3	1870456	1873215	+	PF3D7_1244700	conserved protein, unknown function	0.23692	0.0293931
Pf3D7_14_v3	1763820	1768781	-	PF3D7_1443000	serine/threonine protein kinase	-0.711416	0.0293931
Pf3D7_14_v3	263070	267617	+	PF3D7_1407300	pre-mRNA-splicing factor 38B, putative	0.167342	0.0294713
Pf3D7_06_v3	617589	622087	+	PF3D7_0614900	conserved Plasmodium membrane protein, unknown function	-0.448685	0.0294731
Pf3D7_14_v3	319847	321454	+	PF3D7_1408500	conserved Plasmodium protein, unknown function	0.199735	0.0294731
Pf3D7_14_v3	2454639	2456200	+	PF3D7_1460100	FYVE and coiled-coil domain-containing protein	0.332948	0.029756
Pf3D7_08_v3	440408	448062	+	PF3D7_0808700	erythrocyte membrane protein 1, PfEMP1	0.608703	0.0297908
Pf3D7_08_v3	756978	758683	+	PF3D7_0816400	EF-hand calcium-binding domain-containing protein, putative	-0.901426	0.0300322
Pf3D7_08_v3	699666	703075	+	PF3D7_0814500	conserved protein, unknown function	0.44274	0.0301718
Pf3D7_08_v3	419883	422701	+	PF3D7_0808300	ubiquitin regulatory protein, putative	0.269309	0.030622
Pf3D7_14_v3	2595226	2598826	+	PF3D7_1464100	conserved Plasmodium protein, unknown function	-0.414752	0.0306879
Pf3D7_14_v3	3112433	3116035	-	PF3D7_1475600	bromodomain protein 4, putative	0.185497	0.0307074
Pf3D7_03_v3	952746	963144	-	PF3D7_0322700	conserved Plasmodium protein, unknown function	0.181739	0.0307574
Pf3D7_06_v3	180607	181669	+	PF3D7_0604200	ribosomal protein L41, mitochondrial, putative	-0.531205	0.0309158
Pf3D7_14_v3	1375352	1377636	-	PF3D7_1434400	conserved protein, unknown function	1.02461	0.0309158
Pf3D7_02_v3	568246	573893	-	PF3D7_0214100	protein transport protein SEC31	0.15485	0.0311983
Pf3D7_02_v3	178955	181941	+	PF3D7_0204000	condensin-2 complex subunit H2, putative	-0.529918	0.031382
Pf3D7_11_v3	196227	198859	+	PF3D7_1104400	thioredoxin-like mero protein	0.185627	0.0314004
Pf3D7_10_v3	867337	870148	-	PF3D7_1021500	ATP-dependent RNA helicase ROK1, putative	0.197343	0.031477
Pf3D7_07_v3	1214862	1215834	+	PF3D7_0728400	SDH5 domain-containing protein, putative	-0.764969	0.0316213
Pf3D7_12_v3	2228632	2229740	-	PF3D7_1254800	rifin	0.410452	0.0316479
Pf3D7_01_v3	140494	143049	-	PF3D7_0103200	nucleoside transporter 4	-0.170361	0.0316812
Pf3D7_10_v3	987358	990148	-	PF3D7_1023600	conserved protein, unknown function	-1.00929	0.0317159
Pf3D7_13_v3	1660640	1663930	-	PF3D7_1342200	conserved Plasmodium membrane protein, unknown function	-0.319423	0.0317159
Pf3D7_08_v3	1066036	1067958	+	PF3D7_0824500	conserved protein, unknown function	-0.195811	0.0317776
Pf3D7_13_v3	1269178	1271461	+	PF3D7_1329900	conserved Plasmodium protein, unknown function	-0.309296	0.0318403
Pf3D7_05_v3	955955	963095	+	PF3D7_0523000	multidrug resistance protein 1	0.125033	0.0320992
Pf3D7_05_v3	1013254	1015395	-	PF3D7_0524400	ribosome-interacting GTPase 1, putative	0.179724	0.032421
Pf3D7_02_v3	411419	412963	+	PF3D7_0210100	60S ribosomal protein L37ae, putative	0.142587	0.03249
Pf3D7_14_v3	1577456	1579573	+	PF3D7_1439000	copper transporter	-0.715954	0.0326279
Pf3D7_05_v3	1300188	1302740	+	PF3D7_0532100	early transcribed membrane protein 5	0.141387	0.0327904
Pf3D7_05_v3	839260	841139	-	PF3D7_0520400	single-stranded DNA-binding protein, putative	-0.304037	0.0328198
Pf3D7_01_v3	450831	453195	-	PF3D7_0112000	TatD-like deoxyribonuclease	-0.259327	0.0328423
Pf3D7_05_v3	1068225	1070098	+	PF3D7_0525700	conserved protein, unknown function	-0.52901	0.0328423
Pf3D7_12_v3	1654438	1658821	+	PF3D7_1239700	ATP-dependent zinc metalloprotease FTSH 1	-0.156624	0.0328612
Pf3D7_11_v3	607683	615009	-	PF3D7_1116100	serine esterase, putative	-0.332554	0.0332174
Pf3D7_07_v3	372302	373569	-	PF3D7_0708100	DNA-directed RNA polymerases I, II, and III subunit RPABC5, putative	0.267143	0.0332243
Pf3D7_08_v3	1223542	1226051	-	PF3D7_0828400	mitochondrial inner membrane protein OXA1, putative	-0.501861	0.0332773
Pf3D7_01_v3	429849	430879	-	PF3D7_0111200	conserved protein, unknown function	-0.886143	0.0335609
Pf3D7_07_v3	694095	695200	+	PF3D7_0715700	conserved protein, unknown function	-0.888055	0.0335815
Pf3D7_05_v3	83760	85512	-	PF3D7_0501600	rhoptry-associated protein 2	0.630731	0.0335921
Pf3D7_07_v3	751584	755027	+	PF3D7_0717400	queuine tRNA-ribosyltransferase, putative	0.181768	0.0336012
Pf3D7_14_v3	2084719	2087663	-	PF3D7_1451000	conserved Plasmodium protein, unknown function	0.199475	0.0340708
Pf3D7_14_v3	3023852	3038832	-	PF3D7_1474200	conserved Plasmodium membrane protein, unknown function	-0.690363	0.0340708
Pf3D7_13_v3	447096	448101	+	PF3D7_1309900	succinate dehydrogenase assembly factor 2, putative	-0.679273	0.0341537
Pf3D7_03_v3	217059	218992	+	PF3D7_0304400	60S ribosomal protein L44	0.1422	0.0342742
Pf3D7_10_v3	1292394	1298406	+	PF3D7_1032100	mRNA-decapping enzyme subunit 1, putative	0.158988	0.0343293
Pf3D7_08_v3	151702	161318	-	PF3D7_0802100	AP2 domain transcription factor AP2-LT	-0.521114	0.0346089
Pf3D7_03_v3	903127	910678	-	PF3D7_0321700	conserved Plasmodium protein, unknown function	-0.60572	0.0347128
Pf3D7_07_v3	656565	662123	+	PF3D7_0714300	palmitoyltransferase DHHC4, putative	0.194776	0.0347231
Pf3D7_12_v3	2001987	2002271	+	PF3D7_1248800	conserved Plasmodium protein, unknown function	-0.468718	0.0347231
Pf3D7_02_v3	668745	670058	-	PF3D7_0216200	Alba domain-containing protein, putative	0.262193	0.0347295
Pf3D7_06_v3	91725	97247	+	PF3D7_0602100	ATP-dependent RNA helicase MTR4	0.179518	0.0347295
Pf3D7_02_v3	141269	148515	-	PF3D7_0203000	repetitive organellar protein, putative	-0.389946	0.0350585
Pf3D7_11_v3	699508	702063	-	PF3D7_1118400	haloacid dehalogenase-like hydrolase, putative	0.381983	0.0350596
Pf3D7_05_v3	1122602	1124595	+	PF3D7_0526900	transmembrane emp24 domain-containing protein, putative	0.160762	0.0352111
Pf3D7_12_v3	1852659	1857347	-	PF3D7_1244200	RNA polymerase II transcription factor B subunit 2, putative	0.176663	0.0352689
Pf3D7_10_v3	665222	667054	-	PF3D7_1016600	Plasmodium exported protein (PHISTc), unknown function	0.846336	0.0354509
Pf3D7_13_v3	2175867	2177361	-	PF3D7_1354600	60S ribosomal protein L7-2, putative	0.210864	0.0354704
Pf3D7_13_v3	448789	449862	+	PF3D7_1310000	ATP synthase subunit O, mitochondrial, putative	-0.636972	0.0356166
Pf3D7_01_v3	134155	140371	-	PF3D7_0103100	vacuolar protein sorting-associated protein 51, putative	-0.336648	0.0358006
Pf3D7_08_v3	1293204	1295482	+	PF3D7_0830400	CRA domain-containing protein, putative	0.143123	0.0358125
Pf3D7_09_v3	422925	428516	+	PF3D7_0909400	exoribonuclease, putative	0.155611	0.0358533
Pf3D7_14_v3	2519132	2523362	-	PF3D7_1462100	conserved Plasmodium protein, unknown function	-0.580941	0.0358732
Pf3D7_06_v3	257163	260505	+	PF3D7_0606100	RNA-binding protein, putative	0.159438	0.0360025
Pf3D7_09_v3	218206	219855	-	PF3D7_0904700	bacterial histone-like protein	-0.689728	0.0368755
Pf3D7_13_v3	512887	517603	-	PF3D7_1312100	GYF domain-containing protein, putative	-0.735156	0.0370752
Pf3D7_11_v3	1162731	1164039	-	PF3D7_1130100	60S ribosomal protein L38	0.149601	0.0372434
Pf3D7_12_v3	230037	231763	+	PF3D7_1205300	conserved Plasmodium protein, unknown function	-0.947862	0.0372434
Pf3D7_11_v3	231469	234881	-	PF3D7_1105300	conserved Plasmodium protein, unknown function	-0.29514	0.0373223
Pf3D7_12_v3	2147509	2152520	+	PF3D7_1252600	esterase, putative	0.211752	0.0376804
Pf3D7_13_v3	2449531	2453792	+	PF3D7_1361100	protein transport protein Sec24A	0.175827	0.037699
Pf3D7_06_v3	646286	655848	-	PF3D7_0615600	zinc finger protein, putative	0.175911	0.0377036
Pf3D7_13_v3	484029	485471	+	PF3D7_1311300	ATP synthase subunit gamma, mitochondrial	-0.415974	0.0378249
Pf3D7_08_v3	1237184	1241229	-	PF3D7_0828800	GPI-anchored micronemal antigen	0.500552	0.0380166
Pf3D7_09_v3	675629	679979	+	PF3D7_0916200	mitochondrial ribonuclease P catalytic subunit, putative	-0.169351	0.0381266
Pf3D7_06_v3	845162	846452	+	PF3D7_0620100	ATP synthase-associated protein, putative	-0.890626	0.0383736
Pf3D7_12_v3	405242	409824	-	PF3D7_1208800	zinc finger protein, putative	0.214276	0.0383736
Pf3D7_11_v3	792188	794151	+	PF3D7_1121000	palmitoyltransferase DHHC3	-0.650042	0.0384693
Pf3D7_14_v3	1437433	1443684	-	PF3D7_1435600	conserved Plasmodium protein, unknown function	0.595977	0.0385938
Pf3D7_13_v3	2578668	2582635	-	PF3D7_1364300	pre-mRNA-splicing factor ATP-dependent RNA helicase PRP16	0.161844	0.0386448
Pf3D7_10_v3	1378257	1379876	+	PF3D7_1034700	ADP-ribosylation factor, putative	-0.899077	0.0388603
Pf3D7_11_v3	156062	158420	+	PF3D7_1103600	actin-like protein, putative	0.224691	0.0389618
Pf3D7_13_v3	2280953	2284450	+	PF3D7_1357500	DNA helicase, putative	-0.236248	0.0389618
Pf3D7_13_v3	569563	572777	-	PF3D7_1313400	DEAD box helicase, putative	-0.226931	0.038972
Pf3D7_12_v3	725394	730447	-	PF3D7_1218500	dynamin-like protein, putative	0.186457	0.0390743
Pf3D7_11_v3	1517580	1521643	+	PF3D7_1138500	protein phosphatase PPM2	0.156652	0.0393334
Pf3D7_14_v3	1216478	1217316	-	PF3D7_1430900	cytochrome c oxidase subunit 2B, putative	-0.828083	0.03979
Pf3D7_07_v3	319757	322639	+	PF3D7_0706600	conserved Plasmodium protein, unknown function	-0.408371	0.0399975
Pf3D7_13_v3	532136	534965	-	PF3D7_1312700	conserved Plasmodium protein, unknown function	-0.159247	0.0401011
Pf3D7_05_v3	907140	937000	+	PF3D7_0522400	conserved Plasmodium protein, unknown function	0.477281	0.040131
Pf3D7_14_v3	2436695	2439616	+	PF3D7_1459500	conserved Plasmodium protein, unknown function	-0.406076	0.040131
Pf3D7_03_v3	302501	303423	+	PF3D7_0306600	ATP synthase-associated protein, putative	-0.631669	0.0401375
Pf3D7_13_v3	78614	79470	-	PF3D7_1301300	Plasmodium exported protein (PHISTa-like), unknown function, pseudogene	0.834606	0.0402397
Pf3D7_12_v3	26321	27687	-	PF3D7_1200200	rifin	0.269548	0.0403452
Pf3D7_03_v3	226915	231648	+	PF3D7_0304800	conserved Plasmodium membrane protein, unknown function	-0.692096	0.0408158
Pf3D7_10_v3	680750	683255	-	PF3D7_1016900	early transcribed membrane protein 10.3	-0.483541	0.0408158
Pf3D7_10_v3	1171988	1175373	-	PF3D7_1028500	partial CSTF domain-containing protein, putative	0.167105	0.0408158
Pf3D7_12_v3	2083353	2084625	-	PF3D7_1250900	conserved protein, unknown function	-0.379	0.0409764
Pf3D7_08_v3	1039724	1041357	-	PF3D7_0823600	lipoate-protein ligase B	0.539168	0.0410359
Pf3D7_09_v3	1330167	1333406	-	PF3D7_0933600	mitochondrial-processing peptidase subunit beta, putative	-0.160823	0.0411815
Pf3D7_11_v3	950693	956865	-	PF3D7_1124100	BEACH domain-containing protein, putative	0.161618	0.0412222
Pf3D7_10_v3	1025576	1027071	+	PF3D7_1024500	conserved Plasmodium protein, unknown function	-0.586875	0.0414005
Pf3D7_09_v3	1297285	1298239	-	PF3D7_0932600	apicoplast ribosomal protein S6, putative	-0.436252	0.0414323
Pf3D7_13_v3	795691	799120	-	PF3D7_1319300	tRNA (guanine(26)-N(2))-dimethyltransferase, putative	0.150512	0.0414323
Pf3D7_02_v3	774447	776838	+	PF3D7_0219400	ribosome associated membrane protein RAMP4, putative	0.189824	0.0414848
Pf3D7_12_v3	1549880	1556401	+	PF3D7_1237200	conserved Plasmodium protein, unknown function	0.140365	0.0414848
Pf3D7_05_v3	528729	529510	-	PF3D7_0512100	conserved protein, unknown function	-0.446314	0.0414916
Pf3D7_09_v3	1113549	1116338	+	PF3D7_0927300	fumarate hydratase	-0.750112	0.0415621
Pf3D7_13_v3	984290	988964	-	PF3D7_1323800	vacuolar protein sorting-associated protein 52, putative	0.238515	0.0416769
Pf3D7_09_v3	1011837	1014313	+	PF3D7_0925000	conserved Plasmodium protein, unknown function	-0.63454	0.041864
Pf3D7_02_v3	437342	439708	-	PF3D7_0210800	conserved Plasmodium protein, unknown function	0.25768	0.0420358
Pf3D7_12_v3	2108572	2110970	-	PF3D7_1251800	conserved Plasmodium protein, unknown function	0.200931	0.0420358
Pf3D7_13_v3	2486033	2487778	+	PF3D7_1362000	cytochrome c oxidase subunit ApiCOX24, putative	-0.781878	0.0421629
Pf3D7_05_v3	797479	799233	-	PF3D7_0519400	40S ribosomal protein S24	0.137618	0.0422163
Pf3D7_13_v3	1275104	1276146	+	PF3D7_1330200	conserved Plasmodium protein, unknown function	-0.383917	0.0422163
Pf3D7_12_v3	1266588	1270610	+	PF3D7_1230900	serine/threonine protein kinase RIO1, putative	0.163615	0.0423559
Pf3D7_11_v3	421374	425853	+	PF3D7_1110500	vacuolar protein sorting-associated protein 35, putative	-0.216514	0.0423871
Pf3D7_11_v3	768725	771841	-	PF3D7_1120400	alpha/beta hydrolase fold domain containing protein, putative	0.231701	0.0423962
Pf3D7_11_v3	688128	692106	-	PF3D7_1118200	heat shock protein 90, putative	-0.138735	0.0425262
Pf3D7_10_v3	1452558	1460998	-	PF3D7_1036900	conserved Plasmodium protein, unknown function	0.183666	0.0425487
Pf3D7_02_v3	456907	458616	-	PF3D7_0211300	ubiquinol-cytochrome-c reductase complex assembly factor 1, putative	-0.61345	0.0426323
Pf3D7_14_v3	1200622	1204458	+	PF3D7_1430400	autophagy protein 5, putative	-0.359191	0.0426323
Pf3D7_06_v3	757278	761654	+	PF3D7_0618000	conserved Plasmodium membrane protein, unknown function	0.555736	0.0426654
Pf3D7_06_v3	622098	623014	+	PF3D7_0615000	conserved Plasmodium protein, unknown function	0.27654	0.0427015
Pf3D7_09_v3	764429	767461	+	PF3D7_0918600	ATP-dependent DNA helicase Q1	-0.268781	0.0427802
Pf3D7_04_v3	690721	692635	-	PF3D7_0415700	conserved Plasmodium protein, unknown function	-0.547854	0.0429913
Pf3D7_14_v3	80732	83840	+	PF3D7_1402100	pseudouridine synthase, putative	0.244562	0.043121
Pf3D7_11_v3	1800111	1804509	-	PF3D7_1145400	dynamin-like protein	-0.204289	0.043129
Pf3D7_04_v3	315974	319564	-	PF3D7_0405900	apical sushi protein	0.443662	0.0432013
Pf3D7_12_v3	172574	173502	+	PF3D7_1203200	signal recognition particle subunit SRP14	0.288006	0.0432111
Pf3D7_14_v3	1979973	1983139	-	PF3D7_1448400	ubiquitin-protein ligase, putative	-0.18762	0.0433404
Pf3D7_07_v3	353757	355465	+	PF3D7_0707600	mediator of RNA polymerase II transcription subunit 10, putative	0.314591	0.0435842
Pf3D7_13_v3	2502730	2505875	+	PF3D7_1362500	3'-5' exonuclease, putative	-0.733786	0.0436091
Pf3D7_06_v3	1279742	1283475	+	PF3D7_0630600	deubiquitinating enzyme MINDY, putative	-0.204752	0.0436117
Pf3D7_09_v3	1191714	1195486	-	PF3D7_0930100	heptatricopeptide repeat-containing protein, putative	-0.216189	0.0437934
Pf3D7_05_v3	467139	468451	-	PF3D7_0511000	translationally-controlled tumor protein homolog	0.140782	0.0439974
Pf3D7_13_v3	1871485	1873751	+	PF3D7_1346500	conserved Plasmodium protein, unknown function	0.195852	0.0440454
Pf3D7_06_v3	530674	533646	+	PF3D7_0612900	nucleolar GTP-binding protein 1, putative	0.138236	0.0442203
Pf3D7_02_v3	212672	214714	-	PF3D7_0205000	conserved Plasmodium protein, unknown function	-0.614445	0.0443748
Pf3D7_13_v3	734806	738618	+	PF3D7_1317600	conserved Plasmodium protein, unknown function	-0.253033	0.0445736
Pf3D7_06_v3	488418	489504	-	PF3D7_0611700	60S ribosomal protein L39	0.146419	0.0450306
Pf3D7_01_v3	577704	583789	+	PF3D7_0115000	surface-associated interspersed protein 1.3 (SURFIN 1.3)	0.737173	0.0450544
Pf3D7_11_v3	549849	551943	+	PF3D7_1114500	conserved Plasmodium protein, unknown function	-0.598155	0.0451366
Pf3D7_03_v3	286241	287345	-	PF3D7_0306000	cytochrome b-c1 complex subunit 8, putative	-0.686762	0.0451877
Pf3D7_10_v3	1447919	1451772	-	PF3D7_1036800	acetyl-CoA transporter, putative	-0.691982	0.0453216
Pf3D7_12_v3	68555	72206	-	PF3D7_1200800	serine/threonine protein kinase, FIKK family	0.173902	0.0453636
Pf3D7_09_v3	1347715	1349000	+	PF3D7_0934300	ATP synthase-associated protein, putative	-0.754887	0.0453641
Pf3D7_12_v3	1138391	1140356	+	PF3D7_1227900	RNA pseudouridylate synthase, putative	0.20532	0.0453641
Pf3D7_06_v3	579250	586589	-	PF3D7_0613900	myosin E, putative	0.313305	0.0458438
Pf3D7_11_v3	1713070	1714304	+	PF3D7_1142800	ATP synthase-associated protein, putative	-0.339375	0.0462504
Pf3D7_14_v3	793391	797397	+	PF3D7_1419100	ATP-dependent RNA helicase DDX55	0.174359	0.0462684
Pf3D7_06_v3	70948	71935	+	PF3D7_0601700	Plasmodium exported protein (PHISTa), unknown function, pseudogene	0.729419	0.046452
Pf3D7_11_v3	570914	573409	-	PF3D7_1115100	conserved protein, unknown function	0.633139	0.0466604
Pf3D7_13_v3	2308497	2314416	+	PF3D7_1358200	conserved Plasmodium protein, unknown function	0.164024	0.0466604
Pf3D7_11_v3	983393	985829	-	PF3D7_1125000	conserved protein, unknown function	-0.694501	0.0467102
Pf3D7_12_v3	1128715	1133372	-	PF3D7_1227700	protein KIC2	0.190648	0.0468502
Pf3D7_07_v3	427513	429738	+	PF3D7_0709500	nucleic acid-binding protein, putative	-0.4413	0.0469974
Pf3D7_13_v3	519563	520735	-	PF3D7_1312300	ribosomal protein S35, mitochondrial, putative	-0.610392	0.0470086
Pf3D7_12_v3	1072459	1076976	+	PF3D7_1226500	heptatricopeptide repeat and RAP domain-containing protein, putative	-0.222773	0.0475281
Pf3D7_11_v3	1201675	1204113	-	PF3D7_1131300	conserved Plasmodium protein, unknown function	-0.681115	0.0475683
Pf3D7_10_v3	1315145	1321148	-	PF3D7_1032900	RNA polymerase II-associated protein 1, putative	0.193288	0.0476069
Pf3D7_14_v3	3059611	3062656	+	PF3D7_1474600	vacuole membrane protein 1, putative	0.188889	0.0478238
Pf3D7_11_v3	1137082	1140631	-	PF3D7_1129400	RNA cytosine C(5)-methyltransferase, putative	0.134274	0.0479833
Pf3D7_02_v3	634417	639395	-	PF3D7_0215400	conserved Plasmodium protein, unknown function	0.149203	0.0481885
Pf3D7_13_v3	2687168	2691319	+	PF3D7_1367400	conserved Plasmodium protein, unknown function	0.164157	0.0483511
Pf3D7_08_v3	574372	578973	+	PF3D7_0811400	conserved protein, unknown function	0.149696	0.0484745
Pf3D7_02_v3	599425	601740	-	PF3D7_0214700	conserved Plasmodium protein, unknown function	0.717099	0.0488069
Pf3D7_13_v3	254971	256226	+	PF3D7_1305200	AP2 domain transcription factor, putative	-0.673745	0.0488804
Pf3D7_12_v3	807101	816204	+	PF3D7_1220300	cell cycle associated protein, putative	-0.633305	0.0488823
Pf3D7_09_v3	871334	873544	+	PF3D7_0921300	RAP protein, putative	-0.313679	0.048909
Pf3D7_07_v3	462183	472293	+	PF3D7_0710200	conserved Plasmodium protein, unknown function	-0.199603	0.0490501
Pf3D7_07_v3	1342335	1344508	-	PF3D7_0731200	Plasmodium exported protein, unknown function	0.400071	0.0491369
Pf3D7_09_v3	894280	901286	+	PF3D7_0922100	ubiquitin-like protein, putative	0.15156	0.0491955
Pf3D7_14_v3	910212	912272	+	PF3D7_1422600	conserved Plasmodium protein, unknown function	-0.559058	0.04921
Pf3D7_10_v3	636671	639498	+	PF3D7_1015900	enolase	-0.1532	0.0492471
Pf3D7_14_v3	509238	511218	-	PF3D7_1412600	deoxyhypusine synthase	-0.172688	0.0493813
Pf3D7_01_v3	362217	365209	+	PF3D7_0109000	photosensitized INA-labeled protein PHIL1	0.588662	0.0495553
Pf3D7_09_v3	1173579	1181380	+	PF3D7_0929400	high molecular weight rhoptry protein 2	0.439819	0.0500098
Pf3D7_03_v3	361623	365130	-	PF3D7_0308200	T-complex protein 1 subunit eta	-0.120691	0.0504072
Pf3D7_10_v3	1229987	1233020	-	PF3D7_1030200	claudin-like apicomplexan microneme protein, putative	0.600768	0.0509019
Pf3D7_14_v3	2489191	2490622	+	PF3D7_1461200	U3 small nucleolar ribonucleoprotein protein IMP3, putative	0.209396	0.0509829
Pf3D7_09_v3	477549	481768	-	PF3D7_0910400	selenide water dikinase, putative	-0.208577	0.0510445
Pf3D7_13_v3	487208	489812	+	PF3D7_1311400	AP-1 complex subunit mu-1	0.167012	0.0510445
Pf3D7_11_v3	1239829	1242921	+	PF3D7_1132000	ubiquitin-like protein, putative	0.162971	0.0511404
Pf3D7_05_v3	662435	667113	+	PF3D7_0516000	RAP protein, putative	-0.181079	0.0511585
Pf3D7_10_v3	1233044	1238180	-	PF3D7_1030300	conserved Plasmodium protein, unknown function	0.240829	0.0511855
Pf3D7_02_v3	214838	217843	-	PF3D7_0205100	conserved Plasmodium protein, unknown function	-0.533105	0.0512446
Pf3D7_09_v3	312356	315110	-	PF3D7_0906400	dynein intermediate light chain, putative	0.568391	0.0512778
Pf3D7_01_v3	330597	332834	+	PF3D7_0108100	conserved protein, unknown function	-0.460222	0.0514602
Pf3D7_12_v3	641233	643840	+	PF3D7_1215900	serpentine receptor 10	0.288999	0.0514602
Pf3D7_12_v3	1774021	1776962	+	PF3D7_1241600	S-adenosylmethionine mitochondrial carrier protein	-0.401917	0.0515194
Pf3D7_04_v3	1085641	1091369	-	PF3D7_0424200	reticulocyte binding protein homologue 4	0.403947	0.0521654
Pf3D7_10_v3	925036	926519	-	PF3D7_1022100	methyltransferase, putative	0.250879	0.0521839
Pf3D7_01_v3	388192	389559	+	PF3D7_0110000	conserved Plasmodium protein, unknown function	-0.395741	0.0524335
Pf3D7_11_v3	1144744	1148981	+	PF3D7_1129600	phosphatidylinositol-4-phosphate 5-kinase, putative	-0.503032	0.0524335
Pf3D7_13_v3	1724600	1727877	-	PF3D7_1343700	kelch protein K13	0.170133	0.0524335
Pf3D7_02_v3	586717	589640	-	PF3D7_0214400	protein LTV1, putative	0.16229	0.0528074
Pf3D7_13_v3	2079867	2083628	+	PF3D7_1352200	U3 small nucleolar RNA-associated protein 15, putative	0.16251	0.0530661
Pf3D7_08_v3	1036973	1038764	-	PF3D7_0823500	inner membrane complex protein 1i, putative	0.668563	0.0538812
Pf3D7_14_v3	2892097	2896218	-	PF3D7_1470800	conserved Plasmodium protein, unknown function	-0.255564	0.0545324
Pf3D7_04_v3	1093138	1097835	+	PF3D7_0424300	erythrocyte binding antigen-165, pseudogene	0.29734	0.0546668
Pf3D7_07_v3	251976	255484	+	PF3D7_0705100	conserved Plasmodium protein, unknown function	0.66719	0.0547861
Pf3D7_12_v3	2074635	2077593	+	PF3D7_1250700	transcription initiation factor IIA subunit 2, putative	-0.454487	0.0547861
Pf3D7_12_v3	1335579	1337655	+	PF3D7_1232300	cytochrome b5, putative	-0.66821	0.0548047
Pf3D7_14_v3	2624850	2627233	-	PF3D7_1464700	ATP synthase (C/AC39) subunit, putative	0.171398	0.054876
Pf3D7_12_v3	1875531	1880492	+	PF3D7_1244900	conserved Plasmodium protein, unknown function	-0.270898	0.0550542
Pf3D7_13_v3	1066607	1069187	-	PF3D7_1325700	conserved Plasmodium protein, unknown function	-0.486434	0.0550542
Pf3D7_03_v3	462750	464274	+	PF3D7_0310700	trafficking protein particle complex subunit 4, putative	0.226867	0.0551661
Pf3D7_07_v3	1211209	1213613	+	PF3D7_0728200	actin-like protein, putative	-0.321962	0.0551728
Pf3D7_05_v3	1279189	1280883	-	PF3D7_0531200	ribosomal protein S16, mitochondrial, putative	-0.522747	0.0560234
Pf3D7_08_v3	380766	383025	+	PF3D7_0807300	ras-related protein Rab-18	0.185732	0.0564109
Pf3D7_11_v3	405087	410073	+	PF3D7_1110200	pre-mRNA-processing factor 6, putative	0.153795	0.0564759
Pf3D7_11_v3	1312734	1317676	+	PF3D7_1133900	conserved Plasmodium protein, unknown function	0.192679	0.0564759
Pf3D7_12_v3	720516	724845	-	PF3D7_1218400	triose or hexose phosphate/phosphate translocator, putative	0.153409	0.0564759
Pf3D7_07_v3	930961	933016	-	PF3D7_0721600	40S ribosomal protein S5, putative	0.111742	0.0565435
Pf3D7_14_v3	2637018	2640318	+	PF3D7_1465100	conserved oligomeric Golgi complex subunit 6, putative	-0.610494	0.0565435
Pf3D7_14_v3	3006482	3010275	+	PF3D7_1473900	conserved Plasmodium protein, unknown function	0.204943	0.0569871
Pf3D7_06_v3	983297	985562	+	PF3D7_0624100	conserved protein, unknown function	-0.513892	0.0573025
Pf3D7_14_v3	2188118	2194487	+	PF3D7_1453400	gamma-tubulin complex component, putative	0.221257	0.0573445
Pf3D7_14_v3	2903947	2907414	-	PF3D7_1471100	exported protein 2	0.105218	0.0573445
Pf3D7_09_v3	873971	875133	-	PF3D7_0921400	NifU-like scaffold protein	-0.613255	0.0573627
Pf3D7_09_v3	885956	887813	-	PF3D7_0921800	ribosome production factor 1, putative	0.180789	0.0573627
Pf3D7_08_v3	827788	832382	+	PF3D7_0818200	14-3-3 protein	-0.132038	0.0577314
Pf3D7_04_v3	729587	731615	+	PF3D7_0416800	small GTP-binding protein sar1	0.130909	0.0577419
Pf3D7_12_v3	156172	160367	+	PF3D7_1202700	AATF domain-containing protein, putative	0.165026	0.057786
Pf3D7_08_v3	330475	333020	+	PF3D7_0806100	conserved Plasmodium protein, unknown function	0.22337	0.0578567
Pf3D7_12_v3	1746049	1748494	-	PF3D7_1241100	polyadenylation factor subunit 2, putative	0.180407	0.0578567
Pf3D7_11_v3	1141454	1144631	+	PF3D7_1129500	A/G-specific adenine glycosylase, putative	-0.209817	0.0579785
Pf3D7_03_v3	616472	622816	+	PF3D7_0315200	circumsporozoite- and TRAP-related protein	0.585865	0.0580396
Pf3D7_12_v3	2071084	2074584	-	PF3D7_1250600	translation initiation factor eIF-2B subunit beta, putative	-0.215813	0.0587652
Pf3D7_09_v3	532079	535972	+	PF3D7_0911700	GTP-binding protein, putative	-0.19577	0.0592394
Pf3D7_10_v3	428682	430858	-	PF3D7_1011000	inner membrane complex sub-compartment protein 1	-0.644702	0.0593834
Pf3D7_12_v3	113340	116410	+	PF3D7_1202100	SRAP domain-containing protein, putative	-0.194718	0.0594178
Pf3D7_05_v3	816163	819538	+	PF3D7_0519700	FoP domain-containing protein, putative	0.144006	0.0595236
Pf3D7_07_v3	617889	621078	+	PF3D7_0713600	ribosomal protein S5, mitochondrial, putative	-0.379931	0.059577
Pf3D7_09_v3	1139049	1142891	-	PF3D7_0928200	conserved Plasmodium protein, unknown function	0.16589	0.0595807
Pf3D7_09_v3	293373	296649	-	PF3D7_0905900	coatomer subunit beta, putative	0.165787	0.0597507
Pf3D7_10_v3	138050	140161	+	PF3D7_1002900	conserved Plasmodium protein, unknown function	0.408633	0.0601292
Pf3D7_12_v3	93581	97146	-	PF3D7_1201400	Plasmodium exported protein, unknown function	0.346751	0.0602367
Pf3D7_05_v3	858511	861445	-	PF3D7_0521000	conserved Plasmodium protein, unknown function	0.154327	0.0607531
Pf3D7_11_v3	1759227	1760663	-	PF3D7_1144300	60S ribosomal protein L41	0.141118	0.0610325
Pf3D7_05_v3	20929	28456	+	PF3D7_0500100	erythrocyte membrane protein 1, PfEMP1	-0.25928	0.0616922
Pf3D7_04_v3	259944	263782	-	PF3D7_0404700	dipeptidyl aminopeptidase 3	0.488884	0.0620209
Pf3D7_09_v3	555921	558634	+	PF3D7_0912500	SAP domain-containing protein, putative	0.146092	0.0620209
Pf3D7_06_v3	304088	306392	+	PF3D7_0607300	uroporphyrinogen III decarboxylase	-0.543786	0.0623398
Pf3D7_13_v3	21364	28787	+	PF3D7_1300100	erythrocyte membrane protein 1, PfEMP1	-0.395682	0.0623398
Pf3D7_09_v3	987949	993032	+	PF3D7_0924400	conserved Plasmodium protein, unknown function	0.150443	0.0627037
Pf3D7_05_v3	712371	714307	-	PF3D7_0516900	60S ribosomal protein L2	0.118192	0.0627342
Pf3D7_11_v3	1248292	1251089	-	PF3D7_1132200	T-complex protein 1 subunit alpha	-0.112069	0.0628479
Pf3D7_14_v3	1742097	1750189	+	PF3D7_1442700	conserved Plasmodium protein, unknown function	-0.54379	0.0628479
Pf3D7_13_v3	500128	505330	+	PF3D7_1311800	M1-family alanyl aminopeptidase	0.136316	0.0630971
Pf3D7_14_v3	2728891	2730944	+	PF3D7_1466700	60S ribosome subunit biogenesis protein NIP7, putative	0.205424	0.0630971
Pf3D7_12_v3	105056	106773	-	PF3D7_1201800	cytochrome c oxidase assembly protein COX19, putative	-0.492031	0.0631608
Pf3D7_13_v3	427265	430292	-	PF3D7_1309300	U4/U6 small nuclear ribonucleoprotein PRP3, putative	0.135568	0.0631608
Pf3D7_11_v3	1371743	1374175	+	PF3D7_1135000	PQ-loop repeat-containing protein	-0.563455	0.063224
Pf3D7_14_v3	1924160	1929263	-	PF3D7_1446900	glutaminyl-peptide cyclotransferase, putative	0.171733	0.063224
Pf3D7_07_v3	975585	978720	+	PF3D7_0723300	conserved protein, unknown function	-0.499013	0.0634628
Pf3D7_09_v3	377494	383371	+	PF3D7_0908200	conserved Plasmodium protein, unknown function	-0.593311	0.0634742
Pf3D7_12_v3	594197	598788	-	PF3D7_1213900	W2 domain-containing protein, putative	0.174945	0.0634742
Pf3D7_13_v3	1998716	1999945	+	PF3D7_1349700	peptidase, putative	-0.521298	0.0635713
Pf3D7_14_v3	2475440	2476914	-	PF3D7_1460700	60S ribosomal protein L27	0.120906	0.063611
Pf3D7_14_v3	2574832	2576807	+	PF3D7_1463400	DNA-directed RNA polymerase III subunit RPC4, putative	0.166729	0.0638794
Pf3D7_13_v3	2198698	2202351	+	PF3D7_1355500	serine/threonine protein phosphatase 5	-0.14648	0.0640412
Pf3D7_14_v3	690145	692507	+	PF3D7_1417100	conserved Plasmodium protein, unknown function	-0.519436	0.0640412
Pf3D7_12_v3	1829026	1833409	+	PF3D7_1243700	ubiquitin-conjugating enzyme E2, putative	0.393873	0.0640528
Pf3D7_10_v3	255990	258116	-	PF3D7_1006000	IMP1-like protein, putative	0.595933	0.0640529
Pf3D7_04_v3	1173053	1180226	-	PF3D7_0426000	erythrocyte membrane protein 1, PfEMP1	0.5483	0.0641073
Pf3D7_06_v3	788061	796075	-	PF3D7_0619000	FPL domain-containing protein, putative	0.160648	0.0645641
Pf3D7_07_v3	245497	250602	-	PF3D7_0705000	mRNA cap guanine-N7 methyltransferase, putative	0.162193	0.064603
Pf3D7_12_v3	876916	878625	-	PF3D7_1222000	tRNA-splicing ligase RtcB, putative	-0.408993	0.0652374
Pf3D7_11_v3	1374293	1377710	-	PF3D7_1135100	protein phosphatase PPM8, putative	0.260706	0.0653415
Pf3D7_14_v3	362619	364640	+	PF3D7_1409300	DNA damage-inducible protein 1	-0.333168	0.065551
Pf3D7_01_v3	500888	503795	-	PF3D7_0113200	Plasmodium exported protein, unknown function	0.14263	0.0660397
Pf3D7_13_v3	296681	299735	-	PF3D7_1306400	26S protease regulatory subunit 10B, putative	-0.119381	0.0660397
Pf3D7_14_v3	1575439	1577046	+	PF3D7_1438900	thioredoxin peroxidase 1	-0.140397	0.0668098
Pf3D7_07_v3	1011770	1017083	-	PF3D7_0724100	conserved Plasmodium protein, unknown function	0.185158	0.0668964
Pf3D7_05_v3	720614	722849	-	PF3D7_0517200	conserved Plasmodium protein, unknown function	0.24564	0.067089
Pf3D7_12_v3	606589	608091	-	PF3D7_1214200	histone-lysine N-methyltransferase SET5	-0.478052	0.067089
Pf3D7_13_v3	2624097	2627647	-	PF3D7_1365700	SNARE associated Golgi protein, putative	0.178335	0.0673675
Pf3D7_04_v3	1169521	1171286	+	PF3D7_0425900	rifin	0.215033	0.0676319
Pf3D7_14_v3	1008510	1012651	+	PF3D7_1425800	conserved Plasmodium protein, unknown function	-0.550796	0.0677807
Pf3D7_06_v3	698792	704220	+	PF3D7_0616900	conserved Plasmodium protein, unknown function	0.170066	0.0681363
Pf3D7_12_v3	1757506	1759613	-	PF3D7_1241300	ribosome-binding factor A, putative	-0.562202	0.0682493
Pf3D7_12_v3	975744	979052	-	PF3D7_1224100	conserved protein, unknown function	-0.434373	0.0686117
Pf3D7_09_v3	128833	130079	+	PF3D7_0903000	conserved protein, unknown function	-0.238128	0.0686263
Pf3D7_13_v3	1882964	1884946	-	PF3D7_1347000	WD repeat-containing protein 92, putative	-0.534633	0.0687145
Pf3D7_11_v3	1747226	1751441	+	PF3D7_1143800	oocyst capsule protein Cap93, putative	0.156631	0.0688553
Pf3D7_13_v3	1258409	1260377	-	PF3D7_1329600	conserved Plasmodium protein, unknown function	0.162331	0.0690387
Pf3D7_13_v3	2145221	2147873	-	PF3D7_1353600	ER lumen protein retaining receptor	0.181956	0.0693093
Pf3D7_01_v3	386708	388186	+	PF3D7_0109950	respiratory chain complex 2 associated protein 3	-0.381198	0.0695709
Pf3D7_02_v3	222830	225455	+	PF3D7_0205400	PCI domain-containing protein, putative	0.20904	0.0695709
Pf3D7_08_v3	386301	388944	+	PF3D7_0807500	proteasome subunit alpha type-6, putative	-0.136564	0.0695709
Pf3D7_09_v3	29797	31157	-	PF3D7_0900200	rifin	0.409503	0.0695709
Pf3D7_11_v3	1657118	1658339	-	PF3D7_1141200	ATP synthase-associated protein, putative	-0.556295	0.0702046
Pf3D7_05_v3	97199	102279	+	PF3D7_0502000	vacuolar protein sorting-associated protein 11, putative	0.192363	0.0703516
Pf3D7_13_v3	1367637	1369621	-	PF3D7_1333300	transmembrane emp24 domain-containing protein, putative	0.22956	0.0710934
Pf3D7_09_v3	1062667	1064356	+	PF3D7_0926200	conserved Plasmodium protein, unknown function	0.33582	0.0715718
Pf3D7_14_v3	260615	262717	-	PF3D7_1407200	conserved Plasmodium protein, unknown function	0.218067	0.0716605
Pf3D7_13_v3	1428350	1439462	-	PF3D7_1335300	reticulocyte binding protein 2 homologue b	0.335666	0.0719009
Pf3D7_07_v3	1023600	1024634	+	PF3D7_0724400	mitochondrial import inner membrane translocase subunit TIM14, putative	0.197508	0.0725355
Pf3D7_12_v3	1748659	1756683	-	PF3D7_1241200	conserved Plasmodium protein, unknown function	0.138528	0.0725355
Pf3D7_13_v3	989180	990618	+	PF3D7_1323900	protein BCP1, putative	0.16661	0.0726719
Pf3D7_07_v3	179797	191155	+	PF3D7_0704100	basal complex transmembrane protein 2	0.395652	0.0729469
Pf3D7_14_v3	682466	685191	+	PF3D7_1416800	lysine--tRNA ligase, putative	-0.204373	0.0730851
Pf3D7_02_v3	268187	270646	-	PF3D7_0206600	DNA-directed RNA polymerase III subunit RPC10, putative	0.377436	0.0736438
Pf3D7_07_v3	447209	458876	-	PF3D7_0710000	conserved Plasmodium protein, unknown function	-0.395752	0.0736463
Pf3D7_08_v3	1093439	1094936	+	PF3D7_0825200	translation initiation factor IF-3	-0.559271	0.0737346
Pf3D7_05_v3	405961	407897	-	PF3D7_0509700	conserved Plasmodium protein, unknown function	-0.558846	0.0741094
Pf3D7_12_v3	116013	118202	-	PF3D7_1202200	mitochondrial phosphate carrier protein	-0.563243	0.0741102
Pf3D7_13_v3	2551210	2552002	-	PF3D7_1363600	conserved Plasmodium protein, unknown function	-0.452051	0.0741376
Pf3D7_10_v3	386757	388733	+	PF3D7_1009600	protein phosphatase PPM10, putative	-0.189847	0.0741843
Pf3D7_11_v3	114236	118021	-	PF3D7_1102400	phosphopantothenate--cysteine ligase, putative	0.146276	0.0741843
Pf3D7_14_v3	1283342	1285383	+	PF3D7_1432500	RNA methyltransferase, putative	0.200142	0.0742797
Pf3D7_09_v3	1039462	1042118	+	PF3D7_0925900	lipocalin	-0.10657	0.0743653
Pf3D7_14_v3	1364611	1366364	-	PF3D7_1434000	CCR4-associated factor 16, putative	-0.172077	0.0743895
Pf3D7_13_v3	2092297	2094680	-	PF3D7_1352500	thioredoxin-related protein, putative	-0.16121	0.0749167
Pf3D7_09_v3	245200	249920	-	PF3D7_0905200	mitochondrial carrier protein, putative	0.168579	0.0751886
Pf3D7_07_v3	1019248	1020817	-	PF3D7_0724200	type 2A phosphatase-associated protein 42, putative	-0.21252	0.0752612
Pf3D7_08_v3	222976	230577	+	PF3D7_0803600	conserved Plasmodium protein, unknown function	0.162642	0.075323
Pf3D7_08_v3	670741	675700	-	PF3D7_0813700	ABC transporter F family member 1	-0.15966	0.075323
Pf3D7_10_v3	1169547	1171684	+	PF3D7_1028400	ribosome biogenesis protein RPF2, putative	0.135416	0.075323
Pf3D7_06_v3	1275505	1278363	+	PF3D7_0630500	ribosome biogenesis protein YTM1, putative	0.177943	0.0753691
Pf3D7_07_v3	377674	379642	+	PF3D7_0708300	EKC/KEOPS complex subunit BUD32	0.256643	0.0756718
Pf3D7_12_v3	1531958	1534077	+	PF3D7_1236800	protein-S-isoprenylcysteine O-methyltransferase	-0.549386	0.0758725
Pf3D7_07_v3	1297144	1302090	+	PF3D7_0730300	AP2 domain transcription factor AP2-L, putative	-0.152655	0.0759195
Pf3D7_10_v3	365276	368387	-	PF3D7_1008800	nucleolar protein 5, putative	0.117105	0.0771263
Pf3D7_10_v3	1299692	1302667	+	PF3D7_1032300	conserved protein, unknown function	-0.238263	0.0775716
Pf3D7_13_v3	2674514	2679479	+	PF3D7_1366900	conserved protein, unknown function	0.143008	0.0775716
Pf3D7_11_v3	1426876	1431677	-	PF3D7_1136400	signal recognition particle subunit SRP72, putative	0.143134	0.0780011
Pf3D7_14_v3	130022	132234	-	PF3D7_1403500	dynein light chain, putative	-0.542257	0.0780011
Pf3D7_13_v3	2662173	2665818	-	PF3D7_1366600	signal recognition particle receptor subunit alpha, putative	0.149133	0.0781469
Pf3D7_04_v3	1075910	1077829	+	PF3D7_0423800	cysteine-rich protective antigen	0.532995	0.0790034
Pf3D7_07_v3	859916	863337	+	PF3D7_0719700	40S ribosomal protein S10, putative	0.112964	0.0792761
Pf3D7_07_v3	662068	664084	-	PF3D7_0714400	calmodulin, putative	-0.326523	0.0794288
Pf3D7_13_v3	415450	417742	-	PF3D7_1309000	conserved protein, unknown function	0.145436	0.0795265
Pf3D7_08_v3	776926	780434	-	PF3D7_0817200	conserved protein, unknown function	0.222979	0.0795721
Pf3D7_12_v3	1033173	1035379	+	PF3D7_1225500	small subunit rRNA processing factor, putative	0.179492	0.0802761
Pf3D7_08_v3	869033	871357	+	PF3D7_0819100	BRIX domain, putative	0.172017	0.0803642
Pf3D7_07_v3	935116	937312	+	PF3D7_0721700	secreted ookinete protein, putative	0.536189	0.0804661
Pf3D7_05_v3	1162969	1165509	-	PF3D7_0528200	eukaryotic translation initiation factor 3 subunit E, putative	0.120371	0.0807045
Pf3D7_14_v3	2167219	2169997	+	PF3D7_1452700	U1 snRNP-associated protein, putative	-0.150213	0.0807045
Pf3D7_06_v3	884024	890267	+	PF3D7_0621700	RAP protein, putative	-0.174926	0.081009
Pf3D7_13_v3	169481	178156	-	PF3D7_1303500	sodium/hydrogen exchanger	0.182669	0.0812231
Pf3D7_10_v3	623873	626190	-	PF3D7_1015500	nucleotidyltransferase, putative	-0.281445	0.0816101
Pf3D7_03_v3	995923	1001997	+	PF3D7_0323800	conserved Plasmodium protein, unknown function	0.157859	0.0818957
Pf3D7_10_v3	50964	53006	-	PF3D7_1000600	rifin	0.163376	0.0819492
Pf3D7_10_v3	1241767	1242977	-	PF3D7_1030400	conserved protein, unknown function	0.404681	0.0822643
Pf3D7_03_v3	119098	124924	+	PF3D7_0302200	cytoadherence linked asexual protein 3.2	0.515165	0.0825289
Pf3D7_02_v3	227756	230583	+	PF3D7_0205600	conserved Plasmodium protein, unknown function	-0.287906	0.082903
Pf3D7_07_v3	613821	617804	+	PF3D7_0713500	conserved Plasmodium protein, unknown function	0.278107	0.083166
Pf3D7_05_v3	415972	417680	+	PF3D7_0509900	NSE4 domain-containing protein, putative	-0.501061	0.0831888
Pf3D7_13_v3	2823251	2825967	-	PF3D7_1371800	Plasmodium exported protein, unknown function	-0.137126	0.0831888
Pf3D7_09_v3	1293832	1297076	-	PF3D7_0932500	palmitoyltransferase DHHC6, putative	-0.520759	0.0838035
Pf3D7_13_v3	1677300	1678286	-	PF3D7_1342700	DNA-directed RNA polymerases I, II, and III subunit RPABC4, putative	0.213264	0.0840192
Pf3D7_07_v3	1164165	1166851	-	PF3D7_0727500	mTERF domain-containing protein, putative	-0.285701	0.0844979
Pf3D7_12_v3	1031628	1032790	-	PF3D7_1225400	rRNA-processing protein, putative	0.185154	0.0845774
Pf3D7_13_v3	462619	464337	-	PF3D7_1310500	ER membrane protein complex subunit 7, putative	0.246816	0.08466
Pf3D7_02_v3	475109	477618	+	PF3D7_0211800	asparagine--tRNA ligase	-0.110099	0.0850195
Pf3D7_14_v3	2306546	2308637	-	PF3D7_1456300	conserved Plasmodium protein, unknown function	0.237783	0.0850195
Pf3D7_10_v3	1362149	1363069	-	PF3D7_1034100	conserved protein, unknown function	-0.367161	0.0850437
Pf3D7_11_v3	1071718	1074209	+	PF3D7_1127600	CRAL/TRIO domain-containing protein, putative	-0.165782	0.0850778
Pf3D7_11_v3	722046	723551	-	PF3D7_1119200	conserved protein, unknown function	0.179328	0.0854792
Pf3D7_12_v3	898838	903247	-	PF3D7_1222500	diphthine--ammonia ligase, putative	0.298298	0.0855959
Pf3D7_12_v3	577198	578445	+	PF3D7_1213200	mediator of RNA polymerase II transcription subunit 18, putative	-0.23315	0.0863512
Pf3D7_04_v3	478964	481141	+	PF3D7_0410600	armadillo-type repeat protein ATRP	-0.166033	0.0863622
Pf3D7_02_v3	537390	540199	+	PF3D7_0213100	protein SIS1	-0.129093	0.0867965
Pf3D7_10_v3	1609063	1610422	+	PF3D7_1040300	rifin	0.260516	0.0868983
Pf3D7_12_v3	1577146	1581262	+	PF3D7_1237900	conserved Plasmodium protein, unknown function	0.187152	0.0874799
Pf3D7_07_v3	374243	377393	-	PF3D7_0708200	conserved Plasmodium protein, unknown function	0.508119	0.0882233
Pf3D7_10_v3	374378	377772	+	PF3D7_1009200	ribonuclease, putative	0.196403	0.0889631
Pf3D7_14_v3	2127597	2132011	-	PF3D7_1451900	ribosome biogenesis protein TSR1, putative	0.134239	0.0889933
Pf3D7_06_v3	984837	986998	-	PF3D7_0624200	SURP domain-containing protein, putative	-0.229525	0.0893525
Pf3D7_05_v3	618369	620372	+	PF3D7_0514900	conserved Plasmodium protein, unknown function	0.213754	0.0894041
Pf3D7_11_v3	1742517	1746755	+	PF3D7_1143700	conserved Plasmodium protein, unknown function	-0.274598	0.0906197
Pf3D7_13_v3	2489913	2492561	-	PF3D7_1362200	RuvB-like helicase 3	-0.135944	0.0907403
Pf3D7_09_v3	33553	34795	-	PF3D7_0900300	rifin	0.454686	0.0907508
Pf3D7_13_v3	2637892	2639016	+	PF3D7_1366200	conserved protein, unknown function	-0.266765	0.0907508
Pf3D7_13_v3	965440	967252	-	PF3D7_1323100	60S ribosomal protein L6, putative	0.109326	0.0909364
Pf3D7_05_v3	570684	572743	-	PF3D7_0513400	GTP-binding protein YihA1	-0.273129	0.0911211
Pf3D7_12_v3	731430	735541	-	PF3D7_1218600	arginine--tRNA ligase	-0.142675	0.0911211
Pf3D7_14_v3	1467461	1474935	-	PF3D7_1436200	basal complex protein BCP1	0.389842	0.0914541
Pf3D7_14_v3	258164	260710	+	PF3D7_1407100	rRNA 2'-O-methyltransferase fibrillarin, putative	0.111872	0.0915364
Pf3D7_14_v3	2497683	2500871	-	PF3D7_1461600	splicing factor 3B subunit 2, putative	0.148641	0.0915364
Pf3D7_02_v3	577433	586702	+	PF3D7_0214300	conserved Plasmodium protein, unknown function	0.405058	0.0916953
Pf3D7_01_v3	326323	327365	-	PF3D7_0107900	conserved Plasmodium protein, unknown function	0.191145	0.0918658
Pf3D7_14_v3	76988	80648	-	PF3D7_1402000	conserved Plasmodium protein, unknown function	-0.207137	0.0919596
Pf3D7_10_v3	370903	372283	+	PF3D7_1009000	diphthine methyl ester synthase, putative	0.165356	0.0923687
Pf3D7_12_v3	1270895	1274974	+	PF3D7_1231000	conserved Plasmodium protein, unknown function	-0.360364	0.0923687
Pf3D7_13_v3	159024	160416	+	PF3D7_1303100	methyltransferase, putative	-0.222834	0.092376
Pf3D7_01_v3	107197	108348	-	PF3D7_0102400	lysophospholipase, putative, pseudogene	-0.405394	0.0924464
Pf3D7_13_v3	457559	462935	+	PF3D7_1310400	conserved Plasmodium protein, unknown function	0.13114	0.0925094
Pf3D7_11_v3	1872795	1881752	+	PF3D7_1147200	tubulin--tyrosine ligase, putative	0.332684	0.0932532
Pf3D7_12_v3	1988129	1991780	+	PF3D7_1248600	conserved Plasmodium protein, unknown function	0.267952	0.093467
Pf3D7_03_v3	678813	681861	-	PF3D7_0316900	E3 ubiquitin-protein ligase, putative	0.135608	0.093538
Pf3D7_03_v3	930302	933014	-	PF3D7_0322100	mRNA-capping enzyme subunit beta	0.143947	0.094063
Pf3D7_13_v3	1378294	1380973	-	PF3D7_1333700	histone H3-like centromeric protein CSE4	-0.229552	0.094241
Pf3D7_07_v3	642200	643997	-	PF3D7_0714000	histone H2B variant	0.136651	0.094359
Pf3D7_13_v3	1502688	1506534	+	PF3D7_1337300	exoribonuclease, putative	0.137562	0.094359
Pf3D7_14_v3	1997036	1998336	-	PF3D7_1448600	SNARE protein, putative	0.17758	0.0950103
Pf3D7_12_v3	962262	968275	-	PF3D7_1223600	conserved Plasmodium protein, unknown function	0.239975	0.0951992
Pf3D7_14_v3	2043853	2045299	-	PF3D7_1449900	conserved protein, unknown function	0.239302	0.0954058
Pf3D7_08_v3	668841	671366	+	PF3D7_0813600	translation initiation factor SUI1, putative	0.140671	0.0954376
Pf3D7_11_v3	1751384	1753416	-	PF3D7_1143900	ATP-dependent (S)-NAD(P)H-hydrate dehydratase, putative	0.239252	0.0959086
Pf3D7_13_v3	1837752	1840105	-	PF3D7_1346000	dynactin subunit 2, putative	0.487776	0.0959425
Pf3D7_07_v3	946077	949317	+	PF3D7_0722200	rhoptry-associated leucine zipper-like protein 1	0.318291	0.096048
Pf3D7_13_v3	1344509	1347450	-	PF3D7_1332700	ATP-dependent RNA helicase DBP8, putative	0.133084	0.096048
Pf3D7_05_v3	151316	153014	-	PF3D7_0503800	60S ribosomal protein L31	0.107536	0.0960846
Pf3D7_12_v3	1979150	1980499	-	PF3D7_1248300	conserved protein, unknown function	-0.476523	0.0960846
Pf3D7_05_v3	628784	635412	+	PF3D7_0515300	phosphatidylinositol 3-kinase	-0.17043	0.0961027
Pf3D7_05_v3	1040922	1043921	+	PF3D7_0525100	acyl-CoA synthetase	-0.107728	0.0962108
Pf3D7_14_v3	684962	686566	-	PF3D7_1416900	prefoldin subunit 2, putative	-0.170075	0.0963164
Pf3D7_09_v3	184821	186458	+	PF3D7_0903900	60S ribosomal protein L32	0.107287	0.096387
Pf3D7_14_v3	1494872	1498533	-	PF3D7_1436700	conserved protein, unknown function	-0.367017	0.0970138
Pf3D7_03_v3	516480	520555	-	PF3D7_0312200	tetratricopeptide repeat protein, putative	-0.456009	0.0971196
Pf3D7_09_v3	551020	555071	-	PF3D7_0912400	alkaline phosphatase, putative	-0.160669	0.0971196
Pf3D7_11_v3	1037626	1040420	-	PF3D7_1126600	steryl ester hydrolase, putative	-0.161978	0.0971196
Pf3D7_03_v3	788145	789211	+	PF3D7_0318700	conserved Plasmodium protein, unknown function	0.469783	0.0975484
Pf3D7_10_v3	808483	810465	-	PF3D7_1019900	autophagy-related protein 8	-0.312398	0.0981249
Pf3D7_09_v3	1017310	1018970	+	PF3D7_0925200	ribosomal RNA-processing protein 8, putative	0.163473	0.0987032
Pf3D7_13_v3	2329517	2331678	+	PF3D7_1358800	40S ribosomal protein S15	0.104357	0.0989452
Pf3D7_14_v3	20897	22232	-	PF3D7_1400600	rifin	0.30643	0.0993205
Pf3D7_10_v3	827488	834798	+	PF3D7_1020600	conserved Plasmodium membrane protein, unknown function	-0.197514	0.099702
