# Supplementary material for: Cohesin contributes to transcriptional repression of stage‐specific genes in the human malaria parasite
Source: EMBO Rep. 2023 Aug 18;24(10):e57090. doi: 10.15252/embr.202357090 (PMC10561359; doi:10.15252/embr.202357090)
Supplement: Supplementary file 18 — Dataset EV17 [file EMBR-24-e57090-s014.xlsx]

## Sheet: Dataset EV17
Dataset EV17: List of differentially expressed genes in SMC3-3HA-glmS parasites after filtering of significantly differentially expressed genes in the WT upon glucosamine treatment at 36 hpi. log2(FoldChange) = Fold change of baseMean (average of the normalized read counts across all samples and replicates for this gene) in glucosamine-treated/untreated parasites (log2). P-values are calculated w…
Chromosome	Start	Stop	Strand	ID	Description	log2(Fold Change)	q-value
Pf3D7_10_v3	1393856	1397323	+	PF3D7_1035200	S-antigen	-1.74657128130679	2.40893534481496e-124
Pf3D7_11_v3	1788846	1798269	-	PF3D7_1145200	serine/threonine protein kinase,putative	-2.75593758139867	5.30474243286859e-81
Pf3D7_14_v3	2133266	2141180	+	PF3D7_1452000	rhoptry neck protein 2	-2.67061847521252	9.05533107901765e-72
Pf3D7_04_v3	259944	263782	-	PF3D7_0404700	dipeptidyl aminopeptidase 3	-2.66740608319926	3.80050721914801e-71
Pf3D7_10_v3	636671	639498	+	PF3D7_1015900	enolase	0.704120794451035	5.19734174056637e-57
Pf3D7_04_v3	626435	633382	-	PF3D7_0414000	structural maintenance of chromosomes protein 3	-0.947100983813644	4.13668832778732e-54
Pf3D7_13_v3	861001	872925	-	PF3D7_1321100	protein kinase domain-containing protein,putative	-1.78016447015243	3.07841447041139e-49
Pf3D7_14_v3	2903947	2907414	-	PF3D7_1471100	exported protein 2	0.649871534838132	1.79055667351891e-47
Pf3D7_14_v3	2584086	2590847	-	PF3D7_1463900	rhoptry neck protein 11,putative	-2.40977482869144	8.75492412330898e-46
Pf3D7_03_v3	361623	365130	-	PF3D7_0308200	T-complex protein 1 subunit eta	0.641503556536075	7.29128067307391e-43
Pf3D7_14_v3	3137437	3142012	+	PF3D7_1476300	Plasmodium exported protein (PHISTb),unknown function	-1.90697381279065	1.25586120050782e-42
Pf3D7_14_v3	2206046	2209273	+	PF3D7_1453700	HSP90 co-chaperone p23	0.598477232305044	2.63669167869855e-41
Pf3D7_14_v3	258164	260710	+	PF3D7_1407100	rRNA 2'-O-methyltransferase fibrillarin,putative	0.797544775216533	4.56999257785365e-40
Pf3D7_09_v3	912487	915584	+	PF3D7_0922500	phosphoglycerate kinase	0.588228188626494	1.54349473997118e-38
Pf3D7_12_v3	1113526	1122666	-	PF3D7_1227500	protein SOC2,putative	-0.544340129206933	2.08044131855712e-38
Pf3D7_06_v3	1100997	1103240	-	PF3D7_0627500	protein DJ-1	0.675179417683678	3.91812660666408e-38
Pf3D7_05_v3	1142668	1145603	+	PF3D7_0527500	Hsc70-interacting protein	0.547560690236916	7.11420060464256e-38
Pf3D7_02_v3	102137	106662	-	PF3D7_0202000	knob-associated histidine-rich protein	0.60137542164131	1.30036201506577e-37
Pf3D7_14_v3	1892457	1895957	-	PF3D7_1446200	M17 leucyl aminopeptidase	0.520048595143928	5.54897707284292e-37
Pf3D7_14_v3	1232648	1237614	-	PF3D7_1431400	surface-related antigen SRA	-2.50170671737251	5.62058599083808e-37
Pf3D7_11_v3	707860	713551	-	PF3D7_1118700	myosin light chain B	-2.58378502492822	6.69461824901013e-37
Pf3D7_06_v3	357303	361171	+	PF3D7_0608700	T-complex protein 1 subunit zeta	0.629288016005049	1.53472644186512e-35
Pf3D7_12_v3	1210828	1214240	+	PF3D7_1229500	T-complex protein 1 subunit gamma	0.531798387723326	3.98317756031801e-34
Pf3D7_09_v3	1039462	1042118	+	PF3D7_0925900	lipocalin	0.580663480707413	1.97550282287361e-32
Pf3D7_06_v3	890901	892882	+	PF3D7_0621800	nascent polypeptide-associated complex subunit alpha,putative	0.635721451834293	3.08315185701562e-32
Pf3D7_14_v3	1409197	1411400	+	PF3D7_1434800	mitochondrial acidic protein MAM33,putative	0.712653443984613	3.59605932878334e-31
Pf3D7_05_v3	568594	570527	-	PF3D7_0513300	purine nucleoside phosphorylase	0.501180962595458	1.17711053098768e-30
Pf3D7_13_v3	1052185	1063669	+	PF3D7_1325400	CRWN-like protein,putative	-0.616309798672794	1.39836765646772e-29
Pf3D7_08_v3	164729	166701	+	PF3D7_0802200	1-cys peroxiredoxin	0.454639535337155	1.20597543946496e-28
Pf3D7_13_v3	512887	517603	-	PF3D7_1312100	GYF domain-containing protein,putative	-0.765293760429459	4.56484255463665e-28
Pf3D7_11_v3	607683	615009	-	PF3D7_1116100	serine esterase,putative	-0.471481664651924	8.1749548508005e-26
Pf3D7_10_v3	1476917	1480703	-	PF3D7_1037300	ADP%2CATP carrier protein 1	0.525748516371597	2.23971413927125e-25
Pf3D7_10_v3	474731	477029	-	PF3D7_1012400	hypoxanthine-guanine phosphoribosyltransferase	0.444222312009239	1.81826584055543e-24
Pf3D7_08_v3	939305	944689	-	PF3D7_0820900	conserved Plasmodium protein,unknown function	-0.713296906333882	2.83993583611275e-24
Pf3D7_10_v3	1121930	1124959	+	PF3D7_1026800	40S ribosomal protein S2	0.40352392307186	3.23685289663096e-24
Pf3D7_11_v3	1858329	1867357	-	PF3D7_1147000	sporozoite and liver stage asparagine-rich protein	-1.517302585017	4.23136363558009e-24
Pf3D7_13_v3	1896562	1903155	-	PF3D7_1347500	DNA/RNA-binding protein Alba 4	0.403576675863349	5.18282706263737e-24
Pf3D7_14_v3	2089730	2094221	+	PF3D7_1451100	elongation factor 2	0.443241117774606	1.29483342424744e-23
Pf3D7_10_v3	276414	280198	+	PF3D7_1006800	G-strand-binding protein 2	0.416698779566465	7.68275303571061e-23
Pf3D7_14_v3	2391113	2397128	-	PF3D7_1458300	alpha/beta hydrolase,putative	-0.609983195064698	1.46929446156871e-22
Pf3D7_03_v3	903127	910678	-	PF3D7_0321700	conserved Plasmodium protein,unknown function	-0.511394340789693	1.67820508665046e-22
Pf3D7_13_v3	849130	854321	+	PF3D7_1320700	conserved protein,unknown function	-0.679918265094997	1.70091265664848e-22
Pf3D7_08_v3	1159770	1162786	-	PF3D7_0826700	receptor for activated c kinase	0.392241878113125	2.0919124804108e-22
Pf3D7_12_v3	248691	252115	-	PF3D7_1205600	tetratricopeptide repeat protein,putative	0.486082739305263	3.80560736231018e-22
Pf3D7_10_v3	600950	608809	-	PF3D7_1014900	protein KIC8	-0.865975726538852	4.12719390133023e-22
Pf3D7_13_v3	1730093	1753967	-	PF3D7_1343800	VPS13 domain-containing protein,putative	-1.19021844068995	4.31675156147045e-22
Pf3D7_09_v3	666577	671763	-	PF3D7_0916000	major facilitator superfamily domain-containing protein,putative	-1.39219421729968	4.62784601109079e-22
Pf3D7_14_v3	238872	244318	+	PF3D7_1406600	ATP-dependent Clp protease regulatory subunit ClpC	-0.45981523138595	1.1933999519187e-20
Pf3D7_11_v3	760859	763812	+	PF3D7_1120100	phosphoglycerate mutase,putative	0.379395712888789	2.69763801419004e-20
Pf3D7_03_v3	928124	929640	-	PF3D7_0322000	peptidyl-prolyl cis-trans isomerase	0.395083643697609	3.39107370760423e-20
Pf3D7_14_v3	2329251	2332697	-	PF3D7_1456800	V-type H(+)-translocating pyrophosphatase,putative	0.537247507374638	4.93898492749405e-20
Pf3D7_14_v3	34693	35773	-	PF3D7_1401000	GBPH protein	0.941051101597067	2.11806487232462e-19
Pf3D7_04_v3	376962	383799	-	PF3D7_0407700	conserved Plasmodium protein,unknown function	-0.637553043249244	2.86254467366427e-19
Pf3D7_11_v3	924653	927965	+	PF3D7_1123400	eukaryotic peptide chain release factor GTP-binding subunit,putative	0.395328977254461	3.80789700889807e-19
Pf3D7_13_v3	1848215	1851281	+	PF3D7_1346300	DNA/RNA-binding protein Alba 2	0.428857823432115	3.89863502306372e-19
Pf3D7_11_v3	1131284	1137072	-	PF3D7_1129300	conserved Plasmodium protein,unknown function	-2.41945934767197	4.91575786273017e-19
Pf3D7_07_v3	848223	853891	-	PF3D7_0719400	conserved Plasmodium protein,unknown function	-0.476043738362362	6.47363504542852e-19
Pf3D7_05_v3	1300188	1302740	+	PF3D7_0532100	early transcribed membrane protein 5	0.382004458364443	7.62105161561823e-19
Pf3D7_07_v3	104012	106731	-	PF3D7_0702500	Plasmodium exported protein,unknown function	0.611767451667941	1.05438410394223e-18
Pf3D7_11_v3	944850	946524	+	PF3D7_1123900	13 kDa ribonucleoprotein-associated protein,putative	0.619428705749003	1.45124569534237e-18
Pf3D7_12_v3	807101	816204	+	PF3D7_1220300	cell cycle associated protein,putative	-0.537475825401448	2.20196155542756e-18
Pf3D7_13_v3	1889277	1891491	-	PF3D7_1347200	nucleoside transporter 1	0.352490215558137	3.00095074661378e-18
Pf3D7_07_v3	1217404	1225908	+	PF3D7_0728600	RING zinc finger protein,putative	-0.419097082987718	5.25359256163027e-18
Pf3D7_07_v3	731974	734370	-	PF3D7_0716800	eukaryotic translation initiation factor 3 subunit I,putative	0.398645039029723	5.28236711331843e-18
Pf3D7_13_v3	1075906	1084660	-	PF3D7_1325900	conserved Plasmodium protein,unknown function	-0.454945318085703	1.08986809294569e-17
Pf3D7_08_v3	858550	862980	+	PF3D7_0818900	heat shock protein 70	0.347643565855029	1.2136773292449e-17
Pf3D7_09_v3	1074538	1083991	-	PF3D7_0926500	tetratricopeptide repeat protein,putative	-0.466174095036344	3.39098216401423e-17
Pf3D7_04_v3	480653	485264	-	PF3D7_0410700	ribosome biogenesis GTPase A,putative	-0.44511086867523	3.77642228353943e-17
Pf3D7_11_v3	1124682	1128048	+	PF3D7_1129100	parasitophorous vacuolar protein 1	0.367136889421981	3.90015864423179e-17
Pf3D7_14_v3	2375197	2386669	+	PF3D7_1457900	conserved Plasmodium protein,unknown function	-0.466170271827961	4.01429891046399e-17
Pf3D7_14_v3	136530	141420	-	PF3D7_1403800	nuclear formin-like protein MISFIT,putative	-1.57208369399962	4.03648421195362e-17
Pf3D7_14_v3	976472	980866	+	PF3D7_1424400	60S ribosomal protein L7-3,putative	0.348924590997265	4.83360198167493e-17
Pf3D7_13_v3	2603194	2605638	-	PF3D7_1364800	DNA-directed RNA polymerases I,II,and III subunit RPABC1,putative	0.705204239941005	4.83803009041581e-17
Pf3D7_02_v3	491640	495105	+	PF3D7_0212300	eukaryotic peptide chain release factor subunit 1,putative	0.388667754390241	6.23383960488434e-17
Pf3D7_14_v3	60100	64491	-	PF3D7_1401600	Plasmodium exported protein (PHISTb),unknown function	-1.69479903007131	8.54857415339762e-17
Pf3D7_07_v3	1026103	1033815	-	PF3D7_0724600	protein kinase,putative	-0.494499517891638	1.00341320300505e-16
Pf3D7_03_v3	309572	312482	+	PF3D7_0306900	40S ribosomal protein S23,putative	0.402315965937508	1.20205716872302e-16
Pf3D7_12_v3	647969	650704	+	PF3D7_1216200	glycerol-3-phosphate dehydrogenase [NAD(+)],putative	0.524242843086138	1.55137172150892e-16
Pf3D7_14_v3	1621742	1624074	+	PF3D7_1439900	triosephosphate isomerase	0.358728599895895	2.10172800194753e-16
Pf3D7_14_v3	296683	299101	+	PF3D7_1408100	plasmepsin III	0.367744657451762	2.48208888445564e-16
Pf3D7_03_v3	965293	967150	-	PF3D7_0322900	40S ribosomal protein S3A,putative	0.34480024531908	2.83543731499829e-16
Pf3D7_14_v3	1104979	1107504	-	PF3D7_1428300	proliferation-associated protein 2g4,putative	0.409832258481887	2.83740643881027e-16
Pf3D7_10_v3	648012	654565	-	PF3D7_1016300	GBP130 protein	0.394454683740649	3.45563049948199e-16
Pf3D7_03_v3	369925	371806	+	PF3D7_0308500	activator of Hsp90 ATPase,putative	0.499896328493488	3.83692618654468e-16
Pf3D7_02_v3	678050	685025	+	PF3D7_0216500	conserved Plasmodium protein,unknown function	-0.891628898118334	4.17466492961436e-16
Pf3D7_11_v3	814343	818094	-	PF3D7_1121600	exported protein 1	0.408829802059744	5.06414316229267e-16
Pf3D7_14_v3	2475440	2476914	-	PF3D7_1460700	60S ribosomal protein L27	0.371471535957991	6.4674381314972e-16
Pf3D7_10_v3	1204815	1207912	+	PF3D7_1029600	adenosine deaminase	0.347463525345617	7.12226513543606e-16
Pf3D7_05_v3	723233	727755	-	PF3D7_0517300	serine/arginine-rich splicing factor 1	0.336765015646187	7.6187672614976e-16
Pf3D7_13_v3	578990	585877	-	PF3D7_1313600	Clu domain-containing protein,putative	-2.65359401433356	1.07606265475206e-15
Pf3D7_05_v3	294476	297505	-	PF3D7_0507100	60S ribosomal protein L4	0.315015601390593	1.07732837298474e-15
Pf3D7_14_v3	2892097	2896218	-	PF3D7_1470800	conserved Plasmodium protein,unknown function	-0.487018701275465	1.89750268034066e-15
Pf3D7_14_v3	973577	977414	-	PF3D7_1424100	60S ribosomal protein L5,putative	0.347542559442199	2.43318004053163e-15
Pf3D7_06_v3	363994	368548	+	PF3D7_0608900	conserved Plasmodium protein,unknown function	-0.67373278452149	2.48603437884176e-15
Pf3D7_07_v3	146573	148237	-	PF3D7_0703700	conserved protein,unknown function	0.529032394934524	2.5781324363165e-15
Pf3D7_04_v3	932373	934499	+	PF3D7_0420600	conserved Plasmodium protein,unknown function	-0.500973162814992	2.86724879182491e-15
Pf3D7_14_v3	2558055	2560979	+	PF3D7_1462800	glyceraldehyde-3-phosphate dehydrogenase	0.383666840555744	3.0810854618109e-15
Pf3D7_14_v3	1575439	1577046	+	PF3D7_1438900	thioredoxin peroxidase 1	0.365307267878817	3.37098023814588e-15
Pf3D7_10_v3	895818	903665	-	PF3D7_1021800	schizont egress antigen-1	-0.382473600958512	4.03579718964118e-15
Pf3D7_09_v3	649973	656340	-	PF3D7_0915400	ATP-dependent 6-phosphofructokinase	0.31123741861352	7.57469086456618e-15
Pf3D7_11_v3	1705435	1706918	-	PF3D7_1142500	60S ribosomal protein L28	0.44363395529986	7.61297664168476e-15
Pf3D7_14_v3	1742097	1750189	+	PF3D7_1442700	conserved Plasmodium protein,unknown function	-0.517326672581318	1.0709695005639e-14
Pf3D7_13_v3	2489913	2492561	-	PF3D7_1362200	RuvB-like helicase 3	0.635444983290853	1.20496490444146e-14
Pf3D7_07_v3	269635	280332	-	PF3D7_0705500	inositol-phosphate phosphatase,putative	-0.402630491879237	1.44600905202185e-14
Pf3D7_13_v3	2297267	2305076	-	PF3D7_1358000	patatin-like phospholipase,putative	-0.503766054560055	1.65320000870689e-14
Pf3D7_08_v3	1018071	1021346	-	PF3D7_0823100	RWD domain-containing protein,putative	0.789531353647918	1.70637046963833e-14
Pf3D7_05_v3	712371	714307	-	PF3D7_0516900	60S ribosomal protein L2	0.434229105789306	1.91657007602796e-14
Pf3D7_08_v3	304814	310547	-	PF3D7_0805500	conserved Plasmodium protein,unknown function	-0.762002240544671	2.06155921578422e-14
Pf3D7_14_v3	1467461	1474935	-	PF3D7_1436200	basal complex protein BCP1	-1.08596677390145	2.28911965190184e-14
Pf3D7_14_v3	322243	324322	+	PF3D7_1408600	40S ribosomal protein S8e,putative	0.321766987029379	2.59580666062286e-14
Pf3D7_13_v3	1547546	1550917	+	PF3D7_1338300	elongation factor 1-gamma,putative	0.316125217021883	3.31172254982394e-14
Pf3D7_10_v3	774610	783466	-	PF3D7_1019300	zinc finger protein,putative	-0.460503831967009	4.23631757300065e-14
Pf3D7_14_v3	1875378	1877731	-	PF3D7_1445700	conserved Plasmodium protein,unknown function	0.37641674160747	4.48238564907486e-14
Pf3D7_07_v3	478345	479945	-	PF3D7_0710600	60S ribosomal protein L34	0.359483710191573	4.49954567207939e-14
Pf3D7_05_v3	907140	937000	+	PF3D7_0522400	conserved Plasmodium protein,unknown function	-0.485125096058028	5.87081656278881e-14
Pf3D7_11_v3	1658390	1663036	-	PF3D7_1141300	apical polar ring protein APR1,putative	-0.4437143794165	6.22079277930546e-14
Pf3D7_14_v3	3044129	3055248	+	PF3D7_1474400	conserved Plasmodium protein,unknown function	-0.880956685947242	6.40755715000767e-14
Pf3D7_14_v3	1632713	1636867	-	PF3D7_1440100	cohesin complex subunit,putative	-0.3813614433193	9.45773964877825e-14
Pf3D7_11_v3	1403727	1414748	+	PF3D7_1136000	conserved Plasmodium protein,unknown function	-0.41812700676512	1.16050685584373e-13
Pf3D7_08_v3	679355	681960	+	PF3D7_0814000	60S ribosomal protein L13-2,putative	0.3305845852318	1.20047092214364e-13
Pf3D7_03_v3	314714	316835	-	PF3D7_0307200	60S ribosomal protein L7,putative	0.326756939004521	2.12918942396438e-13
Pf3D7_09_v3	1288799	1291543	-	PF3D7_0932300	M18 aspartyl aminopeptidase	0.396687204100439	2.57726732173038e-13
Pf3D7_10_v3	187192	196990	-	PF3D7_1004200	WD repeat-containing protein,putative	-0.327149408317207	2.80889333068003e-13
Pf3D7_11_v3	1163768	1167334	+	PF3D7_1130200	60S ribosomal protein P0	0.272693124160509	2.82280674322077e-13
Pf3D7_14_v3	2851140	2863232	+	PF3D7_1469600	acetyl-CoA carboxylase	-0.630148973276556	3.40556833279841e-13
Pf3D7_13_v3	1322579	1325044	+	PF3D7_1331800	60S ribosomal protein L23,putative	0.346440763393747	4.3223402710997e-13
Pf3D7_11_v3	976196	977963	-	PF3D7_1124800	ribosome biogenesis regulatory protein,putative	0.479618450817223	4.47118232387719e-13
Pf3D7_13_v3	2051487	2053580	+	PF3D7_1351400	60S ribosomal protein L17,putative	0.340881429669622	4.48507690800138e-13
Pf3D7_14_v3	292244	295261	+	PF3D7_1408000	plasmepsin II	0.434980477122546	7.76140978009573e-13
Pf3D7_02_v3	327442	335433	+	PF3D7_0208100	conserved Plasmodium protein,unknown function	-0.309228936343798	7.81221043214824e-13
Pf3D7_02_v3	342081	351139	-	PF3D7_0208400	conserved Plasmodium protein,unknown function	-0.352049599514998	7.85844220856187e-13
Pf3D7_13_v3	1976376	1982692	+	PF3D7_1349300	tyrosine kinase-like protein	-0.466297325782894	8.7674754952755e-13
Pf3D7_13_v3	1985013	1996039	-	PF3D7_1349500	conserved Plasmodium protein,unknown function	-0.364225868917815	9.1463243537382e-13
Pf3D7_03_v3	724394	726450	+	PF3D7_0317600	40S ribosomal protein S11,putative	0.310574587187357	1.09060512093583e-12
Pf3D7_10_v3	800211	803696	-	PF3D7_1019700	conserved Plasmodium protein,unknown function	-0.405423262385881	1.45504954928421e-12
Pf3D7_14_v3	506478	509453	+	PF3D7_1412500	actin II	0.838249305266009	1.48144869841127e-12
Pf3D7_09_v3	803743	808112	-	PF3D7_0919800	TLD domain-containing protein	-0.401472482492663	1.63701126222094e-12
Pf3D7_13_v3	2266590	2270877	+	PF3D7_1357100	elongation factor 1-alpha	0.319191228201246	1.66011130552336e-12
Pf3D7_09_v3	843108	847719	+	PF3D7_0920600	conserved Plasmodium protein,unknown function	-0.524254613898423	1.74669673371828e-12
Pf3D7_02_v3	475109	477618	+	PF3D7_0211800	asparagine--tRNA ligase	0.327132143064485	1.86305089044826e-12
Pf3D7_11_v3	235266	238856	-	PF3D7_1105400	40S ribosomal protein S4,putative	0.285124332304273	2.15418729389905e-12
Pf3D7_14_v3	2399870	2405556	+	PF3D7_1458500	spindle assembly abnormal protein 4,putative	-0.371986501219059	3.21188873133861e-12
Pf3D7_08_v3	677696	679757	-	PF3D7_0813900	40S ribosomal protein S16,putative	0.314938241438099	3.26740153465396e-12
Pf3D7_12_v3	1872831	1876270	-	PF3D7_1244800	translation machinery-associated protein 46,putative	0.399473552953301	3.35423418559049e-12
Pf3D7_04_v3	1025510	1027735	+	PF3D7_0422400	40S ribosomal protein S19	0.360612780952284	3.49462350090885e-12
Pf3D7_07_v3	196266	203802	+	PF3D7_0704300	conserved Plasmodium membrane protein,unknown function	-0.299262928924555	3.76795575201881e-12
Pf3D7_11_v3	255011	257735	-	PF3D7_1106000	RuvB-like helicase 2	0.462635499649902	3.94773713045384e-12
Pf3D7_14_v3	2188118	2194487	+	PF3D7_1453400	gamma-tubulin complex component,putative	-0.512674297122156	3.94773713045384e-12
Pf3D7_12_v3	1451196	1457549	+	PF3D7_1234800	splicing factor 3B subunit 3,putative	0.311215090189541	4.13291230905982e-12
Pf3D7_14_v3	1624013	1631734	-	PF3D7_1440000	conserved Plasmodium protein,unknown function	-0.405882453769449	4.53181713484706e-12
Pf3D7_13_v3	1482259	1484407	-	PF3D7_1336700	parasitophorous vacuolar protein 3,putative	0.466359892006611	4.92502015207341e-12
Pf3D7_14_v3	570027	571644	+	PF3D7_1414300	60S ribosomal protein L10,putative	0.288443778275003	4.95085783457183e-12
Pf3D7_12_v3	868784	872311	+	PF3D7_1221800	conserved protein,unknown function	-0.44702887081718	5.05637259712358e-12
Pf3D7_11_v3	1832152	1839819	+	PF3D7_1146600	oocyst rupture protein 1,putative	-0.385331030136729	5.19165140130573e-12
Pf3D7_04_v3	484937	489959	+	PF3D7_0410800	conserved Plasmodium protein,unknown function	-0.328481121134826	5.49299129535451e-12
Pf3D7_10_v3	1153081	1155488	-	PF3D7_1027800	60S ribosomal protein L3	0.276009273314831	5.7043964768485e-12
Pf3D7_14_v3	2296438	2301291	+	PF3D7_1456000	AP2 domain transcription factor AP2-HC	-0.344375716440733	6.77116729370544e-12
Pf3D7_10_v3	735567	737313	-	PF3D7_1018500	pre-mRNA-splicing factor RDS3,putative	0.67712479139533	7.83000643317463e-12
Pf3D7_14_v3	684962	686566	-	PF3D7_1416900	prefoldin subunit 2,putative	0.524056313442457	8.07265076429834e-12
Pf3D7_07_v3	100338	103399	+	PF3D7_0702400	small exported membrane protein 1	0.477896341431989	9.95819761430223e-12
Pf3D7_05_v3	828277	830137	+	PF3D7_0520000	40S ribosomal protein S9,putative	0.287580791614616	1.66585587576358e-11
Pf3D7_12_v3	2057452	2063496	+	PF3D7_1250200	CSC1-like protein,putative	0.427453624093679	1.75890351371791e-11
Pf3D7_14_v3	2349282	2360424	+	PF3D7_1457400	conserved Plasmodium protein,unknown function	-0.441752277107741	2.45616857863789e-11
Pf3D7_08_v3	1332590	1336697	+	PF3D7_0831200	DnaJ protein,putative	-0.49546174561078	2.82107006476776e-11
Pf3D7_11_v3	1193687	1195036	-	PF3D7_1131000	RNA-binding protein s1,putative	0.653618771332167	2.88213082938727e-11
Pf3D7_14_v3	2824250	2826936	+	PF3D7_1468700	eukaryotic initiation factor 4A	0.28636927862467	3.14217044087582e-11
Pf3D7_12_v3	757218	764201	+	PF3D7_1219100	clathrin heavy chain,putative	-0.293440217095954	3.52922113594823e-11
Pf3D7_08_v3	800326	804715	-	PF3D7_0817600	conserved protein,unknown function	-0.949163754628974	3.71821304406191e-11
Pf3D7_13_v3	2223411	2227718	-	PF3D7_1356100	conserved Plasmodium protein,unknown function	-0.353516748714943	4.73386475014095e-11
Pf3D7_13_v3	2087113	2092848	+	PF3D7_1352400	conserved Plasmodium protein,unknown function	-0.351133417184836	6.50485406882021e-11
Pf3D7_14_v3	2683497	2685654	+	PF3D7_1465900	40S ribosomal protein S3	0.287551484670859	6.5213719425064e-11
Pf3D7_14_v3	1406574	1408705	-	PF3D7_1434700	mitochondrial import inner membrane translocase subunit TIM17,putative	0.724825340042721	6.73821460763121e-11
Pf3D7_14_v3	1444537	1450925	-	PF3D7_1435700	ataxin-2 like protein,putative	0.390224913019209	7.53714106834914e-11
Pf3D7_07_v3	447209	458876	-	PF3D7_0710000	conserved Plasmodium protein,unknown function	-0.35281645929877	8.82643194404357e-11
Pf3D7_02_v3	675368	678010	+	PF3D7_0216400	vacuolar protein sorting-associated protein 45	-0.542761580865106	9.07739267721117e-11
Pf3D7_13_v3	1040006	1042682	+	PF3D7_1324900	L-lactate dehydrogenase	0.299845271694414	1.01563218578177e-10
Pf3D7_13_v3	1347359	1349852	+	PF3D7_1332800	eukaryotic translation initiation factor 6,putative	0.608176583375092	1.0839407824741e-10
Pf3D7_14_v3	1833308	1839775	-	PF3D7_1444500	eukaryotic translation initiation factor 2-alpha kinase 1	-0.509408224166564	1.14518048615863e-10
Pf3D7_11_v3	1681435	1692161	-	PF3D7_1142100	conserved Plasmodium protein,unknown function	-0.304088042005376	1.24748121969815e-10
Pf3D7_11_v3	390055	394326	-	PF3D7_1109400	essential nuclear protein 1,putative	0.367602046221373	1.50820408763454e-10
Pf3D7_03_v3	649743	657416	-	PF3D7_0316200	conserved Plasmodium protein,unknown function	-0.354623369308276	1.64866833648967e-10
Pf3D7_14_v3	1246677	1248407	+	PF3D7_1431700	60S ribosomal protein L14,putative	0.285599135855872	1.97594878468979e-10
Pf3D7_07_v3	930961	933016	-	PF3D7_0721600	40S ribosomal protein S5,putative	0.27437289932129	2.05553306883442e-10
Pf3D7_05_v3	1018901	1020362	-	PF3D7_0524700	mitochondrial import receptor subunit TOM22,putative	0.742173905493137	2.1690701419698e-10
Pf3D7_13_v3	1043646	1046792	-	PF3D7_1325100	phosphoribosylpyrophosphate synthetase	0.273608886046213	2.1690701419698e-10
Pf3D7_02_v3	537390	540199	+	PF3D7_0213100	protein SIS1	0.379599864514942	2.22797056758069e-10
Pf3D7_03_v3	743870	745191	+	PF3D7_0318100	stomatin-like protein,putative	0.520707106109678	2.22797056758069e-10
Pf3D7_06_v3	1078020	1082073	+	PF3D7_0626800	pyruvate kinase	0.260579016580726	2.33074934414934e-10
Pf3D7_11_v3	139700	141251	-	PF3D7_1103100	60S acidic ribosomal protein P1,putative	0.291372966987084	2.45883061521865e-10
Pf3D7_13_v3	2005394	2008444	-	PF3D7_1350100	lysine--tRNA ligase	0.299831924288853	2.60057785273503e-10
Pf3D7_12_v3	1803130	1804735	+	PF3D7_1242700	40S ribosomal protein S17,putative	0.292718082409333	2.63711168492838e-10
Pf3D7_09_v3	528858	532077	+	PF3D7_0911600	conserved Plasmodium protein,unknown function	-0.463390403789364	2.66055424151151e-10
Pf3D7_02_v3	645368	650460	+	PF3D7_0215700	DNA-directed RNA polymerase II subunit RPB2,putative	0.272538245207089	2.76142562392365e-10
Pf3D7_05_v3	902269	905399	-	PF3D7_0522300	18S rRNA (guanine-N(7))-methyltransferase,putative	0.690010052903134	2.81745661835621e-10
Pf3D7_12_v3	1128715	1133372	-	PF3D7_1227700	protein KIC2	-0.553468436343125	3.13304787238414e-10
Pf3D7_10_v3	179019	180699	-	PF3D7_1004000	60S ribosomal protein L13,putative	0.273131733986512	3.56949046022377e-10
Pf3D7_10_v3	697137	700274	-	PF3D7_1017400	phosphomannomutase,putative	0.487139735688962	5.66607445315913e-10
Pf3D7_13_v3	2248107	2262674	+	PF3D7_1356800	serine/threonine protein kinase ARK3,putative	-0.871999377651129	6.99962058163987e-10
Pf3D7_07_v3	1011770	1017083	-	PF3D7_0724100	conserved Plasmodium protein,unknown function	0.316601111569081	7.19723109253536e-10
Pf3D7_12_v3	1360158	1373410	-	PF3D7_1233200	conserved Plasmodium protein,unknown function	-1.13794845850921	7.30490512862936e-10
Pf3D7_07_v3	402385	406341	+	PF3D7_0709000	chloroquine resistance transporter	0.51330212509528	7.78755284043366e-10
Pf3D7_11_v3	461766	469974	+	PF3D7_1112100	conserved Plasmodium protein,unknown function	-0.295293205368099	8.34281663376714e-10
Pf3D7_13_v3	2265717	2269459	-	PF3D7_1357000	elongation factor 1-alpha	0.306604218349165	1.00197186709741e-09
Pf3D7_10_v3	159811	163428	-	PF3D7_1003500	40S ribosomal protein S20e,putative	0.305436106252608	1.04574309416598e-09
Pf3D7_14_v3	1170179	1175688	+	PF3D7_1429800	coatomer subunit beta,putative	-0.275721844232074	1.53558634786598e-09
Pf3D7_12_v3	1441736	1445572	-	PF3D7_1234600	protein TOC75,putative	-0.325650884391403	1.56612210660764e-09
Pf3D7_11_v3	396205	398339	+	PF3D7_1109900	60S ribosomal protein L36	0.321266404389737	1.56999530833854e-09
Pf3D7_08_v3	1232769	1236746	+	PF3D7_0828700	conserved protein,unknown function	-1.55428983441341	1.6240027981915e-09
Pf3D7_01_v3	274094	278747	+	PF3D7_0106500	conserved Plasmodium protein,unknown function	-0.446291103572331	1.90049762905208e-09
Pf3D7_14_v3	1928504	1931646	+	PF3D7_1447000	40S ribosomal protein S5	0.256257384875583	1.94924287835903e-09
Pf3D7_13_v3	1360971	1367998	+	PF3D7_1333200	ubiquitin-activating enzyme	-0.333760974805228	2.28701132591808e-09
Pf3D7_11_v3	980411	983385	+	PF3D7_1124900	60S ribosomal protein L35,putative	0.28531239015694	2.63500970180566e-09
Pf3D7_06_v3	1279742	1283475	+	PF3D7_0630600	deubiquitinating enzyme MINDY,putative	-0.34525452144719	2.66510535616956e-09
Pf3D7_03_v3	218780	220345	-	PF3D7_0304500	1-cys-glutaredoxin-like protein-1	0.580301454133385	2.68222573209222e-09
Pf3D7_12_v3	1208198	1209870	+	PF3D7_1229400	macrophage migration inhibitory factor	0.295177470184288	2.73531772244827e-09
Pf3D7_12_v3	1925058	1929618	+	PF3D7_1246300	protein KIC4	-0.492935556712289	2.73531772244827e-09
Pf3D7_05_v3	819888	824376	-	PF3D7_0519800	EELM2 domain-containing protein,putative	0.320046149087665	2.88110286546517e-09
Pf3D7_14_v3	1350120	1359111	-	PF3D7_1433800	conserved Plasmodium protein,unknown function	-0.352487117441292	3.20888095251839e-09
Pf3D7_01_v3	417254	420218	+	PF3D7_0110800	transcription initiation factor TFIIB,putative	0.414075589131429	3.31097865085408e-09
Pf3D7_06_v3	212174	213397	-	PF3D7_0604900	conserved Plasmodium protein,unknown function	0.696973952675069	3.47181550114919e-09
Pf3D7_06_v3	938917	944710	-	PF3D7_0623100	nuclear polyadenylated RNA-binding protein NAB2,putative	0.275540329356084	3.53577193603769e-09
Pf3D7_07_v3	1006222	1012279	+	PF3D7_0724000	Rab GTPase activator and protein kinase,putative	-0.460746773346437	3.70741849937425e-09
Pf3D7_07_v3	858476	861392	-	PF3D7_0719600	60S ribosomal protein L11a,putative	0.28601753737613	3.92004344557572e-09
Pf3D7_14_v3	935849	941730	+	PF3D7_1423300	serine/threonine protein phosphatase 7	-1.64966308664616	4.08085168067675e-09
Pf3D7_13_v3	901750	906652	+	PF3D7_1321700	splicing factor 1	0.28502806224257	4.18705470128323e-09
Pf3D7_04_v3	363313	365044	-	PF3D7_0407200	peptidyl-tRNA hydrolase 2,putative	0.64370394840513	4.23096204639426e-09
Pf3D7_10_v3	349785	355986	+	PF3D7_1008500	protein GPR89,putative	-0.378027095232844	4.24879790337797e-09
Pf3D7_03_v3	533606	535480	+	PF3D7_0312800	60S ribosomal protein L26,putative	0.285006523097271	4.93332639496046e-09
Pf3D7_04_v3	697475	700443	-	PF3D7_0415900	60S ribosomal protein L15,putative	0.245489080790831	4.93332639496046e-09
Pf3D7_14_v3	2167219	2169997	+	PF3D7_1452700	U1 snRNP-associated protein,putative	0.346351672789375	5.50650935822737e-09
Pf3D7_13_v3	1652531	1655349	-	PF3D7_1342000	40S ribosomal protein S6	0.25159475953751	5.5162383438482e-09
Pf3D7_07_v3	986292	987765	+	PF3D7_0723600	proteasome assembly chaperone 4,putative	0.810969318054506	5.59661185973874e-09
Pf3D7_05_v3	797479	799233	-	PF3D7_0519400	40S ribosomal protein S24	0.255284604872467	6.5813924444862e-09
Pf3D7_08_v3	145632	151659	+	PF3D7_0802000	glutamate dehydrogenase,putative	0.301750586857516	7.06625724359874e-09
Pf3D7_07_v3	329719	336587	-	PF3D7_0707200	conserved Plasmodium protein,unknown function	-0.327859134330238	7.66253947139926e-09
Pf3D7_13_v3	1544563	1547358	-	PF3D7_1338200	60S ribosomal protein L6,putative	0.257739616363332	8.52627238173384e-09
Pf3D7_05_v3	715214	717787	-	PF3D7_0517000	60S ribosomal protein L12,putative	0.261874048377532	9.23624925450916e-09
Pf3D7_13_v3	1633454	1635827	-	PF3D7_1341200	60S ribosomal protein L18,putative	0.295099192421835	1.00611896175406e-08
Pf3D7_07_v3	306475	308427	-	PF3D7_0706400	60S ribosomal protein L37	0.290925871214066	1.07486608064864e-08
Pf3D7_13_v3	1354881	1357621	+	PF3D7_1333000	20 kDa chaperonin	0.38982619090753	1.07915280599209e-08
Pf3D7_14_v3	1008510	1012651	+	PF3D7_1425800	conserved Plasmodium protein,unknown function	-0.3910836263141	1.08977405080909e-08
Pf3D7_06_v3	1074341	1076871	+	PF3D7_0626700	ATPase	0.365155914645948	1.13656992329297e-08
Pf3D7_13_v3	2660521	2662797	+	PF3D7_1366500	nucleoside diphosphate kinase	0.319974633824025	1.1756397139707e-08
Pf3D7_01_v3	289849	292802	+	PF3D7_0106900	2-C-methyl-D-erythritol 4-phosphate cytidylyltransferase,putative	-0.418912386299725	1.30586393633723e-08
Pf3D7_11_v3	1733903	1736776	+	PF3D7_1143400	translation initiation factor eIF-1A,putative	0.285880302748882	1.44268126340462e-08
Pf3D7_13_v3	2598355	2601731	+	PF3D7_1364600	aldehyde reductase,putative	-0.400461449285716	1.52889839460848e-08
Pf3D7_13_v3	1525110	1528360	+	PF3D7_1337700	phosphoinositide-binding protein PH2	-2.50647566521624	1.59509095962844e-08
Pf3D7_03_v3	817542	819496	+	PF3D7_0319600	elongation factor 1-delta,putative	0.279701266514232	1.82496801915764e-08
Pf3D7_11_v3	1707861	1709391	-	PF3D7_1142600	60S ribosomal protein L35ae,putative	0.287000430288533	1.8654924638016e-08
Pf3D7_03_v3	689618	696787	-	PF3D7_0317200	cdc2-related protein kinase 4	-0.264925579506497	2.35338172823497e-08
Pf3D7_12_v3	1050169	1053192	-	PF3D7_1225900	conserved Plasmodium protein,unknown function	-0.566131979739252	2.38740745107935e-08
Pf3D7_05_v3	130209	133825	+	PF3D7_0503200	cell division control protein 6,putative	-0.367844650079693	2.62513972182419e-08
Pf3D7_13_v3	1809393	1810615	-	PF3D7_1345100	thioredoxin 2	0.77592706471284	2.62513972182419e-08
Pf3D7_07_v3	675522	682899	-	PF3D7_0715200	conserved Plasmodium protein,unknown function	-0.285847157676573	2.67080168790649e-08
Pf3D7_04_v3	1039634	1041812	+	PF3D7_0422700	eukaryotic initiation factor 4A-III,putative	0.450779380914444	2.68642697218154e-08
Pf3D7_03_v3	608592	610992	+	PF3D7_0314900	conserved Plasmodium membrane protein,unknown function	-0.463197324410446	2.80033696612351e-08
Pf3D7_09_v3	574522	576690	+	PF3D7_0913200	elongation factor 1-beta	0.262029046743375	2.80677928180898e-08
Pf3D7_14_v3	1677565	1680894	+	PF3D7_1441200	60S ribosomal protein L1,putative	0.280639230087397	2.86810755562478e-08
Pf3D7_13_v3	808286	815634	+	PF3D7_1319600	ACDC domain-containing protein,putative	-1.21395429001873	3.44067395038997e-08
Pf3D7_05_v3	151316	153014	-	PF3D7_0503800	60S ribosomal protein L31	0.284911230604563	3.44651166019085e-08
Pf3D7_09_v3	729418	732520	-	PF3D7_0917600	pre-mRNA-splicing factor ATP-dependent RNA helicase PRP43,putative	0.366793044829029	3.58020657122511e-08
Pf3D7_14_v3	85517	89001	-	PF3D7_1402300	26S proteasome regulatory subunit RPN6	-0.29435542095034	4.23521319050174e-08
Pf3D7_08_v3	595885	601015	+	PF3D7_0811900	RNA-binding protein,putative	-0.322456000915204	4.34648294132514e-08
Pf3D7_11_v3	940025	944624	+	PF3D7_1123800	structural maintenance of chromosomes protein 5,putative	-0.345607546852531	4.51509248735506e-08
Pf3D7_13_v3	2632304	2634360	-	PF3D7_1365900	ubiquitin-60S ribosomal protein L40	0.238762228564908	4.54557276596106e-08
Pf3D7_06_v3	589090	592978	-	PF3D7_0614100	filamin domain-containing protein,putative	-0.687296503974803	4.60088200731515e-08
Pf3D7_02_v3	411419	412963	+	PF3D7_0210100	60S ribosomal protein L37ae,putative	0.264356854003362	4.66540264246129e-08
Pf3D7_13_v3	1635428	1638062	+	PF3D7_1341300	60S ribosomal protein L18-2,putative	0.28200748770478	4.66540264246129e-08
Pf3D7_05_v3	187586	205020	-	PF3D7_0504800	conserved Plasmodium protein,unknown function	-0.302676434264963	4.81599144120638e-08
Pf3D7_07_v3	1193347	1210448	-	PF3D7_0728100	anaphase-promoting complex subunit 1,putative	-0.315154122675521	4.87058274029594e-08
Pf3D7_05_v3	1044284	1051519	+	PF3D7_0525200	structural maintenance of chromosomes protein 6,putative	-0.257658759918863	5.07546953659256e-08
Pf3D7_08_v3	684997	689981	+	PF3D7_0814200	DNA/RNA-binding protein Alba 1	0.273917904361215	5.34428922915978e-08
Pf3D7_13_v3	739823	741699	+	PF3D7_1317800	40S ribosomal protein S19	0.259934776351123	5.34428922915978e-08
Pf3D7_09_v3	568887	570663	-	PF3D7_0913000	conserved protein,unknown function	0.444576574877993	5.67504477521986e-08
Pf3D7_12_v3	918280	920560	+	PF3D7_1222700	glideosome-associated protein 45	-0.395845793797239	5.68939454848181e-08
Pf3D7_13_v3	971388	973888	-	PF3D7_1323400	60S ribosomal protein L23	0.25392042596009	6.02941406440542e-08
Pf3D7_14_v3	1359700	1366130	+	PF3D7_1433900	protein kinase,putative	-0.621881078059002	6.46613353797684e-08
Pf3D7_10_v3	438247	440791	+	PF3D7_1011300	protein ARV1,putative	-0.719961818541214	6.86812517074249e-08
Pf3D7_04_v3	519261	526401	-	PF3D7_0411800	conserved Plasmodium protein,unknown function	-0.341775756875678	8.38908139428848e-08
Pf3D7_14_v3	1015470	1017199	-	PF3D7_1426000	60S ribosomal protein L21	0.253415052827282	8.47063471028971e-08
Pf3D7_14_v3	828485	830942	-	PF3D7_1420000	splicing factor 3B subunit 4,putative	0.362086295860373	8.49271145168539e-08
Pf3D7_03_v3	312534	313923	-	PF3D7_0307100	40S ribosomal protein S12,putative	0.295087175117569	8.50014472525186e-08
Pf3D7_03_v3	815119	817437	+	PF3D7_0319500	RNA-binding protein,putative	0.280640667558519	8.79954007181907e-08
Pf3D7_01_v3	272296	273701	+	PF3D7_0106400	pre-rRNA-processing protein TSR2,putative	0.679551167186339	8.94154131066668e-08
Pf3D7_11_v3	1615976	1622355	-	PF3D7_1140600	conserved Plasmodium protein,unknown function	-1.20633808816782	9.2070065308697e-08
Pf3D7_13_v3	2395314	2402848	+	PF3D7_1359900	conserved Plasmodium membrane protein,unknown function	-0.40370007983891	9.46175594656021e-08
Pf3D7_05_v3	1162969	1165509	-	PF3D7_0528200	eukaryotic translation initiation factor 3 subunit E,putative	0.273383914292681	9.94568373209629e-08
Pf3D7_10_v3	272223	273497	-	PF3D7_1006600	phosducin-like protein 3,putative	0.463432434931562	1.01195142711909e-07
Pf3D7_14_v3	1064142	1069386	+	PF3D7_1427300	conserved Plasmodium protein,unknown function	-0.311540574201781	1.1250396084671e-07
Pf3D7_11_v3	677741	683573	+	PF3D7_1117900	conserved Plasmodium protein,unknown function	-0.390827078482735	1.14452953758264e-07
Pf3D7_14_v3	838158	842717	-	PF3D7_1420200	myosin-specific chaperone UNC,putative	-0.441109706130961	1.21631288525819e-07
Pf3D7_11_v3	542108	546077	-	PF3D7_1114200	GTPase-activating protein,putative	0.559219482624391	1.2590902452966e-07
Pf3D7_14_v3	1030905	1035496	-	PF3D7_1426600	conserved Plasmodium protein,unknown function	-0.404197930201943	1.30368265629223e-07
Pf3D7_08_v3	245027	248440	+	PF3D7_0804400	methionine aminopeptidase 1c,putative	-0.335700558448176	1.33200418960671e-07
Pf3D7_12_v3	1660331	1678083	+	PF3D7_1239800	conserved Plasmodium protein,unknown function	-0.32926057397018	1.53511544401398e-07
Pf3D7_05_v3	1198563	1205743	+	PF3D7_0529400	conserved Plasmodium protein,unknown function	-0.248814116492312	1.60115170073269e-07
Pf3D7_03_v3	217059	218992	+	PF3D7_0304400	60S ribosomal protein L44	0.266364997869692	1.60334599794866e-07
Pf3D7_14_v3	1012155	1014312	-	PF3D7_1425900	conserved Plasmodium protein,unknown function	0.549766943698675	1.80758833626567e-07
Pf3D7_12_v3	193786	195506	+	PF3D7_1203900	ubiquitin-conjugating enzyme E2	0.379074612956547	1.89304635894617e-07
Pf3D7_10_v3	1087985	1088417	+	PF3D7_1025600	cytochrome c oxidase copper chaperone,putative	0.427440157364895	1.93905642506702e-07
Pf3D7_10_v3	926542	929405	-	PF3D7_1022200	conserved Plasmodium membrane protein,unknown function	-0.456151744113533	2.04226379641969e-07
Pf3D7_14_v3	1421241	1431920	-	PF3D7_1435300	glutamate synthase [NADH],putative	-0.276972484123833	2.07784122466684e-07
Pf3D7_14_v3	1184314	1187350	+	PF3D7_1430100	serine/threonine protein phosphatase 2A activator	0.619332992465082	2.0921101109398e-07
Pf3D7_13_v3	800542	806858	+	PF3D7_1319400	conserved protein,unknown function	-0.234538019399531	2.10346248889293e-07
Pf3D7_04_v3	277684	281983	+	PF3D7_0405200	ag-1 blood stage membrane protein homologue	-0.517623691492551	2.38893839302614e-07
Pf3D7_06_v3	213348	214430	+	PF3D7_0605000	50S ribosomal protein L24,putative	0.619667748629257	2.41089450449782e-07
Pf3D7_08_v3	972554	974543	+	PF3D7_0821700	60S ribosomal protein L22,putative	0.248928493959307	2.44804398378071e-07
Pf3D7_06_v3	605437	608581	-	PF3D7_0614500	60S ribosomal protein L19	0.242608956346081	2.44922301396925e-07
Pf3D7_14_v3	2444059	2446716	-	PF3D7_1459700	pyridoxal 5'-phosphate synthase,putative	0.411323522701667	2.46198180253558e-07
Pf3D7_12_v3	587716	589185	-	PF3D7_1213700	DNA-directed RNA polymerases I,II,and III subunit RPABC3,putative	0.636195352132463	2.47939560496732e-07
Pf3D7_09_v3	184821	186458	+	PF3D7_0903900	60S ribosomal protein L32	0.24209530998789	2.64850125182204e-07
Pf3D7_14_v3	1118519	1126439	+	PF3D7_1428500	protein kinase,putative	-0.580836603620638	2.68793201804754e-07
Pf3D7_02_v3	733477	734855	+	PF3D7_0217800	40S ribosomal protein S26	0.251691272185381	2.87150086462426e-07
Pf3D7_13_v3	2773725	2776948	-	PF3D7_1369600	conserved Plasmodium protein,unknown function	-0.35584519664624	2.92672520899486e-07
Pf3D7_13_v3	1380836	1383978	+	PF3D7_1333800	Voldacs domain-containing protein,putative	0.449273451745901	2.94386100886868e-07
Pf3D7_12_v3	589729	593777	-	PF3D7_1213800	proline--tRNA ligase	0.265309171556701	3.06111288209708e-07
Pf3D7_13_v3	169481	178156	-	PF3D7_1303500	sodium/hydrogen exchanger	-0.30883446906856	3.06313516563022e-07
Pf3D7_10_v3	785374	787414	+	PF3D7_1019400	60S ribosomal protein L30e,putative	0.264876418079923	3.23255841285551e-07
Pf3D7_01_v3	248434	253057	-	PF3D7_0105800	cyclin-dependent kinases regulatory subunit,putative	-0.274482920352145	3.81659891256904e-07
Pf3D7_11_v3	1446063	1449550	+	PF3D7_1136700	armadillo-interacting protein AIP	-0.749197826549078	4.46548929108475e-07
Pf3D7_06_v3	128292	130385	+	PF3D7_0603200	mitochondrial chaperone BCS1,putative	0.332755502904935	4.78549142238609e-07
Pf3D7_03_v3	978970	980271	+	PF3D7_0323300	conserved protein,unknown function	-1.18075659074442	4.9562136867292e-07
Pf3D7_04_v3	793749	810923	+	PF3D7_0418000	conserved Plasmodium protein,unknown function	-0.543770178497711	5.1134042333195e-07
Pf3D7_08_v3	222976	230577	+	PF3D7_0803600	conserved Plasmodium protein,unknown function	-0.283361121551097	5.64805501467205e-07
Pf3D7_14_v3	2271364	2277727	-	PF3D7_1455600	ferlin,putative	-1.01767317934504	5.90584780839862e-07
Pf3D7_10_v3	1256560	1258903	+	PF3D7_1031200	MORN repeat-containing protein 1	-1.86692525472859	6.00201188735662e-07
Pf3D7_14_v3	1593673	1600675	+	PF3D7_1439300	Sad1/UNC domain-containing protein,putative	-0.309305966018049	6.0208698286168e-07
Pf3D7_14_v3	425584	429101	+	PF3D7_1410600	eukaryotic translation initiation factor 2 subunit gamma,putative	0.221290065720002	6.58667215769433e-07
Pf3D7_14_v3	282209	286187	+	PF3D7_1407800	plasmepsin IV	0.256124145939112	7.1372550416002e-07
Pf3D7_11_v3	748255	755195	+	PF3D7_1119900	protein transport protein SEC16,putative	-0.290398881968852	7.42212371758279e-07
Pf3D7_06_v3	764260	765980	-	PF3D7_0618200	conserved protein,unknown function	0.296654480171439	8.35605334186544e-07
Pf3D7_10_v3	320042	328566	+	PF3D7_1008000	histone deacetylase 2	-0.220296080209275	8.41857682846842e-07
Pf3D7_11_v3	1254662	1260426	-	PF3D7_1132400	conserved Plasmodium membrane protein,unknown function	-0.271665758602734	9.3575366343377e-07
Pf3D7_13_v3	235485	236870	-	PF3D7_1304500	small heat shock protein,putative	0.29786066152355	9.69035686880235e-07
Pf3D7_13_v3	415450	417742	-	PF3D7_1309000	conserved protein,unknown function	0.394335500079984	9.86020548959125e-07
Pf3D7_10_v3	315678	318941	+	PF3D7_1007900	eukaryotic translation initiation factor 3 subunit D,putative	0.258043495994053	1.03577951882551e-06
Pf3D7_02_v3	489203	491256	-	PF3D7_0212200	ribosomal protein L12,mitochondrial,putative	0.528730920235149	1.04847449014088e-06
Pf3D7_08_v3	819137	822699	+	PF3D7_0818000	U4/U6.U5 small nuclear ribonucleoprotein,putative	0.415866066974352	1.06291155490503e-06
Pf3D7_07_v3	261340	264630	+	PF3D7_0705300	origin recognition complex subunit 2	-0.287895501522566	1.1285425075433e-06
Pf3D7_14_v3	1801961	1825635	-	PF3D7_1444100	conserved Plasmodium protein,unknown function	-0.491504857815519	1.17975315555509e-06
Pf3D7_13_v3	150591	153017	-	PF3D7_1302800	40S ribosomal protein S7,putative	0.219630721046726	1.19757068263524e-06
Pf3D7_13_v3	1617537	1620495	-	PF3D7_1340600	RNA lariat debranching enzyme,putative	0.362263633234765	1.23191434543703e-06
Pf3D7_08_v3	729750	732584	-	PF3D7_0815600	eukaryotic translation initiation factor 3 subunit G,putative	0.26564315221753	1.25933084851235e-06
Pf3D7_12_v3	387833	389498	+	PF3D7_1208300	acyl carrier protein,mitochondrial,putative	0.369870742421524	1.26760121575812e-06
Pf3D7_12_v3	985545	993212	+	PF3D7_1224300	polyadenylate-binding protein 1,putative	0.213128184365736	1.27875235192957e-06
Pf3D7_13_v3	1173631	1181569	-	PF3D7_1328000	conserved Plasmodium protein,unknown function	-0.267754245281179	1.28743616594191e-06
Pf3D7_11_v3	1636768	1643539	-	PF3D7_1140900	NdP1 protein,putative	-0.418075225220676	1.31718264902998e-06
Pf3D7_05_v3	67224	70944	+	PF3D7_0501300	skeleton-binding protein 1	0.552295085980473	1.32942496967209e-06
Pf3D7_14_v3	355859	360616	+	PF3D7_1409100	aldo-keto reductase,putative	-0.243332447622176	1.37959039973533e-06
Pf3D7_02_v3	403095	406706	-	PF3D7_0209800	ATP-dependent RNA helicase UAP56	0.2002282028459	1.49479280748504e-06
Pf3D7_07_v3	954400	956685	+	PF3D7_0722400	Obg-like ATPase 1,putative	0.227897421231414	1.51289369401908e-06
Pf3D7_13_v3	1186514	1196153	+	PF3D7_1328200	conserved Plasmodium protein,unknown function	-0.280505388084104	1.69200518518868e-06
Pf3D7_06_v3	767672	769944	+	PF3D7_0618300	60S ribosomal protein L27a,putative	0.225183768862023	1.81680110432304e-06
Pf3D7_12_v3	504868	507780	+	PF3D7_1211400	heat shock protein DNAJ homologue Pfj4	0.219912891586387	1.81680110432304e-06
Pf3D7_05_v3	219562	230001	+	PF3D7_0505100	trafficking protein particle complex subunit 8,putative	-0.234345912370353	1.95656963943805e-06
Pf3D7_05_v3	615232	618202	-	PF3D7_0514800	inositol polyphosphate multikinase,putative	-0.442863455127988	1.98080874735222e-06
Pf3D7_12_v3	1325076	1328093	-	PF3D7_1232000	phenylalanine--tRNA ligase	-0.480815997856702	2.2836327917437e-06
Pf3D7_05_v3	254058	256048	-	PF3D7_0505900	mediator of RNA polymerase II transcription subunit 11,putative	0.332500501072802	2.33898161711172e-06
Pf3D7_04_v3	876213	894383	+	PF3D7_0419900	phosphatidylinositol 4-kinase,putative	-0.217164341494179	2.35985881719609e-06
Pf3D7_11_v3	1023770	1025989	-	PF3D7_1126200	40S ribosomal protein S18,putative	0.239532309765717	2.79455349666102e-06
Pf3D7_10_v3	810485	813996	-	PF3D7_1020000	RNA-binding protein 34,putative	0.284850359711406	2.94314537827663e-06
Pf3D7_12_v3	2043650	2044974	+	PF3D7_1250000	rRNA-processing protein FCF2,putative	0.350956772626612	2.94507981078889e-06
Pf3D7_13_v3	2329517	2331678	+	PF3D7_1358800	40S ribosomal protein S15	0.219997377933235	3.11061340768089e-06
Pf3D7_07_v3	859916	863337	+	PF3D7_0719700	40S ribosomal protein S10,putative	0.232452351800223	3.1110749506467e-06
Pf3D7_12_v3	1973559	1975093	+	PF3D7_1248000	tRNA-splicing endonuclease,putative	-0.635324316675107	3.12136500759104e-06
Pf3D7_12_v3	962262	968275	-	PF3D7_1223600	conserved Plasmodium protein,unknown function	-0.502176244091286	3.12434478900078e-06
Pf3D7_13_v3	2331698	2335247	-	PF3D7_1358900	GTP-binding protein,putative	0.334958785471403	3.25881735521311e-06
Pf3D7_10_v3	1376452	1377978	-	PF3D7_1034600	translation initiation factor IF-3,putative	-0.438874482270454	3.3291290193838e-06
Pf3D7_02_v3	271374	274711	+	PF3D7_0206700	adenylosuccinate lyase	0.416568167306108	3.34065225803947e-06
Pf3D7_03_v3	191168	193072	-	PF3D7_0303700	lipoamide acyltransferase component of branched-chain alpha-keto acid dehydrogenase complex	0.265900696063574	3.42680628347382e-06
Pf3D7_08_v3	668841	671366	+	PF3D7_0813600	translation initiation factor SUI1,putative	0.310326247190786	3.4435053190333e-06
Pf3D7_10_v3	729698	733223	-	PF3D7_1018300	peptidase,putative	0.309880800187778	3.52641425130607e-06
Pf3D7_11_v3	1026914	1029706	+	PF3D7_1126300	DnaJ protein,putative	-0.439181544152845	3.66675049796384e-06
Pf3D7_05_v3	606433	609049	-	PF3D7_0514600	ribose-5-phosphate isomerase,putative	0.450707800792429	3.70209569758774e-06
Pf3D7_09_v3	1159487	1160762	+	PF3D7_0928900	guanylate kinase	0.751082214845709	3.95081316492965e-06
Pf3D7_08_v3	776926	780434	-	PF3D7_0817200	conserved protein,unknown function	-0.377418939071834	3.9794606922646e-06
Pf3D7_05_v3	73163	80813	+	PF3D7_0501400	interspersed repeat antigen	-0.403729286107076	3.99300160148792e-06
Pf3D7_14_v3	89265	91389	-	PF3D7_1402400	zinc finger protein,putative	-0.336596799768029	4.13406146865787e-06
Pf3D7_13_v3	438135	439566	+	PF3D7_1309600	ribosomal RNA methyltransferase,putative	0.566436032349674	4.26906211650368e-06
Pf3D7_03_v3	921776	928618	+	PF3D7_0321900	cyclic amine resistance locus protein	-0.275952659749534	4.3223091901815e-06
Pf3D7_04_v3	1055314	1056674	+	PF3D7_0423400	apical asparagine-rich protein AARP	-2.48163796473454	4.51140950656094e-06
Pf3D7_07_v3	1058649	1063957	-	PF3D7_0725000	exonuclease I,putative	-0.250258843179427	4.51437482183429e-06
Pf3D7_11_v3	1055701	1058777	-	PF3D7_1127000	protein phosphatase,putative	0.419153169768118	4.69444936079913e-06
Pf3D7_14_v3	1659431	1663587	-	PF3D7_1440700	AP-3 complex subunit mu,putative	-0.372535905866078	4.72899510988785e-06
Pf3D7_13_v3	647126	651789	-	PF3D7_1315400	zinc finger (CCCH type) protein,putative	0.215706995455084	4.7366851066827e-06
Pf3D7_12_v3	497915	503333	-	PF3D7_1211300	DNA helicase MCM8,putative	-0.292385951577566	4.93226623453433e-06
Pf3D7_13_v3	252020	254299	-	PF3D7_1305100	protein AMR3	-0.352147436907203	5.11545795613676e-06
Pf3D7_13_v3	854615	856970	+	PF3D7_1320800	dihydrolipoyllysine-residue succinyltransferase component of 2-oxoglutarate dehydrogenase complex	0.270744586570828	5.48731245287432e-06
Pf3D7_13_v3	2547654	2551108	+	PF3D7_1363500	CCR4 domain-containing protein 2,putative	-0.369689994894286	5.6176059697519e-06
Pf3D7_11_v3	859451	868220	+	PF3D7_1122600	conserved Plasmodium protein,unknown function	-0.738155791365584	5.80512618675662e-06
Pf3D7_09_v3	584541	588762	+	PF3D7_0913600	conserved Plasmodium protein,unknown function	-0.304735370213775	6.57743056448933e-06
Pf3D7_11_v3	1585329	1592079	-	PF3D7_1139800	conserved Plasmodium protein,unknown function	-0.294352043197091	6.77945927846327e-06
Pf3D7_02_v3	141269	148515	-	PF3D7_0203000	repetitive organellar protein,putative	-0.263079551859486	6.88922363685342e-06
Pf3D7_14_v3	875687	877378	-	PF3D7_1421200	40S ribosomal protein S25	0.240672782913443	7.00168889320241e-06
Pf3D7_02_v3	463147	467352	+	PF3D7_0211500	GAF domain-related protein,putative	-0.445476044561539	7.27682183178676e-06
Pf3D7_08_v3	735354	742006	-	PF3D7_0815800	vacuolar protein sorting-associated protein 9,putative	-0.232738393428433	7.33912035644713e-06
Pf3D7_12_v3	1344039	1345894	+	PF3D7_1232600	conserved Plasmodium protein,unknown function	-0.485722997698041	8.01796475754673e-06
Pf3D7_07_v3	1078691	1080123	+	PF3D7_0725400	conserved Plasmodium protein,unknown function	-1.47202119395323	8.14505456967204e-06
Pf3D7_11_v3	724087	725951	-	PF3D7_1119300	splicing factor U2AF small subunit,putative	0.248488668023626	8.4310040967365e-06
Pf3D7_10_v3	1337559	1339195	-	PF3D7_1033300	conserved protein,unknown function	0.44563277385939	9.11018615565335e-06
Pf3D7_06_v3	1026468	1031411	-	PF3D7_0625300	DNA polymerase 1,putative	-0.230141446036954	1.08956833873506e-05
Pf3D7_12_v3	204215	207469	-	PF3D7_1204300	eukaryotic translation initiation factor 5A	0.192130649976507	1.1867795847851e-05
Pf3D7_12_v3	527829	533965	-	PF3D7_1211900	non-SERCA-type Ca2+ -transporting P-ATPase	0.31155569176925	1.21817193072776e-05
Pf3D7_14_v3	1716954	1724336	+	PF3D7_1442400	protein KIC9	-0.23839574014541	1.24106212402528e-05
Pf3D7_14_v3	947041	952924	-	PF3D7_1423500	conserved Plasmodium protein,unknown function	-0.826441199417814	1.35143435046298e-05
Pf3D7_10_v3	128151	132481	+	PF3D7_1002700	conserved Plasmodium protein,unknown function	-0.302435537213838	1.35146240910636e-05
Pf3D7_02_v3	138621	141266	+	PF3D7_0202900	palmitoyltransferase DHHC12,putative	-0.605354423482129	1.38266898586093e-05
Pf3D7_07_v3	232362	237763	+	PF3D7_0704700	phosphopantetheine adenylyltransferase,putative	-0.39573831178567	1.43236362682004e-05
Pf3D7_02_v3	540403	543807	+	PF3D7_0213400	protein kinase 7	0.371843627998412	1.67557090688358e-05
Pf3D7_13_v3	1827863	1830813	-	PF3D7_1345700	isocitrate dehydrogenase [NADP],mitochondrial	0.229068750256211	1.67818765661426e-05
Pf3D7_14_v3	324334	347119	-	PF3D7_1408700	conserved protein,unknown function	-0.251422286930392	1.71068586562916e-05
Pf3D7_09_v3	1184754	1186269	-	PF3D7_0929700	conserved Plasmodium protein,unknown function	-0.636806209057952	1.76573581202168e-05
Pf3D7_12_v3	118603	141499	+	PF3D7_1202300	dynein heavy chain,putative	-0.650305102519766	1.88517686049847e-05
Pf3D7_05_v3	445554	448872	-	PF3D7_0510500	topoisomerase I	-0.209372852777742	2.0123978816002e-05
Pf3D7_13_v3	1579733	1585346	+	PF3D7_1339300	conserved protein,unknown function	0.237850683869084	2.03468525910833e-05
Pf3D7_07_v3	991989	1000332	+	PF3D7_0723800	conserved Plasmodium protein,unknown function	-0.236170491936586	2.08519183911784e-05
Pf3D7_11_v3	1463149	1465573	-	PF3D7_1137200	apical exonemal protein	-1.22596627660903	2.10265471358124e-05
Pf3D7_08_v3	911627	915386	-	PF3D7_0820200	phosphatidylglycerophosphate synthase	-0.287140686440974	2.19122654009546e-05
Pf3D7_14_v3	3022250	3023997	+	PF3D7_1474100	ribosomal protein L20,mitochondrial,putative	0.412555604781783	2.19249487948125e-05
Pf3D7_06_v3	444549	446775	-	PF3D7_0610500	peptidyl-tRNA hydrolase PTRHD1,putative	0.502106010192293	2.27999211585153e-05
Pf3D7_14_v3	1843368	1846989	-	PF3D7_1444800	fructose-bisphosphate aldolase	0.176500553939335	2.31946144738885e-05
Pf3D7_13_v3	497277	499849	-	PF3D7_1311700	cytochrome c,putative	0.498538684595686	2.35104867032469e-05
Pf3D7_10_v3	981920	983627	+	PF3D7_1023200	orotidine 5'-phosphate decarboxylase	0.408901022235622	2.3599667948678e-05
Pf3D7_14_v3	801242	804083	+	PF3D7_1419300	glutathione S-transferase	0.401611707577381	2.41542019643668e-05
Pf3D7_14_v3	319847	321454	+	PF3D7_1408500	conserved Plasmodium protein,unknown function	0.409806122435158	2.41576057911376e-05
Pf3D7_13_v3	1568367	1571577	-	PF3D7_1338900	serine/threonine protein kinase,putative	-0.260072263950772	2.45347987325282e-05
Pf3D7_11_v3	852985	859371	+	PF3D7_1122500	protein KIC10	-0.304791911935595	2.46294805562174e-05
Pf3D7_11_v3	1694889	1701865	+	PF3D7_1142300	conserved Plasmodium membrane protein,unknown function	-0.254890491868151	2.48343618143683e-05
Pf3D7_14_v3	786525	791332	-	PF3D7_1419000	conserved Plasmodium protein,unknown function	-0.230390735398323	2.49638695613106e-05
Pf3D7_14_v3	2606120	2618737	+	PF3D7_1464500	conserved Plasmodium membrane protein,unknown function	-0.232331909751233	2.52403724097689e-05
Pf3D7_14_v3	227948	230574	+	PF3D7_1406300	glycerophosphodiester phosphodiesterase	-0.295320411433724	2.53480550576908e-05
Pf3D7_10_v3	80302	82576	-	PF3D7_1001500	early transcribed membrane protein 10.1	0.742402823983624	2.54259425101684e-05
Pf3D7_01_v3	140494	143049	-	PF3D7_0103200	nucleoside transporter 4	0.23688546422506	2.59842481771029e-05
Pf3D7_07_v3	1265910	1281347	+	PF3D7_0729900	dynein heavy chain,putative	-1.00215889035787	2.78631391888649e-05
Pf3D7_08_v3	1260048	1267062	-	PF3D7_0829500	conserved Plasmodium protein,unknown function	-1.40823085873422	2.80545004197691e-05
Pf3D7_11_v3	250276	253352	+	PF3D7_1105800	conserved Apicomplexan protein,unknown function	0.218867515840578	2.8529125284446e-05
Pf3D7_05_v3	1013254	1015395	-	PF3D7_0524400	ribosome-interacting GTPase 1,putative	0.297683284078064	2.98181886823764e-05
Pf3D7_12_v3	185860	188842	-	PF3D7_1203700	nucleosome assembly protein	0.177598714455797	3.07382934584109e-05
Pf3D7_06_v3	118239	120929	-	PF3D7_0602900	conserved Plasmodium protein,unknown function	-0.384253960558536	3.11418375398036e-05
Pf3D7_09_v3	1330167	1333406	-	PF3D7_0933600	mitochondrial-processing peptidase subunit beta,putative	0.22326443153064	3.15678862110272e-05
Pf3D7_05_v3	1040922	1043921	+	PF3D7_0525100	acyl-CoA synthetase	0.181980524647189	3.17248109557908e-05
Pf3D7_06_v3	412443	420258	+	PF3D7_0609700	protein KIC6	-0.442861641646401	3.23061619147865e-05
Pf3D7_13_v3	2195099	2197551	+	PF3D7_1355300	histone-lysine N-methyltransferase,putative	0.563686707921144	3.25604138264706e-05
Pf3D7_01_v3	255113	258624	-	PF3D7_0106000	conserved protein,unknown function	-0.254290082797316	3.27723695265541e-05
Pf3D7_03_v3	465745	468557	+	PF3D7_0310900	conserved Plasmodium protein,unknown function	-0.314853234393359	3.41963011123239e-05
Pf3D7_02_v3	701245	702894	+	PF3D7_0216900	conserved Plasmodium protein,unknown function	-0.728928577754813	3.45551920820576e-05
Pf3D7_05_v3	388184	389809	-	PF3D7_0509300	conserved Plasmodium protein,unknown function	0.465487798304586	3.70556006629193e-05
Pf3D7_08_v3	1066036	1067958	+	PF3D7_0824500	conserved protein,unknown function	0.320401956931161	3.79984766401979e-05
Pf3D7_10_v3	1263906	1269524	+	PF3D7_1031400	OTU-like cysteine protease	-0.536241357738234	3.85588663423429e-05
Pf3D7_14_v3	533951	536207	-	PF3D7_1413400	30S ribosomal protein S9,putative	-0.240356678307795	3.85672265842267e-05
Pf3D7_13_v3	2693485	2695219	-	PF3D7_1367600	ribosome biogenesis protein MRT4,putative	0.590287921984756	3.86308687310543e-05
Pf3D7_08_v3	553116	558148	+	PF3D7_0811000	cullin-1,putative	-0.308468176884553	3.98359347840687e-05
Pf3D7_11_v3	1369619	1371667	+	PF3D7_1134900	conserved Plasmodium protein,unknown function	-2.08615652256405	4.17951468716128e-05
Pf3D7_13_v3	2425337	2432314	-	PF3D7_1360700	E3 SUMO-protein ligase PIAS,putative	-0.222566429697451	4.2393533095878e-05
Pf3D7_10_v3	1145400	1147484	-	PF3D7_1027400	DNA-directed RNA polymerase II subunit RPB7,putative	0.389729360462709	4.37343460340885e-05
Pf3D7_10_v3	1369717	1376708	+	PF3D7_1034500	armadillo repeat protein,putative	-0.232105519116633	4.40259323791273e-05
Pf3D7_11_v3	1308312	1312020	+	PF3D7_1133800	RNA (uracil-5-)methyltransferase,putative	-0.212984907822965	4.45514837878994e-05
Pf3D7_14_v3	2637018	2640318	+	PF3D7_1465100	conserved oligomeric Golgi complex subunit 6,putative	-0.382660710792541	4.48077191275948e-05
Pf3D7_14_v3	538869	540572	+	PF3D7_1413600	conserved Plasmodium protein,unknown function	-1.34268504170072	4.50688679993898e-05
Pf3D7_05_v3	1120104	1122685	-	PF3D7_0526800	conserved Plasmodium protein,unknown function	0.234220226192747	4.51883680327218e-05
Pf3D7_11_v3	630359	634006	-	PF3D7_1116700	dipeptidyl aminopeptidase 1	0.472274898310847	4.66149257948381e-05
Pf3D7_13_v3	2727274	2729996	-	PF3D7_1368700	mitochondrial carrier protein,putative	-0.283085470255624	5.00579580941619e-05
Pf3D7_13_v3	759654	764908	-	PF3D7_1318400	structural maintenance of chromosomes protein 2,putative	-0.189186030636447	5.17164842146289e-05
Pf3D7_09_v3	464148	474861	+	PF3D7_0910200	conserved Plasmodium protein,unknown function	-0.189865098684735	5.32362706871968e-05
Pf3D7_09_v3	683244	691188	+	PF3D7_0916400	conserved Plasmodium protein,unknown function	-0.302212264738029	5.3350334554556e-05
Pf3D7_07_v3	204333	208447	+	PF3D7_0704400	phosphoinositide-binding protein,putative	-0.263650521146192	5.36589215286717e-05
Pf3D7_11_v3	1340325	1342250	-	PF3D7_1134400	WPP motif-containing protein,putative	0.4209305610964	5.43117119796476e-05
Pf3D7_14_v3	144730	146345	-	PF3D7_1404100	cytochrome c,putative	0.337873007996584	5.49305235792596e-05
Pf3D7_01_v3	436179	439368	+	PF3D7_0111400	conserved Plasmodium protein,unknown function	-0.279067750118265	5.49581981935107e-05
Pf3D7_09_v3	888237	889965	+	PF3D7_0921900	conserved Plasmodium protein,unknown function	0.229298303102444	5.64359125132997e-05
Pf3D7_04_v3	543378	545746	+	PF3D7_0412300	phosphopantothenoylcysteine synthetase,putative	-0.901949957751692	5.82575442540641e-05
Pf3D7_02_v3	356196	358035	-	PF3D7_0208700	SHS2 domain-containing protein,putative	0.330400759730635	5.8668747467082e-05
Pf3D7_14_v3	2456628	2457884	-	PF3D7_1460200	conserved protein,unknown function	0.519580987716127	6.02912009707208e-05
Pf3D7_12_v3	700202	702357	+	PF3D7_1217900	PPPDE peptidase domain-containing protein,putative	-0.371804687558283	6.62325469773666e-05
Pf3D7_01_v3	134155	140371	-	PF3D7_0103100	vacuolar protein sorting-associated protein 51,putative	-0.318466182854616	6.77158671022448e-05
Pf3D7_05_v3	1034754	1039424	+	PF3D7_0525000	zinc finger protein,putative	0.385276498812437	7.31503739967645e-05
Pf3D7_10_v3	261496	263974	-	PF3D7_1006200	DNA/RNA-binding protein Alba 3	0.243048946196597	7.37035085329308e-05
Pf3D7_13_v3	370778	373004	+	PF3D7_1308300	40S ribosomal protein S27	0.215251329326374	7.44806902193105e-05
Pf3D7_13_v3	2358469	2362433	-	PF3D7_1359400	CUGBP Elav-like family member 1	0.213278651204748	7.49933083177678e-05
Pf3D7_02_v3	657770	664734	+	PF3D7_0216000	DEAD/DEAH box helicase,putative	-0.466390247220865	7.62044729089046e-05
Pf3D7_14_v3	91741	94594	-	PF3D7_1402500	ribosomal protein S27a,putative	0.215162293803835	7.63342498743144e-05
Pf3D7_06_v3	1288066	1290942	+	PF3D7_0630800	TPH domain-containing protein,putative	-1.31539669948647	7.87847753013559e-05
Pf3D7_08_v3	349042	353536	-	PF3D7_0806600	kinesin-like protein,putative	-0.516862073604053	7.96728478616328e-05
Pf3D7_13_v3	565649	568253	+	PF3D7_1313200	methionyl-tRNA formyltransferase,putative	-0.590338326757503	8.03954547799041e-05
Pf3D7_07_v3	438115	445951	-	PF3D7_0709900	hydrolase,putative	-0.5724083077097	8.2468411412182e-05
Pf3D7_13_v3	1162463	1165039	+	PF3D7_1327800	ribose-phosphate pyrophosphokinase,putative	0.263971780809525	8.49423287132722e-05
Pf3D7_07_v3	899525	901353	+	PF3D7_0720800	Ham1-like protein,putative	0.303470022252151	8.53468911352826e-05
Pf3D7_10_v3	150176	151598	-	PF3D7_1003300	N-terminal acetyltransferase A complex catalytic subunit ARD1,putative	0.410785801681954	8.85938490735634e-05
Pf3D7_07_v3	1108583	1125415	-	PF3D7_0726400	conserved Plasmodium membrane protein,unknown function	-0.201760683415128	9.1000799365744e-05
Pf3D7_03_v3	388943	396419	-	PF3D7_0309200	serine/threonine protein kinase ARK2,putative	-0.211215108837888	9.15995849773994e-05
Pf3D7_12_v3	401950	402905	+	PF3D7_1208600	mitochondrial import inner membrane translocase subunit TIM10,putative	0.61508238080843	9.3028817057139e-05
Pf3D7_14_v3	3106516	3111987	+	PF3D7_1475500	LCCL domain-containing protein	-2.51726301484862	9.32714138267704e-05
Pf3D7_08_v3	117932	122572	-	PF3D7_0801800	mannose-6-phosphate isomerase,putative	0.189758582729464	9.43563499022252e-05
Pf3D7_09_v3	1166823	1169752	+	PF3D7_0929200	RNA-binding protein,putative	0.224507646602798	9.5662889452029e-05
Pf3D7_07_v3	747860	751189	+	PF3D7_0717300	transcription initiation factor IIE subunit alpha,putative	0.313856253564025	9.58237230351575e-05
Pf3D7_10_v3	1088931	1089909	+	PF3D7_1025700	conserved protein,unknown function	0.287931673989797	0.000103394353310649
Pf3D7_12_v3	1108744	1112924	-	PF3D7_1227400	conserved Plasmodium protein,unknown function	-0.241677004854936	0.000103533984856372
Pf3D7_10_v3	518542	522542	-	PF3D7_1013400	conserved Plasmodium protein,unknown function	-0.404606045038505	0.000105112257401877
Pf3D7_03_v3	294566	297773	-	PF3D7_0306300	glutaredoxin 1	0.244148169992718	0.000106934644962825
Pf3D7_14_v3	1690768	1693319	+	PF3D7_1441400	FACT complex subunit SSRP1,putative	0.206092033768825	0.000109655949333856
Pf3D7_11_v3	654762	660420	+	PF3D7_1117200	conserved Plasmodium protein,unknown function	-0.687966292567624	0.00011055996044523
Pf3D7_11_v3	1059925	1061367	-	PF3D7_1127100	deoxyuridine 5'-triphosphate nucleotidohydrolase	0.202659514648589	0.000112659748850921
Pf3D7_13_v3	1677300	1678286	-	PF3D7_1342700	DNA-directed RNA polymerases I,II,and III subunit RPABC4,putative	0.565276406669165	0.000113545523466042
Pf3D7_07_v3	1376748	1380999	+	PF3D7_0731800	alpha/beta hydrolase,putative	-1.15183987845887	0.000114718243003646
Pf3D7_08_v3	976989	978474	-	PF3D7_0821900	WPP motif-containing protein,putative	0.460517753936884	0.000115701847041878
Pf3D7_13_v3	417668	420588	+	PF3D7_1309100	60S ribosomal protein L24,putative	0.181892026890792	0.000116610204869988
Pf3D7_12_v3	1044957	1050130	+	PF3D7_1225800	ubiquitin-activating enzyme E1	-0.176762655682327	0.000121821478879253
Pf3D7_14_v3	613736	616628	+	PF3D7_1415300	RNA-binding protein Nova-1,putative	0.331738177751868	0.000121821478879253
Pf3D7_14_v3	1784933	1790629	-	PF3D7_1443600	gamma-tubulin complex component,putative	-0.309499526838985	0.000122158629786268
Pf3D7_12_v3	1894910	1896390	+	PF3D7_1245400	50S ribosomal protein L3,mitochondrial,putative	0.314353701862576	0.000132766333481149
Pf3D7_07_v3	821738	823473	+	PF3D7_0718400	ribosomal protein S8,mitochondrial,putative	0.276381535084628	0.00013370412339468
Pf3D7_12_v3	405242	409824	-	PF3D7_1208800	zinc finger protein,putative	-0.265945393835329	0.000135347626409721
Pf3D7_14_v3	877441	881450	-	PF3D7_1421300	conserved Plasmodium protein,unknown function	-0.710891820617439	0.000137245413856933
Pf3D7_04_v3	396410	401290	+	PF3D7_0408100	conserved Plasmodium protein,unknown function	-0.363092799511293	0.000143144339891416
Pf3D7_04_v3	866388	869784	-	PF3D7_0419500	conserved Plasmodium membrane protein,unknown function	-0.465347576623677	0.000151731793651547
Pf3D7_04_v3	290361	301167	+	PF3D7_0405400	pre-mRNA-processing-splicing factor 8,putative	0.168901964653907	0.000157506253484254
Pf3D7_13_v3	789267	792352	+	PF3D7_1319100	ubiquitin carboxyl-terminal hydrolase MINDY,putative	-0.385401366018876	0.000157827419354425
Pf3D7_10_v3	819637	822447	+	PF3D7_1020300	cytoplasmic dynein intermediate chain,putative	-1.24408459546432	0.000158321347661538
Pf3D7_07_v3	1164165	1166851	-	PF3D7_0727500	mTERF domain-containing protein,putative	-0.371801887753855	0.000158718707486914
Pf3D7_13_v3	1714271	1719409	+	PF3D7_1343400	DNA repair protein RAD5,putative	-0.227011689739834	0.000159856913532635
Pf3D7_04_v3	672035	679718	-	PF3D7_0415200	conserved Plasmodium protein,unknown function	-0.193201011203614	0.000160418767288088
Pf3D7_13_v3	232308	234498	-	PF3D7_1304400	PUB domain-containing protein,putative	-0.242977407429312	0.000164497019524202
Pf3D7_11_v3	246768	249431	+	PF3D7_1105700	tRNA-splicing ligase RtcB,putative	0.309957659903749	0.00017725415661799
Pf3D7_11_v3	1754466	1756072	+	PF3D7_1144000	40S ribosomal protein S21	0.231149976522803	0.000179100894487924
Pf3D7_03_v3	665769	669165	+	PF3D7_0316500	kinetochore protein NUF2,putative	-0.290559300821518	0.000182281383581945
Pf3D7_01_v3	104058	105792	+	PF3D7_0102300	Plasmodium exported protein,unknown function	0.219451905181948	0.000185785291284625
Pf3D7_11_v3	421374	425853	+	PF3D7_1110500	vacuolar protein sorting-associated protein 35,putative	-0.200775173244712	0.000188481259200408
Pf3D7_04_v3	829728	830676	+	PF3D7_0418400	conserved Plasmodium protein,unknown function	0.427655868149673	0.000188832725856182
Pf3D7_11_v3	921384	924526	+	PF3D7_1123300	RING zinc finger protein,putative	-0.26817652753526	0.00019262755086585
Pf3D7_05_v3	256330	259207	-	PF3D7_0506100	60S ribosomal subunit protein L24,putative	0.302770621535371	0.000195937322427616
Pf3D7_02_v3	435985	437173	+	PF3D7_0210700	syntaxin,Qa-SNARE family	-0.771824269412807	0.000208068699102926
Pf3D7_10_v3	612249	614317	-	PF3D7_1015100	CWC16 domain-containing protein,putative	-0.334237298858118	0.000208300805845628
Pf3D7_10_v3	1243547	1245815	+	PF3D7_1030500	26S proteasome regulatory subunit RPN9,putative	-0.28299492623165	0.000213083533016217
Pf3D7_12_v3	2067229	2069794	+	PF3D7_1250400	conserved Plasmodium protein,unknown function	-0.400597678091909	0.000214878692244055
Pf3D7_02_v3	731101	733231	-	PF3D7_0217700	E2F-associated phosphoprotein,putative	0.484159256590772	0.00022160187358482
Pf3D7_09_v3	251353	269709	-	PF3D7_0905300	dynein heavy chain,putative	-1.22753428610716	0.000225987975693928
Pf3D7_03_v3	226915	231648	+	PF3D7_0304800	conserved Plasmodium membrane protein,unknown function	-0.446285689527793	0.000235617010895618
Pf3D7_03_v3	809093	814903	+	PF3D7_0319400	kinesin-8X	-0.179473310014886	0.000241787324540861
Pf3D7_08_v3	1177310	1180324	+	PF3D7_0827200	conserved Plasmodium protein,unknown function	-1.17712111498351	0.00024251158005537
Pf3D7_13_v3	1092355	1094980	-	PF3D7_1326300	RNA-binding protein,putative	0.205030803396836	0.000243692972335489
Pf3D7_13_v3	2610995	2612309	+	PF3D7_1365200	conserved protein,unknown function	0.467960849830505	0.000244505216306921
Pf3D7_13_v3	536657	545069	-	PF3D7_1312800	protein AAP2	-0.230802763328554	0.000245699755430863
Pf3D7_11_v3	704987	707585	-	PF3D7_1118600	histone acetyltransferase MYST	0.262316973127805	0.000248162725276272
Pf3D7_12_v3	182030	184141	-	PF3D7_1203500	threonylcarbamoyl-AMP synthase,putative	0.300269444856024	0.000248515824490352
Pf3D7_14_v3	895874	897254	-	PF3D7_1422200	conserved Plasmodium protein,unknown function	-0.779333885377454	0.000255870696262934
Pf3D7_11_v3	156062	158420	+	PF3D7_1103600	actin-like protein,putative	0.366396311617011	0.000266899037653415
Pf3D7_08_v3	1151361	1157299	+	PF3D7_0826500	ubiquitin conjugation factor E4 B,putative	-0.18417838058913	0.000268368841348676
Pf3D7_11_v3	726905	735137	+	PF3D7_1119400	ubiquitin-protein ligase,putative	-0.18267253092203	0.000273611871264711
Pf3D7_11_v3	409782	412622	-	PF3D7_1110300	G-patch domain-containing protein,putative	0.352857500461565	0.000275710790042667
Pf3D7_08_v3	395356	399048	-	PF3D7_0807700	serine protease DegP	-0.720446044356917	0.000278298746963075
Pf3D7_13_v3	1596717	1597962	-	PF3D7_1339800	mitotic-spindle organizing protein 1,putative	-0.840920771829766	0.000282789892649005
Pf3D7_10_v3	1359257	1361309	-	PF3D7_1034000	Sec1 family protein,putative	-0.275240179018911	0.00028350141688397
Pf3D7_14_v3	211139	215915	-	PF3D7_1406100	tubby domain-containing protein,putative	-0.309828114429912	0.000285608534982645
Pf3D7_13_v3	1665798	1668854	-	PF3D7_1342400	casein kinase II beta chain	0.180730963824138	0.000297757485614359
Pf3D7_04_v3	333546	345127	-	PF3D7_0406500	NYN domain-containing protein,putative	0.205517679529685	0.000302994343630074
Pf3D7_07_v3	1371309	1372884	+	PF3D7_0731700	Plasmodium exported protein (hyp9),unknown function	-0.452647032137326	0.000302994343630074
Pf3D7_03_v3	578813	581393	-	PF3D7_0314400	serine/threonine protein phosphatase 6,putative	0.35009981969873	0.000304022712703291
Pf3D7_11_v3	405087	410073	+	PF3D7_1110200	pre-mRNA-processing factor 6,putative	0.19695715247251	0.000313418317831674
Pf3D7_09_v3	482386	488608	-	PF3D7_0910500	DNA repair protein REV1,putative	-0.259661048071301	0.0003216020549467
Pf3D7_11_v3	938756	940010	+	PF3D7_1123700	ribosomal protein L37,mitochondrial,putative	0.313809439749876	0.000325028126072213
Pf3D7_08_v3	835358	837041	-	PF3D7_0818400	rRNA-processing protein FCF1,putative	0.304929487701836	0.000327040236124526
Pf3D7_11_v3	1759227	1760663	-	PF3D7_1144300	60S ribosomal protein L41	0.233776171355538	0.000343455473372754
Pf3D7_05_v3	962443	965404	-	PF3D7_0523100	mitochondrial-processing peptidase subunit alpha,putative	0.224456869126667	0.000347583493693463
Pf3D7_05_v3	995782	1002522	+	PF3D7_0524000	karyopherin beta	0.146991157855347	0.000347583493693463
Pf3D7_05_v3	94808	97116	-	PF3D7_0501900	conserved protein,unknown function	-0.412027573040821	0.000357056393645791
Pf3D7_12_v3	972357	973920	-	PF3D7_1223900	50S ribosomal protein L24,putative	0.370221404649394	0.000379816275916392
Pf3D7_10_v3	1323813	1331955	-	PF3D7_1033100	S-adenosylmethionine decarboxylase/ornithine decarboxylase	0.178894321355151	0.000394086215360291
Pf3D7_14_v3	1712163	1714843	-	PF3D7_1442300	tRNA import protein tRIP	0.209662619400757	0.000395187695951781
Pf3D7_13_v3	1639020	1641267	+	PF3D7_1341500	inner membrane complex suture component,putative	-1.49678517547993	0.00040343444005476
Pf3D7_13_v3	2012425	2015228	+	PF3D7_1350400	ubiquitin-activating enzyme E1,putative	-0.409622914410811	0.000403667693262865
Pf3D7_13_v3	1158691	1160403	+	PF3D7_1327600	nicotinamide/nicotinic acid mononucleotide adenylyltransferase	0.877967056351655	0.00040382990201203
Pf3D7_07_v3	1366407	1370816	+	PF3D7_0731600	acyl-CoA synthetase	-0.162730584425919	0.000412362883085561
Pf3D7_13_v3	2173757	2176285	+	PF3D7_1354500	adenylosuccinate synthetase	0.206897158629032	0.000419046899219227
Pf3D7_12_v3	1790348	1790763	+	PF3D7_1242100	conserved Plasmodium protein,unknown function	-0.867826831865117	0.000422917249127172
Pf3D7_04_v3	351527	353137	-	PF3D7_0406800	ribosomal protein L25,putative	0.36521784935872	0.000429045777918093
Pf3D7_10_v3	1032432	1040157	+	PF3D7_1024800	exported protein 3	0.173279360333941	0.000437719715460684
Pf3D7_10_v3	545670	549791	-	PF3D7_1013900	translation initiation factor eIF-2B subunit delta,putative	-0.255530832083145	0.000444563223152296
Pf3D7_10_v3	939330	942546	-	PF3D7_1022400	serine/arginine-rich splicing factor 4	0.164503948027141	0.00044817957156905
Pf3D7_14_v3	2463988	2471914	+	PF3D7_1460500	conserved Plasmodium protein,unknown function	-0.193597191528328	0.000450748340038861
Pf3D7_13_v3	2069203	2075512	+	PF3D7_1352000	GTP-binding protein,putative	-0.216157627536953	0.00045117572609359
Pf3D7_07_v3	889883	899213	+	PF3D7_0720700	phosphoinositide-binding protein,putative	-0.199013393901927	0.000456726910417197
Pf3D7_12_v3	1123758	1128688	+	PF3D7_1227600	kinetochore protein SPC24,putative	-0.173669005913117	0.000462934853069538
Pf3D7_03_v3	678813	681861	-	PF3D7_0316900	E3 ubiquitin-protein ligase,putative	-0.248247962248939	0.00046316349946914
Pf3D7_04_v3	233990	237708	-	PF3D7_0404300	conserved Plasmodium protein,unknown function	0.1787033892016	0.000467995821478331
Pf3D7_05_v3	628784	635412	+	PF3D7_0515300	phosphatidylinositol 3-kinase	-0.180251403601776	0.000470917565622039
Pf3D7_06_v3	1293965	1296496	+	PF3D7_0631000	tetratricopeptide repeat protein,putative	-0.633461947026013	0.000482950759056333
Pf3D7_14_v3	1673090	1677720	-	PF3D7_1441100	conserved Plasmodium protein,unknown function	0.159427292710549	0.000486731192990047
Pf3D7_14_v3	648910	658762	-	PF3D7_1416200	metacaspase-3	-0.200516461320414	0.000499900572450545
Pf3D7_13_v3	2535745	2539767	+	PF3D7_1363100	conserved Plasmodium protein,unknown function	-0.28999632439757	0.000504955378542165
Pf3D7_02_v3	244645	248513	+	PF3D7_0206100	cysteine desulfuration protein SufE	0.332845665888123	0.00051034173428513
Pf3D7_07_v3	422674	427278	-	PF3D7_0709400	Cg7 protein	-0.192123805878397	0.000539137312973569
Pf3D7_09_v3	1024702	1026683	+	PF3D7_0925500	thioredoxin-like protein 2	0.468084157088774	0.000539755593380384
Pf3D7_14_v3	1971784	1979952	-	PF3D7_1448300	conserved protein,unknown function	-0.16877240794117	0.000543931174087817
Pf3D7_13_v3	1287674	1289679	-	PF3D7_1330600	elongation factor Tu,putative	0.202551247594752	0.000544421097826225
Pf3D7_11_v3	793500	800524	-	PF3D7_1121100	conserved protein,unknown function	-0.185568411045017	0.000550055231161677
Pf3D7_14_v3	1866106	1868844	+	PF3D7_1445500	conserved Plasmodium protein,unknown function	0.496481386282791	0.000580869966767175
Pf3D7_10_v3	1269537	1274166	+	PF3D7_1031500	ATP-dependent DNA helicase DDX3X	-0.205097167500181	0.00061579534516702
Pf3D7_14_v3	2728891	2730944	+	PF3D7_1466700	60S ribosome subunit biogenesis protein NIP7,putative	0.616275167342811	0.00061982147385709
Pf3D7_03_v3	401933	405904	+	PF3D7_0309500	asparagine synthetase [glutamine-hydrolyzing],putative	0.148882143169889	0.000642551383529984
Pf3D7_09_v3	351552	355975	-	PF3D7_0907400	ATP-dependent protease ATPase subunit ClpY	-0.177302319274209	0.000653400409676061
Pf3D7_14_v3	2459048	2460369	-	PF3D7_1460300	60S ribosomal protein L29,putative	0.198261398491689	0.000664639326920877
Pf3D7_04_v3	195272	196988	+	PF3D7_0403500	ubiquitin specific protease,putative	-0.391777633163139	0.000665233768398845
Pf3D7_11_v3	1030509	1031799	+	PF3D7_1126400	mediator of RNA polymerase II transcription subunit 21,putative	0.357585628253979	0.000683868851031259
Pf3D7_14_v3	2278074	2282652	-	PF3D7_1455700	conserved Plasmodium protein,unknown function	-0.235277834842666	0.000696915485133797
Pf3D7_12_v3	1350597	1351366	-	PF3D7_1232800	conserved Plasmodium protein,unknown function	0.936113579900217	0.000698323728830684
Pf3D7_14_v3	1769337	1772421	-	PF3D7_1443100	conserved Plasmodium protein,unknown function	-0.211764879419742	0.000698452619491205
Pf3D7_14_v3	2497683	2500871	-	PF3D7_1461600	splicing factor 3B subunit 2,putative	0.221881003437321	0.000706756120932821
Pf3D7_14_v3	100564	106014	+	PF3D7_1402800	conserved Plasmodium protein,unknown function	-0.211661577682257	0.000711454020907411
Pf3D7_14_v3	2694514	2706476	-	PF3D7_1466200	early gametocyte enriched phosphoprotein EGXP	0.259245264262603	0.000711454020907411
Pf3D7_10_v3	419366	422371	-	PF3D7_1010600	eukaryotic translation initiation factor 2 subunit beta	0.160175199596586	0.00071615815061891
Pf3D7_08_v3	636628	642867	-	PF3D7_0812900	conserved Plasmodium protein,unknown function	-0.896860233536664	0.000734741789297261
Pf3D7_07_v3	689176	690393	-	PF3D7_0715500	ATP synthase subunit epsilon,mitochondrial,putative	0.345758129520869	0.000741139616742339
Pf3D7_14_v3	1269368	1274693	-	PF3D7_1432300	conserved Plasmodium protein,unknown function	-0.401729575146055	0.000750428359708111
Pf3D7_07_v3	366092	368080	+	PF3D7_0707900	ribosomal protein S8e,putative	0.23691737158463	0.000768389887328119
Pf3D7_07_v3	1305154	1315639	-	PF3D7_0730500	conserved Plasmodium protein,unknown function	-0.174768401314746	0.000792326205906887
Pf3D7_14_v3	562981	566801	-	PF3D7_1414200	conserved Plasmodium protein,unknown function	-0.306401170756371	0.000796079599377534
Pf3D7_09_v3	580760	581468	-	PF3D7_0913400	elongation factor,putative	0.565872365521985	0.000798410196699363
Pf3D7_12_v3	1158372	1160646	+	PF3D7_1228500	RNA pseudouridylate synthase,putative	0.295201055995463	0.000798410196699363
Pf3D7_08_v3	958332	962154	-	PF3D7_0821300	ATP-dependent RNA helicase DHX36,putative	0.406316431202971	0.000799923924289616
Pf3D7_05_v3	731350	735605	+	PF3D7_0517400	FACT complex subunit SPT16,putative	0.17205387933269	0.000801007118441593
Pf3D7_10_v3	477806	481170	-	PF3D7_1012500	phosphoglucomutase,putative	0.228348140486435	0.000806486025450725
Pf3D7_02_v3	274946	276712	-	PF3D7_0206900	merozoite surface protein 5	0.316470342419527	0.000847060161588364
Pf3D7_07_v3	987805	991350	+	PF3D7_0723700	metallo-hydrolase/oxidoreductase,putative	0.235447892351629	0.000876281790924575
Pf3D7_13_v3	1410493	1412171	-	PF3D7_1334700	MSP7-like protein	0.352065138389531	0.00088177762233944
Pf3D7_03_v3	406534	408869	+	PF3D7_0309600	60S acidic ribosomal protein P2	0.165881874253044	0.000889529638183992
Pf3D7_14_v3	141443	143326	-	PF3D7_1403900	serine/threonine protein phosphatase CPPED1,putative	0.276471568915578	0.000913250143588285
Pf3D7_06_v3	488418	489504	-	PF3D7_0611700	60S ribosomal protein L39	0.204230628466656	0.000946577782822591
Pf3D7_03_v3	182267	189424	+	PF3D7_0303500	spindle pole body protein,putative	-0.199039269689758	0.00094668378216337
Pf3D7_10_v3	870416	873015	+	PF3D7_1021600	deoxyribose-phosphate aldolase,putative	0.214249195410768	0.000951769636212992
Pf3D7_14_v3	2866150	2868183	+	PF3D7_1469900	protein MGET	-0.405440165845677	0.000957657152013859
Pf3D7_14_v3	1217590	1219545	-	PF3D7_1431000	ribosomal protein L17,mitochondrial,putative	0.281198952737597	0.000964142672255093
Pf3D7_12_v3	313352	322762	-	PF3D7_1207000	conserved Plasmodium protein,unknown function	-0.162864496324547	0.000977075518006105
Pf3D7_14_v3	1210949	1213299	+	PF3D7_1430700	NADP-specific glutamate dehydrogenase	0.278263508912076	0.000988105382030094
Pf3D7_02_v3	412948	421861	-	PF3D7_0210200	conserved Plasmodium protein,unknown function	-0.151607552038136	0.00102671830111015
Pf3D7_05_v3	122377	123300	+	PF3D7_0502800	DnaJ protein,putative	0.718733683103427	0.00103702558634618
Pf3D7_12_v3	1748659	1756683	-	PF3D7_1241200	conserved Plasmodium protein,unknown function	-0.186813518653578	0.001037125750107
Pf3D7_02_v3	771928	773349	+	PF3D7_0219200	40S ribosomal protein S30	0.186569111138137	0.00104540896688462
Pf3D7_07_v3	356174	360641	+	PF3D7_0707700	E3 ubiquitin-protein ligase,putative	0.174582154187069	0.00105920907689375
Pf3D7_13_v3	407699	412340	-	PF3D7_1308900	mRNA-decapping enzyme 2,putative	0.21233036994413	0.0010708009969991
Pf3D7_11_v3	202330	204261	+	PF3D7_1104600	radial spoke head protein,putative	-1.03741042228231	0.00108492435952634
Pf3D7_03_v3	371933	374911	+	PF3D7_0308600	pre-mRNA-processing factor 19,putative	0.189502054976497	0.0010931157081254
Pf3D7_09_v3	306807	309522	-	PF3D7_0906200	conserved Plasmodium protein,unknown function	-0.349430246229521	0.00110476556819987
Pf3D7_09_v3	293373	296649	-	PF3D7_0905900	coatomer subunit beta,putative	-0.202154533385311	0.00111452603570441
Pf3D7_07_v3	115122	120892	+	PF3D7_0703000	conserved Plasmodium protein,unknown function	-0.27472825195381	0.00112722592153207
Pf3D7_13_v3	125679	128432	-	PF3D7_1302300	Plasmodium exported protein,unknown function	0.29799040363602	0.00112829738891028
Pf3D7_11_v3	1171260	1176260	+	PF3D7_1130500	conserved oligomeric Golgi complex subunit 2,putative	-0.246444749542066	0.00114720989864552
Pf3D7_07_v3	928514	931139	+	PF3D7_0721500	conserved Plasmodium membrane protein,unknown function	-0.452419009172705	0.0011498801169815
Pf3D7_08_v3	236954	241286	+	PF3D7_0804000	cactin homolog,putative	0.166629098472261	0.00117831966758508
Pf3D7_11_v3	1774605	1776787	+	PF3D7_1144800	conserved Plasmodium protein,unknown function	-0.473521249020448	0.00119920097583867
Pf3D7_14_v3	2218537	2220914	+	PF3D7_1454000	RNA-binding protein,putative	0.273846963799054	0.0012043042980604
Pf3D7_13_v3	1340768	1341856	+	PF3D7_1332500	SAM-dependent RNA methyltransferase,putative	0.361192052373977	0.0012198293251735
Pf3D7_08_v3	278082	279206	+	PF3D7_0804800	peptidyl-prolyl cis-trans isomerase	0.239917715514752	0.00122508508676219
Pf3D7_14_v3	1094297	1097880	+	PF3D7_1428000	conserved Plasmodium membrane protein,unknown function	-0.633997886431187	0.00124761742451479
Pf3D7_12_v3	1568038	1571016	+	PF3D7_1237600	periodic tryptophan protein 1,putative	0.388653028389678	0.00125820701288836
Pf3D7_12_v3	1959563	1962699	+	PF3D7_1247500	serine/threonine protein kinase,putative	-0.34597050856684	0.00126403585993279
Pf3D7_03_v3	612333	614159	-	PF3D7_0315100	eukaryotic translation initiation factor 4E	0.218259969398833	0.00133290475016846
Pf3D7_05_v3	346728	355169	-	PF3D7_0508500	ND6 protein,putative	-0.250775983409329	0.00133870693861907
Pf3D7_13_v3	1456097	1461662	-	PF3D7_1335700	conserved oligomeric Golgi complex subunit 3,putative	-0.185777783875056	0.00133992731838826
Pf3D7_07_v3	837682	839204	+	PF3D7_0719000	conserved protein,unknown function	0.36821246869646	0.00134379256665818
Pf3D7_11_v3	552259	553266	+	PF3D7_1114600	conserved Plasmodium protein,unknown function	-1.22390171885949	0.00136783389584922
Pf3D7_14_v3	1413760	1415729	+	PF3D7_1435000	cytochrome c oxidase assembly protein COX15,putative	0.229414323481807	0.00136784329577435
Pf3D7_05_v3	795081	797815	+	PF3D7_0519300	protoheme IX farnesyltransferase	0.245398425445367	0.00137175271002488
Pf3D7_03_v3	411588	414117	+	PF3D7_0309800	YTH domain-containing protein 2	0.338230869057418	0.00137283523191696
Pf3D7_14_v3	2785386	2797934	-	PF3D7_1468100	MORC family protein	-0.140205218435842	0.00140011008539498
Pf3D7_14_v3	2519132	2523362	-	PF3D7_1462100	conserved Plasmodium protein,unknown function	-0.31471711107839	0.00141409822511342
Pf3D7_08_v3	743266	745505	+	PF3D7_0815900	dihydrolipoyl dehydrogenase,apicoplast	-0.486577371911078	0.00142305500103007
Pf3D7_04_v3	403032	405486	-	PF3D7_0408300	zinc finger Ran-binding domain-containing protein 2,putative	0.288082955761434	0.00145396608121697
Pf3D7_05_v3	402908	405758	+	PF3D7_0509600	asparagine--tRNA ligase	0.183945917001982	0.00146026078623132
Pf3D7_09_v3	1291568	1293643	-	PF3D7_0932400	peptide chain release factor 1	-0.265055111741445	0.00149419880022395
Pf3D7_11_v3	1839423	1842878	-	PF3D7_1146700	kinesin-X4,putative	-2.22624423956444	0.00150914827384643
Pf3D7_13_v3	2039975	2042372	-	PF3D7_1351100	conserved protein,unknown function	0.238161044937435	0.00150914827384643
Pf3D7_03_v3	747275	756485	+	PF3D7_0318200	DNA-directed RNA polymerase II subunit RPB1	0.157840593939828	0.00153217396694279
Pf3D7_14_v3	373950	377186	+	PF3D7_1409600	histidine phosphatase,putative	-0.226696867323782	0.00153784806967085
Pf3D7_03_v3	511923	513009	+	PF3D7_0312000	conserved protein,unknown function	0.363661983031678	0.00160714839582177
Pf3D7_14_v3	2253099	2257505	+	PF3D7_1455200	methyltransferase AAMT	0.235614572098789	0.00161299679224211
Pf3D7_06_v3	1043400	1045953	+	PF3D7_0625800	conserved Plasmodium protein,unknown function	-0.420675555755856	0.00162489811428295
Pf3D7_13_v3	2042430	2048269	+	PF3D7_1351200	conserved Plasmodium protein,unknown function	-0.1991688629189	0.00162489811428295
Pf3D7_13_v3	453771	455266	+	PF3D7_1310200	conserved Plasmodium protein,unknown function	-1.91850748221275	0.00168819656384369
Pf3D7_09_v3	1335740	1337947	+	PF3D7_0933800	tubulin delta chain,putative	-0.693920135145581	0.00169365700459397
Pf3D7_06_v3	188237	198546	+	PF3D7_0604500	GYF domain-containing protein,putative	0.135886320312443	0.00173373137905024
Pf3D7_10_v3	377760	379943	-	PF3D7_1009300	AMP-binding protein,putative	-0.345066410087082	0.00175289222725148
Pf3D7_07_v3	122013	127441	-	PF3D7_0703200	conserved Plasmodium protein,unknown function	-0.14896723314478	0.00175757531487
Pf3D7_14_v3	1763820	1768781	-	PF3D7_1443000	serine/threonine protein kinase	-0.342763840490285	0.00176123768702833
Pf3D7_08_v3	208184	210463	+	PF3D7_0803300	mitogen-activated protein kinase organizer 1,putative	-0.32800693798839	0.00177966391631073
Pf3D7_07_v3	297233	303776	-	PF3D7_0706100	conserved Plasmodium protein,unknown function	-0.2023839382775	0.00178914360389173
Pf3D7_06_v3	180607	181669	+	PF3D7_0604200	ribosomal protein L41,mitochondrial,putative	0.530378805589869	0.00181006162818442
Pf3D7_14_v3	2975858	2978839	-	PF3D7_1473100	GTPase-activating protein,putative	-0.255515792801282	0.00186378255386159
Pf3D7_08_v3	467507	472481	-	PF3D7_0809200	asparagine-rich antigen Pfa55-14	-0.24062798314846	0.00190762520471321
Pf3D7_14_v3	210252	211328	+	PF3D7_1406000	RNA-binding protein 8A,putative	0.293874406017085	0.00191002718384732
Pf3D7_07_v3	1019248	1020817	-	PF3D7_0724200	type 2A phosphatase-associated protein 42,putative	0.283251887823346	0.00191427564544456
Pf3D7_14_v3	2372222	2374557	-	PF3D7_1457800	conserved Plasmodium protein,unknown function	-0.462375779132504	0.00191618629070503
Pf3D7_14_v3	3087061	3105071	-	PF3D7_1475400	cysteine repeat modular protein 4	-0.394067572883633	0.00193189616236715
Pf3D7_13_v3	1042495	1043464	-	PF3D7_1325000	U6 snRNA-associated Sm-like protein LSm6,putative	0.287222171160298	0.0019376931141389
Pf3D7_13_v3	2216285	2218436	+	PF3D7_1355900	RWD domain-containing protein,putative	0.214339467782438	0.00194952963390853
Pf3D7_04_v3	929219	930280	+	PF3D7_0420400	ribosome-recycling factor	0.291861308026417	0.00199894541164912
Pf3D7_06_v3	361326	363964	+	PF3D7_0608800	ornithine aminotransferase	0.177905802317462	0.00200825508508008
Pf3D7_07_v3	879431	880461	+	PF3D7_0720200	conserved protein,unknown function	0.313801599852437	0.00200825508508008
Pf3D7_09_v3	344353	349864	+	PF3D7_0907200	GTPase-activating protein,putative	-0.285776130130325	0.00201253047769139
Pf3D7_13_v3	142833	144141	-	PF3D7_1302600	deoxyhypusine hydroxylase	0.258735171329774	0.00202012634610463
Pf3D7_09_v3	966770	969413	-	PF3D7_0923900	polyadenylate-binding protein 2,putative	0.173830708295165	0.00203084122541744
Pf3D7_08_v3	869033	871357	+	PF3D7_0819100	BRIX domain,putative	0.418255236928729	0.00207004826913292
Pf3D7_04_v3	536310	540069	+	PF3D7_0412000	LITAF-like zinc finger protein,putative	-0.170141761332345	0.00210230620487412
Pf3D7_13_v3	1318841	1323158	-	PF3D7_1331700	glutamine--tRNA ligase,putative	0.182834520813411	0.00212146050299961
Pf3D7_12_v3	232330	236562	-	PF3D7_1205400	kelch domain-containing protein,putative	-0.292496985692835	0.00213461483431028
Pf3D7_09_v3	720420	726262	+	PF3D7_0917400	conserved Plasmodium protein,unknown function	-0.666611643404458	0.00225372994278251
Pf3D7_08_v3	881047	884462	+	PF3D7_0819500	conserved protein,unknown function	0.663029342021401	0.0023038093556759
Pf3D7_12_v3	1841647	1846073	-	PF3D7_1244000	glucose inhibited division protein a homologue,putative	0.183857759016634	0.00233074173059677
Pf3D7_04_v3	438826	440791	+	PF3D7_0409200	protein SOF1,putative	0.210600088738824	0.00244610204829057
Pf3D7_09_v3	620655	626568	-	PF3D7_0914500	conserved Plasmodium protein,unknown function	-0.166045087881908	0.00249750216452439
Pf3D7_02_v3	747303	749586	-	PF3D7_0218300	rRNA methyltransferase,putative	0.217020067616498	0.00252452917511962
Pf3D7_11_v3	1155616	1158343	+	PF3D7_1129900	major facilitator superfamily-related transporter,putative	0.303963108762867	0.00258701930041798
Pf3D7_05_v3	344931	346744	+	PF3D7_0508400	conserved protein,unknown function	-0.949307418601592	0.0026314042421366
Pf3D7_04_v3	146710	149188	-	PF3D7_0402400	Plasmodium exported protein,unknown function	-0.171736650356724	0.002678350784548
Pf3D7_11_v3	1751384	1753416	-	PF3D7_1143900	ATP-dependent (S)-NAD(P)H-hydrate dehydratase,putative	0.658924863239549	0.00268997249097201
Pf3D7_06_v3	1260163	1270722	-	PF3D7_0630300	DNA polymerase epsilon catalytic subunit A,putative	-0.154547355151531	0.00270108024822587
Pf3D7_10_v3	1347681	1350687	+	PF3D7_1033700	bromodomain protein 1	0.180099620120323	0.00276814457917331
Pf3D7_05_v3	421563	431426	-	PF3D7_0510100	KH domain-containing protein,putative	-0.147644034841334	0.00276884416133467
Pf3D7_10_v3	1310085	1313049	-	PF3D7_1032700	conserved Plasmodium protein,unknown function	-0.217070208451339	0.00279377511846115
Pf3D7_11_v3	1396148	1397044	-	PF3D7_1135700	conserved Plasmodium protein,unknown function	0.316869743878104	0.0027942027314393
Pf3D7_09_v3	883515	885592	-	PF3D7_0921700	conserved protein,unknown function	-0.179983899293654	0.00281599426058927
Pf3D7_02_v3	400078	402755	-	PF3D7_0209700	RING zinc finger protein,putative	0.217585207544597	0.00283580385458163
Pf3D7_13_v3	2713313	2717072	-	PF3D7_1368200	ABC transporter E family member 1,putative	0.193203515831065	0.00284821261658423
Pf3D7_09_v3	780844	783347	-	PF3D7_0919000	nucleosome assembly protein	0.133557178788376	0.00289468178262272
Pf3D7_14_v3	599435	601403	-	PF3D7_1414800	small nuclear ribonucleoprotein-associated protein B,putative	0.217921880870719	0.00291647159303498
Pf3D7_12_v3	1002756	1008521	-	PF3D7_1224700	conserved Plasmodium protein,unknown function	-0.207149520455644	0.00295364011181138
Pf3D7_12_v3	2127090	2130230	-	PF3D7_1252300	conserved Plasmodium protein,unknown function	0.197848603452211	0.00297445886333645
Pf3D7_11_v3	1312734	1317676	+	PF3D7_1133900	conserved Plasmodium protein,unknown function	-0.197913003012483	0.00302847203372249
Pf3D7_14_v3	2266347	2270851	+	PF3D7_1455500	AP-1 complex subunit gamma,putative	-0.181793070045967	0.0030564590670036
Pf3D7_14_v3	1606643	1611876	+	PF3D7_1439500	oocyst rupture protein 2,putative	-0.3362949772395	0.0030806762559904
Pf3D7_12_v3	1169145	1179868	-	PF3D7_1228800	WD repeat-containing protein,putative	-0.121073832535097	0.00312068792168315
Pf3D7_14_v3	1418686	1421491	+	PF3D7_1435200	conserved protein,unknown function	-0.585011415938273	0.00316107277021093
Pf3D7_02_v3	830123	833035	+	PF3D7_0220600	Plasmodium exported protein (hyp9),unknown function	0.277290124635087	0.00317209491978613
Pf3D7_09_v3	1419960	1424840	-	PF3D7_0935900	ring-exported protein 1	0.643585885339753	0.0031736349241622
Pf3D7_11_v3	1736787	1740230	-	PF3D7_1143500	conserved Plasmodium protein,unknown function	-0.286401020613873	0.00322582935900924
Pf3D7_06_v3	714972	720182	+	PF3D7_0617200	BFR1 domain-containing protein,putative	0.136125762405012	0.00330187493507194
Pf3D7_13_v3	2322060	2325077	+	PF3D7_1358600	zinc finger protein,putative	-1.43052095493813	0.00335749315445013
Pf3D7_12_v3	836836	845991	-	PF3D7_1221000	histone-lysine N-methyltransferase,H3 lysine-4 specific	-0.190090496136817	0.00338392751986357
Pf3D7_05_v3	1176626	1177319	-	PF3D7_0528600	conserved Plasmodium protein,unknown function	0.314212894960802	0.00340056662063802
Pf3D7_11_v3	1071718	1074209	+	PF3D7_1127600	CRAL/TRIO domain-containing protein,putative	0.233080813754711	0.00341739127357395
Pf3D7_14_v3	821701	824646	-	PF3D7_1419800	glutathione reductase	0.199153257303023	0.00342853631704633
Pf3D7_10_v3	120336	125104	+	PF3D7_1002400	transformer-2 protein homolog beta,putative	0.133929753558928	0.00345799008083882
Pf3D7_07_v3	1023600	1024634	+	PF3D7_0724400	mitochondrial import inner membrane translocase subunit TIM14,putative	0.354303556264962	0.00346280749081421
Pf3D7_05_v3	574365	579453	-	PF3D7_0513600	deoxyribodipyrimidine photo-lyase,putative	0.133564389253196	0.00354192002141806
Pf3D7_02_v3	281275	287696	+	PF3D7_0207100	conserved Plasmodium protein,unknown function	-0.155867441361498	0.00359825122630631
Pf3D7_02_v3	838594	844668	+	PF3D7_0220800	cytoadherence linked asexual protein 2	-1.39017546044404	0.00362521575902626
Pf3D7_03_v3	528316	531025	+	PF3D7_0312500	multidrug-resistant modulator MFR3	0.302508292222445	0.00373885995899112
Pf3D7_12_v3	177518	182002	+	PF3D7_1203400	major facilitator superfamily domain-containing protein,putative	-0.181307714969598	0.00373885995899112
Pf3D7_12_v3	1192185	1202986	-	PF3D7_1229100	multidrug resistance-associated protein 2	0.177267202194154	0.00377636930858177
Pf3D7_12_v3	1594236	1601396	+	PF3D7_1238500	conserved Plasmodium protein,unknown function	0.165946665970104	0.00379086854711321
Pf3D7_13_v3	1586916	1588336	-	PF3D7_1339500	ribosomal protein L49,mitochondrial,putative	0.595004940247377	0.00380325123898452
Pf3D7_11_v3	206335	210051	+	PF3D7_1104800	metabolite/drug transporter,putative	0.199265361009026	0.00380837971207178
Pf3D7_13_v3	1487930	1490567	-	PF3D7_1336900	tryptophan--tRNA ligase	0.22490531455976	0.00382269214204099
Pf3D7_14_v3	1752543	1764248	+	PF3D7_1442900	Sec7 domain-containing protein ARFGEF,putative	-0.14185766227096	0.0038416119195962
Pf3D7_02_v3	354341	356448	+	PF3D7_0208600	ribosome-recycling factor	-0.157486015640594	0.00390216157480098
Pf3D7_10_v3	684798	689366	+	PF3D7_1017000	DNA polymerase delta catalytic subunit	0.144265793808992	0.00393746212757313
Pf3D7_03_v3	328477	336120	-	PF3D7_0307700	conserved Plasmodium protein,unknown function	-0.131741348259074	0.00396687496833954
Pf3D7_10_v3	620802	623974	+	PF3D7_1015400	RMI1 domain-containing protein,putative	-0.175560850098147	0.00396687496833954
Pf3D7_12_v3	1783520	1787102	+	PF3D7_1241900	tetratricopeptide repeat protein,putative	-0.186921245947958	0.00397629719056299
Pf3D7_10_v3	1223717	1229643	-	PF3D7_1030100	pre-mRNA-splicing factor ATP-dependent RNA helicase PRP22,putative	0.151591086246918	0.00401719967046476
Pf3D7_14_v3	180266	181742	+	PF3D7_1405200	trafficking protein particle complex subunit 1,putative	-0.457727043042729	0.00402421394439183
Pf3D7_13_v3	2609807	2610960	-	PF3D7_1365100	ribosomal protein S17,mitochondrial	0.455668344724523	0.00407472771656509
Pf3D7_04_v3	689248	690639	-	PF3D7_0415600	GTP AMP phosphotransferase	0.459577876906061	0.00410343230057053
Pf3D7_06_v3	281991	287880	+	PF3D7_0606700	coatomer alpha subunit,putative	-0.137566436687698	0.00413684734495772
Pf3D7_04_v3	909409	912119	+	PF3D7_0420200	holo-[acyl-carrier-protein] synthase,putative	0.421744850744815	0.00413695126376907
Pf3D7_13_v3	2262738	2265705	-	PF3D7_1356900	protein kinase 5	0.206130205850849	0.00418635167935675
Pf3D7_10_v3	689308	692024	-	PF3D7_1017100	rhoptry neck protein 12	-0.302292380402175	0.00419120335634304
Pf3D7_04_v3	874705	876464	-	PF3D7_0419800	60S ribosomal protein L7ae/L30e,putative	0.306745969103246	0.00423809169485661
Pf3D7_03_v3	976846	978520	+	PF3D7_0323200	conserved Plasmodium protein,unknown function	-0.281812586871758	0.00427901136302342
Pf3D7_06_v3	678087	684110	+	PF3D7_0616400	conserved Plasmodium protein,unknown function	-0.262409883562217	0.00432073606487564
Pf3D7_05_v3	1178062	1179980	-	PF3D7_0528700	peptidyl-prolyl cis-trans isomerase	0.238347566287716	0.00440060437763987
Pf3D7_11_v3	1767459	1769954	+	PF3D7_1144500	SUMO-activating enzyme subunit 1	0.288624724940479	0.00445267096855276
Pf3D7_09_v3	885956	887813	-	PF3D7_0921800	ribosome production factor 1,putative	0.30741314267374	0.00445984480068828
Pf3D7_04_v3	181969	194734	+	PF3D7_0403400	conserved Plasmodium protein,unknown function	-0.170373693451426	0.00447455756665738
Pf3D7_12_v3	736335	737825	-	PF3D7_1218700	conserved Plasmodium protein,unknown function	-1.09583048981115	0.00453297352143334
Pf3D7_05_v3	811849	815452	+	PF3D7_0519600	zinc finger protein,putative	0.194964387775003	0.00459167332295347
Pf3D7_08_v3	367780	372978	+	PF3D7_0807000	YEATS domain-containing protein,putative	0.245009618556124	0.00463373485663081
Pf3D7_11_v3	569509	570889	+	PF3D7_1115000	conserved protein,unknown function	0.255322331392478	0.00465096852037273
Pf3D7_14_v3	73418	76793	-	PF3D7_1401900	conserved protein,unknown function	-0.859388689621861	0.0047766677518559
Pf3D7_05_v3	1135566	1138779	-	PF3D7_0527300	methionine aminopeptidase 1a,putative	0.21482581774877	0.00480910972333292
Pf3D7_13_v3	2180143	2183414	-	PF3D7_1354800	metacaspase-1	-0.462973185101299	0.00482650506335719
Pf3D7_12_v3	1031628	1032790	-	PF3D7_1225400	rRNA-processing protein,putative	0.543042309291692	0.00488286390937324
Pf3D7_07_v3	764201	766451	-	PF3D7_0717700	serine--tRNA ligase,putative	0.128513583047206	0.00491832990260049
Pf3D7_11_v3	1933278	1937217	-	PF3D7_1148700	Plasmodium exported protein (PHISTc),unknown function	0.565850033109495	0.00493223560231188
Pf3D7_13_v3	1095046	1099223	-	PF3D7_1326400	translation initiation factor eIF-2B subunit gamma,putative	0.203705067686789	0.00493223560231188
Pf3D7_09_v3	1147690	1149688	-	PF3D7_0928600	conserved Plasmodium protein,unknown function	0.471831971555551	0.00500281262222196
Pf3D7_13_v3	373028	393614	-	PF3D7_1308400	conserved Plasmodium protein,unknown function	-0.134418967148101	0.0050258728766239
Pf3D7_13_v3	2571524	2578165	-	PF3D7_1364200	nucleoporin NUP205,putative	-0.166314365085196	0.00503549128486554
Pf3D7_08_v3	1244473	1251543	+	PF3D7_0829000	conserved Plasmodium membrane protein,unknown function	-0.177104029633482	0.00504356274271959
Pf3D7_07_v3	673042	674476	+	PF3D7_0715000	4-nitrophenylphosphatase	0.236706744739048	0.00507789859306953
Pf3D7_03_v3	322589	325397	-	PF3D7_0307500	spindle and kinetochore-associated protein 2,putative	-0.204261190044587	0.00511195394007351
Pf3D7_13_v3	632005	635048	+	PF3D7_1314900	general transcription factor IIH subunit 2	0.202702089937301	0.00511195394007351
Pf3D7_06_v3	469685	471521	+	PF3D7_0611300	ATP synthase-associated protein,putative	0.216165455934828	0.00515985179781132
Pf3D7_07_v3	287597	289088	-	PF3D7_0705800	cysteine-rich secretory protein,putative	0.518706548544787	0.00519982993459891
Pf3D7_07_v3	360813	365795	+	PF3D7_0707800	RAP protein,putative	-0.167615041154159	0.00521217547109387
Pf3D7_08_v3	324279	325655	-	PF3D7_0805900	conserved protein,unknown function	0.485175657792251	0.00521217547109387
Pf3D7_03_v3	862233	864181	-	PF3D7_0320600	conserved protein,unknown function	-0.389743132810721	0.00522732734932938
Pf3D7_09_v3	726278	729348	+	PF3D7_0917500	conserved protein,unknown function	-0.167501856155058	0.0053679025914129
Pf3D7_14_v3	1638717	1641760	+	PF3D7_1440300	porphobilinogen synthase	0.263783092837109	0.00539179874046395
Pf3D7_03_v3	539192	543133	+	PF3D7_0313100	ubiquitin-protein ligase,putative	0.139217842978941	0.00548425977315939
Pf3D7_13_v3	2314206	2316111	-	PF3D7_1358300	rhomboid protease ROM7,putative	-0.65678742208485	0.00549670120573237
Pf3D7_06_v3	249666	255695	-	PF3D7_0606000	protein KIC1	-0.179686363454835	0.0056833589589029
Pf3D7_05_v3	943731	945784	-	PF3D7_0522800	pre-mRNA-splicing factor BUD31,putative	0.312680828662807	0.00570340742321503
Pf3D7_10_v3	1060944	1067485	-	PF3D7_1025400	conserved Plasmodium membrane protein,unknown function	-0.329632778730234	0.00571770380639976
Pf3D7_06_v3	1031969	1034471	-	PF3D7_0625400	conserved Plasmodium protein,unknown function	0.504619007231522	0.00580330731491448
Pf3D7_06_v3	335107	337484	-	PF3D7_0608000	diphthine methyltransferase,putative	0.241009010981515	0.00581025237088831
Pf3D7_09_v3	824705	827203	-	PF3D7_0920100	chaperone,putative	0.335120005599708	0.00593070350908871
Pf3D7_10_v3	370903	372283	+	PF3D7_1009000	diphthine methyl ester synthase,putative	0.29720072135269	0.00593070350908871
Pf3D7_14_v3	2591296	2594206	-	PF3D7_1464000	YL1 nuclear protein,putative	0.199808520637906	0.00593070350908871
Pf3D7_04_v3	710117	715849	-	PF3D7_0416300	DNA helicase MCM9,putative	-0.174593743668993	0.00593766768437987
Pf3D7_13_v3	1785041	1787409	-	PF3D7_1344400	conserved Plasmodium protein,unknown function	-0.341838654173641	0.00601668267305779
Pf3D7_09_v3	750973	752942	-	PF3D7_0918300	eukaryotic translation initiation factor 3 subunit F,putative	0.196251276940668	0.00603084830898232
Pf3D7_11_v3	720555	722354	+	PF3D7_1119100	tRNA m(1)G methyltransferase,putative	0.234004744604918	0.00618174079977165
Pf3D7_11_v3	204272	205928	-	PF3D7_1104700	DNA-directed RNA polymerase III subunit RPC8,putative	0.251440048959612	0.00620407476945207
Pf3D7_12_v3	2001987	2002271	+	PF3D7_1248800	conserved Plasmodium protein,unknown function	0.624495099596767	0.00621122739788557
Pf3D7_14_v3	623840	628505	-	PF3D7_1415500	conserved Plasmodium membrane protein,unknown function	-0.275779419339198	0.00621833161670713
Pf3D7_08_v3	502338	506698	-	PF3D7_0809800	conserved Plasmodium protein,unknown function	-0.673074656836676	0.00625858696682615
Pf3D7_14_v3	1776703	1780208	-	PF3D7_1443400	WD repeat-containing protein	-0.143380517774427	0.00626422386640132
Pf3D7_09_v3	1009063	1009755	+	PF3D7_0924800	telomeric repeat binding factor 1,putative	-1.1202236510195	0.00630884690534252
Pf3D7_11_v3	343913	349351	-	PF3D7_1107900	mechanosensitive ion channel protein,putative	-0.445786994506474	0.00633035081014386
Pf3D7_14_v3	1077001	1080178	-	PF3D7_1427400	conserved Plasmodium membrane protein,unknown function	-0.258296570798452	0.00643882879844879
Pf3D7_05_v3	897008	900527	-	PF3D7_0522100	conserved Plasmodium protein,unknown function	-0.355127993660208	0.00644645080298553
Pf3D7_12_v3	167665	171905	+	PF3D7_1203000	origin recognition complex subunit 1	-0.147059679334392	0.00656518149964624
Pf3D7_13_v3	1965627	1966386	-	PF3D7_1348900	conserved Plasmodium protein,unknown function	0.400020204614616	0.00657171795902725
Pf3D7_14_v3	360234	362579	-	PF3D7_1409200	conserved Plasmodium protein,unknown function	-0.305972916156247	0.00659279166481703
Pf3D7_12_v3	1892918	1894243	+	PF3D7_1245300	NEDD8-conjugating enzyme UBC12,putative	0.403872937544609	0.00661376804158579
Pf3D7_11_v3	1644911	1647382	+	PF3D7_1141000	conserved Plasmodium protein,unknown function	-0.911576799558373	0.0066887696504533
Pf3D7_11_v3	1104154	1107028	-	PF3D7_1128400	bifunctional farnesyl/geranylgeranyl diphosphate synthase	0.154364299687257	0.0067381945070529
Pf3D7_13_v3	732710	734063	+	PF3D7_1317400	zinc finger protein,putative	0.217168990936069	0.00693838160279986
Pf3D7_09_v3	404035	407267	+	PF3D7_0908800	mitochondrial carrier protein,putative	0.243024085433066	0.00697278649196073
Pf3D7_03_v3	756194	760677	-	PF3D7_0318300	conserved Plasmodium protein,unknown function	-0.177239014264427	0.00698008191608744
Pf3D7_03_v3	378896	383721	-	PF3D7_0308900	splicing factor 3B subunit 1,putative	0.165923739724135	0.00704275145500249
Pf3D7_03_v3	161748	168348	-	PF3D7_0303100	CLP1 P-loop domain-containing protein,putative	-0.283315634826383	0.00704371986492795
Pf3D7_13_v3	343464	348264	+	PF3D7_1307700	TOM1-like protein,putative	-0.178696330532678	0.00710430357244293
Pf3D7_06_v3	388540	392142	-	PF3D7_0609100	zinc transporter ZIP1,putative	0.21290793300012	0.00714361352286433
Pf3D7_04_v3	527408	535614	-	PF3D7_0411900	DNA polymerase alpha catalytic subunit A	-0.132492748179214	0.00720320139178902
Pf3D7_12_v3	1983048	1986271	-	PF3D7_1248500	bax inhibitor 1,putative	0.126839950065974	0.00733359858347827
Pf3D7_13_v3	1952854	1954954	+	PF3D7_1348600	conserved Plasmodium protein,unknown function	-0.627125727455979	0.00736052114922328
Pf3D7_11_v3	595116	598541	-	PF3D7_1115800	conserved Plasmodium protein,unknown function	-0.302781481560528	0.00758550717207564
Pf3D7_09_v3	857262	859606	-	PF3D7_0921000	ubiquitin-conjugating enzyme E2,putative	0.211517654957831	0.00772539502317501
Pf3D7_10_v3	925036	926519	-	PF3D7_1022100	methyltransferase,putative	0.41572370915264	0.00772539502317501
Pf3D7_02_v3	522339	524405	+	PF3D7_0212600	secreted protein with altered thrombospondin repeat domain	-0.375135437912287	0.00773167337219654
Pf3D7_09_v3	1171132	1173562	+	PF3D7_0929300	conserved Plasmodium protein,unknown function	0.212325389531427	0.00779828019747212
Pf3D7_07_v3	1064276	1070581	+	PF3D7_0725100	conserved Plasmodium membrane protein,unknown function	-0.185036681194369	0.0078450419732452
Pf3D7_07_v3	472306	474069	-	PF3D7_0710300	conserved protein,unknown function	0.300822283573615	0.00804489580516623
Pf3D7_13_v3	324598	326786	-	PF3D7_1307000	exosome complex component RRP40,putative	0.239168439538871	0.008046737039099
Pf3D7_01_v3	299464	301151	-	PF3D7_0107300	conserved Plasmodium protein,unknown function	-0.630955900681467	0.00820735577632278
Pf3D7_02_v3	477189	479816	-	PF3D7_0211900	pseudouridine synthase,putative	-0.171076516387547	0.00820735577632278
Pf3D7_13_v3	160039	162263	-	PF3D7_1303200	SNARE protein,putative	-0.312009346746166	0.00825054932518335
Pf3D7_12_v3	1328121	1332034	-	PF3D7_1232100	60 kDa chaperonin	0.280080378176054	0.00833009776377096
Pf3D7_12_v3	850987	855507	-	PF3D7_1221300	conserved Plasmodium protein,unknown function	0.204887374146478	0.00835797500748738
Pf3D7_04_v3	301259	302267	-	PF3D7_0405500	conserved Plasmodium protein,unknown function	0.399486291010184	0.00836714529931513
Pf3D7_04_v3	331524	334219	+	PF3D7_0406400	cytosolic glyoxalase II	0.324904830135738	0.00855015077159545
Pf3D7_14_v3	263070	267617	+	PF3D7_1407300	pre-mRNA-splicing factor 38B,putative	0.140597779482821	0.00862877131366201
Pf3D7_09_v3	389017	398034	-	PF3D7_0908500	conserved Plasmodium protein,unknown function	-0.47498558012231	0.00885945770400926
Pf3D7_06_v3	674071	676647	+	PF3D7_0616200	kinetochore protein NDC80,putative	-0.1585578197634	0.00906919482304542
Pf3D7_13_v3	568510	569749	+	PF3D7_1313300	peptidyl-prolyl cis-trans isomerase,putative	0.506289277031105	0.00912842046334649
Pf3D7_09_v3	1122096	1125906	+	PF3D7_0927600	RNA-binding protein,putative	-0.142946237828283	0.00933115115928604
Pf3D7_11_v3	175085	178257	-	PF3D7_1104000	phenylalanine--tRNA ligase beta subunit	0.159276439828265	0.00942393542750998
Pf3D7_08_v3	745888	748084	-	PF3D7_0816000	ribosome assembly protein RRB1,putative	0.319776929041363	0.00948616977384286
Pf3D7_13_v3	700380	707545	-	PF3D7_1316900	conserved protein,unknown function	-0.147917049988263	0.00963849712597727
Pf3D7_06_v3	341804	342871	-	PF3D7_0608200	conserved Plasmodium protein,unknown function	0.373438820951545	0.00966386276079075
Pf3D7_13_v3	845865	848770	+	PF3D7_1320600	ras-related protein Rab-11A	0.184186374028319	0.00969509411443446
Pf3D7_12_v3	1933570	1935671	-	PF3D7_1246500	methyltransferase,putative	0.38334028009929	0.00972170675497997
Pf3D7_05_v3	380595	386806	+	PF3D7_0509100	structural maintenance of chromosomes protein 4,putative	-0.123950306272385	0.00972286599425086
Pf3D7_04_v3	175003	177360	-	PF3D7_0403100	regulator of chromosome condensation,putative	-0.244116642419436	0.00973791189143499
Pf3D7_13_v3	216203	220913	-	PF3D7_1304000	condensin complex subunit 2,putative	-0.149614301286336	0.00981106236561082
Pf3D7_13_v3	2280953	2284450	+	PF3D7_1357500	DNA helicase,putative	-0.171103849607463	0.00981344435657126
Pf3D7_14_v3	1460988	1468298	+	PF3D7_1436100	conserved Plasmodium membrane protein,unknown function	-0.179461793426582	0.010041338982003
Pf3D7_09_v3	1191714	1195486	-	PF3D7_0930100	heptatricopeptide repeat-containing protein,putative	-0.188465972257876	0.0100796163328647
Pf3D7_09_v3	83928	85972	+	PF3D7_0901800	Plasmodium exported protein,unknown function	-0.211709042693974	0.0101300259805417
Pf3D7_05_v3	627289	627961	+	PF3D7_0515200	conserved Plasmodium protein,unknown function	-0.454203185754597	0.0101469264152907
Pf3D7_08_v3	377439	379755	+	PF3D7_0807200	conserved Plasmodium membrane protein,unknown function	0.22311681489067	0.0106366854033806
Pf3D7_11_v3	1872795	1881752	+	PF3D7_1147200	tubulin--tyrosine ligase,putative	-1.60409840251282	0.0106892086241573
Pf3D7_06_v3	657706	662270	-	PF3D7_0615800	conserved oligomeric Golgi complex subunit 4,putative	-0.185674124899099	0.0108238875136973
Pf3D7_05_v3	1065902	1070111	-	PF3D7_0525600	RNA methyltransferase,putative	0.229942606967838	0.01095690316124
Pf3D7_14_v3	1841029	1841592	+	PF3D7_1444600	conserved Plasmodium protein,unknown function	-0.733649228107628	0.01095690316124
Pf3D7_03_v3	151935	158150	-	PF3D7_0302900	exportin-1,putative	-0.11876448684262	0.010970951199339
Pf3D7_10_v3	857492	859989	-	PF3D7_1021200	conserved Plasmodium protein,unknown function	-0.157429890782838	0.0111634252052911
Pf3D7_08_v3	533991	536642	-	PF3D7_0810500	protein phosphatase PPM7,putative	0.184541336769438	0.0113315317325467
Pf3D7_06_v3	612082	614491	+	PF3D7_0614700	F-box protein FBXO6,putative	-0.948692791619141	0.0114041070600592
Pf3D7_04_v3	816141	818999	+	PF3D7_0418200	eukaryotic translation initiation factor 3 subunit M,putative	0.150067651467661	0.0114869496075155
Pf3D7_07_v3	831360	833140	-	PF3D7_0718700	conserved Plasmodium membrane protein,unknown function	0.293693138669185	0.0115725617372575
Pf3D7_09_v3	1047843	1059006	-	PF3D7_0926100	protein kinase,putative	-0.121453130913814	0.0115725617372575
Pf3D7_12_v3	357855	359377	-	PF3D7_1207900	conserved Plasmodium protein,unknown function	0.473589767621582	0.011613954201928
Pf3D7_11_v3	1151788	1154689	+	PF3D7_1129800	conserved Plasmodium protein,unknown function	-0.340930423094794	0.0117569455244043
Pf3D7_03_v3	647361	649671	+	PF3D7_0316100	ribosomal protein L27,mitochondrial,putative	0.259901489341113	0.0118801016994495
Pf3D7_12_v3	1620278	1625196	-	PF3D7_1239000	HD superfamily phosphohydrolase protein,putative	0.187916654527745	0.0120101826387935
Pf3D7_05_v3	895431	897323	+	PF3D7_0522000	conserved Plasmodium protein,unknown function	0.231831240437513	0.0125149645214147
Pf3D7_14_v3	1613546	1617193	-	PF3D7_1439700	leucine carboxyl methyltransferase,putative	-0.204779453149721	0.0125296333792298
Pf3D7_14_v3	2075586	2077349	-	PF3D7_1450600	S-adenosylmethionine-dependent methyltransferase,putative	0.305329381937499	0.0125296333792298
Pf3D7_08_v3	1184595	1185251	+	PF3D7_0827400	conserved protein,unknown function	-1.13508552015983	0.0126126191504701
Pf3D7_09_v3	445255	446630	+	PF3D7_0909800	small nuclear ribonucleoprotein Sm D3,putative	0.234095887492688	0.0126126191504701
Pf3D7_10_v3	573536	576191	+	PF3D7_1014400	MO15-related protein kinase	0.201004247528901	0.01262854155444
Pf3D7_10_v3	1313214	1315135	-	PF3D7_1032800	leucine-rich repeat protein	-0.268781572007247	0.0127598627644047
Pf3D7_14_v3	2144927	2146499	-	PF3D7_1452300	DER1-like protein	-0.353404147733897	0.0131182174705439
Pf3D7_04_v3	706094	709615	+	PF3D7_0416100	glutamyl-tRNA(Gln) amidotransferase subunit A	-0.144368710648704	0.0131644799811502
Pf3D7_12_v3	1908149	1909764	+	PF3D7_1245800	epsin-like protein,putative	0.209123609076823	0.0132425214386913
Pf3D7_06_v3	691710	694810	-	PF3D7_0616700	ras GTPAse,putative	0.335825101719103	0.0133273733912045
Pf3D7_08_v3	909083	910928	-	PF3D7_0820100	RNA-binding protein,putative	0.251633331589099	0.0133273733912045
Pf3D7_11_v3	436628	438959	-	PF3D7_1111100	replication factor C subunit 5,putative	0.134134134168991	0.0134346219734383
Pf3D7_11_v3	1280823	1288093	-	PF3D7_1133200	conserved Plasmodium protein,unknown function	-0.108376439922578	0.0135163003947657
Pf3D7_13_v3	529137	531966	+	PF3D7_1312600	2-oxoisovalerate dehydrogenase subunit alpha,mitochondrial,putative	-0.181886085625901	0.0136595300111343
Pf3D7_14_v3	1983780	1996262	-	PF3D7_1448500	conserved Plasmodium protein,unknown function	-0.140263834268785	0.0137506278667909
Pf3D7_05_v3	553939	554787	+	PF3D7_0512900	AKAP-like protein	-0.5000831544222	0.0137942326519997
Pf3D7_09_v3	936724	938572	-	PF3D7_0922900	3-oxoacyl-[acyl-carrier-protein] reductase	0.572708659840902	0.0138900751320716
Pf3D7_06_v3	830916	839790	-	PF3D7_0619800	conserved Plasmodium membrane protein,unknown function	-0.155966132475692	0.0139016404294081
Pf3D7_10_v3	850616	856824	-	PF3D7_1021100	conserved Plasmodium protein,unknown function	-0.231425619375255	0.0139442278754332
Pf3D7_12_v3	1626020	1628546	+	PF3D7_1239100	ribosomal protein L23,mitochondrial,putative	0.245734599304494	0.0140458469680176
Pf3D7_10_v3	1366770	1369652	-	PF3D7_1034400	flavoprotein subunit of succinate dehydrogenase	0.179805499542331	0.0141915768067875
Pf3D7_08_v3	732891	735068	-	PF3D7_0815700	ubiquitin	-0.667182072655528	0.0143724455882406
Pf3D7_06_v3	669060	671828	+	PF3D7_0616000	pyridoxal kinase	0.256634582079086	0.0144309080241263
Pf3D7_11_v3	617528	620150	+	PF3D7_1116300	peptidyl-prolyl cis-trans isomerase	0.234183302153917	0.0144406070275008
Pf3D7_12_v3	731430	735541	-	PF3D7_1218600	arginine--tRNA ligase	0.174993019034572	0.0145167968745014
Pf3D7_09_v3	831524	832780	+	PF3D7_0920300	conserved Plasmodium protein,unknown function	-0.493048484835629	0.0145513418836443
Pf3D7_11_v3	966719	969467	+	PF3D7_1124500	pyruvate dehydrogenase E1 component subunit alpha	-0.309998544706321	0.0145513418836443
Pf3D7_13_v3	2840236	2842840	-	PF3D7_1372200	histidine-rich protein III	0.642332693501107	0.0145930585290191
Pf3D7_10_v3	1308244	1310077	+	PF3D7_1032600	conserved protein,unknown function	-0.453592472817181	0.0148780679359249
Pf3D7_08_v3	362926	367241	-	PF3D7_0806800	V-type proton ATPase subunit a,putative	0.112331737823162	0.0149105493633477
Pf3D7_08_v3	1251559	1253831	+	PF3D7_0829100	coiled-coil domain-containing protein 124,putative	0.193811624420659	0.014956682993813
Pf3D7_11_v3	319592	321540	-	PF3D7_1107500	prefoldin,putative	0.291550605740474	0.014984333590758
Pf3D7_08_v3	917497	921911	+	PF3D7_0820300	conserved Plasmodium protein,unknown function	-0.196373608787455	0.0150396404003344
Pf3D7_13_v3	828978	834253	+	PF3D7_1320000	golgi protein 1	-0.165941968645202	0.0150497657316895
Pf3D7_10_v3	1502362	1504802	-	PF3D7_1037900	conserved Plasmodium protein,unknown function	-0.491416599487739	0.0150807791490204
Pf3D7_05_v3	839260	841139	-	PF3D7_0520400	single-stranded DNA-binding protein,putative	-0.210341431258685	0.0150939204724733
Pf3D7_03_v3	886593	889386	-	PF3D7_0321200	UDP-N-acetylglucosamine--dolichyl-phosphate N-acetylglucosaminephosphotransferase,putative	0.347014731582315	0.0152811038761398
Pf3D7_09_v3	703682	706678	+	PF3D7_0916900	zinc finger protein,putative	-0.66003422148653	0.0152811038761398
Pf3D7_12_v3	685730	689481	-	PF3D7_1217400	conserved protein,unknown function	-0.505571119893318	0.0152811038761398
Pf3D7_14_v3	1653495	1655996	+	PF3D7_1440500	allantoicase,putative	-0.423887302355407	0.0153281689900168
Pf3D7_14_v3	2094050	2102787	-	PF3D7_1451200	conserved Plasmodium protein,unknown function	-0.12230729920252	0.0154338479545676
Pf3D7_12_v3	252516	254143	+	PF3D7_1205700	targeted glyoxalase II	-0.339311322089861	0.0154355988628121
Pf3D7_12_v3	2041293	2043722	-	PF3D7_1249900	ribosomal RNA small subunit methyltransferase A2,putative	0.139681194805388	0.015447850900374
Pf3D7_07_v3	613821	617804	+	PF3D7_0713500	conserved Plasmodium protein,unknown function	-0.320337698237283	0.01555875180398
Pf3D7_13_v3	2777488	2779407	-	PF3D7_1369700	U2 small nuclear ribonucleoprotein A',putative	-0.320043060050586	0.0155938908133391
Pf3D7_14_v3	474972	477365	+	PF3D7_1411700	methyltransferase,putative	-0.206247299874167	0.015921476678609
Pf3D7_11_v3	840282	842499	-	PF3D7_1122100	GPI transamidase component GPI16,putative	-0.231225532860389	0.0159367875299908
Pf3D7_14_v3	2454639	2456200	+	PF3D7_1460100	FYVE and coiled-coil domain-containing protein	0.436864773787712	0.0159982929283319
Pf3D7_07_v3	372302	373569	-	PF3D7_0708100	DNA-directed RNA polymerases I,II,and III subunit RPABC5,putative	0.3269219317868	0.0159995330110016
Pf3D7_04_v3	690721	692635	-	PF3D7_0415700	conserved Plasmodium protein,unknown function	-0.506944160489808	0.0160987735616458
Pf3D7_11_v3	722046	723551	-	PF3D7_1119200	conserved protein,unknown function	0.310944290671809	0.0161313101924726
Pf3D7_13_v3	226669	229688	-	PF3D7_1304200	CorA-like Mg2+ transporter protein,putative	0.491567675546784	0.0164481643540099
Pf3D7_05_v3	604633	606347	-	PF3D7_0514500	conserved Plasmodium membrane protein,unknown function	-0.904710652811428	0.0164627189648094
Pf3D7_06_v3	1221309	1243267	+	PF3D7_0629700	SET domain protein,putative	-0.140929955809436	0.0165275903529598
Pf3D7_08_v3	344952	348269	-	PF3D7_0806500	DnaJ protein,putative	0.171231191912489	0.0165536046025453
Pf3D7_14_v3	1696250	1698728	-	PF3D7_1441600	acid cluster protein 33 homologue,putative	-0.346361674193625	0.0166459477493219
Pf3D7_08_v3	188566	190316	+	PF3D7_0802700	conserved Plasmodium protein,unknown function	-0.597850197111047	0.016729475161089
Pf3D7_14_v3	1375352	1377636	-	PF3D7_1434400	conserved protein,unknown function	-0.550363257070372	0.0167513419063533
Pf3D7_05_v3	837998	839532	+	PF3D7_0520300	U6 snRNA-associated Sm-like protein LSm2,putative	0.273661529073645	0.0167596287102124
Pf3D7_13_v3	476019	477369	+	PF3D7_1310900	ribosomal protein S15,mitochondrial,putative	0.284427900396031	0.0168611896353623
Pf3D7_08_v3	565878	573416	+	PF3D7_0811300	CCR4-associated factor 1	-0.100042930894126	0.0169233536720891
Pf3D7_14_v3	2984062	2987932	+	PF3D7_1473300	CKK domain-containing protein,putative	-0.433166495503125	0.0169329406827596
Pf3D7_13_v3	2202011	2205513	-	PF3D7_1355600	PhIL1 interacting protein PIP1	0.619488048840692	0.0172224768019977
Pf3D7_13_v3	652297	654272	-	PF3D7_1315500	conserved protein,unknown function	0.244442388287633	0.0173474370753101
Pf3D7_13_v3	477378	478179	-	PF3D7_1311000	protein ISD11	0.6198995473453	0.0173600927499425
Pf3D7_11_v3	1239829	1242921	+	PF3D7_1132000	ubiquitin-like protein,putative	-0.149368354989173	0.017378589030467
Pf3D7_04_v3	869788	872102	+	PF3D7_0419600	ran-specific GTPase-activating protein 1,putative	0.11768661701434	0.0177741535257575
Pf3D7_13_v3	635796	638125	+	PF3D7_1315000	conserved protein,unknown function	-0.3944174444744	0.0180088240311675
Pf3D7_07_v3	721717	725068	+	PF3D7_0716500	conserved Plasmodium protein,unknown function	0.195751759635655	0.0180118477818356
Pf3D7_02_v3	431716	434231	-	PF3D7_0210600	protein CERLI1	-0.413125322009237	0.0182196954971387
Pf3D7_13_v3	487208	489812	+	PF3D7_1311400	AP-1 complex subunit mu-1	-0.134421748648	0.0184160762631498
Pf3D7_09_v3	1119831	1122373	-	PF3D7_0927500	dynein light chain,putative	-0.991459417202981	0.0184861421419728
Pf3D7_11_v3	1000521	1001954	-	PF3D7_1125500	small nuclear ribonucleoprotein Sm D1,putative	0.201925055558948	0.0184861421419728
Pf3D7_12_v3	466191	469771	-	PF3D7_1210400	general transcription factor 3C polypeptide 5,putative	-0.201520312863719	0.0184861421419728
Pf3D7_08_v3	574372	578973	+	PF3D7_0811400	conserved protein,unknown function	0.114450125235207	0.0185406468597145
Pf3D7_08_v3	967747	969151	-	PF3D7_0821500	ribosomal RNA small subunit methyltransferase NEP1,putative	0.374695376757807	0.0186205055467019
Pf3D7_10_v3	1344081	1347509	-	PF3D7_1033600	pre-mRNA-splicing factor CEF1,putative	0.127326485630548	0.0187083799976373
Pf3D7_10_v3	674416	678495	-	PF3D7_1016800	Plasmodium exported protein (PHISTc),unknown function	-0.501676771272842	0.0187466664801334
Pf3D7_07_v3	865738	876273	+	PF3D7_0719900	conserved Plasmodium membrane protein,unknown function	-0.10829256435045	0.018783821209327
Pf3D7_09_v3	532079	535972	+	PF3D7_0911700	GTP-binding protein,putative	-0.156303386204752	0.0188756737665492
Pf3D7_08_v3	980704	982153	-	PF3D7_0822100	mediator of RNA polymerase II transcription subunit 7,putative	0.361716469919014	0.0188801160146218
Pf3D7_11_v3	1094357	1096486	-	PF3D7_1128100	prefoldin subunit 5,putative	0.136405489705	0.0190079320695268
Pf3D7_12_v3	484065	489902	+	PF3D7_1211000	kinesin-X3,putative	-0.358579178315124	0.0192560813615126
Pf3D7_11_v3	668095	670115	+	PF3D7_1117600	peptidyl-tRNA hydrolase ICT1	0.241925462322051	0.0193241345419211
Pf3D7_10_v3	808483	810465	-	PF3D7_1019900	autophagy-related protein 8	0.375509936963504	0.0193776962890469
Pf3D7_08_v3	248516	268538	+	PF3D7_0804500	conserved Plasmodium membrane protein,unknown function	-0.113486791694447	0.0196359270830158
Pf3D7_12_v3	2171086	2173040	+	PF3D7_1253100	Plasmodium exported protein (PHISTa),unknown function	-0.2982174245533	0.0196674135735253
Pf3D7_14_v3	752903	757053	+	PF3D7_1417800	DNA replication licensing factor MCM2	-0.102491181447105	0.0196744631051408
Pf3D7_10_v3	708922	711037	+	PF3D7_1017700	conserved Plasmodium protein,unknown function	-0.425731473966753	0.0197187010286886
Pf3D7_14_v3	953981	958714	+	PF3D7_1423600	calcium-dependent protein kinase,putative	0.241535540851503	0.0197737044098522
Pf3D7_03_v3	737151	739019	-	PF3D7_0317800	26S proteasome non-ATPase regulatory subunit 9,putative	0.161186901890173	0.0197988182919442
Pf3D7_03_v3	287946	291323	-	PF3D7_0306100	conserved Plasmodium protein,unknown function	-0.168086434171998	0.0200135317055078
Pf3D7_07_v3	413560	422436	-	PF3D7_0709300	mediator of RNA polymerase II transcription subunit 14,putative	0.140923046615076	0.0202462775675362
Pf3D7_14_v3	171985	175299	+	PF3D7_1405000	conserved Plasmodium protein,unknown function	-0.189495890840243	0.0207462348519594
Pf3D7_10_v3	1284588	1287287	-	PF3D7_1031900	conserved Plasmodium protein,unknown function	0.42222672290129	0.0207637670607075
Pf3D7_02_v3	230768	232631	+	PF3D7_0205700	RNA-binding protein,putative	-0.253930009586772	0.0207877262284426
Pf3D7_09_v3	1092809	1096677	-	PF3D7_0926800	conserved Plasmodium protein,unknown function	-0.15874836382421	0.020826294954865
Pf3D7_08_v3	372356	376952	-	PF3D7_0807100	DNA helicase PSH3	0.171010378005393	0.0208969252261321
Pf3D7_11_v3	1882167	1888573	+	PF3D7_1147300	conserved Plasmodium protein,unknown function	-0.113656392890217	0.0208969252261321
Pf3D7_06_v3	105022	107401	+	PF3D7_0602500	geranylgeranyl transferase type-2 subunit beta,putative	0.248742842467015	0.0212016512119768
Pf3D7_10_v3	1029659	1031835	+	PF3D7_1024700	conserved protein,unknown function	0.151168643249167	0.0214075899830202
Pf3D7_12_v3	160614	162188	+	PF3D7_1202800	DNA/RNA-binding protein,putative	0.362076782353507	0.0214549422996784
Pf3D7_12_v3	1506849	1509721	-	PF3D7_1236100	clustered-asparagine-rich protein	0.13274891235298	0.0214889099659311
Pf3D7_06_v3	1243321	1247814	-	PF3D7_0629800	cullin-2,putative	-0.150579919273913	0.0215030153096404
Pf3D7_08_v3	871410	873440	+	PF3D7_0819200	perforin-like protein 5	0.500418471142293	0.0216294251819158
Pf3D7_06_v3	522936	525730	-	PF3D7_0612600	cytoplasmic tRNA 2-thiolation protein 1,putative	-0.201472395134385	0.0218887620510625
Pf3D7_11_v3	1251966	1253902	+	PF3D7_1132300	nucleic acid binding protein,putative	-0.145028524717081	0.0219675595127073
Pf3D7_05_v3	1213104	1220543	+	PF3D7_0529800	conserved Plasmodium protein,unknown function	-0.125224804456297	0.021982226042265
Pf3D7_14_v3	1502507	1505459	+	PF3D7_1437000	N-acetyltransferase,GNAT family,putative	-0.129617690084606	0.0220753323527407
Pf3D7_01_v3	330597	332834	+	PF3D7_0108100	conserved protein,unknown function	-0.272134296418129	0.022101687865927
Pf3D7_01_v3	393695	395222	-	PF3D7_0110400	DNA-directed RNA polymerase II subunit RPB9,putative	0.140714492138526	0.0221506401880266
Pf3D7_11_v3	790267	791082	+	PF3D7_1120900	heat shock factor-binding protein 1	0.259957146169204	0.022626695577689
Pf3D7_11_v3	1944702	1946935	+	PF3D7_1148900	Plasmodium exported protein,unknown function	0.957969912538493	0.0228885168618032
Pf3D7_14_v3	3076187	3081459	+	PF3D7_1475100	conserved Plasmodium protein,unknown function	-0.19443813180569	0.0228885168618032
Pf3D7_14_v3	1775669	1776938	+	PF3D7_1443300	U6 snRNA-associated Sm-like protein LSm5,putative	0.205025298797192	0.0229137753308406
Pf3D7_14_v3	2171480	2172584	-	PF3D7_1452900	conserved protein,unknown function	-0.249861941564391	0.0229966532043747
Pf3D7_06_v3	533673	535898	-	PF3D7_0613000	conserved Plasmodium protein,unknown function	0.160641005242879	0.0232100816462985
Pf3D7_07_v3	1246810	1248317	+	PF3D7_0729200	1-cys peroxiredoxin	0.251070554593576	0.0232100816462985
Pf3D7_06_v3	505314	507593	+	PF3D7_0611900	lsm12,putative	0.252636193697019	0.0232784084127093
Pf3D7_10_v3	515235	518137	-	PF3D7_1013300	conserved Plasmodium protein,unknown function	-0.204930482250166	0.0233208531218718
Pf3D7_14_v3	1902569	1905593	-	PF3D7_1446400	pyruvate dehydrogenase E1 component subunit beta	0.340310021048259	0.0233455056945898
Pf3D7_03_v3	285291	286154	-	PF3D7_0305900	conserved Plasmodium protein,unknown function	-0.561238456714357	0.0234819654245925
Pf3D7_14_v3	2173011	2176425	-	PF3D7_1453000	conserved Plasmodium protein,unknown function	-0.201400369521725	0.0235238624749719
Pf3D7_03_v3	641255	643023	-	PF3D7_0315800	zinc finger protein,putative	0.237177684980435	0.0237348239330242
Pf3D7_14_v3	2115436	2118190	-	PF3D7_1451600	LCCL domain-containing protein	-0.973388653917881	0.0237377834914747
Pf3D7_05_v3	830897	834873	+	PF3D7_0520100	protein phosphatase PPM9,putative	0.201135982157718	0.0241734002187248
Pf3D7_10_v3	499604	502530	+	PF3D7_1013000	zinc finger protein,putative	-0.351621754996805	0.0241734002187248
Pf3D7_12_v3	725394	730447	-	PF3D7_1218500	dynamin-like protein,putative	0.201148599582531	0.0242128871907547
Pf3D7_10_v3	1147866	1148213	+	PF3D7_1027500	conserved Plasmodium protein,unknown function	0.567267447039081	0.0243271955003045
Pf3D7_03_v3	739193	742054	+	PF3D7_0317900	conserved protein,unknown function	0.214273242937568	0.0243606641108129
Pf3D7_13_v3	244430	246721	+	PF3D7_1304900	DNA-directed RNA polymerase II subunit RPB11,putative	0.23238198451722	0.0244431123864637
Pf3D7_14_v3	423495	424842	-	PF3D7_1410500	conserved Plasmodium protein,unknown function	0.274493317836645	0.0245208747269658
Pf3D7_12_v3	1633606	1642562	+	PF3D7_1239200	AP2 domain transcription factor,putative	-0.111481463726284	0.0249844908510496
Pf3D7_05_v3	620377	624323	-	PF3D7_0515000	pre-mRNA-splicing factor CWC2,putative	0.117341148117129	0.0250372684105833
Pf3D7_09_v3	162043	167477	+	PF3D7_0903500	nucleoporin NUP138,putative	0.144561646066018	0.0253798472442959
Pf3D7_06_v3	467227	469157	+	PF3D7_0611200	AP2 domain transcription factor,putative	0.200351118915105	0.0255221580454838
Pf3D7_14_v3	1800831	1801887	+	PF3D7_1444000	conserved Plasmodium protein,unknown function	-1.00238602279693	0.0255802507443713
Pf3D7_14_v3	2569896	2572178	+	PF3D7_1463200	replication factor C subunit 3,putative	0.139236931861087	0.0255802507443713
Pf3D7_04_v3	361974	364336	+	PF3D7_0407100	methyltransferase,putative	-0.290361010127059	0.0256008848861073
Pf3D7_09_v3	93768	95820	-	PF3D7_0902100	serine/threonine protein kinase,FIKK family	-0.608832458093451	0.0260247367515618
Pf3D7_13_v3	1816344	1821300	-	PF3D7_1345400	conserved Plasmodium protein,unknown function	-0.113978005477335	0.0260460242528753
Pf3D7_10_v3	149289	150204	+	PF3D7_1003200	ribosome-binding factor A,putative	0.32109703129355	0.026096171168271
Pf3D7_03_v3	945333	946889	-	PF3D7_0322500	iron-sulfur assembly protein,putative	-0.268149652901869	0.0261678784875737
Pf3D7_02_v3	752461	754956	+	PF3D7_0218500	small nuclear ribonucleoprotein Sm D2,putative	0.173027047380155	0.0261893635682847
Pf3D7_06_v3	290146	292628	-	PF3D7_0606900	glutaredoxin-like protein	0.211297370542163	0.0261893635682847
Pf3D7_12_v3	1024322	1028668	-	PF3D7_1225200	DNA-binding protein,putative	-0.145844688599676	0.0263112010074315
Pf3D7_05_v3	1008263	1010159	-	PF3D7_0524200	conserved Plasmodium membrane protein,unknown function	-0.673668496110772	0.0263984062825476
Pf3D7_12_v3	1480516	1482959	+	PF3D7_1235500	N6-adenosine-methyltransferase,putative	0.160096205428636	0.0265631129717769
Pf3D7_13_v3	1625796	1629643	+	PF3D7_1340900	sodium-dependent phosphate transporter	0.300727781658144	0.026788523714555
Pf3D7_05_v3	1117087	1119867	-	PF3D7_0526700	conserved protein,unknown function	-0.142500165216864	0.02679312517806
Pf3D7_11_v3	1899181	1905942	+	PF3D7_1147800	membrane associated erythrocyte binding-like protein	-0.292402081986685	0.0268852916278602
Pf3D7_06_v3	547900	552544	-	PF3D7_0613500	AP-3 complex subunit beta,putative	-0.156986937789221	0.0271112088154196
Pf3D7_06_v3	738020	739535	-	PF3D7_0617600	stevor	0.62497453192813	0.0271685788921417
Pf3D7_05_v3	386956	388505	+	PF3D7_0509200	leucine-rich repeat protein	-0.561245311319717	0.027217892562994
Pf3D7_14_v3	1256926	1259113	-	PF3D7_1432000	syntaxin,Qa-SNARE family	-0.169592947467715	0.0272637497683025
Pf3D7_13_v3	98252	101166	+	PF3D7_1301700	CX3CL1-binding protein 2	0.451340155668192	0.0272968481507624
Pf3D7_14_v3	1618070	1620337	+	PF3D7_1439800	vesicle-associated membrane protein,putative	-0.123307603317546	0.0273740108459122
Pf3D7_02_v3	574898	576521	-	PF3D7_0214200	ribosomal protein L13,mitochondrial	0.161984259267891	0.0274129724790371
Pf3D7_08_v3	1085451	1091286	+	PF3D7_0825000	conserved Plasmodium protein,unknown function	-0.131015214655435	0.0275878954611983
Pf3D7_11_v3	950693	956865	-	PF3D7_1124100	BEACH domain-containing protein,putative	-0.112301338669407	0.0279935088251258
Pf3D7_03_v3	572134	576853	-	PF3D7_0314200	conserved Plasmodium protein,unknown function	-0.166292876729292	0.0281768331764254
Pf3D7_08_v3	847541	854736	-	PF3D7_0818700	DNA helicase,putative	-0.130645191413866	0.0281768331764254
Pf3D7_09_v3	1062667	1064356	+	PF3D7_0926200	conserved Plasmodium protein,unknown function	-0.669837147219423	0.0284864195191524
Pf3D7_02_v3	790390	792432	+	PF3D7_0219900	Plasmodium exported protein,unknown function	-0.462972392328986	0.0285630685328077
Pf3D7_05_v3	57729	62476	-	PF3D7_0501100	heat shock protein 40,type II	-0.166517027921518	0.0286852724747226
Pf3D7_01_v3	297189	299513	+	PF3D7_0107200	CCR4 domain-containing protein 3,putative	0.309692324033298	0.0289301392011849
Pf3D7_06_v3	392371	394770	+	PF3D7_0609200	citrate synthase-like protein,putative	0.484911249529517	0.0289520367700904
Pf3D7_09_v3	363574	365642	-	PF3D7_0907700	proteasome activator 28	0.141967424118135	0.0290780029325701
Pf3D7_08_v3	310797	313261	+	PF3D7_0805600	phosphatidic acid phosphatase 2	0.168318317381667	0.0290784123284191
Pf3D7_11_v3	743663	746472	+	PF3D7_1119700	conserved Plasmodium protein,unknown function	-0.396749888995716	0.0291244283742229
Pf3D7_14_v3	56497	59127	-	PF3D7_1401500	esterase,putative	0.473281453688964	0.0307879748486257
Pf3D7_02_v3	541071	542094	-	PF3D7_0213300	conserved protein,unknown function	0.28841429869195	0.0309737108325747
Pf3D7_01_v3	431167	436457	-	PF3D7_0111300	P-loop containing nucleoside triphosphate hydrolase,putative	-0.11847893916389	0.0315336130605087
Pf3D7_05_v3	327656	328316	+	PF3D7_0507900	conserved Plasmodium protein,unknown function	0.289390931301972	0.0315764055121888
Pf3D7_14_v3	2250677	2251978	-	PF3D7_1455100	protein tyrosine phosphatase,putative	0.183951277475305	0.0317234060604988
Pf3D7_04_v3	401320	403441	+	PF3D7_0408200	conserved Plasmodium protein,unknown function	-0.357107300328354	0.0318385562306004
Pf3D7_05_v3	1090492	1095184	+	PF3D7_0526500	conserved Plasmodium protein,unknown function	0.137694411676249	0.0321186644469205
Pf3D7_14_v3	2491624	2493185	+	PF3D7_1461300	40S ribosomal protein S28e,putative	0.125838298465771	0.0325309698721035
Pf3D7_04_v3	852453	854447	+	PF3D7_0419100	conserved Plasmodium protein,unknown function	0.268088638248677	0.0328091060389245
Pf3D7_13_v3	2067513	2068916	-	PF3D7_1351900	conserved protein,unknown function	-0.152935686206765	0.0330132215495563
Pf3D7_14_v3	392855	394689	-	PF3D7_1410000	ER membrane protein complex subunit 2,putative	-0.210968727016486	0.0330902194030133
Pf3D7_14_v3	641606	642984	-	PF3D7_1415900	zinc finger protein,putative	0.236598481505804	0.0337214498385496
Pf3D7_14_v3	1499927	1501739	-	PF3D7_1436900	histidine triad protein,putative	0.333660389239276	0.0338958292064982
Pf3D7_14_v3	3257135	3257841	-	PF3D7_1479100	Plasmodium exported protein,unknown function	-0.737802726604165	0.0339056802589252
Pf3D7_13_v3	836524	838735	+	PF3D7_1320200	TBC domain protein,putative	-0.195013508789361	0.0339496178168645
Pf3D7_06_v3	508686	511919	-	PF3D7_0612100	eukaryotic translation initiation factor 3 subunit L,putative	0.111002674619227	0.0342074784857581
Pf3D7_04_v3	224779	231733	-	PF3D7_0404100	AP2 domain transcription factor AP2-SP2,putative	-0.527502468093019	0.0343131727599601
Pf3D7_03_v3	727544	738158	+	PF3D7_0317700	CPSF (cleavage and polyadenylation specific factor),subunit A,putative	0.115159866815093	0.0344142207472907
Pf3D7_05_v3	693120	699060	+	PF3D7_0516700	ubiquitin carboxyl-terminal hydrolase 2,putative	-0.11056973138526	0.0344142207472907
Pf3D7_10_v3	485372	491888	+	PF3D7_1012700	NLI interacting factor-like phosphatase,putative	-0.134868230995727	0.0344142207472907
Pf3D7_08_v3	855347	857162	-	PF3D7_0818800	U3 small nucleolar ribonucleoprotein protein IMP4,putative	0.330757957708262	0.0345582854975423
Pf3D7_06_v3	955547	958868	+	PF3D7_0623600	splicing factor-like protein 1,putative	0.146157730797636	0.0345637504215174
Pf3D7_14_v3	1668319	1670272	+	PF3D7_1440900	conserved Plasmodium protein,unknown function	-0.751278879079814	0.0346495257825401
Pf3D7_13_v3	1919643	1924321	-	PF3D7_1348000	conserved Plasmodium protein,unknown function	-0.625169848902137	0.03490533942569
Pf3D7_12_v3	2018995	2022484	-	PF3D7_1249600	leucine-rich repeat protein	-0.2095262803518	0.0349192963448082
Pf3D7_14_v3	52256	54457	-	PF3D7_1401400	early transcribed membrane protein 14.1	0.242440731046645	0.0351168900951152
Pf3D7_12_v3	1270895	1274974	+	PF3D7_1231000	conserved Plasmodium protein,unknown function	-0.164195463774281	0.0351963035998951
Pf3D7_04_v3	180345	181808	-	PF3D7_0403300	conserved Plasmodium protein,unknown function	-0.353379632631138	0.0352722079022481
Pf3D7_13_v3	2730239	2736221	-	PF3D7_1368800	DNA repair endonuclease XPF,putative	-0.130107598942547	0.0352722079022481
Pf3D7_12_v3	1791156	1793341	+	PF3D7_1242200	queuine tRNA-ribosyltransferase,putative	-0.136100268971146	0.0355142373783123
Pf3D7_12_v3	586314	587973	+	PF3D7_1213600	dynein light chain 1,putative	0.179715706748912	0.0356229688459985
Pf3D7_14_v3	1275758	1282905	-	PF3D7_1432400	leucine-rich repeat protein	-0.225560889236824	0.0359124180729509
Pf3D7_14_v3	230607	232875	+	PF3D7_1406400	pentatricopeptide repeat-containing protein 1	-0.177356883719363	0.0361880074144903
Pf3D7_10_v3	1208198	1210914	-	PF3D7_1029700	conserved Plasmodium protein,unknown function	-0.738592231783739	0.036291322096219
Pf3D7_08_v3	676314	677698	+	PF3D7_0813800	GDP-mannose 4%2C6-dehydratase	0.449800183128009	0.0363094549402157
Pf3D7_01_v3	118812	122534	-	PF3D7_0102600	serine/threonine protein kinase,FIKK family	0.428777789709045	0.0365466475463257
Pf3D7_14_v3	1126538	1129101	+	PF3D7_1428600	peptide chain release factor 1	0.173270724985776	0.0368398943843299
Pf3D7_10_v3	368805	370636	-	PF3D7_1008900	adenylate kinase	0.107868196256913	0.0369929619962082
Pf3D7_11_v3	1593266	1595319	+	PF3D7_1139900	ER membrane protein complex subunit 8,putative	-0.215350113521606	0.0370273524855753
Pf3D7_05_v3	861930	867583	-	PF3D7_0521100	conserved Plasmodium protein,unknown function	-0.459865433990619	0.0372784714168288
Pf3D7_05_v3	528729	529510	-	PF3D7_0512100	conserved protein,unknown function	0.257379754729903	0.0374589282591592
Pf3D7_13_v3	1996357	1998701	+	PF3D7_1349600	conserved Plasmodium protein,unknown function	-0.168010755214456	0.0375920476883548
Pf3D7_08_v3	290626	291907	+	PF3D7_0805200	gamete release protein,putative	-0.679960167905923	0.0377784341197388
Pf3D7_11_v3	961072	964480	+	PF3D7_1124300	conserved protein,unknown function	0.107228818727993	0.0378903344486628
Pf3D7_13_v3	2055161	2057075	+	PF3D7_1351600	glycerol kinase	0.566320648492741	0.0381814042735261
Pf3D7_08_v3	174618	180248	-	PF3D7_0802500	inositol 5-phosphatase,putative	-0.154951666169089	0.0384230541435925
Pf3D7_12_v3	1511204	1519141	-	PF3D7_1236200	conserved Plasmodium protein,unknown function	0.209513030311399	0.0387347037833026
Pf3D7_05_v3	97199	102279	+	PF3D7_0502000	vacuolar protein sorting-associated protein 11,putative	-0.17609831078551	0.0396910632544268
Pf3D7_01_v3	253089	255771	+	PF3D7_0105900	3'-5' exonuclease,putative	-0.215162491467799	0.0400004907349946
Pf3D7_14_v3	2840696	2842391	-	PF3D7_1469300	pre-rRNA-processing protein PNO1,putative	0.198402162966319	0.0400004907349946
Pf3D7_13_v3	2542180	2543589	+	PF3D7_1363300	50S ribosomal protein L9,mitochondrial,putative	0.280512743205184	0.0403933889492307
Pf3D7_01_v3	313824	319525	+	PF3D7_0107600	eukaryotic translation initiation factor 2-alpha kinase 2,putative	-0.541368379601598	0.0406996175243618
Pf3D7_05_v3	527485	528969	+	PF3D7_0512000	prefoldin subunit 6	0.152028054477363	0.0409083582542591
Pf3D7_11_v3	800552	801465	-	PF3D7_1121200	conserved protein,unknown function	0.339343290149656	0.0415206882007337
Pf3D7_09_v3	1248274	1252765	-	PF3D7_0931000	elongation factor Tu,putative	-0.164023873188268	0.0415528452886656
Pf3D7_12_v3	448322	451568	-	PF3D7_1209900	ABC transporter B family member 7,putative	-0.172325452051981	0.0415957242508591
Pf3D7_14_v3	2001083	2002106	-	PF3D7_1448800	Appr-1-p processing domain protein	0.248669090175883	0.0417630741018517
Pf3D7_10_v3	106648	109855	-	PF3D7_1002100	EMP1-trafficking protein	0.153690347280384	0.0420865640607389
Pf3D7_10_v3	1020895	1022060	-	PF3D7_1024200	RNA-binding protein,putative	0.291579298120377	0.0423916171736118
Pf3D7_13_v3	734806	738618	+	PF3D7_1317600	conserved Plasmodium protein,unknown function	-0.151236071565838	0.0426770047467446
Pf3D7_13_v3	984290	988964	-	PF3D7_1323800	vacuolar protein sorting-associated protein 52,putative	-0.156296806830451	0.0430430398151778
Pf3D7_14_v3	472825	474880	+	PF3D7_1411600	GTP-binding protein Obg1	0.173927928563118	0.0430539815511149
Pf3D7_12_v3	103318	104985	-	PF3D7_1201700	conserved Plasmodium membrane protein,unknown function	-0.32036801594733	0.0432118071613572
Pf3D7_04_v3	846888	849541	+	PF3D7_0418900	conserved protein,unknown function	0.224560751374632	0.0434304714589005
Pf3D7_10_v3	1419703	1423290	+	PF3D7_1035800	probable protein,unknown function	0.643954068390886	0.0439833382586956
Pf3D7_01_v3	439395	442195	-	PF3D7_0111500	UMP-CMP kinase,putative	0.117347357289725	0.0445825845587586
Pf3D7_09_v3	938929	940716	-	PF3D7_0923000	DNA-directed RNA polymerase II subunit RPB3,putative	0.211258596846144	0.04465979401155
Pf3D7_14_v3	2002360	2003426	-	PF3D7_1448900	mitochondrial respiratory chain complex II subunit,putative	0.280731907245722	0.044719668048295
Pf3D7_10_v3	1490767	1494398	+	PF3D7_1037600	TFIIH basal transcription factor complex helicase XPB subunit,putative	0.136607747043234	0.0447463248713185
Pf3D7_05_v3	849251	856116	-	PF3D7_0520800	conserved protein,unknown function	0.125557754883137	0.0448287251424237
Pf3D7_06_v3	1284439	1287109	+	PF3D7_0630700	bifunctional methylenetetrahydrofolate dehydrogenase/cyclohydrolase,putative	-0.258774035689208	0.0450056955629548
Pf3D7_10_v3	1518290	1548390	+	PF3D7_1038400	gametocyte-specific protein	-0.333870622836292	0.0451950495768385
Pf3D7_02_v3	455265	456900	-	PF3D7_0211200	ras-related protein Rab-5A	-0.208974151247385	0.0452179653142835
Pf3D7_02_v3	441381	443570	-	PF3D7_0210900	conserved Plasmodium protein,unknown function	0.106881316588214	0.0454384409083484
Pf3D7_09_v3	987949	993032	+	PF3D7_0924400	conserved Plasmodium protein,unknown function	-0.0953620741985203	0.0454901453157427
Pf3D7_13_v3	996864	999493	+	PF3D7_1324100	conserved Plasmodium membrane protein,unknown function	-0.153791681431689	0.0454901453157427
Pf3D7_14_v3	269535	271698	+	PF3D7_1407500	multifunctional methyltransferase subunit TRM112,putative	0.254392171645674	0.0456145564352239
Pf3D7_07_v3	901363	903408	+	PF3D7_0720900	tetratricopeptide repeat protein,putative	0.144087253851589	0.0457540821580163
Pf3D7_07_v3	776141	795637	-	PF3D7_0718000	dynein heavy chain,putative	-0.390022843918535	0.0459032721089597
Pf3D7_09_v3	732608	734242	+	PF3D7_0917700	GPN-loop GTPase,putative	0.349959401557112	0.045974831352274
Pf3D7_10_v3	1495330	1496999	+	PF3D7_1037700	enhancer of rudimentary homolog,putative	0.225827825650832	0.0460101975335013
Pf3D7_09_v3	349572	351287	-	PF3D7_0907300	prefoldin-like protein,putative	0.26914279213803	0.0461503295726967
Pf3D7_08_v3	592954	595639	-	PF3D7_0811800	conserved Plasmodium protein,unknown function	-0.268275334137641	0.0462001168128896
Pf3D7_09_v3	1084696	1089093	+	PF3D7_0926600	conserved Plasmodium membrane protein,unknown function	-0.415374854139316	0.0462608299969754
Pf3D7_05_v3	1138602	1141621	+	PF3D7_0527400	conserved Plasmodium protein,unknown function	-0.257934366654327	0.0463905210043751
Pf3D7_09_v3	555921	558634	+	PF3D7_0912500	SAP domain-containing protein,putative	0.11003153476323	0.0466457783624988
Pf3D7_11_v3	476989	478637	+	PF3D7_1112500	RNA transcription,translation and transport factor protein,putative	0.25265688575755	0.0474370908251833
Pf3D7_02_v3	384529	386885	-	PF3D7_0209200	exosome complex component MTR3,putative	0.174418107601575	0.0475827968786913
Pf3D7_10_v3	1229987	1233020	-	PF3D7_1030200	claudin-like apicomplexan microneme protein,putative	-0.469167527665227	0.0480854228761801
Pf3D7_12_v3	1502375	1504236	+	PF3D7_1236000	vesicle transport v-SNARE protein VTI1,putative	-0.152731612517185	0.0480854228761801
Pf3D7_12_v3	1592194	1593792	-	PF3D7_1238400	conserved protein,unknown function	-0.438941763581401	0.0480854228761801
Pf3D7_14_v3	2043853	2045299	-	PF3D7_1449900	conserved protein,unknown function	-0.249887758345578	0.0491673427128529
Pf3D7_10_v3	99001	100443	-	PF3D7_1001900	Plasmodium exported protein (hyp16),unknown function	0.253112141129447	0.0492050859764915
Pf3D7_14_v3	1561526	1563812	+	PF3D7_1438600	conserved protein,unknown function	-0.264776222866088	0.0498374534057837
Pf3D7_12_v3	613217	614983	-	PF3D7_1214600	adrenodoxin-type ferredoxin,putative	0.259982792685327	0.049920085160847
Pf3D7_14_v3	2658255	2660911	-	PF3D7_1465700	plasmepsin VIII,putative	0.584607083974697	0.0499240554774779
Pf3D7_09_v3	317027	319614	+	PF3D7_0906500	arginase	0.184526281815298	0.0501188900497685
Pf3D7_08_v3	604520	613359	+	PF3D7_0812100	proteasome activator complex subunit 4,putative	-0.101123979445626	0.0506974835338948
Pf3D7_11_v3	1012393	1014252	+	PF3D7_1125900	XTBD domain-containing protein,putative	0.228743142535853	0.0508110364659169
Pf3D7_14_v3	2714633	2720143	-	PF3D7_1466400	AP2 domain transcription factor AP2-EXP	0.134444127846584	0.050867545594403
Pf3D7_05_v3	1145803	1149684	-	PF3D7_0527600	conserved Plasmodium protein,unknown function	-0.135499141715799	0.051063926536545
Pf3D7_07_v3	687618	689135	-	PF3D7_0715400	secreted ookinete protein,putative	-0.249052054534068	0.0514672449452676
Pf3D7_11_v3	986112	988218	+	PF3D7_1125100	ATP synthase F0 subunit b-like protein,putative	-0.171197460991373	0.0514672449452676
Pf3D7_08_v3	399105	401398	-	PF3D7_0807800	26S proteasome regulatory subunit RPN10,putative	-0.105868040963491	0.052040073686651
Pf3D7_13_v3	765769	767774	+	PF3D7_1318500	conserved Plasmodium protein,unknown function	-0.590909416044731	0.052040073686651
Pf3D7_14_v3	3127566	3128533	-	PF3D7_1476000	conserved Plasmodium protein,unknown function	0.408774635384132	0.0525604484141236
Pf3D7_09_v3	1364066	1366174	-	PF3D7_0934900	conserved Plasmodium protein,unknown function	-0.479553882852363	0.0527426741233771
Pf3D7_09_v3	1324974	1329878	-	PF3D7_0933500	gamma-tubulin complex component,putative	-0.13028708865721	0.0541957251546338
Pf3D7_06_v3	125002	127010	-	PF3D7_0603100	RNA-binding protein,putative	-0.192691735696933	0.0541991562781242
Pf3D7_09_v3	600676	604593	-	PF3D7_0914100	conserved Plasmodium protein,unknown function	-0.178839449252263	0.0545527104557166
Pf3D7_12_v3	1777080	1779980	+	PF3D7_1241700	replication factor C subunit 4,putative	0.112396333206081	0.0545895152569271
Pf3D7_13_v3	1598111	1601567	+	PF3D7_1339900	ABC transporter B family member 5,putative	-0.160700589565242	0.0546356179002521
Pf3D7_09_v3	1339791	1342470	-	PF3D7_0934000	histidine--tRNA ligase,putative	-0.188576167943469	0.0546377713067662
Pf3D7_13_v3	897716	901044	+	PF3D7_1321600	cGMP-specific 3'%2C5'-cyclic phosphodiesterase gamma,putative	-0.577069701333706	0.0546536557171851
Pf3D7_09_v3	536963	540283	-	PF3D7_0911900	falstatin	-0.105033377751599	0.0552311643927844
Pf3D7_12_v3	1560900	1567860	-	PF3D7_1237500	conserved Plasmodium protein,unknown function	-0.109790176458003	0.0552935680472744
Pf3D7_12_v3	1312553	1320504	+	PF3D7_1231800	asparagine-rich protein,putative	-0.105671904496678	0.0560793946967904
Pf3D7_14_v3	893533	895571	-	PF3D7_1422100	ribosomal protein L21,mitochondrial,putative	0.144323380692287	0.0565630243124181
Pf3D7_09_v3	1224476	1239586	+	PF3D7_0930800	conserved Plasmodium membrane protein,unknown function	-0.117895013715761	0.0569223971933429
Pf3D7_13_v3	1895620	1896958	+	PF3D7_1347400	conserved Plasmodium protein,unknown function	0.241534821673397	0.0570409133843055
Pf3D7_12_v3	1604376	1608415	+	PF3D7_1238700	BTB/POZ domain-containing protein,putative	0.156010256525054	0.0572113622701078
Pf3D7_07_v3	877733	879225	-	PF3D7_0720100	pre-rRNA-processing protein ESF2,putative	0.189574538553365	0.0577765711320307
Pf3D7_03_v3	85289	86678	-	PF3D7_0301400	Plasmodium exported protein,unknown function	0.484142400722883	0.0579003836833393
Pf3D7_02_v3	479683	481854	+	PF3D7_0212000	GDP-fructose GMP antiporter,putative	-0.179003747752176	0.057969937819656
Pf3D7_07_v3	903558	914883	+	PF3D7_0721000	conserved Plasmodium membrane protein,unknown function	-0.0953475052513669	0.0582856113690423
Pf3D7_09_v3	566578	568830	+	PF3D7_0912900	26S proteasome regulatory subunit RPN8,putative	-0.106689121807835	0.0584416939763649
Pf3D7_14_v3	133424	135951	-	PF3D7_1403700	translocation associated membrane protein,putative	0.3800066320901	0.0584940955847619
Pf3D7_12_v3	2105871	2108564	-	PF3D7_1251700	tryptophan--tRNA ligase	0.22802617417937	0.058532933798343
Pf3D7_05_v3	1279189	1280883	-	PF3D7_0531200	ribosomal protein S16,mitochondrial,putative	0.327285807619087	0.0585484471682042
Pf3D7_10_v3	1341631	1344010	+	PF3D7_1033500	WD repeat-containing protein 70,putative	-0.127825374879621	0.0585778194943295
Pf3D7_05_v3	405961	407897	-	PF3D7_0509700	conserved Plasmodium protein,unknown function	0.325244082967881	0.0586121028102818
Pf3D7_10_v3	381136	382816	+	PF3D7_1009400	zinc finger protein,putative	0.191717663228207	0.0589008068067808
Pf3D7_14_v3	1922045	1924115	+	PF3D7_1446800	heme detoxification protein	0.211020983696267	0.0592868115805367
Pf3D7_03_v3	105433	107500	-	PF3D7_0301900	conserved protein,unknown function	-0.297722006194368	0.0596505134219191
Pf3D7_10_v3	50964	53006	-	PF3D7_1000600	rifin	0.514354103289576	0.0596858344024739
Pf3D7_13_v3	2680786	2683055	+	PF3D7_1367100	U1 small nuclear ribonucleoprotein 70 kDa homolog,putative	0.131799444250586	0.0598952876781451
Pf3D7_05_v3	90735	95257	+	PF3D7_0501800	chromatin assembly factor 1 subunit A	-0.100939515203663	0.0604386488498348
Pf3D7_09_v3	746396	749301	+	PF3D7_0918100	cytochrome b5-like heme/steroid binding protein,putative	0.173575815833815	0.0604882108775353
Pf3D7_13_v3	2408666	2410749	-	PF3D7_1360300	conserved Plasmodium protein,unknown function	0.31339407231022	0.0605575123391567
Pf3D7_08_v3	268603	271146	-	PF3D7_0804600	tRNA pseudouridine synthase,putative	0.147460038340822	0.0606079913811634
Pf3D7_07_v3	626391	641230	-	PF3D7_0713900	conserved Plasmodium protein,unknown function	-0.0977854477447942	0.061106332057194
Pf3D7_04_v3	315105	315919	+	PF3D7_0405800	conserved protein,unknown function	-0.231600644047745	0.0611380055062265
Pf3D7_11_v3	398442	399490	+	PF3D7_1110000	conserved Plasmodium protein,unknown function	0.243402399997995	0.0612685606143441
Pf3D7_09_v3	1445945	1448525	+	PF3D7_0936600	gametocyte exported protein 5	0.438437030114469	0.0614000614980643
Pf3D7_07_v3	656565	662123	+	PF3D7_0714300	palmitoyltransferase DHHC4,putative	-0.126093036461018	0.0617310849862505
Pf3D7_12_v3	2125435	2126571	+	PF3D7_1252200	chitinase	-0.27107339265522	0.0622046322885111
Pf3D7_07_v3	1139818	1143059	+	PF3D7_0726600	conserved Plasmodium protein,unknown function	-0.157582400457084	0.0624002752567479
Pf3D7_13_v3	659980	662174	-	PF3D7_1315800	transcription factor MYB1	-0.187102406700572	0.0624002752567479
Pf3D7_14_v3	112600	119538	-	PF3D7_1403100	condensin complex subunit 1,putative	-0.089944932482037	0.0625723076319411
Pf3D7_14_v3	2489191	2490622	+	PF3D7_1461200	U3 small nucleolar ribonucleoprotein protein IMP3,putative	0.285156895864739	0.0630542983575007
Pf3D7_07_v3	480710	482347	-	PF3D7_0710700	conserved Plasmodium protein,unknown function	0.149297026689322	0.0631171801209178
Pf3D7_13_v3	2748967	2756484	+	PF3D7_1369200	conserved Plasmodium protein,unknown function	-0.126066724253075	0.063416309128546
Pf3D7_07_v3	511950	519425	-	PF3D7_0711700	erythrocyte membrane protein 1,PfEMP1	0.488263131198044	0.0638644131970575
Pf3D7_06_v3	402722	407242	+	PF3D7_0609500	conserved Plasmodium protein,unknown function	-0.486130399073424	0.0640129454526492
Pf3D7_13_v3	431848	436382	+	PF3D7_1309400	HORMA domain protein,putative	-0.117433300678388	0.0643091220339023
Pf3D7_10_v3	960653	962723	-	PF3D7_1023000	conserved Plasmodium protein,unknown function	-0.280280192428109	0.0643939768104377
Pf3D7_13_v3	2611904	2615834	-	PF3D7_1365300	conserved Plasmodium protein,unknown function	-0.205309180708633	0.0644581672181058
Pf3D7_13_v3	2212459	2215136	+	PF3D7_1355800	splicing factor 3B subunit 5,putative	0.231734451048122	0.0644683000247931
Pf3D7_14_v3	2460851	2463205	+	PF3D7_1460400	ubiquitin carboxyl-terminal hydrolase isozyme L3	0.165176692613266	0.0647721905789449
Pf3D7_05_v3	1166047	1169378	-	PF3D7_0528300	conserved protein,unknown function	-0.274132153895898	0.0650609443193951
Pf3D7_08_v3	978451	980772	+	PF3D7_0822000	ribosomal protein L4,mitochondrial,putative	0.144888519185645	0.0654655233466824
Pf3D7_14_v3	1936324	1937700	+	PF3D7_1447300	ribosomal protein S14,mitochondrial,putative	0.227526634473692	0.0660835703393784
Pf3D7_05_v3	1015608	1017341	+	PF3D7_0524500	conserved Plasmodium protein,unknown function	-0.234543210514541	0.0661005066436884
Pf3D7_03_v3	95216	99115	-	PF3D7_0301700	Plasmodium exported protein,unknown function	0.118173860000707	0.0663468563925574
Pf3D7_05_v3	20929	28456	+	PF3D7_0500100	erythrocyte membrane protein 1,PfEMP1	-0.198548472231115	0.0666036786903174
Pf3D7_03_v3	174382	176798	-	PF3D7_0303300	DNA-directed RNA polymerases I,II,and III subunit RPABC2,putative	0.165226095471803	0.0668417431609231
Pf3D7_02_v3	391238	392887	-	PF3D7_0209500	conserved Plasmodium protein,unknown function	-0.436894584030229	0.0668883296156159
Pf3D7_02_v3	778816	782444	-	PF3D7_0219600	replication factor C subunit 1	0.101718709396895	0.0677689368031047
Pf3D7_08_v3	507486	512862	-	PF3D7_0809900	JmjC domain-containing protein 1,putative	-0.135869976035297	0.0682493013903682
Pf3D7_14_v3	1134187	1139679	-	PF3D7_1428900	conserved Plasmodium protein,unknown function	-0.0985135083333254	0.0682541737512138
Pf3D7_14_v3	1730087	1740916	+	PF3D7_1442600	TRAP-like protein	-0.215832570886219	0.0682541737512138
Pf3D7_09_v3	179187	183991	+	PF3D7_0903800	LCCL domain-containing protein	-0.491139361095784	0.0682629999337707
Pf3D7_12_v3	934432	938673	-	PF3D7_1223300	DNA gyrase subunit A	-0.140058483196969	0.0683246856297027
Pf3D7_13_v3	2596245	2598309	+	PF3D7_1364500	exosome complex component RRP45,putative	0.163291094124189	0.0685457050588799
Pf3D7_05_v3	1266892	1269589	+	PF3D7_0531000	SURF1 domain-containing protein,putative	-0.175714701304389	0.0690968890407779
Pf3D7_06_v3	778651	779988	+	PF3D7_0618700	trafficking protein particle complex subunit 6A,putative	-0.175448840070241	0.0690968890407779
Pf3D7_14_v3	2777632	2785114	+	PF3D7_1468000	conserved Plasmodium protein,unknown function	-0.267190082572037	0.0693450851119495
Pf3D7_02_v3	458932	461640	-	PF3D7_0211400	beta-ketoacyl-ACP synthase III	-0.415607110451034	0.0694278288516786
Pf3D7_14_v3	891991	893290	-	PF3D7_1422000	cytochrome c oxidase assembly protein COX14,putative	-0.234940651450309	0.0694278288516786
Pf3D7_06_v3	1064859	1068640	+	PF3D7_0626400	CRAL/TRIO domain-containing protein,putative	-0.126950309343625	0.0694292170659814
Pf3D7_08_v3	1198717	1206312	+	PF3D7_0827800	SET domain protein,putative	-0.096125726277189	0.0694318494475744
Pf3D7_11_v3	646922	651343	-	PF3D7_1117000	MFS domain-containing protein P115,putative	-0.216295295733494	0.0694318494475744
Pf3D7_14_v3	918026	920067	-	PF3D7_1422800	actin-related protein ARP4	0.162591891163796	0.0696419366447457
Pf3D7_01_v3	519766	523106	+	PF3D7_0113700	heat shock protein 40,type II	0.269758971507674	0.0700071163101241
Pf3D7_09_v3	108747	112128	-	PF3D7_0902500	serine/threonine protein kinase,FIKK family	-0.491501693254352	0.0700461486456151
Pf3D7_10_v3	756646	765280	+	PF3D7_1019000	eukaryotic translation initiation factor subunit eIF2A,putative	0.101046990832426	0.0700729443443933
Pf3D7_04_v3	435640	438373	-	PF3D7_0409100	U4/U6 small nuclear ribonucleoprotein PRP31,putative	0.108689862182507	0.0701571692190314
Pf3D7_14_v3	2581273	2582816	+	PF3D7_1463700	cyclin 1	-0.187453021526247	0.0701571692190314
Pf3D7_14_v3	611486	613217	+	PF3D7_1415200	DNA-directed RNA polymerases I and III subunit RPAC2,putative	0.448928518683731	0.0709265349626037
Pf3D7_10_v3	1248115	1249462	+	PF3D7_1030700	RNA methyltransferase,putative	0.266018855314914	0.0713254928553488
Pf3D7_09_v3	1457833	1460579	+	PF3D7_0936800	Plasmodium exported protein (PHISTc),unknown function	0.392785222998921	0.0714774176044056
Pf3D7_03_v3	930302	933014	-	PF3D7_0322100	mRNA-capping enzyme subunit beta	0.126561201172432	0.0715290388938789
Pf3D7_11_v3	1553848	1555709	-	PF3D7_1139200	VPS9 domain-containing protein,putative	-0.323635441933201	0.0719157681157828
Pf3D7_13_v3	481029	483562	-	PF3D7_1311200	transducin beta-like protein TBL1,putative	-0.17326569722358	0.072435729218741
Pf3D7_09_v3	589182	591559	+	PF3D7_0913700	conserved protein,unknown function	-0.100856309120334	0.0728375800294444
Pf3D7_13_v3	624510	626292	+	PF3D7_1314600	lipoate-protein ligase 1	0.260200052503702	0.0733616445361745
Pf3D7_09_v3	224609	233976	-	PF3D7_0904900	copper-transporting ATPase	-0.0903733726085093	0.0733938755201411
Pf3D7_08_v3	1320917	1323071	+	PF3D7_0831000	Plasmodium exported protein (PHISTb),unknown function	0.4580810961547	0.0735380084608274
Pf3D7_03_v3	377774	378857	+	PF3D7_0308800	conserved protein,unknown function	0.205298709989211	0.0735498544653916
Pf3D7_02_v3	157937	159891	-	PF3D7_0203200	conserved Plasmodium protein,unknown function	-0.238822716967194	0.0736252137675436
Pf3D7_08_v3	1255816	1257815	+	PF3D7_0829300	U6 snRNA-associated Sm-like protein LSm8,putative	0.128393691215127	0.0736987082738513
Pf3D7_11_v3	471687	474753	-	PF3D7_1112300	conserved Plasmodium protein,unknown function	0.209787111247191	0.0737065314788494
Pf3D7_12_v3	646979	647860	+	PF3D7_1216100	conserved protein,unknown function	-0.324655870059567	0.0743281200155457
Pf3D7_14_v3	2961667	2962899	-	PF3D7_1472500	conserved Plasmodium protein,unknown function	-0.431425123565989	0.0743651818271844
Pf3D7_07_v3	1151697	1155473	-	PF3D7_0727100	conserved protein,unknown function	-0.143158858175399	0.0748700835782426
Pf3D7_09_v3	1342715	1346826	+	PF3D7_0934100	TFIIH basal transcription factor complex helicase XPD subunit	0.11183497101211	0.074878184050183
Pf3D7_13_v3	2621160	2624082	+	PF3D7_1365600	DNA topoisomerase 6 subunit B,putative	-0.450408170803917	0.075525280241225
Pf3D7_09_v3	873971	875133	-	PF3D7_0921400	NifU-like scaffold protein	0.286831434339871	0.0759883985479467
Pf3D7_09_v3	405315	409866	-	PF3D7_0908900	conserved Plasmodium protein,unknown function	0.209644234865547	0.0765082445868121
Pf3D7_08_v3	1187168	1193439	-	PF3D7_0827600	conserved Plasmodium protein,unknown function	-0.0931755699671553	0.076516396791943
Pf3D7_02_v3	577433	586702	+	PF3D7_0214300	conserved Plasmodium protein,unknown function	0.352786367107384	0.0767901949056766
Pf3D7_08_v3	715597	720744	+	PF3D7_0815200	importin subunit beta,putative	0.099866814066554	0.0775849069949133
Pf3D7_10_v3	1125283	1126167	+	PF3D7_1026900	biotin--protein ligase 1	0.449839745956627	0.0777086940752176
Pf3D7_13_v3	2637892	2639016	+	PF3D7_1366200	conserved protein,unknown function	0.172971473479523	0.0780923236145041
Pf3D7_13_v3	2434692	2439303	+	PF3D7_1360800	falcilysin	-0.0784127951600534	0.078147048178405
Pf3D7_14_v3	1088099	1089750	-	PF3D7_1427800	exosome complex component RRP41	0.214621268607506	0.0789041009473583
Pf3D7_01_v3	348892	351747	-	PF3D7_0108600	DnaJ domain-containing protein,putative	0.169425813579193	0.0789618661980109
Pf3D7_05_v3	870142	875484	-	PF3D7_0521300	zinc finger protein,putative	-0.153585700505545	0.0790613130054673
Pf3D7_07_v3	1336751	1342768	+	PF3D7_0731100	EMP1-trafficking protein	-0.171175684534938	0.0791163253441662
Pf3D7_11_v3	1296801	1298199	+	PF3D7_1133500	conserved protein,unknown function	-0.342370501719193	0.0793446399858685
Pf3D7_10_v3	236121	242888	-	PF3D7_1005500	regulator of nonsense transcripts 1,putative	0.0790197096960546	0.079611907458968
Pf3D7_12_v3	635035	635495	+	PF3D7_1215600	conserved protein,unknown function	-0.224422064785196	0.0797613793268178
Pf3D7_13_v3	738072	739888	-	PF3D7_1317700	conserved Plasmodium protein,unknown function	0.268715359493487	0.0799627658620437
Pf3D7_14_v3	1097756	1100391	-	PF3D7_1428100	WW domain-binding protein 11,putative	-0.200871412242118	0.079991302023821
Pf3D7_02_v3	192755	194248	+	PF3D7_0204200	translocation protein SEC66,putative	0.121526766996779	0.0802712067622262
Pf3D7_12_v3	579595	581325	-	PF3D7_1213400	kelch domain-containing protein,putative	-0.385799637231964	0.0804240144455853
Pf3D7_05_v3	591098	595679	-	PF3D7_0514100	ATP-dependent DNA helicase UvrD	-0.125807100069885	0.080511855060918
Pf3D7_01_v3	541805	547544	+	PF3D7_0114000	exported protein family 1	-0.350699695945835	0.0805758592694058
Pf3D7_13_v3	857127	858368	-	PF3D7_1320900	RNA-binding protein,putative	0.207423621869198	0.0807113506967323
Pf3D7_12_v3	785247	791068	-	PF3D7_1219600	phospholipid-transporting ATPase 2	-0.100370664983052	0.080884358670393
Pf3D7_06_v3	977162	978525	+	PF3D7_0623900	ribonuclease H2 subunit A,putative	0.138244336573503	0.0809536252463562
Pf3D7_13_v3	525028	525219	-	PF3D7_1312450	apical ring associated protein 1,putative	-0.215802926006691	0.0809945932689691
Pf3D7_08_v3	409306	415756	+	PF3D7_0808100	AP-3 complex subunit delta,putative	-0.11733689609635	0.0812978783629286
Pf3D7_06_v3	47172	48600	+	PF3D7_0601200	Pfmc-2TM Maurer's cleft two transmembrane protein	0.468768741109757	0.0816665404412583
Pf3D7_13_v3	131261	141355	-	PF3D7_1302500	AAA domain-containing protein,putative	0.113207917676295	0.0818282870128542
Pf3D7_13_v3	2240792	2243672	-	PF3D7_1356600	regulator of chromosome condensation,putative	0.219940207486435	0.082042539069125
Pf3D7_10_v3	1365099	1366691	+	PF3D7_1034300	thioredoxin-like associated protein 2,putative	-0.442239962774659	0.0820526395331436
Pf3D7_04_v3	367527	368741	-	PF3D7_0407400	conserved Plasmodium protein,unknown function	0.222829321425153	0.0825722382924851
Pf3D7_07_v3	758490	763360	-	PF3D7_0717600	inner membrane complex protein,putative	-0.225215102720774	0.0837383774522201
Pf3D7_14_v3	1851252	1855162	-	PF3D7_1445100	histidine--tRNA ligase,putative	0.130082270011956	0.0842831140354812
Pf3D7_12_v3	68555	72206	-	PF3D7_1200800	serine/threonine protein kinase,FIKK family	0.214094792412174	0.0848250378889769
Pf3D7_11_v3	260554	263407	+	PF3D7_1106200	conserved Plasmodium protein,unknown function	-0.172263107857453	0.0849313599416338
Pf3D7_06_v3	722377	731499	-	PF3D7_0617400	erythrocyte membrane protein 1,PfEMP1	-0.311136006985795	0.0860519205446155
Pf3D7_05_v3	401124	402771	+	PF3D7_0509500	ERCC4 domain-containing protein,putative	-0.196143354438643	0.086100390258764
Pf3D7_03_v3	460848	462532	-	PF3D7_0310600	eukaryotic translation initiation factor 3 subunit K,putative	0.138128849682926	0.087649860596393
Pf3D7_13_v3	556285	565251	+	PF3D7_1313100	conserved Plasmodium protein,unknown function	-0.436591640760201	0.0886307341877968
Pf3D7_01_v3	421025	428878	-	PF3D7_0111000	kinesin-8B,putative	-0.13742168527212	0.0887652074923987
Pf3D7_14_v3	2881612	2886576	+	PF3D7_1470500	cGMP-specific 3'%2C5'-cyclic phosphodiesterase delta	-0.239789011266694	0.0892529187402209
Pf3D7_11_v3	1265900	1267995	-	PF3D7_1132600	pre-mRNA-splicing factor 38A,putative	-0.117887141964982	0.0898824156067478
Pf3D7_03_v3	473860	479395	+	PF3D7_0311200	valine--tRNA ligase,putative	-0.135131452816998	0.0898946135962541
Pf3D7_09_v3	1426152	1428942	-	PF3D7_0936000	ring-exported protein 2	0.444322474136219	0.0902708316522046
Pf3D7_14_v3	2827067	2830703	-	PF3D7_1468800	splicing factor U2AF large subunit,putative	0.110575170174096	0.0904675421598018
Pf3D7_09_v3	1357159	1360704	+	PF3D7_0934700	UBX domain-containing protein,putative	0.0947830977620225	0.0906206584385771
Pf3D7_13_v3	2014953	2019472	-	PF3D7_1350500	conserved Plasmodium protein,unknown function	-0.115167852817646	0.0918234411033387
Pf3D7_13_v3	2608363	2610359	+	PF3D7_1365000	conserved Plasmodium protein,unknown function	-0.15301972913487	0.0928435130188696
Pf3D7_14_v3	2754609	2757177	+	PF3D7_1467500	DNA/RNA-binding protein KIN17,putative	-0.11910718301964	0.0929916948251134
Pf3D7_06_v3	1195429	1198332	-	PF3D7_0629100	nicotinate phosphoribosyltransferase,putative	0.107428942212967	0.0930909549086627
Pf3D7_08_v3	474788	474991	-	PF3D7_0809250	respiratory chain complex 4 associated protein 5	-0.143629411887598	0.0935306112150541
Pf3D7_13_v3	2674514	2679479	+	PF3D7_1366900	conserved protein,unknown function	-0.0768269432039216	0.0944287860844441
Pf3D7_14_v3	2016601	2020055	+	PF3D7_1449300	transcription factor IIIb subunit,putative	-0.138341084700714	0.0951181765764649
Pf3D7_08_v3	969674	972177	+	PF3D7_0821600	polyribonucleotide 5'-hydroxyl-kinase Clp1,putative	0.121715436251455	0.0952070778319878
Pf3D7_07_v3	1348427	1351829	+	PF3D7_0731300	Plasmodium exported protein (PHISTb),unknown function	0.129493160987158	0.0952728787326678
Pf3D7_11_v3	529103	530687	+	PF3D7_1113700	glyoxalase I	0.140020762273748	0.0952728787326678
Pf3D7_09_v3	456284	463345	-	PF3D7_0910100	exportin-7,putative	-0.0888268547246452	0.0954369503407236
Pf3D7_05_v3	588921	590809	-	PF3D7_0514000	tubulin--tyrosine ligase,putative	-0.300268317817616	0.095922549338346
Pf3D7_07_v3	1093546	1097313	-	PF3D7_0726100	Plasmodium exported protein,unknown function	0.361358944693235	0.0963758323063331
Pf3D7_13_v3	1089230	1091327	-	PF3D7_1326200	conserved Plasmodium protein,unknown function	-0.253418276368336	0.0971976677218473
Pf3D7_09_v3	337190	338027	+	PF3D7_0907000	conserved Plasmodium protein,unknown function	-0.179633845484919	0.097349961076289
Pf3D7_12_v3	1064286	1066800	+	PF3D7_1226300	haloacid dehalogenase-like hydrolase,putative	0.088357510795805	0.097484610880858
Pf3D7_14_v3	1238794	1242545	-	PF3D7_1431500	mitogen-activated protein kinase 1	0.0932015734556798	0.0981924196316992
Pf3D7_02_v3	715609	716549	-	PF3D7_0217300	AP-2 complex subunit sigma,putative	-0.276754428370268	0.0987380256275879
Pf3D7_04_v3	561183	570348	-	PF3D7_0412700	erythrocyte membrane protein 1,PfEMP1	0.425601873433127	0.0988319080387571
Pf3D7_09_v3	1011837	1014313	+	PF3D7_0925000	conserved Plasmodium protein,unknown function	0.376557106822008	0.0989480762806742
Pf3D7_09_v3	1260984	1261969	+	PF3D7_0931300	conserved Plasmodium protein,unknown function	-0.399177696632949	0.0992239348950556
