# Supplementary material for: Cohesin contributes to transcriptional repression of stage‐specific genes in the human malaria parasite
Source: EMBO Rep. 2023 Aug 18;24(10):e57090. doi: 10.15252/embr.202357090 (PMC10561359; doi:10.15252/embr.202357090)
Supplement: Supplementary file 19 — Dataset EV18 [file EMBR-24-e57090-s015.xlsx]

## Sheet: Summary
Dataset EV18: Gene Ontology analysis of significantly up- and downregulated genes in SMC3 knockdown at 12 hpi. GO enrichment analysis (biological process) of genes significantly and specifically up- or downregulated upon SMC3 knockdown at 12 hpi (as defined in Dataset EV15). Number of significantly enriched genes within each “biological process” term (Result count), number of genes with this term…
Tab 2 (Downregulated) contains results of GO analysis for genes downregulated upon SMC3 depletion at 12 hpi
Tab 3 (Upregulated) contains results of GO analysis for genes upregulated upon SMC3 depletion at 12 hpi

## Sheet: Downregulated
ID	Name	Result count	Result gene list	Fold enrichment	Odds ratio	P-value	q-value
GO:0051205	protein insertion into membrane	4	PF3D7_0424100,PF3D7_1208600,PF3D7_1353700,PF3D7_1368600,	18.25	29.27	4.39288053231e-05	0.0171410159828
GO:0045039	protein insertion into mitochondrial inner membrane	3	PF3D7_1208600,PF3D7_1353700,PF3D7_1368600,	30.11	76.1	7.4526156447e-05	0.0171410159828
GO:0051204	protein insertion into mitochondrial membrane	3	PF3D7_1208600,PF3D7_1353700,PF3D7_1368600,	25.09	50.72	0.000146895892689	0.0225240368789
GO:0090151	establishment of protein localization to mitochondrial membrane	3	PF3D7_1208600,PF3D7_1353700,PF3D7_1368600,	21.51	38.03	0.000253351744931	0.029135450667
GO:0007007	inner mitochondrial membrane organization	3	PF3D7_1208600,PF3D7_1353700,PF3D7_1368600,	18.82	30.42	0.000399507899355	0.0367547267407
GO:0007006	mitochondrial membrane organization	3	PF3D7_1208600,PF3D7_1353700,PF3D7_1368600,	15.06	21.72	0.000831567558316	0.0637535128042
GO:0006508	proteolysis	12	PF3D7_0205900,PF3D7_0608500,PF3D7_0912900,PF3D7_0927900,PF3D7_0932300,PF3D7_1108600,PF3D7_1306400,PF3D7_1323500,PF3D7_1365400,PF3D7_1446200,PF3D7_1460400,PF3D7_1470900,	2.65	2.99	0.00166565456286	0.10225786106
GO:0035891	exit from host cell	4	PF3D7_1017400,PF3D7_1028700,PF3D7_1108600,PF3D7_1337800,	7.17	8.51	0.00210141504083	0.10225786106
GO:0043161	proteasome-mediated ubiquitin-dependent protein catabolic process	6	PF3D7_0205900,PF3D7_0608500,PF3D7_0912900,PF3D7_1306400,PF3D7_1365400,PF3D7_1470900,	4.36	4.93	0.00233473520227	0.10225786106
GO:0035890	exit from host	4	PF3D7_1017400,PF3D7_1028700,PF3D7_1108600,PF3D7_1337800,	6.92	8.17	0.0024008095258	0.10225786106
GO:0052126	movement in host environment	8	PF3D7_0102500,PF3D7_0424100,PF3D7_0424200,PF3D7_1017400,PF3D7_1028700,PF3D7_1108600,PF3D7_1335300,PF3D7_1337800,	3.35	3.74	0.00249749109523	0.10225786106
GO:0010498	proteasomal protein catabolic process	6	PF3D7_0205900,PF3D7_0608500,PF3D7_0912900,PF3D7_1306400,PF3D7_1365400,PF3D7_1470900,	4.24	4.77	0.0027016945693	0.10225786106
GO:0046049	UMP metabolic process	2	PF3D7_0512700,PF3D7_1344800,	20.07	33.46	0.00377909486526	0.10225786106
GO:0044205	'de novo' UMP biosynthetic process	2	PF3D7_0512700,PF3D7_1344800,	20.07	33.46	0.00377909486526	0.10225786106
GO:0006222	UMP biosynthetic process	2	PF3D7_0512700,PF3D7_1344800,	20.07	33.46	0.00377909486526	0.10225786106
GO:0009173	pyrimidine ribonucleoside monophosphate metabolic process	2	PF3D7_0512700,PF3D7_1344800,	20.07	33.46	0.00377909486526	0.10225786106
GO:0009174	pyrimidine ribonucleoside monophosphate biosynthetic process	2	PF3D7_0512700,PF3D7_1344800,	20.07	33.46	0.00377909486526	0.10225786106
GO:0006457	protein folding	7	PF3D7_0306200,PF3D7_0320300,PF3D7_0512000,PF3D7_1134000,PF3D7_1247400,PF3D7_1333000,PF3D7_1470100,	3.41	3.79	0.00418064398115	0.103092269299
GO:0061077	chaperone-mediated protein folding	3	PF3D7_1134000,PF3D7_1247400,PF3D7_1333000,	8.86	10.84	0.00425815894931	0.103092269299
GO:0006886	intracellular protein transport	9	PF3D7_0506700,PF3D7_1017400,PF3D7_1108600,PF3D7_1144900,PF3D7_1208600,PF3D7_1320500,PF3D7_1353700,PF3D7_1368600,PF3D7_1405100,	2.72	3.01	0.00546731914121	0.118403571294
GO:0006207	'de novo' pyrimidine nucleobase biosynthetic process	2	PF3D7_0512700,PF3D7_1344800,	16.73	25.09	0.00559519435153	0.118403571294
GO:0045454	cell redox homeostasis	4	PF3D7_0306300,PF3D7_0717900,PF3D7_1352500,PF3D7_1457200,	5.43	6.18	0.00591224078768	0.118403571294
GO:0006511	ubiquitin-dependent protein catabolic process	7	PF3D7_0205900,PF3D7_0608500,PF3D7_0912900,PF3D7_1306400,PF3D7_1365400,PF3D7_1460400,PF3D7_1470900,	3.11	3.42	0.00693602694946	0.118403571294
GO:0019725	cellular homeostasis	5	PF3D7_0306300,PF3D7_0717900,PF3D7_1211900,PF3D7_1352500,PF3D7_1457200,	4.05	4.49	0.00747535765849	0.118403571294
GO:0019856	pyrimidine nucleobase biosynthetic process	2	PF3D7_0512700,PF3D7_1344800,	14.34	20.07	0.00773193139425	0.118403571294
GO:0042176	regulation of protein catabolic process	2	PF3D7_0205900,PF3D7_1338100,	14.34	20.07	0.00773193139425	0.118403571294
GO:0090630	activation of GTPase activity	2	PF3D7_0506700,PF3D7_1405100,	14.34	20.07	0.00773193139425	0.118403571294
GO:0006206	pyrimidine nucleobase metabolic process	2	PF3D7_0512700,PF3D7_1344800,	14.34	20.07	0.00773193139425	0.118403571294
GO:0009130	pyrimidine nucleoside monophosphate biosynthetic process	2	PF3D7_0512700,PF3D7_1344800,	14.34	20.07	0.00773193139425	0.118403571294
GO:0009129	pyrimidine nucleoside monophosphate metabolic process	2	PF3D7_0512700,PF3D7_1344800,	14.34	20.07	0.00773193139425	0.118403571294
GO:0019941	modification-dependent protein catabolic process	7	PF3D7_0205900,PF3D7_0608500,PF3D7_0912900,PF3D7_1306400,PF3D7_1365400,PF3D7_1460400,PF3D7_1470900,	3.03	3.33	0.00797937110896	0.118403571294
GO:0008033	tRNA processing	5	PF3D7_1028000,PF3D7_1119100,PF3D7_1365400,PF3D7_1429000,PF3D7_1429400,	3.86	4.27	0.00910623835612	0.123864620577
GO:0090150	establishment of protein localization to membrane	4	PF3D7_0424100,PF3D7_1208600,PF3D7_1353700,PF3D7_1368600,	4.78	5.36	0.0092897642072	0.123864620577
GO:0043632	modification-dependent macromolecule catabolic process	7	PF3D7_0205900,PF3D7_0608500,PF3D7_0912900,PF3D7_1306400,PF3D7_1365400,PF3D7_1460400,PF3D7_1470900,	2.93	3.21	0.00954585060192	0.123864620577
GO:0006626	protein targeting to mitochondrion	3	PF3D7_1208600,PF3D7_1353700,PF3D7_1368600,	6.55	7.58	0.0101725590405	0.123864620577
GO:0042592	homeostatic process	5	PF3D7_0306300,PF3D7_0717900,PF3D7_1211900,PF3D7_1352500,PF3D7_1457200,	3.69	4.06	0.0109681680144	0.123864620577
GO:0072655	establishment of protein localization to mitochondrion	3	PF3D7_1208600,PF3D7_1353700,PF3D7_1368600,	6.27	7.22	0.0114601878419	0.123864620577
GO:0070585	protein localization to mitochondrion	3	PF3D7_1208600,PF3D7_1353700,PF3D7_1368600,	6.27	7.22	0.0114601878419	0.123864620577
GO:0005975	carbohydrate metabolic process	4	PF3D7_0511800,PF3D7_1017400,PF3D7_1216200,PF3D7_1436000,	4.46	4.96	0.0118185518437	0.123864620577
GO:0072657	protein localization to membrane	4	PF3D7_0424100,PF3D7_1208600,PF3D7_1353700,PF3D7_1368600,	4.36	4.84	0.012750450036	0.123864620577
GO:0009112	nucleobase metabolic process	2	PF3D7_0512700,PF3D7_1344800,	11.15	14.33	0.0129147751226	0.123864620577
GO:0043547	positive regulation of GTPase activity	2	PF3D7_0506700,PF3D7_1405100,	11.15	14.33	0.0129147751226	0.123864620577
GO:0009220	pyrimidine ribonucleotide biosynthetic process	2	PF3D7_0512700,PF3D7_1344800,	11.15	14.33	0.0129147751226	0.123864620577
GO:0009218	pyrimidine ribonucleotide metabolic process	2	PF3D7_0512700,PF3D7_1344800,	11.15	14.33	0.0129147751226	0.123864620577
GO:0046112	nucleobase biosynthetic process	2	PF3D7_0512700,PF3D7_1344800,	11.15	14.33	0.0129147751226	0.123864620577
GO:0051668	localization within membrane	4	PF3D7_0424100,PF3D7_1208600,PF3D7_1353700,PF3D7_1368600,	4.18	4.62	0.0147523389403	0.123864620577
GO:0007005	mitochondrion organization	4	PF3D7_0707400,PF3D7_1208600,PF3D7_1353700,PF3D7_1368600,	4.18	4.62	0.0147523389403	0.123864620577
GO:0019318	hexose metabolic process	2	PF3D7_1017400,PF3D7_1436000,	10.04	12.53	0.0159355770137	0.123864620577
GO:0032200	telomere organization	2	PF3D7_0605800,PF3D7_1408400,	10.04	12.53	0.0159355770137	0.123864620577
GO:0000723	telomere maintenance	2	PF3D7_0605800,PF3D7_1408400,	10.04	12.53	0.0159355770137	0.123864620577
GO:0016051	carbohydrate biosynthetic process	2	PF3D7_0511800,PF3D7_1436000,	10.04	12.53	0.0159355770137	0.123864620577
GO:0044409	entry into host	6	PF3D7_0102500,PF3D7_0424100,PF3D7_0424200,PF3D7_1017400,PF3D7_1028700,PF3D7_1335300,	2.92	3.18	0.0162229789975	0.123864620577
GO:0034470	ncRNA processing	9	PF3D7_0622500,PF3D7_1028000,PF3D7_1119100,PF3D7_1331100,PF3D7_1365400,PF3D7_1429000,PF3D7_1429400,PF3D7_1441200,PF3D7_1448000,	2.28	2.48	0.016427644156	0.123864620577
GO:0009410	response to xenobiotic stimulus	7	PF3D7_1211900,PF3D7_1247400,PF3D7_1323500,PF3D7_1337800,PF3D7_1344800,PF3D7_1460400,PF3D7_1471200,	2.6	2.82	0.0174613092563	0.123864620577
GO:0005996	monosaccharide metabolic process	2	PF3D7_1017400,PF3D7_1436000,	9.12	11.14	0.0192263869963	0.123864620577
GO:0006839	mitochondrial transport	3	PF3D7_1208600,PF3D7_1353700,PF3D7_1368600,	5.19	5.82	0.0192612270987	0.123864620577
GO:0044257	cellular protein catabolic process	7	PF3D7_0205900,PF3D7_0608500,PF3D7_0912900,PF3D7_1306400,PF3D7_1365400,PF3D7_1460400,PF3D7_1470900,	2.55	2.75	0.0194780021524	0.123864620577
GO:0051603	proteolysis involved in cellular protein catabolic process	7	PF3D7_0205900,PF3D7_0608500,PF3D7_0912900,PF3D7_1306400,PF3D7_1365400,PF3D7_1460400,PF3D7_1470900,	2.55	2.75	0.0194780021524	0.123864620577
GO:0090657	telomeric loop disassembly	1	PF3D7_1408400,	50.19	inf	0.0199260476581	0.123864620577
GO:0110051	metabolite repair	1	PF3D7_1143900,	50.19	inf	0.0199260476581	0.123864620577
GO:0034637	cellular carbohydrate biosynthetic process	1	PF3D7_0511800,	50.19	inf	0.0199260476581	0.123864620577
GO:0046134	pyrimidine nucleoside biosynthetic process	1	PF3D7_0512700,	50.19	inf	0.0199260476581	0.123864620577
GO:0046132	pyrimidine ribonucleoside biosynthetic process	1	PF3D7_0512700,	50.19	inf	0.0199260476581	0.123864620577
GO:0046131	pyrimidine ribonucleoside metabolic process	1	PF3D7_0512700,	50.19	inf	0.0199260476581	0.123864620577
GO:0051567	histone H3-K9 methylation	1	PF3D7_1115200,	50.19	inf	0.0199260476581	0.123864620577
GO:1904430	negative regulation of t-circle formation	1	PF3D7_1408400,	50.19	inf	0.0199260476581	0.123864620577
GO:0018142	protein-DNA covalent cross-linking	1	PF3D7_1202100,	50.19	inf	0.0199260476581	0.123864620577
GO:0016036	cellular response to phosphate starvation	1	PF3D7_0607400,	50.19	inf	0.0199260476581	0.123864620577
GO:0008272	sulfate transport	1	PF3D7_1471200,	50.19	inf	0.0199260476581	0.123864620577
GO:0002028	regulation of sodium ion transport	1	PF3D7_1211900,	50.19	inf	0.0199260476581	0.123864620577
GO:0006013	mannose metabolic process	1	PF3D7_1017400,	50.19	inf	0.0199260476581	0.123864620577
GO:0006021	inositol biosynthetic process	1	PF3D7_0511800,	50.19	inf	0.0199260476581	0.123864620577
GO:0006213	pyrimidine nucleoside metabolic process	1	PF3D7_0512700,	50.19	inf	0.0199260476581	0.123864620577
GO:1904429	regulation of t-circle formation	1	PF3D7_1408400,	50.19	inf	0.0199260476581	0.123864620577
GO:1901565	organonitrogen compound catabolic process	8	PF3D7_0205900,PF3D7_0608500,PF3D7_0802000,PF3D7_0912900,PF3D7_1306400,PF3D7_1365400,PF3D7_1460400,PF3D7_1470900,	2.31	2.49	0.0219003161211	0.132616690375
GO:0006221	pyrimidine nucleotide biosynthetic process	2	PF3D7_0512700,PF3D7_1344800,	8.36	10.02	0.0227754750861	0.132616690375
GO:0015698	inorganic anion transport	2	PF3D7_0607400,PF3D7_1471200,	8.36	10.02	0.0227754750861	0.132616690375
GO:0043087	regulation of GTPase activity	2	PF3D7_0506700,PF3D7_1405100,	8.36	10.02	0.0227754750861	0.132616690375
GO:0006220	pyrimidine nucleotide metabolic process	2	PF3D7_0512700,PF3D7_1344800,	8.36	10.02	0.0227754750861	0.132616690375
GO:0006396	RNA processing	13	PF3D7_0622500,PF3D7_0829300,PF3D7_1028000,PF3D7_1119100,PF3D7_1311200,PF3D7_1331100,PF3D7_1340600,PF3D7_1365400,PF3D7_1402700,PF3D7_1429000,PF3D7_1429400,PF3D7_1441200,PF3D7_1448000,	1.81	1.97	0.0252614018268	0.145209342545
GO:0030163	protein catabolic process	7	PF3D7_0205900,PF3D7_0608500,PF3D7_0912900,PF3D7_1306400,PF3D7_1365400,PF3D7_1460400,PF3D7_1470900,	2.41	2.59	0.0256464311201	0.145209342545
GO:0030488	tRNA methylation	2	PF3D7_1028000,PF3D7_1429400,	7.72	9.11	0.0265714631934	0.145209342545
GO:0006796	phosphate-containing compound metabolic process	12	PF3D7_0511800,PF3D7_0512700,PF3D7_0715000,PF3D7_0902600,PF3D7_0927900,PF3D7_1017400,PF3D7_1143900,PF3D7_1216200,PF3D7_1337800,PF3D7_1344800,PF3D7_1436000,PF3D7_1450000,	1.85	2.01	0.026848283177	0.145209342545
GO:0061024	membrane organization	4	PF3D7_0424100,PF3D7_1208600,PF3D7_1353700,PF3D7_1368600,	3.46	3.76	0.0276845206687	0.145209342545
GO:0019637	organophosphate metabolic process	8	PF3D7_0511800,PF3D7_0512700,PF3D7_0927900,PF3D7_1017400,PF3D7_1143900,PF3D7_1216200,PF3D7_1344800,PF3D7_1436000,	2.18	2.35	0.0294034130635	0.145209342545
GO:0010499	proteasomal ubiquitin-independent protein catabolic process	2	PF3D7_0608500,PF3D7_1470900,	7.17	8.35	0.0306033159931	0.145209342545
GO:0009156	ribonucleoside monophosphate biosynthetic process	2	PF3D7_0512700,PF3D7_1344800,	7.17	8.35	0.0306033159931	0.145209342545
GO:0045944	positive regulation of transcription by RNA polymerase II	2	PF3D7_1012000,PF3D7_1306400,	7.17	8.35	0.0306033159931	0.145209342545
GO:0006793	phosphorus metabolic process	12	PF3D7_0511800,PF3D7_0512700,PF3D7_0715000,PF3D7_0902600,PF3D7_0927900,PF3D7_1017400,PF3D7_1143900,PF3D7_1216200,PF3D7_1337800,PF3D7_1344800,PF3D7_1436000,PF3D7_1450000,	1.81	1.96	0.0316648465463	0.145209342545
GO:0009161	ribonucleoside monophosphate metabolic process	2	PF3D7_0512700,PF3D7_1344800,	6.69	7.71	0.0348603320087	0.145209342545
GO:0051085	chaperone cofactor-dependent protein refolding	2	PF3D7_1134000,PF3D7_1333000,	6.69	7.71	0.0348603320087	0.145209342545
GO:0051084	'de novo' posttranslational protein folding	2	PF3D7_1134000,PF3D7_1333000,	6.69	7.71	0.0348603320087	0.145209342545
GO:0001510	RNA methylation	3	PF3D7_0622500,PF3D7_1028000,PF3D7_1429400,	4.07	4.45	0.0365541431699	0.145209342545
GO:0009124	nucleoside monophosphate biosynthetic process	2	PF3D7_0512700,PF3D7_1344800,	6.27	7.15	0.039332134914	0.145209342545
GO:0010923	negative regulation of phosphatase activity	1	PF3D7_1247400,	25.09	49.69	0.0394590604742	0.145209342545
GO:0035305	negative regulation of dephosphorylation	1	PF3D7_1247400,	25.09	49.69	0.0394590604742	0.145209342545
GO:0018143	nucleic acid-protein covalent cross-linking	1	PF3D7_1202100,	25.09	49.69	0.0394590604742	0.145209342545
GO:0032515	negative regulation of phosphoprotein phosphatase activity	1	PF3D7_1247400,	25.09	49.69	0.0394590604742	0.145209342545
GO:0006020	inositol metabolic process	1	PF3D7_0511800,	25.09	49.69	0.0394590604742	0.145209342545
GO:0032204	regulation of telomere maintenance	1	PF3D7_1408400,	25.09	49.69	0.0394590604742	0.145209342545
GO:0090305	nucleic acid phosphodiester bond hydrolysis	1	PF3D7_0605800,	25.09	49.69	0.0394590604742	0.145209342545
GO:0090224	regulation of spindle organization	1	PF3D7_0711500,	25.09	49.69	0.0394590604742	0.145209342545
GO:0035308	negative regulation of protein dephosphorylation	1	PF3D7_1247400,	25.09	49.69	0.0394590604742	0.145209342545
GO:0018904	ether metabolic process	1	PF3D7_1457200,	25.09	49.69	0.0394590604742	0.145209342545
GO:0090646	mitochondrial tRNA processing	1	PF3D7_1119100,	25.09	49.69	0.0394590604742	0.145209342545
GO:0000722	telomere maintenance via recombination	1	PF3D7_0605800,	25.09	49.69	0.0394590604742	0.145209342545
GO:0031291	Ran protein signal transduction	1	PF3D7_0711500,	25.09	49.69	0.0394590604742	0.145209342545
GO:1901673	regulation of mitotic spindle assembly	1	PF3D7_0711500,	25.09	49.69	0.0394590604742	0.145209342545
GO:0090169	regulation of spindle assembly	1	PF3D7_0711500,	25.09	49.69	0.0394590604742	0.145209342545
GO:0018063	cytochrome c-heme linkage	1	PF3D7_1224600,	25.09	49.69	0.0394590604742	0.145209342545
GO:0006538	glutamate catabolic process	1	PF3D7_0802000,	25.09	49.69	0.0394590604742	0.145209342545
GO:0017006	protein-tetrapyrrole linkage	1	PF3D7_1224600,	25.09	49.69	0.0394590604742	0.145209342545
GO:0043649	dicarboxylic acid catabolic process	1	PF3D7_0802000,	25.09	49.69	0.0394590604742	0.145209342545
GO:0010569	regulation of double-strand break repair via homologous recombination	1	PF3D7_1408400,	25.09	49.69	0.0394590604742	0.145209342545
GO:0042256	mature ribosome assembly	1	PF3D7_1348300,	25.09	49.69	0.0394590604742	0.145209342545
GO:0006801	superoxide metabolic process	1	PF3D7_0814900,	25.09	49.69	0.0394590604742	0.145209342545
GO:0017003	protein-heme linkage	1	PF3D7_1224600,	25.09	49.69	0.0394590604742	0.145209342545
GO:0060236	regulation of mitotic spindle organization	1	PF3D7_0711500,	25.09	49.69	0.0394590604742	0.145209342545
GO:0046168	glycerol-3-phosphate catabolic process	1	PF3D7_1216200,	25.09	49.69	0.0394590604742	0.145209342545
GO:0046337	phosphatidylethanolamine metabolic process	1	PF3D7_0927900,	25.09	49.69	0.0394590604742	0.145209342545
GO:0006662	glycerol ether metabolic process	1	PF3D7_1457200,	25.09	49.69	0.0394590604742	0.145209342545
GO:0006646	phosphatidylethanolamine biosynthetic process	1	PF3D7_0927900,	25.09	49.69	0.0394590604742	0.145209342545
GO:0010959	regulation of metal ion transport	1	PF3D7_1211900,	25.09	49.69	0.0394590604742	0.145209342545
GO:0046323	glucose import	1	PF3D7_0508300,	25.09	49.69	0.0394590604742	0.145209342545
GO:0000338	protein deneddylation	1	PF3D7_1460400,	25.09	49.69	0.0394590604742	0.145209342545
GO:0072594	establishment of protein localization to organelle	4	PF3D7_1017400,PF3D7_1208600,PF3D7_1353700,PF3D7_1368600,	3.04	3.27	0.0417378925194	0.151383468949
GO:0010564	regulation of cell cycle process	3	PF3D7_0711500,PF3D7_1365400,PF3D7_1475100,	3.86	4.2	0.0417950012098	0.151383468949
GO:0009123	nucleoside monophosphate metabolic process	2	PF3D7_0512700,PF3D7_1344800,	5.9	6.68	0.0440086650431	0.158156139999
GO:0006458	'de novo' protein folding	2	PF3D7_1134000,PF3D7_1333000,	5.58	6.26	0.0488801710977	0.17430138531

## Sheet: Upregulated
ID	Name	Result count	Result gene list	Fold enrichment	Odds ratio	P-value	q-value
GO:0052126	movement in host environment	13	PF3D7_0207600,PF3D7_0214900,PF3D7_0315200,PF3D7_0501600,PF3D7_0808200,PF3D7_0905400,PF3D7_0930300,PF3D7_1012200,PF3D7_1116000,PF3D7_1222700,PF3D7_1252100,PF3D7_1335100,PF3D7_1430200,	8.79	12.15	1.25460755056e-09	1.80663e-07
GO:0044409	entry into host	12	PF3D7_0214900,PF3D7_0315200,PF3D7_0501600,PF3D7_0808200,PF3D7_0905400,PF3D7_0930300,PF3D7_1012200,PF3D7_1116000,PF3D7_1222700,PF3D7_1252100,PF3D7_1335100,PF3D7_1430200,	9.45	12.96	2.53476723989e-09	1.82503241272e-07
GO:0044403	biological process involved in symbiotic interaction	16	PF3D7_0102600,PF3D7_0207600,PF3D7_0214900,PF3D7_0302500,PF3D7_0315200,PF3D7_0501600,PF3D7_0800300,PF3D7_0808200,PF3D7_0905400,PF3D7_0930300,PF3D7_1012200,PF3D7_1116000,PF3D7_1222700,PF3D7_1252100,PF3D7_1335100,PF3D7_1430200,	3.27	4.23	1.48771701715e-05	0.000570819958209
GO:0044419	biological process involved in interspecies interaction between organisms	16	PF3D7_0102600,PF3D7_0207600,PF3D7_0214900,PF3D7_0302500,PF3D7_0315200,PF3D7_0501600,PF3D7_0800300,PF3D7_0808200,PF3D7_0905400,PF3D7_0930300,PF3D7_1012200,PF3D7_1116000,PF3D7_1222700,PF3D7_1252100,PF3D7_1335100,PF3D7_1430200,	3.25	4.2	1.58561099503e-05	0.000570819958209
GO:0051701	biological process involved in interaction with host	15	PF3D7_0102600,PF3D7_0207600,PF3D7_0214900,PF3D7_0315200,PF3D7_0501600,PF3D7_0800300,PF3D7_0808200,PF3D7_0905400,PF3D7_0930300,PF3D7_1012200,PF3D7_1116000,PF3D7_1222700,PF3D7_1252100,PF3D7_1335100,PF3D7_1430200,	3.19	4.03	4.00659540182e-05	0.00115389947572
GO:0008150	biological process	18	PF3D7_0102600,PF3D7_0206800,PF3D7_0207600,PF3D7_0214900,PF3D7_0302500,PF3D7_0315200,PF3D7_0501600,PF3D7_0522400,PF3D7_0800300,PF3D7_0808200,PF3D7_0905400,PF3D7_0930300,PF3D7_1012200,PF3D7_1116000,PF3D7_1222700,PF3D7_1252100,PF3D7_1335100,PF3D7_1430200,	2.21	2.77	0.000700290901302	0.0168069816313
GO:0035891	exit from host cell	3	PF3D7_0207600,PF3D7_0808200,PF3D7_0930300,	8.69	10.07	0.00468457767575	0.0932346684797
GO:0035890	exit from host	3	PF3D7_0207600,PF3D7_0808200,PF3D7_0930300,	8.39	9.68	0.00517970380443	0.0932346684797
GO:0002366	leukocyte activation involved in immune response	1	PF3D7_0315200,	81.13	inf	0.012325390304	0.118664971067
GO:0002312	B cell activation involved in immune response	1	PF3D7_0315200,	81.13	inf	0.012325390304	0.118664971067
GO:0002285	lymphocyte activation involved in immune response	1	PF3D7_0315200,	81.13	inf	0.012325390304	0.118664971067
GO:0002263	cell activation involved in immune response	1	PF3D7_0315200,	81.13	inf	0.012325390304	0.118664971067
GO:0002252	immune effector process	1	PF3D7_0315200,	81.13	inf	0.012325390304	0.118664971067
GO:0030581	symbiont intracellular protein transport in host	1	PF3D7_1252100,	81.13	inf	0.012325390304	0.118664971067
GO:0002376	immune system process	2	PF3D7_0207600,PF3D7_0315200,	11.59	13.78	0.0123609344861	0.118664971067
GO:0046649	lymphocyte activation	1	PF3D7_0315200,	40.57	81.47	0.0245013665895	0.1680093709
GO:0045321	leukocyte activation	1	PF3D7_0315200,	40.57	81.47	0.0245013665895	0.1680093709
GO:0042113	B cell activation	1	PF3D7_0315200,	40.57	81.47	0.0245013665895	0.1680093709
GO:0001775	cell activation	1	PF3D7_0315200,	40.57	81.47	0.0245013665895	0.1680093709
GO:0008104	protein localization	1	PF3D7_0522400,	40.57	81.47	0.0245013665895	0.1680093709
GO:0006020	inositol metabolic process	1	PF3D7_1430300,	40.57	81.47	0.0245013665895	0.1680093709
GO:1901269	lipooligosaccharide metabolic process	1	PF3D7_0526600,	27.04	40.73	0.036529709788	0.18786707891
GO:0009312	oligosaccharide biosynthetic process	1	PF3D7_0526600,	27.04	40.73	0.036529709788	0.18786707891
GO:0009311	oligosaccharide metabolic process	1	PF3D7_0526600,	27.04	40.73	0.036529709788	0.18786707891
GO:0009245	lipid A biosynthetic process	1	PF3D7_0526600,	27.04	40.73	0.036529709788	0.18786707891
GO:0046493	lipid A metabolic process	1	PF3D7_0526600,	27.04	40.73	0.036529709788	0.18786707891
GO:0055088	lipid homeostasis	1	PF3D7_1223200,	27.04	40.73	0.036529709788	0.18786707891
GO:1901271	lipooligosaccharide biosynthetic process	1	PF3D7_0526600,	27.04	40.73	0.036529709788	0.18786707891
GO:0006998	nuclear envelope organization	1	PF3D7_1223200,	20.28	27.15	0.0484121799653	0.224882384355
GO:0006611	protein export from nucleus	1	PF3D7_1223200,	20.28	27.15	0.0484121799653	0.224882384355
GO:0032958	inositol phosphate biosynthetic process	1	PF3D7_1430300,	20.28	27.15	0.0484121799653	0.224882384355
