# Supplementary material for: Cohesin contributes to transcriptional repression of stage‐specific genes in the human malaria parasite
Source: EMBO Rep. 2023 Aug 18;24(10):e57090. doi: 10.15252/embr.202357090 (PMC10561359; doi:10.15252/embr.202357090)
Supplement: Supplementary file 20 — Dataset EV19 [file EMBR-24-e57090-s023.xlsx]

## Sheet: Summary
Dataset EV19: GO enrichment analysis (biological process) of genes significantly and specifically up- or downregulated upon SMC3 knockdown at 24 hpi (as defined in Dataset EV16). Number of significantly enriched genes within each “biological process” term (Result count), number of genes with this term divided by the total number of annotated genes with this term in the P. falciparum genome (Fold …
Tab 2 (Downregulated) contains results of GO analysis for genes downregulated upon SMC3 depletion at 24 hpi
Tab 3 (Upregulated) contains results of GO analysis for genes upregulated upon SMC3 depletion at 24 hpi

## Sheet: Downregulated
ID	Name	Result count	Result gene list	Fold enrichment	Odds ratio	P-value	q-value
GO:0051276	chromosome organization	9	PF3D7_0204000,PF3D7_0414000,PF3D7_0509100,PF3D7_0610400,PF3D7_0617800,PF3D7_1105000,PF3D7_1105100,PF3D7_1130700,PF3D7_1318400,	5.13	42.74	1.28200226645e-06	0.000996339
GO:0007059	chromosome segregation	18	PF3D7_0204000,PF3D7_0307500,PF3D7_0414000,PF3D7_0501800,PF3D7_0509100,PF3D7_0616200,PF3D7_0803700,PF3D7_0809600,PF3D7_0826900,PF3D7_0917000,PF3D7_1021800,PF3D7_1112100,PF3D7_1123800,PF3D7_1130700,PF3D7_1135600,PF3D7_1318400,PF3D7_1333700,PF3D7_1405400,	3.11	5.74	1.53874811906e-06	0.000996339
GO:0098813	nuclear chromosome segregation	15	PF3D7_0204000,PF3D7_0414000,PF3D7_0501800,PF3D7_0509100,PF3D7_0616200,PF3D7_0803700,PF3D7_0809600,PF3D7_0917000,PF3D7_1021800,PF3D7_1112100,PF3D7_1123800,PF3D7_1130700,PF3D7_1135600,PF3D7_1318400,PF3D7_1405400,	3.42	7.16	2.32282196827e-06	0.00100268481631
GO:0000819	sister chromatid segregation	12	PF3D7_0204000,PF3D7_0414000,PF3D7_0501800,PF3D7_0509100,PF3D7_0616200,PF3D7_0803700,PF3D7_0917000,PF3D7_1112100,PF3D7_1123800,PF3D7_1130700,PF3D7_1135600,PF3D7_1318400,	3.6	8.16	1.18924078048e-05	0.00385016702681
GO:0000070	mitotic sister chromatid segregation	10	PF3D7_0204000,PF3D7_0414000,PF3D7_0501800,PF3D7_0509100,PF3D7_0616200,PF3D7_0803700,PF3D7_0917000,PF3D7_1130700,PF3D7_1135600,PF3D7_1318400,	3.8	9.5	3.36935769885e-05	0.00872663644003
GO:0009657	plastid organization	10	PF3D7_0307400,PF3D7_1126100,PF3D7_1203300,PF3D7_1239700,PF3D7_1305100,PF3D7_1320100,PF3D7_1363700,PF3D7_1406600,PF3D7_1411400,PF3D7_1433800,	3.56	7.91	7.57625197469e-05	0.0160354010728
GO:0048285	organelle fission	17	PF3D7_0204000,PF3D7_0414000,PF3D7_0501800,PF3D7_0509100,PF3D7_0616200,PF3D7_0803700,PF3D7_0809600,PF3D7_0917000,PF3D7_1027600,PF3D7_1037500,PF3D7_1107400,PF3D7_1112100,PF3D7_1130700,PF3D7_1135600,PF3D7_1145400,PF3D7_1318400,PF3D7_1405400,	2.55	3.86	8.66778436365e-05	0.0160354010728
GO:0022402	cell cycle process	28	PF3D7_0204000,PF3D7_0303500,PF3D7_0309200,PF3D7_0414000,PF3D7_0501800,PF3D7_0503200,PF3D7_0509100,PF3D7_0605800,PF3D7_0607600,PF3D7_0616200,PF3D7_0619400,PF3D7_0711000,PF3D7_0728100,PF3D7_0803700,PF3D7_0809600,PF3D7_0917000,PF3D7_0933500,PF3D7_1021800,PF3D7_1027600,PF3D7_1107400,PF3D7_1112100,PF3D7_1123800,PF3D7_1130700,PF3D7_1135600,PF3D7_1318400,PF3D7_1337100,PF3D7_1405400,PF3D7_1443600,	1.97	2.53	0.000155035571963	0.0210695416769
GO:0140014	mitotic nuclear division	10	PF3D7_0204000,PF3D7_0414000,PF3D7_0501800,PF3D7_0509100,PF3D7_0616200,PF3D7_0803700,PF3D7_0917000,PF3D7_1130700,PF3D7_1135600,PF3D7_1318400,	3.35	6.78	0.000155193598576	0.0210695416769
GO:0071103	DNA conformation change	22	PF3D7_0204000,PF3D7_0317400,PF3D7_0409600,PF3D7_0416300,PF3D7_0501800,PF3D7_0509100,PF3D7_0604600,PF3D7_0605800,PF3D7_0917000,PF3D7_0918600,PF3D7_1105000,PF3D7_1105100,PF3D7_1135600,PF3D7_1203700,PF3D7_1205600,PF3D7_1224500,PF3D7_1239500,PF3D7_1308100,PF3D7_1318400,PF3D7_1347100,PF3D7_1357500,PF3D7_1359200,	2.16	2.92	0.000170397308438	0.0210695416769
GO:0000280	nuclear division	15	PF3D7_0204000,PF3D7_0414000,PF3D7_0501800,PF3D7_0509100,PF3D7_0616200,PF3D7_0803700,PF3D7_0809600,PF3D7_0917000,PF3D7_1027600,PF3D7_1107400,PF3D7_1112100,PF3D7_1130700,PF3D7_1135600,PF3D7_1318400,PF3D7_1405400,	2.59	3.97	0.000181669578149	0.0210695416769
GO:0006310	DNA recombination	20	PF3D7_0317400,PF3D7_0409600,PF3D7_0416300,PF3D7_0419300,PF3D7_0514100,PF3D7_0605800,PF3D7_0616600,PF3D7_0706700,PF3D7_0709500,PF3D7_0725000,PF3D7_0918600,PF3D7_0933900,PF3D7_1027600,PF3D7_1037000,PF3D7_1107400,PF3D7_1112600,PF3D7_1123800,PF3D7_1304100,PF3D7_1308800,PF3D7_1405400,	2.24	3.08	0.000197512827627	0.0210695416769
GO:0051301	cell division	14	PF3D7_0307500,PF3D7_0414000,PF3D7_0616200,PF3D7_0619400,PF3D7_0728100,PF3D7_0826900,PF3D7_0917000,PF3D7_0923500,PF3D7_1220300,PF3D7_1221800,PF3D7_1318400,PF3D7_1322200,PF3D7_1345900,PF3D7_1406600,	2.66	4.16	0.000211508912587	0.0210695416769
GO:0000278	mitotic cell cycle	25	PF3D7_0204000,PF3D7_0303500,PF3D7_0307500,PF3D7_0309200,PF3D7_0414000,PF3D7_0501800,PF3D7_0503200,PF3D7_0509100,PF3D7_0607600,PF3D7_0616200,PF3D7_0619400,PF3D7_0711000,PF3D7_0728100,PF3D7_0803700,PF3D7_0917000,PF3D7_0933500,PF3D7_1105500,PF3D7_1107400,PF3D7_1112100,PF3D7_1130700,PF3D7_1135600,PF3D7_1305000,PF3D7_1318400,PF3D7_1337100,PF3D7_1443600,	1.95	2.49	0.000406830039823	0.0376317786836
GO:0006261	DNA-dependent DNA replication	19	PF3D7_0203900,PF3D7_0215800,PF3D7_0308000,PF3D7_0409600,PF3D7_0416300,PF3D7_0503200,PF3D7_0604600,PF3D7_0625300,PF3D7_0918600,PF3D7_1107400,PF3D7_1112600,PF3D7_1304100,PF3D7_1305000,PF3D7_1308100,PF3D7_1347100,PF3D7_1357500,PF3D7_1359200,PF3D7_1411400,PF3D7_1463300,	2.12	2.83	0.000610006545767	0.0526638984512
GO:0006323	DNA packaging	12	PF3D7_0204000,PF3D7_0501800,PF3D7_0509100,PF3D7_0917000,PF3D7_1105000,PF3D7_1105100,PF3D7_1135600,PF3D7_1203700,PF3D7_1205600,PF3D7_1224500,PF3D7_1308100,PF3D7_1318400,	2.63	4.07	0.000682103203804	0.0552077280579
GO:1903047	mitotic cell cycle process	19	PF3D7_0204000,PF3D7_0309200,PF3D7_0414000,PF3D7_0501800,PF3D7_0503200,PF3D7_0509100,PF3D7_0607600,PF3D7_0616200,PF3D7_0619400,PF3D7_0711000,PF3D7_0728100,PF3D7_0803700,PF3D7_0917000,PF3D7_1107400,PF3D7_1112100,PF3D7_1130700,PF3D7_1135600,PF3D7_1318400,PF3D7_1337100,	2.08	2.75	0.000806334259646	0.0554314551176
GO:0008299	isoprenoid biosynthetic process	7	PF3D7_0104400,PF3D7_0106900,PF3D7_0503100,PF3D7_0826400,PF3D7_1022800,PF3D7_1128400,PF3D7_1455900,	3.63	8.29	0.000855753005359	0.0554314551176
GO:0051321	meiotic cell cycle	13	PF3D7_0204000,PF3D7_0303500,PF3D7_0409600,PF3D7_0605800,PF3D7_0803700,PF3D7_0809600,PF3D7_0933500,PF3D7_1027600,PF3D7_1107400,PF3D7_1112100,PF3D7_1135600,PF3D7_1405400,PF3D7_1443600,	2.47	3.63	0.0008599232453	0.0554314551176
GO:1901135	carbohydrate derivative metabolic process	43	PF3D7_0104400,PF3D7_0111500,PF3D7_0306400,PF3D7_0311600,PF3D7_0321200,PF3D7_0513300,PF3D7_0526600,PF3D7_0615300,PF3D7_0618900,PF3D7_0626800,PF3D7_0911000,PF3D7_0919600,PF3D7_0922500,PF3D7_0927800,PF3D7_1012400,PF3D7_1015900,PF3D7_1021600,PF3D7_1022800,PF3D7_1024300,PF3D7_1032400,PF3D7_1037100,PF3D7_1116600,PF3D7_1122100,PF3D7_1125100,PF3D7_1130000,PF3D7_1142800,PF3D7_1147700,PF3D7_1210900,PF3D7_1…	1.58	1.85	0.000912150607744	0.0554314551176
GO:0006281	DNA repair	34	PF3D7_0317400,PF3D7_0409600,PF3D7_0416300,PF3D7_0419300,PF3D7_0513600,PF3D7_0514100,PF3D7_0517400,PF3D7_0604600,PF3D7_0605800,PF3D7_0614800,PF3D7_0616600,PF3D7_0623900,PF3D7_0706700,PF3D7_0709500,PF3D7_0725000,PF3D7_0817400,PF3D7_0918600,PF3D7_1027600,PF3D7_1037000,PF3D7_1107400,PF3D7_1112600,PF3D7_1123800,PF3D7_1129500,PF3D7_1222000,PF3D7_1304100,PF3D7_1305000,PF3D7_1328200,PF3D7_1332600,PF3D7_1…	1.69	2.01	0.000927114616222	0.0554314551176
GO:0034724	DNA replication-independent chromatin organization	4	PF3D7_0501800,PF3D7_0517400,PF3D7_1205600,PF3D7_1224500,	5.7	inf	0.000941692673813	0.0554314551176
GO:0046034	ATP metabolic process	17	PF3D7_0626800,PF3D7_0922500,PF3D7_0927800,PF3D7_1012300,PF3D7_1015900,PF3D7_1024300,PF3D7_1037100,PF3D7_1125100,PF3D7_1142800,PF3D7_1147700,PF3D7_1310000,PF3D7_1311300,PF3D7_1324900,PF3D7_1426900,PF3D7_1430900,PF3D7_1439900,PF3D7_1462800,	2.11	2.79	0.00129806836681	0.0730868928267
GO:0006333	chromatin assembly or disassembly	9	PF3D7_0501800,PF3D7_0610400,PF3D7_1105000,PF3D7_1105100,PF3D7_1203700,PF3D7_1205600,PF3D7_1224500,PF3D7_1308100,PF3D7_1333700,	2.85	4.74	0.00161658786483	0.0868745164017
GO:0042180	cellular ketone metabolic process	7	PF3D7_0306400,PF3D7_0604700,PF3D7_0607500,PF3D7_0724300,PF3D7_0807400,PF3D7_0810200,PF3D7_1205700,	3.33	6.63	0.0017441987849	0.0868745164017
GO:0006720	isoprenoid metabolic process	7	PF3D7_0104400,PF3D7_0106900,PF3D7_0503100,PF3D7_0826400,PF3D7_1022800,PF3D7_1128400,PF3D7_1455900,	3.33	6.63	0.0017441987849	0.0868745164017
GO:0035966	response to topologically incorrect protein	12	PF3D7_0213100,PF3D7_0619400,PF3D7_0711000,PF3D7_0816600,PF3D7_0916500,PF3D7_1015600,PF3D7_1118200,PF3D7_1134000,PF3D7_1215300,PF3D7_1304500,PF3D7_1406600,PF3D7_1452300,	2.36	3.35	0.00219374181781	0.105218357558
GO:0000003	reproduction	13	PF3D7_0204000,PF3D7_0303500,PF3D7_0409600,PF3D7_0605800,PF3D7_0803700,PF3D7_0809600,PF3D7_0933500,PF3D7_1027600,PF3D7_1107400,PF3D7_1112100,PF3D7_1135600,PF3D7_1405400,PF3D7_1443600,	2.25	3.09	0.00245759728308	0.109015273517
GO:0022414	reproductive process	13	PF3D7_0204000,PF3D7_0303500,PF3D7_0409600,PF3D7_0605800,PF3D7_0803700,PF3D7_0809600,PF3D7_0933500,PF3D7_1027600,PF3D7_1107400,PF3D7_1112100,PF3D7_1135600,PF3D7_1405400,PF3D7_1443600,	2.25	3.09	0.00245759728308	0.109015273517
GO:0070192	chromosome organization involved in meiotic cell cycle	5	PF3D7_0204000,PF3D7_0605800,PF3D7_1107400,PF3D7_1112100,PF3D7_1135600,	4.07	11.81	0.00252545035175	0.109015273517
GO:0007051	spindle organization	8	PF3D7_0303500,PF3D7_0309200,PF3D7_0607600,PF3D7_0619400,PF3D7_0711000,PF3D7_0803700,PF3D7_0933500,PF3D7_1443600,	2.85	4.74	0.0029621352222	0.123740810089
GO:0071897	DNA biosynthetic process	3	PF3D7_0308000,PF3D7_1304100,PF3D7_1463300,	5.7	inf	0.00538347221867	0.17066102963
GO:0006995	cellular response to nitrogen starvation	3	PF3D7_1019900,PF3D7_1126100,PF3D7_1430400,	5.7	inf	0.00538347221867	0.17066102963
GO:0006336	DNA replication-independent chromatin assembly	3	PF3D7_0501800,PF3D7_1205600,PF3D7_1224500,	5.7	inf	0.00538347221867	0.17066102963
GO:0043562	cellular response to nitrogen levels	3	PF3D7_1019900,PF3D7_1126100,PF3D7_1430400,	5.7	inf	0.00538347221867	0.17066102963
GO:0043173	nucleotide salvage	3	PF3D7_0629100,PF3D7_1012400,PF3D7_1329400,	5.7	inf	0.00538347221867	0.17066102963
GO:0015986	ATP synthesis coupled proton transport	7	PF3D7_0927800,PF3D7_1024300,PF3D7_1125100,PF3D7_1142800,PF3D7_1147700,PF3D7_1310000,PF3D7_1311300,	2.85	4.73	0.00546022433469	0.17066102963
GO:0015985	energy coupled proton transport, down electrochemical gradient	7	PF3D7_0927800,PF3D7_1024300,PF3D7_1125100,PF3D7_1142800,PF3D7_1147700,PF3D7_1310000,PF3D7_1311300,	2.85	4.73	0.00546022433469	0.17066102963
GO:0071496	cellular response to external stimulus	5	PF3D7_1019900,PF3D7_1112600,PF3D7_1126100,PF3D7_1430400,PF3D7_1438900,	3.56	7.87	0.00576410919697	0.17066102963
GO:0031668	cellular response to extracellular stimulus	5	PF3D7_1019900,PF3D7_1112600,PF3D7_1126100,PF3D7_1430400,PF3D7_1438900,	3.56	7.87	0.00576410919697	0.17066102963
GO:0019637	organophosphate metabolic process	46	PF3D7_0104400,PF3D7_0111500,PF3D7_0306400,PF3D7_0321200,PF3D7_0515300,PF3D7_0526600,PF3D7_0615300,PF3D7_0618900,PF3D7_0626800,PF3D7_0629100,PF3D7_0720800,PF3D7_0911000,PF3D7_0922500,PF3D7_0927800,PF3D7_1012400,PF3D7_1015900,PF3D7_1021600,PF3D7_1022800,PF3D7_1024300,PF3D7_1032400,PF3D7_1037100,PF3D7_1122100,PF3D7_1124600,PF3D7_1125100,PF3D7_1128400,PF3D7_1129600,PF3D7_1142800,PF3D7_1147700,PF3D7_1…	1.43	1.6	0.00592486139938	0.17066102963
GO:0016052	carbohydrate catabolic process	9	PF3D7_0626800,PF3D7_0922500,PF3D7_1015900,PF3D7_1021600,PF3D7_1037100,PF3D7_1324900,PF3D7_1439900,PF3D7_1454700,PF3D7_1462800,	2.44	3.55	0.00592877059512	0.17066102963
GO:0006497	protein lipidation	13	PF3D7_0202900,PF3D7_0615300,PF3D7_0618900,PF3D7_0911000,PF3D7_0932500,PF3D7_1032400,PF3D7_1121000,PF3D7_1122100,PF3D7_1126100,PF3D7_1210900,PF3D7_1330700,PF3D7_1341600,PF3D7_1430400,	2.06	2.68	0.00593030604891	0.17066102963
GO:0042158	lipoprotein biosynthetic process	13	PF3D7_0202900,PF3D7_0615300,PF3D7_0618900,PF3D7_0911000,PF3D7_0932500,PF3D7_1032400,PF3D7_1121000,PF3D7_1122100,PF3D7_1126100,PF3D7_1210900,PF3D7_1330700,PF3D7_1341600,PF3D7_1430400,	2.06	2.68	0.00593030604891	0.17066102963
GO:0042157	lipoprotein metabolic process	13	PF3D7_0202900,PF3D7_0615300,PF3D7_0618900,PF3D7_0911000,PF3D7_0932500,PF3D7_1032400,PF3D7_1121000,PF3D7_1122100,PF3D7_1126100,PF3D7_1210900,PF3D7_1330700,PF3D7_1341600,PF3D7_1430400,	2.06	2.68	0.00593030604891	0.17066102963
GO:0006066	alcohol metabolic process	10	PF3D7_0306400,PF3D7_0520500,PF3D7_0614000,PF3D7_0628000,PF3D7_0826400,PF3D7_1224000,PF3D7_1345700,PF3D7_1430300,PF3D7_1439900,PF3D7_1455900,	2.28	3.16	0.00676232041055	0.190374020253
GO:0008654	phospholipid biosynthetic process	17	PF3D7_0104400,PF3D7_0321200,PF3D7_0515300,PF3D7_0526600,PF3D7_0615300,PF3D7_0618900,PF3D7_0911000,PF3D7_1022800,PF3D7_1032400,PF3D7_1122100,PF3D7_1124600,PF3D7_1128400,PF3D7_1129600,PF3D7_1210900,PF3D7_1330700,PF3D7_1341600,PF3D7_1343000,	1.83	2.24	0.00709708486422	0.192875998553
GO:0009185	ribonucleoside diphosphate metabolic process	8	PF3D7_0111500,PF3D7_0626800,PF3D7_0922500,PF3D7_1015900,PF3D7_1037100,PF3D7_1324900,PF3D7_1439900,PF3D7_1462800,	2.53	3.79	0.00724902511226	0.192875998553
GO:0009408	response to heat	11	PF3D7_0213100,PF3D7_0816600,PF3D7_1118200,PF3D7_1120900,PF3D7_1134000,PF3D7_1215300,PF3D7_1222300,PF3D7_1304500,PF3D7_1406600,PF3D7_1438900,PF3D7_1443900,	2.16	2.9	0.00729801075607	0.192875998553
GO:0090407	organophosphate biosynthetic process	34	PF3D7_0104400,PF3D7_0111500,PF3D7_0321200,PF3D7_0515300,PF3D7_0526600,PF3D7_0615300,PF3D7_0618900,PF3D7_0629100,PF3D7_0911000,PF3D7_0927800,PF3D7_1012400,PF3D7_1022800,PF3D7_1024300,PF3D7_1032400,PF3D7_1122100,PF3D7_1124600,PF3D7_1125100,PF3D7_1128400,PF3D7_1129600,PF3D7_1142800,PF3D7_1147700,PF3D7_1210900,PF3D7_1224000,PF3D7_1310000,PF3D7_1311300,PF3D7_1329400,PF3D7_1330700,PF3D7_1341600,PF3D7_1…	1.49	1.69	0.00825087228214	0.212802686906
GO:0006986	response to unfolded protein	9	PF3D7_0213100,PF3D7_0816600,PF3D7_1015600,PF3D7_1118200,PF3D7_1134000,PF3D7_1215300,PF3D7_1304500,PF3D7_1406600,PF3D7_1452300,	2.33	3.28	0.00850082127873	0.212802686906
GO:0006754	ATP biosynthetic process	7	PF3D7_0927800,PF3D7_1024300,PF3D7_1125100,PF3D7_1142800,PF3D7_1147700,PF3D7_1310000,PF3D7_1311300,	2.66	4.14	0.00870929915524	0.212802686906
GO:0031497	chromatin assembly	7	PF3D7_0501800,PF3D7_1105000,PF3D7_1105100,PF3D7_1203700,PF3D7_1205600,PF3D7_1224500,PF3D7_1308100,	2.66	4.14	0.00870929915524	0.212802686906
GO:1901137	carbohydrate derivative biosynthetic process	30	PF3D7_0111500,PF3D7_0311600,PF3D7_0321200,PF3D7_0526600,PF3D7_0615300,PF3D7_0618900,PF3D7_0911000,PF3D7_0919600,PF3D7_0927800,PF3D7_1012400,PF3D7_1024300,PF3D7_1032400,PF3D7_1116600,PF3D7_1122100,PF3D7_1125100,PF3D7_1130000,PF3D7_1142800,PF3D7_1147700,PF3D7_1210900,PF3D7_1310000,PF3D7_1311300,PF3D7_1329400,PF3D7_1330700,PF3D7_1341600,PF3D7_1343600,PF3D7_1420900,PF3D7_1437400,PF3D7_1439900,PF3D7_1…	1.53	1.75	0.00890523908459	0.213560826195
GO:0009266	response to temperature stimulus	11	PF3D7_0213100,PF3D7_0816600,PF3D7_1118200,PF3D7_1120900,PF3D7_1134000,PF3D7_1215300,PF3D7_1222300,PF3D7_1304500,PF3D7_1406600,PF3D7_1438900,PF3D7_1443900,	2.09	2.74	0.00973830665725	0.222046759667
GO:0007020	microtubule nucleation	4	PF3D7_0303500,PF3D7_0803700,PF3D7_0933500,PF3D7_1443600,	3.8	9.44	0.0104631582409	0.222046759667
GO:0046785	microtubule polymerization	4	PF3D7_0303500,PF3D7_0803700,PF3D7_0933500,PF3D7_1443600,	3.8	9.44	0.0104631582409	0.222046759667
GO:0007076	mitotic chromosome condensation	4	PF3D7_0509100,PF3D7_0917000,PF3D7_1135600,PF3D7_1318400,	3.8	9.44	0.0104631582409	0.222046759667
GO:0006914	autophagy	8	PF3D7_0515300,PF3D7_0619400,PF3D7_0711000,PF3D7_1015900,PF3D7_1019900,PF3D7_1126100,PF3D7_1305000,PF3D7_1430400,	2.4	3.44	0.0106308101153	0.222046759667
GO:0006506	GPI anchor biosynthetic process	8	PF3D7_0615300,PF3D7_0618900,PF3D7_0911000,PF3D7_1032400,PF3D7_1122100,PF3D7_1210900,PF3D7_1330700,PF3D7_1341600,	2.4	3.44	0.0106308101153	0.222046759667
GO:0061919	process utilizing autophagic mechanism	8	PF3D7_0515300,PF3D7_0619400,PF3D7_0711000,PF3D7_1015900,PF3D7_1019900,PF3D7_1126100,PF3D7_1305000,PF3D7_1430400,	2.4	3.44	0.0106308101153	0.222046759667
GO:0006505	GPI anchor metabolic process	8	PF3D7_0615300,PF3D7_0618900,PF3D7_0911000,PF3D7_1032400,PF3D7_1122100,PF3D7_1210900,PF3D7_1330700,PF3D7_1341600,	2.4	3.44	0.0106308101153	0.222046759667
GO:0046939	nucleotide phosphorylation	9	PF3D7_0111500,PF3D7_0626800,PF3D7_0817400,PF3D7_0922500,PF3D7_1015900,PF3D7_1037100,PF3D7_1324900,PF3D7_1439900,PF3D7_1462800,	2.23	3.04	0.0118378451166	0.243333482952
GO:0006302	double-strand break repair	11	PF3D7_0317400,PF3D7_0409600,PF3D7_0416300,PF3D7_0419300,PF3D7_0605800,PF3D7_0918600,PF3D7_1027600,PF3D7_1037000,PF3D7_1107400,PF3D7_1123800,PF3D7_1474300,	2.02	2.61	0.0127609344348	0.258209532705
GO:0046165	alcohol biosynthetic process	7	PF3D7_0520500,PF3D7_0614000,PF3D7_0628000,PF3D7_0826400,PF3D7_1224000,PF3D7_1430300,PF3D7_1455900,	2.49	3.68	0.0131793155475	0.262572517446
GO:0006979	response to oxidative stress	8	PF3D7_0729200,PF3D7_0802200,PF3D7_0814900,PF3D7_0925900,PF3D7_1304500,PF3D7_1411400,PF3D7_1419800,PF3D7_1438900,	2.28	3.15	0.0150511102112	0.274580758868
GO:0006325	chromatin organization	13	PF3D7_0501800,PF3D7_0517400,PF3D7_0610400,PF3D7_0617800,PF3D7_0918600,PF3D7_1105000,PF3D7_1105100,PF3D7_1203700,PF3D7_1205600,PF3D7_1224500,PF3D7_1308100,PF3D7_1333700,PF3D7_1362200,	1.85	2.28	0.0156384555547	0.274580758868
GO:1903046	meiotic cell cycle process	9	PF3D7_0204000,PF3D7_0605800,PF3D7_0803700,PF3D7_0809600,PF3D7_1027600,PF3D7_1107400,PF3D7_1112100,PF3D7_1135600,PF3D7_1405400,	2.14	2.84	0.0160622165385	0.274580758868
GO:1903509	liposaccharide metabolic process	9	PF3D7_0526600,PF3D7_0615300,PF3D7_0618900,PF3D7_0911000,PF3D7_1032400,PF3D7_1122100,PF3D7_1210900,PF3D7_1330700,PF3D7_1341600,	2.14	2.84	0.0160622165385	0.274580758868
GO:0009247	glycolipid biosynthetic process	9	PF3D7_0526600,PF3D7_0615300,PF3D7_0618900,PF3D7_0911000,PF3D7_1032400,PF3D7_1122100,PF3D7_1210900,PF3D7_1330700,PF3D7_1341600,	2.14	2.84	0.0160622165385	0.274580758868
GO:0006664	glycolipid metabolic process	9	PF3D7_0526600,PF3D7_0615300,PF3D7_0618900,PF3D7_0911000,PF3D7_1032400,PF3D7_1122100,PF3D7_1210900,PF3D7_1330700,PF3D7_1341600,	2.14	2.84	0.0160622165385	0.274580758868
GO:0006661	phosphatidylinositol biosynthetic process	10	PF3D7_0515300,PF3D7_0615300,PF3D7_0618900,PF3D7_0911000,PF3D7_1032400,PF3D7_1122100,PF3D7_1129600,PF3D7_1210900,PF3D7_1330700,PF3D7_1341600,	2.04	2.63	0.0164646738322	0.274580758868
GO:0009150	purine ribonucleotide metabolic process	19	PF3D7_0626800,PF3D7_0922500,PF3D7_0927800,PF3D7_1012400,PF3D7_1015900,PF3D7_1024300,PF3D7_1037100,PF3D7_1125100,PF3D7_1142800,PF3D7_1147700,PF3D7_1310000,PF3D7_1311300,PF3D7_1324900,PF3D7_1329400,PF3D7_1431600,PF3D7_1437400,PF3D7_1439900,PF3D7_1443700,PF3D7_1462800,	1.62	1.88	0.0186241441906	0.274580758868
GO:0031297	replication fork processing	3	PF3D7_0604600,PF3D7_1107400,PF3D7_1357500,	4.28	14.15	0.0187088108531	0.274580758868
GO:0031669	cellular response to nutrient levels	3	PF3D7_1019900,PF3D7_1126100,PF3D7_1430400,	4.28	14.15	0.0187088108531	0.274580758868
GO:0018410	C-terminal protein amino acid modification	3	PF3D7_1126100,PF3D7_1236800,PF3D7_1430400,	4.28	14.15	0.0187088108531	0.274580758868
GO:0043687	post-translational protein modification	3	PF3D7_1126100,PF3D7_1236800,PF3D7_1430400,	4.28	14.15	0.0187088108531	0.274580758868
GO:0019932	second-messenger-mediated signaling	3	PF3D7_1105500,PF3D7_1434200,PF3D7_1471400,	4.28	14.15	0.0187088108531	0.274580758868
GO:0009267	cellular response to starvation	3	PF3D7_1019900,PF3D7_1126100,PF3D7_1430400,	4.28	14.15	0.0187088108531	0.274580758868
GO:0006334	nucleosome assembly	5	PF3D7_1105000,PF3D7_1105100,PF3D7_1203700,PF3D7_1205600,PF3D7_1224500,	2.85	4.72	0.0190510120052	0.274580758868
GO:0032200	telomere organization	5	PF3D7_0409600,PF3D7_0419300,PF3D7_0605800,PF3D7_0918600,PF3D7_1474300,	2.85	4.72	0.0190510120052	0.274580758868
GO:0000723	telomere maintenance	5	PF3D7_0409600,PF3D7_0419300,PF3D7_0605800,PF3D7_0918600,PF3D7_1474300,	2.85	4.72	0.0190510120052	0.274580758868
GO:0030261	chromosome condensation	5	PF3D7_0204000,PF3D7_0509100,PF3D7_0917000,PF3D7_1135600,PF3D7_1318400,	2.85	4.72	0.0190510120052	0.274580758868
GO:0009206	purine ribonucleoside triphosphate biosynthetic process	7	PF3D7_0927800,PF3D7_1024300,PF3D7_1125100,PF3D7_1142800,PF3D7_1147700,PF3D7_1310000,PF3D7_1311300,	2.35	3.31	0.0190828326626	0.274580758868
GO:0009179	purine ribonucleoside diphosphate metabolic process	7	PF3D7_0626800,PF3D7_0922500,PF3D7_1015900,PF3D7_1037100,PF3D7_1324900,PF3D7_1439900,PF3D7_1462800,	2.35	3.31	0.0190828326626	0.274580758868
GO:0006139	nucleobase-containing compound metabolic process	7	PF3D7_0105900,PF3D7_0111500,PF3D7_0204800,PF3D7_0824100,PF3D7_1107100,PF3D7_1362500,PF3D7_1411400,	2.35	3.31	0.0190828326626	0.274580758868
GO:0006096	glycolytic process	7	PF3D7_0626800,PF3D7_0922500,PF3D7_1015900,PF3D7_1037100,PF3D7_1324900,PF3D7_1439900,PF3D7_1462800,	2.35	3.31	0.0190828326626	0.274580758868
GO:0061077	chaperone-mediated protein folding	7	PF3D7_0213100,PF3D7_0527500,PF3D7_1134000,PF3D7_1215300,PF3D7_1247400,PF3D7_1333000,PF3D7_1427000,	2.35	3.31	0.0190828326626	0.274580758868
GO:0046031	ADP metabolic process	7	PF3D7_0626800,PF3D7_0922500,PF3D7_1015900,PF3D7_1037100,PF3D7_1324900,PF3D7_1439900,PF3D7_1462800,	2.35	3.31	0.0190828326626	0.274580758868
GO:0006757	ATP generation from ADP	7	PF3D7_0626800,PF3D7_0922500,PF3D7_1015900,PF3D7_1037100,PF3D7_1324900,PF3D7_1439900,PF3D7_1462800,	2.35	3.31	0.0190828326626	0.274580758868
GO:0006793	phosphorus metabolic process	73	PF3D7_0104400,PF3D7_0111500,PF3D7_0211700,PF3D7_0306400,PF3D7_0309200,PF3D7_0321200,PF3D7_0515300,PF3D7_0526600,PF3D7_0610600,PF3D7_0615300,PF3D7_0615500,PF3D7_0618900,PF3D7_0626800,PF3D7_0629100,PF3D7_0720800,PF3D7_0724600,PF3D7_0805700,PF3D7_0817400,PF3D7_0902000,PF3D7_0902400,PF3D7_0911000,PF3D7_0922500,PF3D7_0926000,PF3D7_0927800,PF3D7_0928800,PF3D7_1012400,PF3D7_1012700,PF3D7_1015900,PF3D7_1…	1.25	1.35	0.0197129323131	0.28053019061
GO:0006165	nucleoside diphosphate phosphorylation	8	PF3D7_0111500,PF3D7_0626800,PF3D7_0922500,PF3D7_1015900,PF3D7_1037100,PF3D7_1324900,PF3D7_1439900,PF3D7_1462800,	2.17	2.91	0.0206648576672	0.283912141084
GO:1901615	organic hydroxy compound metabolic process	11	PF3D7_0306400,PF3D7_0520500,PF3D7_0604700,PF3D7_0614000,PF3D7_0628000,PF3D7_0826400,PF3D7_1224000,PF3D7_1345700,PF3D7_1430300,PF3D7_1439900,PF3D7_1455900,	1.9	2.37	0.0208701270288	0.283912141084
GO:0031109	microtubule polymerization or depolymerization	4	PF3D7_0303500,PF3D7_0803700,PF3D7_0933500,PF3D7_1443600,	3.26	6.29	0.0210467687599	0.283912141084
GO:0051258	protein polymerization	4	PF3D7_0303500,PF3D7_0803700,PF3D7_0933500,PF3D7_1443600,	3.26	6.29	0.0210467687599	0.283912141084
GO:0045005	DNA-dependent DNA replication maintenance of fidelity	4	PF3D7_0604600,PF3D7_1107400,PF3D7_1357500,PF3D7_1411400,	3.26	6.29	0.0210467687599	0.283912141084
GO:0000725	recombinational repair	10	PF3D7_0317400,PF3D7_0409600,PF3D7_0416300,PF3D7_0419300,PF3D7_0514100,PF3D7_0616600,PF3D7_0918600,PF3D7_1037000,PF3D7_1107400,PF3D7_1123800,	1.97	2.49	0.0212892333458	0.284222238998
GO:0009259	ribonucleotide metabolic process	20	PF3D7_0111500,PF3D7_0626800,PF3D7_0922500,PF3D7_0927800,PF3D7_1012400,PF3D7_1015900,PF3D7_1024300,PF3D7_1037100,PF3D7_1125100,PF3D7_1142800,PF3D7_1147700,PF3D7_1310000,PF3D7_1311300,PF3D7_1324900,PF3D7_1329400,PF3D7_1431600,PF3D7_1437400,PF3D7_1439900,PF3D7_1443700,PF3D7_1462800,	1.56	1.79	0.023251587088	0.290632506444
GO:1903008	organelle disassembly	6	PF3D7_0208600,PF3D7_0619400,PF3D7_0711000,PF3D7_0825200,PF3D7_1126100,PF3D7_1430400,	2.44	3.54	0.0240581125174	0.290632506444
GO:0016236	macroautophagy	6	PF3D7_0515300,PF3D7_0619400,PF3D7_0711000,PF3D7_1015900,PF3D7_1126100,PF3D7_1430400,	2.44	3.54	0.0240581125174	0.290632506444
GO:0072521	purine-containing compound metabolic process	21	PF3D7_0111500,PF3D7_0513300,PF3D7_0626800,PF3D7_0922500,PF3D7_0927800,PF3D7_1012400,PF3D7_1015900,PF3D7_1024300,PF3D7_1037100,PF3D7_1125100,PF3D7_1142800,PF3D7_1147700,PF3D7_1310000,PF3D7_1311300,PF3D7_1324900,PF3D7_1329400,PF3D7_1431600,PF3D7_1437400,PF3D7_1439900,PF3D7_1443700,PF3D7_1462800,	1.53	1.75	0.0246320521532	0.290632506444
GO:0008610	lipid biosynthetic process	24	PF3D7_0104400,PF3D7_0106900,PF3D7_0321200,PF3D7_0420200,PF3D7_0503100,PF3D7_0515300,PF3D7_0526600,PF3D7_0615300,PF3D7_0618900,PF3D7_0826400,PF3D7_0911000,PF3D7_1022800,PF3D7_1032400,PF3D7_1122100,PF3D7_1124600,PF3D7_1128400,PF3D7_1129600,PF3D7_1208300,PF3D7_1210900,PF3D7_1330700,PF3D7_1341600,PF3D7_1343000,PF3D7_1439900,PF3D7_1455900,	1.49	1.68	0.0247819367872	0.290632506444
GO:0009145	purine nucleoside triphosphate biosynthetic process	7	PF3D7_0927800,PF3D7_1024300,PF3D7_1125100,PF3D7_1142800,PF3D7_1147700,PF3D7_1310000,PF3D7_1311300,	2.22	3.01	0.0266134374671	0.290632506444
GO:0009135	purine nucleoside diphosphate metabolic process	7	PF3D7_0626800,PF3D7_0922500,PF3D7_1015900,PF3D7_1037100,PF3D7_1324900,PF3D7_1439900,PF3D7_1462800,	2.22	3.01	0.0266134374671	0.290632506444
GO:0009199	ribonucleoside triphosphate metabolic process	7	PF3D7_0927800,PF3D7_1024300,PF3D7_1125100,PF3D7_1142800,PF3D7_1147700,PF3D7_1310000,PF3D7_1311300,	2.22	3.01	0.0266134374671	0.290632506444
GO:0009201	ribonucleoside triphosphate biosynthetic process	7	PF3D7_0927800,PF3D7_1024300,PF3D7_1125100,PF3D7_1142800,PF3D7_1147700,PF3D7_1310000,PF3D7_1311300,	2.22	3.01	0.0266134374671	0.290632506444
GO:0006163	purine nucleotide metabolic process	20	PF3D7_0111500,PF3D7_0626800,PF3D7_0922500,PF3D7_0927800,PF3D7_1012400,PF3D7_1015900,PF3D7_1024300,PF3D7_1037100,PF3D7_1125100,PF3D7_1142800,PF3D7_1147700,PF3D7_1310000,PF3D7_1311300,PF3D7_1324900,PF3D7_1329400,PF3D7_1431600,PF3D7_1437400,PF3D7_1439900,PF3D7_1443700,PF3D7_1462800,	1.54	1.76	0.026796474109	0.290632506444
GO:0006644	phospholipid metabolic process	18	PF3D7_0104400,PF3D7_0321200,PF3D7_0515300,PF3D7_0526600,PF3D7_0615300,PF3D7_0618900,PF3D7_0911000,PF3D7_1022800,PF3D7_1032400,PF3D7_1122100,PF3D7_1124600,PF3D7_1128400,PF3D7_1129600,PF3D7_1210900,PF3D7_1330700,PF3D7_1341600,PF3D7_1343000,PF3D7_1406300,	1.58	1.82	0.0273873691981	0.290632506444
GO:0006090	pyruvate metabolic process	9	PF3D7_0104400,PF3D7_0626800,PF3D7_0922500,PF3D7_1015900,PF3D7_1022800,PF3D7_1037100,PF3D7_1324900,PF3D7_1439900,PF3D7_1462800,	1.97	2.5	0.0276440852264	0.290632506444
GO:0006457	protein folding	26	PF3D7_0109400,PF3D7_0213100,PF3D7_0308200,PF3D7_0320300,PF3D7_0527500,PF3D7_0529300,PF3D7_0813200,PF3D7_1015600,PF3D7_1118200,PF3D7_1128100,PF3D7_1132200,PF3D7_1134000,PF3D7_1202400,PF3D7_1215300,PF3D7_1221800,PF3D7_1222300,PF3D7_1232100,PF3D7_1247400,PF3D7_1304500,PF3D7_1333000,PF3D7_1416900,PF3D7_1427000,PF3D7_1438900,PF3D7_1443900,PF3D7_1453700,PF3D7_1470100,	1.44	1.61	0.0297998939126	0.290632506444
GO:1902850	microtubule cytoskeleton organization involved in mitosis	5	PF3D7_0309200,PF3D7_0607600,PF3D7_0619400,PF3D7_0711000,PF3D7_0803700,	2.59	3.93	0.0299731803232	0.290632506444
GO:0009991	response to extracellular stimulus	5	PF3D7_1019900,PF3D7_1112600,PF3D7_1126100,PF3D7_1430400,PF3D7_1438900,	2.59	3.93	0.0299731803232	0.290632506444
GO:0007052	mitotic spindle organization	5	PF3D7_0309200,PF3D7_0607600,PF3D7_0619400,PF3D7_0711000,PF3D7_0803700,	2.59	3.93	0.0299731803232	0.290632506444
GO:0046474	glycerophospholipid biosynthetic process	12	PF3D7_0515300,PF3D7_0615300,PF3D7_0618900,PF3D7_0911000,PF3D7_1032400,PF3D7_1122100,PF3D7_1124600,PF3D7_1129600,PF3D7_1210900,PF3D7_1330700,PF3D7_1341600,PF3D7_1343000,	1.75	2.1	0.0304626973595	0.290632506444
GO:0019693	ribose phosphate metabolic process	20	PF3D7_0111500,PF3D7_0626800,PF3D7_0922500,PF3D7_0927800,PF3D7_1012400,PF3D7_1015900,PF3D7_1024300,PF3D7_1037100,PF3D7_1125100,PF3D7_1142800,PF3D7_1147700,PF3D7_1310000,PF3D7_1311300,PF3D7_1324900,PF3D7_1329400,PF3D7_1431600,PF3D7_1437400,PF3D7_1439900,PF3D7_1443700,PF3D7_1462800,	1.52	1.73	0.0307362233885	0.290632506444
GO:0062125	regulation of mitochondrial gene expression	2	PF3D7_0211300,PF3D7_1434800,	5.7	inf	0.0307464504886	0.290632506444
GO:0106380	purine ribonucleotide salvage	2	PF3D7_1012400,PF3D7_1329400,	5.7	inf	0.0307464504886	0.290632506444
GO:0071704	organic substance metabolic process	2	PF3D7_1012500,PF3D7_1130000,	5.7	inf	0.0307464504886	0.290632506444
GO:0051230	spindle disassembly	2	PF3D7_0619400,PF3D7_0711000,	5.7	inf	0.0307464504886	0.290632506444
GO:0090305	nucleic acid phosphodiester bond hydrolysis	2	PF3D7_0605800,PF3D7_1037000,	5.7	inf	0.0307464504886	0.290632506444
GO:0070131	positive regulation of mitochondrial translation	2	PF3D7_0211300,PF3D7_1434800,	5.7	inf	0.0307464504886	0.290632506444
GO:0070129	regulation of mitochondrial translation	2	PF3D7_0211300,PF3D7_1434800,	5.7	inf	0.0307464504886	0.290632506444
GO:0097352	autophagosome maturation	2	PF3D7_0619400,PF3D7_0711000,	5.7	inf	0.0307464504886	0.290632506444
GO:0051228	mitotic spindle disassembly	2	PF3D7_0619400,PF3D7_0711000,	5.7	inf	0.0307464504886	0.290632506444
GO:0019408	dolichol biosynthetic process	2	PF3D7_0826400,PF3D7_1455900,	5.7	inf	0.0307464504886	0.290632506444
GO:0016094	polyprenol biosynthetic process	2	PF3D7_0826400,PF3D7_1455900,	5.7	inf	0.0307464504886	0.290632506444
GO:0000722	telomere maintenance via recombination	2	PF3D7_0419300,PF3D7_0605800,	5.7	inf	0.0307464504886	0.290632506444
GO:0006335	DNA replication-dependent chromatin assembly	2	PF3D7_1205600,PF3D7_1224500,	5.7	inf	0.0307464504886	0.290632506444
GO:0048478	replication fork protection	2	PF3D7_0604600,PF3D7_1357500,	5.7	inf	0.0307464504886	0.290632506444
GO:0018143	nucleic acid-protein covalent cross-linking	2	PF3D7_0419300,PF3D7_1202100,	5.7	inf	0.0307464504886	0.290632506444
GO:0032261	purine nucleotide salvage	2	PF3D7_1012400,PF3D7_1329400,	5.7	inf	0.0307464504886	0.290632506444
GO:0032264	IMP salvage	2	PF3D7_1012400,PF3D7_1329400,	5.7	inf	0.0307464504886	0.290632506444
GO:0034508	centromere complex assembly	2	PF3D7_1205600,PF3D7_1367000,	5.7	inf	0.0307464504886	0.290632506444
GO:0034723	DNA replication-dependent chromatin organization	2	PF3D7_1205600,PF3D7_1224500,	5.7	inf	0.0307464504886	0.290632506444
GO:2000104	negative regulation of DNA-dependent DNA replication	2	PF3D7_0604600,PF3D7_1357500,	5.7	inf	0.0307464504886	0.290632506444
GO:0036292	DNA rewinding	2	PF3D7_0604600,PF3D7_1357500,	5.7	inf	0.0307464504886	0.290632506444
GO:0035434	copper ion transmembrane transport	2	PF3D7_1421900,PF3D7_1439000,	5.7	inf	0.0307464504886	0.290632506444
GO:0006796	phosphate-containing compound metabolic process	70	PF3D7_0104400,PF3D7_0111500,PF3D7_0211700,PF3D7_0306400,PF3D7_0309200,PF3D7_0321200,PF3D7_0515300,PF3D7_0526600,PF3D7_0610600,PF3D7_0615300,PF3D7_0615500,PF3D7_0618900,PF3D7_0626800,PF3D7_0629100,PF3D7_0720800,PF3D7_0724600,PF3D7_0805700,PF3D7_0817400,PF3D7_0902000,PF3D7_0902400,PF3D7_0911000,PF3D7_0922500,PF3D7_0926000,PF3D7_0927800,PF3D7_0928800,PF3D7_1012400,PF3D7_1012700,PF3D7_1015900,PF3D7_1…	1.23	1.32	0.0319725500183	0.300032262853
GO:0055086	nucleobase-containing small molecule metabolic process	28	PF3D7_0111500,PF3D7_0513300,PF3D7_0626800,PF3D7_0629100,PF3D7_0720800,PF3D7_0922500,PF3D7_0927800,PF3D7_1012400,PF3D7_1015900,PF3D7_1021600,PF3D7_1024300,PF3D7_1037100,PF3D7_1125100,PF3D7_1130000,PF3D7_1142800,PF3D7_1147700,PF3D7_1310000,PF3D7_1311300,PF3D7_1324900,PF3D7_1329400,PF3D7_1343600,PF3D7_1360500,PF3D7_1420900,PF3D7_1431600,PF3D7_1437400,PF3D7_1439900,PF3D7_1443700,PF3D7_1462800,	1.4	1.55	0.0346935933519	0.320044963795
GO:0009144	purine nucleoside triphosphate metabolic process	7	PF3D7_0927800,PF3D7_1024300,PF3D7_1125100,PF3D7_1142800,PF3D7_1147700,PF3D7_1310000,PF3D7_1311300,	2.1	2.76	0.035936636756	0.320044963795
GO:0009205	purine ribonucleoside triphosphate metabolic process	7	PF3D7_0927800,PF3D7_1024300,PF3D7_1125100,PF3D7_1142800,PF3D7_1147700,PF3D7_1310000,PF3D7_1311300,	2.1	2.76	0.035936636756	0.320044963795
GO:0006743	ubiquinone metabolic process	4	PF3D7_0607500,PF3D7_0724300,PF3D7_0807400,PF3D7_0810200,	2.85	4.72	0.0363294283227	0.320044963795
GO:0006744	ubiquinone biosynthetic process	4	PF3D7_0607500,PF3D7_0724300,PF3D7_0807400,PF3D7_0810200,	2.85	4.72	0.0363294283227	0.320044963795
GO:1901663	quinone biosynthetic process	4	PF3D7_0607500,PF3D7_0724300,PF3D7_0807400,PF3D7_0810200,	2.85	4.72	0.0363294283227	0.320044963795
GO:1901661	quinone metabolic process	4	PF3D7_0607500,PF3D7_0724300,PF3D7_0807400,PF3D7_0810200,	2.85	4.72	0.0363294283227	0.320044963795
GO:0042181	ketone biosynthetic process	4	PF3D7_0607500,PF3D7_0724300,PF3D7_0807400,PF3D7_0810200,	2.85	4.72	0.0363294283227	0.320044963795
GO:0006515	protein quality control for misfolded or incompletely synthesized proteins	4	PF3D7_0307400,PF3D7_0619400,PF3D7_0711000,PF3D7_0916500,	2.85	4.72	0.0363294283227	0.320044963795
GO:0009628	response to abiotic stimulus	12	PF3D7_0213100,PF3D7_0816600,PF3D7_1107400,PF3D7_1118200,PF3D7_1120900,PF3D7_1134000,PF3D7_1215300,PF3D7_1222300,PF3D7_1304500,PF3D7_1406600,PF3D7_1438900,PF3D7_1443900,	1.71	2.03	0.0368159438475	0.322139508665
GO:0042594	response to starvation	3	PF3D7_1019900,PF3D7_1126100,PF3D7_1430400,	3.42	7.07	0.040696715434	0.341033992334
GO:0071712	ER-associated misfolded protein catabolic process	3	PF3D7_0619400,PF3D7_0711000,PF3D7_0916500,	3.42	7.07	0.040696715434	0.341033992334
GO:0006312	mitotic recombination	3	PF3D7_0419300,PF3D7_0605800,PF3D7_1107400,	3.42	7.07	0.040696715434	0.341033992334
GO:0019538	protein metabolic process	3	PF3D7_0816600,PF3D7_1034500,PF3D7_1406600,	3.42	7.07	0.040696715434	0.341033992334
GO:0051415	microtubule nucleation by interphase microtubule organizing center	3	PF3D7_0303500,PF3D7_0933500,PF3D7_1443600,	3.42	7.07	0.040696715434	0.341033992334
GO:0051418	microtubule nucleation by microtubule organizing center	3	PF3D7_0303500,PF3D7_0933500,PF3D7_1443600,	3.42	7.07	0.040696715434	0.341033992334
GO:0005975	carbohydrate metabolic process	13	PF3D7_0526600,PF3D7_0626800,PF3D7_0922500,PF3D7_1012500,PF3D7_1015900,PF3D7_1021600,PF3D7_1037100,PF3D7_1130000,PF3D7_1324900,PF3D7_1430300,PF3D7_1439900,PF3D7_1454700,PF3D7_1462800,	1.65	1.92	0.0408187403952	0.341033992334
GO:0046488	phosphatidylinositol metabolic process	10	PF3D7_0515300,PF3D7_0615300,PF3D7_0618900,PF3D7_0911000,PF3D7_1032400,PF3D7_1122100,PF3D7_1129600,PF3D7_1210900,PF3D7_1330700,PF3D7_1341600,	1.78	2.15	0.0417990771465	0.346985928876
GO:0045017	glycerolipid biosynthetic process	12	PF3D7_0515300,PF3D7_0615300,PF3D7_0618900,PF3D7_0911000,PF3D7_1032400,PF3D7_1122100,PF3D7_1124600,PF3D7_1129600,PF3D7_1210900,PF3D7_1330700,PF3D7_1341600,PF3D7_1343000,	1.67	1.96	0.0440507638629	0.361443001108
GO:0032392	DNA geometric change	9	PF3D7_0317400,PF3D7_0409600,PF3D7_0416300,PF3D7_0604600,PF3D7_0605800,PF3D7_0918600,PF3D7_1347100,PF3D7_1357500,PF3D7_1359200,	1.83	2.24	0.0440988372008	0.361443001108
GO:0009141	nucleoside triphosphate metabolic process	8	PF3D7_0720800,PF3D7_0927800,PF3D7_1024300,PF3D7_1125100,PF3D7_1142800,PF3D7_1147700,PF3D7_1310000,PF3D7_1311300,	1.9	2.36	0.0460148075254	0.374774690223
GO:1901617	organic hydroxy compound biosynthetic process	7	PF3D7_0520500,PF3D7_0614000,PF3D7_0628000,PF3D7_0826400,PF3D7_1224000,PF3D7_1430300,PF3D7_1455900,	2.0	2.54	0.0471826895113	0.381110837293
GO:0045454	cell redox homeostasis	11	PF3D7_0304500,PF3D7_0729200,PF3D7_0802200,PF3D7_0815000,PF3D7_0925500,PF3D7_1006600,PF3D7_1036700,PF3D7_1232200,PF3D7_1352500,PF3D7_1419800,PF3D7_1438900,	1.69	2.0	0.0474286436528	0.381110837293
GO:0007154	cell communication	30	PF3D7_0106800,PF3D7_0211200,PF3D7_0211700,PF3D7_0503200,PF3D7_0515300,PF3D7_0714400,PF3D7_0724200,PF3D7_0805700,PF3D7_0902000,PF3D7_0902400,PF3D7_0922800,PF3D7_0926000,PF3D7_1019900,PF3D7_1105500,PF3D7_1112100,PF3D7_1112600,PF3D7_1126100,PF3D7_1129600,PF3D7_1149300,PF3D7_1337100,PF3D7_1343300,PF3D7_1360500,PF3D7_1371700,PF3D7_1430400,PF3D7_1434200,PF3D7_1438900,PF3D7_1452300,PF3D7_1461000,PF3D7_1…	1.35	1.47	0.047675641422	0.381110837293
GO:0009117	nucleotide metabolic process	24	PF3D7_0111500,PF3D7_0626800,PF3D7_0629100,PF3D7_0720800,PF3D7_0922500,PF3D7_0927800,PF3D7_1012400,PF3D7_1015900,PF3D7_1021600,PF3D7_1024300,PF3D7_1037100,PF3D7_1125100,PF3D7_1142800,PF3D7_1147700,PF3D7_1310000,PF3D7_1311300,PF3D7_1324900,PF3D7_1329400,PF3D7_1360500,PF3D7_1431600,PF3D7_1437400,PF3D7_1439900,PF3D7_1443700,PF3D7_1462800,	1.4	1.54	0.0495164098768	0.393397244113

## Sheet: Upregulated
ID	Name	Result count	Result gene list	Fold enrichment	Odds ratio	P-value	q-value
GO:0044409	entry into host	35	PF3D7_0102500,PF3D7_0210600,PF3D7_0214900,PF3D7_0315200,PF3D7_0323400,PF3D7_0404700,PF3D7_0423800,PF3D7_0424100,PF3D7_0424200,PF3D7_0501600,PF3D7_0707300,PF3D7_0722200,PF3D7_0731500,PF3D7_0808200,PF3D7_0828800,PF3D7_0905400,PF3D7_0929400,PF3D7_1014100,PF3D7_1030200,PF3D7_1035400,PF3D7_1035700,PF3D7_1035900,PF3D7_1104400,PF3D7_1116000,PF3D7_1133400,PF3D7_1136900,PF3D7_1222700,PF3D7_1252100,PF3D7_1…	2.68	3.69	1.40358607801e-08	1.25340236766e-05
GO:0052126	movement in host environment	38	PF3D7_0102500,PF3D7_0210600,PF3D7_0214900,PF3D7_0315200,PF3D7_0323400,PF3D7_0404700,PF3D7_0423800,PF3D7_0424100,PF3D7_0424200,PF3D7_0501600,PF3D7_0507500,PF3D7_0707300,PF3D7_0722200,PF3D7_0731500,PF3D7_0808200,PF3D7_0828800,PF3D7_0905400,PF3D7_0929400,PF3D7_1014100,PF3D7_1030200,PF3D7_1035400,PF3D7_1035700,PF3D7_1035900,PF3D7_1104400,PF3D7_1116000,PF3D7_1133400,PF3D7_1136900,PF3D7_1222700,PF3D7_1…	2.49	3.33	3.00047486366e-08	1.33971202662e-05
GO:0042254	ribosome biogenesis	46	PF3D7_0109700,PF3D7_0214400,PF3D7_0409800,PF3D7_0602100,PF3D7_0612900,PF3D7_0615600,PF3D7_0630500,PF3D7_0719700,PF3D7_0721600,PF3D7_0722600,PF3D7_0729300,PF3D7_0814300,PF3D7_0816000,PF3D7_0818800,PF3D7_0819100,PF3D7_0916900,PF3D7_0921800,PF3D7_0925200,PF3D7_1008800,PF3D7_1020400,PF3D7_1021500,PF3D7_1027100,PF3D7_1028400,PF3D7_1109400,PF3D7_1129400,PF3D7_1130200,PF3D7_1225500,PF3D7_1237600,PF3D7_1…	1.88	2.24	1.04605869782e-05	0.00311376805717
GO:0022613	ribonucleoprotein complex biogenesis	54	PF3D7_0109700,PF3D7_0214400,PF3D7_0302100,PF3D7_0409800,PF3D7_0528200,PF3D7_0602100,PF3D7_0612900,PF3D7_0615600,PF3D7_0630500,PF3D7_0719700,PF3D7_0721600,PF3D7_0722600,PF3D7_0729300,PF3D7_0813600,PF3D7_0814300,PF3D7_0816000,PF3D7_0818800,PF3D7_0819100,PF3D7_0822300,PF3D7_0916900,PF3D7_0921800,PF3D7_0925200,PF3D7_1008800,PF3D7_1020400,PF3D7_1021500,PF3D7_1027100,PF3D7_1028400,PF3D7_1109400,PF3D7_1…	1.72	2.01	2.62624071266e-05	0.00549648515039
GO:0006396	RNA processing	72	PF3D7_0109700,PF3D7_0206600,PF3D7_0302100,PF3D7_0322100,PF3D7_0415500,PF3D7_0516300,PF3D7_0531400,PF3D7_0602100,PF3D7_0614400,PF3D7_0705000,PF3D7_0708300,PF3D7_0709600,PF3D7_0717400,PF3D7_0722500,PF3D7_0722600,PF3D7_0803000,PF3D7_0818800,PF3D7_0819000,PF3D7_0821300,PF3D7_0822300,PF3D7_0906600,PF3D7_0909400,PF3D7_0916900,PF3D7_0921800,PF3D7_0925200,PF3D7_1008800,PF3D7_1009200,PF3D7_1020400,PF3D7_1…	1.58	1.81	3.07753927793e-05	0.00549648515039
GO:0034470	ncRNA processing	45	PF3D7_0109700,PF3D7_0206600,PF3D7_0516300,PF3D7_0602100,PF3D7_0708300,PF3D7_0709600,PF3D7_0717400,PF3D7_0722600,PF3D7_0818800,PF3D7_0916900,PF3D7_0921800,PF3D7_0925200,PF3D7_1008800,PF3D7_1009200,PF3D7_1020400,PF3D7_1021500,PF3D7_1027100,PF3D7_1028400,PF3D7_1109400,PF3D7_1129400,PF3D7_1204600,PF3D7_1225500,PF3D7_1227400,PF3D7_1237600,PF3D7_1247900,PF3D7_1307100,PF3D7_1315700,PF3D7_1319300,PF3D7_1…	1.79	2.1	4.68475027742e-05	0.00697246999622
GO:0016072	rRNA metabolic process	32	PF3D7_0109700,PF3D7_0602100,PF3D7_0722600,PF3D7_0818800,PF3D7_0916900,PF3D7_0921800,PF3D7_0925200,PF3D7_1008800,PF3D7_1020400,PF3D7_1021500,PF3D7_1027100,PF3D7_1028400,PF3D7_1109400,PF3D7_1129400,PF3D7_1225500,PF3D7_1237600,PF3D7_1247900,PF3D7_1307100,PF3D7_1331100,PF3D7_1332700,PF3D7_1333600,PF3D7_1340100,PF3D7_1354600,PF3D7_1359000,PF3D7_1367400,PF3D7_1407100,PF3D7_1418900,PF3D7_1422400,PF3D7_1…	1.9	2.24	0.000195671420551	0.0249620826503
GO:0006364	rRNA processing	31	PF3D7_0109700,PF3D7_0602100,PF3D7_0722600,PF3D7_0818800,PF3D7_0916900,PF3D7_0921800,PF3D7_0925200,PF3D7_1008800,PF3D7_1020400,PF3D7_1021500,PF3D7_1027100,PF3D7_1028400,PF3D7_1109400,PF3D7_1129400,PF3D7_1225500,PF3D7_1237600,PF3D7_1247900,PF3D7_1307100,PF3D7_1331100,PF3D7_1332700,PF3D7_1333600,PF3D7_1354600,PF3D7_1359000,PF3D7_1367400,PF3D7_1407100,PF3D7_1418900,PF3D7_1422400,PF3D7_1433000,PF3D7_1…	1.89	2.24	0.000251391519383	0.0280615783512
GO:0070972	protein localization to endoplasmic reticulum	10	PF3D7_0204200,PF3D7_0321900,PF3D7_0821800,PF3D7_0903100,PF3D7_1136400,PF3D7_1203200,PF3D7_1346100,PF3D7_1353600,PF3D7_1366600,PF3D7_1450100,	3.28	4.98	0.000372954608414	0.0370053850348
GO:0006614	SRP-dependent cotranslational protein targeting to membrane	6	PF3D7_0821800,PF3D7_1136400,PF3D7_1203200,PF3D7_1346100,PF3D7_1366600,PF3D7_1450100,	4.73	10.41	0.000546050427039	0.044329366486
GO:0006613	cotranslational protein targeting to membrane	6	PF3D7_0821800,PF3D7_1136400,PF3D7_1203200,PF3D7_1346100,PF3D7_1366600,PF3D7_1450100,	4.73	10.41	0.000546050427039	0.044329366486
GO:0033619	membrane protein proteolysis	3	PF3D7_0507500,PF3D7_1136900,PF3D7_1457000,	7.88	inf	0.00203737198883	0.139951783541
GO:0006616	SRP-dependent cotranslational protein targeting to membrane, translocation	3	PF3D7_0821800,PF3D7_1346100,PF3D7_1450100,	7.88	inf	0.00203737198883	0.139951783541
GO:0006888	endoplasmic reticulum to Golgi vesicle-mediated transport	12	PF3D7_0214100,PF3D7_0310700,PF3D7_0416800,PF3D7_0606700,PF3D7_0820500,PF3D7_0905900,PF3D7_1145100,PF3D7_1333300,PF3D7_1353600,PF3D7_1361100,PF3D7_1429800,PF3D7_1448600,	2.42	3.1	0.0023663636826	0.150940197754
GO:0046907	intracellular transport	46	PF3D7_0204200,PF3D7_0205400,PF3D7_0214100,PF3D7_0214400,PF3D7_0310700,PF3D7_0415400,PF3D7_0416800,PF3D7_0502000,PF3D7_0602600,PF3D7_0606700,PF3D7_0613900,PF3D7_0619000,PF3D7_0714300,PF3D7_0720700,PF3D7_0724400,PF3D7_0729300,PF3D7_0807300,PF3D7_0820500,PF3D7_0821800,PF3D7_0823700,PF3D7_0905900,PF3D7_0907200,PF3D7_0912500,PF3D7_1025000,PF3D7_1114200,PF3D7_1126700,PF3D7_1136400,PF3D7_1145100,PF3D7_1…	1.46	1.61	0.00432159402013	0.24198186028
GO:0048193	Golgi vesicle transport	16	PF3D7_0214100,PF3D7_0310700,PF3D7_0415400,PF3D7_0416800,PF3D7_0606700,PF3D7_0820500,PF3D7_0903100,PF3D7_0905900,PF3D7_1145100,PF3D7_1323800,PF3D7_1333300,PF3D7_1353600,PF3D7_1361100,PF3D7_1429800,PF3D7_1448600,PF3D7_1451000,	2.0	2.38	0.00433562123681	0.24198186028
GO:0006890	retrograde vesicle-mediated transport, Golgi to endoplasmic reticulum	6	PF3D7_0415400,PF3D7_0606700,PF3D7_0903100,PF3D7_0905900,PF3D7_1145100,PF3D7_1429800,	3.38	5.2	0.00497856954978	0.26152132988
GO:0051649	establishment of localization in cell	46	PF3D7_0204200,PF3D7_0205400,PF3D7_0214100,PF3D7_0214400,PF3D7_0310700,PF3D7_0415400,PF3D7_0416800,PF3D7_0502000,PF3D7_0602600,PF3D7_0606700,PF3D7_0613900,PF3D7_0619000,PF3D7_0714300,PF3D7_0720700,PF3D7_0724400,PF3D7_0729300,PF3D7_0807300,PF3D7_0820500,PF3D7_0821800,PF3D7_0823700,PF3D7_0905900,PF3D7_0907200,PF3D7_0912500,PF3D7_1025000,PF3D7_1114200,PF3D7_1126700,PF3D7_1136400,PF3D7_1145100,PF3D7_1…	1.44	1.58	0.00589555911515	0.292485238324
GO:0035437	maintenance of protein localization in endoplasmic reticulum	3	PF3D7_0321900,PF3D7_0903100,PF3D7_1353600,	5.91	20.73	0.00737683609113	0.329375731469
GO:0072595	maintenance of protein localization in organelle	3	PF3D7_0321900,PF3D7_0903100,PF3D7_1353600,	5.91	20.73	0.00737683609113	0.329375731469
GO:0072599	establishment of protein localization to endoplasmic reticulum	7	PF3D7_0204200,PF3D7_0821800,PF3D7_1136400,PF3D7_1203200,PF3D7_1346100,PF3D7_1366600,PF3D7_1450100,	2.76	3.73	0.00895911982099	0.353337833511
GO:0045047	protein targeting to ER	7	PF3D7_0204200,PF3D7_0821800,PF3D7_1136400,PF3D7_1203200,PF3D7_1346100,PF3D7_1366600,PF3D7_1450100,	2.76	3.73	0.00895911982099	0.353337833511
GO:0098609	cell-cell adhesion	15	PF3D7_0102500,PF3D7_0223500,PF3D7_0315200,PF3D7_0402300,PF3D7_0426000,PF3D7_0617400,PF3D7_0632800,PF3D7_0707300,PF3D7_0712400,PF3D7_0733000,PF3D7_0808600,PF3D7_0808700,PF3D7_1240400,PF3D7_1301600,PF3D7_1335400,	1.91	2.22	0.00910053	0.353337833511
GO:0051168	nuclear export	8	PF3D7_0205400,PF3D7_0214400,PF3D7_0602600,PF3D7_0729300,PF3D7_0912500,PF3D7_1223200,PF3D7_1367400,PF3D7_1422400,	2.52	3.27	0.00964017695855	0.358694917666
GO:0006891	intra-Golgi vesicle-mediated transport	6	PF3D7_0415400,PF3D7_0606700,PF3D7_0905900,PF3D7_1145100,PF3D7_1429800,PF3D7_1448600,	2.95	4.16	0.0106218216595	0.362410630579
GO:0009405	obsolete pathogenesis	17	PF3D7_0102500,PF3D7_0113800,PF3D7_0223500,PF3D7_0426000,PF3D7_0617400,PF3D7_0632800,PF3D7_0700100,PF3D7_0712400,PF3D7_0731500,PF3D7_0733000,PF3D7_0808600,PF3D7_0808700,PF3D7_0833500,PF3D7_1035700,PF3D7_1133400,PF3D7_1240400,PF3D7_1301600,	1.79	2.04	0.0111834301137	0.362410630579
GO:0045185	maintenance of protein location	4	PF3D7_0321900,PF3D7_0903100,PF3D7_1343800,PF3D7_1353600,	3.94	6.92	0.01181319017	0.362410630579
GO:0032507	maintenance of protein location in cell	4	PF3D7_0321900,PF3D7_0903100,PF3D7_1343800,PF3D7_1353600,	3.94	6.92	0.01181319017	0.362410630579
GO:0006383	transcription by RNA polymerase III	5	PF3D7_0206600,PF3D7_0708100,PF3D7_1210400,PF3D7_1449300,PF3D7_1463400,	3.28	4.94	0.0119376247464	0.362410630579
GO:0090501	RNA phosphodiester bond hydrolysis	9	PF3D7_0109700,PF3D7_0110400,PF3D7_0206600,PF3D7_0709600,PF3D7_0819000,PF3D7_1241100,PF3D7_1367400,PF3D7_1451900,PF3D7_1465300,	2.29	2.84	0.0122426002315	0.362410630579
GO:0007155	cell adhesion	16	PF3D7_0102500,PF3D7_0223500,PF3D7_0315200,PF3D7_0402300,PF3D7_0426000,PF3D7_0617400,PF3D7_0632800,PF3D7_0707300,PF3D7_0712400,PF3D7_0733000,PF3D7_0808600,PF3D7_0808700,PF3D7_1240400,PF3D7_1301600,PF3D7_1335400,PF3D7_1358200,	1.8	2.07	0.0125808841522	0.362410630579
GO:0090150	establishment of protein localization to membrane	11	PF3D7_0204200,PF3D7_0323400,PF3D7_0424100,PF3D7_0714300,PF3D7_0821800,PF3D7_1136400,PF3D7_1203200,PF3D7_1346100,PF3D7_1366600,PF3D7_1450100,PF3D7_1451000,	2.06	2.47	0.0132702100104	0.370321798102
GO:0006397	mRNA processing	28	PF3D7_0302100,PF3D7_0322100,PF3D7_0415500,PF3D7_0531400,PF3D7_0614400,PF3D7_0705000,PF3D7_0722500,PF3D7_0803000,PF3D7_0819000,PF3D7_0821300,PF3D7_0822300,PF3D7_0906600,PF3D7_0909400,PF3D7_1110200,PF3D7_1125500,PF3D7_1139100,PF3D7_1227400,PF3D7_1230800,PF3D7_1237200,PF3D7_1241100,PF3D7_1309300,PF3D7_1352700,PF3D7_1369700,PF3D7_1407300,PF3D7_1414600,PF3D7_1428100,PF3D7_1443300,PF3D7_1461600,	1.52	1.68	0.0139183537321	0.376639087358
GO:0006403	RNA localization	8	PF3D7_0205400,PF3D7_0602600,PF3D7_0617200,PF3D7_0912500,PF3D7_0916900,PF3D7_1139100,PF3D7_1223200,PF3D7_1422400,	2.33	2.92	0.0157346720505	0.398639440258
GO:0016192	vesicle-mediated transport	27	PF3D7_0214100,PF3D7_0310700,PF3D7_0415400,PF3D7_0416800,PF3D7_0502000,PF3D7_0606700,PF3D7_0619000,PF3D7_0629900,PF3D7_0813000,PF3D7_0820500,PF3D7_0903100,PF3D7_0905900,PF3D7_1025000,PF3D7_1119900,PF3D7_1145100,PF3D7_1311400,PF3D7_1321800,PF3D7_1323800,PF3D7_1333300,PF3D7_1343700,PF3D7_1353600,PF3D7_1361100,PF3D7_1429800,PF3D7_1440700,PF3D7_1448600,PF3D7_1451000,PF3D7_1472100,	1.52	1.67	0.0158130195119	0.398639440258
GO:0006509	membrane protein ectodomain proteolysis	2	PF3D7_0507500,PF3D7_1136900,	7.88	inf	0.016093915743	0.398639440258
GO:0042274	ribosomal small subunit biogenesis	12	PF3D7_0109700,PF3D7_0214400,PF3D7_0719700,PF3D7_0721600,PF3D7_0722600,PF3D7_0818800,PF3D7_1021500,PF3D7_1307100,PF3D7_1333600,PF3D7_1367400,PF3D7_1451900,PF3D7_1461200,	1.93	2.25	0.0169874250667	0.398639440258
GO:0044419	biological process involved in interspecies interaction between organisms	65	PF3D7_0102500,PF3D7_0113000,PF3D7_0113900,PF3D7_0210600,PF3D7_0214100,PF3D7_0214900,PF3D7_0222100,PF3D7_0223500,PF3D7_0302200,PF3D7_0302500,PF3D7_0315200,PF3D7_0323400,PF3D7_0404700,PF3D7_0423800,PF3D7_0424100,PF3D7_0424200,PF3D7_0425900,PF3D7_0426000,PF3D7_0501600,PF3D7_0507500,PF3D7_0617400,PF3D7_0632800,PF3D7_0707300,PF3D7_0712400,PF3D7_0722200,PF3D7_0731500,PF3D7_0733000,PF3D7_0808200,PF3D7_0…	1.28	1.38	0.0170176031408	0.398639440258
GO:0006405	RNA export from nucleus	5	PF3D7_0205400,PF3D7_0602600,PF3D7_0912500,PF3D7_1223200,PF3D7_1422400,	3.03	4.33	0.0174097851848	0.398639440258
GO:0051651	maintenance of location in cell	4	PF3D7_0321900,PF3D7_0903100,PF3D7_1343800,PF3D7_1353600,	3.5	5.53	0.0191566101777	0.417240314358
GO:0006406	mRNA export from nucleus	4	PF3D7_0205400,PF3D7_0602600,PF3D7_0912500,PF3D7_1223200,	3.5	5.53	0.0191566101777	0.417240314358
GO:0042273	ribosomal large subunit biogenesis	14	PF3D7_0409800,PF3D7_0612900,PF3D7_0615600,PF3D7_0630500,PF3D7_0729300,PF3D7_0819100,PF3D7_0916900,PF3D7_0921800,PF3D7_1028400,PF3D7_1129400,PF3D7_1130200,PF3D7_1354600,PF3D7_1445200,PF3D7_1466700,	1.78	2.03	0.0209486922399	0.445409099291
GO:0044403	biological process involved in symbiotic interaction	64	PF3D7_0102500,PF3D7_0113000,PF3D7_0113900,PF3D7_0210600,PF3D7_0214100,PF3D7_0214900,PF3D7_0222100,PF3D7_0223500,PF3D7_0302200,PF3D7_0302500,PF3D7_0315200,PF3D7_0323400,PF3D7_0404700,PF3D7_0423800,PF3D7_0424100,PF3D7_0424200,PF3D7_0425900,PF3D7_0426000,PF3D7_0501600,PF3D7_0507500,PF3D7_0617400,PF3D7_0632800,PF3D7_0707300,PF3D7_0712400,PF3D7_0722200,PF3D7_0731500,PF3D7_0733000,PF3D7_0808200,PF3D7_0…	1.27	1.36	0.0220168714368	0.457234097513
GO:0006612	protein targeting to membrane	8	PF3D7_0204200,PF3D7_0714300,PF3D7_0821800,PF3D7_1136400,PF3D7_1203200,PF3D7_1346100,PF3D7_1366600,PF3D7_1450100,	2.17	2.64	0.0242147238868	0.491448827975
GO:0072657	protein localization to membrane	11	PF3D7_0204200,PF3D7_0323400,PF3D7_0424100,PF3D7_0714300,PF3D7_0821800,PF3D7_1136400,PF3D7_1203200,PF3D7_1346100,PF3D7_1366600,PF3D7_1450100,PF3D7_1451000,	1.88	2.18	0.0258644226565	0.501627024235
GO:0051453	regulation of intracellular pH	4	PF3D7_1303500,PF3D7_1311900,PF3D7_1323200,PF3D7_1464700,	3.15	4.61	0.0287798303665	0.501627024235
GO:0051235	maintenance of location	4	PF3D7_0321900,PF3D7_0903100,PF3D7_1343800,PF3D7_1353600,	3.15	4.61	0.0287798303665	0.501627024235
GO:0030641	regulation of cellular pH	4	PF3D7_1303500,PF3D7_1311900,PF3D7_1323200,PF3D7_1464700,	3.15	4.61	0.0287798303665	0.501627024235
GO:0030004	cellular monovalent inorganic cation homeostasis	4	PF3D7_1303500,PF3D7_1311900,PF3D7_1323200,PF3D7_1464700,	3.15	4.61	0.0287798303665	0.501627024235
GO:0031204	posttranslational protein targeting to membrane, translocation	3	PF3D7_0204200,PF3D7_0821800,PF3D7_1346100,	3.94	6.91	0.0302870948475	0.501627024235
GO:0050658	RNA transport	6	PF3D7_0205400,PF3D7_0602600,PF3D7_0912500,PF3D7_1139100,PF3D7_1223200,PF3D7_1422400,	2.36	2.97	0.0330493086974	0.501627024235
GO:0050657	nucleic acid transport	6	PF3D7_0205400,PF3D7_0602600,PF3D7_0912500,PF3D7_1139100,PF3D7_1223200,PF3D7_1422400,	2.36	2.97	0.0330493086974	0.501627024235
GO:0051236	establishment of RNA localization	6	PF3D7_0205400,PF3D7_0602600,PF3D7_0912500,PF3D7_1139100,PF3D7_1223200,PF3D7_1422400,	2.36	2.97	0.0330493086974	0.501627024235
GO:0051668	localization within membrane	11	PF3D7_0204200,PF3D7_0323400,PF3D7_0424100,PF3D7_0714300,PF3D7_0821800,PF3D7_1136400,PF3D7_1203200,PF3D7_1346100,PF3D7_1366600,PF3D7_1450100,PF3D7_1451000,	1.81	2.06	0.0346818174993	0.501627024235
GO:0001510	RNA methylation	9	PF3D7_0704200,PF3D7_1020400,PF3D7_1129400,PF3D7_1225500,PF3D7_1230800,PF3D7_1315700,PF3D7_1319300,PF3D7_1407100,PF3D7_1429400,	1.92	2.23	0.0378515010716	0.501627024235
GO:0016071	mRNA metabolic process	32	PF3D7_0110400,PF3D7_0205400,PF3D7_0302100,PF3D7_0322100,PF3D7_0415500,PF3D7_0516300,PF3D7_0531400,PF3D7_0614400,PF3D7_0705000,PF3D7_0722500,PF3D7_0803000,PF3D7_0819000,PF3D7_0821300,PF3D7_0822300,PF3D7_0906600,PF3D7_0909400,PF3D7_1032100,PF3D7_1110200,PF3D7_1125500,PF3D7_1139100,PF3D7_1227400,PF3D7_1230800,PF3D7_1237200,PF3D7_1241100,PF3D7_1309300,PF3D7_1352700,PF3D7_1369700,PF3D7_1407300,PF3D7_1…	1.36	1.46	0.0396224932685	0.501627024235
GO:0006885	regulation of pH	4	PF3D7_1303500,PF3D7_1311900,PF3D7_1323200,PF3D7_1464700,	2.86	3.95	0.0407897540508	0.501627024235
GO:0055067	monovalent inorganic cation homeostasis	4	PF3D7_1303500,PF3D7_1311900,PF3D7_1323200,PF3D7_1464700,	2.86	3.95	0.0407897540508	0.501627024235
GO:0051028	mRNA transport	5	PF3D7_0205400,PF3D7_0602600,PF3D7_0912500,PF3D7_1139100,PF3D7_1223200,	2.46	3.14	0.0428281894689	0.501627024235
GO:0006886	intracellular protein transport	29	PF3D7_0204200,PF3D7_0214100,PF3D7_0415400,PF3D7_0416800,PF3D7_0502000,PF3D7_0606700,PF3D7_0714300,PF3D7_0720700,PF3D7_0724400,PF3D7_0807300,PF3D7_0821800,PF3D7_0823700,PF3D7_0905900,PF3D7_0907200,PF3D7_1114200,PF3D7_1136400,PF3D7_1145100,PF3D7_1203200,PF3D7_1223200,PF3D7_1311400,PF3D7_1333300,PF3D7_1343800,PF3D7_1346100,PF3D7_1361100,PF3D7_1366600,PF3D7_1429800,PF3D7_1448600,PF3D7_1450100,PF3D7_1…	1.38	1.48	0.0433497759946	0.501627024235
GO:0042779	tRNA 3'-trailer cleavage	2	PF3D7_0206600,PF3D7_1465300,	5.25	13.8	0.0442070032511	0.501627024235
GO:0010608	posttranscriptional regulation of gene expression	2	PF3D7_0518700,PF3D7_1444500,	5.25	13.8	0.0442070032511	0.501627024235
GO:0006621	protein retention in ER lumen	2	PF3D7_0903100,PF3D7_1353600,	5.25	13.8	0.0442070032511	0.501627024235
GO:0006384	transcription initiation from RNA polymerase III promoter	2	PF3D7_1210400,PF3D7_1449300,	5.25	13.8	0.0442070032511	0.501627024235
GO:0006370	7-methylguanosine mRNA capping	2	PF3D7_0705000,PF3D7_1414600,	5.25	13.8	0.0442070032511	0.501627024235
GO:0000056	ribosomal small subunit export from nucleus	2	PF3D7_0214400,PF3D7_1367400,	5.25	13.8	0.0442070032511	0.501627024235
GO:0015931	nucleobase-containing compound transport	7	PF3D7_0205400,PF3D7_0602600,PF3D7_0912500,PF3D7_1139100,PF3D7_1223200,PF3D7_1422400,PF3D7_1469400,	2.04	2.42	0.0467642921431	0.501627024235
GO:0006379	mRNA cleavage	3	PF3D7_0110400,PF3D7_0819000,PF3D7_1241100,	3.38	5.18	0.0480825206955	0.501627024235
