# Supplementary material for: Cohesin contributes to transcriptional repression of stage‐specific genes in the human malaria parasite
Source: EMBO Rep. 2023 Aug 18;24(10):e57090. doi: 10.15252/embr.202357090 (PMC10561359; doi:10.15252/embr.202357090)
Supplement: Supplementary file 21 — Dataset EV20 [file EMBR-24-e57090-s004.xlsx]

## Sheet: Summary
Dataset EV20: GO enrichment analysis (biological process) of genes significantly and specifically up- or downregulated upon SMC3 knockdown at 36 hpi (as defined in Dataset EV17). Number of significantly enriched genes within each “biological process” term (Result count), number of genes with this term divided by the total number of annotated genes with this term in the P. falciparum genome (Fold …
Tab 2 (Downregulated) contains results of GO analysis for genes downregulated upon SMC3 depletion at 36 hpi
Tab 3 (Upregulated) contains results of GO analysis for genes upregulated upon SMC3 depletion at 36 hpi

## Sheet: Downregulated
ID	Name	Result count	Result gene list	Fold enrichment	Odds ratio	P-value	q-value
GO:0000278	mitotic cell cycle	28	PF3D7_0303500,PF3D7_0307500,PF3D7_0309200,PF3D7_0316500,PF3D7_0317200,PF3D7_0411900,PF3D7_0414000,PF3D7_0503200,PF3D7_0509100,PF3D7_0616200,PF3D7_0629800,PF3D7_0630300,PF3D7_0631000,PF3D7_0704700,PF3D7_0728100,PF3D7_0729900,PF3D7_0933800,PF3D7_1112100,PF3D7_1203000,PF3D7_1304000,PF3D7_1318400,PF3D7_1339800,PF3D7_1356800,PF3D7_1417800,PF3D7_1433900,PF3D7_1443600,PF3D7_1453400,PF3D7_1475100,	3.78	5.81	1.06e-10	8.99e-08
GO:0022402	cell cycle process	26	PF3D7_0303500,PF3D7_0309200,PF3D7_0316500,PF3D7_0411900,PF3D7_0414000,PF3D7_0503200,PF3D7_0509100,PF3D7_0616200,PF3D7_0629800,PF3D7_0631000,PF3D7_0704700,PF3D7_0728100,PF3D7_0729900,PF3D7_1021800,PF3D7_1112100,PF3D7_1123800,PF3D7_1203000,PF3D7_1238400,PF3D7_1304000,PF3D7_1318400,PF3D7_1339800,PF3D7_1368800,PF3D7_1417800,PF3D7_1433900,PF3D7_1443600,PF3D7_1453400,	3.17	4.38	4e-08	1.69e-05
GO:1903047	mitotic cell cycle process	18	PF3D7_0309200,PF3D7_0316500,PF3D7_0411900,PF3D7_0414000,PF3D7_0503200,PF3D7_0509100,PF3D7_0616200,PF3D7_0629800,PF3D7_0631000,PF3D7_0704700,PF3D7_0728100,PF3D7_1112100,PF3D7_1203000,PF3D7_1304000,PF3D7_1318400,PF3D7_1339800,PF3D7_1417800,PF3D7_1433900,	3.41	4.84	1.49e-06	0.0004202
GO:0051726	regulation of cell cycle	19	PF3D7_0309200,PF3D7_0317200,PF3D7_0503200,PF3D7_0629800,PF3D7_0631000,PF3D7_0704700,PF3D7_0728100,PF3D7_0815700,PF3D7_1112100,PF3D7_1143500,PF3D7_1203000,PF3D7_1227500,PF3D7_1333200,PF3D7_1356800,PF3D7_1417800,PF3D7_1433900,PF3D7_1452300,PF3D7_1468100,PF3D7_1475100,	3.18	4.35	2.66e-06	0.00056166
GO:0007059	chromosome segregation	12	PF3D7_0307500,PF3D7_0316500,PF3D7_0414000,PF3D7_0509100,PF3D7_0510500,PF3D7_0616200,PF3D7_1021800,PF3D7_1112100,PF3D7_1123800,PF3D7_1304000,PF3D7_1318400,PF3D7_1368800,	3.94	6.04	1.61e-05	0.00272123
GO:0010564	regulation of cell cycle process	13	PF3D7_0309200,PF3D7_0503200,PF3D7_0631000,PF3D7_0728100,PF3D7_0815700,PF3D7_1112100,PF3D7_1143500,PF3D7_1203000,PF3D7_1333200,PF3D7_1356800,PF3D7_1433900,PF3D7_1452300,PF3D7_1475100,	3.37	4.71	5.07e-05	0.00714668
GO:0098813	nuclear chromosome segregation	10	PF3D7_0316500,PF3D7_0414000,PF3D7_0509100,PF3D7_0616200,PF3D7_1021800,PF3D7_1112100,PF3D7_1123800,PF3D7_1304000,PF3D7_1318400,PF3D7_1368800,	3.94	6.02	8.36e-05	0.0100877
GO:0007017	microtubule-based process	19	PF3D7_0303500,PF3D7_0309200,PF3D7_0316500,PF3D7_0319400,PF3D7_0718000,PF3D7_0729900,PF3D7_0806600,PF3D7_0828700,PF3D7_0905300,PF3D7_0933800,PF3D7_1020300,PF3D7_1104600,PF3D7_1146700,PF3D7_1147200,PF3D7_1202300,PF3D7_1211000,PF3D7_1339800,PF3D7_1443600,PF3D7_1453400,	2.53	3.15	9.54e-05	0.0100877
GO:0007018	microtubule-based movement	11	PF3D7_0319400,PF3D7_0718000,PF3D7_0729900,PF3D7_0806600,PF3D7_0828700,PF3D7_0905300,PF3D7_1020300,PF3D7_1104600,PF3D7_1146700,PF3D7_1202300,PF3D7_1211000,	3.5	4.97	0.00013286	0.0124885
GO:0031109	microtubule polymerization or depolymerization	5	PF3D7_0303500,PF3D7_0319400,PF3D7_1339800,PF3D7_1443600,PF3D7_1453400,	7.04	22.39	0.00018541	0.0156858
GO:0016192	vesicle-mediated transport	28	PF3D7_0103100,PF3D7_0210700,PF3D7_0216400,PF3D7_0502000,PF3D7_0505100,PF3D7_0515300,PF3D7_0606700,PF3D7_0613500,PF3D7_0815800,PF3D7_0905900,PF3D7_1034000,PF3D7_1110500,PF3D7_1119900,PF3D7_1130500,PF3D7_1219100,PF3D7_1236000,PF3D7_1246300,PF3D7_1303200,PF3D7_1311400,PF3D7_1323800,PF3D7_1335700,PF3D7_1405200,PF3D7_1429800,PF3D7_1432000,PF3D7_1439800,PF3D7_1440700,PF3D7_1455500,PF3D7_1465100,	2	2.34	0.00022076	0.0169784
GO:0000819	sister chromatid segregation	8	PF3D7_0316500,PF3D7_0414000,PF3D7_0509100,PF3D7_0616200,PF3D7_1112100,PF3D7_1123800,PF3D7_1304000,PF3D7_1318400,	4.15	6.54	0.00028939	0.0204021
GO:0006270	DNA replication initiation	7	PF3D7_0411900,PF3D7_0416300,PF3D7_0503200,PF3D7_0705300,PF3D7_1203000,PF3D7_1211300,PF3D7_1417800,	4.6	7.86	0.00032836	0.0205701
GO:0051301	cell division	9	PF3D7_0105800,PF3D7_0307500,PF3D7_0414000,PF3D7_0616200,PF3D7_0631000,PF3D7_0728100,PF3D7_1304000,PF3D7_1318400,PF3D7_1406600,	3.7	5.4	0.0003404	0.0205701
GO:0051418	microtubule nucleation by microtubule organizing center	4	PF3D7_0303500,PF3D7_1339800,PF3D7_1443600,PF3D7_1453400,	7.89	35.75	0.00048043	0.0239086
GO:0051415	microtubule nucleation by interphase microtubule organizing center	4	PF3D7_0303500,PF3D7_1339800,PF3D7_1443600,PF3D7_1453400,	7.89	35.75	0.00048043	0.0239086
GO:1901991	negative regulation of mitotic cell cycle phase transition	4	PF3D7_0503200,PF3D7_1112100,PF3D7_1203000,PF3D7_1433900,	7.89	35.75	0.00048043	0.0239086
GO:0006891	intra-Golgi vesicle-mediated transport	7	PF3D7_0606700,PF3D7_0905900,PF3D7_1130500,PF3D7_1236000,PF3D7_1335700,PF3D7_1429800,PF3D7_1465100,	4.31	6.98	0.00053326	0.0249746
GO:0070647	protein modification by small protein conjugation or removal	19	PF3D7_0316900,PF3D7_0403500,PF3D7_0516700,PF3D7_0612600,PF3D7_0629800,PF3D7_0630600,PF3D7_0631000,PF3D7_0728100,PF3D7_0811000,PF3D7_0826500,PF3D7_1031400,PF3D7_1119400,PF3D7_1217900,PF3D7_1225800,PF3D7_1333200,PF3D7_1350400,PF3D7_1360700,PF3D7_1408700,PF3D7_1475400,	2.23	2.66	0.00056089	0.0249746
GO:0140014	mitotic nuclear division	7	PF3D7_0316500,PF3D7_0414000,PF3D7_0509100,PF3D7_0616200,PF3D7_1304000,PF3D7_1318400,PF3D7_1339800,	4.06	6.28	0.00082824	0.0348486
GO:0000226	microtubule cytoskeleton organization	13	PF3D7_0303500,PF3D7_0309200,PF3D7_0316500,PF3D7_0319400,PF3D7_0729900,PF3D7_0828700,PF3D7_0905300,PF3D7_0933800,PF3D7_1104600,PF3D7_1147200,PF3D7_1339800,PF3D7_1443600,PF3D7_1453400,	2.62	3.26	0.00086504	0.0348486
GO:0048193	Golgi vesicle transport	15	PF3D7_0103100,PF3D7_0505100,PF3D7_0606700,PF3D7_0815800,PF3D7_0905900,PF3D7_1034000,PF3D7_1130500,PF3D7_1236000,PF3D7_1246300,PF3D7_1323800,PF3D7_1335700,PF3D7_1405200,PF3D7_1429800,PF3D7_1455500,PF3D7_1465100,	2.35	2.83	0.00120993	0.0465275
GO:0007020	microtubule nucleation	4	PF3D7_0303500,PF3D7_1339800,PF3D7_1443600,PF3D7_1453400,	6.57	17.87	0.0013257	0.0467309
GO:0046785	microtubule polymerization	4	PF3D7_0303500,PF3D7_1339800,PF3D7_1443600,PF3D7_1453400,	6.57	17.87	0.0013257	0.0467309
GO:0044770	cell cycle phase transition	5	PF3D7_0629800,PF3D7_0631000,PF3D7_0704700,PF3D7_0728100,PF3D7_1433900,	4.93	8.95	0.00171537	0.0558156
GO:0044772	mitotic cell cycle phase transition	5	PF3D7_0629800,PF3D7_0631000,PF3D7_0704700,PF3D7_0728100,PF3D7_1433900,	4.93	8.95	0.00171537	0.0558156
GO:0000070	mitotic sister chromatid segregation	6	PF3D7_0316500,PF3D7_0414000,PF3D7_0509100,PF3D7_0616200,PF3D7_1304000,PF3D7_1318400,	3.94	5.97	0.00236908	0.0742313
GO:0051649	establishment of localization in cell	39	PF3D7_0103100,PF3D7_0202900,PF3D7_0208100,PF3D7_0210700,PF3D7_0211200,PF3D7_0216400,PF3D7_0302900,PF3D7_0316500,PF3D7_0502000,PF3D7_0505100,PF3D7_0515300,PF3D7_0606700,PF3D7_0613500,PF3D7_0616200,PF3D7_0720700,PF3D7_0729900,PF3D7_0815800,PF3D7_0905900,PF3D7_0907200,PF3D7_1011300,PF3D7_1020300,PF3D7_1034000,PF3D7_1110500,PF3D7_1130500,PF3D7_1219100,PF3D7_1236000,PF3D7_1246300,PF3D7_1307700,PF3D7_1…	1.56	1.73	0.0026658	0.0802596
GO:0051258	protein polymerization	4	PF3D7_0303500,PF3D7_1339800,PF3D7_1443600,PF3D7_1453400,	5.63	11.91	0.00284609	0.0802596
GO:0051225	spindle assembly	4	PF3D7_0303500,PF3D7_1339800,PF3D7_1443600,PF3D7_1453400,	5.63	11.91	0.00284609	0.0802596
GO:0022406	membrane docking	6	PF3D7_0210700,PF3D7_0216400,PF3D7_0502000,PF3D7_1034000,PF3D7_1432000,PF3D7_1439800,	3.7	5.37	0.00347058	0.085335
GO:0140056	organelle localization by membrane tethering	6	PF3D7_0210700,PF3D7_0216400,PF3D7_0502000,PF3D7_1034000,PF3D7_1432000,PF3D7_1439800,	3.7	5.37	0.00347058	0.085335
GO:0007051	spindle organization	6	PF3D7_0303500,PF3D7_0309200,PF3D7_0316500,PF3D7_1339800,PF3D7_1443600,PF3D7_1453400,	3.7	5.37	0.00347058	0.085335
GO:0051640	organelle localization	10	PF3D7_0210700,PF3D7_0216400,PF3D7_0302900,PF3D7_0316500,PF3D7_0502000,PF3D7_0616200,PF3D7_0729900,PF3D7_1034000,PF3D7_1432000,PF3D7_1439800,	2.6	3.21	0.00360385	0.085335
GO:0044818	mitotic G2/M transition checkpoint	3	PF3D7_0503200,PF3D7_1203000,PF3D7_1433900,	7.4	26.75	0.00383302	0.085335
GO:0032465	regulation of cytokinesis	3	PF3D7_0309200,PF3D7_1356800,PF3D7_1475100,	7.4	26.75	0.00383302	0.085335
GO:0010972	negative regulation of G2/M transition of mitotic cell cycle	3	PF3D7_0503200,PF3D7_1203000,PF3D7_1433900,	7.4	26.75	0.00383302	0.085335
GO:1902750	negative regulation of cell cycle G2/M phase transition	3	PF3D7_0503200,PF3D7_1203000,PF3D7_1433900,	7.4	26.75	0.00383302	0.085335
GO:0000280	nuclear division	9	PF3D7_0316500,PF3D7_0414000,PF3D7_0509100,PF3D7_0616200,PF3D7_1112100,PF3D7_1304000,PF3D7_1318400,PF3D7_1339800,PF3D7_1368800,	2.69	3.37	0.00438166	0.0950483
GO:1901990	regulation of mitotic cell cycle phase transition	5	PF3D7_0503200,PF3D7_0631000,PF3D7_1112100,PF3D7_1203000,PF3D7_1433900,	4.11	6.39	0.0045383	0.095985
GO:0032446	protein modification by small protein conjugation	13	PF3D7_0316900,PF3D7_0612600,PF3D7_0629800,PF3D7_0631000,PF3D7_0728100,PF3D7_0811000,PF3D7_0826500,PF3D7_1119400,PF3D7_1225800,PF3D7_1333200,PF3D7_1350400,PF3D7_1360700,PF3D7_1475400,	2.14	2.49	0.00603501	0.124527
GO:0046907	intracellular transport	37	PF3D7_0103100,PF3D7_0202900,PF3D7_0208100,PF3D7_0210700,PF3D7_0211200,PF3D7_0216400,PF3D7_0302900,PF3D7_0502000,PF3D7_0505100,PF3D7_0515300,PF3D7_0606700,PF3D7_0613500,PF3D7_0720700,PF3D7_0729900,PF3D7_0815800,PF3D7_0905900,PF3D7_0907200,PF3D7_1011300,PF3D7_1020300,PF3D7_1034000,PF3D7_1110500,PF3D7_1130500,PF3D7_1219100,PF3D7_1236000,PF3D7_1246300,PF3D7_1307700,PF3D7_1311400,PF3D7_1320200,PF3D7_1…	1.51	1.65	0.00630874	0.127076
GO:0060271	cilium assembly	5	PF3D7_0508400,PF3D7_0509200,PF3D7_0828700,PF3D7_0905300,PF3D7_1104600,	3.79	5.59	0.0067688	0.130146
GO:0044782	cilium organization	5	PF3D7_0508400,PF3D7_0509200,PF3D7_0828700,PF3D7_0905300,PF3D7_1104600,	3.79	5.59	0.0067688	0.130146
GO:0010256	endomembrane system organization	8	PF3D7_0103100,PF3D7_0502000,PF3D7_1011300,PF3D7_1130500,PF3D7_1236000,PF3D7_1438600,PF3D7_1439800,PF3D7_1455600,	2.63	3.26	0.00823175	0.144709
GO:0023051	regulation of signaling	4	PF3D7_0512900,PF3D7_1013300,PF3D7_1208800,PF3D7_1442900,	4.38	7.14	0.00868191	0.144709
GO:0071616	acyl-CoA biosynthetic process	3	PF3D7_0815900,PF3D7_1124500,PF3D7_1469600,	5.92	13.37	0.00886189	0.144709
GO:0051302	regulation of cell division	3	PF3D7_0309200,PF3D7_1356800,PF3D7_1475100,	5.92	13.37	0.00886189	0.144709
GO:0035384	thioester biosynthetic process	3	PF3D7_0815900,PF3D7_1124500,PF3D7_1469600,	5.92	13.37	0.00886189	0.144709
GO:0000076	DNA replication checkpoint signaling	2	PF3D7_0503200,PF3D7_1203000,	9.86	inf	0.0102631	0.144709
GO:0033314	mitotic DNA replication checkpoint signaling	2	PF3D7_0503200,PF3D7_1203000,	9.86	inf	0.0102631	0.144709
GO:0050000	chromosome localization	2	PF3D7_0316500,PF3D7_0616200,	9.86	inf	0.0102631	0.144709
GO:0007080	mitotic metaphase plate congression	2	PF3D7_0316500,PF3D7_0616200,	9.86	inf	0.0102631	0.144709
GO:0098657	import into cell	2	PF3D7_0216400,PF3D7_1303500,	9.86	inf	0.0102631	0.144709
GO:0010970	transport along microtubule	2	PF3D7_0729900,PF3D7_1020300,	9.86	inf	0.0102631	0.144709
GO:0051303	establishment of chromosome localization	2	PF3D7_0316500,PF3D7_0616200,	9.86	inf	0.0102631	0.144709
GO:0051310	metaphase plate congression	2	PF3D7_0316500,PF3D7_0616200,	9.86	inf	0.0102631	0.144709
GO:0051315	attachment of mitotic spindle microtubules to kinetochore	2	PF3D7_0316500,PF3D7_0616200,	9.86	inf	0.0102631	0.144709
GO:0008608	attachment of spindle microtubules to kinetochore	2	PF3D7_0316500,PF3D7_0616200,	9.86	inf	0.0102631	0.144709
GO:0099111	microtubule-based transport	2	PF3D7_0729900,PF3D7_1020300,	9.86	inf	0.0102631	0.144709
GO:0006468	protein phosphorylation	19	PF3D7_0107600,PF3D7_0309200,PF3D7_0317200,PF3D7_0724000,PF3D7_0724600,PF3D7_0902100,PF3D7_0926100,PF3D7_1112100,PF3D7_1145200,PF3D7_1241200,PF3D7_1247500,PF3D7_1321100,PF3D7_1338900,PF3D7_1349300,PF3D7_1356800,PF3D7_1428500,PF3D7_1433900,PF3D7_1443000,PF3D7_1444500,	1.73	1.93	0.0112176	0.155576
GO:0048285	organelle fission	9	PF3D7_0316500,PF3D7_0414000,PF3D7_0509100,PF3D7_0616200,PF3D7_1112100,PF3D7_1304000,PF3D7_1318400,PF3D7_1339800,PF3D7_1368800,	2.34	2.79	0.0117314	0.160077
GO:0045786	negative regulation of cell cycle	5	PF3D7_0503200,PF3D7_1112100,PF3D7_1203000,PF3D7_1227500,PF3D7_1433900,	3.29	4.47	0.0133153	0.168269
GO:0048278	vesicle docking	5	PF3D7_0210700,PF3D7_0216400,PF3D7_0502000,PF3D7_1034000,PF3D7_1432000,	3.29	4.47	0.0133153	0.168269
GO:0006887	exocytosis	4	PF3D7_0210700,PF3D7_0216400,PF3D7_0502000,PF3D7_1034000,	3.94	5.95	0.0133263	0.168269
GO:0006896	Golgi to vacuole transport	4	PF3D7_1236000,PF3D7_1246300,PF3D7_1323800,PF3D7_1455500,	3.94	5.95	0.0133263	0.168269
GO:0031122	cytoplasmic microtubule organization	4	PF3D7_0303500,PF3D7_0729900,PF3D7_1443600,PF3D7_1453400,	3.94	5.95	0.0133263	0.168269
GO:1902749	regulation of cell cycle G2/M phase transition	3	PF3D7_0503200,PF3D7_1203000,PF3D7_1433900,	4.93	8.91	0.0163981	0.180166
GO:0140029	exocytic process	3	PF3D7_0216400,PF3D7_0502000,PF3D7_1034000,	4.93	8.91	0.0163981	0.180166
GO:0051983	regulation of chromosome segregation	3	PF3D7_0631000,PF3D7_0728100,PF3D7_1112100,	4.93	8.91	0.0163981	0.180166
GO:0033045	regulation of sister chromatid segregation	3	PF3D7_0631000,PF3D7_0728100,PF3D7_1112100,	4.93	8.91	0.0163981	0.180166
GO:0007076	mitotic chromosome condensation	3	PF3D7_0509100,PF3D7_1304000,PF3D7_1318400,	4.93	8.91	0.0163981	0.180166
GO:0006904	vesicle docking involved in exocytosis	3	PF3D7_0216400,PF3D7_0502000,PF3D7_1034000,	4.93	8.91	0.0163981	0.180166
GO:0010389	regulation of G2/M transition of mitotic cell cycle	3	PF3D7_0503200,PF3D7_1203000,PF3D7_1433900,	4.93	8.91	0.0163981	0.180166
GO:0010965	regulation of mitotic sister chromatid separation	3	PF3D7_0631000,PF3D7_0728100,PF3D7_1112100,	4.93	8.91	0.0163981	0.180166
GO:1905818	regulation of chromosome separation	3	PF3D7_0631000,PF3D7_0728100,PF3D7_1112100,	4.93	8.91	0.0163981	0.180166
GO:0043647	inositol phosphate metabolic process	3	PF3D7_0514800,PF3D7_0705500,PF3D7_1008000,	4.93	8.91	0.0163981	0.180166
GO:0006892	post-Golgi vesicle-mediated transport	5	PF3D7_0815800,PF3D7_1236000,PF3D7_1246300,PF3D7_1323800,PF3D7_1455500,	3.08	4.06	0.0177902	0.192019
GO:0006886	intracellular protein transport	25	PF3D7_0202900,PF3D7_0208100,PF3D7_0210700,PF3D7_0211200,PF3D7_0216400,PF3D7_0302900,PF3D7_0502000,PF3D7_0606700,PF3D7_0613500,PF3D7_0720700,PF3D7_0905900,PF3D7_0907200,PF3D7_1034000,PF3D7_1110500,PF3D7_1219100,PF3D7_1236000,PF3D7_1307700,PF3D7_1311400,PF3D7_1320200,PF3D7_1343800,PF3D7_1429800,PF3D7_1432000,PF3D7_1432300,PF3D7_1455500,PF3D7_1473100,	1.53	1.67	0.018991	0.192019
GO:0007034	vacuolar transport	6	PF3D7_0103100,PF3D7_1236000,PF3D7_1246300,PF3D7_1323800,PF3D7_1343800,PF3D7_1455500,	2.69	3.35	0.019132	0.192019
GO:0034033	purine nucleoside bisphosphate biosynthetic process	4	PF3D7_0412300,PF3D7_0815900,PF3D7_1124500,PF3D7_1469600,	3.59	5.1	0.0192927	0.192019
GO:0045930	negative regulation of mitotic cell cycle	4	PF3D7_0503200,PF3D7_1112100,PF3D7_1203000,PF3D7_1433900,	3.59	5.1	0.0192927	0.192019
GO:0007093	mitotic cell cycle checkpoint signaling	4	PF3D7_0503200,PF3D7_1112100,PF3D7_1203000,PF3D7_1433900,	3.59	5.1	0.0192927	0.192019
GO:0034030	ribonucleoside bisphosphate biosynthetic process	4	PF3D7_0412300,PF3D7_0815900,PF3D7_1124500,PF3D7_1469600,	3.59	5.1	0.0192927	0.192019
GO:0033866	nucleoside bisphosphate biosynthetic process	4	PF3D7_0412300,PF3D7_0815900,PF3D7_1124500,PF3D7_1469600,	3.59	5.1	0.0192927	0.192019
GO:0016567	protein ubiquitination	10	PF3D7_0316900,PF3D7_0629800,PF3D7_0631000,PF3D7_0728100,PF3D7_0811000,PF3D7_0826500,PF3D7_1119400,PF3D7_1225800,PF3D7_1333200,PF3D7_1475400,	2.05	2.36	0.0198817	0.19558
GO:0006261	DNA-dependent DNA replication	10	PF3D7_0411900,PF3D7_0416300,PF3D7_0503200,PF3D7_0625300,PF3D7_0630300,PF3D7_0705300,PF3D7_1203000,PF3D7_1211300,PF3D7_1357500,PF3D7_1417800,	2.01	2.3	0.0227998	0.221708
GO:0009657	plastid organization	5	PF3D7_1305100,PF3D7_1406600,PF3D7_1408700,PF3D7_1417800,PF3D7_1433800,	2.9	3.72	0.0231562	0.222616
GO:0036211	protein modification process	49	PF3D7_0107600,PF3D7_0202900,PF3D7_0309200,PF3D7_0316900,PF3D7_0317200,PF3D7_0403500,PF3D7_0516700,PF3D7_0612600,PF3D7_0629700,PF3D7_0629800,PF3D7_0630600,PF3D7_0631000,PF3D7_0704400,PF3D7_0724000,PF3D7_0724600,PF3D7_0728100,PF3D7_0809200,PF3D7_0811000,PF3D7_0826500,PF3D7_0902100,PF3D7_0926100,PF3D7_1012700,PF3D7_1031400,PF3D7_1034500,PF3D7_1112100,PF3D7_1119400,PF3D7_1122100,PF3D7_1145200,PF3D7_1…	1.32	1.41	0.0237567	0.223313
GO:0006464	cellular protein modification process	49	PF3D7_0107600,PF3D7_0202900,PF3D7_0309200,PF3D7_0316900,PF3D7_0317200,PF3D7_0403500,PF3D7_0516700,PF3D7_0612600,PF3D7_0629700,PF3D7_0629800,PF3D7_0630600,PF3D7_0631000,PF3D7_0704400,PF3D7_0724000,PF3D7_0724600,PF3D7_0728100,PF3D7_0809200,PF3D7_0811000,PF3D7_0826500,PF3D7_0902100,PF3D7_0926100,PF3D7_1012700,PF3D7_1031400,PF3D7_1034500,PF3D7_1112100,PF3D7_1119400,PF3D7_1122100,PF3D7_1145200,PF3D7_1…	1.32	1.41	0.0237567	0.223313
GO:0006898	receptor-mediated endocytosis	3	PF3D7_1219100,PF3D7_1246300,PF3D7_1455500,	4.23	6.68	0.0265621	0.244256
GO:0090630	activation of GTPase activity	3	PF3D7_0907200,PF3D7_1320200,PF3D7_1473100,	4.23	6.68	0.0265621	0.244256
GO:0006086	acetyl-CoA biosynthetic process from pyruvate	2	PF3D7_0815900,PF3D7_1124500,	6.57	17.8	0.0287159	0.253059
GO:0007062	sister chromatid cohesion	2	PF3D7_1112100,PF3D7_1123800,	6.57	17.8	0.0287159	0.253059
GO:0030242	autophagy of peroxisome	2	PF3D7_0505100,PF3D7_0515300,	6.57	17.8	0.0287159	0.253059
GO:0033157	regulation of intracellular protein transport	2	PF3D7_0208100,PF3D7_0302900,	6.57	17.8	0.0287159	0.253059
GO:0070646	protein modification by small protein removal	6	PF3D7_0403500,PF3D7_0516700,PF3D7_0630600,PF3D7_1031400,PF3D7_1217900,PF3D7_1408700,	2.47	2.98	0.0290235	0.253133
GO:0007010	cytoskeleton organization	13	PF3D7_0303500,PF3D7_0309200,PF3D7_0316500,PF3D7_0319400,PF3D7_0729900,PF3D7_0828700,PF3D7_0905300,PF3D7_0933800,PF3D7_1104600,PF3D7_1147200,PF3D7_1339800,PF3D7_1443600,PF3D7_1453400,	1.73	1.91	0.0331085	0.285814
GO:0000075	cell cycle checkpoint signaling	4	PF3D7_0503200,PF3D7_1112100,PF3D7_1203000,PF3D7_1433900,	3.03	3.96	0.0355148	0.297481
GO:1901988	negative regulation of cell cycle phase transition	4	PF3D7_0503200,PF3D7_1112100,PF3D7_1203000,PF3D7_1433900,	3.03	3.96	0.0355148	0.297481
GO:0010948	negative regulation of cell cycle process	4	PF3D7_0503200,PF3D7_1112100,PF3D7_1203000,PF3D7_1433900,	3.03	3.96	0.0355148	0.297481
GO:0006260	DNA replication	9	PF3D7_0111300,PF3D7_0317200,PF3D7_0411900,PF3D7_0510500,PF3D7_0625300,PF3D7_0630300,PF3D7_0705300,PF3D7_1211300,PF3D7_1417800,	1.93	2.18	0.0384559	0.31117
GO:0006888	endoplasmic reticulum to Golgi vesicle-mediated transport	8	PF3D7_0505100,PF3D7_0606700,PF3D7_0905900,PF3D7_1034000,PF3D7_1130500,PF3D7_1236000,PF3D7_1405200,PF3D7_1429800,	2.02	2.31	0.0386353	0.31117
GO:0010646	regulation of cell communication	3	PF3D7_0512900,PF3D7_1013300,PF3D7_1442900,	3.7	5.35	0.039356	0.31117
GO:0044774	mitotic DNA integrity checkpoint signaling	3	PF3D7_0503200,PF3D7_1203000,PF3D7_1433900,	3.7	5.35	0.039356	0.31117
GO:0009966	regulation of signal transduction	3	PF3D7_0512900,PF3D7_1013300,PF3D7_1442900,	3.7	5.35	0.039356	0.31117
GO:0045132	meiotic chromosome segregation	3	PF3D7_0316500,PF3D7_1112100,PF3D7_1368800,	3.7	5.35	0.039356	0.31117
GO:1901987	regulation of cell cycle phase transition	5	PF3D7_0503200,PF3D7_0631000,PF3D7_1112100,PF3D7_1203000,PF3D7_1433900,	2.47	2.98	0.0450751	0.335119
GO:0007346	regulation of mitotic cell cycle	5	PF3D7_0503200,PF3D7_0631000,PF3D7_1112100,PF3D7_1203000,PF3D7_1433900,	2.47	2.98	0.0450751	0.335119

## Sheet: Upregulated
ID	Name	Result count	Result gene list	Fold enrichment	Odds ratio	P-value	q-value
GO:0006412	translation	98	PF3D7_0210100,PF3D7_0210900,PF3D7_0212200,PF3D7_0214200,PF3D7_0217800,PF3D7_0219200,PF3D7_0304400,PF3D7_0306900,PF3D7_0307100,PF3D7_0307200,PF3D7_0312800,PF3D7_0316100,PF3D7_0317600,PF3D7_0322900,PF3D7_0406800,PF3D7_0415900,PF3D7_0419800,PF3D7_0420400,PF3D7_0422400,PF3D7_0503800,PF3D7_0506100,PF3D7_0507100,PF3D7_0516900,PF3D7_0517000,PF3D7_0519400,PF3D7_0520000,PF3D7_0604200,PF3D7_0605000,PF3D7_0…	4.65	11.69	1.21605e-47	1.41305e-44
GO:0002181	cytoplasmic translation	28	PF3D7_0212300,PF3D7_0312800,PF3D7_0415900,PF3D7_0418200,PF3D7_0503800,PF3D7_0516900,PF3D7_0528200,PF3D7_0612100,PF3D7_0716800,PF3D7_0813600,PF3D7_0815600,PF3D7_0821700,PF3D7_0823100,PF3D7_1007900,PF3D7_1010600,PF3D7_1026800,PF3D7_1103100,PF3D7_1109900,PF3D7_1123400,PF3D7_1130200,PF3D7_1142600,PF3D7_1244800,PF3D7_1338200,PF3D7_1351400,PF3D7_1358900,PF3D7_1410600,PF3D7_1460300,PF3D7_1468700,	6	22.61	1.51872e-18	8.82377e-16
GO:0022613	ribonucleoprotein complex biogenesis	81	PF3D7_0106400,PF3D7_0218300,PF3D7_0218500,PF3D7_0307200,PF3D7_0308600,PF3D7_0308900,PF3D7_0312800,PF3D7_0405400,PF3D7_0409200,PF3D7_0418200,PF3D7_0419800,PF3D7_0420200,PF3D7_0422400,PF3D7_0506100,PF3D7_0515000,PF3D7_0517000,PF3D7_0522300,PF3D7_0528200,PF3D7_0612100,PF3D7_0707900,PF3D7_0710600,PF3D7_0716800,PF3D7_0719600,PF3D7_0719700,PF3D7_0721600,PF3D7_0813600,PF3D7_0813900,PF3D7_0815600,PF3D7_0…	2.63	3.85	4.69685e-18	1.81925e-15
GO:0071826	ribonucleoprotein complex subunit organization	45	PF3D7_0218300,PF3D7_0218500,PF3D7_0308600,PF3D7_0308900,PF3D7_0405400,PF3D7_0418200,PF3D7_0422400,PF3D7_0506100,PF3D7_0515000,PF3D7_0517000,PF3D7_0528200,PF3D7_0612100,PF3D7_0716800,PF3D7_0719600,PF3D7_0719700,PF3D7_0721600,PF3D7_0813600,PF3D7_0815600,PF3D7_0819100,PF3D7_0909800,PF3D7_0921800,PF3D7_1007900,PF3D7_1010600,PF3D7_1018500,PF3D7_1026800,PF3D7_1027800,PF3D7_1030100,PF3D7_1106000,PF3D7_1…	3.53	5.96	8.48565e-16	2.46508e-13
GO:0022618	ribonucleoprotein complex assembly	44	PF3D7_0218300,PF3D7_0218500,PF3D7_0308600,PF3D7_0308900,PF3D7_0405400,PF3D7_0418200,PF3D7_0422400,PF3D7_0506100,PF3D7_0515000,PF3D7_0517000,PF3D7_0528200,PF3D7_0612100,PF3D7_0716800,PF3D7_0719600,PF3D7_0719700,PF3D7_0721600,PF3D7_0813600,PF3D7_0815600,PF3D7_0819100,PF3D7_0909800,PF3D7_0921800,PF3D7_1007900,PF3D7_1010600,PF3D7_1018500,PF3D7_1026800,PF3D7_1027800,PF3D7_1106000,PF3D7_1110200,PF3D7_1…	3.56	6.03	1.26991e-15	2.95127e-13
GO:0043933	protein-containing complex subunit organization	69	PF3D7_0110800,PF3D7_0212300,PF3D7_0218300,PF3D7_0218500,PF3D7_0308600,PF3D7_0308900,PF3D7_0309600,PF3D7_0317800,PF3D7_0405400,PF3D7_0418200,PF3D7_0422400,PF3D7_0506100,PF3D7_0512000,PF3D7_0515000,PF3D7_0517000,PF3D7_0527500,PF3D7_0528200,PF3D7_0603200,PF3D7_0612100,PF3D7_0626800,PF3D7_0716800,PF3D7_0717300,PF3D7_0719000,PF3D7_0719600,PF3D7_0719700,PF3D7_0721600,PF3D7_0723600,PF3D7_0813600,PF3D7_0…	2.45	3.39	1.01902e-13	1.9735e-11
GO:0065003	protein-containing complex assembly	60	PF3D7_0110800,PF3D7_0218300,PF3D7_0218500,PF3D7_0308600,PF3D7_0308900,PF3D7_0309600,PF3D7_0317800,PF3D7_0405400,PF3D7_0418200,PF3D7_0422400,PF3D7_0506100,PF3D7_0512000,PF3D7_0515000,PF3D7_0517000,PF3D7_0527500,PF3D7_0528200,PF3D7_0603200,PF3D7_0612100,PF3D7_0626800,PF3D7_0716800,PF3D7_0719000,PF3D7_0719600,PF3D7_0719700,PF3D7_0721600,PF3D7_0723600,PF3D7_0813600,PF3D7_0815600,PF3D7_0819100,PF3D7_0…	2.46	3.38	3.88477e-12	6.44871e-10
GO:0042254	ribosome biogenesis	59	PF3D7_0106400,PF3D7_0218300,PF3D7_0307200,PF3D7_0312800,PF3D7_0409200,PF3D7_0419800,PF3D7_0420200,PF3D7_0422400,PF3D7_0506100,PF3D7_0517000,PF3D7_0522300,PF3D7_0707900,PF3D7_0710600,PF3D7_0719600,PF3D7_0719700,PF3D7_0721600,PF3D7_0813900,PF3D7_0816000,PF3D7_0818400,PF3D7_0818800,PF3D7_0819100,PF3D7_0821500,PF3D7_0921800,PF3D7_1003200,PF3D7_1026800,PF3D7_1027800,PF3D7_1109400,PF3D7_1123900,PF3D7_1…	2.46	3.37	6.3012e-12	9.1525e-10
GO:0034622	cellular protein-containing complex assembly	55	PF3D7_0110800,PF3D7_0218300,PF3D7_0218500,PF3D7_0308600,PF3D7_0308900,PF3D7_0317800,PF3D7_0405400,PF3D7_0418200,PF3D7_0422400,PF3D7_0506100,PF3D7_0512000,PF3D7_0515000,PF3D7_0517000,PF3D7_0528200,PF3D7_0603200,PF3D7_0612100,PF3D7_0716800,PF3D7_0719000,PF3D7_0719600,PF3D7_0719700,PF3D7_0721600,PF3D7_0723600,PF3D7_0813600,PF3D7_0815600,PF3D7_0819100,PF3D7_0909800,PF3D7_0919000,PF3D7_0921800,PF3D7_1…	2.46	3.35	3.37763e-11	4.36089e-09
GO:0042273	ribosomal large subunit biogenesis	28	PF3D7_0218300,PF3D7_0307200,PF3D7_0312800,PF3D7_0419800,PF3D7_0506100,PF3D7_0517000,PF3D7_0707900,PF3D7_0719600,PF3D7_0819100,PF3D7_0921800,PF3D7_1027800,PF3D7_1123900,PF3D7_1124800,PF3D7_1124900,PF3D7_1130200,PF3D7_1142600,PF3D7_1309100,PF3D7_1323400,PF3D7_1332800,PF3D7_1367600,PF3D7_1407500,PF3D7_1414300,PF3D7_1424100,PF3D7_1424400,PF3D7_1431700,PF3D7_1441200,PF3D7_1466700,PF3D7_1474100,	3.58	5.95	1.9216e-10	2.2329e-08
GO:0042255	ribosome assembly	23	PF3D7_0218300,PF3D7_0422400,PF3D7_0506100,PF3D7_0517000,PF3D7_0719600,PF3D7_0719700,PF3D7_0721600,PF3D7_0819100,PF3D7_0921800,PF3D7_1026800,PF3D7_1027800,PF3D7_1130200,PF3D7_1308300,PF3D7_1309100,PF3D7_1317800,PF3D7_1323400,PF3D7_1332800,PF3D7_1367600,PF3D7_1414300,PF3D7_1424100,PF3D7_1461300,PF3D7_1466700,PF3D7_1474100,	3.96	7.18	6.75108e-10	7.1316e-08
GO:0055086	nucleobase-containing small molecule metabolic process	36	PF3D7_0111500,PF3D7_0206700,PF3D7_0415600,PF3D7_0513300,PF3D7_0626800,PF3D7_0627500,PF3D7_0715500,PF3D7_0720800,PF3D7_0801800,PF3D7_0813800,PF3D7_0915400,PF3D7_0922500,PF3D7_0928900,PF3D7_1008900,PF3D7_1012400,PF3D7_1015900,PF3D7_1017400,PF3D7_1021600,PF3D7_1023200,PF3D7_1029600,PF3D7_1033100,PF3D7_1120100,PF3D7_1127100,PF3D7_1143900,PF3D7_1239000,PF3D7_1320800,PF3D7_1324900,PF3D7_1325100,PF3D7_1…	2.59	3.53	2.1925e-08	2.12307e-06
GO:0140694	non-membrane-bounded organelle assembly	24	PF3D7_0218300,PF3D7_0422400,PF3D7_0506100,PF3D7_0517000,PF3D7_0719600,PF3D7_0719700,PF3D7_0721600,PF3D7_0819100,PF3D7_0921800,PF3D7_1026800,PF3D7_1027800,PF3D7_1130200,PF3D7_1308300,PF3D7_1309100,PF3D7_1317800,PF3D7_1323400,PF3D7_1332800,PF3D7_1367600,PF3D7_1414300,PF3D7_1424100,PF3D7_1435700,PF3D7_1461300,PF3D7_1466700,PF3D7_1474100,	3.12	4.65	1.04574e-07	9.3473e-06
GO:0009132	nucleoside diphosphate metabolic process	14	PF3D7_0111500,PF3D7_0415600,PF3D7_0626800,PF3D7_0915400,PF3D7_0922500,PF3D7_0928900,PF3D7_1008900,PF3D7_1015900,PF3D7_1120100,PF3D7_1324900,PF3D7_1366500,PF3D7_1439900,PF3D7_1444800,PF3D7_1462800,	4.44	9.01	2.62211e-07	2.17635e-05
GO:0006753	nucleoside phosphate metabolic process	31	PF3D7_0111500,PF3D7_0206700,PF3D7_0415600,PF3D7_0626800,PF3D7_0627500,PF3D7_0715500,PF3D7_0720800,PF3D7_0915400,PF3D7_0922500,PF3D7_0928900,PF3D7_1008900,PF3D7_1012400,PF3D7_1015900,PF3D7_1021600,PF3D7_1023200,PF3D7_1029600,PF3D7_1120100,PF3D7_1127100,PF3D7_1143900,PF3D7_1239000,PF3D7_1320800,PF3D7_1324900,PF3D7_1325100,PF3D7_1327800,PF3D7_1350100,PF3D7_1354500,PF3D7_1366500,PF3D7_1439900,PF3D7_1…	2.56	3.44	3.01882e-07	2.33858e-05
GO:0072521	purine-containing compound metabolic process	26	PF3D7_0111500,PF3D7_0206700,PF3D7_0415600,PF3D7_0513300,PF3D7_0626800,PF3D7_0715500,PF3D7_0915400,PF3D7_0922500,PF3D7_0928900,PF3D7_1008900,PF3D7_1012400,PF3D7_1015900,PF3D7_1029600,PF3D7_1033100,PF3D7_1120100,PF3D7_1239000,PF3D7_1320800,PF3D7_1324900,PF3D7_1325100,PF3D7_1327800,PF3D7_1354500,PF3D7_1366500,PF3D7_1439900,PF3D7_1444800,PF3D7_1446400,PF3D7_1462800,	2.75	3.8	5.91151e-07	4.29323e-05
GO:0006396	RNA processing	75	PF3D7_0106400,PF3D7_0209200,PF3D7_0218300,PF3D7_0218500,PF3D7_0307200,PF3D7_0308600,PF3D7_0308900,PF3D7_0319500,PF3D7_0405400,PF3D7_0409200,PF3D7_0419800,PF3D7_0420200,PF3D7_0515000,PF3D7_0517300,PF3D7_0520300,PF3D7_0522300,PF3D7_0522800,PF3D7_0525600,PF3D7_0526500,PF3D7_0623600,PF3D7_0707900,PF3D7_0723700,PF3D7_0804000,PF3D7_0813900,PF3D7_0818000,PF3D7_0818400,PF3D7_0818800,PF3D7_0821300,PF3D7_0…	1.72	2.06	6.3722e-07	4.35558e-05
GO:0006165	nucleoside diphosphate phosphorylation	12	PF3D7_0111500,PF3D7_0626800,PF3D7_0915400,PF3D7_0922500,PF3D7_0928900,PF3D7_1015900,PF3D7_1120100,PF3D7_1324900,PF3D7_1366500,PF3D7_1439900,PF3D7_1444800,PF3D7_1462800,	4.75	10.59	7.03802e-07	4.54344e-05
GO:0009117	nucleotide metabolic process	30	PF3D7_0111500,PF3D7_0206700,PF3D7_0415600,PF3D7_0626800,PF3D7_0627500,PF3D7_0715500,PF3D7_0720800,PF3D7_0915400,PF3D7_0922500,PF3D7_0928900,PF3D7_1008900,PF3D7_1012400,PF3D7_1015900,PF3D7_1021600,PF3D7_1023200,PF3D7_1120100,PF3D7_1127100,PF3D7_1143900,PF3D7_1239000,PF3D7_1320800,PF3D7_1324900,PF3D7_1325100,PF3D7_1327800,PF3D7_1350100,PF3D7_1354500,PF3D7_1366500,PF3D7_1439900,PF3D7_1444800,PF3D7_1…	2.5	3.32	8.08682e-07	4.94573e-05
GO:0000027	ribosomal large subunit assembly	14	PF3D7_0218300,PF3D7_0506100,PF3D7_0517000,PF3D7_0719600,PF3D7_0819100,PF3D7_0921800,PF3D7_1027800,PF3D7_1130200,PF3D7_1309100,PF3D7_1323400,PF3D7_1367600,PF3D7_1414300,PF3D7_1424100,PF3D7_1474100,	3.96	7.07	1.63777e-06	9.51544e-05
GO:0000375	RNA splicing, via transesterification reactions	31	PF3D7_0218500,PF3D7_0308600,PF3D7_0308900,PF3D7_0319500,PF3D7_0405400,PF3D7_0515000,PF3D7_0517300,PF3D7_0520300,PF3D7_0522800,PF3D7_0623600,PF3D7_0804000,PF3D7_0821300,PF3D7_0909800,PF3D7_1002400,PF3D7_1018500,PF3D7_1022400,PF3D7_1030100,PF3D7_1033600,PF3D7_1110200,PF3D7_1119300,PF3D7_1123900,PF3D7_1125500,PF3D7_1234800,PF3D7_1321700,PF3D7_1325000,PF3D7_1414800,PF3D7_1420000,PF3D7_1443300,PF3D7_1…	2.36	3.05	2.14396e-06	0.000118633
GO:0008380	RNA splicing	35	PF3D7_0218500,PF3D7_0308600,PF3D7_0308900,PF3D7_0319500,PF3D7_0405400,PF3D7_0515000,PF3D7_0517300,PF3D7_0520300,PF3D7_0522800,PF3D7_0623600,PF3D7_0804000,PF3D7_0818000,PF3D7_0821300,PF3D7_0909800,PF3D7_1002400,PF3D7_1018500,PF3D7_1022400,PF3D7_1030100,PF3D7_1033600,PF3D7_1105700,PF3D7_1110200,PF3D7_1119300,PF3D7_1123900,PF3D7_1125500,PF3D7_1234800,PF3D7_1321700,PF3D7_1325000,PF3D7_1406000,PF3D7_1…	2.22	2.8	2.38238e-06	0.000125833
GO:0046939	nucleotide phosphorylation	12	PF3D7_0111500,PF3D7_0626800,PF3D7_0915400,PF3D7_0922500,PF3D7_0928900,PF3D7_1015900,PF3D7_1120100,PF3D7_1324900,PF3D7_1366500,PF3D7_1439900,PF3D7_1444800,PF3D7_1462800,	4.32	8.47	2.83781e-06	0.000143371
GO:0042274	ribosomal small subunit biogenesis	19	PF3D7_0106400,PF3D7_0409200,PF3D7_0422400,PF3D7_0719700,PF3D7_0721600,PF3D7_0813900,PF3D7_0818800,PF3D7_0821500,PF3D7_1026800,PF3D7_1123900,PF3D7_1124800,PF3D7_1144000,PF3D7_1302800,PF3D7_1308300,PF3D7_1317800,PF3D7_1325000,PF3D7_1407500,PF3D7_1408600,PF3D7_1461300,	3.07	4.5	2.96199e-06	0.000143409
GO:0005975	carbohydrate metabolic process	17	PF3D7_0609200,PF3D7_0626800,PF3D7_0801800,PF3D7_0813800,PF3D7_0915400,PF3D7_0922500,PF3D7_1012500,PF3D7_1015900,PF3D7_1017400,PF3D7_1021600,PF3D7_1120100,PF3D7_1216200,PF3D7_1324900,PF3D7_1351600,PF3D7_1439900,PF3D7_1444800,PF3D7_1462800,	3.21	4.82	4.97212e-06	0.000229374
GO:0006413	translational initiation	16	PF3D7_0315100,PF3D7_0418200,PF3D7_0528200,PF3D7_0612100,PF3D7_0716800,PF3D7_0813600,PF3D7_0815600,PF3D7_0918300,PF3D7_1007900,PF3D7_1010600,PF3D7_1143400,PF3D7_1204300,PF3D7_1326400,PF3D7_1368200,PF3D7_1410600,PF3D7_1468700,	3.34	5.15	5.1323e-06	0.000229374
GO:0016052	carbohydrate catabolic process	11	PF3D7_0626800,PF3D7_0915400,PF3D7_0922500,PF3D7_1015900,PF3D7_1021600,PF3D7_1120100,PF3D7_1324900,PF3D7_1351600,PF3D7_1439900,PF3D7_1444800,PF3D7_1462800,	4.36	8.61	6.7503e-06	0.000290513
GO:0009185	ribonucleoside diphosphate metabolic process	10	PF3D7_0111500,PF3D7_0626800,PF3D7_0915400,PF3D7_0922500,PF3D7_1015900,PF3D7_1120100,PF3D7_1324900,PF3D7_1439900,PF3D7_1444800,PF3D7_1462800,	4.66	10.05	8.04906e-06	0.000304142
GO:0009135	purine nucleoside diphosphate metabolic process	10	PF3D7_0626800,PF3D7_0915400,PF3D7_0922500,PF3D7_0928900,PF3D7_1015900,PF3D7_1120100,PF3D7_1324900,PF3D7_1439900,PF3D7_1444800,PF3D7_1462800,	4.66	10.05	8.04906e-06	0.000304142
GO:0002183	cytoplasmic translational initiation	10	PF3D7_0418200,PF3D7_0528200,PF3D7_0612100,PF3D7_0716800,PF3D7_0813600,PF3D7_0815600,PF3D7_1007900,PF3D7_1010600,PF3D7_1410600,PF3D7_1468700,	4.66	10.05	8.04906e-06	0.000304142
GO:0000398	mRNA splicing, via spliceosome	29	PF3D7_0218500,PF3D7_0308600,PF3D7_0308900,PF3D7_0319500,PF3D7_0405400,PF3D7_0515000,PF3D7_0517300,PF3D7_0520300,PF3D7_0522800,PF3D7_0623600,PF3D7_0804000,PF3D7_0821300,PF3D7_0909800,PF3D7_1002400,PF3D7_1018500,PF3D7_1030100,PF3D7_1033600,PF3D7_1110200,PF3D7_1119300,PF3D7_1123900,PF3D7_1125500,PF3D7_1234800,PF3D7_1325000,PF3D7_1414800,PF3D7_1420000,PF3D7_1443300,PF3D7_1452700,PF3D7_1454000,PF3D7_1…	2.3	2.93	8.37568e-06	0.000304142
GO:0000377	RNA splicing, via transesterification reactions with bulged adenosine as nucleophile	29	PF3D7_0218500,PF3D7_0308600,PF3D7_0308900,PF3D7_0319500,PF3D7_0405400,PF3D7_0515000,PF3D7_0517300,PF3D7_0520300,PF3D7_0522800,PF3D7_0623600,PF3D7_0804000,PF3D7_0821300,PF3D7_0909800,PF3D7_1002400,PF3D7_1018500,PF3D7_1030100,PF3D7_1033600,PF3D7_1110200,PF3D7_1119300,PF3D7_1123900,PF3D7_1125500,PF3D7_1234800,PF3D7_1325000,PF3D7_1414800,PF3D7_1420000,PF3D7_1443300,PF3D7_1452700,PF3D7_1454000,PF3D7_1…	2.3	2.93	8.37568e-06	0.000304142
GO:0006163	purine nucleotide metabolic process	23	PF3D7_0111500,PF3D7_0206700,PF3D7_0415600,PF3D7_0626800,PF3D7_0715500,PF3D7_0915400,PF3D7_0922500,PF3D7_0928900,PF3D7_1008900,PF3D7_1012400,PF3D7_1015900,PF3D7_1120100,PF3D7_1239000,PF3D7_1320800,PF3D7_1324900,PF3D7_1325100,PF3D7_1327800,PF3D7_1354500,PF3D7_1366500,PF3D7_1439900,PF3D7_1444800,PF3D7_1446400,PF3D7_1462800,	2.57	3.42	9.86593e-06	0.0003474
GO:0006414	translational elongation	11	PF3D7_0309600,PF3D7_0319600,PF3D7_0913200,PF3D7_0913400,PF3D7_1103100,PF3D7_1123400,PF3D7_1330600,PF3D7_1338300,PF3D7_1357000,PF3D7_1357100,PF3D7_1451100,	4.15	7.75	1.25747e-05	0.00042976
GO:0016072	rRNA metabolic process	34	PF3D7_0106400,PF3D7_0209200,PF3D7_0307200,PF3D7_0409200,PF3D7_0419800,PF3D7_0420200,PF3D7_0522300,PF3D7_0707900,PF3D7_0813900,PF3D7_0818400,PF3D7_0818800,PF3D7_0821500,PF3D7_0921800,PF3D7_1003200,PF3D7_1109400,PF3D7_1123900,PF3D7_1124800,PF3D7_1124900,PF3D7_1144000,PF3D7_1237600,PF3D7_1249900,PF3D7_1302800,PF3D7_1307000,PF3D7_1309600,PF3D7_1325000,PF3D7_1332800,PF3D7_1367600,PF3D7_1407100,PF3D7_1…	2.07	2.55	1.6962e-05	0.000563137
GO:0006364	rRNA processing	33	PF3D7_0106400,PF3D7_0307200,PF3D7_0409200,PF3D7_0419800,PF3D7_0420200,PF3D7_0522300,PF3D7_0707900,PF3D7_0813900,PF3D7_0818400,PF3D7_0818800,PF3D7_0821500,PF3D7_0921800,PF3D7_1003200,PF3D7_1109400,PF3D7_1123900,PF3D7_1124800,PF3D7_1124900,PF3D7_1144000,PF3D7_1237600,PF3D7_1249900,PF3D7_1302800,PF3D7_1307000,PF3D7_1309600,PF3D7_1325000,PF3D7_1332800,PF3D7_1367600,PF3D7_1407100,PF3D7_1407500,PF3D7_1…	2.08	2.55	2.1893e-05	0.000694205
GO:0006397	mRNA processing	35	PF3D7_0218500,PF3D7_0308600,PF3D7_0308900,PF3D7_0319500,PF3D7_0405400,PF3D7_0515000,PF3D7_0517300,PF3D7_0520300,PF3D7_0522800,PF3D7_0526500,PF3D7_0623600,PF3D7_0804000,PF3D7_0818000,PF3D7_0821300,PF3D7_0909800,PF3D7_1002400,PF3D7_1018500,PF3D7_1030100,PF3D7_1033600,PF3D7_1110200,PF3D7_1119300,PF3D7_1123900,PF3D7_1125500,PF3D7_1234800,PF3D7_1321700,PF3D7_1325000,PF3D7_1340600,PF3D7_1406000,PF3D7_1…	2.02	2.47	2.21046e-05	0.000694205
GO:0070925	organelle assembly	25	PF3D7_0218300,PF3D7_0422400,PF3D7_0506100,PF3D7_0517000,PF3D7_0719600,PF3D7_0719700,PF3D7_0721600,PF3D7_0819100,PF3D7_0921800,PF3D7_1015900,PF3D7_1026800,PF3D7_1027800,PF3D7_1130200,PF3D7_1308300,PF3D7_1309100,PF3D7_1317800,PF3D7_1323400,PF3D7_1332800,PF3D7_1367600,PF3D7_1414300,PF3D7_1424100,PF3D7_1435700,PF3D7_1461300,PF3D7_1466700,PF3D7_1474100,	2.33	2.97	2.70379e-05	0.000826792
GO:0016071	mRNA metabolic process	42	PF3D7_0110400,PF3D7_0209200,PF3D7_0218500,PF3D7_0308600,PF3D7_0308900,PF3D7_0319500,PF3D7_0405400,PF3D7_0515000,PF3D7_0517300,PF3D7_0520300,PF3D7_0522800,PF3D7_0526500,PF3D7_0623600,PF3D7_0804000,PF3D7_0818000,PF3D7_0821300,PF3D7_0909800,PF3D7_1002400,PF3D7_1018500,PF3D7_1027400,PF3D7_1030100,PF3D7_1033600,PF3D7_1110200,PF3D7_1119300,PF3D7_1123900,PF3D7_1125500,PF3D7_1234800,PF3D7_1235500,PF3D7_1…	1.86	2.21	3.19348e-05	0.000951493
GO:0006757	ATP generation from ADP	9	PF3D7_0626800,PF3D7_0915400,PF3D7_0922500,PF3D7_1015900,PF3D7_1120100,PF3D7_1324900,PF3D7_1439900,PF3D7_1444800,PF3D7_1462800,	4.46	9.03	3.83572e-05	0.00103654
GO:0009179	purine ribonucleoside diphosphate metabolic process	9	PF3D7_0626800,PF3D7_0915400,PF3D7_0922500,PF3D7_1015900,PF3D7_1120100,PF3D7_1324900,PF3D7_1439900,PF3D7_1444800,PF3D7_1462800,	4.46	9.03	3.83572e-05	0.00103654
GO:0006096	glycolytic process	9	PF3D7_0626800,PF3D7_0915400,PF3D7_0922500,PF3D7_1015900,PF3D7_1120100,PF3D7_1324900,PF3D7_1439900,PF3D7_1444800,PF3D7_1462800,	4.46	9.03	3.83572e-05	0.00103654
GO:0046031	ADP metabolic process	9	PF3D7_0626800,PF3D7_0915400,PF3D7_0922500,PF3D7_1015900,PF3D7_1120100,PF3D7_1324900,PF3D7_1439900,PF3D7_1444800,PF3D7_1462800,	4.46	9.03	3.83572e-05	0.00103654
GO:0006351	transcription, DNA-templated	14	PF3D7_0110400,PF3D7_0215700,PF3D7_0318200,PF3D7_0517400,PF3D7_0708100,PF3D7_0923000,PF3D7_1015900,PF3D7_1027400,PF3D7_1104700,PF3D7_1213700,PF3D7_1304900,PF3D7_1314900,PF3D7_1342700,PF3D7_1364800,	3.08	4.49	5.86871e-05	0.00154987
GO:0042278	purine nucleoside metabolic process	5	PF3D7_0513300,PF3D7_1012400,PF3D7_1029600,PF3D7_1033100,PF3D7_1325100,	6.6	34.92	0.000169378	0.00437373
GO:0001732	formation of cytoplasmic translation initiation complex	7	PF3D7_0418200,PF3D7_0528200,PF3D7_0612100,PF3D7_0716800,PF3D7_0815600,PF3D7_1007900,PF3D7_1010600,	4.62	9.8	0.000219673	0.00554912
GO:0009116	nucleoside metabolic process	6	PF3D7_0513300,PF3D7_1012400,PF3D7_1029600,PF3D7_1033100,PF3D7_1325100,PF3D7_1327800,	5.28	13.99	0.000236162	0.00583873
GO:1901135	carbohydrate derivative metabolic process	34	PF3D7_0111500,PF3D7_0206700,PF3D7_0321200,PF3D7_0513300,PF3D7_0514600,PF3D7_0626800,PF3D7_0715500,PF3D7_0801800,PF3D7_0813800,PF3D7_0915400,PF3D7_0922500,PF3D7_0928900,PF3D7_1012400,PF3D7_1015900,PF3D7_1017400,PF3D7_1021600,PF3D7_1023200,PF3D7_1029600,PF3D7_1033100,PF3D7_1120100,PF3D7_1127100,PF3D7_1216200,PF3D7_1239000,PF3D7_1320800,PF3D7_1324900,PF3D7_1325100,PF3D7_1327800,PF3D7_1351600,PF3D7_1…	1.81	2.11	0.000320908	0.00776865
GO:0019752	carboxylic acid metabolic process	34	PF3D7_0211800,PF3D7_0309500,PF3D7_0406400,PF3D7_0420200,PF3D7_0509600,PF3D7_0525100,PF3D7_0608800,PF3D7_0626800,PF3D7_0627500,PF3D7_0717700,PF3D7_0802000,PF3D7_0915400,PF3D7_0922500,PF3D7_0922900,PF3D7_1015900,PF3D7_1033100,PF3D7_1104000,PF3D7_1120100,PF3D7_1208300,PF3D7_1213800,PF3D7_1218600,PF3D7_1320800,PF3D7_1324900,PF3D7_1327800,PF3D7_1331700,PF3D7_1336900,PF3D7_1345700,PF3D7_1350100,PF3D7_1…	1.8	2.1	0.000366596	0.00862774
GO:0019637	organophosphate metabolic process	39	PF3D7_0111500,PF3D7_0206700,PF3D7_0321200,PF3D7_0415600,PF3D7_0514600,PF3D7_0616000,PF3D7_0626800,PF3D7_0627500,PF3D7_0715500,PF3D7_0720800,PF3D7_0805600,PF3D7_0915400,PF3D7_0922500,PF3D7_0928900,PF3D7_1008900,PF3D7_1012400,PF3D7_1015900,PF3D7_1017400,PF3D7_1021600,PF3D7_1023200,PF3D7_1029600,PF3D7_1120100,PF3D7_1127100,PF3D7_1128400,PF3D7_1143900,PF3D7_1216200,PF3D7_1239000,PF3D7_1320800,PF3D7_1…	1.72	1.98	0.000371245	0.00862774
GO:0000028	ribosomal small subunit assembly	7	PF3D7_0422400,PF3D7_0719700,PF3D7_0721600,PF3D7_1026800,PF3D7_1308300,PF3D7_1317800,PF3D7_1461300,	4.27	8.17	0.000424447	0.00967073
GO:0019693	ribose phosphate metabolic process	20	PF3D7_0111500,PF3D7_0206700,PF3D7_0626800,PF3D7_0715500,PF3D7_0915400,PF3D7_0922500,PF3D7_1012400,PF3D7_1015900,PF3D7_1023200,PF3D7_1120100,PF3D7_1320800,PF3D7_1324900,PF3D7_1325100,PF3D7_1327800,PF3D7_1354500,PF3D7_1366500,PF3D7_1439900,PF3D7_1444800,PF3D7_1446400,PF3D7_1462800,	2.17	2.67	0.000487523	0.0108943
GO:0006090	pyruvate metabolic process	10	PF3D7_0626800,PF3D7_0915400,PF3D7_0922500,PF3D7_1015900,PF3D7_1120100,PF3D7_1324900,PF3D7_1439900,PF3D7_1444800,PF3D7_1446400,PF3D7_1462800,	3.17	4.68	0.000523978	0.0112113
GO:1901657	glycosyl compound metabolic process	6	PF3D7_0513300,PF3D7_1012400,PF3D7_1029600,PF3D7_1033100,PF3D7_1325100,PF3D7_1327800,	4.75	10.49	0.000527583	0.0112113
GO:0043436	oxoacid metabolic process	34	PF3D7_0211800,PF3D7_0309500,PF3D7_0406400,PF3D7_0420200,PF3D7_0509600,PF3D7_0525100,PF3D7_0608800,PF3D7_0626800,PF3D7_0627500,PF3D7_0717700,PF3D7_0802000,PF3D7_0915400,PF3D7_0922500,PF3D7_0922900,PF3D7_1015900,PF3D7_1033100,PF3D7_1104000,PF3D7_1120100,PF3D7_1208300,PF3D7_1213800,PF3D7_1218600,PF3D7_1320800,PF3D7_1324900,PF3D7_1327800,PF3D7_1331700,PF3D7_1336900,PF3D7_1345700,PF3D7_1350100,PF3D7_1…	1.76	2.04	0.000540303	0.0112113
GO:0006082	organic acid metabolic process	34	PF3D7_0211800,PF3D7_0309500,PF3D7_0406400,PF3D7_0420200,PF3D7_0509600,PF3D7_0525100,PF3D7_0608800,PF3D7_0626800,PF3D7_0627500,PF3D7_0717700,PF3D7_0802000,PF3D7_0915400,PF3D7_0922500,PF3D7_0922900,PF3D7_1015900,PF3D7_1033100,PF3D7_1104000,PF3D7_1120100,PF3D7_1208300,PF3D7_1213800,PF3D7_1218600,PF3D7_1320800,PF3D7_1324900,PF3D7_1327800,PF3D7_1331700,PF3D7_1336900,PF3D7_1345700,PF3D7_1350100,PF3D7_1…	1.76	2.04	0.000540303	0.0112113
GO:0000470	maturation of LSU-rRNA	9	PF3D7_0307200,PF3D7_0419800,PF3D7_0707900,PF3D7_0921800,PF3D7_1123900,PF3D7_1124900,PF3D7_1332800,PF3D7_1424400,PF3D7_1441200,	3.24	4.85	0.000824789	0.0168141
GO:0006366	transcription by RNA polymerase II	11	PF3D7_0110400,PF3D7_0110800,PF3D7_0215700,PF3D7_0318200,PF3D7_0517400,PF3D7_0708100,PF3D7_0717300,PF3D7_1027400,PF3D7_1037600,PF3D7_1304900,PF3D7_1364800,	2.81	3.86	0.000916532	0.0183623
GO:1901136	carbohydrate derivative catabolic process	6	PF3D7_0513300,PF3D7_1021600,PF3D7_1029600,PF3D7_1127100,PF3D7_1216200,PF3D7_1239000,	4.32	8.39	0.00103749	0.0204332
GO:0009200	deoxyribonucleoside triphosphate metabolic process	4	PF3D7_0720800,PF3D7_0928900,PF3D7_1127100,PF3D7_1239000,	6.34	27.89	0.00113046	0.0215344
GO:0042451	purine nucleoside biosynthetic process	4	PF3D7_1012400,PF3D7_1029600,PF3D7_1033100,PF3D7_1325100,	6.34	27.89	0.00113046	0.0215344
GO:0009119	ribonucleoside metabolic process	5	PF3D7_0513300,PF3D7_1012400,PF3D7_1029600,PF3D7_1033100,PF3D7_1325100,	4.95	11.63	0.00126955	0.0237938
GO:0009264	deoxyribonucleotide catabolic process	3	PF3D7_1021600,PF3D7_1127100,PF3D7_1239000,	7.92	inf	0.00200063	0.0341872
GO:0009143	nucleoside triphosphate catabolic process	3	PF3D7_0720800,PF3D7_1127100,PF3D7_1239000,	7.92	inf	0.00200063	0.0341872
GO:0009204	deoxyribonucleoside triphosphate catabolic process	3	PF3D7_0720800,PF3D7_1127100,PF3D7_1239000,	7.92	inf	0.00200063	0.0341872
GO:0046386	deoxyribose phosphate catabolic process	3	PF3D7_1021600,PF3D7_1127100,PF3D7_1239000,	7.92	inf	0.00200063	0.0341872
GO:0006450	regulation of translational fidelity	3	PF3D7_0520000,PF3D7_1203500,PF3D7_1410600,	7.92	inf	0.00200063	0.0341872
GO:0072530	purine-containing compound transmembrane transport	3	PF3D7_0103200,PF3D7_1037300,PF3D7_1347200,	7.92	inf	0.00200063	0.0341872
GO:0046034	ATP metabolic process	13	PF3D7_0626800,PF3D7_0715500,PF3D7_0915400,PF3D7_0922500,PF3D7_1015900,PF3D7_1034400,PF3D7_1120100,PF3D7_1311700,PF3D7_1324900,PF3D7_1404100,PF3D7_1439900,PF3D7_1444800,PF3D7_1462800,	2.34	2.95	0.00223501	0.0376388
GO:0009259	ribonucleotide metabolic process	18	PF3D7_0111500,PF3D7_0206700,PF3D7_0626800,PF3D7_0715500,PF3D7_0915400,PF3D7_0922500,PF3D7_1012400,PF3D7_1015900,PF3D7_1023200,PF3D7_1120100,PF3D7_1320800,PF3D7_1324900,PF3D7_1354500,PF3D7_1366500,PF3D7_1439900,PF3D7_1444800,PF3D7_1446400,PF3D7_1462800,	2.01	2.4	0.00241979	0.0401685
GO:0006415	translational termination	5	PF3D7_0212300,PF3D7_1117600,PF3D7_1123400,PF3D7_1368200,PF3D7_1428600,	4.4	8.72	0.00256128	0.0419184
GO:0034470	ncRNA processing	38	PF3D7_0106400,PF3D7_0209200,PF3D7_0307200,PF3D7_0409200,PF3D7_0419800,PF3D7_0420200,PF3D7_0522300,PF3D7_0707900,PF3D7_0723700,PF3D7_0813900,PF3D7_0818400,PF3D7_0818800,PF3D7_0821500,PF3D7_0921800,PF3D7_1003200,PF3D7_1105700,PF3D7_1109400,PF3D7_1119100,PF3D7_1123900,PF3D7_1124800,PF3D7_1124900,PF3D7_1144000,PF3D7_1237600,PF3D7_1244000,PF3D7_1249900,PF3D7_1302800,PF3D7_1307000,PF3D7_1309600,PF3D7_1…	1.56	1.75	0.00288164	0.0465064
GO:0019692	deoxyribose phosphate metabolic process	4	PF3D7_0928900,PF3D7_1021600,PF3D7_1127100,PF3D7_1239000,	5.28	13.94	0.00305264	0.0483918
GO:0000387	spliceosomal snRNP assembly	6	PF3D7_0218500,PF3D7_0405400,PF3D7_0515000,PF3D7_0909800,PF3D7_1110200,PF3D7_1125500,	3.66	5.99	0.00308175	0.0483918
GO:0006457	protein folding	21	PF3D7_0213100,PF3D7_0308200,PF3D7_0308600,PF3D7_0322000,PF3D7_0512000,PF3D7_0527500,PF3D7_0528700,PF3D7_0608700,PF3D7_0621800,PF3D7_0627500,PF3D7_0804800,PF3D7_0818900,PF3D7_1116300,PF3D7_1128100,PF3D7_1229500,PF3D7_1232100,PF3D7_1304500,PF3D7_1333000,PF3D7_1416900,PF3D7_1438900,PF3D7_1453700,	1.85	2.15	0.00328905	0.0509583
GO:0032787	monocarboxylic acid metabolic process	16	PF3D7_0406400,PF3D7_0420200,PF3D7_0525100,PF3D7_0626800,PF3D7_0627500,PF3D7_0915400,PF3D7_0922500,PF3D7_0922900,PF3D7_1015900,PF3D7_1120100,PF3D7_1208300,PF3D7_1324900,PF3D7_1439900,PF3D7_1444800,PF3D7_1446400,PF3D7_1462800,	2.01	2.4	0.00406415	0.0621387
GO:0019318	hexose metabolic process	5	PF3D7_0813800,PF3D7_0922500,PF3D7_1017400,PF3D7_1439900,PF3D7_1462800,	3.96	6.98	0.00459498	0.0684534
GO:0046128	purine ribonucleoside metabolic process	5	PF3D7_0513300,PF3D7_1012400,PF3D7_1029600,PF3D7_1033100,PF3D7_1325100,	3.96	6.98	0.00459498	0.0684534
GO:0009150	purine ribonucleotide metabolic process	16	PF3D7_0206700,PF3D7_0626800,PF3D7_0715500,PF3D7_0915400,PF3D7_0922500,PF3D7_1012400,PF3D7_1015900,PF3D7_1120100,PF3D7_1320800,PF3D7_1324900,PF3D7_1354500,PF3D7_1366500,PF3D7_1439900,PF3D7_1444800,PF3D7_1446400,PF3D7_1462800,	1.95	2.3	0.00565046	0.0831119
GO:0042455	ribonucleoside biosynthetic process	4	PF3D7_1012400,PF3D7_1029600,PF3D7_1033100,PF3D7_1325100,	4.53	9.29	0.00641461	0.0876915
GO:0034404	nucleobase-containing small molecule biosynthetic process	4	PF3D7_1012400,PF3D7_1029600,PF3D7_1033100,PF3D7_1325100,	4.53	9.29	0.00641461	0.0876915
GO:0043094	cellular metabolic compound salvage	4	PF3D7_0616000,PF3D7_1012400,PF3D7_1029600,PF3D7_1325100,	4.53	9.29	0.00641461	0.0876915
GO:0046129	purine ribonucleoside biosynthetic process	4	PF3D7_1012400,PF3D7_1029600,PF3D7_1033100,PF3D7_1325100,	4.53	9.29	0.00641461	0.0876915
GO:0009163	nucleoside biosynthetic process	4	PF3D7_1012400,PF3D7_1029600,PF3D7_1033100,PF3D7_1325100,	4.53	9.29	0.00641461	0.0876915
GO:1901292	nucleoside phosphate catabolic process	4	PF3D7_0720800,PF3D7_1021600,PF3D7_1127100,PF3D7_1239000,	4.53	9.29	0.00641461	0.0876915
GO:0046148	pigment biosynthetic process	6	PF3D7_0519300,PF3D7_0716500,PF3D7_1012400,PF3D7_1029600,PF3D7_1435000,PF3D7_1440300,	3.17	4.65	0.00719745	0.0946387
GO:1902626	assembly of large subunit precursor of preribosome	3	PF3D7_0506100,PF3D7_1309100,PF3D7_1332800,	5.94	20.88	0.00724858	0.0946387
GO:0046040	IMP metabolic process	3	PF3D7_0206700,PF3D7_1012400,PF3D7_1354500,	5.94	20.88	0.00724858	0.0946387
GO:0019673	GDP-mannose metabolic process	3	PF3D7_0801800,PF3D7_0813800,PF3D7_1017400,	5.94	20.88	0.00724858	0.0946387
GO:0006739	NADP metabolic process	5	PF3D7_0514600,PF3D7_1021600,PF3D7_1325100,PF3D7_1345700,PF3D7_1439900,	3.6	5.81	0.00755956	0.0965298
GO:0005996	monosaccharide metabolic process	5	PF3D7_0813800,PF3D7_0922500,PF3D7_1017400,PF3D7_1439900,PF3D7_1462800,	3.6	5.81	0.00755956	0.0965298
GO:0000460	maturation of 5.8S rRNA	7	PF3D7_0707900,PF3D7_0921800,PF3D7_1124800,PF3D7_1144000,PF3D7_1307000,PF3D7_1332800,PF3D7_1445500,	2.77	3.76	0.00866131	0.10822
GO:0006979	response to oxidative stress	7	PF3D7_0616000,PF3D7_0729200,PF3D7_0802200,PF3D7_0925900,PF3D7_1304500,PF3D7_1419800,PF3D7_1438900,	2.77	3.76	0.00866131	0.10822
GO:0009124	nucleoside monophosphate biosynthetic process	6	PF3D7_0206700,PF3D7_1012400,PF3D7_1023200,PF3D7_1029600,PF3D7_1127100,PF3D7_1354500,	2.97	4.19	0.0103101	0.12745
GO:1901659	glycosyl compound biosynthetic process	4	PF3D7_1012400,PF3D7_1029600,PF3D7_1033100,PF3D7_1325100,	3.96	6.97	0.0115597	0.137946
GO:0009127	purine nucleoside monophosphate biosynthetic process	4	PF3D7_0206700,PF3D7_1012400,PF3D7_1029600,PF3D7_1354500,	3.96	6.97	0.0115597	0.137946
GO:0006352	DNA-templated transcription, initiation	7	PF3D7_0110400,PF3D7_0110800,PF3D7_0717300,PF3D7_1027400,PF3D7_1037600,PF3D7_1104700,PF3D7_1213700,	2.64	3.49	0.0116102	0.137946
GO:0006367	transcription initiation from RNA polymerase II promoter	5	PF3D7_0110400,PF3D7_0110800,PF3D7_0717300,PF3D7_1027400,PF3D7_1037600,	3.3	4.98	0.011634	0.137946
GO:0044283	small molecule biosynthetic process	18	PF3D7_0309500,PF3D7_0420200,PF3D7_0514600,PF3D7_0608800,PF3D7_0616000,PF3D7_0627500,PF3D7_0922500,PF3D7_0922900,PF3D7_1012400,PF3D7_1029600,PF3D7_1033100,PF3D7_1208300,PF3D7_1325100,PF3D7_1327800,PF3D7_1430700,PF3D7_1439900,PF3D7_1446400,PF3D7_1462800,	1.74	1.98	0.0120482	0.141414
GO:0009123	nucleoside monophosphate metabolic process	6	PF3D7_0206700,PF3D7_1012400,PF3D7_1023200,PF3D7_1029600,PF3D7_1127100,PF3D7_1354500,	2.8	3.81	0.0142702	0.146651
GO:0042440	pigment metabolic process	6	PF3D7_0519300,PF3D7_0716500,PF3D7_1012400,PF3D7_1029600,PF3D7_1435000,PF3D7_1440300,	2.8	3.81	0.0142702	0.146651
GO:0030490	maturation of SSU-rRNA	9	PF3D7_0106400,PF3D7_0409200,PF3D7_0813900,PF3D7_1123900,PF3D7_1124800,PF3D7_1144000,PF3D7_1325000,PF3D7_1408600,PF3D7_1461300,	2.23	2.74	0.0145958	0.146651
GO:0006015	5-phosphoribose 1-diphosphate biosynthetic process	2	PF3D7_1325100,PF3D7_1327800,	7.92	inf	0.0159019	0.146651
GO:0034656	nucleobase-containing small molecule catabolic process	2	PF3D7_0513300,PF3D7_1029600,	7.92	inf	0.0159019	0.146651
GO:0006421	asparaginyl-tRNA aminoacylation	2	PF3D7_0211800,PF3D7_0509600,	7.92	inf	0.0159019	0.146651
GO:0006152	purine nucleoside catabolic process	2	PF3D7_0513300,PF3D7_1029600,	7.92	inf	0.0159019	0.146651
GO:0006144	purine nucleobase metabolic process	2	PF3D7_1012400,PF3D7_1029600,	7.92	inf	0.0159019	0.146651
GO:0042454	ribonucleoside catabolic process	2	PF3D7_0513300,PF3D7_1029600,	7.92	inf	0.0159019	0.146651
GO:0002184	cytoplasmic translational termination	2	PF3D7_0212300,PF3D7_1123400,	7.92	inf	0.0159019	0.146651
GO:0090646	mitochondrial tRNA processing	2	PF3D7_1119100,PF3D7_1244000,	7.92	inf	0.0159019	0.146651
GO:0009164	nucleoside catabolic process	2	PF3D7_0513300,PF3D7_1029600,	7.92	inf	0.0159019	0.146651
GO:0006449	regulation of translational termination	2	PF3D7_0212300,PF3D7_1204300,	7.92	inf	0.0159019	0.146651
GO:0009215	purine deoxyribonucleoside triphosphate metabolic process	2	PF3D7_0928900,PF3D7_1239000,	7.92	inf	0.0159019	0.146651
GO:0046130	purine ribonucleoside catabolic process	2	PF3D7_0513300,PF3D7_1029600,	7.92	inf	0.0159019	0.146651
GO:0046100	hypoxanthine metabolic process	2	PF3D7_1012400,PF3D7_1029600,	7.92	inf	0.0159019	0.146651
GO:0015851	nucleobase transport	2	PF3D7_0103200,PF3D7_1347200,	7.92	inf	0.0159019	0.146651
GO:0015860	purine nucleoside transmembrane transport	2	PF3D7_0103200,PF3D7_1347200,	7.92	inf	0.0159019	0.146651
GO:0043096	purine nucleobase salvage	2	PF3D7_1012400,PF3D7_1029600,	7.92	inf	0.0159019	0.146651
GO:1901658	glycosyl compound catabolic process	2	PF3D7_0513300,PF3D7_1029600,	7.92	inf	0.0159019	0.146651
GO:0045903	positive regulation of translational fidelity	2	PF3D7_0520000,PF3D7_1410600,	7.92	inf	0.0159019	0.146651
GO:0044208	'de novo' AMP biosynthetic process	2	PF3D7_0206700,PF3D7_1354500,	7.92	inf	0.0159019	0.146651
GO:0046391	5-phosphoribose 1-diphosphate metabolic process	2	PF3D7_1325100,PF3D7_1327800,	7.92	inf	0.0159019	0.146651
GO:0006863	purine nucleobase transport	2	PF3D7_0103200,PF3D7_1347200,	7.92	inf	0.0159019	0.146651
GO:0070476	rRNA (guanine-N7)-methylation	2	PF3D7_0522300,PF3D7_1407500,	7.92	inf	0.0159019	0.146651
GO:0009113	purine nucleobase biosynthetic process	2	PF3D7_1012400,PF3D7_1029600,	7.92	inf	0.0159019	0.146651
GO:0009151	purine deoxyribonucleotide metabolic process	2	PF3D7_0928900,PF3D7_1239000,	7.92	inf	0.0159019	0.146651
GO:0051131	chaperone-mediated protein complex assembly	3	PF3D7_0512000,PF3D7_0603200,PF3D7_1453700,	4.75	10.44	0.0164257	0.147959
GO:0043101	purine-containing compound salvage	3	PF3D7_1012400,PF3D7_1029600,PF3D7_1325100,	4.75	10.44	0.0164257	0.147959
GO:0009394	2'-deoxyribonucleotide metabolic process	3	PF3D7_0928900,PF3D7_1127100,PF3D7_1239000,	4.75	10.44	0.0164257	0.147959
GO:0046434	organophosphate catabolic process	5	PF3D7_0720800,PF3D7_1021600,PF3D7_1127100,PF3D7_1216200,PF3D7_1239000,	3.05	4.36	0.0169792	0.151768
GO:0006098	pentose-phosphate shunt	4	PF3D7_0514600,PF3D7_1021600,PF3D7_1325100,PF3D7_1439900,	3.52	5.57	0.0187584	0.162666
GO:0009126	purine nucleoside monophosphate metabolic process	4	PF3D7_0206700,PF3D7_1012400,PF3D7_1029600,PF3D7_1354500,	3.52	5.57	0.0187584	0.162666
GO:0009168	purine ribonucleoside monophosphate biosynthetic process	4	PF3D7_0206700,PF3D7_1012400,PF3D7_1029600,PF3D7_1354500,	3.52	5.57	0.0187584	0.162666
GO:0009262	deoxyribonucleotide metabolic process	4	PF3D7_0928900,PF3D7_1021600,PF3D7_1127100,PF3D7_1239000,	3.52	5.57	0.0187584	0.162666
GO:0006520	cellular amino acid metabolic process	17	PF3D7_0211800,PF3D7_0309500,PF3D7_0509600,PF3D7_0608800,PF3D7_0717700,PF3D7_0802000,PF3D7_1033100,PF3D7_1104000,PF3D7_1213800,PF3D7_1218600,PF3D7_1320800,PF3D7_1327800,PF3D7_1331700,PF3D7_1336900,PF3D7_1350100,PF3D7_1430700,PF3D7_1442300,	1.68	1.9	0.0197368	0.16895
GO:0006418	tRNA aminoacylation for protein translation	10	PF3D7_0211800,PF3D7_0509600,PF3D7_0717700,PF3D7_1104000,PF3D7_1213800,PF3D7_1218600,PF3D7_1331700,PF3D7_1336900,PF3D7_1350100,PF3D7_1442300,	2.03	2.41	0.0198515	0.16895
GO:1901293	nucleoside phosphate biosynthetic process	14	PF3D7_0111500,PF3D7_0206700,PF3D7_0715500,PF3D7_0928900,PF3D7_1012400,PF3D7_1023200,PF3D7_1029600,PF3D7_1127100,PF3D7_1325100,PF3D7_1327800,PF3D7_1350100,PF3D7_1354500,PF3D7_1366500,PF3D7_1446400,	1.79	2.05	0.0199192	0.16895
GO:0044282	small molecule catabolic process	8	PF3D7_0406400,PF3D7_0513300,PF3D7_0608800,PF3D7_0802000,PF3D7_1029600,PF3D7_1320800,PF3D7_1351600,PF3D7_1439900,	2.19	2.66	0.0234065	0.195574
GO:0043039	tRNA aminoacylation	10	PF3D7_0211800,PF3D7_0509600,PF3D7_0717700,PF3D7_1104000,PF3D7_1213800,PF3D7_1218600,PF3D7_1331700,PF3D7_1336900,PF3D7_1350100,PF3D7_1442300,	1.98	2.33	0.0235824	0.195574
GO:0043038	amino acid activation	10	PF3D7_0211800,PF3D7_0509600,PF3D7_0717700,PF3D7_1104000,PF3D7_1213800,PF3D7_1218600,PF3D7_1331700,PF3D7_1336900,PF3D7_1350100,PF3D7_1442300,	1.98	2.33	0.0235824	0.195574
GO:0009156	ribonucleoside monophosphate biosynthetic process	5	PF3D7_0206700,PF3D7_1012400,PF3D7_1023200,PF3D7_1029600,PF3D7_1354500,	2.83	3.87	0.0237315	0.195574
GO:0006796	phosphate-containing compound metabolic process	52	PF3D7_0102600,PF3D7_0111500,PF3D7_0206700,PF3D7_0213400,PF3D7_0314400,PF3D7_0321200,PF3D7_0415600,PF3D7_0514600,PF3D7_0520100,PF3D7_0616000,PF3D7_0626800,PF3D7_0627500,PF3D7_0715000,PF3D7_0715500,PF3D7_0720800,PF3D7_0805600,PF3D7_0805900,PF3D7_0810500,PF3D7_0915400,PF3D7_0922500,PF3D7_0928900,PF3D7_1008900,PF3D7_1012400,PF3D7_1014400,PF3D7_1015900,PF3D7_1017400,PF3D7_1021600,PF3D7_1023200,PF3D7_1…	1.3	1.4	0.024614	0.201419
GO:0006793	phosphorus metabolic process	53	PF3D7_0102600,PF3D7_0111500,PF3D7_0206700,PF3D7_0213400,PF3D7_0314400,PF3D7_0321200,PF3D7_0415600,PF3D7_0514600,PF3D7_0520100,PF3D7_0616000,PF3D7_0626800,PF3D7_0627500,PF3D7_0715000,PF3D7_0715500,PF3D7_0720800,PF3D7_0805600,PF3D7_0805900,PF3D7_0810500,PF3D7_0813800,PF3D7_0915400,PF3D7_0922500,PF3D7_0928900,PF3D7_1008900,PF3D7_1012400,PF3D7_1014400,PF3D7_1015900,PF3D7_1017400,PF3D7_1021600,PF3D7_1…	1.29	1.39	0.0259392	0.21028
GO:1903311	regulation of mRNA metabolic process	9	PF3D7_0309800,PF3D7_0517300,PF3D7_0623100,PF3D7_0623600,PF3D7_1002400,PF3D7_1027400,PF3D7_1307000,PF3D7_1308900,PF3D7_1454000,	2.04	2.42	0.0260588	0.21028
GO:0046394	carboxylic acid biosynthetic process	10	PF3D7_0309500,PF3D7_0420200,PF3D7_0608800,PF3D7_0627500,PF3D7_0922900,PF3D7_1208300,PF3D7_1327800,PF3D7_1430700,PF3D7_1439900,PF3D7_1446400,	1.93	2.26	0.0277943	0.219927
GO:0000381	regulation of alternative mRNA splicing, via spliceosome	4	PF3D7_0517300,PF3D7_0623600,PF3D7_1002400,PF3D7_1454000,	3.17	4.64	0.0282006	0.219927
GO:0051259	protein complex oligomerization	4	PF3D7_0309600,PF3D7_0626800,PF3D7_0920100,PF3D7_1304500,	3.17	4.64	0.0282006	0.219927
GO:0051156	glucose 6-phosphate metabolic process	4	PF3D7_0514600,PF3D7_1021600,PF3D7_1325100,PF3D7_1439900,	3.17	4.64	0.0282006	0.219927
GO:0006740	NADPH regeneration	4	PF3D7_0514600,PF3D7_1021600,PF3D7_1325100,PF3D7_1439900,	3.17	4.64	0.0282006	0.219927
GO:0046364	monosaccharide biosynthetic process	3	PF3D7_0922500,PF3D7_1439900,PF3D7_1462800,	3.96	6.96	0.0297989	0.223395
GO:0001731	formation of translation preinitiation complex	3	PF3D7_0813600,PF3D7_1010600,PF3D7_1410600,	3.96	6.96	0.0297989	0.223395
GO:0009166	nucleotide catabolic process	3	PF3D7_1021600,PF3D7_1127100,PF3D7_1239000,	3.96	6.96	0.0297989	0.223395
GO:0006094	gluconeogenesis	3	PF3D7_0922500,PF3D7_1439900,PF3D7_1462800,	3.96	6.96	0.0297989	0.223395
GO:0072523	purine-containing compound catabolic process	3	PF3D7_0513300,PF3D7_1029600,PF3D7_1239000,	3.96	6.96	0.0297989	0.223395
GO:0019319	hexose biosynthetic process	3	PF3D7_0922500,PF3D7_1439900,PF3D7_1462800,	3.96	6.96	0.0297989	0.223395
GO:0043624	cellular protein complex disassembly	5	PF3D7_0212300,PF3D7_1117600,PF3D7_1123400,PF3D7_1368200,PF3D7_1428600,	2.64	3.48	0.0319985	0.236829
GO:0009161	ribonucleoside monophosphate metabolic process	5	PF3D7_0206700,PF3D7_1012400,PF3D7_1023200,PF3D7_1029600,PF3D7_1354500,	2.64	3.48	0.0319985	0.236829
GO:0016053	organic acid biosynthetic process	10	PF3D7_0309500,PF3D7_0420200,PF3D7_0608800,PF3D7_0627500,PF3D7_0922900,PF3D7_1208300,PF3D7_1327800,PF3D7_1430700,PF3D7_1439900,PF3D7_1446400,	1.89	2.18	0.0325157	0.23763
GO:0072522	purine-containing compound biosynthetic process	10	PF3D7_0206700,PF3D7_0715500,PF3D7_1012400,PF3D7_1029600,PF3D7_1033100,PF3D7_1325100,PF3D7_1327800,PF3D7_1354500,PF3D7_1366500,PF3D7_1446400,	1.89	2.18	0.0325157	0.23763
GO:0016567	protein ubiquitination	11	PF3D7_0209700,PF3D7_0308600,PF3D7_0313100,PF3D7_0315800,PF3D7_0409200,PF3D7_0707700,PF3D7_0921000,PF3D7_1203900,PF3D7_1245300,PF3D7_1365900,PF3D7_1402500,	1.82	2.08	0.0333146	0.241947
GO:0006591	ornithine metabolic process	2	PF3D7_0608800,PF3D7_1033100,	5.28	13.89	0.0437046	0.28855
GO:0000380	alternative mRNA splicing, via spliceosome	2	PF3D7_0522800,PF3D7_1454000,	5.28	13.89	0.0437046	0.28855
GO:0019405	alditol catabolic process	2	PF3D7_1351600,PF3D7_1439900,	5.28	13.89	0.0437046	0.28855
GO:0008284	positive regulation of cell population proliferation	2	PF3D7_0217700,PF3D7_1014400,	5.28	13.89	0.0437046	0.28855
GO:0006071	glycerol metabolic process	2	PF3D7_1351600,PF3D7_1439900,	5.28	13.89	0.0437046	0.28855
GO:0019400	alditol metabolic process	2	PF3D7_1351600,PF3D7_1439900,	5.28	13.89	0.0437046	0.28855
GO:0043174	nucleoside salvage	2	PF3D7_1012400,PF3D7_1325100,	5.28	13.89	0.0437046	0.28855
GO:0018364	peptidyl-glutamine methylation	2	PF3D7_1407100,PF3D7_1407500,	5.28	13.89	0.0437046	0.28855
GO:0006123	mitochondrial electron transport, cytochrome c to oxygen	2	PF3D7_1311700,PF3D7_1404100,	5.28	13.89	0.0437046	0.28855
GO:0006167	AMP biosynthetic process	2	PF3D7_0206700,PF3D7_1354500,	5.28	13.89	0.0437046	0.28855
GO:0046102	inosine metabolic process	2	PF3D7_0513300,PF3D7_1029600,	5.28	13.89	0.0437046	0.28855
GO:0009298	GDP-mannose biosynthetic process	2	PF3D7_0801800,PF3D7_1017400,	5.28	13.89	0.0437046	0.28855
GO:0006188	IMP biosynthetic process	2	PF3D7_0206700,PF3D7_1012400,	5.28	13.89	0.0437046	0.28855
GO:0051262	protein tetramerization	2	PF3D7_0309600,PF3D7_0626800,	5.28	13.89	0.0437046	0.28855
GO:0006166	purine ribonucleoside salvage	2	PF3D7_1012400,PF3D7_1325100,	5.28	13.89	0.0437046	0.28855
GO:0019563	glycerol catabolic process	2	PF3D7_1351600,PF3D7_1439900,	5.28	13.89	0.0437046	0.28855
GO:0043486	histone exchange	3	PF3D7_1205600,PF3D7_1415900,PF3D7_1464000,	3.4	5.22	0.047337	0.309021
GO:0006536	glutamate metabolic process	3	PF3D7_0608800,PF3D7_0802000,PF3D7_1430700,	3.4	5.22	0.047337	0.309021
GO:0032984	protein-containing complex disassembly	6	PF3D7_0212300,PF3D7_1030100,PF3D7_1117600,PF3D7_1123400,PF3D7_1368200,PF3D7_1428600,	2.16	2.61	0.0498402	0.312011
