# Supplementary material for: Cohesin contributes to transcriptional repression of stage‐specific genes in the human malaria parasite
Source: EMBO Rep. 2023 Aug 18;24(10):e57090. doi: 10.15252/embr.202357090 (PMC10561359; doi:10.15252/embr.202357090)
Supplement: Supplementary file 22 — Dataset EV21 [file EMBR-24-e57090-s006.xlsx]

## Sheet: Summary
Dataset EV21: List of invasion-related genes that are significantly upregulated in SMC3 knockdown at 12 and 24 hpi. List of genes significantly and specifically upregulated at 12 and 24 hpi in response to SMC3 depletion that overlap with a list of “invasion-related genes,” as defined in (Hu et al., 2010). None of these genes were up-regulated at 36 hpi. Gene IDs and chromosome locations are given…
Tab 2 (Invasion-related Gene List) contains genes involved in invasion in Plasmodium according to (Hu et al., 2010)
Tab 3 (12 hpi) contains invasion-related genes upregulated in SMC3 knockdown at 12 hpi
Tab 4 (24 hpi) contains invasion-related genes upregulated in SMC3 knockdown at 24 hpi

## Sheet: Invasion-related Gene List
Chromosome	Start	Stop	Strand	ID	Description
Pf3D7_02_v3	276725	279258	-	PF3D7_0207000	merozoite surface protein 4
Pf3D7_02_v3	393969	399286	-	PF3D7_0209600	transporter
Pf3D7_02_v3	719266	723617	+	PF3D7_0217500	calcium-dependent protein kinase 1
Pf3D7_02_v3	838594	844668	+	PF3D7_0220800	cytoadherence linked asexual protein 2
Pf3D7_03_v3	134486	141185	+	PF3D7_0302500	cytoadherence linked asexual protein 3.1
Pf3D7_04_v3	259944	263782	-	PF3D7_0404700	dipeptidyl aminopeptidase 3
Pf3D7_04_v3	315974	319564	-	PF3D7_0405900	apical sushi protein
Pf3D7_04_v3	376962	383799	-	PF3D7_0407700	conserved Plasmodium protein
Pf3D7_04_v3	1055314	1056674	+	PF3D7_0423400	apical asparagine-rich protein AARP
Pf3D7_04_v3	1058888	1061603	+	PF3D7_0423500	glideosome associated protein with multiple membrane spans 2
Pf3D7_05_v3	80570	82763	-	PF3D7_0501500	rhoptry-associated protein 3
Pf3D7_05_v3	83760	85512	-	PF3D7_0501600	rhoptry-associated protein 2
Pf3D7_05_v3	653317	656149	-	PF3D7_0515700	glideosome-associated protein 40
Pf3D7_06_v3	170776	178985	-	PF3D7_0604100	AP2 domain transcription factor
Pf3D7_06_v3	757278	761654	+	PF3D7_0618000	conserved Plasmodium membrane protein
Pf3D7_06_v3	1122322	1154481	-	PF3D7_0628100	HECT domain-containing protein 1
Pf3D7_07_v3	207891	213784	-	PF3D7_0704500	serine/threonine protein kinase
Pf3D7_07_v3	337720	343059	+	PF3D7_0707300	rhoptry-associated membrane antigen
Pf3D7_07_v3	946077	949317	+	PF3D7_0722200	rhoptry-associated leucine zipper-like protein 1
Pf3D7_07_v3	1078691	1080123	+	PF3D7_0725400	conserved Plasmodium protein
Pf3D7_08_v3	646538	650135	-	PF3D7_0813100	conserved Plasmodium protein
Pf3D7_08_v3	1006504	1011755	-	PF3D7_0822900	PhIL1-interacting candidate PIC2
Pf3D7_09_v3	270371	275833	-	PF3D7_0905400	high molecular weight rhoptry protein 3
Pf3D7_09_v3	741677	745333	-	PF3D7_0918000	glideosome-associated protein 50
Pf3D7_09_v3	1134936	1136835	+	PF3D7_0928000	cytochrome c oxidase subunit 6B
Pf3D7_09_v3	1173579	1181380	+	PF3D7_0929400	high molecular weight rhoptry protein 2
Pf3D7_09_v3	1201305	1207576	+	PF3D7_0930300	merozoite surface protein 1
Pf3D7_09_v3	1360721	1364051	+	PF3D7_0934800	cAMP-dependent protein kinase catalytic subunit
Pf3D7_09_v3	1412562	1419940	+	PF3D7_0935800	cytoadherence linked asexual protein 9
Pf3D7_10_v3	141402	147095	+	PF3D7_1003000	guanylate cyclase organizer UGO
Pf3D7_10_v3	164213	166726	+	PF3D7_1003600	inner membrane complex protein 1c
Pf3D7_10_v3	1139669	1144013	-	PF3D7_1027300	peroxiredoxin
Pf3D7_10_v3	1256560	1258903	+	PF3D7_1031200	MORN repeat-containing protein 1
Pf3D7_10_v3	1412641	1416363	+	PF3D7_1035700	duffy binding-like merozoite surface protein
Pf3D7_10_v3	1423666	1425959	+	PF3D7_1035900	merozoites-associated armadillo repeats protein
Pf3D7_11_v3	801809	808198	-	PF3D7_1121300	tyrosine kinase-like protein
Pf3D7_11_v3	1040447	1048468	-	PF3D7_1126700	conserved Plasmodium protein
Pf3D7_11_v3	1131284	1137072	-	PF3D7_1129300	conserved Plasmodium protein
Pf3D7_11_v3	1486652	1496398	+	PF3D7_1138000	conserved Plasmodium protein
Pf3D7_11_v3	1607519	1608723	+	PF3D7_1140400	conserved Plasmodium protein
Pf3D7_11_v3	1788846	1798269	-	PF3D7_1145200	serine/threonine protein kinase
Pf3D7_12_v3	269514	272152	-	PF3D7_1206000	shewanella-like protein phosphatase 2
Pf3D7_12_v3	918280	920560	+	PF3D7_1222700	glideosome-associated protein 45
Pf3D7_12_v3	927063	930026	-	PF3D7_1223100	cAMP-dependent protein kinase regulatory subunit
Pf3D7_12_v3	1160654	1163264	-	PF3D7_1228600	merozoite surface protein 9
Pf3D7_12_v3	1919898	1923323	+	PF3D7_1246200	actin I
Pf3D7_12_v3	2113980	2123174	-	PF3D7_1252100	rhoptry neck protein 3
Pf3D7_13_v3	467319	469389	-	PF3D7_1310700	PhIL1-interacting candidate PIC5
Pf3D7_13_v3	644504	646683	+	PF3D7_1315300	conserved protein
Pf3D7_13_v3	745720	747765	-	PF3D7_1318000	conserved protein
Pf3D7_13_v3	889872	895607	-	PF3D7_1321500	3'
Pf3D7_13_v3	981651	984211	+	PF3D7_1323700	glideosome associated protein with multiple membrane spans 1
Pf3D7_13_v3	1418213	1421552	-	PF3D7_1335100	merozoite surface protein 7
Pf3D7_13_v3	1699588	1702492	-	PF3D7_1343100	conserved Plasmodium protein
Pf3D7_13_v3	1773639	1781932	-	PF3D7_1344300	zinc finger protein
Pf3D7_13_v3	2058839	2064747	+	PF3D7_1351700	inner membrane complex protein 1f
Pf3D7_13_v3	2248107	2262674	+	PF3D7_1356800	serine/threonine protein kinase ARK3
Pf3D7_14_v3	246052	249607	-	PF3D7_1406800	glideosome associated protein with multiple membrane spans 3
Pf3D7_14_v3	419442	423481	+	PF3D7_1410400	rhoptry-associated protein 1
Pf3D7_14_v3	482070	484006	+	PF3D7_1412000	p1/s1 nuclease
Pf3D7_14_v3	1187398	1191764	+	PF3D7_1430200	plasmepsin IX
Pf3D7_14_v3	2013486	2015102	+	PF3D7_1449200	conserved Plasmodium protein
Pf3D7_14_v3	2809460	2812520	+	PF3D7_1468400	zinc finger protein

## Sheet: 12 hpi
Chromosome	Start	Stop	Strand	ID	Description	log2(Fold Change)	q-value
Pf3D7_03_v3	134486	141185	+	PF3D7_0302500	cytoadherence linked asexual protein 3.1	0.345733	0.0217411
Pf3D7_04_v3	315974	319564	-	PF3D7_0405900	apical sushi protein	0.712387	0.00183751
Pf3D7_05_v3	83760	85512	-	PF3D7_0501600	rhoptry-associated protein 2	0.458395	0.0301085
Pf3D7_05_v3	653317	656149	-	PF3D7_0515700	glideosome-associated protein 40	0.488803	0.00341739
Pf3D7_06_v3	170776	178985	-	PF3D7_0604100	AP2 domain transcription factor	0.954072	1.21767e-07
Pf3D7_09_v3	270371	275833	-	PF3D7_0905400	high molecular weight rhoptry protein 3	0.514908	0.000617285
Pf3D7_09_v3	1201305	1207576	+	PF3D7_0930300	merozoite surface protein 1	0.308965	0.0537113
Pf3D7_11_v3	1788846	1798269	-	PF3D7_1145200	serine/threonine protein kinase	0.410081	0.0381775
Pf3D7_12_v3	918280	920560	+	PF3D7_1222700	glideosome-associated protein 45	0.295184	0.0804731
Pf3D7_12_v3	2113980	2123174	-	PF3D7_1252100	rhoptry neck protein 3	0.480885	0.0180929
Pf3D7_13_v3	1418213	1421552	-	PF3D7_1335100	merozoite surface protein 7	0.427556	0.00712632
Pf3D7_14_v3	419442	423481	+	PF3D7_1410400	rhoptry-associated protein 1	0.33352	0.0509219
Pf3D7_14_v3	1187398	1191764	+	PF3D7_1430200	plasmepsin IX	0.562192	0.0206119

## Sheet: 24 hpi
Chromosome	Start	Stop	Strand	ID	Description	log2(Fold Change)	q-value
Pf3D7_03_v3	134486	141185	+	PF3D7_0302500	cytoadherence linked asexual protein 3.1	0.839608	1.67402e-09
Pf3D7_04_v3	259944	263782	-	PF3D7_0404700	dipeptidyl aminopeptidase 3	0.488884	0.0620209
Pf3D7_04_v3	315974	319564	-	PF3D7_0405900	apical sushi protein	0.443662	0.0432013
Pf3D7_05_v3	83760	85512	-	PF3D7_0501600	rhoptry-associated protein 2	0.630731	0.0335921
Pf3D7_06_v3	757278	761654	+	PF3D7_0618000	conserved Plasmodium membrane protein	0.555736	0.0426654
Pf3D7_06_v3	1122322	1154481	-	PF3D7_0628100	HECT domain-containing protein 1	0.894249	1.40824e-06
Pf3D7_07_v3	337720	343059	+	PF3D7_0707300	rhoptry-associated membrane antigen	0.346113	0.00829286
Pf3D7_07_v3	946077	949317	+	PF3D7_0722200	rhoptry-associated leucine zipper-like protein 1	0.318291	0.096048
Pf3D7_07_v3	1078691	1080123	+	PF3D7_0725400	conserved Plasmodium protein	0.868531	0.00338313
Pf3D7_08_v3	1006504	1011755	-	PF3D7_0822900	PhIL1-interacting candidate PIC2	0.914965	5.50635e-07
Pf3D7_09_v3	270371	275833	-	PF3D7_0905400	high molecular weight rhoptry protein 3	0.521529	0.000236702
Pf3D7_09_v3	1173579	1181380	+	PF3D7_0929400	high molecular weight rhoptry protein 2	0.439819	0.0500098
Pf3D7_10_v3	1412641	1416363	+	PF3D7_1035700	duffy binding-like merozoite surface protein	0.941662	9.26592e-06
Pf3D7_10_v3	1423666	1425959	+	PF3D7_1035900	merozoites-associated armadillo repeats protein	0.788795	0.000154418
Pf3D7_11_v3	1040447	1048468	-	PF3D7_1126700	conserved Plasmodium protein	0.978543	7.74415e-06
Pf3D7_11_v3	1788846	1798269	-	PF3D7_1145200	serine/threonine protein kinase	0.920662	0.000771306
Pf3D7_12_v3	918280	920560	+	PF3D7_1222700	glideosome-associated protein 45	0.462534	0.0162053
Pf3D7_12_v3	1160654	1163264	-	PF3D7_1228600	merozoite surface protein 9	0.718995	4.19492e-10
Pf3D7_12_v3	2113980	2123174	-	PF3D7_1252100	rhoptry neck protein 3	0.61588	0.0162053
Pf3D7_13_v3	467319	469389	-	PF3D7_1310700	PhIL1-interacting candidate PIC5	0.980535	2.19803e-08
Pf3D7_13_v3	1418213	1421552	-	PF3D7_1335100	merozoite surface protein 7	1.11536	2.12454e-08
Pf3D7_13_v3	1773639	1781932	-	PF3D7_1344300	zinc finger protein	0.697452	3.32134e-05
Pf3D7_13_v3	2058839	2064747	+	PF3D7_1351700	inner membrane complex protein 1f	0.70151	1.37931e-05
Pf3D7_13_v3	2248107	2262674	+	PF3D7_1356800	serine/threonine protein kinase ARK3	0.544546	0.0136945
Pf3D7_14_v3	419442	423481	+	PF3D7_1410400	rhoptry-associated protein 1	0.688741	0.00155311
Pf3D7_14_v3	2013486	2015102	+	PF3D7_1449200	conserved Plasmodium protein	0.899298	0.00218332
