# Supplementary material for: Cohesin contributes to transcriptional repression of stage‐specific genes in the human malaria parasite
Source: EMBO Rep. 2023 Aug 18;24(10):e57090. doi: 10.15252/embr.202357090 (PMC10561359; doi:10.15252/embr.202357090)
Supplement: Supplementary file 23 — Dataset EV22 [file EMBR-24-e57090-s010.xlsx]

## Sheet: Summary
Dataset EV22: List of primer sequences used for PCR
Tab 2 (SMC3-3HA-glms) contains primers used to generate pL7-PfSMC3-3HA-glmS plasmid and validate integration
Tab 3 (SMC1-3HA-dd) contains primers used to generate pSLI-SMC1-3HA-dd plasmid and validate integration
Tab 4 (STAG-3HA-dd) contains primers used to generate pSLI-STAG-3HA-dd plasmid and validate integration

## Sheet: SMC3-3HA-glms
Primer name	Sequence (5'->3')
Generate pL7-PfSMC3-3HA-glmS
SMC3-Seed-FW	TAAGTATATAATATTCCTAGAAAATTAGAACAATTGTTTCAGAGCTATGC
SMC3-Seed-RV	GCATAGCTCTGAAACAATTGTTCTAATTTTCTAGGAATATTATATACTTA
SMC3-HR-FW	ATTTATTAAATCTAGTCGATGGTTTCAAGAATGGACT
SMC3-HR-RV	TTATTTTTACCGTTCCCGCGGTCATGACTACTATCAA
Validate integration
P1	GAGTTAGCGCACAGAGGAACA
P2	TCATGTGATTTCTCTTTGTTCAAGG
P3	CGATTCAAGAATTATCTGGTAACAA
P4	TTACTTCTTCTTTGGTAGGCTCATC

## Sheet: SMC1-3HA-dd
Primer name	Sequence (5'->3')
Generate pSLI-SMC1-3HA-dd
SMC1-HR-FW	CACTATAGAATACTCTAAGAAGATAGTGACAGTGAACAA
SMC1-HR-RV	AGGGTATCCACCGCCATTGTTTGGTACATCCTGTC
Validate integration
P5	CAGAACATGATACACACCTTG
P6	CCCGTGAGCATAATCCGGAA

## Sheet: STAG-3HA-dd
Primer name	Sequence (5'->3')
Generate pSLI-STAG-3HA-dd
STAG-HR-FW	CACTATAGAATACTCTAATATGTAAATCAGAATATGCGTCA
STAG-HR-RV	AGGGTATCCACCGCCAAAGTTCATTAAATCATCGGC
Validate integration
P7	AGTGCATCCATAGCTAGCCG
P6	CCCGTGAGCATAATCCGGAA
