# Supplementary material for: Cohesin contributes to transcriptional repression of stage‐specific genes in the human malaria parasite
Source: EMBO Rep. 2023 Aug 18;24(10):e57090. doi: 10.15252/embr.202357090 (PMC10561359; doi:10.15252/embr.202357090)
Supplement: Supplementary file 25 — Source Data for Figure 1 [file EMBR-24-e57090-s013.zip]

Archive with 10 entries (8 files):
- Figure1/.DS_Store
- Figure1/1D/
- Figure1/1D/EMBOR-2023-57090V2-Fig1D_antiH3_right-sd.tif
- Figure1/1D/EMBOR-2023-57090V2-Fig1D_antiHA-sd.tif
- Figure1/1D/EMBOR-2023-57090V2-Fig1D_antiSMC3-sd.tif
- Figure1/1E/
- Figure1/1E/EMBOR-2023-57090V2-Fig1E_antiH3_topright-sd.tif
- Figure1/1E/EMBOR-2023-57090V2-Fig1E_antiHA-sd.tif
- Figure1/1E/EMBOR-2023-57090V2-Fig1E_IPIgG_antiSMC3-sd.tif
- Figure1/1E/EMBOR-2023-57090V2-Fig1E_IPSTAG_antiSMC3-sd.tif
