# Supplementary material for: Cohesin contributes to transcriptional repression of stage‐specific genes in the human malaria parasite
Source: EMBO Rep. 2023 Aug 18;24(10):e57090. doi: 10.15252/embr.202357090 (PMC10561359; doi:10.15252/embr.202357090)
Supplement: Supplementary file 26 — Source Data for Figure 2 [file EMBR-24-e57090-s019.zip]

Archive with 19 entries (16 files):
- Figure2/.DS_Store
- Figure2/2A/
- Figure2/2A/EMBOR-2023-57090V2-Fig2A_antiH3-sd.tif
- Figure2/2A/EMBOR-2023-57090V2-Fig2A_antiHA-sd.tif
- Figure2/2B/
- Figure2/2B/2023-57090V2_SourceData_Fig2B_schizont_bottom_DAPI.tif
- Figure2/2B/2023-57090V2_SourceData_Fig2B_schizont_bottom_DIC.tif
- Figure2/2B/2023-57090V2_SourceData_Fig2B_schizont_bottom_SMC3_3HA.tif
- Figure2/2B/2023-57090V2_SourceData_Fig2B_schizont_top_DAPI.tif
- Figure2/2B/2023-57090V2_SourceData_Fig2B_schizont_top_DIC.tif
- Figure2/2B/2023-57090V2_SourceData_Fig2B_schizont_top_SMC3_3HA.tif
- Figure2/2B/2023-57090V2_SourceData_Fig2B_trophozoite_DAPI.tif
- Figure2/2B/2023-57090V2_SourceData_Fig2B_trophozoite_DIC.tif
- Figure2/2B/2023-57090V2_SourceData_Fig2B_trophozoite_SMC3_3HA.tif
- Figure2/2C/
- Figure2/2C/EMBOR-2023-57090V2-Fig2C_DAPI-sd.tif
- Figure2/2C/EMBOR-2023-57090V2-Fig2C_DIC-sd.tif
- Figure2/2C/EMBOR-2023-57090V2-Fig2C_HP1-sd.tif
- Figure2/2C/EMBOR-2023-57090V2-Fig2C_SMC3_3HA-sd.tif
