# Supplementary material for: Cohesin contributes to transcriptional repression of stage‐specific genes in the human malaria parasite
Source: EMBO Rep. 2023 Aug 18;24(10):e57090. doi: 10.15252/embr.202357090 (PMC10561359; doi:10.15252/embr.202357090)
Supplement: Supplementary file 27 — Source Data for Figure 4 [file EMBR-24-e57090-s008.zip]

Archive with 6 entries (5 files):
- Figure4/.DS_Store
- Figure4/4A/
- Figure4/4A/EMBOR-2023-57090V2-Fig4A_12hpi_antiH3-sd.tif
- Figure4/4A/EMBOR-2023-57090V2-Fig4A_12hpi_antiHA-sd.tif
- Figure4/4A/EMBOR-2023-57090V2-Fig4A_24hpi_36hpi_antiH3-sd.tif
- Figure4/4A/EMBOR-2023-57090V2-Fig4A_24hpi_36hpi_antiHA-sd.tif
